# Supplementary material for: CryoEM and computational modeling structural insights into the pH regulator NBCn1
Source: Nat Commun. 2025 Nov 11;16:9932. doi: 10.1038/s41467-025-64868-z (PMC12606367; doi:10.1038/s41467-025-64868-z)
Supplement: Supplementary file 8 — Supplementary Data 6 [file 41467_2025_64868_MOESM8_ESM.zip › 1us_unrestr_MD_OF_IF_transition_apoNBCn1/transition_rep1_traj15_last.pdb]

REMARK    GENERATED BY TRJCONV
TITLE     Title t= 1000000.00000 step= 500000000
REMARK    THIS IS A SIMULATION BOX
CRYST1   95.570   95.570  106.110  90.00  90.00  90.00 P 1           1
MODEL        1
ATOM      1  N   LEU A 585      29.740  34.670  40.020  1.00  0.00           N
ATOM      2  HT1 LEU A 585      28.700  34.650  39.930  1.00  0.00           H
ATOM      3  HT2 LEU A 585      30.010  33.670  40.080  1.00  0.00           H
ATOM      4  HT3 LEU A 585      30.150  35.180  39.210  1.00  0.00           H
ATOM      5  CA  LEU A 585      30.100  35.440  41.300  1.00  0.00           C
ATOM      6  HA  LEU A 585      31.150  35.670  41.220  1.00  0.00           H
ATOM      7  CB  LEU A 585      29.280  36.770  41.460  1.00  0.00           C
ATOM      8  HB1 LEU A 585      28.210  36.580  41.700  1.00  0.00           H
ATOM      9  HB2 LEU A 585      29.280  37.410  40.560  1.00  0.00           H
ATOM     10  CG  LEU A 585      29.670  37.600  42.750  1.00  0.00           C
ATOM     11  HG  LEU A 585      29.320  37.060  43.660  1.00  0.00           H
ATOM     12  CD1 LEU A 585      31.210  37.830  42.850  1.00  0.00           C
ATOM     13 HD11 LEU A 585      31.530  38.660  43.520  1.00  0.00           H
ATOM     14 HD12 LEU A 585      31.730  38.030  41.890  1.00  0.00           H
ATOM     15 HD13 LEU A 585      31.690  36.950  43.310  1.00  0.00           H
ATOM     16  CD2 LEU A 585      28.860  38.900  42.800  1.00  0.00           C
ATOM     17 HD21 LEU A 585      29.040  39.630  43.620  1.00  0.00           H
ATOM     18 HD22 LEU A 585      27.790  38.600  42.850  1.00  0.00           H
ATOM     19 HD23 LEU A 585      29.050  39.490  41.870  1.00  0.00           H
ATOM     20  C   LEU A 585      30.060  34.570  42.510  1.00  0.00           C
ATOM     21  O   LEU A 585      31.030  34.340  43.220  1.00  0.00           O
ATOM     22  N   ILE A 586      28.860  34.050  42.890  1.00  0.00           N
ATOM     23  HN  ILE A 586      28.090  34.250  42.300  1.00  0.00           H
ATOM     24  CA  ILE A 586      28.550  33.390  44.160  1.00  0.00           C
ATOM     25  HA  ILE A 586      29.430  32.950  44.600  1.00  0.00           H
ATOM     26  CB  ILE A 586      28.010  34.420  45.210  1.00  0.00           C
ATOM     27  HB  ILE A 586      28.850  35.140  45.320  1.00  0.00           H
ATOM     28  CG2 ILE A 586      26.700  35.140  44.710  1.00  0.00           C
ATOM     29 HG21 ILE A 586      26.780  35.660  43.740  1.00  0.00           H
ATOM     30 HG22 ILE A 586      26.410  35.900  45.480  1.00  0.00           H
ATOM     31 HG23 ILE A 586      25.810  34.480  44.790  1.00  0.00           H
ATOM     32  CG1 ILE A 586      27.870  33.660  46.590  1.00  0.00           C
ATOM     33 HG11 ILE A 586      28.540  32.790  46.770  1.00  0.00           H
ATOM     34 HG12 ILE A 586      26.940  33.070  46.490  1.00  0.00           H
ATOM     35  CD  ILE A 586      27.860  34.560  47.740  1.00  0.00           C
ATOM     36  HD1 ILE A 586      26.940  35.160  47.580  1.00  0.00           H
ATOM     37  HD2 ILE A 586      28.780  35.190  47.800  1.00  0.00           H
ATOM     38  HD3 ILE A 586      27.700  34.080  48.730  1.00  0.00           H
ATOM     39  C   ILE A 586      27.700  32.130  43.970  1.00  0.00           C
ATOM     40  O   ILE A 586      27.760  31.110  44.690  1.00  0.00           O
ATOM     41  N   LEU A 587      26.960  32.140  42.880  1.00  0.00           N
ATOM     42  HN  LEU A 587      26.790  32.970  42.350  1.00  0.00           H
ATOM     43  CA  LEU A 587      26.060  31.000  42.620  1.00  0.00           C
ATOM     44  HA  LEU A 587      25.920  30.300  43.420  1.00  0.00           H
ATOM     45  CB  LEU A 587      24.670  31.630  42.170  1.00  0.00           C
ATOM     46  HB1 LEU A 587      24.040  30.780  41.850  1.00  0.00           H
ATOM     47  HB2 LEU A 587      24.830  32.260  41.270  1.00  0.00           H
ATOM     48  CG  LEU A 587      23.910  32.480  43.210  1.00  0.00           C
ATOM     49  HG  LEU A 587      24.560  33.350  43.420  1.00  0.00           H
ATOM     50  CD1 LEU A 587      22.600  32.860  42.610  1.00  0.00           C
ATOM     51 HD11 LEU A 587      21.970  33.310  43.410  1.00  0.00           H
ATOM     52 HD12 LEU A 587      22.170  31.910  42.200  1.00  0.00           H
ATOM     53 HD13 LEU A 587      22.590  33.500  41.710  1.00  0.00           H
ATOM     54  CD2 LEU A 587      23.670  31.560  44.450  1.00  0.00           C
ATOM     55 HD21 LEU A 587      24.610  31.330  44.980  1.00  0.00           H
ATOM     56 HD22 LEU A 587      23.250  30.600  44.070  1.00  0.00           H
ATOM     57 HD23 LEU A 587      22.970  32.160  45.070  1.00  0.00           H
ATOM     58  C   LEU A 587      26.560  30.140  41.400  1.00  0.00           C
ATOM     59  O   LEU A 587      25.880  29.280  40.830  1.00  0.00           O
ATOM     60  N   ASP A 588      27.810  30.400  40.960  1.00  0.00           N
ATOM     61  HN  ASP A 588      28.200  31.220  41.350  1.00  0.00           H
ATOM     62  CA  ASP A 588      28.460  29.670  39.920  1.00  0.00           C
ATOM     63  HA  ASP A 588      27.790  28.980  39.450  1.00  0.00           H
ATOM     64  CB  ASP A 588      29.130  30.650  38.850  1.00  0.00           C
ATOM     65  HB1 ASP A 588      28.290  31.140  38.310  1.00  0.00           H
ATOM     66  HB2 ASP A 588      29.740  30.040  38.140  1.00  0.00           H
ATOM     67  CG  ASP A 588      30.080  31.660  39.350  1.00  0.00           C
ATOM     68  OD1 ASP A 588      30.880  32.290  38.560  1.00  0.00           O
ATOM     69  OD2 ASP A 588      30.000  32.050  40.580  1.00  0.00           O
ATOM     70  C   ASP A 588      29.560  28.830  40.640  1.00  0.00           C
ATOM     71  O   ASP A 588      30.230  28.080  39.940  1.00  0.00           O
ATOM     72  N   ILE A 589      29.650  28.850  41.960  1.00  0.00           N
ATOM     73  HN  ILE A 589      29.060  29.330  42.590  1.00  0.00           H
ATOM     74  CA  ILE A 589      30.760  28.230  42.730  1.00  0.00           C
ATOM     75  HA  ILE A 589      31.700  28.680  42.490  1.00  0.00           H
ATOM     76  CB  ILE A 589      30.460  28.320  44.250  1.00  0.00           C
ATOM     77  HB  ILE A 589      30.310  29.410  44.390  1.00  0.00           H
ATOM     78  CG2 ILE A 589      29.150  27.640  44.680  1.00  0.00           C
ATOM     79 HG21 ILE A 589      28.930  27.880  45.750  1.00  0.00           H
ATOM     80 HG22 ILE A 589      29.260  26.540  44.630  1.00  0.00           H
ATOM     81 HG23 ILE A 589      28.300  27.910  44.010  1.00  0.00           H
ATOM     82  CG1 ILE A 589      31.600  27.790  45.160  1.00  0.00           C
ATOM     83 HG11 ILE A 589      31.700  26.680  45.060  1.00  0.00           H
ATOM     84 HG12 ILE A 589      31.500  27.960  46.250  1.00  0.00           H
ATOM     85  CD  ILE A 589      32.960  28.480  44.870  1.00  0.00           C
ATOM     86  HD1 ILE A 589      33.570  28.230  45.750  1.00  0.00           H
ATOM     87  HD2 ILE A 589      32.690  29.560  44.780  1.00  0.00           H
ATOM     88  HD3 ILE A 589      33.270  28.030  43.900  1.00  0.00           H
ATOM     89  C   ILE A 589      30.980  26.810  42.370  1.00  0.00           C
ATOM     90  O   ILE A 589      32.130  26.380  42.180  1.00  0.00           O
ATOM     91  N   LYS A 590      29.890  25.990  42.120  1.00  0.00           N
ATOM     92  HN  LYS A 590      28.960  26.340  42.170  1.00  0.00           H
ATOM     93  CA  LYS A 590      29.940  24.580  41.900  1.00  0.00           C
ATOM     94  HA  LYS A 590      30.530  24.170  42.690  1.00  0.00           H
ATOM     95  CB  LYS A 590      28.580  23.800  41.920  1.00  0.00           C
ATOM     96  HB1 LYS A 590      28.860  22.750  41.640  1.00  0.00           H
ATOM     97  HB2 LYS A 590      27.960  24.350  41.190  1.00  0.00           H
ATOM     98  CG  LYS A 590      27.980  24.010  43.330  1.00  0.00           C
ATOM     99  HG1 LYS A 590      27.730  25.090  43.460  1.00  0.00           H
ATOM    100  HG2 LYS A 590      28.660  23.710  44.150  1.00  0.00           H
ATOM    101  CD  LYS A 590      26.750  23.050  43.540  1.00  0.00           C
ATOM    102  HD1 LYS A 590      26.130  23.280  44.440  1.00  0.00           H
ATOM    103  HD2 LYS A 590      27.120  22.010  43.670  1.00  0.00           H
ATOM    104  CE  LYS A 590      25.700  22.970  42.390  1.00  0.00           C
ATOM    105  HE1 LYS A 590      25.490  23.940  41.910  1.00  0.00           H
ATOM    106  HE2 LYS A 590      24.750  22.490  42.690  1.00  0.00           H
ATOM    107  NZ  LYS A 590      26.200  22.010  41.290  1.00  0.00           N
ATOM    108  HZ1 LYS A 590      26.850  21.260  41.580  1.00  0.00           H
ATOM    109  HZ2 LYS A 590      26.680  22.650  40.620  1.00  0.00           H
ATOM    110  HZ3 LYS A 590      25.480  21.620  40.660  1.00  0.00           H
ATOM    111  C   LYS A 590      30.570  24.180  40.560  1.00  0.00           C
ATOM    112  O   LYS A 590      31.280  23.130  40.390  1.00  0.00           O
ATOM    113  N   ARG A 591      30.480  25.080  39.570  1.00  0.00           N
ATOM    114  HN  ARG A 591      29.990  25.920  39.780  1.00  0.00           H
ATOM    115  CA  ARG A 591      31.050  24.800  38.250  1.00  0.00           C
ATOM    116  HA  ARG A 591      31.170  23.760  38.020  1.00  0.00           H
ATOM    117  CB  ARG A 591      29.990  25.220  37.190  1.00  0.00           C
ATOM    118  HB1 ARG A 591      29.060  24.760  37.610  1.00  0.00           H
ATOM    119  HB2 ARG A 591      30.310  24.750  36.240  1.00  0.00           H
ATOM    120  CG  ARG A 591      29.690  26.680  37.140  1.00  0.00           C
ATOM    121  HG1 ARG A 591      30.590  27.330  37.120  1.00  0.00           H
ATOM    122  HG2 ARG A 591      29.200  26.960  38.090  1.00  0.00           H
ATOM    123  CD  ARG A 591      28.750  27.050  35.990  1.00  0.00           C
ATOM    124  HD1 ARG A 591      27.890  26.360  35.950  1.00  0.00           H
ATOM    125  HD2 ARG A 591      29.370  26.840  35.090  1.00  0.00           H
ATOM    126  NE  ARG A 591      28.360  28.470  35.920  1.00  0.00           N
ATOM    127  HE  ARG A 591      28.780  29.060  35.230  1.00  0.00           H
ATOM    128  CZ  ARG A 591      27.150  28.880  36.320  1.00  0.00           C
ATOM    129  NH1 ARG A 591      26.350  28.170  37.110  1.00  0.00           N
ATOM    130 HH11 ARG A 591      25.500  28.670  37.310  1.00  0.00           H
ATOM    131 HH12 ARG A 591      26.660  27.340  37.550  1.00  0.00           H
ATOM    132  NH2 ARG A 591      26.710  29.980  35.830  1.00  0.00           N
ATOM    133 HH21 ARG A 591      27.300  30.750  35.580  1.00  0.00           H
ATOM    134 HH22 ARG A 591      25.760  30.230  36.010  1.00  0.00           H
ATOM    135  C   ARG A 591      32.310  25.660  38.010  1.00  0.00           C
ATOM    136  O   ARG A 591      33.140  25.320  37.180  1.00  0.00           O
ATOM    137  N   LYS A 592      32.490  26.750  38.860  1.00  0.00           N
ATOM    138  HN  LYS A 592      31.790  27.110  39.470  1.00  0.00           H
ATOM    139  CA  LYS A 592      33.810  27.400  38.940  1.00  0.00           C
ATOM    140  HA  LYS A 592      34.200  27.500  37.940  1.00  0.00           H
ATOM    141  CB  LYS A 592      33.590  28.860  39.430  1.00  0.00           C
ATOM    142  HB1 LYS A 592      34.570  29.330  39.650  1.00  0.00           H
ATOM    143  HB2 LYS A 592      32.930  28.830  40.320  1.00  0.00           H
ATOM    144  CG  LYS A 592      32.760  29.710  38.490  1.00  0.00           C
ATOM    145  HG1 LYS A 592      32.730  30.730  38.940  1.00  0.00           H
ATOM    146  HG2 LYS A 592      31.690  29.440  38.540  1.00  0.00           H
ATOM    147  CD  LYS A 592      33.310  29.710  37.070  1.00  0.00           C
ATOM    148  HD1 LYS A 592      33.510  28.690  36.650  1.00  0.00           H
ATOM    149  HD2 LYS A 592      34.250  30.270  37.180  1.00  0.00           H
ATOM    150  CE  LYS A 592      32.330  30.280  35.980  1.00  0.00           C
ATOM    151  HE1 LYS A 592      31.370  29.730  36.110  1.00  0.00           H
ATOM    152  HE2 LYS A 592      32.820  30.130  35.000  1.00  0.00           H
ATOM    153  NZ  LYS A 592      32.120  31.690  36.320  1.00  0.00           N
ATOM    154  HZ1 LYS A 592      31.560  32.160  35.580  1.00  0.00           H
ATOM    155  HZ2 LYS A 592      33.040  32.160  36.400  1.00  0.00           H
ATOM    156  HZ3 LYS A 592      31.660  31.800  37.250  1.00  0.00           H
ATOM    157  C   LYS A 592      34.840  26.680  39.740  1.00  0.00           C
ATOM    158  O   LYS A 592      36.040  26.750  39.450  1.00  0.00           O
ATOM    159  N   ALA A 593      34.460  25.850  40.770  1.00  0.00           N
ATOM    160  HN  ALA A 593      33.540  25.930  41.140  1.00  0.00           H
ATOM    161  CA  ALA A 593      35.510  25.090  41.450  1.00  0.00           C
ATOM    162  HA  ALA A 593      36.280  25.810  41.670  1.00  0.00           H
ATOM    163  CB  ALA A 593      34.830  24.420  42.670  1.00  0.00           C
ATOM    164  HB1 ALA A 593      35.610  23.920  43.280  1.00  0.00           H
ATOM    165  HB2 ALA A 593      34.110  23.650  42.300  1.00  0.00           H
ATOM    166  HB3 ALA A 593      34.280  25.120  43.330  1.00  0.00           H
ATOM    167  C   ALA A 593      36.290  24.040  40.550  1.00  0.00           C
ATOM    168  O   ALA A 593      37.470  23.930  40.820  1.00  0.00           O
ATOM    169  N   PRO A 594      35.800  23.330  39.550  1.00  0.00           N
ATOM    170  CD  PRO A 594      34.440  22.760  39.550  1.00  0.00           C
ATOM    171  HD1 PRO A 594      33.640  23.520  39.490  1.00  0.00           H
ATOM    172  HD2 PRO A 594      34.300  22.290  40.560  1.00  0.00           H
ATOM    173  CA  PRO A 594      36.640  22.500  38.740  1.00  0.00           C
ATOM    174  HA  PRO A 594      37.190  21.810  39.370  1.00  0.00           H
ATOM    175  CB  PRO A 594      35.680  21.830  37.780  1.00  0.00           C
ATOM    176  HB1 PRO A 594      36.160  21.010  37.200  1.00  0.00           H
ATOM    177  HB2 PRO A 594      35.300  22.460  36.940  1.00  0.00           H
ATOM    178  CG  PRO A 594      34.400  21.590  38.590  1.00  0.00           C
ATOM    179  HG1 PRO A 594      33.480  21.520  37.990  1.00  0.00           H
ATOM    180  HG2 PRO A 594      34.490  20.630  39.150  1.00  0.00           H
ATOM    181  C   PRO A 594      37.630  23.440  37.980  1.00  0.00           C
ATOM    182  O   PRO A 594      38.840  23.270  38.000  1.00  0.00           O
ATOM    183  N   PHE A 595      37.140  24.510  37.360  1.00  0.00           N
ATOM    184  HN  PHE A 595      36.150  24.600  37.300  1.00  0.00           H
ATOM    185  CA  PHE A 595      37.850  25.670  36.790  1.00  0.00           C
ATOM    186  HA  PHE A 595      38.350  25.130  35.990  1.00  0.00           H
ATOM    187  CB  PHE A 595      36.880  26.690  36.170  1.00  0.00           C
ATOM    188  HB1 PHE A 595      36.180  26.910  37.010  1.00  0.00           H
ATOM    189  HB2 PHE A 595      36.290  26.180  35.380  1.00  0.00           H
ATOM    190  CG  PHE A 595      37.500  28.020  35.680  1.00  0.00           C
ATOM    191  CD1 PHE A 595      37.160  29.210  36.280  1.00  0.00           C
ATOM    192  HD1 PHE A 595      36.630  29.140  37.210  1.00  0.00           H
ATOM    193  CE1 PHE A 595      37.750  30.390  35.790  1.00  0.00           C
ATOM    194  HE1 PHE A 595      37.550  31.330  36.290  1.00  0.00           H
ATOM    195  CZ  PHE A 595      38.400  30.440  34.530  1.00  0.00           C
ATOM    196  HZ  PHE A 595      38.740  31.360  34.080  1.00  0.00           H
ATOM    197  CD2 PHE A 595      38.180  28.020  34.440  1.00  0.00           C
ATOM    198  HD2 PHE A 595      38.390  27.050  34.000  1.00  0.00           H
ATOM    199  CE2 PHE A 595      38.620  29.210  33.850  1.00  0.00           C
ATOM    200  HE2 PHE A 595      39.210  29.140  32.940  1.00  0.00           H
ATOM    201  C   PHE A 595      38.920  26.200  37.710  1.00  0.00           C
ATOM    202  O   PHE A 595      40.030  26.340  37.280  1.00  0.00           O
ATOM    203  N   PHE A 596      38.640  26.420  39.000  1.00  0.00           N
ATOM    204  HN  PHE A 596      37.700  26.360  39.310  1.00  0.00           H
ATOM    205  CA  PHE A 596      39.550  26.950  39.960  1.00  0.00           C
ATOM    206  HA  PHE A 596      40.090  27.720  39.420  1.00  0.00           H
ATOM    207  CB  PHE A 596      38.860  27.380  41.280  1.00  0.00           C
ATOM    208  HB1 PHE A 596      39.560  27.560  42.130  1.00  0.00           H
ATOM    209  HB2 PHE A 596      38.130  26.600  41.580  1.00  0.00           H
ATOM    210  CG  PHE A 596      38.040  28.680  41.120  1.00  0.00           C
ATOM    211  CD1 PHE A 596      37.970  29.500  39.930  1.00  0.00           C
ATOM    212  HD1 PHE A 596      38.570  29.220  39.070  1.00  0.00           H
ATOM    213  CE1 PHE A 596      37.280  30.720  40.000  1.00  0.00           C
ATOM    214  HE1 PHE A 596      37.290  31.240  39.050  1.00  0.00           H
ATOM    215  CZ  PHE A 596      36.580  31.070  41.100  1.00  0.00           C
ATOM    216  HZ  PHE A 596      35.980  31.960  41.210  1.00  0.00           H
ATOM    217  CD2 PHE A 596      37.320  29.100  42.230  1.00  0.00           C
ATOM    218  HD2 PHE A 596      37.210  28.560  43.170  1.00  0.00           H
ATOM    219  CE2 PHE A 596      36.560  30.250  42.200  1.00  0.00           C
ATOM    220  HE2 PHE A 596      36.020  30.540  43.090  1.00  0.00           H
ATOM    221  C   PHE A 596      40.710  25.980  40.220  1.00  0.00           C
ATOM    222  O   PHE A 596      41.900  26.350  40.420  1.00  0.00           O
ATOM    223  N   LEU A 597      40.390  24.680  40.250  1.00  0.00           N
ATOM    224  HN  LEU A 597      39.440  24.430  40.350  1.00  0.00           H
ATOM    225  CA  LEU A 597      41.340  23.560  40.360  1.00  0.00           C
ATOM    226  HA  LEU A 597      42.060  23.790  41.130  1.00  0.00           H
ATOM    227  CB  LEU A 597      40.510  22.280  40.820  1.00  0.00           C
ATOM    228  HB1 LEU A 597      40.160  21.850  39.860  1.00  0.00           H
ATOM    229  HB2 LEU A 597      39.630  22.750  41.310  1.00  0.00           H
ATOM    230  CG  LEU A 597      41.090  21.260  41.800  1.00  0.00           C
ATOM    231  HG  LEU A 597      40.310  20.480  41.820  1.00  0.00           H
ATOM    232  CD1 LEU A 597      42.350  20.660  41.120  1.00  0.00           C
ATOM    233 HD11 LEU A 597      42.060  20.390  40.080  1.00  0.00           H
ATOM    234 HD12 LEU A 597      42.560  19.690  41.620  1.00  0.00           H
ATOM    235 HD13 LEU A 597      43.220  21.360  41.140  1.00  0.00           H
ATOM    236  CD2 LEU A 597      41.330  21.760  43.290  1.00  0.00           C
ATOM    237 HD21 LEU A 597      42.120  22.500  43.480  1.00  0.00           H
ATOM    238 HD22 LEU A 597      41.660  20.890  43.910  1.00  0.00           H
ATOM    239 HD23 LEU A 597      40.370  22.270  43.530  1.00  0.00           H
ATOM    240  C   LEU A 597      42.070  23.320  39.110  1.00  0.00           C
ATOM    241  O   LEU A 597      43.210  22.890  39.170  1.00  0.00           O
ATOM    242  N   SER A 598      41.530  23.680  37.940  1.00  0.00           N
ATOM    243  HN  SER A 598      40.560  23.890  38.040  1.00  0.00           H
ATOM    244  CA  SER A 598      42.100  23.380  36.590  1.00  0.00           C
ATOM    245  HA  SER A 598      42.340  22.330  36.510  1.00  0.00           H
ATOM    246  CB  SER A 598      41.110  23.880  35.500  1.00  0.00           C
ATOM    247  HB1 SER A 598      41.720  23.810  34.570  1.00  0.00           H
ATOM    248  HB2 SER A 598      40.780  24.930  35.640  1.00  0.00           H
ATOM    249  OG  SER A 598      40.000  23.030  35.320  1.00  0.00           O
ATOM    250  HG1 SER A 598      39.460  23.110  36.110  1.00  0.00           H
ATOM    251  C   SER A 598      43.430  23.980  36.420  1.00  0.00           C
ATOM    252  O   SER A 598      44.300  23.380  35.860  1.00  0.00           O
ATOM    253  N   ASP A 599      43.750  25.180  37.020  1.00  0.00           N
ATOM    254  HN  ASP A 599      43.030  25.710  37.470  1.00  0.00           H
ATOM    255  CA  ASP A 599      45.070  25.770  37.050  1.00  0.00           C
ATOM    256  HA  ASP A 599      45.330  26.050  36.050  1.00  0.00           H
ATOM    257  CB  ASP A 599      45.140  27.180  37.860  1.00  0.00           C
ATOM    258  HB1 ASP A 599      46.150  27.650  37.750  1.00  0.00           H
ATOM    259  HB2 ASP A 599      44.980  27.030  38.950  1.00  0.00           H
ATOM    260  CG  ASP A 599      44.260  28.320  37.220  1.00  0.00           C
ATOM    261  OD1 ASP A 599      43.950  28.350  36.010  1.00  0.00           O
ATOM    262  OD2 ASP A 599      43.820  29.200  38.030  1.00  0.00           O
ATOM    263  C   ASP A 599      46.200  24.960  37.710  1.00  0.00           C
ATOM    264  O   ASP A 599      47.320  24.920  37.190  1.00  0.00           O
ATOM    265  N   PHE A 600      45.820  24.210  38.750  1.00  0.00           N
ATOM    266  HN  PHE A 600      44.870  24.110  39.020  1.00  0.00           H
ATOM    267  CA  PHE A 600      46.800  23.390  39.560  1.00  0.00           C
ATOM    268  HA  PHE A 600      47.540  24.080  39.960  1.00  0.00           H
ATOM    269  CB  PHE A 600      46.120  22.660  40.700  1.00  0.00           C
ATOM    270  HB1 PHE A 600      46.720  21.770  41.020  1.00  0.00           H
ATOM    271  HB2 PHE A 600      45.140  22.250  40.380  1.00  0.00           H
ATOM    272  CG  PHE A 600      45.880  23.540  41.970  1.00  0.00           C
ATOM    273  CD1 PHE A 600      46.630  23.250  43.110  1.00  0.00           C
ATOM    274  HD1 PHE A 600      47.380  22.480  43.080  1.00  0.00           H
ATOM    275  CE1 PHE A 600      46.250  23.790  44.360  1.00  0.00           C
ATOM    276  HE1 PHE A 600      46.690  23.510  45.310  1.00  0.00           H
ATOM    277  CZ  PHE A 600      45.220  24.690  44.480  1.00  0.00           C
ATOM    278  HZ  PHE A 600      44.950  25.150  45.420  1.00  0.00           H
ATOM    279  CD2 PHE A 600      44.780  24.420  42.120  1.00  0.00           C
ATOM    280  HD2 PHE A 600      44.100  24.590  41.300  1.00  0.00           H
ATOM    281  CE2 PHE A 600      44.430  25.010  43.420  1.00  0.00           C
ATOM    282  HE2 PHE A 600      43.600  25.690  43.390  1.00  0.00           H
ATOM    283  C   PHE A 600      47.650  22.380  38.770  1.00  0.00           C
ATOM    284  O   PHE A 600      48.840  22.140  39.160  1.00  0.00           O
ATOM    285  N   LYS A 601      47.130  21.690  37.690  1.00  0.00           N
ATOM    286  HN  LYS A 601      46.190  21.950  37.460  1.00  0.00           H
ATOM    287  CA  LYS A 601      47.950  20.870  36.740  1.00  0.00           C
ATOM    288  HA  LYS A 601      47.890  19.850  37.100  1.00  0.00           H
ATOM    289  CB  LYS A 601      47.150  20.830  35.420  1.00  0.00           C
ATOM    290  HB1 LYS A 601      47.690  20.170  34.700  1.00  0.00           H
ATOM    291  HB2 LYS A 601      46.980  21.860  35.040  1.00  0.00           H
ATOM    292  CG  LYS A 601      45.810  20.120  35.490  1.00  0.00           C
ATOM    293  HG1 LYS A 601      45.050  20.830  35.840  1.00  0.00           H
ATOM    294  HG2 LYS A 601      45.890  19.370  36.300  1.00  0.00           H
ATOM    295  CD  LYS A 601      45.430  19.510  34.180  1.00  0.00           C
ATOM    296  HD1 LYS A 601      44.490  18.950  34.390  1.00  0.00           H
ATOM    297  HD2 LYS A 601      46.240  18.780  33.940  1.00  0.00           H
ATOM    298  CE  LYS A 601      45.290  20.490  32.990  1.00  0.00           C
ATOM    299  HE1 LYS A 601      44.620  20.040  32.230  1.00  0.00           H
ATOM    300  HE2 LYS A 601      46.300  20.730  32.590  1.00  0.00           H
ATOM    301  NZ  LYS A 601      44.690  21.830  33.340  1.00  0.00           N
ATOM    302  HZ1 LYS A 601      44.900  22.490  32.570  1.00  0.00           H
ATOM    303  HZ2 LYS A 601      45.170  22.180  34.190  1.00  0.00           H
ATOM    304  HZ3 LYS A 601      43.680  21.670  33.510  1.00  0.00           H
ATOM    305  C   LYS A 601      49.350  21.420  36.270  1.00  0.00           C
ATOM    306  O   LYS A 601      50.220  20.630  35.980  1.00  0.00           O
ATOM    307  N   ASP A 602      49.620  22.700  36.330  1.00  0.00           N
ATOM    308  HN  ASP A 602      48.850  23.300  36.510  1.00  0.00           H
ATOM    309  CA  ASP A 602      50.930  23.200  35.970  1.00  0.00           C
ATOM    310  HA  ASP A 602      51.420  22.520  35.310  1.00  0.00           H
ATOM    311  CB  ASP A 602      50.890  24.580  35.180  1.00  0.00           C
ATOM    312  HB1 ASP A 602      51.940  24.930  35.070  1.00  0.00           H
ATOM    313  HB2 ASP A 602      50.370  25.420  35.690  1.00  0.00           H
ATOM    314  CG  ASP A 602      50.320  24.360  33.800  1.00  0.00           C
ATOM    315  OD1 ASP A 602      50.660  23.320  33.160  1.00  0.00           O
ATOM    316  OD2 ASP A 602      49.680  25.350  33.300  1.00  0.00           O
ATOM    317  C   ASP A 602      51.850  23.410  37.190  1.00  0.00           C
ATOM    318  O   ASP A 602      52.940  23.890  37.080  1.00  0.00           O
ATOM    319  N   ALA A 603      51.510  23.020  38.420  1.00  0.00           N
ATOM    320  HN  ALA A 603      50.610  22.610  38.390  1.00  0.00           H
ATOM    321  CA  ALA A 603      52.200  23.200  39.690  1.00  0.00           C
ATOM    322  HA  ALA A 603      52.400  24.250  39.840  1.00  0.00           H
ATOM    323  CB  ALA A 603      51.370  22.690  40.860  1.00  0.00           C
ATOM    324  HB1 ALA A 603      51.980  22.700  41.790  1.00  0.00           H
ATOM    325  HB2 ALA A 603      50.940  21.680  40.640  1.00  0.00           H
ATOM    326  HB3 ALA A 603      50.490  23.350  41.040  1.00  0.00           H
ATOM    327  C   ALA A 603      53.570  22.510  39.790  1.00  0.00           C
ATOM    328  O   ALA A 603      54.460  22.990  40.550  1.00  0.00           O
ATOM    329  N   LEU A 604      53.880  21.420  39.160  1.00  0.00           N
ATOM    330  HN  LEU A 604      53.190  21.040  38.550  1.00  0.00           H
ATOM    331  CA  LEU A 604      55.000  20.590  39.610  1.00  0.00           C
ATOM    332  HA  LEU A 604      55.290  20.960  40.580  1.00  0.00           H
ATOM    333  CB  LEU A 604      54.740  19.040  39.740  1.00  0.00           C
ATOM    334  HB1 LEU A 604      55.670  18.490  40.000  1.00  0.00           H
ATOM    335  HB2 LEU A 604      54.510  18.750  38.700  1.00  0.00           H
ATOM    336  CG  LEU A 604      53.500  18.720  40.590  1.00  0.00           C
ATOM    337  HG  LEU A 604      52.590  19.230  40.250  1.00  0.00           H
ATOM    338  CD1 LEU A 604      53.090  17.250  40.580  1.00  0.00           C
ATOM    339 HD11 LEU A 604      52.040  17.100  40.920  1.00  0.00           H
ATOM    340 HD12 LEU A 604      53.850  16.750  41.220  1.00  0.00           H
ATOM    341 HD13 LEU A 604      53.180  16.730  39.600  1.00  0.00           H
ATOM    342  CD2 LEU A 604      53.730  19.200  42.030  1.00  0.00           C
ATOM    343 HD21 LEU A 604      54.640  18.810  42.530  1.00  0.00           H
ATOM    344 HD22 LEU A 604      52.830  19.030  42.640  1.00  0.00           H
ATOM    345 HD23 LEU A 604      53.730  20.310  42.020  1.00  0.00           H
ATOM    346  C   LEU A 604      56.170  20.900  38.690  1.00  0.00           C
ATOM    347  O   LEU A 604      57.230  20.300  38.880  1.00  0.00           O
ATOM    348  N   SER A 605      56.010  21.910  37.810  1.00  0.00           N
ATOM    349  HN  SER A 605      55.200  22.490  37.720  1.00  0.00           H
ATOM    350  CA  SER A 605      57.160  22.160  36.990  1.00  0.00           C
ATOM    351  HA  SER A 605      58.080  21.890  37.490  1.00  0.00           H
ATOM    352  CB  SER A 605      57.030  21.340  35.620  1.00  0.00           C
ATOM    353  HB1 SER A 605      56.150  21.820  35.120  1.00  0.00           H
ATOM    354  HB2 SER A 605      56.950  20.300  35.990  1.00  0.00           H
ATOM    355  OG  SER A 605      58.180  21.480  34.750  1.00  0.00           O
ATOM    356  HG1 SER A 605      58.760  20.810  35.100  1.00  0.00           H
ATOM    357  C   SER A 605      57.080  23.680  36.750  1.00  0.00           C
ATOM    358  O   SER A 605      56.030  24.250  36.550  1.00  0.00           O
ATOM    359  N   LEU A 606      58.240  24.310  36.720  1.00  0.00           N
ATOM    360  HN  LEU A 606      59.020  23.740  36.980  1.00  0.00           H
ATOM    361  CA  LEU A 606      58.500  25.610  36.130  1.00  0.00           C
ATOM    362  HA  LEU A 606      59.580  25.520  36.170  1.00  0.00           H
ATOM    363  CB  LEU A 606      58.290  25.620  34.550  1.00  0.00           C
ATOM    364  HB1 LEU A 606      57.320  25.180  34.200  1.00  0.00           H
ATOM    365  HB2 LEU A 606      59.010  24.850  34.210  1.00  0.00           H
ATOM    366  CG  LEU A 606      58.580  26.970  33.840  1.00  0.00           C
ATOM    367  HG  LEU A 606      57.780  27.670  34.170  1.00  0.00           H
ATOM    368  CD1 LEU A 606      60.050  27.450  34.040  1.00  0.00           C
ATOM    369 HD11 LEU A 606      60.620  26.520  33.810  1.00  0.00           H
ATOM    370 HD12 LEU A 606      60.160  27.790  35.090  1.00  0.00           H
ATOM    371 HD13 LEU A 606      60.390  28.290  33.390  1.00  0.00           H
ATOM    372  CD2 LEU A 606      58.250  26.800  32.340  1.00  0.00           C
ATOM    373 HD21 LEU A 606      57.210  26.400  32.220  1.00  0.00           H
ATOM    374 HD22 LEU A 606      58.940  26.100  31.840  1.00  0.00           H
ATOM    375 HD23 LEU A 606      58.260  27.790  31.850  1.00  0.00           H
ATOM    376  C   LEU A 606      57.930  26.830  36.840  1.00  0.00           C
ATOM    377  O   LEU A 606      56.750  27.160  36.910  1.00  0.00           O
ATOM    378  N   GLN A 607      58.870  27.610  37.390  1.00  0.00           N
ATOM    379  HN  GLN A 607      59.790  27.190  37.360  1.00  0.00           H
ATOM    380  CA  GLN A 607      58.850  28.830  38.180  1.00  0.00           C
ATOM    381  HA  GLN A 607      59.880  29.170  38.180  1.00  0.00           H
ATOM    382  CB  GLN A 607      58.140  30.060  37.520  1.00  0.00           C
ATOM    383  HB1 GLN A 607      58.160  30.940  38.200  1.00  0.00           H
ATOM    384  HB2 GLN A 607      57.090  29.720  37.400  1.00  0.00           H
ATOM    385  CG  GLN A 607      58.690  30.470  36.120  1.00  0.00           C
ATOM    386  HG1 GLN A 607      58.200  31.410  35.790  1.00  0.00           H
ATOM    387  HG2 GLN A 607      58.550  29.790  35.260  1.00  0.00           H
ATOM    388  CD  GLN A 607      60.190  30.820  36.140  1.00  0.00           C
ATOM    389  OE1 GLN A 607      60.960  30.380  35.260  1.00  0.00           O
ATOM    390  NE2 GLN A 607      60.660  31.670  37.120  1.00  0.00           N
ATOM    391 HE21 GLN A 607      61.650  31.810  37.180  1.00  0.00           H
ATOM    392 HE22 GLN A 607      60.090  32.190  37.750  1.00  0.00           H
ATOM    393  C   GLN A 607      58.290  28.720  39.590  1.00  0.00           C
ATOM    394  O   GLN A 607      58.640  29.430  40.570  1.00  0.00           O
ATOM    395  N   CYS A 608      57.310  27.830  39.850  1.00  0.00           N
ATOM    396  HN  CYS A 608      57.010  27.320  39.050  1.00  0.00           H
ATOM    397  CA  CYS A 608      56.610  27.490  41.140  1.00  0.00           C
ATOM    398  HA  CYS A 608      55.990  28.310  41.460  1.00  0.00           H
ATOM    399  CB  CYS A 608      55.710  26.270  40.930  1.00  0.00           C
ATOM    400  HB1 CYS A 608      56.370  25.380  40.980  1.00  0.00           H
ATOM    401  HB2 CYS A 608      55.250  26.430  39.930  1.00  0.00           H
ATOM    402  SG  CYS A 608      54.410  25.920  42.080  1.00  0.00           S
ATOM    403  HG1 CYS A 608      53.550  26.070  41.080  1.00  0.00           H
ATOM    404  C   CYS A 608      57.530  27.380  42.350  1.00  0.00           C
ATOM    405  O   CYS A 608      57.360  28.130  43.320  1.00  0.00           O
ATOM    406  N   LEU A 609      58.550  26.520  42.340  1.00  0.00           N
ATOM    407  HN  LEU A 609      58.640  25.910  41.570  1.00  0.00           H
ATOM    408  CA  LEU A 609      59.540  26.250  43.400  1.00  0.00           C
ATOM    409  HA  LEU A 609      58.940  26.040  44.280  1.00  0.00           H
ATOM    410  CB  LEU A 609      60.500  25.020  43.100  1.00  0.00           C
ATOM    411  HB1 LEU A 609      61.000  25.320  42.160  1.00  0.00           H
ATOM    412  HB2 LEU A 609      59.840  24.150  42.880  1.00  0.00           H
ATOM    413  CG  LEU A 609      61.540  24.660  44.240  1.00  0.00           C
ATOM    414  HG  LEU A 609      62.220  25.540  44.300  1.00  0.00           H
ATOM    415  CD1 LEU A 609      61.010  24.380  45.680  1.00  0.00           C
ATOM    416 HD11 LEU A 609      60.270  23.570  45.600  1.00  0.00           H
ATOM    417 HD12 LEU A 609      60.580  25.330  46.050  1.00  0.00           H
ATOM    418 HD13 LEU A 609      61.810  24.060  46.380  1.00  0.00           H
ATOM    419  CD2 LEU A 609      62.530  23.620  43.770  1.00  0.00           C
ATOM    420 HD21 LEU A 609      62.060  22.620  43.870  1.00  0.00           H
ATOM    421 HD22 LEU A 609      63.410  23.590  44.440  1.00  0.00           H
ATOM    422 HD23 LEU A 609      62.880  23.830  42.750  1.00  0.00           H
ATOM    423  C   LEU A 609      60.340  27.440  43.730  1.00  0.00           C
ATOM    424  O   LEU A 609      60.330  27.840  44.920  1.00  0.00           O
ATOM    425  N   ALA A 610      61.020  28.160  42.840  1.00  0.00           N
ATOM    426  HN  ALA A 610      61.000  28.000  41.860  1.00  0.00           H
ATOM    427  CA  ALA A 610      61.940  29.290  43.110  1.00  0.00           C
ATOM    428  HA  ALA A 610      62.700  29.010  43.830  1.00  0.00           H
ATOM    429  CB  ALA A 610      62.750  29.840  41.860  1.00  0.00           C
ATOM    430  HB1 ALA A 610      63.060  28.910  41.330  1.00  0.00           H
ATOM    431  HB2 ALA A 610      63.640  30.430  42.160  1.00  0.00           H
ATOM    432  HB3 ALA A 610      62.090  30.440  41.200  1.00  0.00           H
ATOM    433  C   ALA A 610      61.180  30.490  43.610  1.00  0.00           C
ATOM    434  O   ALA A 610      61.590  31.320  44.380  1.00  0.00           O
ATOM    435  N   SER A 611      59.910  30.680  43.090  1.00  0.00           N
ATOM    436  HN  SER A 611      59.640  29.920  42.500  1.00  0.00           H
ATOM    437  CA  SER A 611      58.890  31.730  43.500  1.00  0.00           C
ATOM    438  HA  SER A 611      59.330  32.700  43.360  1.00  0.00           H
ATOM    439  CB  SER A 611      57.630  31.620  42.720  1.00  0.00           C
ATOM    440  HB1 SER A 611      57.160  30.650  43.000  1.00  0.00           H
ATOM    441  HB2 SER A 611      57.830  31.630  41.630  1.00  0.00           H
ATOM    442  OG  SER A 611      56.840  32.690  43.070  1.00  0.00           O
ATOM    443  HG1 SER A 611      57.090  33.470  42.580  1.00  0.00           H
ATOM    444  C   SER A 611      58.630  31.660  45.020  1.00  0.00           C
ATOM    445  O   SER A 611      58.780  32.670  45.690  1.00  0.00           O
ATOM    446  N   ILE A 612      58.320  30.400  45.550  1.00  0.00           N
ATOM    447  HN  ILE A 612      58.140  29.670  44.890  1.00  0.00           H
ATOM    448  CA  ILE A 612      57.840  30.140  46.910  1.00  0.00           C
ATOM    449  HA  ILE A 612      56.890  30.640  47.080  1.00  0.00           H
ATOM    450  CB  ILE A 612      57.610  28.580  47.120  1.00  0.00           C
ATOM    451  HB  ILE A 612      58.400  27.970  46.650  1.00  0.00           H
ATOM    452  CG2 ILE A 612      57.650  28.090  48.600  1.00  0.00           C
ATOM    453 HG21 ILE A 612      58.710  28.060  48.960  1.00  0.00           H
ATOM    454 HG22 ILE A 612      57.260  27.080  48.780  1.00  0.00           H
ATOM    455 HG23 ILE A 612      57.010  28.780  49.180  1.00  0.00           H
ATOM    456  CG1 ILE A 612      56.230  28.220  46.440  1.00  0.00           C
ATOM    457 HG11 ILE A 612      55.940  28.760  45.500  1.00  0.00           H
ATOM    458 HG12 ILE A 612      55.390  28.360  47.150  1.00  0.00           H
ATOM    459  CD  ILE A 612      56.300  26.800  46.040  1.00  0.00           C
ATOM    460  HD1 ILE A 612      56.420  26.110  46.890  1.00  0.00           H
ATOM    461  HD2 ILE A 612      57.230  26.620  45.470  1.00  0.00           H
ATOM    462  HD3 ILE A 612      55.440  26.440  45.420  1.00  0.00           H
ATOM    463  C   ILE A 612      58.890  30.530  47.960  1.00  0.00           C
ATOM    464  O   ILE A 612      58.720  31.190  48.970  1.00  0.00           O
ATOM    465  N   LEU A 613      60.120  30.150  47.550  1.00  0.00           N
ATOM    466  HN  LEU A 613      60.220  29.630  46.710  1.00  0.00           H
ATOM    467  CA  LEU A 613      61.320  30.420  48.350  1.00  0.00           C
ATOM    468  HA  LEU A 613      61.410  29.910  49.310  1.00  0.00           H
ATOM    469  CB  LEU A 613      62.450  29.680  47.600  1.00  0.00           C
ATOM    470  HB1 LEU A 613      63.410  30.140  47.940  1.00  0.00           H
ATOM    471  HB2 LEU A 613      62.320  29.910  46.520  1.00  0.00           H
ATOM    472  CG  LEU A 613      62.670  28.180  47.840  1.00  0.00           C
ATOM    473  HG  LEU A 613      61.680  27.700  47.710  1.00  0.00           H
ATOM    474  CD1 LEU A 613      63.570  27.660  46.770  1.00  0.00           C
ATOM    475 HD11 LEU A 613      63.390  28.000  45.720  1.00  0.00           H
ATOM    476 HD12 LEU A 613      63.420  26.550  46.860  1.00  0.00           H
ATOM    477 HD13 LEU A 613      64.660  27.650  46.980  1.00  0.00           H
ATOM    478  CD2 LEU A 613      63.220  27.760  49.200  1.00  0.00           C
ATOM    479 HD21 LEU A 613      63.430  26.670  49.230  1.00  0.00           H
ATOM    480 HD22 LEU A 613      62.360  28.000  49.850  1.00  0.00           H
ATOM    481 HD23 LEU A 613      64.190  28.210  49.490  1.00  0.00           H
ATOM    482  C   LEU A 613      61.680  31.960  48.580  1.00  0.00           C
ATOM    483  O   LEU A 613      61.970  32.380  49.680  1.00  0.00           O
ATOM    484  N   PHE A 614      61.540  32.760  47.530  1.00  0.00           N
ATOM    485  HN  PHE A 614      61.310  32.480  46.600  1.00  0.00           H
ATOM    486  CA  PHE A 614      61.580  34.190  47.580  1.00  0.00           C
ATOM    487  HA  PHE A 614      62.340  34.470  48.300  1.00  0.00           H
ATOM    488  CB  PHE A 614      62.100  34.720  46.190  1.00  0.00           C
ATOM    489  HB1 PHE A 614      61.700  34.060  45.380  1.00  0.00           H
ATOM    490  HB2 PHE A 614      63.200  34.630  46.090  1.00  0.00           H
ATOM    491  CG  PHE A 614      61.620  36.100  45.830  1.00  0.00           C
ATOM    492  CD1 PHE A 614      62.250  37.190  46.400  1.00  0.00           C
ATOM    493  HD1 PHE A 614      63.090  37.120  47.060  1.00  0.00           H
ATOM    494  CE1 PHE A 614      61.810  38.520  46.030  1.00  0.00           C
ATOM    495  HE1 PHE A 614      62.400  39.330  46.430  1.00  0.00           H
ATOM    496  CZ  PHE A 614      60.700  38.680  45.200  1.00  0.00           C
ATOM    497  HZ  PHE A 614      60.390  39.630  44.770  1.00  0.00           H
ATOM    498  CD2 PHE A 614      60.440  36.280  45.030  1.00  0.00           C
ATOM    499  HD2 PHE A 614      59.900  35.430  44.630  1.00  0.00           H
ATOM    500  CE2 PHE A 614      59.990  37.510  44.800  1.00  0.00           C
ATOM    501  HE2 PHE A 614      59.210  37.680  44.070  1.00  0.00           H
ATOM    502  C   PHE A 614      60.420  34.880  48.250  1.00  0.00           C
ATOM    503  O   PHE A 614      60.550  35.800  49.030  1.00  0.00           O
ATOM    504  N   LEU A 615      59.140  34.450  47.960  1.00  0.00           N
ATOM    505  HN  LEU A 615      59.050  33.680  47.340  1.00  0.00           H
ATOM    506  CA  LEU A 615      57.930  35.120  48.290  1.00  0.00           C
ATOM    507  HA  LEU A 615      58.150  36.160  48.170  1.00  0.00           H
ATOM    508  CB  LEU A 615      56.760  34.740  47.420  1.00  0.00           C
ATOM    509  HB1 LEU A 615      56.210  33.820  47.670  1.00  0.00           H
ATOM    510  HB2 LEU A 615      57.140  34.530  46.380  1.00  0.00           H
ATOM    511  CG  LEU A 615      55.790  35.920  46.980  1.00  0.00           C
ATOM    512  HG  LEU A 615      55.350  36.330  47.910  1.00  0.00           H
ATOM    513  CD1 LEU A 615      56.530  37.010  46.190  1.00  0.00           C
ATOM    514 HD11 LEU A 615      57.410  37.460  46.710  1.00  0.00           H
ATOM    515 HD12 LEU A 615      55.780  37.790  45.940  1.00  0.00           H
ATOM    516 HD13 LEU A 615      56.830  36.630  45.200  1.00  0.00           H
ATOM    517  CD2 LEU A 615      54.600  35.380  46.190  1.00  0.00           C
ATOM    518 HD21 LEU A 615      54.140  34.630  46.880  1.00  0.00           H
ATOM    519 HD22 LEU A 615      54.850  34.800  45.280  1.00  0.00           H
ATOM    520 HD23 LEU A 615      53.860  36.160  45.910  1.00  0.00           H
ATOM    521  C   LEU A 615      57.530  34.850  49.730  1.00  0.00           C
ATOM    522  O   LEU A 615      56.900  35.660  50.360  1.00  0.00           O
ATOM    523  N   TYR A 616      57.890  33.720  50.280  1.00  0.00           N
ATOM    524  HN  TYR A 616      58.120  32.980  49.650  1.00  0.00           H
ATOM    525  CA  TYR A 616      57.690  33.520  51.700  1.00  0.00           C
ATOM    526  HA  TYR A 616      56.650  33.640  51.960  1.00  0.00           H
ATOM    527  CB  TYR A 616      58.150  32.050  52.050  1.00  0.00           C
ATOM    528  HB1 TYR A 616      59.050  31.870  51.420  1.00  0.00           H
ATOM    529  HB2 TYR A 616      57.320  31.440  51.630  1.00  0.00           H
ATOM    530  CG  TYR A 616      58.440  31.530  53.460  1.00  0.00           C
ATOM    531  CD1 TYR A 616      57.440  31.780  54.410  1.00  0.00           C
ATOM    532  HD1 TYR A 616      56.490  32.070  53.970  1.00  0.00           H
ATOM    533  CE1 TYR A 616      57.470  31.440  55.740  1.00  0.00           C
ATOM    534  HE1 TYR A 616      56.690  31.790  56.410  1.00  0.00           H
ATOM    535  CZ  TYR A 616      58.670  30.930  56.240  1.00  0.00           C
ATOM    536  OH  TYR A 616      58.840  30.650  57.650  1.00  0.00           O
ATOM    537  HH  TYR A 616      57.980  30.650  58.070  1.00  0.00           H
ATOM    538  CD2 TYR A 616      59.540  30.840  53.960  1.00  0.00           C
ATOM    539  HD2 TYR A 616      60.340  30.810  53.220  1.00  0.00           H
ATOM    540  CE2 TYR A 616      59.680  30.520  55.320  1.00  0.00           C
ATOM    541  HE2 TYR A 616      60.580  30.040  55.670  1.00  0.00           H
ATOM    542  C   TYR A 616      58.420  34.520  52.550  1.00  0.00           C
ATOM    543  O   TYR A 616      57.840  35.080  53.480  1.00  0.00           O
ATOM    544  N   CYS A 617      59.700  34.750  52.190  1.00  0.00           N
ATOM    545  HN  CYS A 617      59.980  34.430  51.290  1.00  0.00           H
ATOM    546  CA  CYS A 617      60.560  35.720  52.860  1.00  0.00           C
ATOM    547  HA  CYS A 617      60.460  35.550  53.930  1.00  0.00           H
ATOM    548  CB  CYS A 617      61.940  35.450  52.280  1.00  0.00           C
ATOM    549  HB1 CYS A 617      62.710  36.090  52.770  1.00  0.00           H
ATOM    550  HB2 CYS A 617      62.040  35.570  51.180  1.00  0.00           H
ATOM    551  SG  CYS A 617      62.490  33.790  52.770  1.00  0.00           S
ATOM    552  HG1 CYS A 617      62.250  33.280  51.570  1.00  0.00           H
ATOM    553  C   CYS A 617      60.040  37.160  52.630  1.00  0.00           C
ATOM    554  O   CYS A 617      59.790  38.030  53.470  1.00  0.00           O
ATOM    555  N   ALA A 618      59.730  37.490  51.370  1.00  0.00           N
ATOM    556  HN  ALA A 618      59.930  36.800  50.670  1.00  0.00           H
ATOM    557  CA  ALA A 618      59.070  38.650  50.860  1.00  0.00           C
ATOM    558  HA  ALA A 618      59.740  39.470  51.020  1.00  0.00           H
ATOM    559  CB  ALA A 618      58.950  38.510  49.340  1.00  0.00           C
ATOM    560  HB1 ALA A 618      58.340  39.410  49.100  1.00  0.00           H
ATOM    561  HB2 ALA A 618      58.320  37.610  49.280  1.00  0.00           H
ATOM    562  HB3 ALA A 618      59.920  38.490  48.800  1.00  0.00           H
ATOM    563  C   ALA A 618      57.800  39.010  51.680  1.00  0.00           C
ATOM    564  O   ALA A 618      57.880  40.110  52.240  1.00  0.00           O
ATOM    565  N   CYS A 619      56.810  38.140  51.850  1.00  0.00           N
ATOM    566  HN  CYS A 619      56.840  37.260  51.380  1.00  0.00           H
ATOM    567  CA  CYS A 619      55.610  38.450  52.660  1.00  0.00           C
ATOM    568  HA  CYS A 619      55.340  39.480  52.480  1.00  0.00           H
ATOM    569  CB  CYS A 619      54.380  37.570  52.160  1.00  0.00           C
ATOM    570  HB1 CYS A 619      53.620  37.840  52.920  1.00  0.00           H
ATOM    571  HB2 CYS A 619      54.830  36.560  52.210  1.00  0.00           H
ATOM    572  SG  CYS A 619      53.770  38.120  50.540  1.00  0.00           S
ATOM    573  HG1 CYS A 619      52.950  39.020  51.050  1.00  0.00           H
ATOM    574  C   CYS A 619      55.810  38.350  54.150  1.00  0.00           C
ATOM    575  O   CYS A 619      55.100  39.050  54.840  1.00  0.00           O
ATOM    576  N   MET A 620      56.750  37.560  54.670  1.00  0.00           N
ATOM    577  HN  MET A 620      57.330  37.050  54.040  1.00  0.00           H
ATOM    578  CA  MET A 620      57.030  37.620  56.070  1.00  0.00           C
ATOM    579  HA  MET A 620      56.120  37.450  56.630  1.00  0.00           H
ATOM    580  CB  MET A 620      58.130  36.540  56.530  1.00  0.00           C
ATOM    581  HB1 MET A 620      58.610  36.790  57.500  1.00  0.00           H
ATOM    582  HB2 MET A 620      58.900  36.510  55.730  1.00  0.00           H
ATOM    583  CG  MET A 620      57.530  35.130  56.540  1.00  0.00           C
ATOM    584  HG1 MET A 620      58.370  34.440  56.330  1.00  0.00           H
ATOM    585  HG2 MET A 620      56.870  35.070  55.640  1.00  0.00           H
ATOM    586  SD  MET A 620      56.670  34.600  58.090  1.00  0.00           S
ATOM    587  CE  MET A 620      58.070  34.550  59.170  1.00  0.00           C
ATOM    588  HE1 MET A 620      58.570  33.580  58.980  1.00  0.00           H
ATOM    589  HE2 MET A 620      57.760  34.420  60.230  1.00  0.00           H
ATOM    590  HE3 MET A 620      58.840  35.350  59.190  1.00  0.00           H
ATOM    591  C   MET A 620      57.460  39.020  56.620  1.00  0.00           C
ATOM    592  O   MET A 620      56.980  39.480  57.640  1.00  0.00           O
ATOM    593  N   SER A 621      58.360  39.700  55.870  1.00  0.00           N
ATOM    594  HN  SER A 621      58.660  39.300  55.010  1.00  0.00           H
ATOM    595  CA  SER A 621      59.100  40.810  56.210  1.00  0.00           C
ATOM    596  HA  SER A 621      59.470  40.630  57.200  1.00  0.00           H
ATOM    597  CB  SER A 621      60.230  41.250  55.270  1.00  0.00           C
ATOM    598  HB1 SER A 621      60.750  42.130  55.700  1.00  0.00           H
ATOM    599  HB2 SER A 621      59.930  41.590  54.270  1.00  0.00           H
ATOM    600  OG  SER A 621      61.280  40.250  55.180  1.00  0.00           O
ATOM    601  HG1 SER A 621      60.950  39.380  54.940  1.00  0.00           H
ATOM    602  C   SER A 621      58.280  42.020  56.480  1.00  0.00           C
ATOM    603  O   SER A 621      58.560  42.670  57.520  1.00  0.00           O
ATOM    604  N   PRO A 622      57.250  42.430  55.750  1.00  0.00           N
ATOM    605  CD  PRO A 622      57.000  42.030  54.410  1.00  0.00           C
ATOM    606  HD1 PRO A 622      56.830  40.940  54.440  1.00  0.00           H
ATOM    607  HD2 PRO A 622      57.870  42.410  53.820  1.00  0.00           H
ATOM    608  CA  PRO A 622      56.430  43.590  56.100  1.00  0.00           C
ATOM    609  HA  PRO A 622      56.980  44.410  56.520  1.00  0.00           H
ATOM    610  CB  PRO A 622      55.730  43.970  54.810  1.00  0.00           C
ATOM    611  HB1 PRO A 622      56.460  44.650  54.290  1.00  0.00           H
ATOM    612  HB2 PRO A 622      54.760  44.510  54.890  1.00  0.00           H
ATOM    613  CG  PRO A 622      55.690  42.760  54.010  1.00  0.00           C
ATOM    614  HG1 PRO A 622      54.880  42.040  54.280  1.00  0.00           H
ATOM    615  HG2 PRO A 622      55.740  42.850  52.910  1.00  0.00           H
ATOM    616  C   PRO A 622      55.400  43.180  57.130  1.00  0.00           C
ATOM    617  O   PRO A 622      55.100  43.990  57.990  1.00  0.00           O
ATOM    618  N   VAL A 623      54.880  41.920  57.090  1.00  0.00           N
ATOM    619  HN  VAL A 623      55.050  41.320  56.310  1.00  0.00           H
ATOM    620  CA  VAL A 623      53.940  41.420  58.130  1.00  0.00           C
ATOM    621  HA  VAL A 623      53.110  42.100  58.270  1.00  0.00           H
ATOM    622  CB  VAL A 623      53.260  40.220  57.510  1.00  0.00           C
ATOM    623  HB  VAL A 623      53.960  39.590  56.940  1.00  0.00           H
ATOM    624  CG1 VAL A 623      52.550  39.320  58.560  1.00  0.00           C
ATOM    625 HG11 VAL A 623      51.990  38.420  58.210  1.00  0.00           H
ATOM    626 HG12 VAL A 623      51.780  39.910  59.110  1.00  0.00           H
ATOM    627 HG13 VAL A 623      53.350  38.900  59.200  1.00  0.00           H
ATOM    628  CG2 VAL A 623      52.130  40.800  56.600  1.00  0.00           C
ATOM    629 HG21 VAL A 623      52.400  41.590  55.870  1.00  0.00           H
ATOM    630 HG22 VAL A 623      51.280  41.140  57.200  1.00  0.00           H
ATOM    631 HG23 VAL A 623      51.830  39.920  55.990  1.00  0.00           H
ATOM    632  C   VAL A 623      54.450  41.330  59.560  1.00  0.00           C
ATOM    633  O   VAL A 623      53.730  41.760  60.460  1.00  0.00           O
ATOM    634  N   ILE A 624      55.730  40.970  59.770  1.00  0.00           N
ATOM    635  HN  ILE A 624      56.330  40.510  59.110  1.00  0.00           H
ATOM    636  CA  ILE A 624      56.240  40.950  61.140  1.00  0.00           C
ATOM    637  HA  ILE A 624      55.530  40.620  61.900  1.00  0.00           H
ATOM    638  CB  ILE A 624      57.420  40.010  61.240  1.00  0.00           C
ATOM    639  HB  ILE A 624      58.150  40.190  60.410  1.00  0.00           H
ATOM    640  CG2 ILE A 624      58.180  40.080  62.600  1.00  0.00           C
ATOM    641 HG21 ILE A 624      57.470  40.030  63.460  1.00  0.00           H
ATOM    642 HG22 ILE A 624      58.740  40.990  62.900  1.00  0.00           H
ATOM    643 HG23 ILE A 624      59.030  39.370  62.550  1.00  0.00           H
ATOM    644  CG1 ILE A 624      56.910  38.560  61.060  1.00  0.00           C
ATOM    645 HG11 ILE A 624      56.260  38.400  60.170  1.00  0.00           H
ATOM    646 HG12 ILE A 624      56.360  38.280  61.980  1.00  0.00           H
ATOM    647  CD  ILE A 624      57.950  37.510  60.800  1.00  0.00           C
ATOM    648  HD1 ILE A 624      57.370  36.570  60.930  1.00  0.00           H
ATOM    649  HD2 ILE A 624      58.810  37.370  61.490  1.00  0.00           H
ATOM    650  HD3 ILE A 624      58.320  37.560  59.770  1.00  0.00           H
ATOM    651  C   ILE A 624      56.590  42.350  61.550  1.00  0.00           C
ATOM    652  O   ILE A 624      56.450  42.810  62.680  1.00  0.00           O
ATOM    653  N   THR A 625      57.090  43.140  60.570  1.00  0.00           N
ATOM    654  HN  THR A 625      57.270  42.750  59.680  1.00  0.00           H
ATOM    655  CA  THR A 625      57.370  44.600  60.780  1.00  0.00           C
ATOM    656  HA  THR A 625      58.080  44.620  61.610  1.00  0.00           H
ATOM    657  CB  THR A 625      58.070  45.240  59.540  1.00  0.00           C
ATOM    658  HB  THR A 625      57.290  45.180  58.760  1.00  0.00           H
ATOM    659  OG1 THR A 625      59.260  44.520  59.310  1.00  0.00           O
ATOM    660  HG1 THR A 625      58.990  43.840  58.680  1.00  0.00           H
ATOM    661  CG2 THR A 625      58.470  46.700  59.700  1.00  0.00           C
ATOM    662 HG21 THR A 625      59.470  46.790  60.160  1.00  0.00           H
ATOM    663 HG22 THR A 625      57.710  47.320  60.220  1.00  0.00           H
ATOM    664 HG23 THR A 625      58.550  47.170  58.700  1.00  0.00           H
ATOM    665  C   THR A 625      56.160  45.390  61.220  1.00  0.00           C
ATOM    666  O   THR A 625      56.130  46.030  62.250  1.00  0.00           O
ATOM    667  N   PHE A 626      55.010  45.350  60.470  1.00  0.00           N
ATOM    668  HN  PHE A 626      54.920  44.820  59.630  1.00  0.00           H
ATOM    669  CA  PHE A 626      53.820  46.050  60.730  1.00  0.00           C
ATOM    670  HA  PHE A 626      54.030  47.020  61.150  1.00  0.00           H
ATOM    671  CB  PHE A 626      53.040  46.270  59.440  1.00  0.00           C
ATOM    672  HB1 PHE A 626      52.230  46.970  59.710  1.00  0.00           H
ATOM    673  HB2 PHE A 626      52.700  45.280  59.070  1.00  0.00           H
ATOM    674  CG  PHE A 626      53.830  46.950  58.320  1.00  0.00           C
ATOM    675  CD1 PHE A 626      53.150  46.950  56.990  1.00  0.00           C
ATOM    676  HD1 PHE A 626      52.240  46.420  56.780  1.00  0.00           H
ATOM    677  CE1 PHE A 626      53.820  47.580  55.920  1.00  0.00           C
ATOM    678  HE1 PHE A 626      53.380  47.620  54.930  1.00  0.00           H
ATOM    679  CZ  PHE A 626      55.040  48.300  56.090  1.00  0.00           C
ATOM    680  HZ  PHE A 626      55.450  48.810  55.230  1.00  0.00           H
ATOM    681  CD2 PHE A 626      54.980  47.700  58.400  1.00  0.00           C
ATOM    682  HD2 PHE A 626      55.410  47.850  59.380  1.00  0.00           H
ATOM    683  CE2 PHE A 626      55.500  48.370  57.360  1.00  0.00           C
ATOM    684  HE2 PHE A 626      56.460  48.830  57.480  1.00  0.00           H
ATOM    685  C   PHE A 626      53.000  45.450  61.850  1.00  0.00           C
ATOM    686  O   PHE A 626      52.190  46.150  62.480  1.00  0.00           O
ATOM    687  N   GLY A 627      53.170  44.130  62.110  1.00  0.00           N
ATOM    688  HN  GLY A 627      53.520  43.580  61.370  1.00  0.00           H
ATOM    689  CA  GLY A 627      52.780  43.420  63.340  1.00  0.00           C
ATOM    690  HA1 GLY A 627      53.000  42.380  63.180  1.00  0.00           H
ATOM    691  HA2 GLY A 627      51.720  43.630  63.450  1.00  0.00           H
ATOM    692  C   GLY A 627      53.360  44.010  64.600  1.00  0.00           C
ATOM    693  O   GLY A 627      52.660  44.350  65.580  1.00  0.00           O
ATOM    694  N   GLY A 628      54.720  44.060  64.730  1.00  0.00           N
ATOM    695  HN  GLY A 628      55.340  43.770  64.010  1.00  0.00           H
ATOM    696  CA  GLY A 628      55.350  44.740  65.750  1.00  0.00           C
ATOM    697  HA1 GLY A 628      56.380  44.430  65.670  1.00  0.00           H
ATOM    698  HA2 GLY A 628      54.930  44.340  66.660  1.00  0.00           H
ATOM    699  C   GLY A 628      55.130  46.240  65.860  1.00  0.00           C
ATOM    700  O   GLY A 628      54.940  46.770  66.960  1.00  0.00           O
ATOM    701  N   LEU A 629      55.070  46.880  64.740  1.00  0.00           N
ATOM    702  HN  LEU A 629      55.220  46.440  63.850  1.00  0.00           H
ATOM    703  CA  LEU A 629      54.660  48.240  64.790  1.00  0.00           C
ATOM    704  HA  LEU A 629      55.220  48.730  65.580  1.00  0.00           H
ATOM    705  CB  LEU A 629      54.810  48.970  63.400  1.00  0.00           C
ATOM    706  HB1 LEU A 629      54.140  49.810  63.110  1.00  0.00           H
ATOM    707  HB2 LEU A 629      54.790  48.240  62.570  1.00  0.00           H
ATOM    708  CG  LEU A 629      56.340  49.520  63.430  1.00  0.00           C
ATOM    709  HG  LEU A 629      56.920  48.660  63.840  1.00  0.00           H
ATOM    710  CD1 LEU A 629      56.700  49.880  61.990  1.00  0.00           C
ATOM    711 HD11 LEU A 629      57.710  50.360  62.000  1.00  0.00           H
ATOM    712 HD12 LEU A 629      55.970  50.640  61.630  1.00  0.00           H
ATOM    713 HD13 LEU A 629      56.770  48.990  61.310  1.00  0.00           H
ATOM    714  CD2 LEU A 629      56.520  50.730  64.250  1.00  0.00           C
ATOM    715 HD21 LEU A 629      56.030  51.520  63.660  1.00  0.00           H
ATOM    716 HD22 LEU A 629      57.570  50.960  64.520  1.00  0.00           H
ATOM    717 HD23 LEU A 629      55.970  50.720  65.210  1.00  0.00           H
ATOM    718  C   LEU A 629      53.260  48.550  65.270  1.00  0.00           C
ATOM    719  O   LEU A 629      53.050  49.330  66.240  1.00  0.00           O
ATOM    720  N   LEU A 630      52.220  47.810  64.850  1.00  0.00           N
ATOM    721  HN  LEU A 630      52.410  47.020  64.270  1.00  0.00           H
ATOM    722  CA  LEU A 630      50.850  47.930  65.440  1.00  0.00           C
ATOM    723  HA  LEU A 630      50.560  48.960  65.350  1.00  0.00           H
ATOM    724  CB  LEU A 630      49.900  46.910  64.690  1.00  0.00           C
ATOM    725  HB1 LEU A 630      50.210  45.850  64.810  1.00  0.00           H
ATOM    726  HB2 LEU A 630      49.960  47.220  63.630  1.00  0.00           H
ATOM    727  CG  LEU A 630      48.370  46.910  65.000  1.00  0.00           C
ATOM    728  HG  LEU A 630      48.200  46.430  65.990  1.00  0.00           H
ATOM    729  CD1 LEU A 630      47.790  48.350  64.970  1.00  0.00           C
ATOM    730 HD11 LEU A 630      46.690  48.300  64.980  1.00  0.00           H
ATOM    731 HD12 LEU A 630      48.080  48.860  64.020  1.00  0.00           H
ATOM    732 HD13 LEU A 630      48.230  48.830  65.890  1.00  0.00           H
ATOM    733  CD2 LEU A 630      47.690  46.070  63.930  1.00  0.00           C
ATOM    734 HD21 LEU A 630      46.610  45.910  64.190  1.00  0.00           H
ATOM    735 HD22 LEU A 630      48.220  45.110  63.740  1.00  0.00           H
ATOM    736 HD23 LEU A 630      47.600  46.610  62.960  1.00  0.00           H
ATOM    737  C   LEU A 630      50.800  47.590  66.870  1.00  0.00           C
ATOM    738  O   LEU A 630      50.080  48.130  67.670  1.00  0.00           O
ATOM    739  N   GLY A 631      51.650  46.650  67.270  1.00  0.00           N
ATOM    740  HN  GLY A 631      52.090  46.130  66.560  1.00  0.00           H
ATOM    741  CA  GLY A 631      51.820  46.180  68.650  1.00  0.00           C
ATOM    742  HA1 GLY A 631      52.680  45.540  68.750  1.00  0.00           H
ATOM    743  HA2 GLY A 631      50.960  45.600  68.980  1.00  0.00           H
ATOM    744  C   GLY A 631      52.070  47.350  69.530  1.00  0.00           C
ATOM    745  O   GLY A 631      51.370  47.640  70.460  1.00  0.00           O
ATOM    746  N   GLU A 632      53.100  48.100  69.230  1.00  0.00           N
ATOM    747  HN  GLU A 632      53.650  47.820  68.450  1.00  0.00           H
ATOM    748  CA  GLU A 632      53.420  49.430  69.780  1.00  0.00           C
ATOM    749  HA  GLU A 632      53.470  49.210  70.840  1.00  0.00           H
ATOM    750  CB  GLU A 632      54.810  50.010  69.330  1.00  0.00           C
ATOM    751  HB1 GLU A 632      55.040  50.970  69.850  1.00  0.00           H
ATOM    752  HB2 GLU A 632      54.890  50.290  68.260  1.00  0.00           H
ATOM    753  CG  GLU A 632      56.030  49.170  69.750  1.00  0.00           C
ATOM    754  HG1 GLU A 632      57.020  49.470  69.340  1.00  0.00           H
ATOM    755  HG2 GLU A 632      55.920  48.190  69.240  1.00  0.00           H
ATOM    756  CD  GLU A 632      56.330  48.900  71.180  1.00  0.00           C
ATOM    757  OE1 GLU A 632      56.730  47.740  71.510  1.00  0.00           O
ATOM    758  OE2 GLU A 632      56.100  49.790  72.030  1.00  0.00           O
ATOM    759  C   GLU A 632      52.340  50.420  69.610  1.00  0.00           C
ATOM    760  O   GLU A 632      52.070  51.140  70.520  1.00  0.00           O
ATOM    761  N   ALA A 633      51.590  50.530  68.450  1.00  0.00           N
ATOM    762  HN  ALA A 633      51.880  50.010  67.650  1.00  0.00           H
ATOM    763  CA  ALA A 633      50.490  51.460  68.260  1.00  0.00           C
ATOM    764  HA  ALA A 633      50.880  52.470  68.390  1.00  0.00           H
ATOM    765  CB  ALA A 633      49.920  51.220  66.850  1.00  0.00           C
ATOM    766  HB1 ALA A 633      49.910  50.120  66.700  1.00  0.00           H
ATOM    767  HB2 ALA A 633      50.620  51.630  66.080  1.00  0.00           H
ATOM    768  HB3 ALA A 633      48.900  51.610  66.750  1.00  0.00           H
ATOM    769  C   ALA A 633      49.380  51.270  69.330  1.00  0.00           C
ATOM    770  O   ALA A 633      48.880  52.180  69.950  1.00  0.00           O
ATOM    771  N   THR A 634      49.020  49.960  69.610  1.00  0.00           N
ATOM    772  HN  THR A 634      49.480  49.300  69.030  1.00  0.00           H
ATOM    773  CA  THR A 634      47.930  49.490  70.400  1.00  0.00           C
ATOM    774  HA  THR A 634      47.320  50.380  70.480  1.00  0.00           H
ATOM    775  CB  THR A 634      47.150  48.410  69.620  1.00  0.00           C
ATOM    776  HB  THR A 634      46.380  47.940  70.260  1.00  0.00           H
ATOM    777  OG1 THR A 634      47.920  47.250  69.170  1.00  0.00           O
ATOM    778  HG1 THR A 634      48.570  47.540  68.510  1.00  0.00           H
ATOM    779  CG2 THR A 634      46.550  49.160  68.430  1.00  0.00           C
ATOM    780 HG21 THR A 634      47.220  49.810  67.850  1.00  0.00           H
ATOM    781 HG22 THR A 634      45.790  49.790  68.940  1.00  0.00           H
ATOM    782 HG23 THR A 634      46.120  48.400  67.750  1.00  0.00           H
ATOM    783  C   THR A 634      48.450  48.960  71.740  1.00  0.00           C
ATOM    784  O   THR A 634      47.700  48.320  72.460  1.00  0.00           O
ATOM    785  N   GLU A 635      49.710  49.360  72.130  1.00  0.00           N
ATOM    786  HN  GLU A 635      50.150  49.990  71.500  1.00  0.00           H
ATOM    787  CA  GLU A 635      50.340  49.200  73.420  1.00  0.00           C
ATOM    788  HA  GLU A 635      51.360  49.550  73.310  1.00  0.00           H
ATOM    789  CB  GLU A 635      49.660  49.950  74.580  1.00  0.00           C
ATOM    790  HB1 GLU A 635      50.000  49.660  75.600  1.00  0.00           H
ATOM    791  HB2 GLU A 635      48.570  49.840  74.380  1.00  0.00           H
ATOM    792  CG  GLU A 635      49.880  51.430  74.450  1.00  0.00           C
ATOM    793  HG1 GLU A 635      49.380  51.880  73.570  1.00  0.00           H
ATOM    794  HG2 GLU A 635      50.970  51.640  74.480  1.00  0.00           H
ATOM    795  CD  GLU A 635      49.400  52.100  75.760  1.00  0.00           C
ATOM    796  OE1 GLU A 635      48.550  52.970  75.720  1.00  0.00           O
ATOM    797  OE2 GLU A 635      50.100  51.830  76.790  1.00  0.00           O
ATOM    798  C   GLU A 635      50.460  47.680  73.820  1.00  0.00           C
ATOM    799  O   GLU A 635      50.530  47.320  74.980  1.00  0.00           O
ATOM    800  N   GLY A 636      50.470  46.760  72.840  1.00  0.00           N
ATOM    801  HN  GLY A 636      50.650  47.100  71.920  1.00  0.00           H
ATOM    802  CA  GLY A 636      50.610  45.300  73.060  1.00  0.00           C
ATOM    803  HA1 GLY A 636      51.240  45.180  73.930  1.00  0.00           H
ATOM    804  HA2 GLY A 636      51.020  44.830  72.180  1.00  0.00           H
ATOM    805  C   GLY A 636      49.350  44.550  73.290  1.00  0.00           C
ATOM    806  O   GLY A 636      49.270  43.490  73.850  1.00  0.00           O
ATOM    807  N   ARG A 637      48.270  45.140  72.840  1.00  0.00           N
ATOM    808  HN  ARG A 637      48.290  46.020  72.390  1.00  0.00           H
ATOM    809  CA  ARG A 637      46.950  44.440  72.720  1.00  0.00           C
ATOM    810  HA  ARG A 637      46.840  43.890  73.640  1.00  0.00           H
ATOM    811  CB  ARG A 637      45.810  45.570  72.610  1.00  0.00           C
ATOM    812  HB1 ARG A 637      45.850  46.170  71.680  1.00  0.00           H
ATOM    813  HB2 ARG A 637      45.840  46.340  73.400  1.00  0.00           H
ATOM    814  CG  ARG A 637      44.330  45.030  72.590  1.00  0.00           C
ATOM    815  HG1 ARG A 637      44.190  44.530  71.600  1.00  0.00           H
ATOM    816  HG2 ARG A 637      43.740  45.970  72.570  1.00  0.00           H
ATOM    817  CD  ARG A 637      43.950  44.130  73.780  1.00  0.00           C
ATOM    818  HD1 ARG A 637      42.860  44.070  74.010  1.00  0.00           H
ATOM    819  HD2 ARG A 637      44.520  44.370  74.710  1.00  0.00           H
ATOM    820  NE  ARG A 637      44.230  42.740  73.370  1.00  0.00           N
ATOM    821  HE  ARG A 637      44.090  42.380  72.450  1.00  0.00           H
ATOM    822  CZ  ARG A 637      44.680  41.740  74.160  1.00  0.00           C
ATOM    823  NH1 ARG A 637      44.820  41.830  75.440  1.00  0.00           N
ATOM    824 HH11 ARG A 637      44.770  40.980  75.980  1.00  0.00           H
ATOM    825 HH12 ARG A 637      44.490  42.660  75.890  1.00  0.00           H
ATOM    826  NH2 ARG A 637      44.780  40.480  73.750  1.00  0.00           N
ATOM    827 HH21 ARG A 637      44.880  40.280  72.780  1.00  0.00           H
ATOM    828 HH22 ARG A 637      45.230  39.850  74.380  1.00  0.00           H
ATOM    829  C   ARG A 637      47.020  43.570  71.460  1.00  0.00           C
ATOM    830  O   ARG A 637      46.420  42.490  71.480  1.00  0.00           O
ATOM    831  N   LEU A 638      47.580  44.040  70.330  1.00  0.00           N
ATOM    832  HN  LEU A 638      47.960  44.960  70.360  1.00  0.00           H
ATOM    833  CA  LEU A 638      47.620  43.320  69.090  1.00  0.00           C
ATOM    834  HA  LEU A 638      46.930  42.480  69.130  1.00  0.00           H
ATOM    835  CB  LEU A 638      47.190  44.130  67.860  1.00  0.00           C
ATOM    836  HB1 LEU A 638      47.130  43.420  67.000  1.00  0.00           H
ATOM    837  HB2 LEU A 638      47.990  44.840  67.560  1.00  0.00           H
ATOM    838  CG  LEU A 638      45.680  44.750  67.900  1.00  0.00           C
ATOM    839  HG  LEU A 638      45.600  45.220  68.900  1.00  0.00           H
ATOM    840  CD1 LEU A 638      45.410  45.830  66.880  1.00  0.00           C
ATOM    841 HD11 LEU A 638      45.060  45.330  65.950  1.00  0.00           H
ATOM    842 HD12 LEU A 638      46.260  46.500  66.680  1.00  0.00           H
ATOM    843 HD13 LEU A 638      44.580  46.420  67.310  1.00  0.00           H
ATOM    844  CD2 LEU A 638      44.530  43.690  67.890  1.00  0.00           C
ATOM    845 HD21 LEU A 638      44.560  43.110  66.950  1.00  0.00           H
ATOM    846 HD22 LEU A 638      43.590  44.280  67.960  1.00  0.00           H
ATOM    847 HD23 LEU A 638      44.670  43.070  68.800  1.00  0.00           H
ATOM    848  C   LEU A 638      49.040  42.910  68.870  1.00  0.00           C
ATOM    849  O   LEU A 638      49.930  43.470  69.500  1.00  0.00           O
ATOM    850  N   SER A 639      49.280  41.850  68.190  1.00  0.00           N
ATOM    851  HN  SER A 639      48.520  41.460  67.680  1.00  0.00           H
ATOM    852  CA  SER A 639      50.560  41.210  68.150  1.00  0.00           C
ATOM    853  HA  SER A 639      51.280  41.870  68.610  1.00  0.00           H
ATOM    854  CB  SER A 639      50.640  39.900  69.100  1.00  0.00           C
ATOM    855  HB1 SER A 639      50.190  40.110  70.100  1.00  0.00           H
ATOM    856  HB2 SER A 639      51.700  39.610  69.220  1.00  0.00           H
ATOM    857  OG  SER A 639      49.970  38.750  68.590  1.00  0.00           O
ATOM    858  HG1 SER A 639      49.030  38.850  68.750  1.00  0.00           H
ATOM    859  C   SER A 639      50.950  40.830  66.780  1.00  0.00           C
ATOM    860  O   SER A 639      50.180  40.600  65.890  1.00  0.00           O
ATOM    861  N   ALA A 640      52.290  40.760  66.560  1.00  0.00           N
ATOM    862  HN  ALA A 640      52.850  40.970  67.350  1.00  0.00           H
ATOM    863  CA  ALA A 640      52.890  40.270  65.300  1.00  0.00           C
ATOM    864  HA  ALA A 640      52.480  40.930  64.540  1.00  0.00           H
ATOM    865  CB  ALA A 640      54.450  40.360  65.390  1.00  0.00           C
ATOM    866  HB1 ALA A 640      54.900  41.320  65.710  1.00  0.00           H
ATOM    867  HB2 ALA A 640      54.960  40.120  64.420  1.00  0.00           H
ATOM    868  HB3 ALA A 640      54.790  39.600  66.120  1.00  0.00           H
ATOM    869  C   ALA A 640      52.530  38.820  64.990  1.00  0.00           C
ATOM    870  O   ALA A 640      52.310  38.410  63.820  1.00  0.00           O
ATOM    871  N   ILE A 641      52.460  37.900  66.070  1.00  0.00           N
ATOM    872  HN  ILE A 641      52.730  38.230  66.980  1.00  0.00           H
ATOM    873  CA  ILE A 641      52.000  36.480  66.020  1.00  0.00           C
ATOM    874  HA  ILE A 641      52.560  35.900  65.320  1.00  0.00           H
ATOM    875  CB  ILE A 641      52.150  35.810  67.320  1.00  0.00           C
ATOM    876  HB  ILE A 641      51.430  36.280  68.020  1.00  0.00           H
ATOM    877  CG2 ILE A 641      51.800  34.260  67.180  1.00  0.00           C
ATOM    878 HG21 ILE A 641      50.710  34.090  67.080  1.00  0.00           H
ATOM    879 HG22 ILE A 641      52.140  33.700  68.080  1.00  0.00           H
ATOM    880 HG23 ILE A 641      52.320  33.880  66.290  1.00  0.00           H
ATOM    881  CG1 ILE A 641      53.620  35.990  67.920  1.00  0.00           C
ATOM    882 HG11 ILE A 641      53.820  35.490  68.880  1.00  0.00           H
ATOM    883 HG12 ILE A 641      53.870  37.060  68.070  1.00  0.00           H
ATOM    884  CD  ILE A 641      54.670  35.510  66.860  1.00  0.00           C
ATOM    885  HD1 ILE A 641      54.710  36.140  65.950  1.00  0.00           H
ATOM    886  HD2 ILE A 641      54.470  34.460  66.530  1.00  0.00           H
ATOM    887  HD3 ILE A 641      55.670  35.670  67.290  1.00  0.00           H
ATOM    888  C   ILE A 641      50.540  36.320  65.500  1.00  0.00           C
ATOM    889  O   ILE A 641      50.200  35.460  64.650  1.00  0.00           O
ATOM    890  N   GLU A 642      49.580  37.180  65.960  1.00  0.00           N
ATOM    891  HN  GLU A 642      49.720  37.840  66.690  1.00  0.00           H
ATOM    892  CA  GLU A 642      48.350  37.280  65.400  1.00  0.00           C
ATOM    893  HA  GLU A 642      48.080  36.230  65.400  1.00  0.00           H
ATOM    894  CB  GLU A 642      47.490  37.970  66.490  1.00  0.00           C
ATOM    895  HB1 GLU A 642      46.480  38.250  66.130  1.00  0.00           H
ATOM    896  HB2 GLU A 642      48.040  38.910  66.720  1.00  0.00           H
ATOM    897  CG  GLU A 642      47.190  36.980  67.630  1.00  0.00           C
ATOM    898  HG1 GLU A 642      48.080  36.490  68.080  1.00  0.00           H
ATOM    899  HG2 GLU A 642      46.420  36.280  67.230  1.00  0.00           H
ATOM    900  CD  GLU A 642      46.680  37.730  68.870  1.00  0.00           C
ATOM    901  OE1 GLU A 642      45.810  37.220  69.630  1.00  0.00           O
ATOM    902  OE2 GLU A 642      47.280  38.780  69.110  1.00  0.00           O
ATOM    903  C   GLU A 642      48.230  37.790  64.030  1.00  0.00           C
ATOM    904  O   GLU A 642      47.270  37.560  63.300  1.00  0.00           O
ATOM    905  N   SER A 643      49.170  38.660  63.570  1.00  0.00           N
ATOM    906  HN  SER A 643      49.980  38.920  64.090  1.00  0.00           H
ATOM    907  CA  SER A 643      49.210  39.070  62.210  1.00  0.00           C
ATOM    908  HA  SER A 643      48.250  39.430  61.860  1.00  0.00           H
ATOM    909  CB  SER A 643      50.190  40.230  61.940  1.00  0.00           C
ATOM    910  HB1 SER A 643      50.130  40.550  60.880  1.00  0.00           H
ATOM    911  HB2 SER A 643      51.220  39.920  62.230  1.00  0.00           H
ATOM    912  OG  SER A 643      49.830  41.300  62.820  1.00  0.00           O
ATOM    913  HG1 SER A 643      49.480  40.840  63.600  1.00  0.00           H
ATOM    914  C   SER A 643      49.580  37.950  61.240  1.00  0.00           C
ATOM    915  O   SER A 643      48.890  37.890  60.210  1.00  0.00           O
ATOM    916  N   LEU A 644      50.630  37.110  61.470  1.00  0.00           N
ATOM    917  HN  LEU A 644      51.240  37.430  62.180  1.00  0.00           H
ATOM    918  CA  LEU A 644      50.890  35.880  60.780  1.00  0.00           C
ATOM    919  HA  LEU A 644      51.250  36.170  59.810  1.00  0.00           H
ATOM    920  CB  LEU A 644      52.190  35.150  61.360  1.00  0.00           C
ATOM    921  HB1 LEU A 644      52.360  34.240  60.730  1.00  0.00           H
ATOM    922  HB2 LEU A 644      52.040  34.930  62.440  1.00  0.00           H
ATOM    923  CG  LEU A 644      53.490  35.910  61.210  1.00  0.00           C
ATOM    924  HG  LEU A 644      53.450  36.820  61.830  1.00  0.00           H
ATOM    925  CD1 LEU A 644      54.510  35.000  61.890  1.00  0.00           C
ATOM    926 HD11 LEU A 644      54.310  34.830  62.970  1.00  0.00           H
ATOM    927 HD12 LEU A 644      55.510  35.470  61.800  1.00  0.00           H
ATOM    928 HD13 LEU A 644      54.620  33.990  61.440  1.00  0.00           H
ATOM    929  CD2 LEU A 644      53.910  36.220  59.750  1.00  0.00           C
ATOM    930 HD21 LEU A 644      53.040  36.500  59.130  1.00  0.00           H
ATOM    931 HD22 LEU A 644      54.320  35.280  59.320  1.00  0.00           H
ATOM    932 HD23 LEU A 644      54.640  37.060  59.700  1.00  0.00           H
ATOM    933  C   LEU A 644      49.670  34.910  60.690  1.00  0.00           C
ATOM    934  O   LEU A 644      49.450  34.350  59.560  1.00  0.00           O
ATOM    935  N   PHE A 645      48.890  34.610  61.720  1.00  0.00           N
ATOM    936  HN  PHE A 645      49.100  34.960  62.630  1.00  0.00           H
ATOM    937  CA  PHE A 645      47.730  33.780  61.650  1.00  0.00           C
ATOM    938  HA  PHE A 645      47.980  32.820  61.220  1.00  0.00           H
ATOM    939  CB  PHE A 645      47.220  33.650  63.140  1.00  0.00           C
ATOM    940  HB1 PHE A 645      47.280  34.650  63.630  1.00  0.00           H
ATOM    941  HB2 PHE A 645      47.900  32.970  63.700  1.00  0.00           H
ATOM    942  CG  PHE A 645      45.850  32.940  63.220  1.00  0.00           C
ATOM    943  CD1 PHE A 645      45.000  33.510  64.220  1.00  0.00           C
ATOM    944  HD1 PHE A 645      45.330  34.400  64.730  1.00  0.00           H
ATOM    945  CE1 PHE A 645      43.730  33.000  64.480  1.00  0.00           C
ATOM    946  HE1 PHE A 645      43.050  33.560  65.110  1.00  0.00           H
ATOM    947  CZ  PHE A 645      43.320  31.850  63.760  1.00  0.00           C
ATOM    948  HZ  PHE A 645      42.350  31.420  63.980  1.00  0.00           H
ATOM    949  CD2 PHE A 645      45.380  31.800  62.550  1.00  0.00           C
ATOM    950  HD2 PHE A 645      45.980  31.470  61.730  1.00  0.00           H
ATOM    951  CE2 PHE A 645      44.150  31.200  62.830  1.00  0.00           C
ATOM    952  HE2 PHE A 645      43.810  30.320  62.310  1.00  0.00           H
ATOM    953  C   PHE A 645      46.670  34.430  60.780  1.00  0.00           C
ATOM    954  O   PHE A 645      45.950  33.700  60.050  1.00  0.00           O
ATOM    955  N   GLY A 646      46.480  35.760  60.770  1.00  0.00           N
ATOM    956  HN  GLY A 646      47.030  36.260  61.430  1.00  0.00           H
ATOM    957  CA  GLY A 646      45.410  36.370  60.080  1.00  0.00           C
ATOM    958  HA1 GLY A 646      45.360  37.350  60.530  1.00  0.00           H
ATOM    959  HA2 GLY A 646      44.540  35.740  60.180  1.00  0.00           H
ATOM    960  C   GLY A 646      45.680  36.530  58.610  1.00  0.00           C
ATOM    961  O   GLY A 646      44.840  36.260  57.710  1.00  0.00           O
ATOM    962  N   ALA A 647      46.930  36.860  58.360  1.00  0.00           N
ATOM    963  HN  ALA A 647      47.530  37.100  59.120  1.00  0.00           H
ATOM    964  CA  ALA A 647      47.540  36.980  57.030  1.00  0.00           C
ATOM    965  HA  ALA A 647      46.950  37.530  56.310  1.00  0.00           H
ATOM    966  CB  ALA A 647      48.950  37.610  57.230  1.00  0.00           C
ATOM    967  HB1 ALA A 647      49.550  37.590  56.300  1.00  0.00           H
ATOM    968  HB2 ALA A 647      49.630  37.160  57.980  1.00  0.00           H
ATOM    969  HB3 ALA A 647      48.720  38.690  57.400  1.00  0.00           H
ATOM    970  C   ALA A 647      47.580  35.590  56.360  1.00  0.00           C
ATOM    971  O   ALA A 647      47.250  35.410  55.180  1.00  0.00           O
ATOM    972  N   SER A 648      47.920  34.530  57.170  1.00  0.00           N
ATOM    973  HN  SER A 648      48.310  34.800  58.040  1.00  0.00           H
ATOM    974  CA  SER A 648      47.770  33.150  56.790  1.00  0.00           C
ATOM    975  HA  SER A 648      48.320  32.990  55.880  1.00  0.00           H
ATOM    976  CB  SER A 648      48.400  32.210  57.910  1.00  0.00           C
ATOM    977  HB1 SER A 648      47.940  32.440  58.900  1.00  0.00           H
ATOM    978  HB2 SER A 648      49.470  32.480  58.070  1.00  0.00           H
ATOM    979  OG  SER A 648      48.260  30.820  57.560  1.00  0.00           O
ATOM    980  HG1 SER A 648      48.880  30.630  56.840  1.00  0.00           H
ATOM    981  C   SER A 648      46.300  32.850  56.440  1.00  0.00           C
ATOM    982  O   SER A 648      45.940  32.390  55.350  1.00  0.00           O
ATOM    983  N   LEU A 649      45.370  33.130  57.380  1.00  0.00           N
ATOM    984  HN  LEU A 649      45.670  33.390  58.290  1.00  0.00           H
ATOM    985  CA  LEU A 649      43.990  32.750  57.250  1.00  0.00           C
ATOM    986  HA  LEU A 649      43.960  31.670  57.190  1.00  0.00           H
ATOM    987  CB  LEU A 649      43.180  33.190  58.550  1.00  0.00           C
ATOM    988  HB1 LEU A 649      43.140  34.280  58.670  1.00  0.00           H
ATOM    989  HB2 LEU A 649      43.590  32.650  59.430  1.00  0.00           H
ATOM    990  CG  LEU A 649      41.700  32.730  58.550  1.00  0.00           C
ATOM    991  HG  LEU A 649      41.190  33.350  57.790  1.00  0.00           H
ATOM    992  CD1 LEU A 649      41.460  31.240  58.200  1.00  0.00           C
ATOM    993 HD11 LEU A 649      42.030  30.530  58.850  1.00  0.00           H
ATOM    994 HD12 LEU A 649      41.880  31.070  57.180  1.00  0.00           H
ATOM    995 HD13 LEU A 649      40.370  31.000  58.290  1.00  0.00           H
ATOM    996  CD2 LEU A 649      41.080  33.090  59.890  1.00  0.00           C
ATOM    997 HD21 LEU A 649      39.990  32.870  60.000  1.00  0.00           H
ATOM    998 HD22 LEU A 649      41.190  34.170  60.090  1.00  0.00           H
ATOM    999 HD23 LEU A 649      41.540  32.540  60.740  1.00  0.00           H
ATOM   1000  C   LEU A 649      43.370  33.450  56.000  1.00  0.00           C
ATOM   1001  O   LEU A 649      42.660  32.800  55.170  1.00  0.00           O
ATOM   1002  N   THR A 650      43.660  34.760  55.770  1.00  0.00           N
ATOM   1003  HN  THR A 650      44.310  35.190  56.390  1.00  0.00           H
ATOM   1004  CA  THR A 650      43.320  35.550  54.630  1.00  0.00           C
ATOM   1005  HA  THR A 650      42.240  35.470  54.490  1.00  0.00           H
ATOM   1006  CB  THR A 650      43.620  37.010  54.860  1.00  0.00           C
ATOM   1007  HB  THR A 650      44.710  37.100  55.070  1.00  0.00           H
ATOM   1008  OG1 THR A 650      42.930  37.450  56.030  1.00  0.00           O
ATOM   1009  HG1 THR A 650      43.310  37.050  56.810  1.00  0.00           H
ATOM   1010  CG2 THR A 650      43.200  38.000  53.680  1.00  0.00           C
ATOM   1011 HG21 THR A 650      43.980  38.170  52.920  1.00  0.00           H
ATOM   1012 HG22 THR A 650      43.090  38.950  54.230  1.00  0.00           H
ATOM   1013 HG23 THR A 650      42.260  37.760  53.130  1.00  0.00           H
ATOM   1014  C   THR A 650      43.900  35.010  53.320  1.00  0.00           C
ATOM   1015  O   THR A 650      43.200  34.750  52.310  1.00  0.00           O
ATOM   1016  N   GLY A 651      45.250  34.810  53.360  1.00  0.00           N
ATOM   1017  HN  GLY A 651      45.710  34.920  54.250  1.00  0.00           H
ATOM   1018  CA  GLY A 651      46.060  34.340  52.230  1.00  0.00           C
ATOM   1019  HA1 GLY A 651      47.080  34.160  52.530  1.00  0.00           H
ATOM   1020  HA2 GLY A 651      46.090  35.190  51.550  1.00  0.00           H
ATOM   1021  C   GLY A 651      45.580  33.040  51.650  1.00  0.00           C
ATOM   1022  O   GLY A 651      45.430  32.850  50.400  1.00  0.00           O
ATOM   1023  N   ILE A 652      45.380  32.040  52.490  1.00  0.00           N
ATOM   1024  HN  ILE A 652      45.620  32.140  53.450  1.00  0.00           H
ATOM   1025  CA  ILE A 652      44.890  30.730  52.150  1.00  0.00           C
ATOM   1026  HA  ILE A 652      45.630  30.340  51.460  1.00  0.00           H
ATOM   1027  CB  ILE A 652      45.050  29.750  53.360  1.00  0.00           C
ATOM   1028  HB  ILE A 652      44.510  30.080  54.270  1.00  0.00           H
ATOM   1029  CG2 ILE A 652      44.510  28.380  53.030  1.00  0.00           C
ATOM   1030 HG21 ILE A 652      44.640  28.090  51.960  1.00  0.00           H
ATOM   1031 HG22 ILE A 652      43.410  28.340  53.150  1.00  0.00           H
ATOM   1032 HG23 ILE A 652      44.820  27.560  53.710  1.00  0.00           H
ATOM   1033  CG1 ILE A 652      46.510  29.600  53.680  1.00  0.00           C
ATOM   1034 HG11 ILE A 652      47.000  30.600  53.720  1.00  0.00           H
ATOM   1035 HG12 ILE A 652      46.950  28.970  52.890  1.00  0.00           H
ATOM   1036  CD  ILE A 652      46.760  29.080  55.070  1.00  0.00           C
ATOM   1037  HD1 ILE A 652      46.030  29.510  55.790  1.00  0.00           H
ATOM   1038  HD2 ILE A 652      47.800  29.190  55.430  1.00  0.00           H
ATOM   1039  HD3 ILE A 652      46.620  27.970  55.060  1.00  0.00           H
ATOM   1040  C   ILE A 652      43.580  30.670  51.480  1.00  0.00           C
ATOM   1041  O   ILE A 652      43.520  30.040  50.420  1.00  0.00           O
ATOM   1042  N   ALA A 653      42.510  31.290  51.990  1.00  0.00           N
ATOM   1043  HN  ALA A 653      42.610  31.870  52.800  1.00  0.00           H
ATOM   1044  CA  ALA A 653      41.250  31.270  51.270  1.00  0.00           C
ATOM   1045  HA  ALA A 653      40.980  30.280  50.970  1.00  0.00           H
ATOM   1046  CB  ALA A 653      40.230  31.820  52.270  1.00  0.00           C
ATOM   1047  HB1 ALA A 653      39.260  31.990  51.760  1.00  0.00           H
ATOM   1048  HB2 ALA A 653      40.620  32.750  52.730  1.00  0.00           H
ATOM   1049  HB3 ALA A 653      40.150  31.070  53.090  1.00  0.00           H
ATOM   1050  C   ALA A 653      41.280  32.100  49.990  1.00  0.00           C
ATOM   1051  O   ALA A 653      40.800  31.650  48.960  1.00  0.00           O
ATOM   1052  N   TYR A 654      41.760  33.300  50.040  1.00  0.00           N
ATOM   1053  HN  TYR A 654      42.290  33.620  50.830  1.00  0.00           H
ATOM   1054  CA  TYR A 654      41.790  34.120  48.870  1.00  0.00           C
ATOM   1055  HA  TYR A 654      40.760  34.240  48.590  1.00  0.00           H
ATOM   1056  CB  TYR A 654      42.340  35.540  49.360  1.00  0.00           C
ATOM   1057  HB1 TYR A 654      43.370  35.430  49.760  1.00  0.00           H
ATOM   1058  HB2 TYR A 654      41.720  35.850  50.220  1.00  0.00           H
ATOM   1059  CG  TYR A 654      42.370  36.680  48.310  1.00  0.00           C
ATOM   1060  CD1 TYR A 654      43.490  36.660  47.420  1.00  0.00           C
ATOM   1061  HD1 TYR A 654      44.160  35.820  47.410  1.00  0.00           H
ATOM   1062  CE1 TYR A 654      43.690  37.810  46.610  1.00  0.00           C
ATOM   1063  HE1 TYR A 654      44.580  37.870  46.010  1.00  0.00           H
ATOM   1064  CZ  TYR A 654      42.830  38.850  46.720  1.00  0.00           C
ATOM   1065  OH  TYR A 654      43.030  40.010  45.920  1.00  0.00           O
ATOM   1066  HH  TYR A 654      43.760  39.790  45.320  1.00  0.00           H
ATOM   1067  CD2 TYR A 654      41.340  37.670  48.300  1.00  0.00           C
ATOM   1068  HD2 TYR A 654      40.450  37.740  48.900  1.00  0.00           H
ATOM   1069  CE2 TYR A 654      41.610  38.730  47.460  1.00  0.00           C
ATOM   1070  HE2 TYR A 654      40.950  39.580  47.480  1.00  0.00           H
ATOM   1071  C   TYR A 654      42.640  33.610  47.740  1.00  0.00           C
ATOM   1072  O   TYR A 654      42.170  33.470  46.600  1.00  0.00           O
ATOM   1073  N   SER A 655      43.930  33.110  47.990  1.00  0.00           N
ATOM   1074  HN  SER A 655      44.370  33.080  48.880  1.00  0.00           H
ATOM   1075  CA  SER A 655      44.660  32.530  46.870  1.00  0.00           C
ATOM   1076  HA  SER A 655      44.700  33.350  46.160  1.00  0.00           H
ATOM   1077  CB  SER A 655      46.180  32.210  47.320  1.00  0.00           C
ATOM   1078  HB1 SER A 655      46.040  31.510  48.180  1.00  0.00           H
ATOM   1079  HB2 SER A 655      46.620  33.130  47.740  1.00  0.00           H
ATOM   1080  OG  SER A 655      46.880  31.580  46.260  1.00  0.00           O
ATOM   1081  HG1 SER A 655      46.210  31.000  45.890  1.00  0.00           H
ATOM   1082  C   SER A 655      44.050  31.280  46.330  1.00  0.00           C
ATOM   1083  O   SER A 655      44.010  31.070  45.110  1.00  0.00           O
ATOM   1084  N   LEU A 656      43.390  30.390  47.160  1.00  0.00           N
ATOM   1085  HN  LEU A 656      43.300  30.530  48.150  1.00  0.00           H
ATOM   1086  CA  LEU A 656      42.870  29.140  46.750  1.00  0.00           C
ATOM   1087  HA  LEU A 656      43.570  28.700  46.050  1.00  0.00           H
ATOM   1088  CB  LEU A 656      42.740  28.270  48.030  1.00  0.00           C
ATOM   1089  HB1 LEU A 656      42.110  28.780  48.780  1.00  0.00           H
ATOM   1090  HB2 LEU A 656      43.740  28.190  48.500  1.00  0.00           H
ATOM   1091  CG  LEU A 656      42.200  26.810  47.970  1.00  0.00           C
ATOM   1092  HG  LEU A 656      41.200  26.850  47.480  1.00  0.00           H
ATOM   1093  CD1 LEU A 656      43.180  25.910  47.120  1.00  0.00           C
ATOM   1094 HD11 LEU A 656      44.160  25.710  47.590  1.00  0.00           H
ATOM   1095 HD12 LEU A 656      43.440  26.390  46.140  1.00  0.00           H
ATOM   1096 HD13 LEU A 656      42.690  24.930  46.980  1.00  0.00           H
ATOM   1097  CD2 LEU A 656      42.140  26.090  49.410  1.00  0.00           C
ATOM   1098 HD21 LEU A 656      43.070  25.540  49.660  1.00  0.00           H
ATOM   1099 HD22 LEU A 656      41.370  25.290  49.500  1.00  0.00           H
ATOM   1100 HD23 LEU A 656      41.880  26.800  50.230  1.00  0.00           H
ATOM   1101  C   LEU A 656      41.500  29.110  46.040  1.00  0.00           C
ATOM   1102  O   LEU A 656      41.230  28.330  45.090  1.00  0.00           O
ATOM   1103  N   PHE A 657      40.580  29.950  46.510  1.00  0.00           N
ATOM   1104  HN  PHE A 657      40.700  30.600  47.250  1.00  0.00           H
ATOM   1105  CA  PHE A 657      39.190  29.980  46.020  1.00  0.00           C
ATOM   1106  HA  PHE A 657      39.230  29.210  45.270  1.00  0.00           H
ATOM   1107  CB  PHE A 657      38.320  29.670  47.200  1.00  0.00           C
ATOM   1108  HB1 PHE A 657      37.240  29.850  47.020  1.00  0.00           H
ATOM   1109  HB2 PHE A 657      38.740  30.330  48.000  1.00  0.00           H
ATOM   1110  CG  PHE A 657      38.390  28.210  47.700  1.00  0.00           C
ATOM   1111  CD1 PHE A 657      38.480  27.960  49.030  1.00  0.00           C
ATOM   1112  HD1 PHE A 657      38.450  28.790  49.730  1.00  0.00           H
ATOM   1113  CE1 PHE A 657      38.420  26.590  49.480  1.00  0.00           C
ATOM   1114  HE1 PHE A 657      38.360  26.420  50.550  1.00  0.00           H
ATOM   1115  CZ  PHE A 657      38.370  25.510  48.540  1.00  0.00           C
ATOM   1116  HZ  PHE A 657      38.310  24.540  49.020  1.00  0.00           H
ATOM   1117  CD2 PHE A 657      38.510  27.130  46.770  1.00  0.00           C
ATOM   1118  HD2 PHE A 657      38.510  27.360  45.710  1.00  0.00           H
ATOM   1119  CE2 PHE A 657      38.380  25.760  47.200  1.00  0.00           C
ATOM   1120  HE2 PHE A 657      38.460  24.980  46.450  1.00  0.00           H
ATOM   1121  C   PHE A 657      38.800  31.270  45.250  1.00  0.00           C
ATOM   1122  O   PHE A 657      37.750  31.280  44.690  1.00  0.00           O
ATOM   1123  N   ALA A 658      39.610  32.330  45.160  1.00  0.00           N
ATOM   1124  HN  ALA A 658      40.450  32.370  45.690  1.00  0.00           H
ATOM   1125  CA  ALA A 658      39.160  33.420  44.280  1.00  0.00           C
ATOM   1126  HA  ALA A 658      38.120  33.530  44.580  1.00  0.00           H
ATOM   1127  CB  ALA A 658      39.890  34.740  44.740  1.00  0.00           C
ATOM   1128  HB1 ALA A 658      40.970  34.540  44.520  1.00  0.00           H
ATOM   1129  HB2 ALA A 658      39.750  35.080  45.790  1.00  0.00           H
ATOM   1130  HB3 ALA A 658      39.540  35.550  44.080  1.00  0.00           H
ATOM   1131  C   ALA A 658      39.190  33.150  42.780  1.00  0.00           C
ATOM   1132  O   ALA A 658      39.790  32.180  42.320  1.00  0.00           O
ATOM   1133  N   GLY A 659      38.500  33.940  42.020  1.00  0.00           N
ATOM   1134  HN  GLY A 659      37.950  34.670  42.430  1.00  0.00           H
ATOM   1135  CA  GLY A 659      38.620  34.080  40.560  1.00  0.00           C
ATOM   1136  HA1 GLY A 659      38.010  34.930  40.300  1.00  0.00           H
ATOM   1137  HA2 GLY A 659      38.120  33.210  40.140  1.00  0.00           H
ATOM   1138  C   GLY A 659      39.930  34.300  39.960  1.00  0.00           C
ATOM   1139  O   GLY A 659      40.380  33.550  39.140  1.00  0.00           O
ATOM   1140  N   GLN A 660      40.510  35.360  40.450  1.00  0.00           N
ATOM   1141  HN  GLN A 660      40.000  35.950  41.070  1.00  0.00           H
ATOM   1142  CA  GLN A 660      41.820  35.880  40.110  1.00  0.00           C
ATOM   1143  HA  GLN A 660      42.220  35.330  39.270  1.00  0.00           H
ATOM   1144  CB  GLN A 660      41.840  37.290  39.450  1.00  0.00           C
ATOM   1145  HB1 GLN A 660      41.310  37.890  40.240  1.00  0.00           H
ATOM   1146  HB2 GLN A 660      41.310  37.260  38.480  1.00  0.00           H
ATOM   1147  CG  GLN A 660      43.190  38.130  39.190  1.00  0.00           C
ATOM   1148  HG1 GLN A 660      43.650  38.520  40.120  1.00  0.00           H
ATOM   1149  HG2 GLN A 660      42.850  38.970  38.550  1.00  0.00           H
ATOM   1150  CD  GLN A 660      44.240  37.210  38.520  1.00  0.00           C
ATOM   1151  OE1 GLN A 660      45.030  36.600  39.240  1.00  0.00           O
ATOM   1152  NE2 GLN A 660      44.320  37.130  37.230  1.00  0.00           N
ATOM   1153 HE21 GLN A 660      45.040  36.600  36.780  1.00  0.00           H
ATOM   1154 HE22 GLN A 660      43.700  37.730  36.720  1.00  0.00           H
ATOM   1155  C   GLN A 660      42.820  35.740  41.310  1.00  0.00           C
ATOM   1156  O   GLN A 660      42.530  36.360  42.380  1.00  0.00           O
ATOM   1157  N   PRO A 661      43.870  34.960  41.360  1.00  0.00           N
ATOM   1158  CD  PRO A 661      44.080  33.840  40.520  1.00  0.00           C
ATOM   1159  HD1 PRO A 661      44.750  34.160  39.690  1.00  0.00           H
ATOM   1160  HD2 PRO A 661      43.190  33.400  40.030  1.00  0.00           H
ATOM   1161  CA  PRO A 661      44.510  34.730  42.710  1.00  0.00           C
ATOM   1162  HA  PRO A 661      44.190  35.310  43.560  1.00  0.00           H
ATOM   1163  CB  PRO A 661      44.250  33.250  42.840  1.00  0.00           C
ATOM   1164  HB1 PRO A 661      43.200  32.940  43.040  1.00  0.00           H
ATOM   1165  HB2 PRO A 661      44.880  32.850  43.650  1.00  0.00           H
ATOM   1166  CG  PRO A 661      44.790  32.830  41.440  1.00  0.00           C
ATOM   1167  HG1 PRO A 661      45.900  32.910  41.370  1.00  0.00           H
ATOM   1168  HG2 PRO A 661      44.380  31.850  41.160  1.00  0.00           H
ATOM   1169  C   PRO A 661      45.970  35.150  42.710  1.00  0.00           C
ATOM   1170  O   PRO A 661      46.740  34.890  43.660  1.00  0.00           O
ATOM   1171  N   LEU A 662      46.450  35.810  41.720  1.00  0.00           N
ATOM   1172  HN  LEU A 662      45.850  35.980  40.950  1.00  0.00           H
ATOM   1173  CA  LEU A 662      47.840  36.190  41.650  1.00  0.00           C
ATOM   1174  HA  LEU A 662      48.400  35.350  42.020  1.00  0.00           H
ATOM   1175  CB  LEU A 662      48.290  36.400  40.130  1.00  0.00           C
ATOM   1176  HB1 LEU A 662      49.260  36.950  40.130  1.00  0.00           H
ATOM   1177  HB2 LEU A 662      47.550  37.060  39.650  1.00  0.00           H
ATOM   1178  CG  LEU A 662      48.480  35.170  39.280  1.00  0.00           C
ATOM   1179  HG  LEU A 662      47.740  34.440  39.700  1.00  0.00           H
ATOM   1180  CD1 LEU A 662      48.080  35.400  37.830  1.00  0.00           C
ATOM   1181 HD11 LEU A 662      48.120  34.450  37.250  1.00  0.00           H
ATOM   1182 HD12 LEU A 662      48.700  36.170  37.310  1.00  0.00           H
ATOM   1183 HD13 LEU A 662      46.990  35.530  37.850  1.00  0.00           H
ATOM   1184  CD2 LEU A 662      49.900  34.620  39.490  1.00  0.00           C
ATOM   1185 HD21 LEU A 662      50.600  35.430  39.210  1.00  0.00           H
ATOM   1186 HD22 LEU A 662      50.000  33.880  38.660  1.00  0.00           H
ATOM   1187 HD23 LEU A 662      49.990  34.170  40.510  1.00  0.00           H
ATOM   1188  C   LEU A 662      48.180  37.530  42.420  1.00  0.00           C
ATOM   1189  O   LEU A 662      49.320  37.990  42.560  1.00  0.00           O
ATOM   1190  N   THR A 663      47.140  38.220  42.960  1.00  0.00           N
ATOM   1191  HN  THR A 663      46.180  37.960  42.830  1.00  0.00           H
ATOM   1192  CA  THR A 663      47.340  39.430  43.830  1.00  0.00           C
ATOM   1193  HA  THR A 663      48.210  40.020  43.580  1.00  0.00           H
ATOM   1194  CB  THR A 663      46.240  40.390  43.730  1.00  0.00           C
ATOM   1195  HB  THR A 663      46.270  41.250  44.430  1.00  0.00           H
ATOM   1196  OG1 THR A 663      44.930  39.770  43.720  1.00  0.00           O
ATOM   1197  HG1 THR A 663      44.370  40.430  43.320  1.00  0.00           H
ATOM   1198  CG2 THR A 663      46.400  41.070  42.260  1.00  0.00           C
ATOM   1199 HG21 THR A 663      45.640  41.840  42.050  1.00  0.00           H
ATOM   1200 HG22 THR A 663      46.590  40.420  41.380  1.00  0.00           H
ATOM   1201 HG23 THR A 663      47.340  41.670  42.390  1.00  0.00           H
ATOM   1202  C   THR A 663      47.640  38.960  45.260  1.00  0.00           C
ATOM   1203  O   THR A 663      47.050  38.020  45.740  1.00  0.00           O
ATOM   1204  N   ILE A 664      48.600  39.500  45.980  1.00  0.00           N
ATOM   1205  HN  ILE A 664      49.010  40.370  45.750  1.00  0.00           H
ATOM   1206  CA  ILE A 664      49.180  38.870  47.170  1.00  0.00           C
ATOM   1207  HA  ILE A 664      48.660  37.940  47.320  1.00  0.00           H
ATOM   1208  CB  ILE A 664      50.580  38.490  46.810  1.00  0.00           C
ATOM   1209  HB  ILE A 664      51.130  39.370  46.420  1.00  0.00           H
ATOM   1210  CG2 ILE A 664      51.360  38.080  48.040  1.00  0.00           C
ATOM   1211 HG21 ILE A 664      51.430  38.970  48.700  1.00  0.00           H
ATOM   1212 HG22 ILE A 664      52.410  37.740  47.870  1.00  0.00           H
ATOM   1213 HG23 ILE A 664      50.910  37.270  48.670  1.00  0.00           H
ATOM   1214  CG1 ILE A 664      50.720  37.310  45.820  1.00  0.00           C
ATOM   1215 HG11 ILE A 664      51.810  37.170  45.680  1.00  0.00           H
ATOM   1216 HG12 ILE A 664      50.320  37.600  44.830  1.00  0.00           H
ATOM   1217  CD  ILE A 664      50.150  35.940  46.310  1.00  0.00           C
ATOM   1218  HD1 ILE A 664      49.050  36.060  46.430  1.00  0.00           H
ATOM   1219  HD2 ILE A 664      50.620  35.670  47.280  1.00  0.00           H
ATOM   1220  HD3 ILE A 664      50.420  35.100  45.630  1.00  0.00           H
ATOM   1221  C   ILE A 664      48.950  39.730  48.410  1.00  0.00           C
ATOM   1222  O   ILE A 664      49.110  40.940  48.410  1.00  0.00           O
ATOM   1223  N   LEU A 665      48.400  39.060  49.450  1.00  0.00           N
ATOM   1224  HN  LEU A 665      48.150  38.100  49.460  1.00  0.00           H
ATOM   1225  CA  LEU A 665      48.110  39.570  50.710  1.00  0.00           C
ATOM   1226  HA  LEU A 665      47.490  40.440  50.510  1.00  0.00           H
ATOM   1227  CB  LEU A 665      47.230  38.550  51.460  1.00  0.00           C
ATOM   1228  HB1 LEU A 665      46.840  38.960  52.410  1.00  0.00           H
ATOM   1229  HB2 LEU A 665      47.930  37.750  51.730  1.00  0.00           H
ATOM   1230  CG  LEU A 665      46.000  38.000  50.770  1.00  0.00           C
ATOM   1231  HG  LEU A 665      45.530  37.310  51.510  1.00  0.00           H
ATOM   1232  CD1 LEU A 665      44.990  39.050  50.480  1.00  0.00           C
ATOM   1233 HD11 LEU A 665      44.070  38.540  50.130  1.00  0.00           H
ATOM   1234 HD12 LEU A 665      45.350  39.680  49.630  1.00  0.00           H
ATOM   1235 HD13 LEU A 665      44.770  39.810  51.260  1.00  0.00           H
ATOM   1236  CD2 LEU A 665      46.170  37.090  49.570  1.00  0.00           C
ATOM   1237 HD21 LEU A 665      47.180  36.640  49.560  1.00  0.00           H
ATOM   1238 HD22 LEU A 665      45.920  37.660  48.640  1.00  0.00           H
ATOM   1239 HD23 LEU A 665      45.450  36.250  49.510  1.00  0.00           H
ATOM   1240  C   LEU A 665      49.250  40.090  51.600  1.00  0.00           C
ATOM   1241  O   LEU A 665      50.420  39.680  51.590  1.00  0.00           O
ATOM   1242  N   GLY A 666      48.830  40.990  52.520  1.00  0.00           N
ATOM   1243  HN  GLY A 666      47.900  41.290  52.660  1.00  0.00           H
ATOM   1244  CA  GLY A 666      49.770  41.630  53.400  1.00  0.00           C
ATOM   1245  HA1 GLY A 666      50.440  42.080  52.680  1.00  0.00           H
ATOM   1246  HA2 GLY A 666      50.100  40.950  54.160  1.00  0.00           H
ATOM   1247  C   GLY A 666      49.000  42.630  54.190  1.00  0.00           C
ATOM   1248  O   GLY A 666      47.840  42.980  53.920  1.00  0.00           O
ATOM   1249  N   SER A 667      49.640  43.150  55.220  1.00  0.00           N
ATOM   1250  HN  SER A 667      50.520  42.770  55.470  1.00  0.00           H
ATOM   1251  CA  SER A 667      49.280  44.380  55.980  1.00  0.00           C
ATOM   1252  HA  SER A 667      48.280  44.220  56.340  1.00  0.00           H
ATOM   1253  CB  SER A 667      50.190  44.430  57.300  1.00  0.00           C
ATOM   1254  HB1 SER A 667      49.650  43.960  58.150  1.00  0.00           H
ATOM   1255  HB2 SER A 667      50.360  45.440  57.730  1.00  0.00           H
ATOM   1256  OG  SER A 667      51.500  43.940  57.080  1.00  0.00           O
ATOM   1257  HG1 SER A 667      52.030  44.080  57.870  1.00  0.00           H
ATOM   1258  C   SER A 667      49.320  45.680  55.190  1.00  0.00           C
ATOM   1259  O   SER A 667      50.090  45.910  54.310  1.00  0.00           O
ATOM   1260  N   THR A 668      48.400  46.530  55.470  1.00  0.00           N
ATOM   1261  HN  THR A 668      47.670  46.350  56.110  1.00  0.00           H
ATOM   1262  CA  THR A 668      48.190  47.790  54.810  1.00  0.00           C
ATOM   1263  HA  THR A 668      48.850  47.820  53.950  1.00  0.00           H
ATOM   1264  CB  THR A 668      46.740  48.100  54.320  1.00  0.00           C
ATOM   1265  HB  THR A 668      46.690  47.790  53.250  1.00  0.00           H
ATOM   1266  OG1 THR A 668      46.190  49.440  54.390  1.00  0.00           O
ATOM   1267  HG1 THR A 668      45.410  49.350  53.830  1.00  0.00           H
ATOM   1268  CG2 THR A 668      45.830  47.280  55.180  1.00  0.00           C
ATOM   1269 HG21 THR A 668      45.910  46.190  54.980  1.00  0.00           H
ATOM   1270 HG22 THR A 668      44.790  47.540  54.880  1.00  0.00           H
ATOM   1271 HG23 THR A 668      46.090  47.580  56.230  1.00  0.00           H
ATOM   1272  C   THR A 668      48.770  48.950  55.700  1.00  0.00           C
ATOM   1273  O   THR A 668      48.530  49.020  56.900  1.00  0.00           O
ATOM   1274  N   GLY A 669      49.600  49.850  55.120  1.00  0.00           N
ATOM   1275  HN  GLY A 669      49.840  49.740  54.150  1.00  0.00           H
ATOM   1276  CA  GLY A 669      50.280  51.050  55.790  1.00  0.00           C
ATOM   1277  HA1 GLY A 669      51.040  51.490  55.170  1.00  0.00           H
ATOM   1278  HA2 GLY A 669      50.670  50.680  56.720  1.00  0.00           H
ATOM   1279  C   GLY A 669      49.400  52.150  56.260  1.00  0.00           C
ATOM   1280  O   GLY A 669      49.660  52.840  57.250  1.00  0.00           O
ATOM   1281  N   PRO A 670      48.340  52.530  55.540  1.00  0.00           N
ATOM   1282  CD  PRO A 670      48.440  52.460  54.080  1.00  0.00           C
ATOM   1283  HD1 PRO A 670      47.960  51.550  53.680  1.00  0.00           H
ATOM   1284  HD2 PRO A 670      49.470  52.400  53.660  1.00  0.00           H
ATOM   1285  CA  PRO A 670      47.520  53.630  55.940  1.00  0.00           C
ATOM   1286  HA  PRO A 670      48.040  54.530  56.230  1.00  0.00           H
ATOM   1287  CB  PRO A 670      46.780  54.100  54.640  1.00  0.00           C
ATOM   1288  HB1 PRO A 670      46.320  55.100  54.590  1.00  0.00           H
ATOM   1289  HB2 PRO A 670      46.030  53.340  54.330  1.00  0.00           H
ATOM   1290  CG  PRO A 670      47.810  53.790  53.550  1.00  0.00           C
ATOM   1291  HG1 PRO A 670      47.340  53.550  52.570  1.00  0.00           H
ATOM   1292  HG2 PRO A 670      48.550  54.600  53.380  1.00  0.00           H
ATOM   1293  C   PRO A 670      46.720  53.220  57.130  1.00  0.00           C
ATOM   1294  O   PRO A 670      46.490  54.000  58.080  1.00  0.00           O
ATOM   1295  N   VAL A 671      46.300  51.950  57.120  1.00  0.00           N
ATOM   1296  HN  VAL A 671      46.400  51.460  56.260  1.00  0.00           H
ATOM   1297  CA  VAL A 671      45.480  51.270  58.090  1.00  0.00           C
ATOM   1298  HA  VAL A 671      44.630  51.910  58.220  1.00  0.00           H
ATOM   1299  CB  VAL A 671      44.880  49.970  57.510  1.00  0.00           C
ATOM   1300  HB  VAL A 671      45.700  49.460  56.950  1.00  0.00           H
ATOM   1301  CG1 VAL A 671      44.380  48.990  58.610  1.00  0.00           C
ATOM   1302 HG11 VAL A 671      43.850  48.130  58.140  1.00  0.00           H
ATOM   1303 HG12 VAL A 671      43.670  49.490  59.300  1.00  0.00           H
ATOM   1304 HG13 VAL A 671      45.190  48.590  59.250  1.00  0.00           H
ATOM   1305  CG2 VAL A 671      43.620  50.240  56.540  1.00  0.00           C
ATOM   1306 HG21 VAL A 671      43.850  50.930  55.700  1.00  0.00           H
ATOM   1307 HG22 VAL A 671      42.770  50.630  57.130  1.00  0.00           H
ATOM   1308 HG23 VAL A 671      43.370  49.270  56.090  1.00  0.00           H
ATOM   1309  C   VAL A 671      46.220  51.070  59.390  1.00  0.00           C
ATOM   1310  O   VAL A 671      45.680  51.140  60.510  1.00  0.00           O
ATOM   1311  N   LEU A 672      47.560  50.870  59.360  1.00  0.00           N
ATOM   1312  HN  LEU A 672      47.980  50.860  58.460  1.00  0.00           H
ATOM   1313  CA  LEU A 672      48.450  50.810  60.500  1.00  0.00           C
ATOM   1314  HA  LEU A 672      48.030  49.950  61.000  1.00  0.00           H
ATOM   1315  CB  LEU A 672      49.930  50.630  59.890  1.00  0.00           C
ATOM   1316  HB1 LEU A 672      50.210  51.470  59.230  1.00  0.00           H
ATOM   1317  HB2 LEU A 672      49.870  49.630  59.380  1.00  0.00           H
ATOM   1318  CG  LEU A 672      51.180  50.590  60.910  1.00  0.00           C
ATOM   1319  HG  LEU A 672      51.220  51.580  61.420  1.00  0.00           H
ATOM   1320  CD1 LEU A 672      50.930  49.440  61.920  1.00  0.00           C
ATOM   1321 HD11 LEU A 672      50.760  48.490  61.350  1.00  0.00           H
ATOM   1322 HD12 LEU A 672      50.040  49.640  62.540  1.00  0.00           H
ATOM   1323 HD13 LEU A 672      51.780  49.440  62.640  1.00  0.00           H
ATOM   1324  CD2 LEU A 672      52.460  50.470  60.130  1.00  0.00           C
ATOM   1325 HD21 LEU A 672      53.300  50.510  60.860  1.00  0.00           H
ATOM   1326 HD22 LEU A 672      52.580  51.170  59.280  1.00  0.00           H
ATOM   1327 HD23 LEU A 672      52.480  49.440  59.710  1.00  0.00           H
ATOM   1328  C   LEU A 672      48.490  52.040  61.400  1.00  0.00           C
ATOM   1329  O   LEU A 672      48.360  52.000  62.630  1.00  0.00           O
ATOM   1330  N   VAL A 673      48.650  53.270  60.710  1.00  0.00           N
ATOM   1331  HN  VAL A 673      48.560  53.160  59.720  1.00  0.00           H
ATOM   1332  CA  VAL A 673      48.580  54.650  61.200  1.00  0.00           C
ATOM   1333  HA  VAL A 673      49.320  54.770  61.980  1.00  0.00           H
ATOM   1334  CB  VAL A 673      48.950  55.670  60.060  1.00  0.00           C
ATOM   1335  HB  VAL A 673      48.260  55.560  59.190  1.00  0.00           H
ATOM   1336  CG1 VAL A 673      48.880  57.150  60.550  1.00  0.00           C
ATOM   1337 HG11 VAL A 673      47.960  57.280  61.170  1.00  0.00           H
ATOM   1338 HG12 VAL A 673      48.840  57.820  59.660  1.00  0.00           H
ATOM   1339 HG13 VAL A 673      49.720  57.420  61.230  1.00  0.00           H
ATOM   1340  CG2 VAL A 673      50.350  55.390  59.510  1.00  0.00           C
ATOM   1341 HG21 VAL A 673      50.510  54.320  59.260  1.00  0.00           H
ATOM   1342 HG22 VAL A 673      51.080  55.620  60.320  1.00  0.00           H
ATOM   1343 HG23 VAL A 673      50.490  55.990  58.580  1.00  0.00           H
ATOM   1344  C   VAL A 673      47.160  54.860  61.750  1.00  0.00           C
ATOM   1345  O   VAL A 673      46.980  55.370  62.870  1.00  0.00           O
ATOM   1346  N   PHE A 674      46.190  54.500  60.900  1.00  0.00           N
ATOM   1347  HN  PHE A 674      46.440  54.220  59.980  1.00  0.00           H
ATOM   1348  CA  PHE A 674      44.720  54.520  61.190  1.00  0.00           C
ATOM   1349  HA  PHE A 674      44.350  55.530  61.240  1.00  0.00           H
ATOM   1350  CB  PHE A 674      43.970  53.860  60.020  1.00  0.00           C
ATOM   1351  HB1 PHE A 674      44.300  52.800  60.040  1.00  0.00           H
ATOM   1352  HB2 PHE A 674      44.180  54.280  59.010  1.00  0.00           H
ATOM   1353  CG  PHE A 674      42.500  53.870  60.190  1.00  0.00           C
ATOM   1354  CD1 PHE A 674      41.770  54.880  59.590  1.00  0.00           C
ATOM   1355  HD1 PHE A 674      42.260  55.690  59.060  1.00  0.00           H
ATOM   1356  CE1 PHE A 674      40.370  54.980  59.880  1.00  0.00           C
ATOM   1357  HE1 PHE A 674      39.780  55.840  59.610  1.00  0.00           H
ATOM   1358  CZ  PHE A 674      39.760  54.020  60.650  1.00  0.00           C
ATOM   1359  HZ  PHE A 674      38.700  54.110  60.750  1.00  0.00           H
ATOM   1360  CD2 PHE A 674      41.850  52.880  61.020  1.00  0.00           C
ATOM   1361  HD2 PHE A 674      42.530  52.140  61.420  1.00  0.00           H
ATOM   1362  CE2 PHE A 674      40.440  52.950  61.250  1.00  0.00           C
ATOM   1363  HE2 PHE A 674      39.930  52.200  61.830  1.00  0.00           H
ATOM   1364  C   PHE A 674      44.310  53.930  62.590  1.00  0.00           C
ATOM   1365  O   PHE A 674      43.790  54.650  63.380  1.00  0.00           O
ATOM   1366  N   GLU A 675      44.720  52.760  62.920  1.00  0.00           N
ATOM   1367  HN  GLU A 675      45.300  52.310  62.260  1.00  0.00           H
ATOM   1368  CA  GLU A 675      44.500  52.110  64.230  1.00  0.00           C
ATOM   1369  HA  GLU A 675      43.430  52.180  64.400  1.00  0.00           H
ATOM   1370  CB  GLU A 675      44.690  50.560  64.300  1.00  0.00           C
ATOM   1371  HB1 GLU A 675      44.650  50.180  65.340  1.00  0.00           H
ATOM   1372  HB2 GLU A 675      45.650  50.200  63.880  1.00  0.00           H
ATOM   1373  CG  GLU A 675      43.590  49.910  63.450  1.00  0.00           C
ATOM   1374  HG1 GLU A 675      43.990  49.740  62.430  1.00  0.00           H
ATOM   1375  HG2 GLU A 675      42.690  50.560  63.370  1.00  0.00           H
ATOM   1376  CD  GLU A 675      43.120  48.510  63.960  1.00  0.00           C
ATOM   1377  OE1 GLU A 675      43.400  47.490  63.260  1.00  0.00           O
ATOM   1378  OE2 GLU A 675      42.500  48.390  65.030  1.00  0.00           O
ATOM   1379  C   GLU A 675      45.150  52.870  65.420  1.00  0.00           C
ATOM   1380  O   GLU A 675      44.470  53.110  66.390  1.00  0.00           O
ATOM   1381  N   LYS A 676      46.470  53.370  65.320  1.00  0.00           N
ATOM   1382  HN  LYS A 676      47.050  53.140  64.550  1.00  0.00           H
ATOM   1383  CA  LYS A 676      47.130  54.170  66.300  1.00  0.00           C
ATOM   1384  HA  LYS A 676      47.110  53.570  67.210  1.00  0.00           H
ATOM   1385  CB  LYS A 676      48.600  54.630  65.910  1.00  0.00           C
ATOM   1386  HB1 LYS A 676      48.610  55.170  64.940  1.00  0.00           H
ATOM   1387  HB2 LYS A 676      49.070  53.660  65.620  1.00  0.00           H
ATOM   1388  CG  LYS A 676      49.330  55.250  67.080  1.00  0.00           C
ATOM   1389  HG1 LYS A 676      49.180  54.630  67.990  1.00  0.00           H
ATOM   1390  HG2 LYS A 676      49.030  56.290  67.290  1.00  0.00           H
ATOM   1391  CD  LYS A 676      50.890  55.240  66.930  1.00  0.00           C
ATOM   1392  HD1 LYS A 676      51.170  54.170  66.730  1.00  0.00           H
ATOM   1393  HD2 LYS A 676      51.310  55.550  67.900  1.00  0.00           H
ATOM   1394  CE  LYS A 676      51.480  56.060  65.790  1.00  0.00           C
ATOM   1395  HE1 LYS A 676      51.060  57.050  66.080  1.00  0.00           H
ATOM   1396  HE2 LYS A 676      51.180  55.680  64.780  1.00  0.00           H
ATOM   1397  NZ  LYS A 676      52.920  56.080  65.850  1.00  0.00           N
ATOM   1398  HZ1 LYS A 676      53.350  55.150  65.720  1.00  0.00           H
ATOM   1399  HZ2 LYS A 676      53.170  56.460  66.780  1.00  0.00           H
ATOM   1400  HZ3 LYS A 676      53.300  56.730  65.140  1.00  0.00           H
ATOM   1401  C   LYS A 676      46.420  55.380  66.580  1.00  0.00           C
ATOM   1402  O   LYS A 676      46.360  55.700  67.760  1.00  0.00           O
ATOM   1403  N   ILE A 677      45.810  56.100  65.620  1.00  0.00           N
ATOM   1404  HN  ILE A 677      45.860  55.640  64.730  1.00  0.00           H
ATOM   1405  CA  ILE A 677      44.880  57.270  65.840  1.00  0.00           C
ATOM   1406  HA  ILE A 677      45.390  58.040  66.420  1.00  0.00           H
ATOM   1407  CB  ILE A 677      44.670  57.990  64.540  1.00  0.00           C
ATOM   1408  HB  ILE A 677      44.360  57.310  63.730  1.00  0.00           H
ATOM   1409  CG2 ILE A 677      43.550  59.020  64.790  1.00  0.00           C
ATOM   1410 HG21 ILE A 677      43.390  59.630  63.870  1.00  0.00           H
ATOM   1411 HG22 ILE A 677      43.800  59.700  65.640  1.00  0.00           H
ATOM   1412 HG23 ILE A 677      42.540  58.600  64.910  1.00  0.00           H
ATOM   1413  CG1 ILE A 677      46.070  58.560  64.120  1.00  0.00           C
ATOM   1414 HG11 ILE A 677      46.900  57.830  64.310  1.00  0.00           H
ATOM   1415 HG12 ILE A 677      46.280  59.360  64.860  1.00  0.00           H
ATOM   1416  CD  ILE A 677      46.150  59.190  62.710  1.00  0.00           C
ATOM   1417  HD1 ILE A 677      46.100  58.400  61.940  1.00  0.00           H
ATOM   1418  HD2 ILE A 677      47.110  59.710  62.540  1.00  0.00           H
ATOM   1419  HD3 ILE A 677      45.260  59.850  62.550  1.00  0.00           H
ATOM   1420  C   ILE A 677      43.540  56.890  66.600  1.00  0.00           C
ATOM   1421  O   ILE A 677      43.130  57.470  67.620  1.00  0.00           O
ATOM   1422  N   LEU A 678      42.950  55.780  66.130  1.00  0.00           N
ATOM   1423  HN  LEU A 678      43.410  55.240  65.430  1.00  0.00           H
ATOM   1424  CA  LEU A 678      41.770  55.090  66.720  1.00  0.00           C
ATOM   1425  HA  LEU A 678      41.000  55.860  66.800  1.00  0.00           H
ATOM   1426  CB  LEU A 678      41.330  54.040  65.640  1.00  0.00           C
ATOM   1427  HB1 LEU A 678      42.060  53.220  65.820  1.00  0.00           H
ATOM   1428  HB2 LEU A 678      41.420  54.330  64.580  1.00  0.00           H
ATOM   1429  CG  LEU A 678      39.890  53.490  65.880  1.00  0.00           C
ATOM   1430  HG  LEU A 678      39.720  53.590  66.980  1.00  0.00           H
ATOM   1431  CD1 LEU A 678      38.910  54.420  65.170  1.00  0.00           C
ATOM   1432 HD11 LEU A 678      39.180  55.470  65.410  1.00  0.00           H
ATOM   1433 HD12 LEU A 678      37.910  53.960  65.320  1.00  0.00           H
ATOM   1434 HD13 LEU A 678      39.000  54.320  64.060  1.00  0.00           H
ATOM   1435  CD2 LEU A 678      39.600  52.100  65.350  1.00  0.00           C
ATOM   1436 HD21 LEU A 678      40.460  51.430  65.570  1.00  0.00           H
ATOM   1437 HD22 LEU A 678      39.590  52.000  64.250  1.00  0.00           H
ATOM   1438 HD23 LEU A 678      38.710  51.640  65.840  1.00  0.00           H
ATOM   1439  C   LEU A 678      41.900  54.590  68.190  1.00  0.00           C
ATOM   1440  O   LEU A 678      40.990  54.860  69.010  1.00  0.00           O
ATOM   1441  N   TYR A 679      43.020  53.950  68.550  1.00  0.00           N
ATOM   1442  HN  TYR A 679      43.690  53.700  67.860  1.00  0.00           H
ATOM   1443  CA  TYR A 679      43.390  53.520  69.910  1.00  0.00           C
ATOM   1444  HA  TYR A 679      42.550  52.900  70.200  1.00  0.00           H
ATOM   1445  CB  TYR A 679      44.740  52.760  69.800  1.00  0.00           C
ATOM   1446  HB1 TYR A 679      45.480  53.310  69.180  1.00  0.00           H
ATOM   1447  HB2 TYR A 679      44.420  51.900  69.180  1.00  0.00           H
ATOM   1448  CG  TYR A 679      45.270  52.280  71.120  1.00  0.00           C
ATOM   1449  CD1 TYR A 679      46.350  52.960  71.740  1.00  0.00           C
ATOM   1450  HD1 TYR A 679      46.690  53.830  71.200  1.00  0.00           H
ATOM   1451  CE1 TYR A 679      46.700  52.700  73.060  1.00  0.00           C
ATOM   1452  HE1 TYR A 679      47.400  53.390  73.510  1.00  0.00           H
ATOM   1453  CZ  TYR A 679      46.160  51.580  73.700  1.00  0.00           C
ATOM   1454  OH  TYR A 679      46.630  51.320  75.060  1.00  0.00           O
ATOM   1455  HH  TYR A 679      47.180  52.080  75.260  1.00  0.00           H
ATOM   1456  CD2 TYR A 679      44.650  51.290  71.890  1.00  0.00           C
ATOM   1457  HD2 TYR A 679      43.730  50.840  71.560  1.00  0.00           H
ATOM   1458  CE2 TYR A 679      45.160  50.880  73.110  1.00  0.00           C
ATOM   1459  HE2 TYR A 679      44.650  50.120  73.680  1.00  0.00           H
ATOM   1460  C   TYR A 679      43.500  54.650  70.980  1.00  0.00           C
ATOM   1461  O   TYR A 679      42.870  54.590  72.070  1.00  0.00           O
ATOM   1462  N   LYS A 680      44.250  55.670  70.620  1.00  0.00           N
ATOM   1463  HN  LYS A 680      44.840  55.760  69.820  1.00  0.00           H
ATOM   1464  CA  LYS A 680      44.420  56.930  71.360  1.00  0.00           C
ATOM   1465  HA  LYS A 680      44.700  56.720  72.370  1.00  0.00           H
ATOM   1466  CB  LYS A 680      45.510  57.630  70.560  1.00  0.00           C
ATOM   1467  HB1 LYS A 680      45.580  58.660  70.970  1.00  0.00           H
ATOM   1468  HB2 LYS A 680      45.230  57.630  69.480  1.00  0.00           H
ATOM   1469  CG  LYS A 680      46.970  57.030  70.770  1.00  0.00           C
ATOM   1470  HG1 LYS A 680      47.020  56.060  70.240  1.00  0.00           H
ATOM   1471  HG2 LYS A 680      47.260  56.890  71.830  1.00  0.00           H
ATOM   1472  CD  LYS A 680      48.020  57.950  70.180  1.00  0.00           C
ATOM   1473  HD1 LYS A 680      47.830  58.980  70.540  1.00  0.00           H
ATOM   1474  HD2 LYS A 680      47.950  57.930  69.080  1.00  0.00           H
ATOM   1475  CE  LYS A 680      49.400  57.480  70.690  1.00  0.00           C
ATOM   1476  HE1 LYS A 680      49.540  56.470  70.240  1.00  0.00           H
ATOM   1477  HE2 LYS A 680      49.420  57.510  71.800  1.00  0.00           H
ATOM   1478  NZ  LYS A 680      50.350  58.410  70.090  1.00  0.00           N
ATOM   1479  HZ1 LYS A 680      50.380  59.320  70.570  1.00  0.00           H
ATOM   1480  HZ2 LYS A 680      50.000  58.580  69.120  1.00  0.00           H
ATOM   1481  HZ3 LYS A 680      51.310  58.030  70.010  1.00  0.00           H
ATOM   1482  C   LYS A 680      43.130  57.760  71.530  1.00  0.00           C
ATOM   1483  O   LYS A 680      42.860  58.220  72.640  1.00  0.00           O
ATOM   1484  N   PHE A 681      42.350  57.870  70.470  1.00  0.00           N
ATOM   1485  HN  PHE A 681      42.710  57.550  69.600  1.00  0.00           H
ATOM   1486  CA  PHE A 681      40.920  58.280  70.580  1.00  0.00           C
ATOM   1487  HA  PHE A 681      40.980  59.310  70.910  1.00  0.00           H
ATOM   1488  CB  PHE A 681      40.290  58.250  69.120  1.00  0.00           C
ATOM   1489  HB1 PHE A 681      40.630  57.350  68.560  1.00  0.00           H
ATOM   1490  HB2 PHE A 681      40.710  59.130  68.580  1.00  0.00           H
ATOM   1491  CG  PHE A 681      38.760  58.360  69.150  1.00  0.00           C
ATOM   1492  CD1 PHE A 681      37.950  57.320  68.590  1.00  0.00           C
ATOM   1493  HD1 PHE A 681      38.400  56.410  68.250  1.00  0.00           H
ATOM   1494  CE1 PHE A 681      36.530  57.530  68.530  1.00  0.00           C
ATOM   1495  HE1 PHE A 681      35.860  56.720  68.260  1.00  0.00           H
ATOM   1496  CZ  PHE A 681      35.960  58.760  68.970  1.00  0.00           C
ATOM   1497  HZ  PHE A 681      34.910  59.010  69.000  1.00  0.00           H
ATOM   1498  CD2 PHE A 681      38.190  59.590  69.490  1.00  0.00           C
ATOM   1499  HD2 PHE A 681      38.840  60.410  69.760  1.00  0.00           H
ATOM   1500  CE2 PHE A 681      36.790  59.780  69.490  1.00  0.00           C
ATOM   1501  HE2 PHE A 681      36.280  60.610  69.940  1.00  0.00           H
ATOM   1502  C   PHE A 681      40.210  57.560  71.680  1.00  0.00           C
ATOM   1503  O   PHE A 681      39.760  58.210  72.630  1.00  0.00           O
ATOM   1504  N   CYS A 682      40.280  56.240  71.530  1.00  0.00           N
ATOM   1505  HN  CYS A 682      40.600  55.840  70.680  1.00  0.00           H
ATOM   1506  CA  CYS A 682      39.590  55.430  72.510  1.00  0.00           C
ATOM   1507  HA  CYS A 682      38.580  55.780  72.470  1.00  0.00           H
ATOM   1508  CB  CYS A 682      39.720  53.950  72.120  1.00  0.00           C
ATOM   1509  HB1 CYS A 682      39.410  53.260  72.930  1.00  0.00           H
ATOM   1510  HB2 CYS A 682      40.740  53.710  71.750  1.00  0.00           H
ATOM   1511  SG  CYS A 682      38.590  53.560  70.720  1.00  0.00           S
ATOM   1512  HG1 CYS A 682      39.470  53.830  69.760  1.00  0.00           H
ATOM   1513  C   CYS A 682      40.150  55.620  73.900  1.00  0.00           C
ATOM   1514  O   CYS A 682      39.240  55.700  74.800  1.00  0.00           O
ATOM   1515  N   ARG A 683      41.430  55.630  74.080  1.00  0.00           N
ATOM   1516  HN  ARG A 683      42.080  55.460  73.350  1.00  0.00           H
ATOM   1517  CA  ARG A 683      42.050  55.930  75.390  1.00  0.00           C
ATOM   1518  HA  ARG A 683      41.630  55.180  76.020  1.00  0.00           H
ATOM   1519  CB  ARG A 683      43.610  55.790  75.300  1.00  0.00           C
ATOM   1520  HB1 ARG A 683      44.020  56.270  76.230  1.00  0.00           H
ATOM   1521  HB2 ARG A 683      43.740  56.520  74.480  1.00  0.00           H
ATOM   1522  CG  ARG A 683      44.120  54.400  75.160  1.00  0.00           C
ATOM   1523  HG1 ARG A 683      45.170  54.560  74.810  1.00  0.00           H
ATOM   1524  HG2 ARG A 683      43.610  53.880  74.320  1.00  0.00           H
ATOM   1525  CD  ARG A 683      44.000  53.520  76.480  1.00  0.00           C
ATOM   1526  HD1 ARG A 683      44.270  52.460  76.270  1.00  0.00           H
ATOM   1527  HD2 ARG A 683      42.980  53.490  76.900  1.00  0.00           H
ATOM   1528  NE  ARG A 683      45.000  54.050  77.500  1.00  0.00           N
ATOM   1529  HE  ARG A 683      45.900  54.180  77.100  1.00  0.00           H
ATOM   1530  CZ  ARG A 683      44.800  54.140  78.820  1.00  0.00           C
ATOM   1531  NH1 ARG A 683      43.600  54.250  79.340  1.00  0.00           N
ATOM   1532 HH11 ARG A 683      42.840  54.230  78.700  1.00  0.00           H
ATOM   1533 HH12 ARG A 683      43.470  54.540  80.280  1.00  0.00           H
ATOM   1534  NH2 ARG A 683      45.820  54.450  79.560  1.00  0.00           N
ATOM   1535 HH21 ARG A 683      46.700  54.360  79.100  1.00  0.00           H
ATOM   1536 HH22 ARG A 683      45.750  54.300  80.550  1.00  0.00           H
ATOM   1537  C   ARG A 683      41.660  57.340  75.930  1.00  0.00           C
ATOM   1538  O   ARG A 683      41.300  57.390  77.090  1.00  0.00           O
ATOM   1539  N   ASP A 684      41.670  58.440  75.140  1.00  0.00           N
ATOM   1540  HN  ASP A 684      41.910  58.400  74.170  1.00  0.00           H
ATOM   1541  CA  ASP A 684      41.300  59.770  75.600  1.00  0.00           C
ATOM   1542  HA  ASP A 684      41.950  60.050  76.420  1.00  0.00           H
ATOM   1543  CB  ASP A 684      41.340  60.850  74.400  1.00  0.00           C
ATOM   1544  HB1 ASP A 684      40.900  61.790  74.800  1.00  0.00           H
ATOM   1545  HB2 ASP A 684      40.720  60.410  73.590  1.00  0.00           H
ATOM   1546  CG  ASP A 684      42.760  61.120  74.060  1.00  0.00           C
ATOM   1547  OD1 ASP A 684      43.550  61.540  74.970  1.00  0.00           O
ATOM   1548  OD2 ASP A 684      43.080  61.110  72.870  1.00  0.00           O
ATOM   1549  C   ASP A 684      39.780  59.760  76.020  1.00  0.00           C
ATOM   1550  O   ASP A 684      39.440  60.420  77.010  1.00  0.00           O
ATOM   1551  N   TYR A 685      38.830  59.120  75.330  1.00  0.00           N
ATOM   1552  HN  TYR A 685      39.030  58.650  74.480  1.00  0.00           H
ATOM   1553  CA  TYR A 685      37.360  59.250  75.610  1.00  0.00           C
ATOM   1554  HA  TYR A 685      37.150  60.200  76.080  1.00  0.00           H
ATOM   1555  CB  TYR A 685      36.540  59.120  74.280  1.00  0.00           C
ATOM   1556  HB1 TYR A 685      35.510  58.790  74.560  1.00  0.00           H
ATOM   1557  HB2 TYR A 685      36.950  58.380  73.560  1.00  0.00           H
ATOM   1558  CG  TYR A 685      36.400  60.400  73.550  1.00  0.00           C
ATOM   1559  CD1 TYR A 685      37.460  61.220  73.120  1.00  0.00           C
ATOM   1560  HD1 TYR A 685      38.420  60.960  73.520  1.00  0.00           H
ATOM   1561  CE1 TYR A 685      37.290  62.450  72.400  1.00  0.00           C
ATOM   1562  HE1 TYR A 685      38.150  63.100  72.290  1.00  0.00           H
ATOM   1563  CZ  TYR A 685      36.050  62.770  71.880  1.00  0.00           C
ATOM   1564  OH  TYR A 685      35.940  63.980  71.060  1.00  0.00           O
ATOM   1565  HH  TYR A 685      36.840  64.210  70.790  1.00  0.00           H
ATOM   1566  CD2 TYR A 685      35.140  60.840  72.980  1.00  0.00           C
ATOM   1567  HD2 TYR A 685      34.300  60.170  73.100  1.00  0.00           H
ATOM   1568  CE2 TYR A 685      34.950  62.040  72.260  1.00  0.00           C
ATOM   1569  HE2 TYR A 685      33.980  62.390  71.940  1.00  0.00           H
ATOM   1570  C   TYR A 685      36.840  58.110  76.520  1.00  0.00           C
ATOM   1571  O   TYR A 685      35.650  57.890  76.840  1.00  0.00           O
ATOM   1572  N   GLN A 686      37.670  57.170  77.000  1.00  0.00           N
ATOM   1573  HN  GLN A 686      38.620  57.260  76.750  1.00  0.00           H
ATOM   1574  CA  GLN A 686      37.370  55.950  77.700  1.00  0.00           C
ATOM   1575  HA  GLN A 686      38.260  55.340  77.660  1.00  0.00           H
ATOM   1576  CB  GLN A 686      36.810  56.170  79.140  1.00  0.00           C
ATOM   1577  HB1 GLN A 686      36.850  55.190  79.650  1.00  0.00           H
ATOM   1578  HB2 GLN A 686      35.760  56.540  79.100  1.00  0.00           H
ATOM   1579  CG  GLN A 686      37.650  57.050  80.040  1.00  0.00           C
ATOM   1580  HG1 GLN A 686      37.360  56.720  81.060  1.00  0.00           H
ATOM   1581  HG2 GLN A 686      37.330  58.080  79.780  1.00  0.00           H
ATOM   1582  CD  GLN A 686      39.150  56.860  79.960  1.00  0.00           C
ATOM   1583  OE1 GLN A 686      39.720  55.940  80.560  1.00  0.00           O
ATOM   1584  NE2 GLN A 686      39.820  57.850  79.300  1.00  0.00           N
ATOM   1585 HE21 GLN A 686      40.800  57.850  79.140  1.00  0.00           H
ATOM   1586 HE22 GLN A 686      39.260  58.630  79.000  1.00  0.00           H
ATOM   1587  C   GLN A 686      36.440  55.020  77.000  1.00  0.00           C
ATOM   1588  O   GLN A 686      35.410  54.590  77.540  1.00  0.00           O
ATOM   1589  N   LEU A 687      36.820  54.720  75.730  1.00  0.00           N
ATOM   1590  HN  LEU A 687      37.670  55.080  75.350  1.00  0.00           H
ATOM   1591  CA  LEU A 687      35.920  53.870  74.910  1.00  0.00           C
ATOM   1592  HA  LEU A 687      34.950  53.750  75.370  1.00  0.00           H
ATOM   1593  CB  LEU A 687      35.560  54.430  73.490  1.00  0.00           C
ATOM   1594  HB1 LEU A 687      34.810  53.830  72.930  1.00  0.00           H
ATOM   1595  HB2 LEU A 687      36.470  54.400  72.860  1.00  0.00           H
ATOM   1596  CG  LEU A 687      35.250  55.930  73.490  1.00  0.00           C
ATOM   1597  HG  LEU A 687      36.170  56.390  73.890  1.00  0.00           H
ATOM   1598  CD1 LEU A 687      35.290  56.350  71.970  1.00  0.00           C
ATOM   1599 HD11 LEU A 687      35.230  57.440  71.740  1.00  0.00           H
ATOM   1600 HD12 LEU A 687      34.370  55.920  71.510  1.00  0.00           H
ATOM   1601 HD13 LEU A 687      36.170  55.900  71.470  1.00  0.00           H
ATOM   1602  CD2 LEU A 687      33.950  56.240  74.260  1.00  0.00           C
ATOM   1603 HD21 LEU A 687      33.620  57.280  74.080  1.00  0.00           H
ATOM   1604 HD22 LEU A 687      34.160  56.120  75.350  1.00  0.00           H
ATOM   1605 HD23 LEU A 687      33.180  55.490  73.990  1.00  0.00           H
ATOM   1606  C   LEU A 687      36.410  52.430  74.900  1.00  0.00           C
ATOM   1607  O   LEU A 687      37.630  52.160  74.870  1.00  0.00           O
ATOM   1608  N   SER A 688      35.510  51.480  74.600  1.00  0.00           N
ATOM   1609  HN  SER A 688      34.540  51.730  74.600  1.00  0.00           H
ATOM   1610  CA  SER A 688      35.970  50.110  74.290  1.00  0.00           C
ATOM   1611  HA  SER A 688      36.830  49.980  74.930  1.00  0.00           H
ATOM   1612  CB  SER A 688      34.950  48.980  74.510  1.00  0.00           C
ATOM   1613  HB1 SER A 688      33.980  49.270  74.060  1.00  0.00           H
ATOM   1614  HB2 SER A 688      34.760  48.830  75.610  1.00  0.00           H
ATOM   1615  OG  SER A 688      35.390  47.690  74.100  1.00  0.00           O
ATOM   1616  HG1 SER A 688      36.300  47.590  74.380  1.00  0.00           H
ATOM   1617  C   SER A 688      36.580  50.100  72.930  1.00  0.00           C
ATOM   1618  O   SER A 688      35.930  49.930  71.900  1.00  0.00           O
ATOM   1619  N   TYR A 689      37.890  50.120  72.870  1.00  0.00           N
ATOM   1620  HN  TYR A 689      38.430  50.280  73.700  1.00  0.00           H
ATOM   1621  CA  TYR A 689      38.650  49.890  71.630  1.00  0.00           C
ATOM   1622  HA  TYR A 689      38.330  50.650  70.930  1.00  0.00           H
ATOM   1623  CB  TYR A 689      40.170  50.180  71.930  1.00  0.00           C
ATOM   1624  HB1 TYR A 689      40.460  49.640  72.860  1.00  0.00           H
ATOM   1625  HB2 TYR A 689      40.320  51.270  72.090  1.00  0.00           H
ATOM   1626  CG  TYR A 689      41.140  49.700  70.830  1.00  0.00           C
ATOM   1627  CD1 TYR A 689      40.930  50.500  69.610  1.00  0.00           C
ATOM   1628  HD1 TYR A 689      40.110  51.180  69.490  1.00  0.00           H
ATOM   1629  CE1 TYR A 689      41.810  50.260  68.550  1.00  0.00           C
ATOM   1630  HE1 TYR A 689      41.770  50.930  67.700  1.00  0.00           H
ATOM   1631  CZ  TYR A 689      42.850  49.310  68.620  1.00  0.00           C
ATOM   1632  OH  TYR A 689      43.650  48.990  67.390  1.00  0.00           O
ATOM   1633  HH  TYR A 689      43.100  48.900  66.600  1.00  0.00           H
ATOM   1634  CD2 TYR A 689      42.120  48.740  70.860  1.00  0.00           C
ATOM   1635  HD2 TYR A 689      42.320  48.300  71.830  1.00  0.00           H
ATOM   1636  CE2 TYR A 689      42.990  48.540  69.780  1.00  0.00           C
ATOM   1637  HE2 TYR A 689      43.740  47.760  69.810  1.00  0.00           H
ATOM   1638  C   TYR A 689      38.380  48.650  70.950  1.00  0.00           C
ATOM   1639  O   TYR A 689      38.190  48.710  69.710  1.00  0.00           O
ATOM   1640  N   LEU A 690      38.190  47.570  71.690  1.00  0.00           N
ATOM   1641  HN  LEU A 690      38.150  47.670  72.680  1.00  0.00           H
ATOM   1642  CA  LEU A 690      37.920  46.240  71.190  1.00  0.00           C
ATOM   1643  HA  LEU A 690      38.600  46.000  70.390  1.00  0.00           H
ATOM   1644  CB  LEU A 690      37.900  45.160  72.320  1.00  0.00           C
ATOM   1645  HB1 LEU A 690      37.540  44.250  71.810  1.00  0.00           H
ATOM   1646  HB2 LEU A 690      37.150  45.350  73.120  1.00  0.00           H
ATOM   1647  CG  LEU A 690      39.280  44.800  73.050  1.00  0.00           C
ATOM   1648  HG  LEU A 690      39.720  45.780  73.350  1.00  0.00           H
ATOM   1649  CD1 LEU A 690      39.150  43.840  74.310  1.00  0.00           C
ATOM   1650 HD11 LEU A 690      38.600  42.900  74.070  1.00  0.00           H
ATOM   1651 HD12 LEU A 690      38.560  44.450  75.030  1.00  0.00           H
ATOM   1652 HD13 LEU A 690      40.150  43.590  74.710  1.00  0.00           H
ATOM   1653  CD2 LEU A 690      40.350  44.360  72.030  1.00  0.00           C
ATOM   1654 HD21 LEU A 690      41.180  43.900  72.620  1.00  0.00           H
ATOM   1655 HD22 LEU A 690      40.690  45.180  71.370  1.00  0.00           H
ATOM   1656 HD23 LEU A 690      39.880  43.630  71.330  1.00  0.00           H
ATOM   1657  C   LEU A 690      36.490  46.210  70.550  1.00  0.00           C
ATOM   1658  O   LEU A 690      36.240  45.790  69.450  1.00  0.00           O
ATOM   1659  N   SER A 691      35.480  46.730  71.250  1.00  0.00           N
ATOM   1660  HN  SER A 691      35.670  47.120  72.150  1.00  0.00           H
ATOM   1661  CA  SER A 691      34.170  46.870  70.700  1.00  0.00           C
ATOM   1662  HA  SER A 691      33.920  45.900  70.300  1.00  0.00           H
ATOM   1663  CB  SER A 691      33.210  47.410  71.810  1.00  0.00           C
ATOM   1664  HB1 SER A 691      33.620  48.360  72.180  1.00  0.00           H
ATOM   1665  HB2 SER A 691      33.290  46.690  72.650  1.00  0.00           H
ATOM   1666  OG  SER A 691      31.850  47.590  71.470  1.00  0.00           O
ATOM   1667  HG1 SER A 691      31.700  48.320  70.860  1.00  0.00           H
ATOM   1668  C   SER A 691      34.040  47.860  69.530  1.00  0.00           C
ATOM   1669  O   SER A 691      33.430  47.590  68.510  1.00  0.00           O
ATOM   1670  N   LEU A 692      34.770  48.940  69.550  1.00  0.00           N
ATOM   1671  HN  LEU A 692      35.170  49.200  70.420  1.00  0.00           H
ATOM   1672  CA  LEU A 692      34.650  49.980  68.590  1.00  0.00           C
ATOM   1673  HA  LEU A 692      33.590  50.090  68.410  1.00  0.00           H
ATOM   1674  CB  LEU A 692      35.230  51.400  69.090  1.00  0.00           C
ATOM   1675  HB1 LEU A 692      36.320  51.250  69.110  1.00  0.00           H
ATOM   1676  HB2 LEU A 692      34.820  51.500  70.120  1.00  0.00           H
ATOM   1677  CG  LEU A 692      34.810  52.660  68.320  1.00  0.00           C
ATOM   1678  HG  LEU A 692      35.300  52.740  67.320  1.00  0.00           H
ATOM   1679  CD1 LEU A 692      33.300  52.790  68.030  1.00  0.00           C
ATOM   1680 HD11 LEU A 692      32.780  51.840  67.830  1.00  0.00           H
ATOM   1681 HD12 LEU A 692      33.010  53.630  67.360  1.00  0.00           H
ATOM   1682 HD13 LEU A 692      32.810  53.080  68.970  1.00  0.00           H
ATOM   1683  CD2 LEU A 692      35.320  53.910  69.080  1.00  0.00           C
ATOM   1684 HD21 LEU A 692      34.720  54.830  68.940  1.00  0.00           H
ATOM   1685 HD22 LEU A 692      36.370  54.240  68.890  1.00  0.00           H
ATOM   1686 HD23 LEU A 692      35.250  53.700  70.160  1.00  0.00           H
ATOM   1687  C   LEU A 692      35.250  49.800  67.220  1.00  0.00           C
ATOM   1688  O   LEU A 692      34.620  50.070  66.220  1.00  0.00           O
ATOM   1689  N   ARG A 693      36.540  49.320  67.270  1.00  0.00           N
ATOM   1690  HN  ARG A 693      37.000  49.100  68.130  1.00  0.00           H
ATOM   1691  CA  ARG A 693      37.190  48.920  66.060  1.00  0.00           C
ATOM   1692  HA  ARG A 693      37.180  49.810  65.440  1.00  0.00           H
ATOM   1693  CB  ARG A 693      38.700  48.490  66.310  1.00  0.00           C
ATOM   1694  HB1 ARG A 693      39.190  49.220  66.990  1.00  0.00           H
ATOM   1695  HB2 ARG A 693      39.250  48.410  65.350  1.00  0.00           H
ATOM   1696  CG  ARG A 693      38.810  47.140  67.020  1.00  0.00           C
ATOM   1697  HG1 ARG A 693      38.510  46.390  66.250  1.00  0.00           H
ATOM   1698  HG2 ARG A 693      38.280  47.130  67.990  1.00  0.00           H
ATOM   1699  CD  ARG A 693      40.230  46.810  67.470  1.00  0.00           C
ATOM   1700  HD1 ARG A 693      40.200  45.890  68.100  1.00  0.00           H
ATOM   1701  HD2 ARG A 693      40.680  47.670  68.000  1.00  0.00           H
ATOM   1702  NE  ARG A 693      41.110  46.560  66.280  1.00  0.00           N
ATOM   1703  HE  ARG A 693      41.560  47.300  65.780  1.00  0.00           H
ATOM   1704  CZ  ARG A 693      41.450  45.370  65.770  1.00  0.00           C
ATOM   1705  NH1 ARG A 693      42.260  45.400  64.750  1.00  0.00           N
ATOM   1706 HH11 ARG A 693      42.400  46.300  64.330  1.00  0.00           H
ATOM   1707 HH12 ARG A 693      42.090  44.730  64.030  1.00  0.00           H
ATOM   1708  NH2 ARG A 693      40.880  44.280  66.270  1.00  0.00           N
ATOM   1709 HH21 ARG A 693      40.170  44.340  66.980  1.00  0.00           H
ATOM   1710 HH22 ARG A 693      41.250  43.360  66.110  1.00  0.00           H
ATOM   1711  C   ARG A 693      36.560  47.730  65.370  1.00  0.00           C
ATOM   1712  O   ARG A 693      36.510  47.600  64.160  1.00  0.00           O
ATOM   1713  N   THR A 694      36.030  46.790  66.170  1.00  0.00           N
ATOM   1714  HN  THR A 694      36.370  46.720  67.100  1.00  0.00           H
ATOM   1715  CA  THR A 694      35.220  45.750  65.580  1.00  0.00           C
ATOM   1716  HA  THR A 694      35.630  45.210  64.730  1.00  0.00           H
ATOM   1717  CB  THR A 694      34.850  44.670  66.550  1.00  0.00           C
ATOM   1718  HB  THR A 694      34.290  45.190  67.350  1.00  0.00           H
ATOM   1719  OG1 THR A 694      36.030  44.000  67.020  1.00  0.00           O
ATOM   1720  HG1 THR A 694      35.680  43.610  67.830  1.00  0.00           H
ATOM   1721  CG2 THR A 694      33.970  43.570  65.870  1.00  0.00           C
ATOM   1722 HG21 THR A 694      34.510  42.950  65.130  1.00  0.00           H
ATOM   1723 HG22 THR A 694      33.050  43.970  65.360  1.00  0.00           H
ATOM   1724 HG23 THR A 694      33.620  43.020  66.780  1.00  0.00           H
ATOM   1725  C   THR A 694      33.920  46.330  64.940  1.00  0.00           C
ATOM   1726  O   THR A 694      33.520  45.980  63.850  1.00  0.00           O
ATOM   1727  N   SER A 695      33.290  47.270  65.550  1.00  0.00           N
ATOM   1728  HN  SER A 695      33.720  47.770  66.300  1.00  0.00           H
ATOM   1729  CA  SER A 695      32.120  47.920  64.950  1.00  0.00           C
ATOM   1730  HA  SER A 695      31.310  47.240  64.780  1.00  0.00           H
ATOM   1731  CB  SER A 695      31.460  48.990  65.860  1.00  0.00           C
ATOM   1732  HB1 SER A 695      30.690  49.590  65.320  1.00  0.00           H
ATOM   1733  HB2 SER A 695      32.190  49.760  66.210  1.00  0.00           H
ATOM   1734  OG  SER A 695      30.930  48.390  67.010  1.00  0.00           O
ATOM   1735  HG1 SER A 695      31.650  48.020  67.520  1.00  0.00           H
ATOM   1736  C   SER A 695      32.390  48.590  63.640  1.00  0.00           C
ATOM   1737  O   SER A 695      31.710  48.430  62.610  1.00  0.00           O
ATOM   1738  N   ILE A 696      33.530  49.290  63.540  1.00  0.00           N
ATOM   1739  HN  ILE A 696      34.080  49.380  64.370  1.00  0.00           H
ATOM   1740  CA  ILE A 696      34.160  49.860  62.360  1.00  0.00           C
ATOM   1741  HA  ILE A 696      33.430  50.500  61.890  1.00  0.00           H
ATOM   1742  CB  ILE A 696      35.390  50.760  62.760  1.00  0.00           C
ATOM   1743  HB  ILE A 696      35.970  50.260  63.560  1.00  0.00           H
ATOM   1744  CG2 ILE A 696      36.370  50.960  61.580  1.00  0.00           C
ATOM   1745 HG21 ILE A 696      37.260  51.490  61.990  1.00  0.00           H
ATOM   1746 HG22 ILE A 696      36.020  51.520  60.690  1.00  0.00           H
ATOM   1747 HG23 ILE A 696      36.810  50.010  61.200  1.00  0.00           H
ATOM   1748  CG1 ILE A 696      34.910  52.070  63.410  1.00  0.00           C
ATOM   1749 HG11 ILE A 696      34.090  51.890  64.140  1.00  0.00           H
ATOM   1750 HG12 ILE A 696      34.560  52.810  62.660  1.00  0.00           H
ATOM   1751  CD  ILE A 696      35.980  52.760  64.250  1.00  0.00           C
ATOM   1752  HD1 ILE A 696      35.510  53.590  64.840  1.00  0.00           H
ATOM   1753  HD2 ILE A 696      36.830  53.050  63.600  1.00  0.00           H
ATOM   1754  HD3 ILE A 696      36.330  51.990  64.970  1.00  0.00           H
ATOM   1755  C   ILE A 696      34.490  48.760  61.300  1.00  0.00           C
ATOM   1756  O   ILE A 696      34.170  48.990  60.130  1.00  0.00           O
ATOM   1757  N   GLY A 697      34.950  47.520  61.720  1.00  0.00           N
ATOM   1758  HN  GLY A 697      35.140  47.470  62.690  1.00  0.00           H
ATOM   1759  CA  GLY A 697      35.330  46.430  60.820  1.00  0.00           C
ATOM   1760  HA1 GLY A 697      35.930  45.700  61.340  1.00  0.00           H
ATOM   1761  HA2 GLY A 697      35.820  46.830  59.950  1.00  0.00           H
ATOM   1762  C   GLY A 697      34.150  45.680  60.300  1.00  0.00           C
ATOM   1763  O   GLY A 697      34.100  45.250  59.120  1.00  0.00           O
ATOM   1764  N   LEU A 698      33.070  45.620  61.090  1.00  0.00           N
ATOM   1765  HN  LEU A 698      33.080  45.980  62.030  1.00  0.00           H
ATOM   1766  CA  LEU A 698      31.860  45.020  60.610  1.00  0.00           C
ATOM   1767  HA  LEU A 698      32.070  44.020  60.260  1.00  0.00           H
ATOM   1768  CB  LEU A 698      30.910  44.830  61.780  1.00  0.00           C
ATOM   1769  HB1 LEU A 698      29.910  44.550  61.410  1.00  0.00           H
ATOM   1770  HB2 LEU A 698      30.810  45.830  62.270  1.00  0.00           H
ATOM   1771  CG  LEU A 698      31.240  43.660  62.780  1.00  0.00           C
ATOM   1772  HG  LEU A 698      32.220  43.960  63.200  1.00  0.00           H
ATOM   1773  CD1 LEU A 698      30.260  43.570  63.920  1.00  0.00           C
ATOM   1774 HD11 LEU A 698      30.350  44.410  64.660  1.00  0.00           H
ATOM   1775 HD12 LEU A 698      30.340  42.660  64.550  1.00  0.00           H
ATOM   1776 HD13 LEU A 698      29.260  43.590  63.460  1.00  0.00           H
ATOM   1777  CD2 LEU A 698      31.280  42.330  62.070  1.00  0.00           C
ATOM   1778 HD21 LEU A 698      31.400  41.520  62.820  1.00  0.00           H
ATOM   1779 HD22 LEU A 698      32.110  42.330  61.330  1.00  0.00           H
ATOM   1780 HD23 LEU A 698      30.350  42.200  61.460  1.00  0.00           H
ATOM   1781  C   LEU A 698      31.130  45.830  59.550  1.00  0.00           C
ATOM   1782  O   LEU A 698      30.710  45.280  58.560  1.00  0.00           O
ATOM   1783  N   TRP A 699      31.130  47.170  59.740  1.00  0.00           N
ATOM   1784  HN  TRP A 699      31.390  47.520  60.630  1.00  0.00           H
ATOM   1785  CA  TRP A 699      30.610  48.140  58.740  1.00  0.00           C
ATOM   1786  HA  TRP A 699      29.710  47.790  58.260  1.00  0.00           H
ATOM   1787  CB  TRP A 699      30.400  49.520  59.480  1.00  0.00           C
ATOM   1788  HB1 TRP A 699      31.440  49.810  59.700  1.00  0.00           H
ATOM   1789  HB2 TRP A 699      29.830  49.320  60.420  1.00  0.00           H
ATOM   1790  CG  TRP A 699      29.680  50.510  58.660  1.00  0.00           C
ATOM   1791  CD1 TRP A 699      30.200  51.530  57.920  1.00  0.00           C
ATOM   1792  HD1 TRP A 699      31.250  51.590  57.680  1.00  0.00           H
ATOM   1793  NE1 TRP A 699      29.130  52.240  57.290  1.00  0.00           N
ATOM   1794  HE1 TRP A 699      29.250  52.780  56.490  1.00  0.00           H
ATOM   1795  CE2 TRP A 699      27.960  51.640  57.700  1.00  0.00           C
ATOM   1796  CD2 TRP A 699      28.230  50.570  58.590  1.00  0.00           C
ATOM   1797  CE3 TRP A 699      27.170  49.810  59.190  1.00  0.00           C
ATOM   1798  HE3 TRP A 699      27.350  48.940  59.820  1.00  0.00           H
ATOM   1799  CZ3 TRP A 699      25.880  50.150  58.840  1.00  0.00           C
ATOM   1800  HZ3 TRP A 699      25.040  49.600  59.220  1.00  0.00           H
ATOM   1801  CZ2 TRP A 699      26.700  51.820  57.300  1.00  0.00           C
ATOM   1802  HZ2 TRP A 699      26.350  52.480  56.520  1.00  0.00           H
ATOM   1803  CH2 TRP A 699      25.620  51.190  57.970  1.00  0.00           C
ATOM   1804  HH2 TRP A 699      24.590  51.380  57.700  1.00  0.00           H
ATOM   1805  C   TRP A 699      31.580  48.290  57.530  1.00  0.00           C
ATOM   1806  O   TRP A 699      31.060  48.420  56.380  1.00  0.00           O
ATOM   1807  N   THR A 700      32.960  48.140  57.780  1.00  0.00           N
ATOM   1808  HN  THR A 700      33.340  47.900  58.670  1.00  0.00           H
ATOM   1809  CA  THR A 700      33.810  47.920  56.590  1.00  0.00           C
ATOM   1810  HA  THR A 700      33.680  48.780  55.940  1.00  0.00           H
ATOM   1811  CB  THR A 700      35.350  47.920  57.020  1.00  0.00           C
ATOM   1812  HB  THR A 700      35.530  47.130  57.770  1.00  0.00           H
ATOM   1813  OG1 THR A 700      35.620  49.080  57.870  1.00  0.00           O
ATOM   1814  HG1 THR A 700      34.960  49.090  58.580  1.00  0.00           H
ATOM   1815  CG2 THR A 700      36.310  47.890  55.870  1.00  0.00           C
ATOM   1816 HG21 THR A 700      37.380  47.930  56.150  1.00  0.00           H
ATOM   1817 HG22 THR A 700      36.090  48.840  55.310  1.00  0.00           H
ATOM   1818 HG23 THR A 700      36.160  46.980  55.240  1.00  0.00           H
ATOM   1819  C   THR A 700      33.480  46.680  55.820  1.00  0.00           C
ATOM   1820  O   THR A 700      33.370  46.640  54.640  1.00  0.00           O
ATOM   1821  N   SER A 701      33.270  45.540  56.470  1.00  0.00           N
ATOM   1822  HN  SER A 701      33.560  45.530  57.420  1.00  0.00           H
ATOM   1823  CA  SER A 701      32.930  44.240  55.790  1.00  0.00           C
ATOM   1824  HA  SER A 701      33.650  44.060  55.020  1.00  0.00           H
ATOM   1825  CB  SER A 701      32.900  43.000  56.760  1.00  0.00           C
ATOM   1826  HB1 SER A 701      32.240  43.090  57.660  1.00  0.00           H
ATOM   1827  HB2 SER A 701      33.970  42.900  57.040  1.00  0.00           H
ATOM   1828  OG  SER A 701      32.660  41.810  56.030  1.00  0.00           O
ATOM   1829  HG1 SER A 701      33.310  41.720  55.340  1.00  0.00           H
ATOM   1830  C   SER A 701      31.570  44.310  55.100  1.00  0.00           C
ATOM   1831  O   SER A 701      31.490  44.030  53.920  1.00  0.00           O
ATOM   1832  N   PHE A 702      30.600  44.940  55.780  1.00  0.00           N
ATOM   1833  HN  PHE A 702      30.590  44.970  56.770  1.00  0.00           H
ATOM   1834  CA  PHE A 702      29.220  45.160  55.190  1.00  0.00           C
ATOM   1835  HA  PHE A 702      28.820  44.190  54.920  1.00  0.00           H
ATOM   1836  CB  PHE A 702      28.180  45.770  56.240  1.00  0.00           C
ATOM   1837  HB1 PHE A 702      28.600  46.720  56.620  1.00  0.00           H
ATOM   1838  HB2 PHE A 702      28.050  45.040  57.070  1.00  0.00           H
ATOM   1839  CG  PHE A 702      26.870  46.030  55.520  1.00  0.00           C
ATOM   1840  CD1 PHE A 702      26.230  45.040  54.710  1.00  0.00           C
ATOM   1841  HD1 PHE A 702      26.770  44.150  54.440  1.00  0.00           H
ATOM   1842  CE1 PHE A 702      25.030  45.300  54.050  1.00  0.00           C
ATOM   1843  HE1 PHE A 702      24.620  44.560  53.380  1.00  0.00           H
ATOM   1844  CZ  PHE A 702      24.450  46.530  54.150  1.00  0.00           C
ATOM   1845  HZ  PHE A 702      23.520  46.840  53.700  1.00  0.00           H
ATOM   1846  CD2 PHE A 702      26.310  47.310  55.580  1.00  0.00           C
ATOM   1847  HD2 PHE A 702      26.780  48.140  56.090  1.00  0.00           H
ATOM   1848  CE2 PHE A 702      25.100  47.580  54.950  1.00  0.00           C
ATOM   1849  HE2 PHE A 702      24.540  48.510  54.940  1.00  0.00           H
ATOM   1850  C   PHE A 702      29.260  45.890  53.860  1.00  0.00           C
ATOM   1851  O   PHE A 702      28.850  45.430  52.800  1.00  0.00           O
ATOM   1852  N   LEU A 703      29.840  47.090  53.910  1.00  0.00           N
ATOM   1853  HN  LEU A 703      30.270  47.420  54.760  1.00  0.00           H
ATOM   1854  CA  LEU A 703      30.070  47.970  52.770  1.00  0.00           C
ATOM   1855  HA  LEU A 703      29.140  48.120  52.250  1.00  0.00           H
ATOM   1856  CB  LEU A 703      30.420  49.420  53.120  1.00  0.00           C
ATOM   1857  HB1 LEU A 703      30.660  49.830  52.120  1.00  0.00           H
ATOM   1858  HB2 LEU A 703      31.270  49.270  53.810  1.00  0.00           H
ATOM   1859  CG  LEU A 703      29.340  50.220  53.840  1.00  0.00           C
ATOM   1860  HG  LEU A 703      29.080  49.710  54.790  1.00  0.00           H
ATOM   1861  CD1 LEU A 703      29.970  51.560  54.380  1.00  0.00           C
ATOM   1862 HD11 LEU A 703      30.790  51.430  55.110  1.00  0.00           H
ATOM   1863 HD12 LEU A 703      29.240  52.320  54.760  1.00  0.00           H
ATOM   1864 HD13 LEU A 703      30.540  51.970  53.530  1.00  0.00           H
ATOM   1865  CD2 LEU A 703      27.980  50.450  53.140  1.00  0.00           C
ATOM   1866 HD21 LEU A 703      28.160  51.120  52.280  1.00  0.00           H
ATOM   1867 HD22 LEU A 703      27.350  50.950  53.910  1.00  0.00           H
ATOM   1868 HD23 LEU A 703      27.460  49.510  52.860  1.00  0.00           H
ATOM   1869  C   LEU A 703      30.940  47.350  51.670  1.00  0.00           C
ATOM   1870  O   LEU A 703      30.590  47.510  50.480  1.00  0.00           O
ATOM   1871  N   CYS A 704      31.930  46.470  52.040  1.00  0.00           N
ATOM   1872  HN  CYS A 704      32.250  46.340  52.970  1.00  0.00           H
ATOM   1873  CA  CYS A 704      32.530  45.680  51.060  1.00  0.00           C
ATOM   1874  HA  CYS A 704      32.920  46.360  50.330  1.00  0.00           H
ATOM   1875  CB  CYS A 704      33.800  44.870  51.540  1.00  0.00           C
ATOM   1876  HB1 CYS A 704      34.230  44.390  50.630  1.00  0.00           H
ATOM   1877  HB2 CYS A 704      33.610  44.090  52.310  1.00  0.00           H
ATOM   1878  SG  CYS A 704      35.120  45.930  52.230  1.00  0.00           S
ATOM   1879  HG1 CYS A 704      34.320  46.290  53.230  1.00  0.00           H
ATOM   1880  C   CYS A 704      31.640  44.730  50.170  1.00  0.00           C
ATOM   1881  O   CYS A 704      31.840  44.560  49.020  1.00  0.00           O
ATOM   1882  N   ILE A 705      30.580  44.170  50.760  1.00  0.00           N
ATOM   1883  HN  ILE A 705      30.380  44.390  51.710  1.00  0.00           H
ATOM   1884  CA  ILE A 705      29.470  43.400  50.130  1.00  0.00           C
ATOM   1885  HA  ILE A 705      29.910  42.760  49.380  1.00  0.00           H
ATOM   1886  CB  ILE A 705      28.700  42.630  51.210  1.00  0.00           C
ATOM   1887  HB  ILE A 705      28.010  43.290  51.750  1.00  0.00           H
ATOM   1888  CG2 ILE A 705      27.740  41.610  50.490  1.00  0.00           C
ATOM   1889 HG21 ILE A 705      26.860  42.000  49.910  1.00  0.00           H
ATOM   1890 HG22 ILE A 705      27.330  40.970  51.300  1.00  0.00           H
ATOM   1891 HG23 ILE A 705      28.300  41.000  49.750  1.00  0.00           H
ATOM   1892  CG1 ILE A 705      29.600  41.780  52.110  1.00  0.00           C
ATOM   1893 HG11 ILE A 705      29.090  41.150  52.870  1.00  0.00           H
ATOM   1894 HG12 ILE A 705      30.230  42.440  52.740  1.00  0.00           H
ATOM   1895  CD  ILE A 705      30.510  40.900  51.320  1.00  0.00           C
ATOM   1896  HD1 ILE A 705      29.890  40.360  50.570  1.00  0.00           H
ATOM   1897  HD2 ILE A 705      30.830  40.110  52.050  1.00  0.00           H
ATOM   1898  HD3 ILE A 705      31.340  41.460  50.840  1.00  0.00           H
ATOM   1899  C   ILE A 705      28.620  44.260  49.320  1.00  0.00           C
ATOM   1900  O   ILE A 705      28.240  43.890  48.200  1.00  0.00           O
ATOM   1901  N   VAL A 706      28.350  45.540  49.750  1.00  0.00           N
ATOM   1902  HN  VAL A 706      28.590  45.850  50.660  1.00  0.00           H
ATOM   1903  CA  VAL A 706      27.490  46.420  49.030  1.00  0.00           C
ATOM   1904  HA  VAL A 706      26.600  45.850  48.790  1.00  0.00           H
ATOM   1905  CB  VAL A 706      27.070  47.560  49.940  1.00  0.00           C
ATOM   1906  HB  VAL A 706      27.930  48.080  50.410  1.00  0.00           H
ATOM   1907  CG1 VAL A 706      26.130  48.470  49.250  1.00  0.00           C
ATOM   1908 HG11 VAL A 706      26.560  49.060  48.410  1.00  0.00           H
ATOM   1909 HG12 VAL A 706      25.680  49.200  49.950  1.00  0.00           H
ATOM   1910 HG13 VAL A 706      25.270  48.000  48.720  1.00  0.00           H
ATOM   1911  CG2 VAL A 706      26.330  46.940  51.160  1.00  0.00           C
ATOM   1912 HG21 VAL A 706      27.110  46.430  51.750  1.00  0.00           H
ATOM   1913 HG22 VAL A 706      25.590  46.180  50.800  1.00  0.00           H
ATOM   1914 HG23 VAL A 706      25.890  47.750  51.790  1.00  0.00           H
ATOM   1915  C   VAL A 706      28.070  46.900  47.720  1.00  0.00           C
ATOM   1916  O   VAL A 706      27.410  46.830  46.670  1.00  0.00           O
ATOM   1917  N   LEU A 707      29.430  47.170  47.820  1.00  0.00           N
ATOM   1918  HN  LEU A 707      29.960  47.170  48.660  1.00  0.00           H
ATOM   1919  CA  LEU A 707      30.280  47.530  46.670  1.00  0.00           C
ATOM   1920  HA  LEU A 707      29.850  48.410  46.220  1.00  0.00           H
ATOM   1921  CB  LEU A 707      31.640  47.930  47.110  1.00  0.00           C
ATOM   1922  HB1 LEU A 707      32.410  48.040  46.320  1.00  0.00           H
ATOM   1923  HB2 LEU A 707      31.930  47.120  47.810  1.00  0.00           H
ATOM   1924  CG  LEU A 707      31.700  49.240  47.890  1.00  0.00           C
ATOM   1925  HG  LEU A 707      30.850  49.240  48.610  1.00  0.00           H
ATOM   1926  CD1 LEU A 707      33.010  49.410  48.740  1.00  0.00           C
ATOM   1927 HD11 LEU A 707      32.970  50.150  49.560  1.00  0.00           H
ATOM   1928 HD12 LEU A 707      33.870  49.530  48.050  1.00  0.00           H
ATOM   1929 HD13 LEU A 707      33.070  48.460  49.300  1.00  0.00           H
ATOM   1930  CD2 LEU A 707      31.420  50.520  47.060  1.00  0.00           C
ATOM   1931 HD21 LEU A 707      31.540  51.450  47.670  1.00  0.00           H
ATOM   1932 HD22 LEU A 707      30.330  50.540  46.820  1.00  0.00           H
ATOM   1933 HD23 LEU A 707      32.100  50.570  46.180  1.00  0.00           H
ATOM   1934  C   LEU A 707      30.250  46.510  45.580  1.00  0.00           C
ATOM   1935  O   LEU A 707      30.240  46.960  44.420  1.00  0.00           O
ATOM   1936  N   VAL A 708      30.330  45.220  45.970  1.00  0.00           N
ATOM   1937  HN  VAL A 708      30.420  45.030  46.950  1.00  0.00           H
ATOM   1938  CA  VAL A 708      30.290  44.080  45.050  1.00  0.00           C
ATOM   1939  HA  VAL A 708      31.060  44.280  44.310  1.00  0.00           H
ATOM   1940  CB  VAL A 708      30.580  42.770  45.830  1.00  0.00           C
ATOM   1941  HB  VAL A 708      29.880  42.810  46.680  1.00  0.00           H
ATOM   1942  CG1 VAL A 708      30.370  41.530  44.910  1.00  0.00           C
ATOM   1943 HG11 VAL A 708      29.380  41.350  44.460  1.00  0.00           H
ATOM   1944 HG12 VAL A 708      30.570  40.580  45.450  1.00  0.00           H
ATOM   1945 HG13 VAL A 708      30.970  41.420  43.980  1.00  0.00           H
ATOM   1946  CG2 VAL A 708      32.020  42.830  46.230  1.00  0.00           C
ATOM   1947 HG21 VAL A 708      32.370  41.910  46.750  1.00  0.00           H
ATOM   1948 HG22 VAL A 708      32.330  43.670  46.890  1.00  0.00           H
ATOM   1949 HG23 VAL A 708      32.580  42.920  45.290  1.00  0.00           H
ATOM   1950  C   VAL A 708      28.940  43.990  44.330  1.00  0.00           C
ATOM   1951  O   VAL A 708      28.840  43.760  43.130  1.00  0.00           O
ATOM   1952  N   ALA A 709      27.800  44.240  45.060  1.00  0.00           N
ATOM   1953  HN  ALA A 709      27.880  44.540  46.020  1.00  0.00           H
ATOM   1954  CA  ALA A 709      26.500  44.290  44.400  1.00  0.00           C
ATOM   1955  HA  ALA A 709      26.450  43.530  43.640  1.00  0.00           H
ATOM   1956  CB  ALA A 709      25.420  44.090  45.400  1.00  0.00           C
ATOM   1957  HB1 ALA A 709      25.370  44.830  46.210  1.00  0.00           H
ATOM   1958  HB2 ALA A 709      25.450  43.040  45.770  1.00  0.00           H
ATOM   1959  HB3 ALA A 709      24.480  44.010  44.810  1.00  0.00           H
ATOM   1960  C   ALA A 709      26.180  45.550  43.580  1.00  0.00           C
ATOM   1961  O   ALA A 709      25.110  45.630  42.910  1.00  0.00           O
ATOM   1962  N   THR A 710      27.070  46.560  43.550  1.00  0.00           N
ATOM   1963  HN  THR A 710      27.930  46.570  44.050  1.00  0.00           H
ATOM   1964  CA  THR A 710      26.830  47.860  42.990  1.00  0.00           C
ATOM   1965  HA  THR A 710      25.920  47.720  42.420  1.00  0.00           H
ATOM   1966  CB  THR A 710      26.470  48.940  44.070  1.00  0.00           C
ATOM   1967  HB  THR A 710      25.890  48.330  44.790  1.00  0.00           H
ATOM   1968  OG1 THR A 710      25.610  49.890  43.540  1.00  0.00           O
ATOM   1969  HG1 THR A 710      24.870  49.310  43.340  1.00  0.00           H
ATOM   1970  CG2 THR A 710      27.600  49.650  44.780  1.00  0.00           C
ATOM   1971 HG21 THR A 710      28.090  48.870  45.410  1.00  0.00           H
ATOM   1972 HG22 THR A 710      27.340  50.460  45.490  1.00  0.00           H
ATOM   1973 HG23 THR A 710      28.320  50.080  44.050  1.00  0.00           H
ATOM   1974  C   THR A 710      27.840  48.360  41.890  1.00  0.00           C
ATOM   1975  O   THR A 710      28.820  47.670  41.640  1.00  0.00           O
ATOM   1976  N   ASP A 711      27.670  49.470  41.140  1.00  0.00           N
ATOM   1977  HN  ASP A 711      26.850  50.050  41.190  1.00  0.00           H
ATOM   1978  CA  ASP A 711      28.670  49.950  40.220  1.00  0.00           C
ATOM   1979  HA  ASP A 711      29.490  49.270  40.090  1.00  0.00           H
ATOM   1980  CB  ASP A 711      28.150  50.300  38.760  1.00  0.00           C
ATOM   1981  HB1 ASP A 711      27.460  51.170  38.780  1.00  0.00           H
ATOM   1982  HB2 ASP A 711      27.730  49.410  38.250  1.00  0.00           H
ATOM   1983  CG  ASP A 711      29.260  50.680  37.780  1.00  0.00           C
ATOM   1984  OD1 ASP A 711      29.000  51.310  36.720  1.00  0.00           O
ATOM   1985  OD2 ASP A 711      30.390  50.320  38.070  1.00  0.00           O
ATOM   1986  C   ASP A 711      29.260  51.210  40.840  1.00  0.00           C
ATOM   1987  O   ASP A 711      28.500  52.060  41.270  1.00  0.00           O
ATOM   1988  N   ALA A 712      30.630  51.350  40.940  1.00  0.00           N
ATOM   1989  HN  ALA A 712      31.220  50.710  40.450  1.00  0.00           H
ATOM   1990  CA  ALA A 712      31.200  52.410  41.710  1.00  0.00           C
ATOM   1991  HA  ALA A 712      30.460  52.920  42.300  1.00  0.00           H
ATOM   1992  CB  ALA A 712      32.290  51.830  42.660  1.00  0.00           C
ATOM   1993  HB1 ALA A 712      33.030  51.240  42.070  1.00  0.00           H
ATOM   1994  HB2 ALA A 712      31.820  51.240  43.500  1.00  0.00           H
ATOM   1995  HB3 ALA A 712      32.950  52.590  43.100  1.00  0.00           H
ATOM   1996  C   ALA A 712      31.830  53.430  40.750  1.00  0.00           C
ATOM   1997  O   ALA A 712      32.620  54.250  41.230  1.00  0.00           O
ATOM   1998  N   SER A 713      31.660  53.320  39.390  1.00  0.00           N
ATOM   1999  HN  SER A 713      30.950  52.650  39.170  1.00  0.00           H
ATOM   2000  CA  SER A 713      32.540  53.840  38.290  1.00  0.00           C
ATOM   2001  HA  SER A 713      33.530  53.430  38.500  1.00  0.00           H
ATOM   2002  CB  SER A 713      32.030  53.320  36.880  1.00  0.00           C
ATOM   2003  HB1 SER A 713      32.550  53.900  36.090  1.00  0.00           H
ATOM   2004  HB2 SER A 713      30.950  53.430  36.680  1.00  0.00           H
ATOM   2005  OG  SER A 713      32.370  51.930  36.780  1.00  0.00           O
ATOM   2006  HG1 SER A 713      31.500  51.530  36.920  1.00  0.00           H
ATOM   2007  C   SER A 713      32.740  55.340  38.420  1.00  0.00           C
ATOM   2008  O   SER A 713      33.850  55.840  38.420  1.00  0.00           O
ATOM   2009  N   SER A 714      31.670  56.120  38.660  1.00  0.00           N
ATOM   2010  HN  SER A 714      30.730  55.820  38.540  1.00  0.00           H
ATOM   2011  CA  SER A 714      31.780  57.490  39.130  1.00  0.00           C
ATOM   2012  HA  SER A 714      32.310  58.090  38.410  1.00  0.00           H
ATOM   2013  CB  SER A 714      30.400  58.100  39.330  1.00  0.00           C
ATOM   2014  HB1 SER A 714      29.930  58.080  38.310  1.00  0.00           H
ATOM   2015  HB2 SER A 714      30.590  59.130  39.680  1.00  0.00           H
ATOM   2016  OG  SER A 714      29.590  57.340  40.230  1.00  0.00           O
ATOM   2017  HG1 SER A 714      29.360  56.560  39.730  1.00  0.00           H
ATOM   2018  C   SER A 714      32.520  57.850  40.450  1.00  0.00           C
ATOM   2019  O   SER A 714      33.380  58.710  40.450  1.00  0.00           O
ATOM   2020  N   LEU A 715      32.260  57.080  41.540  1.00  0.00           N
ATOM   2021  HN  LEU A 715      31.660  56.290  41.460  1.00  0.00           H
ATOM   2022  CA  LEU A 715      33.010  57.130  42.750  1.00  0.00           C
ATOM   2023  HA  LEU A 715      32.810  58.170  42.960  1.00  0.00           H
ATOM   2024  CB  LEU A 715      32.470  56.170  43.890  1.00  0.00           C
ATOM   2025  HB1 LEU A 715      32.830  55.150  43.670  1.00  0.00           H
ATOM   2026  HB2 LEU A 715      31.360  56.280  43.870  1.00  0.00           H
ATOM   2027  CG  LEU A 715      32.940  56.580  45.290  1.00  0.00           C
ATOM   2028  HG  LEU A 715      33.170  57.670  45.310  1.00  0.00           H
ATOM   2029  CD1 LEU A 715      31.970  56.150  46.430  1.00  0.00           C
ATOM   2030 HD11 LEU A 715      31.000  56.660  46.260  1.00  0.00           H
ATOM   2031 HD12 LEU A 715      32.280  56.370  47.460  1.00  0.00           H
ATOM   2032 HD13 LEU A 715      31.800  55.060  46.290  1.00  0.00           H
ATOM   2033  CD2 LEU A 715      34.360  55.850  45.530  1.00  0.00           C
ATOM   2034 HD21 LEU A 715      35.110  56.280  44.820  1.00  0.00           H
ATOM   2035 HD22 LEU A 715      34.250  54.780  45.240  1.00  0.00           H
ATOM   2036 HD23 LEU A 715      34.720  55.940  46.570  1.00  0.00           H
ATOM   2037  C   LEU A 715      34.580  56.990  42.480  1.00  0.00           C
ATOM   2038  O   LEU A 715      35.400  57.800  42.950  1.00  0.00           O
ATOM   2039  N   VAL A 716      34.970  55.950  41.700  1.00  0.00           N
ATOM   2040  HN  VAL A 716      34.190  55.400  41.430  1.00  0.00           H
ATOM   2041  CA  VAL A 716      36.340  55.570  41.310  1.00  0.00           C
ATOM   2042  HA  VAL A 716      36.980  55.380  42.170  1.00  0.00           H
ATOM   2043  CB  VAL A 716      36.240  54.220  40.630  1.00  0.00           C
ATOM   2044  HB  VAL A 716      35.490  54.160  39.810  1.00  0.00           H
ATOM   2045  CG1 VAL A 716      37.590  53.880  39.910  1.00  0.00           C
ATOM   2046 HG11 VAL A 716      37.860  54.580  39.090  1.00  0.00           H
ATOM   2047 HG12 VAL A 716      37.480  52.870  39.460  1.00  0.00           H
ATOM   2048 HG13 VAL A 716      38.340  53.850  40.730  1.00  0.00           H
ATOM   2049  CG2 VAL A 716      35.930  53.120  41.640  1.00  0.00           C
ATOM   2050 HG21 VAL A 716      35.860  52.150  41.100  1.00  0.00           H
ATOM   2051 HG22 VAL A 716      34.960  53.290  42.160  1.00  0.00           H
ATOM   2052 HG23 VAL A 716      36.690  53.170  42.460  1.00  0.00           H
ATOM   2053  C   VAL A 716      36.970  56.640  40.480  1.00  0.00           C
ATOM   2054  O   VAL A 716      38.100  56.970  40.710  1.00  0.00           O
ATOM   2055  N   CYS A 717      36.290  57.180  39.490  1.00  0.00           N
ATOM   2056  HN  CYS A 717      35.350  56.890  39.310  1.00  0.00           H
ATOM   2057  CA  CYS A 717      36.720  58.240  38.540  1.00  0.00           C
ATOM   2058  HA  CYS A 717      37.580  57.830  38.050  1.00  0.00           H
ATOM   2059  CB  CYS A 717      35.460  58.480  37.560  1.00  0.00           C
ATOM   2060  HB1 CYS A 717      34.570  58.930  38.040  1.00  0.00           H
ATOM   2061  HB2 CYS A 717      35.210  57.490  37.110  1.00  0.00           H
ATOM   2062  SG  CYS A 717      35.960  59.600  36.090  1.00  0.00           S
ATOM   2063  HG1 CYS A 717      36.920  58.780  35.690  1.00  0.00           H
ATOM   2064  C   CYS A 717      37.050  59.520  39.150  1.00  0.00           C
ATOM   2065  O   CYS A 717      37.960  60.200  38.680  1.00  0.00           O
ATOM   2066  N   TYR A 718      36.310  59.950  40.210  1.00  0.00           N
ATOM   2067  HN  TYR A 718      35.520  59.380  40.380  1.00  0.00           H
ATOM   2068  CA  TYR A 718      36.400  61.010  41.100  1.00  0.00           C
ATOM   2069  HA  TYR A 718      36.520  61.890  40.490  1.00  0.00           H
ATOM   2070  CB  TYR A 718      35.070  61.120  41.800  1.00  0.00           C
ATOM   2071  HB1 TYR A 718      35.190  62.000  42.460  1.00  0.00           H
ATOM   2072  HB2 TYR A 718      34.870  60.260  42.470  1.00  0.00           H
ATOM   2073  CG  TYR A 718      33.790  61.430  40.970  1.00  0.00           C
ATOM   2074  CD1 TYR A 718      33.780  61.680  39.570  1.00  0.00           C
ATOM   2075  HD1 TYR A 718      34.700  61.600  39.000  1.00  0.00           H
ATOM   2076  CE1 TYR A 718      32.650  61.800  38.800  1.00  0.00           C
ATOM   2077  HE1 TYR A 718      32.690  61.780  37.720  1.00  0.00           H
ATOM   2078  CZ  TYR A 718      31.480  61.900  39.420  1.00  0.00           C
ATOM   2079  OH  TYR A 718      30.370  62.160  38.670  1.00  0.00           O
ATOM   2080  HH  TYR A 718      29.710  62.590  39.220  1.00  0.00           H
ATOM   2081  CD2 TYR A 718      32.530  61.580  41.590  1.00  0.00           C
ATOM   2082  HD2 TYR A 718      32.490  61.440  42.660  1.00  0.00           H
ATOM   2083  CE2 TYR A 718      31.380  61.750  40.800  1.00  0.00           C
ATOM   2084  HE2 TYR A 718      30.440  61.850  41.330  1.00  0.00           H
ATOM   2085  C   TYR A 718      37.500  60.950  42.070  1.00  0.00           C
ATOM   2086  O   TYR A 718      37.860  61.930  42.700  1.00  0.00           O
ATOM   2087  N   ILE A 719      38.230  59.770  42.260  1.00  0.00           N
ATOM   2088  HN  ILE A 719      37.910  58.940  41.810  1.00  0.00           H
ATOM   2089  CA  ILE A 719      39.490  59.740  43.000  1.00  0.00           C
ATOM   2090  HA  ILE A 719      39.330  60.140  43.990  1.00  0.00           H
ATOM   2091  CB  ILE A 719      40.000  58.300  43.330  1.00  0.00           C
ATOM   2092  HB  ILE A 719      39.890  57.800  42.340  1.00  0.00           H
ATOM   2093  CG2 ILE A 719      41.500  58.160  43.560  1.00  0.00           C
ATOM   2094 HG21 ILE A 719      41.840  57.100  43.570  1.00  0.00           H
ATOM   2095 HG22 ILE A 719      41.790  58.610  44.550  1.00  0.00           H
ATOM   2096 HG23 ILE A 719      42.130  58.600  42.760  1.00  0.00           H
ATOM   2097  CG1 ILE A 719      39.120  57.690  44.530  1.00  0.00           C
ATOM   2098 HG11 ILE A 719      39.430  56.630  44.650  1.00  0.00           H
ATOM   2099 HG12 ILE A 719      38.050  57.820  44.280  1.00  0.00           H
ATOM   2100  CD  ILE A 719      39.340  58.310  45.940  1.00  0.00           C
ATOM   2101  HD1 ILE A 719      40.380  58.080  46.250  1.00  0.00           H
ATOM   2102  HD2 ILE A 719      38.630  58.050  46.750  1.00  0.00           H
ATOM   2103  HD3 ILE A 719      39.310  59.420  45.890  1.00  0.00           H
ATOM   2104  C   ILE A 719      40.670  60.630  42.430  1.00  0.00           C
ATOM   2105  O   ILE A 719      41.260  61.460  43.110  1.00  0.00           O
ATOM   2106  N   THR A 720      40.830  60.490  41.080  1.00  0.00           N
ATOM   2107  HN  THR A 720      40.280  59.940  40.450  1.00  0.00           H
ATOM   2108  CA  THR A 720      41.820  61.270  40.320  1.00  0.00           C
ATOM   2109  HA  THR A 720      41.630  60.820  39.360  1.00  0.00           H
ATOM   2110  CB  THR A 720      41.560  62.760  40.090  1.00  0.00           C
ATOM   2111  HB  THR A 720      42.450  63.220  39.590  1.00  0.00           H
ATOM   2112  OG1 THR A 720      41.350  63.450  41.300  1.00  0.00           O
ATOM   2113  HG1 THR A 720      41.090  62.830  41.970  1.00  0.00           H
ATOM   2114  CG2 THR A 720      40.300  62.910  39.260  1.00  0.00           C
ATOM   2115 HG21 THR A 720      40.090  63.930  38.880  1.00  0.00           H
ATOM   2116 HG22 THR A 720      39.380  62.550  39.780  1.00  0.00           H
ATOM   2117 HG23 THR A 720      40.320  62.310  38.320  1.00  0.00           H
ATOM   2118  C   THR A 720      43.310  60.970  40.550  1.00  0.00           C
ATOM   2119  O   THR A 720      43.800  60.780  41.660  1.00  0.00           O
ATOM   2120  N   ARG A 721      44.140  60.820  39.540  1.00  0.00           N
ATOM   2121  HN  ARG A 721      43.920  61.020  38.580  1.00  0.00           H
ATOM   2122  CA  ARG A 721      45.520  60.370  39.710  1.00  0.00           C
ATOM   2123  HA  ARG A 721      45.530  59.560  40.420  1.00  0.00           H
ATOM   2124  CB  ARG A 721      46.050  59.750  38.330  1.00  0.00           C
ATOM   2125  HB1 ARG A 721      45.790  60.410  37.480  1.00  0.00           H
ATOM   2126  HB2 ARG A 721      45.450  58.810  38.310  1.00  0.00           H
ATOM   2127  CG  ARG A 721      47.520  59.350  38.130  1.00  0.00           C
ATOM   2128  HG1 ARG A 721      48.090  60.290  38.290  1.00  0.00           H
ATOM   2129  HG2 ARG A 721      47.680  59.030  37.080  1.00  0.00           H
ATOM   2130  CD  ARG A 721      47.870  58.340  39.080  1.00  0.00           C
ATOM   2131  HD1 ARG A 721      47.210  57.470  38.950  1.00  0.00           H
ATOM   2132  HD2 ARG A 721      47.750  58.780  40.090  1.00  0.00           H
ATOM   2133  NE  ARG A 721      49.280  57.860  38.830  1.00  0.00           N
ATOM   2134  HE  ARG A 721      49.800  58.410  38.180  1.00  0.00           H
ATOM   2135  CZ  ARG A 721      49.880  56.980  39.650  1.00  0.00           C
ATOM   2136  NH1 ARG A 721      49.220  56.200  40.480  1.00  0.00           N
ATOM   2137 HH11 ARG A 721      48.240  56.230  40.660  1.00  0.00           H
ATOM   2138 HH12 ARG A 721      49.880  55.640  40.980  1.00  0.00           H
ATOM   2139  NH2 ARG A 721      51.180  56.940  39.670  1.00  0.00           N
ATOM   2140 HH21 ARG A 721      51.690  57.570  39.080  1.00  0.00           H
ATOM   2141 HH22 ARG A 721      51.560  56.360  40.390  1.00  0.00           H
ATOM   2142  C   ARG A 721      46.520  61.390  40.260  1.00  0.00           C
ATOM   2143  O   ARG A 721      47.570  61.150  40.850  1.00  0.00           O
ATOM   2144  N   PHE A 722      46.070  62.650  40.160  1.00  0.00           N
ATOM   2145  HN  PHE A 722      45.320  62.870  39.550  1.00  0.00           H
ATOM   2146  CA  PHE A 722      46.550  63.740  40.970  1.00  0.00           C
ATOM   2147  HA  PHE A 722      47.540  64.050  40.680  1.00  0.00           H
ATOM   2148  CB  PHE A 722      45.620  64.940  40.810  1.00  0.00           C
ATOM   2149  HB1 PHE A 722      44.590  64.680  41.150  1.00  0.00           H
ATOM   2150  HB2 PHE A 722      45.610  65.220  39.730  1.00  0.00           H
ATOM   2151  CG  PHE A 722      46.000  66.140  41.660  1.00  0.00           C
ATOM   2152  CD1 PHE A 722      45.300  66.460  42.940  1.00  0.00           C
ATOM   2153  HD1 PHE A 722      44.450  65.840  43.160  1.00  0.00           H
ATOM   2154  CE1 PHE A 722      45.700  67.480  43.700  1.00  0.00           C
ATOM   2155  HE1 PHE A 722      45.110  67.740  44.580  1.00  0.00           H
ATOM   2156  CZ  PHE A 722      46.730  68.280  43.370  1.00  0.00           C
ATOM   2157  HZ  PHE A 722      47.170  69.010  44.040  1.00  0.00           H
ATOM   2158  CD2 PHE A 722      47.140  66.920  41.350  1.00  0.00           C
ATOM   2159  HD2 PHE A 722      47.680  66.710  40.430  1.00  0.00           H
ATOM   2160  CE2 PHE A 722      47.450  68.020  42.190  1.00  0.00           C
ATOM   2161  HE2 PHE A 722      48.300  68.650  42.010  1.00  0.00           H
ATOM   2162  C   PHE A 722      46.690  63.420  42.490  1.00  0.00           C
ATOM   2163  O   PHE A 722      47.780  63.530  43.060  1.00  0.00           O
ATOM   2164  N   THR A 723      45.610  62.940  43.150  1.00  0.00           N
ATOM   2165  HN  THR A 723      44.890  62.740  42.490  1.00  0.00           H
ATOM   2166  CA  THR A 723      45.470  62.510  44.520  1.00  0.00           C
ATOM   2167  HA  THR A 723      45.750  63.330  45.160  1.00  0.00           H
ATOM   2168  CB  THR A 723      44.030  62.000  44.710  1.00  0.00           C
ATOM   2169  HB  THR A 723      43.850  61.100  44.100  1.00  0.00           H
ATOM   2170  OG1 THR A 723      43.050  63.010  44.320  1.00  0.00           O
ATOM   2171  HG1 THR A 723      42.250  62.520  44.070  1.00  0.00           H
ATOM   2172  CG2 THR A 723      43.790  61.700  46.230  1.00  0.00           C
ATOM   2173 HG21 THR A 723      42.700  61.520  46.330  1.00  0.00           H
ATOM   2174 HG22 THR A 723      43.940  62.570  46.910  1.00  0.00           H
ATOM   2175 HG23 THR A 723      44.360  60.780  46.510  1.00  0.00           H
ATOM   2176  C   THR A 723      46.430  61.340  44.810  1.00  0.00           C
ATOM   2177  O   THR A 723      47.080  61.400  45.830  1.00  0.00           O
ATOM   2178  N   GLU A 724      46.510  60.290  43.950  1.00  0.00           N
ATOM   2179  HN  GLU A 724      46.010  60.390  43.090  1.00  0.00           H
ATOM   2180  CA  GLU A 724      47.380  59.160  44.030  1.00  0.00           C
ATOM   2181  HA  GLU A 724      47.100  58.590  44.910  1.00  0.00           H
ATOM   2182  CB  GLU A 724      47.220  58.240  42.870  1.00  0.00           C
ATOM   2183  HB1 GLU A 724      47.940  57.400  42.930  1.00  0.00           H
ATOM   2184  HB2 GLU A 724      47.380  58.830  41.940  1.00  0.00           H
ATOM   2185  CG  GLU A 724      45.750  57.700  42.650  1.00  0.00           C
ATOM   2186  HG1 GLU A 724      45.070  58.570  42.500  1.00  0.00           H
ATOM   2187  HG2 GLU A 724      45.520  57.090  43.540  1.00  0.00           H
ATOM   2188  CD  GLU A 724      45.690  56.780  41.380  1.00  0.00           C
ATOM   2189  OE1 GLU A 724      46.600  55.880  41.320  1.00  0.00           O
ATOM   2190  OE2 GLU A 724      44.800  57.050  40.500  1.00  0.00           O
ATOM   2191  C   GLU A 724      48.860  59.610  44.320  1.00  0.00           C
ATOM   2192  O   GLU A 724      49.380  59.130  45.310  1.00  0.00           O
ATOM   2193  N   GLU A 725      49.530  60.450  43.540  1.00  0.00           N
ATOM   2194  HN  GLU A 725      49.020  60.760  42.750  1.00  0.00           H
ATOM   2195  CA  GLU A 725      50.960  60.790  43.800  1.00  0.00           C
ATOM   2196  HA  GLU A 725      51.350  59.790  43.930  1.00  0.00           H
ATOM   2197  CB  GLU A 725      51.640  61.400  42.550  1.00  0.00           C
ATOM   2198  HB1 GLU A 725      52.650  61.830  42.720  1.00  0.00           H
ATOM   2199  HB2 GLU A 725      51.030  62.320  42.360  1.00  0.00           H
ATOM   2200  CG  GLU A 725      51.700  60.490  41.310  1.00  0.00           C
ATOM   2201  HG1 GLU A 725      50.660  60.190  41.100  1.00  0.00           H
ATOM   2202  HG2 GLU A 725      52.310  59.610  41.600  1.00  0.00           H
ATOM   2203  CD  GLU A 725      52.410  61.200  40.190  1.00  0.00           C
ATOM   2204  OE1 GLU A 725      53.240  60.640  39.370  1.00  0.00           O
ATOM   2205  OE2 GLU A 725      52.040  62.390  39.990  1.00  0.00           O
ATOM   2206  C   GLU A 725      51.290  61.460  45.090  1.00  0.00           C
ATOM   2207  O   GLU A 725      52.220  61.190  45.840  1.00  0.00           O
ATOM   2208  N   ALA A 726      50.340  62.370  45.450  1.00  0.00           N
ATOM   2209  HN  ALA A 726      49.530  62.500  44.880  1.00  0.00           H
ATOM   2210  CA  ALA A 726      50.380  63.210  46.630  1.00  0.00           C
ATOM   2211  HA  ALA A 726      51.380  63.620  46.620  1.00  0.00           H
ATOM   2212  CB  ALA A 726      49.440  64.380  46.270  1.00  0.00           C
ATOM   2213  HB1 ALA A 726      49.550  65.210  46.990  1.00  0.00           H
ATOM   2214  HB2 ALA A 726      48.370  64.090  46.320  1.00  0.00           H
ATOM   2215  HB3 ALA A 726      49.690  64.860  45.300  1.00  0.00           H
ATOM   2216  C   ALA A 726      49.970  62.280  47.870  1.00  0.00           C
ATOM   2217  O   ALA A 726      50.700  62.250  48.850  1.00  0.00           O
ATOM   2218  N   PHE A 727      48.870  61.380  47.740  1.00  0.00           N
ATOM   2219  HN  PHE A 727      48.310  61.310  46.920  1.00  0.00           H
ATOM   2220  CA  PHE A 727      48.530  60.530  48.850  1.00  0.00           C
ATOM   2221  HA  PHE A 727      48.430  61.170  49.710  1.00  0.00           H
ATOM   2222  CB  PHE A 727      47.070  59.860  48.690  1.00  0.00           C
ATOM   2223  HB1 PHE A 727      47.070  59.250  47.770  1.00  0.00           H
ATOM   2224  HB2 PHE A 727      46.340  60.680  48.570  1.00  0.00           H
ATOM   2225  CG  PHE A 727      46.730  59.050  49.950  1.00  0.00           C
ATOM   2226  CD1 PHE A 727      46.130  59.630  51.050  1.00  0.00           C
ATOM   2227  HD1 PHE A 727      45.830  60.660  50.940  1.00  0.00           H
ATOM   2228  CE1 PHE A 727      45.680  58.820  52.140  1.00  0.00           C
ATOM   2229  HE1 PHE A 727      45.140  59.330  52.920  1.00  0.00           H
ATOM   2230  CZ  PHE A 727      46.050  57.430  52.220  1.00  0.00           C
ATOM   2231  HZ  PHE A 727      45.820  56.820  53.060  1.00  0.00           H
ATOM   2232  CD2 PHE A 727      46.990  57.640  49.990  1.00  0.00           C
ATOM   2233  HD2 PHE A 727      47.390  57.280  49.060  1.00  0.00           H
ATOM   2234  CE2 PHE A 727      46.660  56.840  51.060  1.00  0.00           C
ATOM   2235  HE2 PHE A 727      46.910  55.790  51.130  1.00  0.00           H
ATOM   2236  C   PHE A 727      49.670  59.510  49.120  1.00  0.00           C
ATOM   2237  O   PHE A 727      49.920  59.220  50.320  1.00  0.00           O
ATOM   2238  N   ALA A 728      50.140  58.880  48.050  1.00  0.00           N
ATOM   2239  HN  ALA A 728      49.670  59.030  47.180  1.00  0.00           H
ATOM   2240  CA  ALA A 728      51.170  57.910  48.160  1.00  0.00           C
ATOM   2241  HA  ALA A 728      50.800  57.100  48.770  1.00  0.00           H
ATOM   2242  CB  ALA A 728      51.490  57.230  46.750  1.00  0.00           C
ATOM   2243  HB1 ALA A 728      51.920  57.920  45.990  1.00  0.00           H
ATOM   2244  HB2 ALA A 728      50.490  56.790  46.520  1.00  0.00           H
ATOM   2245  HB3 ALA A 728      52.080  56.280  46.750  1.00  0.00           H
ATOM   2246  C   ALA A 728      52.470  58.500  48.710  1.00  0.00           C
ATOM   2247  O   ALA A 728      53.180  57.980  49.610  1.00  0.00           O
ATOM   2248  N   ALA A 729      52.880  59.720  48.250  1.00  0.00           N
ATOM   2249  HN  ALA A 729      52.380  60.240  47.550  1.00  0.00           H
ATOM   2250  CA  ALA A 729      53.990  60.430  48.760  1.00  0.00           C
ATOM   2251  HA  ALA A 729      54.910  59.880  48.630  1.00  0.00           H
ATOM   2252  CB  ALA A 729      54.260  61.690  48.020  1.00  0.00           C
ATOM   2253  HB1 ALA A 729      54.970  62.360  48.550  1.00  0.00           H
ATOM   2254  HB2 ALA A 729      53.320  62.310  48.000  1.00  0.00           H
ATOM   2255  HB3 ALA A 729      54.670  61.600  46.990  1.00  0.00           H
ATOM   2256  C   ALA A 729      53.830  60.650  50.280  1.00  0.00           C
ATOM   2257  O   ALA A 729      54.810  60.520  51.000  1.00  0.00           O
ATOM   2258  N   LEU A 730      52.650  61.050  50.850  1.00  0.00           N
ATOM   2259  HN  LEU A 730      51.860  61.100  50.240  1.00  0.00           H
ATOM   2260  CA  LEU A 730      52.460  61.400  52.210  1.00  0.00           C
ATOM   2261  HA  LEU A 730      53.270  62.070  52.460  1.00  0.00           H
ATOM   2262  CB  LEU A 730      51.020  61.800  52.410  1.00  0.00           C
ATOM   2263  HB1 LEU A 730      50.320  61.020  52.010  1.00  0.00           H
ATOM   2264  HB2 LEU A 730      50.790  62.700  51.790  1.00  0.00           H
ATOM   2265  CG  LEU A 730      50.420  61.990  53.790  1.00  0.00           C
ATOM   2266  HG  LEU A 730      50.470  61.010  54.320  1.00  0.00           H
ATOM   2267  CD1 LEU A 730      51.090  63.060  54.680  1.00  0.00           C
ATOM   2268 HD11 LEU A 730      50.580  63.070  55.660  1.00  0.00           H
ATOM   2269 HD12 LEU A 730      51.020  64.050  54.170  1.00  0.00           H
ATOM   2270 HD13 LEU A 730      52.160  62.790  54.820  1.00  0.00           H
ATOM   2271  CD2 LEU A 730      48.950  62.320  53.520  1.00  0.00           C
ATOM   2272 HD21 LEU A 730      48.510  62.360  54.540  1.00  0.00           H
ATOM   2273 HD22 LEU A 730      48.440  61.640  52.810  1.00  0.00           H
ATOM   2274 HD23 LEU A 730      48.980  63.350  53.130  1.00  0.00           H
ATOM   2275  C   LEU A 730      52.770  60.190  53.150  1.00  0.00           C
ATOM   2276  O   LEU A 730      53.450  60.350  54.140  1.00  0.00           O
ATOM   2277  N   ILE A 731      52.400  58.930  52.740  1.00  0.00           N
ATOM   2278  HN  ILE A 731      51.960  58.860  51.850  1.00  0.00           H
ATOM   2279  CA  ILE A 731      52.540  57.730  53.460  1.00  0.00           C
ATOM   2280  HA  ILE A 731      52.300  57.890  54.500  1.00  0.00           H
ATOM   2281  CB  ILE A 731      51.650  56.640  52.900  1.00  0.00           C
ATOM   2282  HB  ILE A 731      52.000  56.310  51.900  1.00  0.00           H
ATOM   2283  CG2 ILE A 731      51.800  55.390  53.820  1.00  0.00           C
ATOM   2284 HG21 ILE A 731      51.410  55.540  54.850  1.00  0.00           H
ATOM   2285 HG22 ILE A 731      52.860  55.050  53.820  1.00  0.00           H
ATOM   2286 HG23 ILE A 731      51.300  54.450  53.490  1.00  0.00           H
ATOM   2287  CG1 ILE A 731      50.200  57.130  52.840  1.00  0.00           C
ATOM   2288 HG11 ILE A 731      49.550  56.310  52.440  1.00  0.00           H
ATOM   2289 HG12 ILE A 731      49.960  57.970  52.160  1.00  0.00           H
ATOM   2290  CD  ILE A 731      49.640  57.460  54.300  1.00  0.00           C
ATOM   2291  HD1 ILE A 731      48.590  57.810  54.160  1.00  0.00           H
ATOM   2292  HD2 ILE A 731      50.270  58.300  54.650  1.00  0.00           H
ATOM   2293  HD3 ILE A 731      49.680  56.630  55.030  1.00  0.00           H
ATOM   2294  C   ILE A 731      54.050  57.270  53.440  1.00  0.00           C
ATOM   2295  O   ILE A 731      54.560  56.810  54.440  1.00  0.00           O
ATOM   2296  N   CYS A 732      54.740  57.350  52.290  1.00  0.00           N
ATOM   2297  HN  CYS A 732      54.290  57.680  51.460  1.00  0.00           H
ATOM   2298  CA  CYS A 732      56.180  57.260  52.280  1.00  0.00           C
ATOM   2299  HA  CYS A 732      56.500  56.230  52.390  1.00  0.00           H
ATOM   2300  CB  CYS A 732      56.730  57.760  50.950  1.00  0.00           C
ATOM   2301  HB1 CYS A 732      57.830  57.630  51.010  1.00  0.00           H
ATOM   2302  HB2 CYS A 732      56.630  58.830  50.720  1.00  0.00           H
ATOM   2303  SG  CYS A 732      56.020  56.800  49.530  1.00  0.00           S
ATOM   2304  HG1 CYS A 732      54.770  57.220  49.440  1.00  0.00           H
ATOM   2305  C   CYS A 732      57.020  58.090  53.320  1.00  0.00           C
ATOM   2306  O   CYS A 732      57.850  57.580  54.030  1.00  0.00           O
ATOM   2307  N   ILE A 733      56.650  59.330  53.460  1.00  0.00           N
ATOM   2308  HN  ILE A 733      55.950  59.540  52.790  1.00  0.00           H
ATOM   2309  CA  ILE A 733      57.210  60.260  54.470  1.00  0.00           C
ATOM   2310  HA  ILE A 733      58.290  60.190  54.490  1.00  0.00           H
ATOM   2311  CB  ILE A 733      57.010  61.720  54.170  1.00  0.00           C
ATOM   2312  HB  ILE A 733      55.980  62.060  54.410  1.00  0.00           H
ATOM   2313  CG2 ILE A 733      57.890  62.620  55.080  1.00  0.00           C
ATOM   2314 HG21 ILE A 733      57.770  62.520  56.180  1.00  0.00           H
ATOM   2315 HG22 ILE A 733      57.580  63.660  54.850  1.00  0.00           H
ATOM   2316 HG23 ILE A 733      58.990  62.420  55.000  1.00  0.00           H
ATOM   2317  CG1 ILE A 733      57.360  62.080  52.750  1.00  0.00           C
ATOM   2318 HG11 ILE A 733      57.350  63.170  52.550  1.00  0.00           H
ATOM   2319 HG12 ILE A 733      56.540  61.690  52.100  1.00  0.00           H
ATOM   2320  CD  ILE A 733      58.800  61.530  52.380  1.00  0.00           C
ATOM   2321  HD1 ILE A 733      58.670  60.610  51.790  1.00  0.00           H
ATOM   2322  HD2 ILE A 733      59.460  61.350  53.260  1.00  0.00           H
ATOM   2323  HD3 ILE A 733      59.290  62.280  51.730  1.00  0.00           H
ATOM   2324  C   ILE A 733      56.770  59.950  55.820  1.00  0.00           C
ATOM   2325  O   ILE A 733      57.570  59.930  56.760  1.00  0.00           O
ATOM   2326  N   ILE A 734      55.480  59.570  55.950  1.00  0.00           N
ATOM   2327  HN  ILE A 734      54.790  59.730  55.260  1.00  0.00           H
ATOM   2328  CA  ILE A 734      55.090  58.980  57.190  1.00  0.00           C
ATOM   2329  HA  ILE A 734      55.330  59.700  57.960  1.00  0.00           H
ATOM   2330  CB  ILE A 734      53.530  58.790  57.240  1.00  0.00           C
ATOM   2331  HB  ILE A 734      53.300  58.310  56.260  1.00  0.00           H
ATOM   2332  CG2 ILE A 734      52.980  57.760  58.350  1.00  0.00           C
ATOM   2333 HG21 ILE A 734      53.030  58.190  59.370  1.00  0.00           H
ATOM   2334 HG22 ILE A 734      53.700  56.920  58.400  1.00  0.00           H
ATOM   2335 HG23 ILE A 734      51.920  57.440  58.210  1.00  0.00           H
ATOM   2336  CG1 ILE A 734      52.900  60.130  57.560  1.00  0.00           C
ATOM   2337 HG11 ILE A 734      53.350  61.020  57.080  1.00  0.00           H
ATOM   2338 HG12 ILE A 734      53.090  60.230  58.640  1.00  0.00           H
ATOM   2339  CD  ILE A 734      51.400  60.150  57.310  1.00  0.00           C
ATOM   2340  HD1 ILE A 734      51.240  59.900  56.240  1.00  0.00           H
ATOM   2341  HD2 ILE A 734      50.970  61.150  57.570  1.00  0.00           H
ATOM   2342  HD3 ILE A 734      50.880  59.470  58.010  1.00  0.00           H
ATOM   2343  C   ILE A 734      55.940  57.780  57.720  1.00  0.00           C
ATOM   2344  O   ILE A 734      56.330  57.680  58.850  1.00  0.00           O
ATOM   2345  N   PHE A 735      56.260  56.830  56.820  1.00  0.00           N
ATOM   2346  HN  PHE A 735      55.830  56.920  55.930  1.00  0.00           H
ATOM   2347  CA  PHE A 735      57.140  55.660  56.980  1.00  0.00           C
ATOM   2348  HA  PHE A 735      56.760  55.080  57.810  1.00  0.00           H
ATOM   2349  CB  PHE A 735      57.160  54.750  55.740  1.00  0.00           C
ATOM   2350  HB1 PHE A 735      58.160  54.270  55.710  1.00  0.00           H
ATOM   2351  HB2 PHE A 735      57.100  55.250  54.750  1.00  0.00           H
ATOM   2352  CG  PHE A 735      56.020  53.700  55.590  1.00  0.00           C
ATOM   2353  CD1 PHE A 735      54.720  53.830  56.090  1.00  0.00           C
ATOM   2354  HD1 PHE A 735      54.370  54.670  56.660  1.00  0.00           H
ATOM   2355  CE1 PHE A 735      53.700  52.940  55.720  1.00  0.00           C
ATOM   2356  HE1 PHE A 735      52.710  53.110  56.130  1.00  0.00           H
ATOM   2357  CZ  PHE A 735      54.040  51.920  54.870  1.00  0.00           C
ATOM   2358  HZ  PHE A 735      53.300  51.140  54.820  1.00  0.00           H
ATOM   2359  CD2 PHE A 735      56.390  52.590  54.810  1.00  0.00           C
ATOM   2360  HD2 PHE A 735      57.390  52.390  54.470  1.00  0.00           H
ATOM   2361  CE2 PHE A 735      55.360  51.650  54.430  1.00  0.00           C
ATOM   2362  HE2 PHE A 735      55.660  50.840  53.770  1.00  0.00           H
ATOM   2363  C   PHE A 735      58.550  56.040  57.480  1.00  0.00           C
ATOM   2364  O   PHE A 735      59.100  55.500  58.440  1.00  0.00           O
ATOM   2365  N   ILE A 736      59.100  57.040  56.780  1.00  0.00           N
ATOM   2366  HN  ILE A 736      58.730  57.540  56.010  1.00  0.00           H
ATOM   2367  CA  ILE A 736      60.410  57.540  57.160  1.00  0.00           C
ATOM   2368  HA  ILE A 736      61.110  56.720  57.130  1.00  0.00           H
ATOM   2369  CB  ILE A 736      60.850  58.510  56.140  1.00  0.00           C
ATOM   2370  HB  ILE A 736      60.000  59.200  55.940  1.00  0.00           H
ATOM   2371  CG2 ILE A 736      62.080  59.390  56.630  1.00  0.00           C
ATOM   2372 HG21 ILE A 736      61.620  60.080  57.380  1.00  0.00           H
ATOM   2373 HG22 ILE A 736      62.440  60.030  55.800  1.00  0.00           H
ATOM   2374 HG23 ILE A 736      62.770  58.720  57.170  1.00  0.00           H
ATOM   2375  CG1 ILE A 736      61.080  57.870  54.740  1.00  0.00           C
ATOM   2376 HG11 ILE A 736      60.230  57.160  54.600  1.00  0.00           H
ATOM   2377 HG12 ILE A 736      62.000  57.250  54.760  1.00  0.00           H
ATOM   2378  CD  ILE A 736      60.980  58.780  53.480  1.00  0.00           C
ATOM   2379  HD1 ILE A 736      59.940  59.130  53.330  1.00  0.00           H
ATOM   2380  HD2 ILE A 736      61.260  58.140  52.610  1.00  0.00           H
ATOM   2381  HD3 ILE A 736      61.580  59.710  53.540  1.00  0.00           H
ATOM   2382  C   ILE A 736      60.460  58.220  58.600  1.00  0.00           C
ATOM   2383  O   ILE A 736      61.440  58.090  59.390  1.00  0.00           O
ATOM   2384  N   TYR A 737      59.390  58.970  59.000  1.00  0.00           N
ATOM   2385  HN  TYR A 737      58.610  59.060  58.380  1.00  0.00           H
ATOM   2386  CA  TYR A 737      59.380  59.850  60.180  1.00  0.00           C
ATOM   2387  HA  TYR A 737      60.420  60.080  60.400  1.00  0.00           H
ATOM   2388  CB  TYR A 737      58.530  61.050  59.820  1.00  0.00           C
ATOM   2389  HB1 TYR A 737      57.440  60.800  59.820  1.00  0.00           H
ATOM   2390  HB2 TYR A 737      58.900  61.520  58.890  1.00  0.00           H
ATOM   2391  CG  TYR A 737      58.650  62.150  60.860  1.00  0.00           C
ATOM   2392  CD1 TYR A 737      59.910  62.660  61.340  1.00  0.00           C
ATOM   2393  HD1 TYR A 737      60.820  62.210  60.960  1.00  0.00           H
ATOM   2394  CE1 TYR A 737      59.950  63.800  62.160  1.00  0.00           C
ATOM   2395  HE1 TYR A 737      60.910  64.180  62.480  1.00  0.00           H
ATOM   2396  CZ  TYR A 737      58.790  64.400  62.590  1.00  0.00           C
ATOM   2397  OH  TYR A 737      58.900  65.650  63.340  1.00  0.00           O
ATOM   2398  HH  TYR A 737      58.040  65.820  63.740  1.00  0.00           H
ATOM   2399  CD2 TYR A 737      57.480  62.820  61.270  1.00  0.00           C
ATOM   2400  HD2 TYR A 737      56.470  62.530  60.990  1.00  0.00           H
ATOM   2401  CE2 TYR A 737      57.560  63.970  62.060  1.00  0.00           C
ATOM   2402  HE2 TYR A 737      56.700  64.500  62.420  1.00  0.00           H
ATOM   2403  C   TYR A 737      58.790  59.090  61.350  1.00  0.00           C
ATOM   2404  O   TYR A 737      59.150  59.310  62.490  1.00  0.00           O
ATOM   2405  N   GLU A 738      57.940  58.080  61.180  1.00  0.00           N
ATOM   2406  HN  GLU A 738      57.660  57.750  60.280  1.00  0.00           H
ATOM   2407  CA  GLU A 738      57.490  57.210  62.250  1.00  0.00           C
ATOM   2408  HA  GLU A 738      57.060  57.590  63.160  1.00  0.00           H
ATOM   2409  CB  GLU A 738      56.270  56.440  61.760  1.00  0.00           C
ATOM   2410  HB1 GLU A 738      56.070  55.520  62.340  1.00  0.00           H
ATOM   2411  HB2 GLU A 738      56.570  56.040  60.770  1.00  0.00           H
ATOM   2412  CG  GLU A 738      54.930  57.280  61.660  1.00  0.00           C
ATOM   2413  HG1 GLU A 738      54.270  56.670  61.000  1.00  0.00           H
ATOM   2414  HG2 GLU A 738      55.150  58.330  61.360  1.00  0.00           H
ATOM   2415  CD  GLU A 738      54.160  57.340  62.960  1.00  0.00           C
ATOM   2416  OE1 GLU A 738      52.980  56.880  62.900  1.00  0.00           O
ATOM   2417  OE2 GLU A 738      54.550  57.910  63.970  1.00  0.00           O
ATOM   2418  C   GLU A 738      58.550  56.240  62.620  1.00  0.00           C
ATOM   2419  O   GLU A 738      58.530  55.830  63.780  1.00  0.00           O
ATOM   2420  N   ALA A 739      59.510  55.800  61.700  1.00  0.00           N
ATOM   2421  HN  ALA A 739      59.420  56.010  60.720  1.00  0.00           H
ATOM   2422  CA  ALA A 739      60.790  55.150  62.050  1.00  0.00           C
ATOM   2423  HA  ALA A 739      60.580  54.240  62.600  1.00  0.00           H
ATOM   2424  CB  ALA A 739      61.500  54.830  60.760  1.00  0.00           C
ATOM   2425  HB1 ALA A 739      62.340  54.110  60.850  1.00  0.00           H
ATOM   2426  HB2 ALA A 739      61.960  55.730  60.320  1.00  0.00           H
ATOM   2427  HB3 ALA A 739      60.750  54.450  60.030  1.00  0.00           H
ATOM   2428  C   ALA A 739      61.620  56.080  63.030  1.00  0.00           C
ATOM   2429  O   ALA A 739      62.060  55.640  64.080  1.00  0.00           O
ATOM   2430  N   LEU A 740      61.770  57.370  62.650  1.00  0.00           N
ATOM   2431  HN  LEU A 740      61.370  57.770  61.830  1.00  0.00           H
ATOM   2432  CA  LEU A 740      62.550  58.320  63.490  1.00  0.00           C
ATOM   2433  HA  LEU A 740      63.470  57.860  63.830  1.00  0.00           H
ATOM   2434  CB  LEU A 740      62.830  59.700  62.750  1.00  0.00           C
ATOM   2435  HB1 LEU A 740      62.960  60.460  63.560  1.00  0.00           H
ATOM   2436  HB2 LEU A 740      61.910  60.030  62.210  1.00  0.00           H
ATOM   2437  CG  LEU A 740      63.880  59.450  61.660  1.00  0.00           C
ATOM   2438  HG  LEU A 740      63.690  58.490  61.160  1.00  0.00           H
ATOM   2439  CD1 LEU A 740      63.860  60.520  60.590  1.00  0.00           C
ATOM   2440 HD11 LEU A 740      63.870  61.530  61.050  1.00  0.00           H
ATOM   2441 HD12 LEU A 740      62.860  60.440  60.110  1.00  0.00           H
ATOM   2442 HD13 LEU A 740      64.720  60.300  59.930  1.00  0.00           H
ATOM   2443  CD2 LEU A 740      65.260  59.540  62.370  1.00  0.00           C
ATOM   2444 HD21 LEU A 740      65.300  58.820  63.210  1.00  0.00           H
ATOM   2445 HD22 LEU A 740      65.420  60.560  62.790  1.00  0.00           H
ATOM   2446 HD23 LEU A 740      66.060  59.450  61.600  1.00  0.00           H
ATOM   2447  C   LEU A 740      61.800  58.580  64.820  1.00  0.00           C
ATOM   2448  O   LEU A 740      62.470  58.520  65.840  1.00  0.00           O
ATOM   2449  N   GLU A 741      60.570  58.820  64.850  1.00  0.00           N
ATOM   2450  HN  GLU A 741      60.040  58.810  64.010  1.00  0.00           H
ATOM   2451  CA  GLU A 741      59.780  59.190  66.010  1.00  0.00           C
ATOM   2452  HA  GLU A 741      60.330  59.920  66.610  1.00  0.00           H
ATOM   2453  CB  GLU A 741      58.460  59.950  65.640  1.00  0.00           C
ATOM   2454  HB1 GLU A 741      57.910  59.860  66.610  1.00  0.00           H
ATOM   2455  HB2 GLU A 741      57.810  59.430  64.900  1.00  0.00           H
ATOM   2456  CG  GLU A 741      58.560  61.460  65.350  1.00  0.00           C
ATOM   2457  HG1 GLU A 741      58.780  61.710  64.290  1.00  0.00           H
ATOM   2458  HG2 GLU A 741      59.430  61.850  65.900  1.00  0.00           H
ATOM   2459  CD  GLU A 741      57.290  62.220  65.760  1.00  0.00           C
ATOM   2460  OE1 GLU A 741      57.350  63.220  66.520  1.00  0.00           O
ATOM   2461  OE2 GLU A 741      56.150  61.880  65.270  1.00  0.00           O
ATOM   2462  C   GLU A 741      59.680  58.000  66.950  1.00  0.00           C
ATOM   2463  O   GLU A 741      59.740  58.110  68.190  1.00  0.00           O
ATOM   2464  N   LYS A 742      59.640  56.690  66.470  1.00  0.00           N
ATOM   2465  HN  LYS A 742      59.570  56.500  65.490  1.00  0.00           H
ATOM   2466  CA  LYS A 742      59.740  55.530  67.300  1.00  0.00           C
ATOM   2467  HA  LYS A 742      59.070  55.750  68.120  1.00  0.00           H
ATOM   2468  CB  LYS A 742      59.190  54.170  66.700  1.00  0.00           C
ATOM   2469  HB1 LYS A 742      59.500  53.430  67.470  1.00  0.00           H
ATOM   2470  HB2 LYS A 742      59.840  53.900  65.840  1.00  0.00           H
ATOM   2471  CG  LYS A 742      57.810  54.040  66.310  1.00  0.00           C
ATOM   2472  HG1 LYS A 742      57.730  53.190  65.580  1.00  0.00           H
ATOM   2473  HG2 LYS A 742      57.450  54.860  65.650  1.00  0.00           H
ATOM   2474  CD  LYS A 742      56.680  53.630  67.360  1.00  0.00           C
ATOM   2475  HD1 LYS A 742      56.830  52.560  67.590  1.00  0.00           H
ATOM   2476  HD2 LYS A 742      55.800  53.800  66.710  1.00  0.00           H
ATOM   2477  CE  LYS A 742      56.630  54.490  68.660  1.00  0.00           C
ATOM   2478  HE1 LYS A 742      57.710  54.560  68.950  1.00  0.00           H
ATOM   2479  HE2 LYS A 742      55.990  54.010  69.430  1.00  0.00           H
ATOM   2480  NZ  LYS A 742      56.170  55.840  68.360  1.00  0.00           N
ATOM   2481  HZ1 LYS A 742      55.140  55.880  68.300  1.00  0.00           H
ATOM   2482  HZ2 LYS A 742      56.450  56.240  67.440  1.00  0.00           H
ATOM   2483  HZ3 LYS A 742      56.530  56.410  69.160  1.00  0.00           H
ATOM   2484  C   LYS A 742      61.160  55.350  67.910  1.00  0.00           C
ATOM   2485  O   LYS A 742      61.330  54.820  69.040  1.00  0.00           O
ATOM   2486  N   LEU A 743      62.230  55.660  67.100  1.00  0.00           N
ATOM   2487  HN  LEU A 743      62.090  56.120  66.230  1.00  0.00           H
ATOM   2488  CA  LEU A 743      63.590  55.720  67.670  1.00  0.00           C
ATOM   2489  HA  LEU A 743      63.820  54.760  68.090  1.00  0.00           H
ATOM   2490  CB  LEU A 743      64.610  55.830  66.530  1.00  0.00           C
ATOM   2491  HB1 LEU A 743      64.510  56.880  66.170  1.00  0.00           H
ATOM   2492  HB2 LEU A 743      64.380  55.090  65.740  1.00  0.00           H
ATOM   2493  CG  LEU A 743      66.100  55.610  67.030  1.00  0.00           C
ATOM   2494  HG  LEU A 743      66.300  56.170  67.960  1.00  0.00           H
ATOM   2495  CD1 LEU A 743      66.340  54.130  67.300  1.00  0.00           C
ATOM   2496 HD11 LEU A 743      66.240  53.490  66.390  1.00  0.00           H
ATOM   2497 HD12 LEU A 743      65.660  53.780  68.100  1.00  0.00           H
ATOM   2498 HD13 LEU A 743      67.400  54.130  67.640  1.00  0.00           H
ATOM   2499  CD2 LEU A 743      67.010  56.220  65.960  1.00  0.00           C
ATOM   2500 HD21 LEU A 743      66.930  57.330  65.990  1.00  0.00           H
ATOM   2501 HD22 LEU A 743      66.700  56.000  64.910  1.00  0.00           H
ATOM   2502 HD23 LEU A 743      68.020  55.840  66.200  1.00  0.00           H
ATOM   2503  C   LEU A 743      63.680  56.830  68.790  1.00  0.00           C
ATOM   2504  O   LEU A 743      64.230  56.620  69.890  1.00  0.00           O
ATOM   2505  N   PHE A 744      63.060  58.060  68.620  1.00  0.00           N
ATOM   2506  HN  PHE A 744      62.620  58.370  67.780  1.00  0.00           H
ATOM   2507  CA  PHE A 744      62.950  58.950  69.840  1.00  0.00           C
ATOM   2508  HA  PHE A 744      63.940  59.160  70.190  1.00  0.00           H
ATOM   2509  CB  PHE A 744      62.180  60.280  69.550  1.00  0.00           C
ATOM   2510  HB1 PHE A 744      62.120  60.920  70.460  1.00  0.00           H
ATOM   2511  HB2 PHE A 744      61.150  59.970  69.270  1.00  0.00           H
ATOM   2512  CG  PHE A 744      62.680  61.030  68.390  1.00  0.00           C
ATOM   2513  CD1 PHE A 744      61.800  61.770  67.570  1.00  0.00           C
ATOM   2514  HD1 PHE A 744      60.760  61.750  67.840  1.00  0.00           H
ATOM   2515  CE1 PHE A 744      62.270  62.550  66.530  1.00  0.00           C
ATOM   2516  HE1 PHE A 744      61.630  63.290  66.060  1.00  0.00           H
ATOM   2517  CZ  PHE A 744      63.590  62.550  66.220  1.00  0.00           C
ATOM   2518  HZ  PHE A 744      63.920  63.290  65.480  1.00  0.00           H
ATOM   2519  CD2 PHE A 744      64.010  61.010  68.070  1.00  0.00           C
ATOM   2520  HD2 PHE A 744      64.700  60.560  68.760  1.00  0.00           H
ATOM   2521  CE2 PHE A 744      64.490  61.740  66.970  1.00  0.00           C
ATOM   2522  HE2 PHE A 744      65.520  61.980  66.810  1.00  0.00           H
ATOM   2523  C   PHE A 744      62.220  58.410  71.060  1.00  0.00           C
ATOM   2524  O   PHE A 744      62.720  58.570  72.170  1.00  0.00           O
ATOM   2525  N   ASP A 745      61.050  57.730  70.870  1.00  0.00           N
ATOM   2526  HN  ASP A 745      60.610  57.630  69.980  1.00  0.00           H
ATOM   2527  CA  ASP A 745      60.300  57.060  71.950  1.00  0.00           C
ATOM   2528  HA  ASP A 745      60.240  57.780  72.760  1.00  0.00           H
ATOM   2529  CB  ASP A 745      58.910  56.490  71.430  1.00  0.00           C
ATOM   2530  HB1 ASP A 745      58.560  55.800  72.220  1.00  0.00           H
ATOM   2531  HB2 ASP A 745      58.970  55.940  70.460  1.00  0.00           H
ATOM   2532  CG  ASP A 745      57.850  57.530  71.240  1.00  0.00           C
ATOM   2533  OD1 ASP A 745      58.030  58.600  71.880  1.00  0.00           O
ATOM   2534  OD2 ASP A 745      56.880  57.270  70.460  1.00  0.00           O
ATOM   2535  C   ASP A 745      60.970  55.910  72.610  1.00  0.00           C
ATOM   2536  O   ASP A 745      60.810  55.670  73.800  1.00  0.00           O
ATOM   2537  N   LEU A 746      61.910  55.150  71.860  1.00  0.00           N
ATOM   2538  HN  LEU A 746      61.960  55.380  70.890  1.00  0.00           H
ATOM   2539  CA  LEU A 746      62.910  54.170  72.410  1.00  0.00           C
ATOM   2540  HA  LEU A 746      62.390  53.440  73.010  1.00  0.00           H
ATOM   2541  CB  LEU A 746      63.460  53.340  71.160  1.00  0.00           C
ATOM   2542  HB1 LEU A 746      63.980  54.030  70.460  1.00  0.00           H
ATOM   2543  HB2 LEU A 746      62.590  53.050  70.540  1.00  0.00           H
ATOM   2544  CG  LEU A 746      64.300  52.050  71.490  1.00  0.00           C
ATOM   2545  HG  LEU A 746      63.620  51.480  72.170  1.00  0.00           H
ATOM   2546  CD1 LEU A 746      64.610  51.240  70.190  1.00  0.00           C
ATOM   2547 HD11 LEU A 746      65.340  51.890  69.650  1.00  0.00           H
ATOM   2548 HD12 LEU A 746      63.730  51.000  69.570  1.00  0.00           H
ATOM   2549 HD13 LEU A 746      65.140  50.290  70.410  1.00  0.00           H
ATOM   2550  CD2 LEU A 746      65.690  52.370  72.170  1.00  0.00           C
ATOM   2551 HD21 LEU A 746      66.140  51.370  72.310  1.00  0.00           H
ATOM   2552 HD22 LEU A 746      65.630  52.810  73.190  1.00  0.00           H
ATOM   2553 HD23 LEU A 746      66.250  53.110  71.570  1.00  0.00           H
ATOM   2554  C   LEU A 746      63.950  54.860  73.250  1.00  0.00           C
ATOM   2555  O   LEU A 746      64.160  54.390  74.320  1.00  0.00           O
ATOM   2556  N   GLY A 747      64.510  56.010  72.860  1.00  0.00           N
ATOM   2557  HN  GLY A 747      64.310  56.340  71.940  1.00  0.00           H
ATOM   2558  CA  GLY A 747      65.380  56.820  73.680  1.00  0.00           C
ATOM   2559  HA1 GLY A 747      65.530  57.750  73.160  1.00  0.00           H
ATOM   2560  HA2 GLY A 747      66.260  56.220  73.850  1.00  0.00           H
ATOM   2561  C   GLY A 747      64.830  57.260  75.000  1.00  0.00           C
ATOM   2562  O   GLY A 747      65.490  57.460  76.010  1.00  0.00           O
ATOM   2563  N   GLU A 748      63.550  57.430  74.970  1.00  0.00           N
ATOM   2564  HN  GLU A 748      63.100  57.190  74.120  1.00  0.00           H
ATOM   2565  CA  GLU A 748      62.690  57.710  76.140  1.00  0.00           C
ATOM   2566  HA  GLU A 748      63.140  58.460  76.790  1.00  0.00           H
ATOM   2567  CB  GLU A 748      61.310  58.380  75.780  1.00  0.00           C
ATOM   2568  HB1 GLU A 748      60.740  57.570  75.260  1.00  0.00           H
ATOM   2569  HB2 GLU A 748      61.450  59.210  75.060  1.00  0.00           H
ATOM   2570  CG  GLU A 748      60.510  58.900  76.990  1.00  0.00           C
ATOM   2571  HG1 GLU A 748      60.540  60.000  77.090  1.00  0.00           H
ATOM   2572  HG2 GLU A 748      60.920  58.510  77.940  1.00  0.00           H
ATOM   2573  CD  GLU A 748      59.000  58.790  76.800  1.00  0.00           C
ATOM   2574  OE1 GLU A 748      58.250  58.400  77.750  1.00  0.00           O
ATOM   2575  OE2 GLU A 748      58.530  59.260  75.730  1.00  0.00           O
ATOM   2576  C   GLU A 748      62.500  56.630  77.120  1.00  0.00           C
ATOM   2577  O   GLU A 748      62.600  56.790  78.270  1.00  0.00           O
ATOM   2578  N   THR A 749      62.230  55.410  76.600  1.00  0.00           N
ATOM   2579  HN  THR A 749      62.250  55.400  75.600  1.00  0.00           H
ATOM   2580  CA  THR A 749      61.710  54.200  77.290  1.00  0.00           C
ATOM   2581  HA  THR A 749      61.570  54.520  78.310  1.00  0.00           H
ATOM   2582  CB  THR A 749      60.400  53.580  76.720  1.00  0.00           C
ATOM   2583  HB  THR A 749      60.230  52.560  77.120  1.00  0.00           H
ATOM   2584  OG1 THR A 749      60.260  53.400  75.310  1.00  0.00           O
ATOM   2585  HG1 THR A 749      60.260  54.320  75.020  1.00  0.00           H
ATOM   2586  CG2 THR A 749      59.240  54.480  77.110  1.00  0.00           C
ATOM   2587 HG21 THR A 749      58.320  54.100  76.630  1.00  0.00           H
ATOM   2588 HG22 THR A 749      59.470  55.490  76.710  1.00  0.00           H
ATOM   2589 HG23 THR A 749      59.100  54.390  78.210  1.00  0.00           H
ATOM   2590  C   THR A 749      62.700  53.090  77.450  1.00  0.00           C
ATOM   2591  O   THR A 749      62.390  52.240  78.310  1.00  0.00           O
ATOM   2592  N   TYR A 750      63.880  53.130  76.720  1.00  0.00           N
ATOM   2593  HN  TYR A 750      64.010  53.770  75.960  1.00  0.00           H
ATOM   2594  CA  TYR A 750      65.040  52.230  76.880  1.00  0.00           C
ATOM   2595  HA  TYR A 750      65.170  51.870  77.880  1.00  0.00           H
ATOM   2596  CB  TYR A 750      64.930  51.010  75.910  1.00  0.00           C
ATOM   2597  HB1 TYR A 750      65.730  50.310  76.240  1.00  0.00           H
ATOM   2598  HB2 TYR A 750      65.040  51.390  74.870  1.00  0.00           H
ATOM   2599  CG  TYR A 750      63.630  50.390  75.970  1.00  0.00           C
ATOM   2600  CD1 TYR A 750      63.390  49.580  77.080  1.00  0.00           C
ATOM   2601  HD1 TYR A 750      64.070  49.610  77.920  1.00  0.00           H
ATOM   2602  CE1 TYR A 750      62.300  48.700  77.120  1.00  0.00           C
ATOM   2603  HE1 TYR A 750      62.180  48.030  77.950  1.00  0.00           H
ATOM   2604  CZ  TYR A 750      61.230  48.810  76.160  1.00  0.00           C
ATOM   2605  OH  TYR A 750      60.180  47.790  76.100  1.00  0.00           O
ATOM   2606  HH  TYR A 750      59.310  48.150  76.250  1.00  0.00           H
ATOM   2607  CD2 TYR A 750      62.630  50.360  74.870  1.00  0.00           C
ATOM   2608  HD2 TYR A 750      63.020  50.810  73.970  1.00  0.00           H
ATOM   2609  CE2 TYR A 750      61.460  49.630  74.990  1.00  0.00           C
ATOM   2610  HE2 TYR A 750      60.720  49.590  74.200  1.00  0.00           H
ATOM   2611  C   TYR A 750      66.320  52.970  76.580  1.00  0.00           C
ATOM   2612  O   TYR A 750      67.100  52.680  75.660  1.00  0.00           O
ATOM   2613  N   ALA A 751      66.600  53.910  77.460  1.00  0.00           N
ATOM   2614  HN  ALA A 751      65.980  54.030  78.240  1.00  0.00           H
ATOM   2615  CA  ALA A 751      67.620  54.900  77.350  1.00  0.00           C
ATOM   2616  HA  ALA A 751      67.540  55.180  76.310  1.00  0.00           H
ATOM   2617  CB  ALA A 751      67.510  56.100  78.250  1.00  0.00           C
ATOM   2618  HB1 ALA A 751      67.620  55.840  79.330  1.00  0.00           H
ATOM   2619  HB2 ALA A 751      66.510  56.590  78.220  1.00  0.00           H
ATOM   2620  HB3 ALA A 751      68.270  56.870  78.020  1.00  0.00           H
ATOM   2621  C   ALA A 751      68.980  54.280  77.540  1.00  0.00           C
ATOM   2622  O   ALA A 751      69.960  54.660  76.940  1.00  0.00           O
ATOM   2623  N   ASP A 752      69.100  53.270  78.400  1.00  0.00           N
ATOM   2624  HN  ASP A 752      68.290  53.010  78.930  1.00  0.00           H
ATOM   2625  CA  ASP A 752      70.400  52.580  78.660  1.00  0.00           C
ATOM   2626  HA  ASP A 752      71.060  53.350  79.040  1.00  0.00           H
ATOM   2627  CB  ASP A 752      70.210  51.570  79.800  1.00  0.00           C
ATOM   2628  HB1 ASP A 752      71.150  50.970  79.850  1.00  0.00           H
ATOM   2629  HB2 ASP A 752      69.290  50.980  79.630  1.00  0.00           H
ATOM   2630  CG  ASP A 752      70.080  52.340  81.170  1.00  0.00           C
ATOM   2631  OD1 ASP A 752      70.120  53.570  81.270  1.00  0.00           O
ATOM   2632  OD2 ASP A 752      70.020  51.610  82.170  1.00  0.00           O
ATOM   2633  C   ASP A 752      71.060  52.010  77.410  1.00  0.00           C
ATOM   2634  O   ASP A 752      72.260  52.110  77.130  1.00  0.00           O
ATOM   2635  N   VAL A 753      70.270  51.380  76.500  1.00  0.00           N
ATOM   2636  HN  VAL A 753      69.300  51.170  76.550  1.00  0.00           H
ATOM   2637  CA  VAL A 753      70.870  50.670  75.350  1.00  0.00           C
ATOM   2638  HA  VAL A 753      71.880  50.370  75.540  1.00  0.00           H
ATOM   2639  CB  VAL A 753      70.110  49.390  75.040  1.00  0.00           C
ATOM   2640  HB  VAL A 753      70.560  48.870  74.180  1.00  0.00           H
ATOM   2641  CG1 VAL A 753      70.300  48.470  76.260  1.00  0.00           C
ATOM   2642 HG11 VAL A 753      69.930  48.860  77.230  1.00  0.00           H
ATOM   2643 HG12 VAL A 753      71.400  48.320  76.420  1.00  0.00           H
ATOM   2644 HG13 VAL A 753      69.940  47.420  76.140  1.00  0.00           H
ATOM   2645  CG2 VAL A 753      68.600  49.600  74.810  1.00  0.00           C
ATOM   2646 HG21 VAL A 753      68.050  50.050  75.670  1.00  0.00           H
ATOM   2647 HG22 VAL A 753      68.090  48.630  74.660  1.00  0.00           H
ATOM   2648 HG23 VAL A 753      68.300  50.240  73.940  1.00  0.00           H
ATOM   2649  C   VAL A 753      70.860  51.560  74.090  1.00  0.00           C
ATOM   2650  O   VAL A 753      70.940  51.030  72.990  1.00  0.00           O
ATOM   2651  N   LEU A 754      70.670  52.870  74.340  1.00  0.00           N
ATOM   2652  HN  LEU A 754      70.700  53.220  75.260  1.00  0.00           H
ATOM   2653  CA  LEU A 754      70.260  53.760  73.270  1.00  0.00           C
ATOM   2654  HA  LEU A 754      69.400  53.330  72.770  1.00  0.00           H
ATOM   2655  CB  LEU A 754      69.690  55.100  73.790  1.00  0.00           C
ATOM   2656  HB1 LEU A 754      70.420  55.600  74.460  1.00  0.00           H
ATOM   2657  HB2 LEU A 754      68.700  54.930  74.270  1.00  0.00           H
ATOM   2658  CG  LEU A 754      69.370  56.120  72.650  1.00  0.00           C
ATOM   2659  HG  LEU A 754      70.170  56.350  71.910  1.00  0.00           H
ATOM   2660  CD1 LEU A 754      68.210  55.630  71.810  1.00  0.00           C
ATOM   2661 HD11 LEU A 754      67.430  55.260  72.500  1.00  0.00           H
ATOM   2662 HD12 LEU A 754      68.490  54.840  71.070  1.00  0.00           H
ATOM   2663 HD13 LEU A 754      67.770  56.360  71.090  1.00  0.00           H
ATOM   2664  CD2 LEU A 754      68.960  57.430  73.290  1.00  0.00           C
ATOM   2665 HD21 LEU A 754      68.400  58.100  72.590  1.00  0.00           H
ATOM   2666 HD22 LEU A 754      69.870  57.970  73.640  1.00  0.00           H
ATOM   2667 HD23 LEU A 754      68.290  57.390  74.160  1.00  0.00           H
ATOM   2668  C   LEU A 754      71.360  53.990  72.210  1.00  0.00           C
ATOM   2669  O   LEU A 754      71.040  53.940  71.020  1.00  0.00           O
ATOM   2670  N   PHE A 755      72.660  54.190  72.540  1.00  0.00           N
ATOM   2671  HN  PHE A 755      72.860  54.140  73.520  1.00  0.00           H
ATOM   2672  CA  PHE A 755      73.740  54.380  71.600  1.00  0.00           C
ATOM   2673  HA  PHE A 755      73.440  55.200  70.980  1.00  0.00           H
ATOM   2674  CB  PHE A 755      75.040  54.720  72.330  1.00  0.00           C
ATOM   2675  HB1 PHE A 755      75.380  53.830  72.910  1.00  0.00           H
ATOM   2676  HB2 PHE A 755      74.780  55.510  73.060  1.00  0.00           H
ATOM   2677  CG  PHE A 755      76.110  55.220  71.460  1.00  0.00           C
ATOM   2678  CD1 PHE A 755      77.410  55.280  71.920  1.00  0.00           C
ATOM   2679  HD1 PHE A 755      77.630  54.850  72.880  1.00  0.00           H
ATOM   2680  CE1 PHE A 755      78.440  55.800  71.120  1.00  0.00           C
ATOM   2681  HE1 PHE A 755      79.400  55.850  71.580  1.00  0.00           H
ATOM   2682  CZ  PHE A 755      78.160  56.300  69.880  1.00  0.00           C
ATOM   2683  HZ  PHE A 755      79.010  56.530  69.250  1.00  0.00           H
ATOM   2684  CD2 PHE A 755      75.890  55.650  70.130  1.00  0.00           C
ATOM   2685  HD2 PHE A 755      74.920  55.610  69.660  1.00  0.00           H
ATOM   2686  CE2 PHE A 755      76.840  56.360  69.400  1.00  0.00           C
ATOM   2687  HE2 PHE A 755      76.550  56.740  68.430  1.00  0.00           H
ATOM   2688  C   PHE A 755      73.970  53.180  70.660  1.00  0.00           C
ATOM   2689  O   PHE A 755      74.010  53.260  69.440  1.00  0.00           O
ATOM   2690  N   TRP A 756      73.870  51.950  71.260  1.00  0.00           N
ATOM   2691  HN  TRP A 756      73.870  51.890  72.260  1.00  0.00           H
ATOM   2692  CA  TRP A 756      73.770  50.750  70.420  1.00  0.00           C
ATOM   2693  HA  TRP A 756      74.630  50.820  69.760  1.00  0.00           H
ATOM   2694  CB  TRP A 756      74.000  49.510  71.220  1.00  0.00           C
ATOM   2695  HB1 TRP A 756      73.330  49.490  72.110  1.00  0.00           H
ATOM   2696  HB2 TRP A 756      74.980  49.540  71.740  1.00  0.00           H
ATOM   2697  CG  TRP A 756      73.780  48.150  70.490  1.00  0.00           C
ATOM   2698  CD1 TRP A 756      72.970  47.180  70.920  1.00  0.00           C
ATOM   2699  HD1 TRP A 756      72.520  47.170  71.900  1.00  0.00           H
ATOM   2700  NE1 TRP A 756      72.980  46.110  70.010  1.00  0.00           N
ATOM   2701  HE1 TRP A 756      72.760  45.170  70.200  1.00  0.00           H
ATOM   2702  CE2 TRP A 756      73.810  46.400  69.010  1.00  0.00           C
ATOM   2703  CD2 TRP A 756      74.280  47.730  69.220  1.00  0.00           C
ATOM   2704  CE3 TRP A 756      75.170  48.320  68.280  1.00  0.00           C
ATOM   2705  HE3 TRP A 756      75.640  49.290  68.400  1.00  0.00           H
ATOM   2706  CZ3 TRP A 756      75.470  47.610  67.130  1.00  0.00           C
ATOM   2707  HZ3 TRP A 756      76.110  48.030  66.350  1.00  0.00           H
ATOM   2708  CZ2 TRP A 756      74.090  45.740  67.860  1.00  0.00           C
ATOM   2709  HZ2 TRP A 756      73.700  44.760  67.630  1.00  0.00           H
ATOM   2710  CH2 TRP A 756      74.930  46.320  66.930  1.00  0.00           C
ATOM   2711  HH2 TRP A 756      75.260  45.820  66.020  1.00  0.00           H
ATOM   2712  C   TRP A 756      72.580  50.570  69.490  1.00  0.00           C
ATOM   2713  O   TRP A 756      72.750  50.200  68.350  1.00  0.00           O
ATOM   2714  N   CYS A 757      71.380  50.930  69.970  1.00  0.00           N
ATOM   2715  HN  CYS A 757      71.380  51.270  70.900  1.00  0.00           H
ATOM   2716  CA  CYS A 757      70.130  50.950  69.230  1.00  0.00           C
ATOM   2717  HA  CYS A 757      70.100  49.960  68.780  1.00  0.00           H
ATOM   2718  CB  CYS A 757      68.960  51.110  70.140  1.00  0.00           C
ATOM   2719  HB1 CYS A 757      68.020  51.220  69.570  1.00  0.00           H
ATOM   2720  HB2 CYS A 757      69.080  51.990  70.830  1.00  0.00           H
ATOM   2721  SG  CYS A 757      68.890  49.730  71.260  1.00  0.00           S
ATOM   2722  HG1 CYS A 757      70.070  50.160  71.680  1.00  0.00           H
ATOM   2723  C   CYS A 757      70.050  51.830  68.100  1.00  0.00           C
ATOM   2724  O   CYS A 757      69.710  51.370  67.010  1.00  0.00           O
ATOM   2725  N   VAL A 758      70.500  53.150  68.250  1.00  0.00           N
ATOM   2726  HN  VAL A 758      70.700  53.470  69.170  1.00  0.00           H
ATOM   2727  CA  VAL A 758      70.840  54.060  67.140  1.00  0.00           C
ATOM   2728  HA  VAL A 758      69.910  54.260  66.630  1.00  0.00           H
ATOM   2729  CB  VAL A 758      71.360  55.340  67.610  1.00  0.00           C
ATOM   2730  HB  VAL A 758      72.260  55.140  68.240  1.00  0.00           H
ATOM   2731  CG1 VAL A 758      71.850  56.200  66.480  1.00  0.00           C
ATOM   2732 HG11 VAL A 758      72.170  57.230  66.730  1.00  0.00           H
ATOM   2733 HG12 VAL A 758      71.090  56.210  65.670  1.00  0.00           H
ATOM   2734 HG13 VAL A 758      72.770  55.810  66.000  1.00  0.00           H
ATOM   2735  CG2 VAL A 758      70.300  56.100  68.420  1.00  0.00           C
ATOM   2736 HG21 VAL A 758      69.560  56.600  67.760  1.00  0.00           H
ATOM   2737 HG22 VAL A 758      70.800  56.920  68.950  1.00  0.00           H
ATOM   2738 HG23 VAL A 758      69.780  55.470  69.190  1.00  0.00           H
ATOM   2739  C   VAL A 758      71.750  53.400  66.070  1.00  0.00           C
ATOM   2740  O   VAL A 758      71.450  53.510  64.900  1.00  0.00           O
ATOM   2741  N   ILE A 759      72.900  52.750  66.400  1.00  0.00           N
ATOM   2742  HN  ILE A 759      73.140  52.630  67.360  1.00  0.00           H
ATOM   2743  CA  ILE A 759      73.760  52.130  65.410  1.00  0.00           C
ATOM   2744  HA  ILE A 759      73.900  52.800  64.570  1.00  0.00           H
ATOM   2745  CB  ILE A 759      75.210  51.870  66.000  1.00  0.00           C
ATOM   2746  HB  ILE A 759      75.020  51.470  67.020  1.00  0.00           H
ATOM   2747  CG2 ILE A 759      76.080  50.880  65.120  1.00  0.00           C
ATOM   2748 HG21 ILE A 759      75.810  49.810  65.100  1.00  0.00           H
ATOM   2749 HG22 ILE A 759      77.100  50.870  65.530  1.00  0.00           H
ATOM   2750 HG23 ILE A 759      76.160  51.280  64.090  1.00  0.00           H
ATOM   2751  CG1 ILE A 759      76.030  53.220  66.130  1.00  0.00           C
ATOM   2752 HG11 ILE A 759      75.340  53.970  66.580  1.00  0.00           H
ATOM   2753 HG12 ILE A 759      76.190  53.610  65.100  1.00  0.00           H
ATOM   2754  CD  ILE A 759      77.300  53.090  66.970  1.00  0.00           C
ATOM   2755  HD1 ILE A 759      77.870  52.170  66.700  1.00  0.00           H
ATOM   2756  HD2 ILE A 759      77.120  53.160  68.060  1.00  0.00           H
ATOM   2757  HD3 ILE A 759      77.970  53.920  66.670  1.00  0.00           H
ATOM   2758  C   ILE A 759      73.060  50.920  64.790  1.00  0.00           C
ATOM   2759  O   ILE A 759      73.230  50.760  63.530  1.00  0.00           O
ATOM   2760  N   LEU A 760      72.230  50.140  65.510  1.00  0.00           N
ATOM   2761  HN  LEU A 760      72.160  50.400  66.470  1.00  0.00           H
ATOM   2762  CA  LEU A 760      71.620  48.910  64.950  1.00  0.00           C
ATOM   2763  HA  LEU A 760      72.320  48.370  64.340  1.00  0.00           H
ATOM   2764  CB  LEU A 760      71.200  47.900  66.030  1.00  0.00           C
ATOM   2765  HB1 LEU A 760      70.390  48.420  66.600  1.00  0.00           H
ATOM   2766  HB2 LEU A 760      72.060  47.700  66.700  1.00  0.00           H
ATOM   2767  CG  LEU A 760      70.670  46.560  65.490  1.00  0.00           C
ATOM   2768  HG  LEU A 760      69.790  46.770  64.840  1.00  0.00           H
ATOM   2769  CD1 LEU A 760      71.740  45.910  64.680  1.00  0.00           C
ATOM   2770 HD11 LEU A 760      71.760  46.320  63.650  1.00  0.00           H
ATOM   2771 HD12 LEU A 760      71.580  44.830  64.470  1.00  0.00           H
ATOM   2772 HD13 LEU A 760      72.740  45.960  65.160  1.00  0.00           H
ATOM   2773  CD2 LEU A 760      70.160  45.650  66.620  1.00  0.00           C
ATOM   2774 HD21 LEU A 760      69.210  45.940  67.120  1.00  0.00           H
ATOM   2775 HD22 LEU A 760      70.940  45.570  67.410  1.00  0.00           H
ATOM   2776 HD23 LEU A 760      69.990  44.610  66.260  1.00  0.00           H
ATOM   2777  C   LEU A 760      70.440  49.420  63.920  1.00  0.00           C
ATOM   2778  O   LEU A 760      70.340  48.940  62.790  1.00  0.00           O
ATOM   2779  N   PHE A 761      69.750  50.510  64.300  1.00  0.00           N
ATOM   2780  HN  PHE A 761      69.930  50.750  65.250  1.00  0.00           H
ATOM   2781  CA  PHE A 761      68.700  51.150  63.560  1.00  0.00           C
ATOM   2782  HA  PHE A 761      68.050  50.340  63.280  1.00  0.00           H
ATOM   2783  CB  PHE A 761      68.010  52.290  64.460  1.00  0.00           C
ATOM   2784  HB1 PHE A 761      68.640  52.820  65.210  1.00  0.00           H
ATOM   2785  HB2 PHE A 761      67.440  51.690  65.200  1.00  0.00           H
ATOM   2786  CG  PHE A 761      67.230  53.300  63.640  1.00  0.00           C
ATOM   2787  CD1 PHE A 761      67.850  54.430  63.000  1.00  0.00           C
ATOM   2788  HD1 PHE A 761      68.920  54.560  63.110  1.00  0.00           H
ATOM   2789  CE1 PHE A 761      67.000  55.360  62.380  1.00  0.00           C
ATOM   2790  HE1 PHE A 761      67.450  56.260  61.980  1.00  0.00           H
ATOM   2791  CZ  PHE A 761      65.620  55.160  62.320  1.00  0.00           C
ATOM   2792  HZ  PHE A 761      64.960  55.940  61.940  1.00  0.00           H
ATOM   2793  CD2 PHE A 761      65.850  53.140  63.570  1.00  0.00           C
ATOM   2794  HD2 PHE A 761      65.540  52.250  64.090  1.00  0.00           H
ATOM   2795  CE2 PHE A 761      65.080  54.010  62.900  1.00  0.00           C
ATOM   2796  HE2 PHE A 761      64.020  53.880  62.890  1.00  0.00           H
ATOM   2797  C   PHE A 761      69.280  51.670  62.210  1.00  0.00           C
ATOM   2798  O   PHE A 761      68.710  51.290  61.230  1.00  0.00           O
ATOM   2799  N   PHE A 762      70.400  52.310  62.260  1.00  0.00           N
ATOM   2800  HN  PHE A 762      70.930  52.590  63.060  1.00  0.00           H
ATOM   2801  CA  PHE A 762      71.050  52.820  61.040  1.00  0.00           C
ATOM   2802  HA  PHE A 762      70.350  53.150  60.290  1.00  0.00           H
ATOM   2803  CB  PHE A 762      72.080  53.950  61.450  1.00  0.00           C
ATOM   2804  HB1 PHE A 762      72.880  54.140  60.700  1.00  0.00           H
ATOM   2805  HB2 PHE A 762      72.580  53.540  62.360  1.00  0.00           H
ATOM   2806  CG  PHE A 762      71.480  55.240  61.760  1.00  0.00           C
ATOM   2807  CD1 PHE A 762      71.740  56.000  62.910  1.00  0.00           C
ATOM   2808  HD1 PHE A 762      72.380  55.640  63.710  1.00  0.00           H
ATOM   2809  CE1 PHE A 762      71.020  57.170  63.060  1.00  0.00           C
ATOM   2810  HE1 PHE A 762      71.300  57.730  63.950  1.00  0.00           H
ATOM   2811  CZ  PHE A 762      70.260  57.760  62.050  1.00  0.00           C
ATOM   2812  HZ  PHE A 762      69.830  58.740  62.130  1.00  0.00           H
ATOM   2813  CD2 PHE A 762      70.690  55.800  60.710  1.00  0.00           C
ATOM   2814  HD2 PHE A 762      70.610  55.170  59.840  1.00  0.00           H
ATOM   2815  CE2 PHE A 762      70.030  57.020  60.850  1.00  0.00           C
ATOM   2816  HE2 PHE A 762      69.350  57.400  60.110  1.00  0.00           H
ATOM   2817  C   PHE A 762      71.760  51.850  60.180  1.00  0.00           C
ATOM   2818  O   PHE A 762      71.580  51.740  58.960  1.00  0.00           O
ATOM   2819  N   THR A 763      72.540  50.910  60.790  1.00  0.00           N
ATOM   2820  HN  THR A 763      72.490  50.840  61.790  1.00  0.00           H
ATOM   2821  CA  THR A 763      73.280  49.810  60.090  1.00  0.00           C
ATOM   2822  HA  THR A 763      73.620  50.200  59.150  1.00  0.00           H
ATOM   2823  CB  THR A 763      74.530  49.280  60.710  1.00  0.00           C
ATOM   2824  HB  THR A 763      74.880  48.450  60.070  1.00  0.00           H
ATOM   2825  OG1 THR A 763      74.340  48.890  62.100  1.00  0.00           O
ATOM   2826  HG1 THR A 763      73.990  49.610  62.610  1.00  0.00           H
ATOM   2827  CG2 THR A 763      75.580  50.390  60.840  1.00  0.00           C
ATOM   2828 HG21 THR A 763      75.670  50.930  59.870  1.00  0.00           H
ATOM   2829 HG22 THR A 763      76.560  49.960  61.090  1.00  0.00           H
ATOM   2830 HG23 THR A 763      75.470  51.030  61.740  1.00  0.00           H
ATOM   2831  C   THR A 763      72.490  48.650  59.590  1.00  0.00           C
ATOM   2832  O   THR A 763      72.840  47.890  58.730  1.00  0.00           O
ATOM   2833  N   THR A 764      71.260  48.440  60.100  1.00  0.00           N
ATOM   2834  HN  THR A 764      70.920  48.840  60.960  1.00  0.00           H
ATOM   2835  CA  THR A 764      70.230  47.700  59.420  1.00  0.00           C
ATOM   2836  HA  THR A 764      70.700  46.770  59.170  1.00  0.00           H
ATOM   2837  CB  THR A 764      68.940  47.660  60.300  1.00  0.00           C
ATOM   2838  HB  THR A 764      68.730  48.730  60.540  1.00  0.00           H
ATOM   2839  OG1 THR A 764      69.180  46.880  61.460  1.00  0.00           O
ATOM   2840  HG1 THR A 764      69.680  47.480  62.030  1.00  0.00           H
ATOM   2841  CG2 THR A 764      67.740  47.080  59.550  1.00  0.00           C
ATOM   2842 HG21 THR A 764      67.470  47.650  58.630  1.00  0.00           H
ATOM   2843 HG22 THR A 764      66.810  47.130  60.150  1.00  0.00           H
ATOM   2844 HG23 THR A 764      67.930  45.990  59.370  1.00  0.00           H
ATOM   2845  C   THR A 764      69.760  48.420  58.150  1.00  0.00           C
ATOM   2846  O   THR A 764      69.700  47.740  57.160  1.00  0.00           O
ATOM   2847  N   PHE A 765      69.500  49.700  58.150  1.00  0.00           N
ATOM   2848  HN  PHE A 765      69.590  50.210  59.000  1.00  0.00           H
ATOM   2849  CA  PHE A 765      69.010  50.490  57.030  1.00  0.00           C
ATOM   2850  HA  PHE A 765      68.160  49.900  56.690  1.00  0.00           H
ATOM   2851  CB  PHE A 765      68.490  51.940  57.440  1.00  0.00           C
ATOM   2852  HB1 PHE A 765      69.310  52.370  58.080  1.00  0.00           H
ATOM   2853  HB2 PHE A 765      67.600  51.890  58.090  1.00  0.00           H
ATOM   2854  CG  PHE A 765      68.340  52.850  56.310  1.00  0.00           C
ATOM   2855  CD1 PHE A 765      69.250  53.920  56.130  1.00  0.00           C
ATOM   2856  HD1 PHE A 765      70.150  54.040  56.710  1.00  0.00           H
ATOM   2857  CE1 PHE A 765      68.960  54.860  55.060  1.00  0.00           C
ATOM   2858  HE1 PHE A 765      69.610  55.710  54.920  1.00  0.00           H
ATOM   2859  CZ  PHE A 765      67.770  54.770  54.280  1.00  0.00           C
ATOM   2860  HZ  PHE A 765      67.590  55.470  53.490  1.00  0.00           H
ATOM   2861  CD2 PHE A 765      67.180  52.830  55.520  1.00  0.00           C
ATOM   2862  HD2 PHE A 765      66.460  52.050  55.700  1.00  0.00           H
ATOM   2863  CE2 PHE A 765      66.960  53.690  54.440  1.00  0.00           C
ATOM   2864  HE2 PHE A 765      66.050  53.510  53.890  1.00  0.00           H
ATOM   2865  C   PHE A 765      70.010  50.390  55.940  1.00  0.00           C
ATOM   2866  O   PHE A 765      69.820  49.940  54.850  1.00  0.00           O
ATOM   2867  N   PHE A 766      71.300  50.790  56.220  1.00  0.00           N
ATOM   2868  HN  PHE A 766      71.450  51.160  57.130  1.00  0.00           H
ATOM   2869  CA  PHE A 766      72.370  50.590  55.290  1.00  0.00           C
ATOM   2870  HA  PHE A 766      72.230  51.140  54.370  1.00  0.00           H
ATOM   2871  CB  PHE A 766      73.760  51.110  55.870  1.00  0.00           C
ATOM   2872  HB1 PHE A 766      74.590  51.010  55.130  1.00  0.00           H
ATOM   2873  HB2 PHE A 766      74.000  50.520  56.780  1.00  0.00           H
ATOM   2874  CG  PHE A 766      73.660  52.620  56.190  1.00  0.00           C
ATOM   2875  CD1 PHE A 766      73.640  53.530  55.120  1.00  0.00           C
ATOM   2876  HD1 PHE A 766      73.500  53.150  54.110  1.00  0.00           H
ATOM   2877  CE1 PHE A 766      73.590  54.940  55.290  1.00  0.00           C
ATOM   2878  HE1 PHE A 766      73.540  55.580  54.420  1.00  0.00           H
ATOM   2879  CZ  PHE A 766      73.660  55.470  56.560  1.00  0.00           C
ATOM   2880  HZ  PHE A 766      73.460  56.520  56.690  1.00  0.00           H
ATOM   2881  CD2 PHE A 766      73.930  53.280  57.450  1.00  0.00           C
ATOM   2882  HD2 PHE A 766      74.200  52.730  58.350  1.00  0.00           H
ATOM   2883  CE2 PHE A 766      73.840  54.630  57.730  1.00  0.00           C
ATOM   2884  HE2 PHE A 766      73.920  55.030  58.730  1.00  0.00           H
ATOM   2885  C   PHE A 766      72.740  49.140  54.910  1.00  0.00           C
ATOM   2886  O   PHE A 766      73.030  48.960  53.720  1.00  0.00           O
ATOM   2887  N   LEU A 767      72.790  48.160  55.850  1.00  0.00           N
ATOM   2888  HN  LEU A 767      72.680  48.340  56.820  1.00  0.00           H
ATOM   2889  CA  LEU A 767      73.070  46.780  55.430  1.00  0.00           C
ATOM   2890  HA  LEU A 767      74.000  46.800  54.880  1.00  0.00           H
ATOM   2891  CB  LEU A 767      73.160  45.710  56.570  1.00  0.00           C
ATOM   2892  HB1 LEU A 767      72.350  45.820  57.320  1.00  0.00           H
ATOM   2893  HB2 LEU A 767      74.040  45.970  57.200  1.00  0.00           H
ATOM   2894  CG  LEU A 767      73.550  44.260  56.220  1.00  0.00           C
ATOM   2895  HG  LEU A 767      72.670  43.780  55.730  1.00  0.00           H
ATOM   2896  CD1 LEU A 767      74.740  44.220  55.160  1.00  0.00           C
ATOM   2897 HD11 LEU A 767      75.700  44.680  55.440  1.00  0.00           H
ATOM   2898 HD12 LEU A 767      74.320  44.620  54.210  1.00  0.00           H
ATOM   2899 HD13 LEU A 767      74.960  43.150  54.960  1.00  0.00           H
ATOM   2900  CD2 LEU A 767      74.040  43.450  57.430  1.00  0.00           C
ATOM   2901 HD21 LEU A 767      73.340  43.500  58.290  1.00  0.00           H
ATOM   2902 HD22 LEU A 767      75.010  43.790  57.850  1.00  0.00           H
ATOM   2903 HD23 LEU A 767      74.160  42.370  57.220  1.00  0.00           H
ATOM   2904  C   LEU A 767      71.970  46.290  54.530  1.00  0.00           C
ATOM   2905  O   LEU A 767      72.210  45.670  53.470  1.00  0.00           O
ATOM   2906  N   SER A 768      70.640  46.440  54.880  1.00  0.00           N
ATOM   2907  HN  SER A 768      70.370  46.890  55.720  1.00  0.00           H
ATOM   2908  CA  SER A 768      69.540  46.040  54.020  1.00  0.00           C
ATOM   2909  HA  SER A 768      69.600  44.980  53.820  1.00  0.00           H
ATOM   2910  CB  SER A 768      68.190  46.300  54.650  1.00  0.00           C
ATOM   2911  HB1 SER A 768      68.240  45.640  55.540  1.00  0.00           H
ATOM   2912  HB2 SER A 768      67.320  45.950  54.060  1.00  0.00           H
ATOM   2913  OG  SER A 768      67.980  47.650  55.010  1.00  0.00           O
ATOM   2914  HG1 SER A 768      68.720  47.810  55.610  1.00  0.00           H
ATOM   2915  C   SER A 768      69.530  46.760  52.620  1.00  0.00           C
ATOM   2916  O   SER A 768      69.450  46.050  51.600  1.00  0.00           O
ATOM   2917  N   SER A 769      69.810  48.100  52.520  1.00  0.00           N
ATOM   2918  HN  SER A 769      69.660  48.710  53.300  1.00  0.00           H
ATOM   2919  CA  SER A 769      70.140  48.820  51.270  1.00  0.00           C
ATOM   2920  HA  SER A 769      69.280  48.800  50.610  1.00  0.00           H
ATOM   2921  CB  SER A 769      70.490  50.300  51.640  1.00  0.00           C
ATOM   2922  HB1 SER A 769      70.560  50.870  50.690  1.00  0.00           H
ATOM   2923  HB2 SER A 769      71.460  50.350  52.180  1.00  0.00           H
ATOM   2924  OG  SER A 769      69.370  50.820  52.300  1.00  0.00           O
ATOM   2925  HG1 SER A 769      69.290  50.480  53.200  1.00  0.00           H
ATOM   2926  C   SER A 769      71.280  48.330  50.430  1.00  0.00           C
ATOM   2927  O   SER A 769      71.290  48.440  49.210  1.00  0.00           O
ATOM   2928  N   PHE A 770      72.330  47.840  51.190  1.00  0.00           N
ATOM   2929  HN  PHE A 770      72.250  47.880  52.180  1.00  0.00           H
ATOM   2930  CA  PHE A 770      73.490  47.270  50.530  1.00  0.00           C
ATOM   2931  HA  PHE A 770      73.880  47.870  49.730  1.00  0.00           H
ATOM   2932  CB  PHE A 770      74.600  47.190  51.640  1.00  0.00           C
ATOM   2933  HB1 PHE A 770      74.220  46.780  52.610  1.00  0.00           H
ATOM   2934  HB2 PHE A 770      74.830  48.230  51.920  1.00  0.00           H
ATOM   2935  CG  PHE A 770      75.890  46.530  51.270  1.00  0.00           C
ATOM   2936  CD1 PHE A 770      76.170  45.240  51.630  1.00  0.00           C
ATOM   2937  HD1 PHE A 770      75.460  44.680  52.220  1.00  0.00           H
ATOM   2938  CE1 PHE A 770      77.400  44.670  51.310  1.00  0.00           C
ATOM   2939  HE1 PHE A 770      77.620  43.670  51.670  1.00  0.00           H
ATOM   2940  CZ  PHE A 770      78.350  45.400  50.520  1.00  0.00           C
ATOM   2941  HZ  PHE A 770      79.210  44.920  50.090  1.00  0.00           H
ATOM   2942  CD2 PHE A 770      76.850  47.220  50.540  1.00  0.00           C
ATOM   2943  HD2 PHE A 770      76.670  48.280  50.410  1.00  0.00           H
ATOM   2944  CE2 PHE A 770      78.140  46.760  50.210  1.00  0.00           C
ATOM   2945  HE2 PHE A 770      78.900  47.300  49.680  1.00  0.00           H
ATOM   2946  C   PHE A 770      73.310  45.980  49.820  1.00  0.00           C
ATOM   2947  O   PHE A 770      73.770  45.810  48.690  1.00  0.00           O
ATOM   2948  N   LEU A 771      72.650  44.980  50.460  1.00  0.00           N
ATOM   2949  HN  LEU A 771      72.460  45.110  51.430  1.00  0.00           H
ATOM   2950  CA  LEU A 771      72.420  43.720  49.860  1.00  0.00           C
ATOM   2951  HA  LEU A 771      73.340  43.320  49.430  1.00  0.00           H
ATOM   2952  CB  LEU A 771      71.830  42.760  50.930  1.00  0.00           C
ATOM   2953  HB1 LEU A 771      71.590  41.800  50.420  1.00  0.00           H
ATOM   2954  HB2 LEU A 771      70.880  43.210  51.270  1.00  0.00           H
ATOM   2955  CG  LEU A 771      72.720  42.310  52.140  1.00  0.00           C
ATOM   2956  HG  LEU A 771      72.830  43.100  52.900  1.00  0.00           H
ATOM   2957  CD1 LEU A 771      72.080  41.040  52.820  1.00  0.00           C
ATOM   2958 HD11 LEU A 771      71.230  41.420  53.420  1.00  0.00           H
ATOM   2959 HD12 LEU A 771      72.800  40.630  53.550  1.00  0.00           H
ATOM   2960 HD13 LEU A 771      71.750  40.220  52.150  1.00  0.00           H
ATOM   2961  CD2 LEU A 771      74.120  42.020  51.550  1.00  0.00           C
ATOM   2962 HD21 LEU A 771      74.040  41.210  50.800  1.00  0.00           H
ATOM   2963 HD22 LEU A 771      74.670  41.600  52.410  1.00  0.00           H
ATOM   2964 HD23 LEU A 771      74.670  42.890  51.140  1.00  0.00           H
ATOM   2965  C   LEU A 771      71.440  43.860  48.710  1.00  0.00           C
ATOM   2966  O   LEU A 771      71.520  43.120  47.730  1.00  0.00           O
ATOM   2967  N   LYS A 772      70.500  44.790  48.820  1.00  0.00           N
ATOM   2968  HN  LYS A 772      70.280  45.170  49.720  1.00  0.00           H
ATOM   2969  CA  LYS A 772      69.700  45.160  47.660  1.00  0.00           C
ATOM   2970  HA  LYS A 772      69.170  44.260  47.370  1.00  0.00           H
ATOM   2971  CB  LYS A 772      68.570  46.250  48.100  1.00  0.00           C
ATOM   2972  HB1 LYS A 772      69.050  46.890  48.870  1.00  0.00           H
ATOM   2973  HB2 LYS A 772      67.740  45.780  48.670  1.00  0.00           H
ATOM   2974  CG  LYS A 772      67.950  47.110  46.930  1.00  0.00           C
ATOM   2975  HG1 LYS A 772      68.690  47.760  46.410  1.00  0.00           H
ATOM   2976  HG2 LYS A 772      67.260  47.760  47.510  1.00  0.00           H
ATOM   2977  CD  LYS A 772      67.160  46.120  46.080  1.00  0.00           C
ATOM   2978  HD1 LYS A 772      66.300  45.760  46.690  1.00  0.00           H
ATOM   2979  HD2 LYS A 772      67.660  45.190  45.750  1.00  0.00           H
ATOM   2980  CE  LYS A 772      66.490  46.780  44.860  1.00  0.00           C
ATOM   2981  HE1 LYS A 772      66.070  47.780  45.090  1.00  0.00           H
ATOM   2982  HE2 LYS A 772      65.670  46.150  44.480  1.00  0.00           H
ATOM   2983  NZ  LYS A 772      67.440  46.980  43.740  1.00  0.00           N
ATOM   2984  HZ1 LYS A 772      66.880  47.520  43.070  1.00  0.00           H
ATOM   2985  HZ2 LYS A 772      67.440  46.180  43.070  1.00  0.00           H
ATOM   2986  HZ3 LYS A 772      68.370  47.410  43.920  1.00  0.00           H
ATOM   2987  C   LYS A 772      70.420  45.560  46.360  1.00  0.00           C
ATOM   2988  O   LYS A 772      69.940  45.280  45.290  1.00  0.00           O
ATOM   2989  N   GLN A 773      71.590  46.200  46.450  1.00  0.00           N
ATOM   2990  HN  GLN A 773      72.040  46.320  47.320  1.00  0.00           H
ATOM   2991  CA  GLN A 773      72.430  46.550  45.280  1.00  0.00           C
ATOM   2992  HA  GLN A 773      71.870  46.440  44.360  1.00  0.00           H
ATOM   2993  CB  GLN A 773      72.840  48.010  45.500  1.00  0.00           C
ATOM   2994  HB1 GLN A 773      73.700  48.180  44.800  1.00  0.00           H
ATOM   2995  HB2 GLN A 773      73.280  48.190  46.510  1.00  0.00           H
ATOM   2996  CG  GLN A 773      71.740  49.050  45.160  1.00  0.00           C
ATOM   2997  HG1 GLN A 773      72.180  50.040  44.910  1.00  0.00           H
ATOM   2998  HG2 GLN A 773      71.110  49.100  46.070  1.00  0.00           H
ATOM   2999  CD  GLN A 773      70.900  48.710  43.930  1.00  0.00           C
ATOM   3000  OE1 GLN A 773      69.760  48.260  43.990  1.00  0.00           O
ATOM   3001  NE2 GLN A 773      71.430  49.090  42.730  1.00  0.00           N
ATOM   3002 HE21 GLN A 773      70.900  49.230  41.900  1.00  0.00           H
ATOM   3003 HE22 GLN A 773      72.430  49.030  42.630  1.00  0.00           H
ATOM   3004  C   GLN A 773      73.630  45.700  45.030  1.00  0.00           C
ATOM   3005  O   GLN A 773      74.540  46.030  44.270  1.00  0.00           O
ATOM   3006  N   PHE A 774      73.730  44.500  45.640  1.00  0.00           N
ATOM   3007  HN  PHE A 774      72.870  44.210  46.070  1.00  0.00           H
ATOM   3008  CA  PHE A 774      74.780  43.460  45.520  1.00  0.00           C
ATOM   3009  HA  PHE A 774      75.730  43.890  45.830  1.00  0.00           H
ATOM   3010  CB  PHE A 774      74.450  42.320  46.550  1.00  0.00           C
ATOM   3011  HB1 PHE A 774      73.560  41.760  46.160  1.00  0.00           H
ATOM   3012  HB2 PHE A 774      74.200  42.720  47.560  1.00  0.00           H
ATOM   3013  CG  PHE A 774      75.540  41.430  46.750  1.00  0.00           C
ATOM   3014  CD1 PHE A 774      76.550  41.670  47.740  1.00  0.00           C
ATOM   3015  HD1 PHE A 774      76.420  42.600  48.280  1.00  0.00           H
ATOM   3016  CE1 PHE A 774      77.670  40.890  47.950  1.00  0.00           C
ATOM   3017  HE1 PHE A 774      78.410  41.190  48.680  1.00  0.00           H
ATOM   3018  CZ  PHE A 774      77.830  39.750  47.210  1.00  0.00           C
ATOM   3019  HZ  PHE A 774      78.740  39.180  47.260  1.00  0.00           H
ATOM   3020  CD2 PHE A 774      75.710  40.200  46.100  1.00  0.00           C
ATOM   3021  HD2 PHE A 774      75.000  39.920  45.350  1.00  0.00           H
ATOM   3022  CE2 PHE A 774      76.870  39.390  46.220  1.00  0.00           C
ATOM   3023  HE2 PHE A 774      76.990  38.500  45.610  1.00  0.00           H
ATOM   3024  C   PHE A 774      74.860  42.910  44.040  1.00  0.00           C
ATOM   3025  O   PHE A 774      75.900  42.610  43.420  1.00  0.00           O
ATOM   3026  N   LYS A 775      73.720  42.790  43.410  1.00  0.00           N
ATOM   3027  HN  LYS A 775      72.940  42.910  44.010  1.00  0.00           H
ATOM   3028  CA  LYS A 775      73.510  42.220  42.110  1.00  0.00           C
ATOM   3029  HA  LYS A 775      74.070  41.290  42.170  1.00  0.00           H
ATOM   3030  CB  LYS A 775      72.080  41.780  41.950  1.00  0.00           C
ATOM   3031  HB1 LYS A 775      71.430  42.670  42.080  1.00  0.00           H
ATOM   3032  HB2 LYS A 775      71.700  41.040  42.700  1.00  0.00           H
ATOM   3033  CG  LYS A 775      71.720  41.200  40.570  1.00  0.00           C
ATOM   3034  HG1 LYS A 775      72.260  40.240  40.460  1.00  0.00           H
ATOM   3035  HG2 LYS A 775      72.260  41.740  39.760  1.00  0.00           H
ATOM   3036  CD  LYS A 775      70.190  41.120  40.260  1.00  0.00           C
ATOM   3037  HD1 LYS A 775      69.890  40.360  41.000  1.00  0.00           H
ATOM   3038  HD2 LYS A 775      70.060  40.770  39.210  1.00  0.00           H
ATOM   3039  CE  LYS A 775      69.400  42.380  40.460  1.00  0.00           C
ATOM   3040  HE1 LYS A 775      69.860  43.140  39.790  1.00  0.00           H
ATOM   3041  HE2 LYS A 775      69.520  42.550  41.550  1.00  0.00           H
ATOM   3042  NZ  LYS A 775      67.960  42.180  40.130  1.00  0.00           N
ATOM   3043  HZ1 LYS A 775      67.870  41.980  39.110  1.00  0.00           H
ATOM   3044  HZ2 LYS A 775      67.440  43.050  40.350  1.00  0.00           H
ATOM   3045  HZ3 LYS A 775      67.500  41.400  40.650  1.00  0.00           H
ATOM   3046  C   LYS A 775      74.280  42.840  40.880  1.00  0.00           C
ATOM   3047  O   LYS A 775      74.710  42.180  39.910  1.00  0.00           O
ATOM   3048  N   THR A 776      74.420  44.160  41.040  1.00  0.00           N
ATOM   3049  HN  THR A 776      74.130  44.660  41.860  1.00  0.00           H
ATOM   3050  CA  THR A 776      75.070  44.980  40.130  1.00  0.00           C
ATOM   3051  HA  THR A 776      74.620  45.030  39.150  1.00  0.00           H
ATOM   3052  CB  THR A 776      74.860  46.350  40.800  1.00  0.00           C
ATOM   3053  HB  THR A 776      75.530  46.440  41.680  1.00  0.00           H
ATOM   3054  OG1 THR A 776      73.520  46.580  41.260  1.00  0.00           O
ATOM   3055  HG1 THR A 776      73.690  47.330  41.830  1.00  0.00           H
ATOM   3056  CG2 THR A 776      75.220  47.410  39.810  1.00  0.00           C
ATOM   3057 HG21 THR A 776      74.820  47.060  38.840  1.00  0.00           H
ATOM   3058 HG22 THR A 776      76.300  47.590  39.700  1.00  0.00           H
ATOM   3059 HG23 THR A 776      74.700  48.370  40.010  1.00  0.00           H
ATOM   3060  C   THR A 776      76.650  44.850  39.940  1.00  0.00           C
ATOM   3061  O   THR A 776      77.180  44.840  38.810  1.00  0.00           O
ATOM   3062  N   LYS A 777      77.430  44.590  41.010  1.00  0.00           N
ATOM   3063  HN  LYS A 777      76.890  44.350  41.810  1.00  0.00           H
ATOM   3064  CA  LYS A 777      78.860  44.300  40.840  1.00  0.00           C
ATOM   3065  HA  LYS A 777      79.320  44.900  40.080  1.00  0.00           H
ATOM   3066  CB  LYS A 777      79.720  44.410  42.120  1.00  0.00           C
ATOM   3067  HB1 LYS A 777      80.800  44.420  41.880  1.00  0.00           H
ATOM   3068  HB2 LYS A 777      79.660  43.530  42.780  1.00  0.00           H
ATOM   3069  CG  LYS A 777      79.430  45.720  42.860  1.00  0.00           C
ATOM   3070  HG1 LYS A 777      80.040  45.690  43.790  1.00  0.00           H
ATOM   3071  HG2 LYS A 777      78.360  45.860  43.130  1.00  0.00           H
ATOM   3072  CD  LYS A 777      79.960  46.930  42.080  1.00  0.00           C
ATOM   3073  HD1 LYS A 777      79.190  47.190  41.330  1.00  0.00           H
ATOM   3074  HD2 LYS A 777      80.910  46.760  41.510  1.00  0.00           H
ATOM   3075  CE  LYS A 777      80.160  48.160  42.950  1.00  0.00           C
ATOM   3076  HE1 LYS A 777      80.630  48.960  42.330  1.00  0.00           H
ATOM   3077  HE2 LYS A 777      80.860  48.090  43.800  1.00  0.00           H
ATOM   3078  NZ  LYS A 777      78.830  48.630  43.440  1.00  0.00           N
ATOM   3079  HZ1 LYS A 777      78.620  48.000  44.230  1.00  0.00           H
ATOM   3080  HZ2 LYS A 777      78.040  48.630  42.770  1.00  0.00           H
ATOM   3081  HZ3 LYS A 777      78.910  49.620  43.770  1.00  0.00           H
ATOM   3082  C   LYS A 777      79.050  42.890  40.360  1.00  0.00           C
ATOM   3083  O   LYS A 777      78.280  41.960  40.610  1.00  0.00           O
ATOM   3084  N   ARG A 778      80.130  42.710  39.580  1.00  0.00           N
ATOM   3085  HN  ARG A 778      80.790  43.420  39.370  1.00  0.00           H
ATOM   3086  CA  ARG A 778      80.360  41.430  38.950  1.00  0.00           C
ATOM   3087  HA  ARG A 778      79.420  40.900  38.890  1.00  0.00           H
ATOM   3088  CB  ARG A 778      80.930  41.650  37.500  1.00  0.00           C
ATOM   3089  HB1 ARG A 778      81.180  40.670  37.050  1.00  0.00           H
ATOM   3090  HB2 ARG A 778      81.860  42.250  37.530  1.00  0.00           H
ATOM   3091  CG  ARG A 778      79.950  42.360  36.510  1.00  0.00           C
ATOM   3092  HG1 ARG A 778      79.820  43.440  36.680  1.00  0.00           H
ATOM   3093  HG2 ARG A 778      78.920  41.930  36.610  1.00  0.00           H
ATOM   3094  CD  ARG A 778      80.460  42.290  35.040  1.00  0.00           C
ATOM   3095  HD1 ARG A 778      80.660  41.220  34.810  1.00  0.00           H
ATOM   3096  HD2 ARG A 778      81.420  42.840  34.870  1.00  0.00           H
ATOM   3097  NE  ARG A 778      79.370  42.890  34.190  1.00  0.00           N
ATOM   3098  HE  ARG A 778      79.450  43.830  33.880  1.00  0.00           H
ATOM   3099  CZ  ARG A 778      78.190  42.320  33.840  1.00  0.00           C
ATOM   3100  NH1 ARG A 778      77.840  41.140  34.050  1.00  0.00           N
ATOM   3101 HH11 ARG A 778      78.630  40.570  34.280  1.00  0.00           H
ATOM   3102 HH12 ARG A 778      76.980  40.790  33.670  1.00  0.00           H
ATOM   3103  NH2 ARG A 778      77.370  43.040  33.070  1.00  0.00           N
ATOM   3104 HH21 ARG A 778      77.710  43.960  32.830  1.00  0.00           H
ATOM   3105 HH22 ARG A 778      76.440  42.730  32.920  1.00  0.00           H
ATOM   3106  C   ARG A 778      81.370  40.540  39.710  1.00  0.00           C
ATOM   3107  O   ARG A 778      82.050  39.740  39.050  1.00  0.00           O
ATOM   3108  N   TYR A 779      81.540  40.660  41.050  1.00  0.00           N
ATOM   3109  HN  TYR A 779      81.110  41.430  41.510  1.00  0.00           H
ATOM   3110  CA  TYR A 779      82.620  39.960  41.660  1.00  0.00           C
ATOM   3111  HA  TYR A 779      83.490  39.870  41.040  1.00  0.00           H
ATOM   3112  CB  TYR A 779      83.110  40.680  42.960  1.00  0.00           C
ATOM   3113  HB1 TYR A 779      83.750  40.060  43.620  1.00  0.00           H
ATOM   3114  HB2 TYR A 779      82.210  40.970  43.550  1.00  0.00           H
ATOM   3115  CG  TYR A 779      83.820  41.950  42.680  1.00  0.00           C
ATOM   3116  CD1 TYR A 779      85.080  42.060  42.100  1.00  0.00           C
ATOM   3117  HD1 TYR A 779      85.550  41.190  41.670  1.00  0.00           H
ATOM   3118  CE1 TYR A 779      85.710  43.220  41.860  1.00  0.00           C
ATOM   3119  HE1 TYR A 779      86.690  43.300  41.430  1.00  0.00           H
ATOM   3120  CZ  TYR A 779      85.050  44.410  42.300  1.00  0.00           C
ATOM   3121  OH  TYR A 779      85.560  45.710  41.990  1.00  0.00           O
ATOM   3122  HH  TYR A 779      86.490  45.580  41.840  1.00  0.00           H
ATOM   3123  CD2 TYR A 779      83.240  43.170  43.080  1.00  0.00           C
ATOM   3124  HD2 TYR A 779      82.220  43.160  43.440  1.00  0.00           H
ATOM   3125  CE2 TYR A 779      83.820  44.470  42.880  1.00  0.00           C
ATOM   3126  HE2 TYR A 779      83.250  45.330  43.210  1.00  0.00           H
ATOM   3127  C   TYR A 779      82.290  38.530  42.030  1.00  0.00           C
ATOM   3128  O   TYR A 779      83.170  37.680  41.910  1.00  0.00           O
ATOM   3129  N   PHE A 780      80.970  38.260  42.390  1.00  0.00           N
ATOM   3130  HN  PHE A 780      80.380  39.040  42.590  1.00  0.00           H
ATOM   3131  CA  PHE A 780      80.400  36.930  42.640  1.00  0.00           C
ATOM   3132  HA  PHE A 780      81.230  36.230  42.670  1.00  0.00           H
ATOM   3133  CB  PHE A 780      79.660  36.900  44.030  1.00  0.00           C
ATOM   3134  HB1 PHE A 780      79.050  36.000  44.190  1.00  0.00           H
ATOM   3135  HB2 PHE A 780      78.990  37.780  43.950  1.00  0.00           H
ATOM   3136  CG  PHE A 780      80.680  37.090  45.120  1.00  0.00           C
ATOM   3137  CD1 PHE A 780      81.460  35.990  45.540  1.00  0.00           C
ATOM   3138  HD1 PHE A 780      81.350  35.050  45.030  1.00  0.00           H
ATOM   3139  CE1 PHE A 780      82.350  36.150  46.620  1.00  0.00           C
ATOM   3140  HE1 PHE A 780      82.900  35.300  46.990  1.00  0.00           H
ATOM   3141  CZ  PHE A 780      82.480  37.480  47.170  1.00  0.00           C
ATOM   3142  HZ  PHE A 780      83.130  37.630  48.020  1.00  0.00           H
ATOM   3143  CD2 PHE A 780      80.740  38.320  45.720  1.00  0.00           C
ATOM   3144  HD2 PHE A 780      80.130  39.120  45.340  1.00  0.00           H
ATOM   3145  CE2 PHE A 780      81.710  38.510  46.730  1.00  0.00           C
ATOM   3146  HE2 PHE A 780      81.950  39.530  46.960  1.00  0.00           H
ATOM   3147  C   PHE A 780      79.500  36.380  41.580  1.00  0.00           C
ATOM   3148  O   PHE A 780      78.900  37.190  40.830  1.00  0.00           O
ATOM   3149  N   PRO A 781      79.390  35.080  41.330  1.00  0.00           N
ATOM   3150  CD  PRO A 781      80.210  34.070  42.010  1.00  0.00           C
ATOM   3151  HD1 PRO A 781      80.530  34.290  43.040  1.00  0.00           H
ATOM   3152  HD2 PRO A 781      81.180  33.980  41.470  1.00  0.00           H
ATOM   3153  CA  PRO A 781      78.480  34.440  40.340  1.00  0.00           C
ATOM   3154  HA  PRO A 781      78.770  34.760  39.350  1.00  0.00           H
ATOM   3155  CB  PRO A 781      78.660  32.940  40.520  1.00  0.00           C
ATOM   3156  HB1 PRO A 781      79.240  32.560  39.650  1.00  0.00           H
ATOM   3157  HB2 PRO A 781      77.640  32.540  40.410  1.00  0.00           H
ATOM   3158  CG  PRO A 781      79.420  32.780  41.890  1.00  0.00           C
ATOM   3159  HG1 PRO A 781      78.710  32.580  42.720  1.00  0.00           H
ATOM   3160  HG2 PRO A 781      80.180  31.960  41.870  1.00  0.00           H
ATOM   3161  C   PRO A 781      77.070  35.020  40.400  1.00  0.00           C
ATOM   3162  O   PRO A 781      76.550  35.180  41.510  1.00  0.00           O
ATOM   3163  N   THR A 782      76.420  35.130  39.230  1.00  0.00           N
ATOM   3164  HN  THR A 782      76.820  34.680  38.430  1.00  0.00           H
ATOM   3165  CA  THR A 782      75.200  35.740  38.930  1.00  0.00           C
ATOM   3166  HA  THR A 782      75.360  36.780  39.140  1.00  0.00           H
ATOM   3167  CB  THR A 782      74.990  35.690  37.380  1.00  0.00           C
ATOM   3168  HB  THR A 782      74.750  34.630  37.140  1.00  0.00           H
ATOM   3169  OG1 THR A 782      76.160  36.100  36.650  1.00  0.00           O
ATOM   3170  HG1 THR A 782      76.040  35.580  35.850  1.00  0.00           H
ATOM   3171  CG2 THR A 782      73.930  36.770  36.940  1.00  0.00           C
ATOM   3172 HG21 THR A 782      73.710  36.770  35.860  1.00  0.00           H
ATOM   3173 HG22 THR A 782      74.260  37.740  37.330  1.00  0.00           H
ATOM   3174 HG23 THR A 782      72.940  36.640  37.440  1.00  0.00           H
ATOM   3175  C   THR A 782      74.020  35.270  39.640  1.00  0.00           C
ATOM   3176  O   THR A 782      73.180  36.020  40.220  1.00  0.00           O
ATOM   3177  N   LYS A 783      73.720  34.010  39.670  1.00  0.00           N
ATOM   3178  HN  LYS A 783      74.180  33.350  39.080  1.00  0.00           H
ATOM   3179  CA  LYS A 783      72.690  33.480  40.540  1.00  0.00           C
ATOM   3180  HA  LYS A 783      71.800  34.070  40.340  1.00  0.00           H
ATOM   3181  CB  LYS A 783      72.310  32.030  40.210  1.00  0.00           C
ATOM   3182  HB1 LYS A 783      71.480  31.570  40.800  1.00  0.00           H
ATOM   3183  HB2 LYS A 783      73.100  31.260  40.350  1.00  0.00           H
ATOM   3184  CG  LYS A 783      71.790  32.050  38.750  1.00  0.00           C
ATOM   3185  HG1 LYS A 783      72.610  32.160  38.000  1.00  0.00           H
ATOM   3186  HG2 LYS A 783      71.120  32.930  38.640  1.00  0.00           H
ATOM   3187  CD  LYS A 783      70.990  30.780  38.330  1.00  0.00           C
ATOM   3188  HD1 LYS A 783      70.120  30.620  39.010  1.00  0.00           H
ATOM   3189  HD2 LYS A 783      71.660  29.910  38.440  1.00  0.00           H
ATOM   3190  CE  LYS A 783      70.580  30.770  36.880  1.00  0.00           C
ATOM   3191  HE1 LYS A 783      71.470  30.770  36.210  1.00  0.00           H
ATOM   3192  HE2 LYS A 783      70.040  31.680  36.550  1.00  0.00           H
ATOM   3193  NZ  LYS A 783      69.840  29.600  36.420  1.00  0.00           N
ATOM   3194  HZ1 LYS A 783      69.700  29.770  35.410  1.00  0.00           H
ATOM   3195  HZ2 LYS A 783      68.940  29.670  36.940  1.00  0.00           H
ATOM   3196  HZ3 LYS A 783      70.270  28.670  36.550  1.00  0.00           H
ATOM   3197  C   LYS A 783      72.960  33.680  42.040  1.00  0.00           C
ATOM   3198  O   LYS A 783      72.100  33.970  42.890  1.00  0.00           O
ATOM   3199  N   VAL A 784      74.220  33.480  42.440  1.00  0.00           N
ATOM   3200  HN  VAL A 784      75.010  33.170  41.930  1.00  0.00           H
ATOM   3201  CA  VAL A 784      74.560  33.720  43.870  1.00  0.00           C
ATOM   3202  HA  VAL A 784      73.870  33.120  44.460  1.00  0.00           H
ATOM   3203  CB  VAL A 784      76.000  33.260  44.130  1.00  0.00           C
ATOM   3204  HB  VAL A 784      76.690  33.560  43.310  1.00  0.00           H
ATOM   3205  CG1 VAL A 784      76.630  33.770  45.460  1.00  0.00           C
ATOM   3206 HG11 VAL A 784      76.040  33.500  46.350  1.00  0.00           H
ATOM   3207 HG12 VAL A 784      76.710  34.890  45.470  1.00  0.00           H
ATOM   3208 HG13 VAL A 784      77.610  33.270  45.580  1.00  0.00           H
ATOM   3209  CG2 VAL A 784      76.040  31.690  44.120  1.00  0.00           C
ATOM   3210 HG21 VAL A 784      75.190  31.220  43.570  1.00  0.00           H
ATOM   3211 HG22 VAL A 784      76.010  31.330  45.170  1.00  0.00           H
ATOM   3212 HG23 VAL A 784      77.010  31.320  43.720  1.00  0.00           H
ATOM   3213  C   VAL A 784      74.310  35.150  44.280  1.00  0.00           C
ATOM   3214  O   VAL A 784      73.660  35.480  45.230  1.00  0.00           O
ATOM   3215  N   ARG A 785      74.780  36.060  43.410  1.00  0.00           N
ATOM   3216  HN  ARG A 785      75.400  35.750  42.690  1.00  0.00           H
ATOM   3217  CA  ARG A 785      74.620  37.490  43.700  1.00  0.00           C
ATOM   3218  HA  ARG A 785      74.920  37.640  44.720  1.00  0.00           H
ATOM   3219  CB  ARG A 785      75.570  38.420  42.930  1.00  0.00           C
ATOM   3220  HB1 ARG A 785      76.590  37.980  43.030  1.00  0.00           H
ATOM   3221  HB2 ARG A 785      75.620  39.470  43.290  1.00  0.00           H
ATOM   3222  CG  ARG A 785      75.310  38.520  41.450  1.00  0.00           C
ATOM   3223  HG1 ARG A 785      74.330  38.980  41.180  1.00  0.00           H
ATOM   3224  HG2 ARG A 785      75.350  37.480  41.100  1.00  0.00           H
ATOM   3225  CD  ARG A 785      76.380  39.220  40.600  1.00  0.00           C
ATOM   3226  HD1 ARG A 785      77.440  38.950  40.790  1.00  0.00           H
ATOM   3227  HD2 ARG A 785      76.440  40.280  40.950  1.00  0.00           H
ATOM   3228  NE  ARG A 785      76.060  39.210  39.170  1.00  0.00           N
ATOM   3229  HE  ARG A 785      75.380  39.840  38.790  1.00  0.00           H
ATOM   3230  CZ  ARG A 785      76.950  38.780  38.310  1.00  0.00           C
ATOM   3231  NH1 ARG A 785      78.040  38.040  38.520  1.00  0.00           N
ATOM   3232 HH11 ARG A 785      78.670  37.900  37.760  1.00  0.00           H
ATOM   3233 HH12 ARG A 785      78.370  37.690  39.390  1.00  0.00           H
ATOM   3234  NH2 ARG A 785      76.920  39.300  37.130  1.00  0.00           N
ATOM   3235 HH21 ARG A 785      76.030  39.590  36.790  1.00  0.00           H
ATOM   3236 HH22 ARG A 785      77.560  38.880  36.480  1.00  0.00           H
ATOM   3237  C   ARG A 785      73.210  38.080  43.680  1.00  0.00           C
ATOM   3238  O   ARG A 785      72.790  38.920  44.440  1.00  0.00           O
ATOM   3239  N   SER A 786      72.390  37.590  42.660  1.00  0.00           N
ATOM   3240  HN  SER A 786      72.710  37.040  41.900  1.00  0.00           H
ATOM   3241  CA  SER A 786      71.010  37.900  42.540  1.00  0.00           C
ATOM   3242  HA  SER A 786      70.990  38.980  42.540  1.00  0.00           H
ATOM   3243  CB  SER A 786      70.360  37.530  41.190  1.00  0.00           C
ATOM   3244  HB1 SER A 786      70.750  38.180  40.380  1.00  0.00           H
ATOM   3245  HB2 SER A 786      69.260  37.610  41.320  1.00  0.00           H
ATOM   3246  OG  SER A 786      70.540  36.170  40.800  1.00  0.00           O
ATOM   3247  HG1 SER A 786      71.490  36.060  40.720  1.00  0.00           H
ATOM   3248  C   SER A 786      70.200  37.320  43.660  1.00  0.00           C
ATOM   3249  O   SER A 786      69.360  38.030  44.140  1.00  0.00           O
ATOM   3250  N   THR A 787      70.490  36.090  44.110  1.00  0.00           N
ATOM   3251  HN  THR A 787      71.270  35.650  43.640  1.00  0.00           H
ATOM   3252  CA  THR A 787      69.890  35.440  45.300  1.00  0.00           C
ATOM   3253  HA  THR A 787      68.820  35.410  45.130  1.00  0.00           H
ATOM   3254  CB  THR A 787      70.320  34.070  45.620  1.00  0.00           C
ATOM   3255  HB  THR A 787      71.420  34.050  45.800  1.00  0.00           H
ATOM   3256  OG1 THR A 787      70.050  33.260  44.530  1.00  0.00           O
ATOM   3257  HG1 THR A 787      70.780  33.390  43.920  1.00  0.00           H
ATOM   3258  CG2 THR A 787      69.760  33.540  46.920  1.00  0.00           C
ATOM   3259 HG21 THR A 787      70.200  32.540  47.170  1.00  0.00           H
ATOM   3260 HG22 THR A 787      68.660  33.480  46.900  1.00  0.00           H
ATOM   3261 HG23 THR A 787      70.120  34.070  47.830  1.00  0.00           H
ATOM   3262  C   THR A 787      70.110  36.340  46.510  1.00  0.00           C
ATOM   3263  O   THR A 787      69.090  36.690  47.170  1.00  0.00           O
ATOM   3264  N   ILE A 788      71.310  36.940  46.680  1.00  0.00           N
ATOM   3265  HN  ILE A 788      72.020  36.710  46.020  1.00  0.00           H
ATOM   3266  CA  ILE A 788      71.610  37.840  47.860  1.00  0.00           C
ATOM   3267  HA  ILE A 788      71.260  37.400  48.790  1.00  0.00           H
ATOM   3268  CB  ILE A 788      73.090  38.130  48.050  1.00  0.00           C
ATOM   3269  HB  ILE A 788      73.600  38.380  47.090  1.00  0.00           H
ATOM   3270  CG2 ILE A 788      73.430  39.300  48.990  1.00  0.00           C
ATOM   3271 HG21 ILE A 788      74.520  39.290  49.180  1.00  0.00           H
ATOM   3272 HG22 ILE A 788      72.900  39.220  49.970  1.00  0.00           H
ATOM   3273 HG23 ILE A 788      73.110  40.210  48.460  1.00  0.00           H
ATOM   3274  CG1 ILE A 788      73.760  36.860  48.550  1.00  0.00           C
ATOM   3275 HG11 ILE A 788      73.280  35.920  48.210  1.00  0.00           H
ATOM   3276 HG12 ILE A 788      73.850  36.890  49.650  1.00  0.00           H
ATOM   3277  CD  ILE A 788      75.270  36.800  48.260  1.00  0.00           C
ATOM   3278  HD1 ILE A 788      75.670  35.820  48.600  1.00  0.00           H
ATOM   3279  HD2 ILE A 788      75.810  37.620  48.760  1.00  0.00           H
ATOM   3280  HD3 ILE A 788      75.340  36.920  47.160  1.00  0.00           H
ATOM   3281  C   ILE A 788      70.780  39.100  47.840  1.00  0.00           C
ATOM   3282  O   ILE A 788      70.180  39.490  48.840  1.00  0.00           O
ATOM   3283  N   SER A 789      70.600  39.750  46.710  1.00  0.00           N
ATOM   3284  HN  SER A 789      70.790  39.400  45.790  1.00  0.00           H
ATOM   3285  CA  SER A 789      69.650  40.880  46.590  1.00  0.00           C
ATOM   3286  HA  SER A 789      69.790  41.530  47.440  1.00  0.00           H
ATOM   3287  CB  SER A 789      69.830  41.750  45.320  1.00  0.00           C
ATOM   3288  HB1 SER A 789      69.170  42.630  45.420  1.00  0.00           H
ATOM   3289  HB2 SER A 789      69.380  41.190  44.470  1.00  0.00           H
ATOM   3290  OG  SER A 789      71.210  42.070  45.190  1.00  0.00           O
ATOM   3291  HG1 SER A 789      71.500  42.120  46.110  1.00  0.00           H
ATOM   3292  C   SER A 789      68.130  40.500  46.870  1.00  0.00           C
ATOM   3293  O   SER A 789      67.480  41.280  47.520  1.00  0.00           O
ATOM   3294  N   ASP A 790      67.620  39.380  46.330  1.00  0.00           N
ATOM   3295  HN  ASP A 790      68.110  38.740  45.740  1.00  0.00           H
ATOM   3296  CA  ASP A 790      66.310  38.910  46.480  1.00  0.00           C
ATOM   3297  HA  ASP A 790      65.680  39.670  46.020  1.00  0.00           H
ATOM   3298  CB  ASP A 790      66.100  37.660  45.580  1.00  0.00           C
ATOM   3299  HB1 ASP A 790      65.250  37.000  45.900  1.00  0.00           H
ATOM   3300  HB2 ASP A 790      66.980  36.990  45.550  1.00  0.00           H
ATOM   3301  CG  ASP A 790      65.820  38.060  44.140  1.00  0.00           C
ATOM   3302  OD1 ASP A 790      66.010  37.180  43.230  1.00  0.00           O
ATOM   3303  OD2 ASP A 790      65.440  39.210  43.870  1.00  0.00           O
ATOM   3304  C   ASP A 790      65.910  38.690  47.930  1.00  0.00           C
ATOM   3305  O   ASP A 790      64.840  39.050  48.360  1.00  0.00           O
ATOM   3306  N   PHE A 791      66.820  38.110  48.700  1.00  0.00           N
ATOM   3307  HN  PHE A 791      67.670  37.830  48.280  1.00  0.00           H
ATOM   3308  CA  PHE A 791      66.630  37.890  50.160  1.00  0.00           C
ATOM   3309  HA  PHE A 791      65.580  38.000  50.420  1.00  0.00           H
ATOM   3310  CB  PHE A 791      67.300  36.490  50.480  1.00  0.00           C
ATOM   3311  HB1 PHE A 791      67.460  36.360  51.580  1.00  0.00           H
ATOM   3312  HB2 PHE A 791      68.320  36.400  50.080  1.00  0.00           H
ATOM   3313  CG  PHE A 791      66.510  35.290  49.950  1.00  0.00           C
ATOM   3314  CD1 PHE A 791      66.510  34.900  48.590  1.00  0.00           C
ATOM   3315  HD1 PHE A 791      67.150  35.490  47.950  1.00  0.00           H
ATOM   3316  CE1 PHE A 791      65.740  33.900  48.020  1.00  0.00           C
ATOM   3317  HE1 PHE A 791      65.800  33.590  46.990  1.00  0.00           H
ATOM   3318  CZ  PHE A 791      64.930  33.210  48.890  1.00  0.00           C
ATOM   3319  HZ  PHE A 791      64.310  32.380  48.580  1.00  0.00           H
ATOM   3320  CD2 PHE A 791      65.760  34.470  50.790  1.00  0.00           C
ATOM   3321  HD2 PHE A 791      65.720  34.610  51.860  1.00  0.00           H
ATOM   3322  CE2 PHE A 791      64.930  33.490  50.270  1.00  0.00           C
ATOM   3323  HE2 PHE A 791      64.270  32.950  50.950  1.00  0.00           H
ATOM   3324  C   PHE A 791      67.190  38.840  51.140  1.00  0.00           C
ATOM   3325  O   PHE A 791      67.410  38.600  52.360  1.00  0.00           O
ATOM   3326  N   ALA A 792      67.620  40.060  50.670  1.00  0.00           N
ATOM   3327  HN  ALA A 792      67.550  40.230  49.690  1.00  0.00           H
ATOM   3328  CA  ALA A 792      68.310  41.130  51.400  1.00  0.00           C
ATOM   3329  HA  ALA A 792      69.350  40.960  51.620  1.00  0.00           H
ATOM   3330  CB  ALA A 792      68.290  42.350  50.470  1.00  0.00           C
ATOM   3331  HB1 ALA A 792      68.790  43.280  50.820  1.00  0.00           H
ATOM   3332  HB2 ALA A 792      67.230  42.570  50.220  1.00  0.00           H
ATOM   3333  HB3 ALA A 792      68.730  42.130  49.480  1.00  0.00           H
ATOM   3334  C   ALA A 792      67.820  41.570  52.760  1.00  0.00           C
ATOM   3335  O   ALA A 792      68.530  41.690  53.740  1.00  0.00           O
ATOM   3336  N   VAL A 793      66.490  41.770  52.790  1.00  0.00           N
ATOM   3337  HN  VAL A 793      65.980  41.730  51.950  1.00  0.00           H
ATOM   3338  CA  VAL A 793      65.880  42.180  54.080  1.00  0.00           C
ATOM   3339  HA  VAL A 793      66.590  42.860  54.520  1.00  0.00           H
ATOM   3340  CB  VAL A 793      64.530  42.860  53.840  1.00  0.00           C
ATOM   3341  HB  VAL A 793      63.870  42.260  53.180  1.00  0.00           H
ATOM   3342  CG1 VAL A 793      63.730  42.940  55.170  1.00  0.00           C
ATOM   3343 HG11 VAL A 793      62.670  43.250  55.070  1.00  0.00           H
ATOM   3344 HG12 VAL A 793      64.250  43.610  55.880  1.00  0.00           H
ATOM   3345 HG13 VAL A 793      63.580  41.900  55.550  1.00  0.00           H
ATOM   3346  CG2 VAL A 793      64.760  44.300  53.180  1.00  0.00           C
ATOM   3347 HG21 VAL A 793      63.840  44.870  52.920  1.00  0.00           H
ATOM   3348 HG22 VAL A 793      65.320  44.210  52.220  1.00  0.00           H
ATOM   3349 HG23 VAL A 793      65.330  44.840  53.960  1.00  0.00           H
ATOM   3350  C   VAL A 793      65.920  41.090  55.100  1.00  0.00           C
ATOM   3351  O   VAL A 793      66.330  41.340  56.280  1.00  0.00           O
ATOM   3352  N   PHE A 794      65.500  39.830  54.760  1.00  0.00           N
ATOM   3353  HN  PHE A 794      65.340  39.750  53.780  1.00  0.00           H
ATOM   3354  CA  PHE A 794      65.530  38.620  55.550  1.00  0.00           C
ATOM   3355  HA  PHE A 794      64.860  38.720  56.380  1.00  0.00           H
ATOM   3356  CB  PHE A 794      64.930  37.450  54.620  1.00  0.00           C
ATOM   3357  HB1 PHE A 794      65.700  37.150  53.900  1.00  0.00           H
ATOM   3358  HB2 PHE A 794      64.040  37.820  54.060  1.00  0.00           H
ATOM   3359  CG  PHE A 794      64.580  36.210  55.350  1.00  0.00           C
ATOM   3360  CD1 PHE A 794      63.290  35.990  55.830  1.00  0.00           C
ATOM   3361  HD1 PHE A 794      62.550  36.790  55.880  1.00  0.00           H
ATOM   3362  CE1 PHE A 794      63.020  34.820  56.520  1.00  0.00           C
ATOM   3363  HE1 PHE A 794      62.000  34.470  56.620  1.00  0.00           H
ATOM   3364  CZ  PHE A 794      63.970  33.780  56.720  1.00  0.00           C
ATOM   3365  HZ  PHE A 794      63.610  32.900  57.220  1.00  0.00           H
ATOM   3366  CD2 PHE A 794      65.520  35.180  55.470  1.00  0.00           C
ATOM   3367  HD2 PHE A 794      66.470  35.290  54.970  1.00  0.00           H
ATOM   3368  CE2 PHE A 794      65.220  34.020  56.160  1.00  0.00           C
ATOM   3369  HE2 PHE A 794      65.960  33.240  56.270  1.00  0.00           H
ATOM   3370  C   PHE A 794      66.950  38.320  56.120  1.00  0.00           C
ATOM   3371  O   PHE A 794      67.210  38.090  57.310  1.00  0.00           O
ATOM   3372  N   LEU A 795      67.990  38.290  55.290  1.00  0.00           N
ATOM   3373  HN  LEU A 795      67.890  38.380  54.300  1.00  0.00           H
ATOM   3374  CA  LEU A 795      69.390  38.190  55.670  1.00  0.00           C
ATOM   3375  HA  LEU A 795      69.570  37.270  56.220  1.00  0.00           H
ATOM   3376  CB  LEU A 795      70.250  38.080  54.450  1.00  0.00           C
ATOM   3377  HB1 LEU A 795      71.350  38.060  54.640  1.00  0.00           H
ATOM   3378  HB2 LEU A 795      70.120  38.940  53.760  1.00  0.00           H
ATOM   3379  CG  LEU A 795      69.970  36.880  53.510  1.00  0.00           C
ATOM   3380  HG  LEU A 795      68.900  36.830  53.270  1.00  0.00           H
ATOM   3381  CD1 LEU A 795      70.640  37.130  52.170  1.00  0.00           C
ATOM   3382 HD11 LEU A 795      71.740  37.070  52.210  1.00  0.00           H
ATOM   3383 HD12 LEU A 795      70.330  38.080  51.670  1.00  0.00           H
ATOM   3384 HD13 LEU A 795      70.200  36.450  51.410  1.00  0.00           H
ATOM   3385  CD2 LEU A 795      70.330  35.570  54.200  1.00  0.00           C
ATOM   3386 HD21 LEU A 795      69.610  34.800  53.840  1.00  0.00           H
ATOM   3387 HD22 LEU A 795      70.100  35.490  55.280  1.00  0.00           H
ATOM   3388 HD23 LEU A 795      71.340  35.290  53.830  1.00  0.00           H
ATOM   3389  C   LEU A 795      69.850  39.270  56.590  1.00  0.00           C
ATOM   3390  O   LEU A 795      70.460  38.970  57.670  1.00  0.00           O
ATOM   3391  N   THR A 796      69.390  40.540  56.420  1.00  0.00           N
ATOM   3392  HN  THR A 796      68.880  40.810  55.600  1.00  0.00           H
ATOM   3393  CA  THR A 796      69.750  41.590  57.400  1.00  0.00           C
ATOM   3394  HA  THR A 796      70.820  41.620  57.540  1.00  0.00           H
ATOM   3395  CB  THR A 796      69.420  42.990  56.960  1.00  0.00           C
ATOM   3396  HB  THR A 796      68.350  43.030  56.650  1.00  0.00           H
ATOM   3397  OG1 THR A 796      70.190  43.240  55.770  1.00  0.00           O
ATOM   3398  HG1 THR A 796      69.680  42.900  55.040  1.00  0.00           H
ATOM   3399  CG2 THR A 796      69.680  44.080  58.020  1.00  0.00           C
ATOM   3400 HG21 THR A 796      68.970  44.040  58.880  1.00  0.00           H
ATOM   3401 HG22 THR A 796      69.640  45.100  57.590  1.00  0.00           H
ATOM   3402 HG23 THR A 796      70.690  44.030  58.460  1.00  0.00           H
ATOM   3403  C   THR A 796      69.190  41.290  58.780  1.00  0.00           C
ATOM   3404  O   THR A 796      69.910  41.390  59.740  1.00  0.00           O
ATOM   3405  N   ILE A 797      67.860  40.950  58.890  1.00  0.00           N
ATOM   3406  HN  ILE A 797      67.310  40.850  58.060  1.00  0.00           H
ATOM   3407  CA  ILE A 797      67.280  40.410  60.120  1.00  0.00           C
ATOM   3408  HA  ILE A 797      67.350  41.140  60.920  1.00  0.00           H
ATOM   3409  CB  ILE A 797      65.740  40.060  60.090  1.00  0.00           C
ATOM   3410  HB  ILE A 797      65.570  39.320  59.280  1.00  0.00           H
ATOM   3411  CG2 ILE A 797      65.230  39.640  61.560  1.00  0.00           C
ATOM   3412 HG21 ILE A 797      64.140  39.430  61.470  1.00  0.00           H
ATOM   3413 HG22 ILE A 797      65.500  40.380  62.340  1.00  0.00           H
ATOM   3414 HG23 ILE A 797      65.730  38.660  61.750  1.00  0.00           H
ATOM   3415  CG1 ILE A 797      64.980  41.370  59.620  1.00  0.00           C
ATOM   3416 HG11 ILE A 797      65.380  41.600  58.620  1.00  0.00           H
ATOM   3417 HG12 ILE A 797      65.340  42.200  60.270  1.00  0.00           H
ATOM   3418  CD  ILE A 797      63.490  41.210  59.460  1.00  0.00           C
ATOM   3419  HD1 ILE A 797      62.970  41.890  58.750  1.00  0.00           H
ATOM   3420  HD2 ILE A 797      63.000  41.490  60.410  1.00  0.00           H
ATOM   3421  HD3 ILE A 797      63.240  40.180  59.160  1.00  0.00           H
ATOM   3422  C   ILE A 797      68.060  39.180  60.800  1.00  0.00           C
ATOM   3423  O   ILE A 797      68.280  39.160  62.040  1.00  0.00           O
ATOM   3424  N   VAL A 798      68.440  38.170  60.010  1.00  0.00           N
ATOM   3425  HN  VAL A 798      68.160  38.110  59.050  1.00  0.00           H
ATOM   3426  CA  VAL A 798      69.210  37.010  60.490  1.00  0.00           C
ATOM   3427  HA  VAL A 798      68.650  36.600  61.320  1.00  0.00           H
ATOM   3428  CB  VAL A 798      69.020  36.010  59.330  1.00  0.00           C
ATOM   3429  HB  VAL A 798      69.090  36.580  58.380  1.00  0.00           H
ATOM   3430  CG1 VAL A 798      70.000  34.790  59.380  1.00  0.00           C
ATOM   3431 HG11 VAL A 798      71.040  35.190  59.410  1.00  0.00           H
ATOM   3432 HG12 VAL A 798      69.930  34.140  58.490  1.00  0.00           H
ATOM   3433 HG13 VAL A 798      69.790  34.280  60.350  1.00  0.00           H
ATOM   3434  CG2 VAL A 798      67.590  35.360  59.370  1.00  0.00           C
ATOM   3435 HG21 VAL A 798      67.330  34.620  58.590  1.00  0.00           H
ATOM   3436 HG22 VAL A 798      66.830  36.170  59.330  1.00  0.00           H
ATOM   3437 HG23 VAL A 798      67.550  34.900  60.370  1.00  0.00           H
ATOM   3438  C   VAL A 798      70.640  37.260  60.870  1.00  0.00           C
ATOM   3439  O   VAL A 798      71.070  36.740  61.890  1.00  0.00           O
ATOM   3440  N   ILE A 799      71.360  38.020  60.040  1.00  0.00           N
ATOM   3441  HN  ILE A 799      70.930  38.390  59.220  1.00  0.00           H
ATOM   3442  CA  ILE A 799      72.690  38.520  60.330  1.00  0.00           C
ATOM   3443  HA  ILE A 799      73.290  37.640  60.530  1.00  0.00           H
ATOM   3444  CB  ILE A 799      73.320  39.320  59.180  1.00  0.00           C
ATOM   3445  HB  ILE A 799      72.740  40.200  58.870  1.00  0.00           H
ATOM   3446  CG2 ILE A 799      74.710  39.950  59.660  1.00  0.00           C
ATOM   3447 HG21 ILE A 799      75.230  40.470  58.820  1.00  0.00           H
ATOM   3448 HG22 ILE A 799      75.290  39.190  60.200  1.00  0.00           H
ATOM   3449 HG23 ILE A 799      74.580  40.740  60.420  1.00  0.00           H
ATOM   3450  CG1 ILE A 799      73.610  38.410  57.970  1.00  0.00           C
ATOM   3451 HG11 ILE A 799      72.690  37.840  57.730  1.00  0.00           H
ATOM   3452 HG12 ILE A 799      74.460  37.730  58.140  1.00  0.00           H
ATOM   3453  CD  ILE A 799      73.820  39.220  56.700  1.00  0.00           C
ATOM   3454  HD1 ILE A 799      73.030  39.980  56.580  1.00  0.00           H
ATOM   3455  HD2 ILE A 799      74.030  38.620  55.790  1.00  0.00           H
ATOM   3456  HD3 ILE A 799      74.730  39.870  56.710  1.00  0.00           H
ATOM   3457  C   ILE A 799      72.710  39.360  61.570  1.00  0.00           C
ATOM   3458  O   ILE A 799      73.690  39.250  62.350  1.00  0.00           O
ATOM   3459  N   MET A 800      71.690  40.250  61.770  1.00  0.00           N
ATOM   3460  HN  MET A 800      71.060  40.430  61.020  1.00  0.00           H
ATOM   3461  CA  MET A 800      71.790  41.130  62.890  1.00  0.00           C
ATOM   3462  HA  MET A 800      72.810  41.480  62.850  1.00  0.00           H
ATOM   3463  CB  MET A 800      70.950  42.380  62.720  1.00  0.00           C
ATOM   3464  HB1 MET A 800      70.730  42.940  63.650  1.00  0.00           H
ATOM   3465  HB2 MET A 800      70.020  41.890  62.360  1.00  0.00           H
ATOM   3466  CG  MET A 800      71.560  43.370  61.650  1.00  0.00           C
ATOM   3467  HG1 MET A 800      70.910  44.260  61.660  1.00  0.00           H
ATOM   3468  HG2 MET A 800      71.610  42.910  60.640  1.00  0.00           H
ATOM   3469  SD  MET A 800      73.150  43.940  62.220  1.00  0.00           S
ATOM   3470  CE  MET A 800      73.480  44.930  60.680  1.00  0.00           C
ATOM   3471  HE1 MET A 800      72.570  45.280  60.160  1.00  0.00           H
ATOM   3472  HE2 MET A 800      74.160  44.530  59.900  1.00  0.00           H
ATOM   3473  HE3 MET A 800      74.030  45.850  60.930  1.00  0.00           H
ATOM   3474  C   MET A 800      71.430  40.540  64.190  1.00  0.00           C
ATOM   3475  O   MET A 800      71.920  41.050  65.220  1.00  0.00           O
ATOM   3476  N   VAL A 801      70.660  39.460  64.300  1.00  0.00           N
ATOM   3477  HN  VAL A 801      70.210  39.020  63.530  1.00  0.00           H
ATOM   3478  CA  VAL A 801      70.630  38.620  65.490  1.00  0.00           C
ATOM   3479  HA  VAL A 801      70.280  39.200  66.340  1.00  0.00           H
ATOM   3480  CB  VAL A 801      69.580  37.520  65.570  1.00  0.00           C
ATOM   3481  HB  VAL A 801      69.780  36.830  64.720  1.00  0.00           H
ATOM   3482  CG1 VAL A 801      69.670  36.800  66.930  1.00  0.00           C
ATOM   3483 HG11 VAL A 801      70.410  35.970  66.810  1.00  0.00           H
ATOM   3484 HG12 VAL A 801      68.660  36.390  67.140  1.00  0.00           H
ATOM   3485 HG13 VAL A 801      69.970  37.370  67.830  1.00  0.00           H
ATOM   3486  CG2 VAL A 801      68.100  37.990  65.410  1.00  0.00           C
ATOM   3487 HG21 VAL A 801      67.600  37.110  64.950  1.00  0.00           H
ATOM   3488 HG22 VAL A 801      67.900  38.930  64.850  1.00  0.00           H
ATOM   3489 HG23 VAL A 801      67.840  38.130  66.480  1.00  0.00           H
ATOM   3490  C   VAL A 801      72.010  38.150  65.940  1.00  0.00           C
ATOM   3491  O   VAL A 801      72.360  38.230  67.140  1.00  0.00           O
ATOM   3492  N   THR A 802      72.940  37.660  65.020  1.00  0.00           N
ATOM   3493  HN  THR A 802      72.610  37.630  64.080  1.00  0.00           H
ATOM   3494  CA  THR A 802      74.300  37.380  65.390  1.00  0.00           C
ATOM   3495  HA  THR A 802      74.250  36.670  66.190  1.00  0.00           H
ATOM   3496  CB  THR A 802      75.040  36.580  64.360  1.00  0.00           C
ATOM   3497  HB  THR A 802      76.000  36.200  64.750  1.00  0.00           H
ATOM   3498  OG1 THR A 802      75.510  37.310  63.230  1.00  0.00           O
ATOM   3499  HG1 THR A 802      74.740  37.630  62.770  1.00  0.00           H
ATOM   3500  CG2 THR A 802      74.130  35.460  63.880  1.00  0.00           C
ATOM   3501 HG21 THR A 802      74.750  34.840  63.200  1.00  0.00           H
ATOM   3502 HG22 THR A 802      73.250  35.810  63.320  1.00  0.00           H
ATOM   3503 HG23 THR A 802      73.760  34.950  64.790  1.00  0.00           H
ATOM   3504  C   THR A 802      75.090  38.590  65.830  1.00  0.00           C
ATOM   3505  O   THR A 802      75.800  38.560  66.830  1.00  0.00           O
ATOM   3506  N   ILE A 803      74.880  39.710  65.090  1.00  0.00           N
ATOM   3507  HN  ILE A 803      74.390  39.690  64.230  1.00  0.00           H
ATOM   3508  CA  ILE A 803      75.530  40.960  65.480  1.00  0.00           C
ATOM   3509  HA  ILE A 803      76.530  40.570  65.480  1.00  0.00           H
ATOM   3510  CB  ILE A 803      75.610  41.980  64.300  1.00  0.00           C
ATOM   3511  HB  ILE A 803      74.690  41.950  63.700  1.00  0.00           H
ATOM   3512  CG2 ILE A 803      75.750  43.440  64.750  1.00  0.00           C
ATOM   3513 HG21 ILE A 803      76.740  43.490  65.260  1.00  0.00           H
ATOM   3514 HG22 ILE A 803      74.880  43.820  65.340  1.00  0.00           H
ATOM   3515 HG23 ILE A 803      75.860  44.040  63.820  1.00  0.00           H
ATOM   3516  CG1 ILE A 803      76.770  41.510  63.290  1.00  0.00           C
ATOM   3517 HG11 ILE A 803      76.640  40.420  63.070  1.00  0.00           H
ATOM   3518 HG12 ILE A 803      77.740  41.670  63.800  1.00  0.00           H
ATOM   3519  CD  ILE A 803      76.840  42.280  61.970  1.00  0.00           C
ATOM   3520  HD1 ILE A 803      75.840  42.200  61.490  1.00  0.00           H
ATOM   3521  HD2 ILE A 803      77.580  41.860  61.250  1.00  0.00           H
ATOM   3522  HD3 ILE A 803      77.010  43.370  62.170  1.00  0.00           H
ATOM   3523  C   ILE A 803      75.190  41.520  66.820  1.00  0.00           C
ATOM   3524  O   ILE A 803      76.040  41.730  67.620  1.00  0.00           O
ATOM   3525  N   ASP A 804      73.910  41.640  67.120  1.00  0.00           N
ATOM   3526  HN  ASP A 804      73.220  41.310  66.470  1.00  0.00           H
ATOM   3527  CA  ASP A 804      73.450  42.010  68.440  1.00  0.00           C
ATOM   3528  HA  ASP A 804      73.890  42.970  68.650  1.00  0.00           H
ATOM   3529  CB  ASP A 804      71.840  42.190  68.380  1.00  0.00           C
ATOM   3530  HB1 ASP A 804      71.390  41.260  67.970  1.00  0.00           H
ATOM   3531  HB2 ASP A 804      71.550  43.070  67.770  1.00  0.00           H
ATOM   3532  CG  ASP A 804      71.340  42.570  69.760  1.00  0.00           C
ATOM   3533  OD1 ASP A 804      70.670  41.720  70.390  1.00  0.00           O
ATOM   3534  OD2 ASP A 804      71.650  43.720  70.150  1.00  0.00           O
ATOM   3535  C   ASP A 804      73.970  41.000  69.490  1.00  0.00           C
ATOM   3536  O   ASP A 804      74.360  41.510  70.530  1.00  0.00           O
ATOM   3537  N   TYR A 805      74.040  39.650  69.220  1.00  0.00           N
ATOM   3538  HN  TYR A 805      73.720  39.230  68.390  1.00  0.00           H
ATOM   3539  CA  TYR A 805      74.540  38.610  70.280  1.00  0.00           C
ATOM   3540  HA  TYR A 805      73.920  38.720  71.150  1.00  0.00           H
ATOM   3541  CB  TYR A 805      74.400  37.190  69.750  1.00  0.00           C
ATOM   3542  HB1 TYR A 805      74.490  37.200  68.640  1.00  0.00           H
ATOM   3543  HB2 TYR A 805      73.360  36.890  70.000  1.00  0.00           H
ATOM   3544  CG  TYR A 805      75.300  36.130  70.390  1.00  0.00           C
ATOM   3545  CD1 TYR A 805      75.170  35.660  71.740  1.00  0.00           C
ATOM   3546  HD1 TYR A 805      74.440  35.940  72.490  1.00  0.00           H
ATOM   3547  CE1 TYR A 805      75.930  34.640  72.170  1.00  0.00           C
ATOM   3548  HE1 TYR A 805      75.720  34.250  73.160  1.00  0.00           H
ATOM   3549  CZ  TYR A 805      76.960  34.110  71.360  1.00  0.00           C
ATOM   3550  OH  TYR A 805      77.660  33.070  71.820  1.00  0.00           O
ATOM   3551  HH  TYR A 805      78.540  33.120  71.450  1.00  0.00           H
ATOM   3552  CD2 TYR A 805      76.490  35.770  69.690  1.00  0.00           C
ATOM   3553  HD2 TYR A 805      76.740  36.210  68.730  1.00  0.00           H
ATOM   3554  CE2 TYR A 805      77.240  34.730  70.180  1.00  0.00           C
ATOM   3555  HE2 TYR A 805      78.030  34.440  69.490  1.00  0.00           H
ATOM   3556  C   TYR A 805      75.920  38.910  70.630  1.00  0.00           C
ATOM   3557  O   TYR A 805      76.250  38.810  71.790  1.00  0.00           O
ATOM   3558  N   LEU A 806      76.800  39.200  69.600  1.00  0.00           N
ATOM   3559  HN  LEU A 806      76.420  39.250  68.690  1.00  0.00           H
ATOM   3560  CA  LEU A 806      78.250  39.530  69.730  1.00  0.00           C
ATOM   3561  HA  LEU A 806      78.750  38.700  70.220  1.00  0.00           H
ATOM   3562  CB  LEU A 806      78.910  39.530  68.310  1.00  0.00           C
ATOM   3563  HB1 LEU A 806      78.330  40.350  67.810  1.00  0.00           H
ATOM   3564  HB2 LEU A 806      78.760  38.570  67.800  1.00  0.00           H
ATOM   3565  CG  LEU A 806      80.430  39.840  68.280  1.00  0.00           C
ATOM   3566  HG  LEU A 806      80.520  40.900  68.610  1.00  0.00           H
ATOM   3567  CD1 LEU A 806      81.370  39.030  69.200  1.00  0.00           C
ATOM   3568 HD11 LEU A 806      81.330  39.360  70.260  1.00  0.00           H
ATOM   3569 HD12 LEU A 806      82.430  39.250  68.920  1.00  0.00           H
ATOM   3570 HD13 LEU A 806      81.130  37.940  69.160  1.00  0.00           H
ATOM   3571  CD2 LEU A 806      80.930  39.950  66.800  1.00  0.00           C
ATOM   3572 HD21 LEU A 806      80.320  40.770  66.370  1.00  0.00           H
ATOM   3573 HD22 LEU A 806      80.790  38.960  66.300  1.00  0.00           H
ATOM   3574 HD23 LEU A 806      82.020  40.140  66.770  1.00  0.00           H
ATOM   3575  C   LEU A 806      78.510  40.810  70.430  1.00  0.00           C
ATOM   3576  O   LEU A 806      79.360  40.970  71.280  1.00  0.00           O
ATOM   3577  N   VAL A 807      77.760  41.810  70.130  1.00  0.00           N
ATOM   3578  HN  VAL A 807      76.960  41.710  69.540  1.00  0.00           H
ATOM   3579  CA  VAL A 807      77.790  43.060  70.920  1.00  0.00           C
ATOM   3580  HA  VAL A 807      78.790  43.450  71.030  1.00  0.00           H
ATOM   3581  CB  VAL A 807      77.000  44.050  70.130  1.00  0.00           C
ATOM   3582  HB  VAL A 807      75.960  43.770  69.830  1.00  0.00           H
ATOM   3583  CG1 VAL A 807      76.900  45.410  70.770  1.00  0.00           C
ATOM   3584 HG11 VAL A 807      77.880  45.690  71.230  1.00  0.00           H
ATOM   3585 HG12 VAL A 807      76.070  45.350  71.500  1.00  0.00           H
ATOM   3586 HG13 VAL A 807      76.660  46.230  70.060  1.00  0.00           H
ATOM   3587  CG2 VAL A 807      77.710  44.070  68.740  1.00  0.00           C
ATOM   3588 HG21 VAL A 807      78.610  44.710  68.800  1.00  0.00           H
ATOM   3589 HG22 VAL A 807      76.970  44.620  68.120  1.00  0.00           H
ATOM   3590 HG23 VAL A 807      77.880  43.190  68.080  1.00  0.00           H
ATOM   3591  C   VAL A 807      77.320  42.930  72.270  1.00  0.00           C
ATOM   3592  O   VAL A 807      77.940  43.550  73.170  1.00  0.00           O
ATOM   3593  N   GLY A 808      76.250  42.080  72.610  1.00  0.00           N
ATOM   3594  HN  GLY A 808      75.700  41.610  71.940  1.00  0.00           H
ATOM   3595  CA  GLY A 808      75.970  41.670  74.010  1.00  0.00           C
ATOM   3596  HA1 GLY A 808      76.930  41.370  74.430  1.00  0.00           H
ATOM   3597  HA2 GLY A 808      75.350  40.800  73.820  1.00  0.00           H
ATOM   3598  C   GLY A 808      75.320  42.650  74.910  1.00  0.00           C
ATOM   3599  O   GLY A 808      75.120  42.460  76.130  1.00  0.00           O
ATOM   3600  N   VAL A 809      74.790  43.720  74.290  1.00  0.00           N
ATOM   3601  HN  VAL A 809      75.180  43.800  73.380  1.00  0.00           H
ATOM   3602  CA  VAL A 809      74.170  44.890  74.900  1.00  0.00           C
ATOM   3603  HA  VAL A 809      74.440  44.890  75.950  1.00  0.00           H
ATOM   3604  CB  VAL A 809      74.690  46.240  74.260  1.00  0.00           C
ATOM   3605  HB  VAL A 809      74.510  46.300  73.180  1.00  0.00           H
ATOM   3606  CG1 VAL A 809      73.970  47.460  74.860  1.00  0.00           C
ATOM   3607 HG11 VAL A 809      72.900  47.360  74.580  1.00  0.00           H
ATOM   3608 HG12 VAL A 809      74.360  48.410  74.440  1.00  0.00           H
ATOM   3609 HG13 VAL A 809      74.000  47.560  75.970  1.00  0.00           H
ATOM   3610  CG2 VAL A 809      76.220  46.360  74.420  1.00  0.00           C
ATOM   3611 HG21 VAL A 809      76.760  45.550  73.910  1.00  0.00           H
ATOM   3612 HG22 VAL A 809      76.460  46.220  75.500  1.00  0.00           H
ATOM   3613 HG23 VAL A 809      76.580  47.370  74.120  1.00  0.00           H
ATOM   3614  C   VAL A 809      72.690  44.860  74.600  1.00  0.00           C
ATOM   3615  O   VAL A 809      72.330  44.970  73.420  1.00  0.00           O
ATOM   3616  N   PRO A 810      71.830  44.650  75.640  1.00  0.00           N
ATOM   3617  CD  PRO A 810      72.200  44.870  77.010  1.00  0.00           C
ATOM   3618  HD1 PRO A 810      72.630  45.890  77.120  1.00  0.00           H
ATOM   3619  HD2 PRO A 810      72.810  44.020  77.360  1.00  0.00           H
ATOM   3620  CA  PRO A 810      70.520  44.030  75.530  1.00  0.00           C
ATOM   3621  HA  PRO A 810      70.620  43.170  74.890  1.00  0.00           H
ATOM   3622  CB  PRO A 810      70.180  43.720  77.010  1.00  0.00           C
ATOM   3623  HB1 PRO A 810      70.500  42.710  77.340  1.00  0.00           H
ATOM   3624  HB2 PRO A 810      69.110  43.750  77.290  1.00  0.00           H
ATOM   3625  CG  PRO A 810      70.930  44.850  77.700  1.00  0.00           C
ATOM   3626  HG1 PRO A 810      70.340  45.790  77.610  1.00  0.00           H
ATOM   3627  HG2 PRO A 810      70.990  44.570  78.780  1.00  0.00           H
ATOM   3628  C   PRO A 810      69.470  44.900  74.840  1.00  0.00           C
ATOM   3629  O   PRO A 810      68.580  45.280  75.590  1.00  0.00           O
ATOM   3630  N   SER A 811      69.540  45.030  73.530  1.00  0.00           N
ATOM   3631  HN  SER A 811      70.380  44.690  73.110  1.00  0.00           H
ATOM   3632  CA  SER A 811      68.700  45.920  72.650  1.00  0.00           C
ATOM   3633  HA  SER A 811      68.740  46.900  73.070  1.00  0.00           H
ATOM   3634  CB  SER A 811      69.280  45.920  71.260  1.00  0.00           C
ATOM   3635  HB1 SER A 811      70.370  46.120  71.310  1.00  0.00           H
ATOM   3636  HB2 SER A 811      68.790  46.680  70.610  1.00  0.00           H
ATOM   3637  OG  SER A 811      69.140  44.640  70.550  1.00  0.00           O
ATOM   3638  HG1 SER A 811      69.960  44.170  70.700  1.00  0.00           H
ATOM   3639  C   SER A 811      67.150  45.460  72.700  1.00  0.00           C
ATOM   3640  O   SER A 811      66.870  44.260  72.870  1.00  0.00           O
ATOM   3641  N   PRO A 812      66.120  46.330  72.750  1.00  0.00           N
ATOM   3642  CD  PRO A 812      66.210  47.760  73.090  1.00  0.00           C
ATOM   3643  HD1 PRO A 812      66.930  48.390  72.530  1.00  0.00           H
ATOM   3644  HD2 PRO A 812      66.560  47.750  74.150  1.00  0.00           H
ATOM   3645  CA  PRO A 812      64.730  45.940  72.630  1.00  0.00           C
ATOM   3646  HA  PRO A 812      64.500  45.510  73.600  1.00  0.00           H
ATOM   3647  CB  PRO A 812      64.000  47.250  72.410  1.00  0.00           C
ATOM   3648  HB1 PRO A 812      62.980  47.280  72.840  1.00  0.00           H
ATOM   3649  HB2 PRO A 812      63.900  47.540  71.340  1.00  0.00           H
ATOM   3650  CG  PRO A 812      64.780  48.320  73.170  1.00  0.00           C
ATOM   3651  HG1 PRO A 812      64.720  49.290  72.640  1.00  0.00           H
ATOM   3652  HG2 PRO A 812      64.610  48.390  74.270  1.00  0.00           H
ATOM   3653  C   PRO A 812      64.450  44.920  71.670  1.00  0.00           C
ATOM   3654  O   PRO A 812      64.830  45.100  70.520  1.00  0.00           O
ATOM   3655  N   LYS A 813      63.670  43.870  72.090  1.00  0.00           N
ATOM   3656  HN  LYS A 813      63.450  43.780  73.060  1.00  0.00           H
ATOM   3657  CA  LYS A 813      63.320  42.770  71.260  1.00  0.00           C
ATOM   3658  HA  LYS A 813      63.810  42.970  70.320  1.00  0.00           H
ATOM   3659  CB  LYS A 813      63.800  41.390  71.840  1.00  0.00           C
ATOM   3660  HB1 LYS A 813      63.430  40.550  71.190  1.00  0.00           H
ATOM   3661  HB2 LYS A 813      63.420  41.170  72.860  1.00  0.00           H
ATOM   3662  CG  LYS A 813      65.350  41.210  71.930  1.00  0.00           C
ATOM   3663  HG1 LYS A 813      65.470  40.140  72.220  1.00  0.00           H
ATOM   3664  HG2 LYS A 813      65.730  41.740  72.820  1.00  0.00           H
ATOM   3665  CD  LYS A 813      66.120  41.640  70.730  1.00  0.00           C
ATOM   3666  HD1 LYS A 813      65.970  42.710  70.510  1.00  0.00           H
ATOM   3667  HD2 LYS A 813      65.600  41.040  69.950  1.00  0.00           H
ATOM   3668  CE  LYS A 813      67.550  41.100  70.830  1.00  0.00           C
ATOM   3669  HE1 LYS A 813      67.960  41.050  69.800  1.00  0.00           H
ATOM   3670  HE2 LYS A 813      67.510  40.110  71.310  1.00  0.00           H
ATOM   3671  NZ  LYS A 813      68.340  42.020  71.660  1.00  0.00           N
ATOM   3672  HZ1 LYS A 813      69.310  42.020  71.270  1.00  0.00           H
ATOM   3673  HZ2 LYS A 813      68.340  41.840  72.680  1.00  0.00           H
ATOM   3674  HZ3 LYS A 813      68.030  43.010  71.520  1.00  0.00           H
ATOM   3675  C   LYS A 813      61.890  42.690  71.070  1.00  0.00           C
ATOM   3676  O   LYS A 813      61.010  43.140  71.870  1.00  0.00           O
ATOM   3677  N   LEU A 814      61.500  42.050  70.010  1.00  0.00           N
ATOM   3678  HN  LEU A 814      62.070  41.600  69.320  1.00  0.00           H
ATOM   3679  CA  LEU A 814      60.080  41.990  69.640  1.00  0.00           C
ATOM   3680  HA  LEU A 814      59.510  42.900  69.550  1.00  0.00           H
ATOM   3681  CB  LEU A 814      59.790  41.350  68.240  1.00  0.00           C
ATOM   3682  HB1 LEU A 814      60.290  40.350  68.250  1.00  0.00           H
ATOM   3683  HB2 LEU A 814      60.300  41.970  67.470  1.00  0.00           H
ATOM   3684  CG  LEU A 814      58.380  41.120  67.800  1.00  0.00           C
ATOM   3685  HG  LEU A 814      57.770  40.790  68.670  1.00  0.00           H
ATOM   3686  CD1 LEU A 814      57.880  42.360  67.180  1.00  0.00           C
ATOM   3687 HD11 LEU A 814      58.510  42.790  66.370  1.00  0.00           H
ATOM   3688 HD12 LEU A 814      57.910  43.260  67.810  1.00  0.00           H
ATOM   3689 HD13 LEU A 814      56.840  42.210  66.810  1.00  0.00           H
ATOM   3690  CD2 LEU A 814      58.240  39.970  66.770  1.00  0.00           C
ATOM   3691 HD21 LEU A 814      57.190  39.940  66.410  1.00  0.00           H
ATOM   3692 HD22 LEU A 814      58.740  39.080  67.210  1.00  0.00           H
ATOM   3693 HD23 LEU A 814      58.820  40.250  65.860  1.00  0.00           H
ATOM   3694  C   LEU A 814      59.340  41.140  70.720  1.00  0.00           C
ATOM   3695  O   LEU A 814      59.710  39.980  70.860  1.00  0.00           O
ATOM   3696  N   HSD A 815      58.200  41.700  71.300  1.00  0.00           N
ATOM   3697  HN  HSD A 815      58.030  42.680  71.240  1.00  0.00           H
ATOM   3698  CA  HSD A 815      57.290  40.880  72.150  1.00  0.00           C
ATOM   3699  HA  HSD A 815      57.890  40.300  72.840  1.00  0.00           H
ATOM   3700  CB  HSD A 815      56.390  41.780  73.050  1.00  0.00           C
ATOM   3701  HB1 HSD A 815      55.580  41.170  73.500  1.00  0.00           H
ATOM   3702  HB2 HSD A 815      55.730  42.450  72.450  1.00  0.00           H
ATOM   3703  ND1 HSD A 815      57.490  43.740  74.150  1.00  0.00           N
ATOM   3704  HD1 HSD A 815      57.140  44.430  73.520  1.00  0.00           H
ATOM   3705  CG  HSD A 815      57.190  42.410  74.140  1.00  0.00           C
ATOM   3706  CE1 HSD A 815      58.130  44.020  75.370  1.00  0.00           C
ATOM   3707  HE1 HSD A 815      58.310  45.000  75.810  1.00  0.00           H
ATOM   3708  NE2 HSD A 815      58.180  42.910  76.110  1.00  0.00           N
ATOM   3709  CD2 HSD A 815      57.510  41.930  75.320  1.00  0.00           C
ATOM   3710  HD2 HSD A 815      57.410  40.920  75.710  1.00  0.00           H
ATOM   3711  C   HSD A 815      56.410  39.820  71.380  1.00  0.00           C
ATOM   3712  O   HSD A 815      55.780  40.090  70.330  1.00  0.00           O
ATOM   3713  N   VAL A 816      56.350  38.600  71.920  1.00  0.00           N
ATOM   3714  HN  VAL A 816      57.020  38.290  72.590  1.00  0.00           H
ATOM   3715  CA  VAL A 816      55.490  37.510  71.420  1.00  0.00           C
ATOM   3716  HA  VAL A 816      54.910  37.790  70.560  1.00  0.00           H
ATOM   3717  CB  VAL A 816      56.270  36.300  70.840  1.00  0.00           C
ATOM   3718  HB  VAL A 816      55.570  35.540  70.440  1.00  0.00           H
ATOM   3719  CG1 VAL A 816      57.160  36.850  69.720  1.00  0.00           C
ATOM   3720 HG11 VAL A 816      56.580  37.570  69.090  1.00  0.00           H
ATOM   3721 HG12 VAL A 816      57.450  35.950  69.140  1.00  0.00           H
ATOM   3722 HG13 VAL A 816      58.100  37.290  70.100  1.00  0.00           H
ATOM   3723  CG2 VAL A 816      57.060  35.560  71.900  1.00  0.00           C
ATOM   3724 HG21 VAL A 816      57.890  34.910  71.580  1.00  0.00           H
ATOM   3725 HG22 VAL A 816      56.340  35.010  72.550  1.00  0.00           H
ATOM   3726 HG23 VAL A 816      57.530  36.280  72.600  1.00  0.00           H
ATOM   3727  C   VAL A 816      54.550  36.980  72.590  1.00  0.00           C
ATOM   3728  O   VAL A 816      54.900  36.860  73.750  1.00  0.00           O
ATOM   3729  N   PRO A 817      53.290  36.720  72.360  1.00  0.00           N
ATOM   3730  CD  PRO A 817      52.420  37.590  71.510  1.00  0.00           C
ATOM   3731  HD1 PRO A 817      52.720  37.450  70.440  1.00  0.00           H
ATOM   3732  HD2 PRO A 817      52.590  38.670  71.680  1.00  0.00           H
ATOM   3733  CA  PRO A 817      52.470  35.730  72.970  1.00  0.00           C
ATOM   3734  HA  PRO A 817      52.390  35.940  74.030  1.00  0.00           H
ATOM   3735  CB  PRO A 817      51.170  35.700  72.110  1.00  0.00           C
ATOM   3736  HB1 PRO A 817      50.290  35.350  72.690  1.00  0.00           H
ATOM   3737  HB2 PRO A 817      51.280  35.130  71.170  1.00  0.00           H
ATOM   3738  CG  PRO A 817      50.930  37.200  71.760  1.00  0.00           C
ATOM   3739  HG1 PRO A 817      50.240  37.540  70.960  1.00  0.00           H
ATOM   3740  HG2 PRO A 817      50.610  37.630  72.720  1.00  0.00           H
ATOM   3741  C   PRO A 817      53.180  34.370  73.040  1.00  0.00           C
ATOM   3742  O   PRO A 817      53.680  33.940  72.030  1.00  0.00           O
ATOM   3743  N   GLU A 818      53.390  33.700  74.210  1.00  0.00           N
ATOM   3744  HN  GLU A 818      52.990  34.170  75.000  1.00  0.00           H
ATOM   3745  CA  GLU A 818      53.860  32.310  74.330  1.00  0.00           C
ATOM   3746  HA  GLU A 818      54.270  32.070  73.360  1.00  0.00           H
ATOM   3747  CB  GLU A 818      54.980  32.330  75.440  1.00  0.00           C
ATOM   3748  HB1 GLU A 818      55.300  31.290  75.680  1.00  0.00           H
ATOM   3749  HB2 GLU A 818      54.670  32.860  76.360  1.00  0.00           H
ATOM   3750  CG  GLU A 818      56.300  33.000  74.940  1.00  0.00           C
ATOM   3751  HG1 GLU A 818      56.220  34.110  74.990  1.00  0.00           H
ATOM   3752  HG2 GLU A 818      56.310  32.800  73.850  1.00  0.00           H
ATOM   3753  CD  GLU A 818      57.500  32.680  75.760  1.00  0.00           C
ATOM   3754  OE1 GLU A 818      58.540  32.230  75.180  1.00  0.00           O
ATOM   3755  OE2 GLU A 818      57.330  32.930  77.020  1.00  0.00           O
ATOM   3756  C   GLU A 818      52.810  31.300  74.770  1.00  0.00           C
ATOM   3757  O   GLU A 818      52.960  30.100  74.750  1.00  0.00           O
ATOM   3758  N   LYS A 819      51.680  31.760  75.300  1.00  0.00           N
ATOM   3759  HN  LYS A 819      51.440  32.720  75.440  1.00  0.00           H
ATOM   3760  CA  LYS A 819      50.500  31.010  75.540  1.00  0.00           C
ATOM   3761  HA  LYS A 819      50.520  30.200  74.830  1.00  0.00           H
ATOM   3762  CB  LYS A 819      50.320  30.500  76.970  1.00  0.00           C
ATOM   3763  HB1 LYS A 819      51.210  29.990  77.390  1.00  0.00           H
ATOM   3764  HB2 LYS A 819      49.430  29.840  76.940  1.00  0.00           H
ATOM   3765  CG  LYS A 819      49.910  31.530  78.080  1.00  0.00           C
ATOM   3766  HG1 LYS A 819      49.580  30.970  78.980  1.00  0.00           H
ATOM   3767  HG2 LYS A 819      48.980  32.040  77.740  1.00  0.00           H
ATOM   3768  CD  LYS A 819      50.970  32.500  78.570  1.00  0.00           C
ATOM   3769  HD1 LYS A 819      51.210  33.140  77.700  1.00  0.00           H
ATOM   3770  HD2 LYS A 819      51.790  31.890  78.990  1.00  0.00           H
ATOM   3771  CE  LYS A 819      50.420  33.520  79.570  1.00  0.00           C
ATOM   3772  HE1 LYS A 819      49.600  34.080  79.080  1.00  0.00           H
ATOM   3773  HE2 LYS A 819      51.240  34.220  79.830  1.00  0.00           H
ATOM   3774  NZ  LYS A 819      49.990  32.860  80.840  1.00  0.00           N
ATOM   3775  HZ1 LYS A 819      49.180  32.230  80.690  1.00  0.00           H
ATOM   3776  HZ2 LYS A 819      49.780  33.620  81.510  1.00  0.00           H
ATOM   3777  HZ3 LYS A 819      50.840  32.340  81.160  1.00  0.00           H
ATOM   3778  C   LYS A 819      49.430  32.030  75.230  1.00  0.00           C
ATOM   3779  O   LYS A 819      49.700  33.240  75.390  1.00  0.00           O
ATOM   3780  N   PHE A 820      48.240  31.620  74.860  1.00  0.00           N
ATOM   3781  HN  PHE A 820      48.010  30.640  74.880  1.00  0.00           H
ATOM   3782  CA  PHE A 820      47.290  32.550  74.260  1.00  0.00           C
ATOM   3783  HA  PHE A 820      47.770  33.520  74.140  1.00  0.00           H
ATOM   3784  CB  PHE A 820      46.670  32.180  72.830  1.00  0.00           C
ATOM   3785  HB1 PHE A 820      45.810  32.830  72.590  1.00  0.00           H
ATOM   3786  HB2 PHE A 820      46.330  31.130  72.740  1.00  0.00           H
ATOM   3787  CG  PHE A 820      47.870  32.300  71.910  1.00  0.00           C
ATOM   3788  CD1 PHE A 820      48.820  31.250  71.850  1.00  0.00           C
ATOM   3789  HD1 PHE A 820      48.560  30.370  72.390  1.00  0.00           H
ATOM   3790  CE1 PHE A 820      49.960  31.410  71.100  1.00  0.00           C
ATOM   3791  HE1 PHE A 820      50.770  30.680  71.080  1.00  0.00           H
ATOM   3792  CZ  PHE A 820      50.190  32.530  70.270  1.00  0.00           C
ATOM   3793  HZ  PHE A 820      51.130  32.740  69.790  1.00  0.00           H
ATOM   3794  CD2 PHE A 820      48.140  33.480  71.200  1.00  0.00           C
ATOM   3795  HD2 PHE A 820      47.450  34.310  71.160  1.00  0.00           H
ATOM   3796  CE2 PHE A 820      49.230  33.550  70.380  1.00  0.00           C
ATOM   3797  HE2 PHE A 820      49.400  34.380  69.720  1.00  0.00           H
ATOM   3798  C   PHE A 820      46.130  32.730  75.260  1.00  0.00           C
ATOM   3799  O   PHE A 820      45.470  31.740  75.570  1.00  0.00           O
ATOM   3800  N   GLU A 821      45.900  33.950  75.780  1.00  0.00           N
ATOM   3801  HN  GLU A 821      46.470  34.700  75.420  1.00  0.00           H
ATOM   3802  CA  GLU A 821      44.890  34.240  76.750  1.00  0.00           C
ATOM   3803  HA  GLU A 821      44.540  33.280  77.120  1.00  0.00           H
ATOM   3804  CB  GLU A 821      45.550  35.080  77.780  1.00  0.00           C
ATOM   3805  HB1 GLU A 821      44.770  35.530  78.400  1.00  0.00           H
ATOM   3806  HB2 GLU A 821      46.070  35.960  77.330  1.00  0.00           H
ATOM   3807  CG  GLU A 821      46.590  34.240  78.570  1.00  0.00           C
ATOM   3808  HG1 GLU A 821      47.460  33.950  77.950  1.00  0.00           H
ATOM   3809  HG2 GLU A 821      46.160  33.240  78.840  1.00  0.00           H
ATOM   3810  CD  GLU A 821      47.140  34.810  79.780  1.00  0.00           C
ATOM   3811  OE1 GLU A 821      47.680  35.950  79.690  1.00  0.00           O
ATOM   3812  OE2 GLU A 821      47.010  34.240  80.930  1.00  0.00           O
ATOM   3813  C   GLU A 821      43.790  35.080  76.220  1.00  0.00           C
ATOM   3814  O   GLU A 821      44.000  35.890  75.320  1.00  0.00           O
ATOM   3815  N   PRO A 822      42.560  34.900  76.730  1.00  0.00           N
ATOM   3816  CD  PRO A 822      42.080  33.740  77.440  1.00  0.00           C
ATOM   3817  HD1 PRO A 822      42.470  33.680  78.480  1.00  0.00           H
ATOM   3818  HD2 PRO A 822      42.270  32.780  76.900  1.00  0.00           H
ATOM   3819  CA  PRO A 822      41.390  35.760  76.310  1.00  0.00           C
ATOM   3820  HA  PRO A 822      41.070  35.560  75.300  1.00  0.00           H
ATOM   3821  CB  PRO A 822      40.280  35.360  77.330  1.00  0.00           C
ATOM   3822  HB1 PRO A 822      39.320  35.500  76.810  1.00  0.00           H
ATOM   3823  HB2 PRO A 822      40.290  35.840  78.330  1.00  0.00           H
ATOM   3824  CG  PRO A 822      40.550  33.860  77.530  1.00  0.00           C
ATOM   3825  HG1 PRO A 822      40.120  33.440  78.460  1.00  0.00           H
ATOM   3826  HG2 PRO A 822      40.120  33.370  76.630  1.00  0.00           H
ATOM   3827  C   PRO A 822      41.580  37.300  76.340  1.00  0.00           C
ATOM   3828  O   PRO A 822      42.210  37.800  77.250  1.00  0.00           O
ATOM   3829  N   THR A 823      40.980  38.050  75.380  1.00  0.00           N
ATOM   3830  HN  THR A 823      40.440  37.590  74.670  1.00  0.00           H
ATOM   3831  CA  THR A 823      41.200  39.500  75.220  1.00  0.00           C
ATOM   3832  HA  THR A 823      42.260  39.590  75.410  1.00  0.00           H
ATOM   3833  CB  THR A 823      41.090  39.960  73.770  1.00  0.00           C
ATOM   3834  HB  THR A 823      41.510  40.990  73.820  1.00  0.00           H
ATOM   3835  OG1 THR A 823      39.780  40.070  73.290  1.00  0.00           O
ATOM   3836  HG1 THR A 823      39.200  39.380  73.610  1.00  0.00           H
ATOM   3837  CG2 THR A 823      41.960  39.100  72.770  1.00  0.00           C
ATOM   3838 HG21 THR A 823      42.840  38.730  73.310  1.00  0.00           H
ATOM   3839 HG22 THR A 823      42.360  39.680  71.910  1.00  0.00           H
ATOM   3840 HG23 THR A 823      41.410  38.250  72.300  1.00  0.00           H
ATOM   3841  C   THR A 823      40.360  40.310  76.180  1.00  0.00           C
ATOM   3842  O   THR A 823      40.610  41.500  76.420  1.00  0.00           O
ATOM   3843  N   HSD A 824      39.300  39.660  76.580  1.00  0.00           N
ATOM   3844  HN  HSD A 824      39.030  38.780  76.200  1.00  0.00           H
ATOM   3845  CA  HSD A 824      38.390  40.180  77.490  1.00  0.00           C
ATOM   3846  HA  HSD A 824      39.000  40.750  78.170  1.00  0.00           H
ATOM   3847  CB  HSD A 824      37.330  41.040  76.770  1.00  0.00           C
ATOM   3848  HB1 HSD A 824      36.620  40.370  76.230  1.00  0.00           H
ATOM   3849  HB2 HSD A 824      37.910  41.680  76.080  1.00  0.00           H
ATOM   3850  ND1 HSD A 824      35.290  41.370  78.290  1.00  0.00           N
ATOM   3851  HD1 HSD A 824      34.980  40.430  78.220  1.00  0.00           H
ATOM   3852  CG  HSD A 824      36.510  41.820  77.750  1.00  0.00           C
ATOM   3853  CE1 HSD A 824      34.750  42.470  78.870  1.00  0.00           C
ATOM   3854  HE1 HSD A 824      33.810  42.390  79.410  1.00  0.00           H
ATOM   3855  NE2 HSD A 824      35.500  43.540  78.780  1.00  0.00           N
ATOM   3856  CD2 HSD A 824      36.640  43.170  78.090  1.00  0.00           C
ATOM   3857  HD2 HSD A 824      37.400  43.840  77.740  1.00  0.00           H
ATOM   3858  C   HSD A 824      37.810  39.050  78.340  1.00  0.00           C
ATOM   3859  O   HSD A 824      37.580  38.010  77.770  1.00  0.00           O
ATOM   3860  N   PRO A 825      37.670  39.250  79.720  1.00  0.00           N
ATOM   3861  CD  PRO A 825      38.140  40.450  80.440  1.00  0.00           C
ATOM   3862  HD1 PRO A 825      37.580  41.360  80.110  1.00  0.00           H
ATOM   3863  HD2 PRO A 825      39.200  40.680  80.190  1.00  0.00           H
ATOM   3864  CA  PRO A 825      36.790  38.520  80.610  1.00  0.00           C
ATOM   3865  HA  PRO A 825      37.350  37.630  80.840  1.00  0.00           H
ATOM   3866  CB  PRO A 825      36.660  39.350  81.890  1.00  0.00           C
ATOM   3867  HB1 PRO A 825      36.640  38.610  82.730  1.00  0.00           H
ATOM   3868  HB2 PRO A 825      35.710  39.920  81.950  1.00  0.00           H
ATOM   3869  CG  PRO A 825      37.820  40.260  81.920  1.00  0.00           C
ATOM   3870  HG1 PRO A 825      37.620  41.220  82.460  1.00  0.00           H
ATOM   3871  HG2 PRO A 825      38.660  39.730  82.430  1.00  0.00           H
ATOM   3872  C   PRO A 825      35.420  38.000  80.120  1.00  0.00           C
ATOM   3873  O   PRO A 825      34.660  38.810  79.660  1.00  0.00           O
ATOM   3874  N   GLU A 826      35.160  36.690  80.180  1.00  0.00           N
ATOM   3875  HN  GLU A 826      35.760  36.000  80.590  1.00  0.00           H
ATOM   3876  CA  GLU A 826      34.030  35.980  79.770  1.00  0.00           C
ATOM   3877  HA  GLU A 826      34.140  34.960  80.130  1.00  0.00           H
ATOM   3878  CB  GLU A 826      32.690  36.380  80.400  1.00  0.00           C
ATOM   3879  HB1 GLU A 826      31.790  35.850  79.990  1.00  0.00           H
ATOM   3880  HB2 GLU A 826      32.400  37.440  80.270  1.00  0.00           H
ATOM   3881  CG  GLU A 826      32.650  36.060  81.910  1.00  0.00           C
ATOM   3882  HG1 GLU A 826      33.490  36.570  82.440  1.00  0.00           H
ATOM   3883  HG2 GLU A 826      32.990  35.010  82.050  1.00  0.00           H
ATOM   3884  CD  GLU A 826      31.300  36.180  82.530  1.00  0.00           C
ATOM   3885  OE1 GLU A 826      31.030  37.370  82.860  1.00  0.00           O
ATOM   3886  OE2 GLU A 826      30.610  35.170  82.760  1.00  0.00           O
ATOM   3887  C   GLU A 826      33.950  35.910  78.210  1.00  0.00           C
ATOM   3888  O   GLU A 826      32.790  35.920  77.790  1.00  0.00           O
ATOM   3889  N   ARG A 827      35.030  35.970  77.490  1.00  0.00           N
ATOM   3890  HN  ARG A 827      35.950  35.980  77.910  1.00  0.00           H
ATOM   3891  CA  ARG A 827      35.030  35.680  76.080  1.00  0.00           C
ATOM   3892  HA  ARG A 827      34.170  35.100  75.780  1.00  0.00           H
ATOM   3893  CB  ARG A 827      35.390  36.970  75.240  1.00  0.00           C
ATOM   3894  HB1 ARG A 827      35.790  36.770  74.220  1.00  0.00           H
ATOM   3895  HB2 ARG A 827      36.270  37.410  75.730  1.00  0.00           H
ATOM   3896  CG  ARG A 827      34.290  38.050  75.230  1.00  0.00           C
ATOM   3897  HG1 ARG A 827      34.760  38.880  74.660  1.00  0.00           H
ATOM   3898  HG2 ARG A 827      33.910  38.280  76.250  1.00  0.00           H
ATOM   3899  CD  ARG A 827      33.000  37.720  74.370  1.00  0.00           C
ATOM   3900  HD1 ARG A 827      32.430  36.820  74.680  1.00  0.00           H
ATOM   3901  HD2 ARG A 827      33.240  37.670  73.290  1.00  0.00           H
ATOM   3902  NE  ARG A 827      31.980  38.900  74.430  1.00  0.00           N
ATOM   3903  HE  ARG A 827      32.040  39.730  74.960  1.00  0.00           H
ATOM   3904  CZ  ARG A 827      30.870  38.950  73.660  1.00  0.00           C
ATOM   3905  NH1 ARG A 827      30.480  37.980  72.880  1.00  0.00           N
ATOM   3906 HH11 ARG A 827      30.970  37.100  72.820  1.00  0.00           H
ATOM   3907 HH12 ARG A 827      29.600  38.090  72.430  1.00  0.00           H
ATOM   3908  NH2 ARG A 827      30.040  39.910  73.710  1.00  0.00           N
ATOM   3909 HH21 ARG A 827      29.890  40.330  74.600  1.00  0.00           H
ATOM   3910 HH22 ARG A 827      29.260  39.660  73.140  1.00  0.00           H
ATOM   3911  C   ARG A 827      36.220  34.710  75.800  1.00  0.00           C
ATOM   3912  O   ARG A 827      37.000  34.490  76.680  1.00  0.00           O
ATOM   3913  N   GLY A 828      36.300  34.060  74.670  1.00  0.00           N
ATOM   3914  HN  GLY A 828      35.550  34.170  74.010  1.00  0.00           H
ATOM   3915  CA  GLY A 828      37.440  33.220  74.230  1.00  0.00           C
ATOM   3916  HA1 GLY A 828      37.220  32.790  73.260  1.00  0.00           H
ATOM   3917  HA2 GLY A 828      37.850  32.590  75.020  1.00  0.00           H
ATOM   3918  C   GLY A 828      38.620  34.110  73.760  1.00  0.00           C
ATOM   3919  O   GLY A 828      38.600  35.300  74.050  1.00  0.00           O
ATOM   3920  N   TRP A 829      39.750  33.480  73.220  1.00  0.00           N
ATOM   3921  HN  TRP A 829      39.670  32.510  73.020  1.00  0.00           H
ATOM   3922  CA  TRP A 829      40.920  34.200  72.620  1.00  0.00           C
ATOM   3923  HA  TRP A 829      41.320  34.910  73.330  1.00  0.00           H
ATOM   3924  CB  TRP A 829      42.090  33.210  72.350  1.00  0.00           C
ATOM   3925  HB1 TRP A 829      41.580  32.300  71.950  1.00  0.00           H
ATOM   3926  HB2 TRP A 829      42.560  32.970  73.340  1.00  0.00           H
ATOM   3927  CG  TRP A 829      43.150  33.580  71.460  1.00  0.00           C
ATOM   3928  CD1 TRP A 829      43.880  34.750  71.650  1.00  0.00           C
ATOM   3929  HD1 TRP A 829      43.590  35.530  72.320  1.00  0.00           H
ATOM   3930  NE1 TRP A 829      44.730  34.880  70.600  1.00  0.00           N
ATOM   3931  HE1 TRP A 829      45.170  35.710  70.340  1.00  0.00           H
ATOM   3932  CE2 TRP A 829      44.640  33.780  69.820  1.00  0.00           C
ATOM   3933  CD2 TRP A 829      43.730  32.870  70.380  1.00  0.00           C
ATOM   3934  CE3 TRP A 829      43.370  31.670  69.680  1.00  0.00           C
ATOM   3935  HE3 TRP A 829      42.540  31.110  70.080  1.00  0.00           H
ATOM   3936  CZ3 TRP A 829      44.090  31.310  68.530  1.00  0.00           C
ATOM   3937  HZ3 TRP A 829      43.800  30.420  67.970  1.00  0.00           H
ATOM   3938  CZ2 TRP A 829      45.350  33.420  68.630  1.00  0.00           C
ATOM   3939  HZ2 TRP A 829      46.090  34.040  68.130  1.00  0.00           H
ATOM   3940  CH2 TRP A 829      44.970  32.250  67.980  1.00  0.00           C
ATOM   3941  HH2 TRP A 829      45.500  31.980  67.080  1.00  0.00           H
ATOM   3942  C   TRP A 829      40.530  35.020  71.440  1.00  0.00           C
ATOM   3943  O   TRP A 829      41.070  36.120  71.320  1.00  0.00           O
ATOM   3944  N   ILE A 830      39.680  34.520  70.550  1.00  0.00           N
ATOM   3945  HN  ILE A 830      39.360  33.590  70.710  1.00  0.00           H
ATOM   3946  CA  ILE A 830      39.330  35.040  69.250  1.00  0.00           C
ATOM   3947  HA  ILE A 830      39.690  36.050  69.090  1.00  0.00           H
ATOM   3948  CB  ILE A 830      39.930  34.250  68.020  1.00  0.00           C
ATOM   3949  HB  ILE A 830      39.370  34.470  67.090  1.00  0.00           H
ATOM   3950  CG2 ILE A 830      41.380  34.830  67.820  1.00  0.00           C
ATOM   3951 HG21 ILE A 830      41.940  34.410  66.960  1.00  0.00           H
ATOM   3952 HG22 ILE A 830      42.010  34.430  68.650  1.00  0.00           H
ATOM   3953 HG23 ILE A 830      41.460  35.940  67.680  1.00  0.00           H
ATOM   3954  CG1 ILE A 830      40.020  32.750  68.260  1.00  0.00           C
ATOM   3955 HG11 ILE A 830      39.030  32.290  68.440  1.00  0.00           H
ATOM   3956 HG12 ILE A 830      40.780  32.570  69.060  1.00  0.00           H
ATOM   3957  CD  ILE A 830      40.540  32.000  67.070  1.00  0.00           C
ATOM   3958  HD1 ILE A 830      40.320  30.910  67.050  1.00  0.00           H
ATOM   3959  HD2 ILE A 830      41.580  32.270  66.770  1.00  0.00           H
ATOM   3960  HD3 ILE A 830      40.060  32.390  66.160  1.00  0.00           H
ATOM   3961  C   ILE A 830      37.860  35.260  69.120  1.00  0.00           C
ATOM   3962  O   ILE A 830      37.250  35.080  68.050  1.00  0.00           O
ATOM   3963  N   ILE A 831      37.080  35.640  70.130  1.00  0.00           N
ATOM   3964  HN  ILE A 831      37.400  35.740  71.070  1.00  0.00           H
ATOM   3965  CA  ILE A 831      35.830  36.390  69.980  1.00  0.00           C
ATOM   3966  HA  ILE A 831      35.680  36.730  68.970  1.00  0.00           H
ATOM   3967  CB  ILE A 831      34.570  35.550  70.120  1.00  0.00           C
ATOM   3968  HB  ILE A 831      34.500  34.980  69.170  1.00  0.00           H
ATOM   3969  CG2 ILE A 831      34.660  34.590  71.340  1.00  0.00           C
ATOM   3970 HG21 ILE A 831      33.640  34.230  71.600  1.00  0.00           H
ATOM   3971 HG22 ILE A 831      35.230  35.210  72.070  1.00  0.00           H
ATOM   3972 HG23 ILE A 831      35.280  33.750  70.970  1.00  0.00           H
ATOM   3973  CG1 ILE A 831      33.240  36.330  70.050  1.00  0.00           C
ATOM   3974 HG11 ILE A 831      33.080  37.030  70.900  1.00  0.00           H
ATOM   3975 HG12 ILE A 831      32.430  35.570  70.170  1.00  0.00           H
ATOM   3976  CD  ILE A 831      32.940  37.030  68.720  1.00  0.00           C
ATOM   3977  HD1 ILE A 831      33.100  36.360  67.850  1.00  0.00           H
ATOM   3978  HD2 ILE A 831      33.640  37.880  68.620  1.00  0.00           H
ATOM   3979  HD3 ILE A 831      31.870  37.340  68.720  1.00  0.00           H
ATOM   3980  C   ILE A 831      35.900  37.710  70.670  1.00  0.00           C
ATOM   3981  O   ILE A 831      36.040  37.840  71.880  1.00  0.00           O
ATOM   3982  N   SER A 832      35.890  38.830  69.880  1.00  0.00           N
ATOM   3983  HN  SER A 832      35.800  38.610  68.920  1.00  0.00           H
ATOM   3984  CA  SER A 832      35.840  40.180  70.400  1.00  0.00           C
ATOM   3985  HA  SER A 832      36.660  40.410  71.060  1.00  0.00           H
ATOM   3986  CB  SER A 832      35.940  41.170  69.200  1.00  0.00           C
ATOM   3987  HB1 SER A 832      35.070  40.930  68.540  1.00  0.00           H
ATOM   3988  HB2 SER A 832      36.860  40.900  68.650  1.00  0.00           H
ATOM   3989  OG  SER A 832      35.930  42.540  69.640  1.00  0.00           O
ATOM   3990  HG1 SER A 832      35.050  42.700  69.940  1.00  0.00           H
ATOM   3991  C   SER A 832      34.590  40.600  71.210  1.00  0.00           C
ATOM   3992  O   SER A 832      33.430  40.230  70.970  1.00  0.00           O
ATOM   3993  N   PRO A 833      34.720  41.430  72.190  1.00  0.00           N
ATOM   3994  CD  PRO A 833      35.900  41.480  73.090  1.00  0.00           C
ATOM   3995  HD1 PRO A 833      36.800  41.920  72.590  1.00  0.00           H
ATOM   3996  HD2 PRO A 833      36.260  40.480  73.400  1.00  0.00           H
ATOM   3997  CA  PRO A 833      33.620  42.330  72.640  1.00  0.00           C
ATOM   3998  HA  PRO A 833      32.900  41.690  73.140  1.00  0.00           H
ATOM   3999  CB  PRO A 833      34.440  43.330  73.610  1.00  0.00           C
ATOM   4000  HB1 PRO A 833      33.810  43.840  74.350  1.00  0.00           H
ATOM   4001  HB2 PRO A 833      34.920  44.110  72.990  1.00  0.00           H
ATOM   4002  CG  PRO A 833      35.480  42.390  74.290  1.00  0.00           C
ATOM   4003  HG1 PRO A 833      36.310  42.950  74.760  1.00  0.00           H
ATOM   4004  HG2 PRO A 833      34.920  41.880  75.090  1.00  0.00           H
ATOM   4005  C   PRO A 833      32.840  43.000  71.590  1.00  0.00           C
ATOM   4006  O   PRO A 833      33.390  43.380  70.580  1.00  0.00           O
ATOM   4007  N   LEU A 834      31.520  43.240  71.720  1.00  0.00           N
ATOM   4008  HN  LEU A 834      31.050  42.990  72.570  1.00  0.00           H
ATOM   4009  CA  LEU A 834      30.760  44.070  70.820  1.00  0.00           C
ATOM   4010  HA  LEU A 834      31.370  44.930  70.570  1.00  0.00           H
ATOM   4011  CB  LEU A 834      30.170  43.250  69.670  1.00  0.00           C
ATOM   4012  HB1 LEU A 834      29.480  42.500  70.110  1.00  0.00           H
ATOM   4013  HB2 LEU A 834      31.000  42.680  69.200  1.00  0.00           H
ATOM   4014  CG  LEU A 834      29.400  43.960  68.540  1.00  0.00           C
ATOM   4015  HG  LEU A 834      28.610  44.550  69.050  1.00  0.00           H
ATOM   4016  CD1 LEU A 834      30.370  44.980  67.890  1.00  0.00           C
ATOM   4017 HD11 LEU A 834      31.280  44.610  67.380  1.00  0.00           H
ATOM   4018 HD12 LEU A 834      30.650  45.730  68.660  1.00  0.00           H
ATOM   4019 HD13 LEU A 834      29.820  45.490  67.070  1.00  0.00           H
ATOM   4020  CD2 LEU A 834      28.710  43.050  67.570  1.00  0.00           C
ATOM   4021 HD21 LEU A 834      28.250  43.690  66.790  1.00  0.00           H
ATOM   4022 HD22 LEU A 834      27.930  42.430  68.050  1.00  0.00           H
ATOM   4023 HD23 LEU A 834      29.460  42.410  67.050  1.00  0.00           H
ATOM   4024  C   LEU A 834      29.710  44.650  71.760  1.00  0.00           C
ATOM   4025  O   LEU A 834      29.300  44.010  72.760  1.00  0.00           O
ATOM   4026  N   GLY A 835      29.230  45.890  71.480  1.00  0.00           N
ATOM   4027  HN  GLY A 835      29.820  46.500  70.960  1.00  0.00           H
ATOM   4028  CA  GLY A 835      28.110  46.540  72.160  1.00  0.00           C
ATOM   4029  HA1 GLY A 835      27.530  45.740  72.600  1.00  0.00           H
ATOM   4030  HA2 GLY A 835      27.600  47.150  71.430  1.00  0.00           H
ATOM   4031  C   GLY A 835      28.460  47.440  73.260  1.00  0.00           C
ATOM   4032  O   GLY A 835      27.550  47.930  73.890  1.00  0.00           O
ATOM   4033  N   ASP A 836      29.750  47.730  73.480  1.00  0.00           N
ATOM   4034  HN  ASP A 836      30.460  47.510  72.820  1.00  0.00           H
ATOM   4035  CA  ASP A 836      30.160  48.410  74.690  1.00  0.00           C
ATOM   4036  HA  ASP A 836      29.420  48.300  75.470  1.00  0.00           H
ATOM   4037  CB  ASP A 836      31.470  47.760  75.150  1.00  0.00           C
ATOM   4038  HB1 ASP A 836      31.930  48.310  76.000  1.00  0.00           H
ATOM   4039  HB2 ASP A 836      32.130  47.660  74.270  1.00  0.00           H
ATOM   4040  CG  ASP A 836      31.100  46.410  75.760  1.00  0.00           C
ATOM   4041  OD1 ASP A 836      31.820  45.430  75.390  1.00  0.00           O
ATOM   4042  OD2 ASP A 836      30.220  46.370  76.650  1.00  0.00           O
ATOM   4043  C   ASP A 836      30.380  49.890  74.430  1.00  0.00           C
ATOM   4044  O   ASP A 836      30.880  50.580  75.350  1.00  0.00           O
ATOM   4045  N   ASN A 837      30.090  50.270  73.220  1.00  0.00           N
ATOM   4046  HN  ASN A 837      29.850  49.480  72.670  1.00  0.00           H
ATOM   4047  CA  ASN A 837      29.970  51.650  72.780  1.00  0.00           C
ATOM   4048  HA  ASN A 837      30.500  52.250  73.500  1.00  0.00           H
ATOM   4049  CB  ASN A 837      30.540  51.830  71.380  1.00  0.00           C
ATOM   4050  HB1 ASN A 837      30.700  52.910  71.150  1.00  0.00           H
ATOM   4051  HB2 ASN A 837      29.870  51.440  70.590  1.00  0.00           H
ATOM   4052  CG  ASN A 837      31.820  51.020  71.220  1.00  0.00           C
ATOM   4053  OD1 ASN A 837      31.880  50.120  70.400  1.00  0.00           O
ATOM   4054  ND2 ASN A 837      32.830  51.230  72.110  1.00  0.00           N
ATOM   4055 HD21 ASN A 837      33.550  50.540  72.090  1.00  0.00           H
ATOM   4056 HD22 ASN A 837      32.630  51.950  72.780  1.00  0.00           H
ATOM   4057  C   ASN A 837      28.490  51.980  72.700  1.00  0.00           C
ATOM   4058  O   ASN A 837      27.670  51.280  72.150  1.00  0.00           O
ATOM   4059  N   PRO A 838      28.040  53.180  73.220  1.00  0.00           N
ATOM   4060  CD  PRO A 838      28.910  54.140  73.910  1.00  0.00           C
ATOM   4061  HD1 PRO A 838      29.840  54.390  73.350  1.00  0.00           H
ATOM   4062  HD2 PRO A 838      29.150  53.780  74.920  1.00  0.00           H
ATOM   4063  CA  PRO A 838      26.700  53.740  72.880  1.00  0.00           C
ATOM   4064  HA  PRO A 838      26.020  52.920  73.040  1.00  0.00           H
ATOM   4065  CB  PRO A 838      26.540  54.860  73.930  1.00  0.00           C
ATOM   4066  HB1 PRO A 838      26.270  54.520  74.950  1.00  0.00           H
ATOM   4067  HB2 PRO A 838      25.890  55.710  73.640  1.00  0.00           H
ATOM   4068  CG  PRO A 838      28.020  55.390  74.050  1.00  0.00           C
ATOM   4069  HG1 PRO A 838      28.110  56.000  73.120  1.00  0.00           H
ATOM   4070  HG2 PRO A 838      28.370  56.060  74.860  1.00  0.00           H
ATOM   4071  C   PRO A 838      26.530  54.190  71.430  1.00  0.00           C
ATOM   4072  O   PRO A 838      27.480  54.550  70.770  1.00  0.00           O
ATOM   4073  N   TRP A 839      25.290  54.370  71.020  1.00  0.00           N
ATOM   4074  HN  TRP A 839      24.590  54.160  71.700  1.00  0.00           H
ATOM   4075  CA  TRP A 839      24.800  54.780  69.710  1.00  0.00           C
ATOM   4076  HA  TRP A 839      25.200  54.010  69.070  1.00  0.00           H
ATOM   4077  CB  TRP A 839      23.200  54.800  69.720  1.00  0.00           C
ATOM   4078  HB1 TRP A 839      22.790  55.200  70.670  1.00  0.00           H
ATOM   4079  HB2 TRP A 839      22.870  53.770  69.980  1.00  0.00           H
ATOM   4080  CG  TRP A 839      22.430  55.290  68.470  1.00  0.00           C
ATOM   4081  CD1 TRP A 839      21.410  56.210  68.340  1.00  0.00           C
ATOM   4082  HD1 TRP A 839      20.980  56.800  69.140  1.00  0.00           H
ATOM   4083  NE1 TRP A 839      21.060  56.320  67.100  1.00  0.00           N
ATOM   4084  HE1 TRP A 839      20.410  56.960  66.750  1.00  0.00           H
ATOM   4085  CE2 TRP A 839      21.820  55.510  66.300  1.00  0.00           C
ATOM   4086  CD2 TRP A 839      22.750  54.900  67.110  1.00  0.00           C
ATOM   4087  CE3 TRP A 839      23.690  54.040  66.470  1.00  0.00           C
ATOM   4088  HE3 TRP A 839      24.560  53.770  67.050  1.00  0.00           H
ATOM   4089  CZ3 TRP A 839      23.640  53.820  65.080  1.00  0.00           C
ATOM   4090  HZ3 TRP A 839      24.370  53.170  64.620  1.00  0.00           H
ATOM   4091  CZ2 TRP A 839      21.750  55.260  64.950  1.00  0.00           C
ATOM   4092  HZ2 TRP A 839      20.970  55.570  64.280  1.00  0.00           H
ATOM   4093  CH2 TRP A 839      22.560  54.350  64.370  1.00  0.00           C
ATOM   4094  HH2 TRP A 839      22.560  54.090  63.320  1.00  0.00           H
ATOM   4095  C   TRP A 839      25.370  56.110  69.150  1.00  0.00           C
ATOM   4096  O   TRP A 839      25.590  56.290  67.960  1.00  0.00           O
ATOM   4097  N   TRP A 840      25.630  57.100  69.960  1.00  0.00           N
ATOM   4098  HN  TRP A 840      25.340  57.050  70.910  1.00  0.00           H
ATOM   4099  CA  TRP A 840      26.320  58.350  69.600  1.00  0.00           C
ATOM   4100  HA  TRP A 840      25.750  58.820  68.810  1.00  0.00           H
ATOM   4101  CB  TRP A 840      26.280  59.200  70.890  1.00  0.00           C
ATOM   4102  HB1 TRP A 840      26.620  58.700  71.810  1.00  0.00           H
ATOM   4103  HB2 TRP A 840      25.240  59.490  71.130  1.00  0.00           H
ATOM   4104  CG  TRP A 840      27.140  60.490  70.930  1.00  0.00           C
ATOM   4105  CD1 TRP A 840      28.190  60.790  71.770  1.00  0.00           C
ATOM   4106  HD1 TRP A 840      28.640  60.080  72.440  1.00  0.00           H
ATOM   4107  NE1 TRP A 840      28.420  62.100  71.730  1.00  0.00           N
ATOM   4108  HE1 TRP A 840      29.070  62.570  72.280  1.00  0.00           H
ATOM   4109  CE2 TRP A 840      27.680  62.740  70.720  1.00  0.00           C
ATOM   4110  CD2 TRP A 840      26.790  61.700  70.240  1.00  0.00           C
ATOM   4111  CE3 TRP A 840      25.840  61.970  69.290  1.00  0.00           C
ATOM   4112  HE3 TRP A 840      25.270  61.100  68.980  1.00  0.00           H
ATOM   4113  CZ3 TRP A 840      25.680  63.300  68.790  1.00  0.00           C
ATOM   4114  HZ3 TRP A 840      24.930  63.610  68.090  1.00  0.00           H
ATOM   4115  CZ2 TRP A 840      27.690  63.970  70.080  1.00  0.00           C
ATOM   4116  HZ2 TRP A 840      28.370  64.790  70.310  1.00  0.00           H
ATOM   4117  CH2 TRP A 840      26.570  64.280  69.190  1.00  0.00           C
ATOM   4118  HH2 TRP A 840      26.370  65.290  68.840  1.00  0.00           H
ATOM   4119  C   TRP A 840      27.700  58.220  69.070  1.00  0.00           C
ATOM   4120  O   TRP A 840      27.980  58.840  68.020  1.00  0.00           O
ATOM   4121  N   THR A 841      28.540  57.350  69.720  1.00  0.00           N
ATOM   4122  HN  THR A 841      28.430  56.980  70.640  1.00  0.00           H
ATOM   4123  CA  THR A 841      29.880  57.000  69.290  1.00  0.00           C
ATOM   4124  HA  THR A 841      30.620  57.780  69.190  1.00  0.00           H
ATOM   4125  CB  THR A 841      30.570  55.910  70.220  1.00  0.00           C
ATOM   4126  HB  THR A 841      30.200  54.890  69.970  1.00  0.00           H
ATOM   4127  OG1 THR A 841      30.260  56.150  71.590  1.00  0.00           O
ATOM   4128  HG1 THR A 841      30.820  56.860  71.930  1.00  0.00           H
ATOM   4129  CG2 THR A 841      32.120  55.960  70.000  1.00  0.00           C
ATOM   4130 HG21 THR A 841      32.490  55.050  70.520  1.00  0.00           H
ATOM   4131 HG22 THR A 841      32.550  56.860  70.480  1.00  0.00           H
ATOM   4132 HG23 THR A 841      32.540  55.840  68.980  1.00  0.00           H
ATOM   4133  C   THR A 841      29.850  56.330  67.920  1.00  0.00           C
ATOM   4134  O   THR A 841      30.780  56.390  67.190  1.00  0.00           O
ATOM   4135  N   LEU A 842      28.800  55.510  67.660  1.00  0.00           N
ATOM   4136  HN  LEU A 842      28.110  55.180  68.290  1.00  0.00           H
ATOM   4137  CA  LEU A 842      28.650  54.790  66.370  1.00  0.00           C
ATOM   4138  HA  LEU A 842      29.620  54.360  66.180  1.00  0.00           H
ATOM   4139  CB  LEU A 842      27.590  53.640  66.330  1.00  0.00           C
ATOM   4140  HB1 LEU A 842      27.410  53.120  65.370  1.00  0.00           H
ATOM   4141  HB2 LEU A 842      26.620  54.090  66.640  1.00  0.00           H
ATOM   4142  CG  LEU A 842      27.940  52.510  67.330  1.00  0.00           C
ATOM   4143  HG  LEU A 842      27.990  53.030  68.300  1.00  0.00           H
ATOM   4144  CD1 LEU A 842      27.000  51.410  67.300  1.00  0.00           C
ATOM   4145 HD11 LEU A 842      27.420  50.470  67.710  1.00  0.00           H
ATOM   4146 HD12 LEU A 842      26.700  51.140  66.270  1.00  0.00           H
ATOM   4147 HD13 LEU A 842      26.080  51.780  67.810  1.00  0.00           H
ATOM   4148  CD2 LEU A 842      29.310  51.850  66.940  1.00  0.00           C
ATOM   4149 HD21 LEU A 842      29.580  51.110  67.730  1.00  0.00           H
ATOM   4150 HD22 LEU A 842      30.210  52.500  66.910  1.00  0.00           H
ATOM   4151 HD23 LEU A 842      29.190  51.330  65.960  1.00  0.00           H
ATOM   4152  C   LEU A 842      28.350  55.720  65.270  1.00  0.00           C
ATOM   4153  O   LEU A 842      28.950  55.700  64.180  1.00  0.00           O
ATOM   4154  N   LEU A 843      27.390  56.710  65.450  1.00  0.00           N
ATOM   4155  HN  LEU A 843      26.940  56.880  66.310  1.00  0.00           H
ATOM   4156  CA  LEU A 843      27.120  57.710  64.450  1.00  0.00           C
ATOM   4157  HA  LEU A 843      26.890  57.160  63.540  1.00  0.00           H
ATOM   4158  CB  LEU A 843      25.960  58.700  64.920  1.00  0.00           C
ATOM   4159  HB1 LEU A 843      25.900  59.360  64.020  1.00  0.00           H
ATOM   4160  HB2 LEU A 843      26.270  59.160  65.880  1.00  0.00           H
ATOM   4161  CG  LEU A 843      24.630  58.020  65.150  1.00  0.00           C
ATOM   4162  HG  LEU A 843      24.710  57.110  65.790  1.00  0.00           H
ATOM   4163  CD1 LEU A 843      23.610  59.000  65.720  1.00  0.00           C
ATOM   4164 HD11 LEU A 843      22.590  58.560  65.630  1.00  0.00           H
ATOM   4165 HD12 LEU A 843      23.680  59.880  65.060  1.00  0.00           H
ATOM   4166 HD13 LEU A 843      23.850  59.340  66.750  1.00  0.00           H
ATOM   4167  CD2 LEU A 843      24.210  57.490  63.780  1.00  0.00           C
ATOM   4168 HD21 LEU A 843      24.110  58.150  62.900  1.00  0.00           H
ATOM   4169 HD22 LEU A 843      23.320  56.830  63.890  1.00  0.00           H
ATOM   4170 HD23 LEU A 843      25.010  56.810  63.400  1.00  0.00           H
ATOM   4171  C   LEU A 843      28.290  58.560  64.080  1.00  0.00           C
ATOM   4172  O   LEU A 843      28.500  58.740  62.900  1.00  0.00           O
ATOM   4173  N   ILE A 844      29.120  59.090  65.050  1.00  0.00           N
ATOM   4174  HN  ILE A 844      28.860  59.000  66.010  1.00  0.00           H
ATOM   4175  CA  ILE A 844      30.400  59.810  64.930  1.00  0.00           C
ATOM   4176  HA  ILE A 844      30.210  60.520  64.140  1.00  0.00           H
ATOM   4177  CB  ILE A 844      30.730  60.400  66.290  1.00  0.00           C
ATOM   4178  HB  ILE A 844      30.680  59.580  67.030  1.00  0.00           H
ATOM   4179  CG2 ILE A 844      32.190  60.870  66.290  1.00  0.00           C
ATOM   4180 HG21 ILE A 844      32.500  61.340  67.240  1.00  0.00           H
ATOM   4181 HG22 ILE A 844      32.340  61.610  65.470  1.00  0.00           H
ATOM   4182 HG23 ILE A 844      32.910  60.060  66.070  1.00  0.00           H
ATOM   4183  CG1 ILE A 844      29.660  61.570  66.480  1.00  0.00           C
ATOM   4184 HG11 ILE A 844      28.620  61.190  66.500  1.00  0.00           H
ATOM   4185 HG12 ILE A 844      29.810  62.310  65.660  1.00  0.00           H
ATOM   4186  CD  ILE A 844      29.850  62.340  67.730  1.00  0.00           C
ATOM   4187  HD1 ILE A 844      30.640  63.110  67.660  1.00  0.00           H
ATOM   4188  HD2 ILE A 844      30.260  61.740  68.570  1.00  0.00           H
ATOM   4189  HD3 ILE A 844      28.920  62.880  68.020  1.00  0.00           H
ATOM   4190  C   ILE A 844      31.450  58.850  64.300  1.00  0.00           C
ATOM   4191  O   ILE A 844      32.170  59.220  63.380  1.00  0.00           O
ATOM   4192  N   ALA A 845      31.450  57.540  64.680  1.00  0.00           N
ATOM   4193  HN  ALA A 845      30.900  57.180  65.440  1.00  0.00           H
ATOM   4194  CA  ALA A 845      32.430  56.700  64.170  1.00  0.00           C
ATOM   4195  HA  ALA A 845      33.350  57.260  64.030  1.00  0.00           H
ATOM   4196  CB  ALA A 845      32.800  55.630  65.160  1.00  0.00           C
ATOM   4197  HB1 ALA A 845      33.520  54.850  64.810  1.00  0.00           H
ATOM   4198  HB2 ALA A 845      31.890  55.020  65.340  1.00  0.00           H
ATOM   4199  HB3 ALA A 845      33.110  56.140  66.100  1.00  0.00           H
ATOM   4200  C   ALA A 845      32.170  56.080  62.830  1.00  0.00           C
ATOM   4201  O   ALA A 845      33.070  55.310  62.440  1.00  0.00           O
ATOM   4202  N   ALA A 846      31.100  56.350  62.170  1.00  0.00           N
ATOM   4203  HN  ALA A 846      30.390  56.970  62.520  1.00  0.00           H
ATOM   4204  CA  ALA A 846      30.900  55.920  60.780  1.00  0.00           C
ATOM   4205  HA  ALA A 846      31.250  54.920  60.560  1.00  0.00           H
ATOM   4206  CB  ALA A 846      29.370  56.120  60.520  1.00  0.00           C
ATOM   4207  HB1 ALA A 846      29.140  55.750  59.490  1.00  0.00           H
ATOM   4208  HB2 ALA A 846      29.130  57.200  60.590  1.00  0.00           H
ATOM   4209  HB3 ALA A 846      28.800  55.420  61.180  1.00  0.00           H
ATOM   4210  C   ALA A 846      31.740  56.640  59.770  1.00  0.00           C
ATOM   4211  O   ALA A 846      31.960  56.090  58.700  1.00  0.00           O
ATOM   4212  N   ILE A 847      32.130  57.850  60.110  1.00  0.00           N
ATOM   4213  HN  ILE A 847      31.630  58.110  60.940  1.00  0.00           H
ATOM   4214  CA  ILE A 847      33.070  58.570  59.300  1.00  0.00           C
ATOM   4215  HA  ILE A 847      32.690  58.570  58.290  1.00  0.00           H
ATOM   4216  CB  ILE A 847      33.070  60.120  59.540  1.00  0.00           C
ATOM   4217  HB  ILE A 847      33.630  60.290  60.490  1.00  0.00           H
ATOM   4218  CG2 ILE A 847      33.970  60.820  58.520  1.00  0.00           C
ATOM   4219 HG21 ILE A 847      34.160  61.890  58.750  1.00  0.00           H
ATOM   4220 HG22 ILE A 847      33.680  60.700  57.460  1.00  0.00           H
ATOM   4221 HG23 ILE A 847      34.890  60.210  58.630  1.00  0.00           H
ATOM   4222  CG1 ILE A 847      31.650  60.650  59.510  1.00  0.00           C
ATOM   4223 HG11 ILE A 847      31.190  60.320  60.460  1.00  0.00           H
ATOM   4224 HG12 ILE A 847      31.020  60.140  58.740  1.00  0.00           H
ATOM   4225  CD  ILE A 847      31.530  62.150  59.320  1.00  0.00           C
ATOM   4226  HD1 ILE A 847      31.980  62.440  58.350  1.00  0.00           H
ATOM   4227  HD2 ILE A 847      31.950  62.820  60.100  1.00  0.00           H
ATOM   4228  HD3 ILE A 847      30.440  62.390  59.310  1.00  0.00           H
ATOM   4229  C   ILE A 847      34.430  57.890  59.350  1.00  0.00           C
ATOM   4230  O   ILE A 847      35.000  57.660  58.270  1.00  0.00           O
ATOM   4231  N   PRO A 848      35.000  57.490  60.460  1.00  0.00           N
ATOM   4232  CD  PRO A 848      34.860  58.100  61.810  1.00  0.00           C
ATOM   4233  HD1 PRO A 848      33.790  57.930  62.040  1.00  0.00           H
ATOM   4234  HD2 PRO A 848      35.060  59.190  61.710  1.00  0.00           H
ATOM   4235  CA  PRO A 848      36.050  56.450  60.510  1.00  0.00           C
ATOM   4236  HA  PRO A 848      36.890  57.010  60.160  1.00  0.00           H
ATOM   4237  CB  PRO A 848      36.230  56.080  61.980  1.00  0.00           C
ATOM   4238  HB1 PRO A 848      37.180  55.600  62.320  1.00  0.00           H
ATOM   4239  HB2 PRO A 848      35.450  55.330  62.240  1.00  0.00           H
ATOM   4240  CG  PRO A 848      36.040  57.440  62.650  1.00  0.00           C
ATOM   4241  HG1 PRO A 848      35.840  57.400  63.740  1.00  0.00           H
ATOM   4242  HG2 PRO A 848      36.970  58.050  62.640  1.00  0.00           H
ATOM   4243  C   PRO A 848      35.930  55.250  59.710  1.00  0.00           C
ATOM   4244  O   PRO A 848      36.800  54.880  58.930  1.00  0.00           O
ATOM   4245  N   ALA A 849      34.770  54.540  59.820  1.00  0.00           N
ATOM   4246  HN  ALA A 849      34.050  54.790  60.480  1.00  0.00           H
ATOM   4247  CA  ALA A 849      34.410  53.440  58.990  1.00  0.00           C
ATOM   4248  HA  ALA A 849      35.270  52.790  59.050  1.00  0.00           H
ATOM   4249  CB  ALA A 849      33.140  52.710  59.500  1.00  0.00           C
ATOM   4250  HB1 ALA A 849      32.240  53.350  59.390  1.00  0.00           H
ATOM   4251  HB2 ALA A 849      33.340  52.570  60.590  1.00  0.00           H
ATOM   4252  HB3 ALA A 849      32.950  51.720  59.030  1.00  0.00           H
ATOM   4253  C   ALA A 849      34.260  53.700  57.500  1.00  0.00           C
ATOM   4254  O   ALA A 849      34.690  52.890  56.660  1.00  0.00           O
ATOM   4255  N   LEU A 850      33.700  54.830  57.130  1.00  0.00           N
ATOM   4256  HN  LEU A 850      33.230  55.280  57.880  1.00  0.00           H
ATOM   4257  CA  LEU A 850      33.700  55.270  55.760  1.00  0.00           C
ATOM   4258  HA  LEU A 850      33.330  54.460  55.150  1.00  0.00           H
ATOM   4259  CB  LEU A 850      32.790  56.530  55.550  1.00  0.00           C
ATOM   4260  HB1 LEU A 850      33.050  57.350  56.260  1.00  0.00           H
ATOM   4261  HB2 LEU A 850      31.770  56.230  55.840  1.00  0.00           H
ATOM   4262  CG  LEU A 850      32.610  57.120  54.130  1.00  0.00           C
ATOM   4263  HG  LEU A 850      33.610  57.490  53.830  1.00  0.00           H
ATOM   4264  CD1 LEU A 850      32.140  55.980  53.270  1.00  0.00           C
ATOM   4265 HD11 LEU A 850      31.180  55.570  53.620  1.00  0.00           H
ATOM   4266 HD12 LEU A 850      32.910  55.190  53.140  1.00  0.00           H
ATOM   4267 HD13 LEU A 850      32.140  56.530  52.300  1.00  0.00           H
ATOM   4268  CD2 LEU A 850      31.600  58.280  54.150  1.00  0.00           C
ATOM   4269 HD21 LEU A 850      31.580  58.950  53.260  1.00  0.00           H
ATOM   4270 HD22 LEU A 850      32.060  58.800  55.010  1.00  0.00           H
ATOM   4271 HD23 LEU A 850      30.570  57.970  54.410  1.00  0.00           H
ATOM   4272  C   LEU A 850      35.120  55.500  55.280  1.00  0.00           C
ATOM   4273  O   LEU A 850      35.530  55.020  54.220  1.00  0.00           O
ATOM   4274  N   LEU A 851      35.980  56.180  56.020  1.00  0.00           N
ATOM   4275  HN  LEU A 851      35.620  56.510  56.900  1.00  0.00           H
ATOM   4276  CA  LEU A 851      37.400  56.330  55.700  1.00  0.00           C
ATOM   4277  HA  LEU A 851      37.430  56.590  54.650  1.00  0.00           H
ATOM   4278  CB  LEU A 851      38.170  57.280  56.650  1.00  0.00           C
ATOM   4279  HB1 LEU A 851      39.250  57.130  56.450  1.00  0.00           H
ATOM   4280  HB2 LEU A 851      37.910  56.940  57.660  1.00  0.00           H
ATOM   4281  CG  LEU A 851      37.680  58.750  56.540  1.00  0.00           C
ATOM   4282  HG  LEU A 851      36.570  58.790  56.500  1.00  0.00           H
ATOM   4283  CD1 LEU A 851      38.170  59.490  57.820  1.00  0.00           C
ATOM   4284 HD11 LEU A 851      37.790  60.530  57.840  1.00  0.00           H
ATOM   4285 HD12 LEU A 851      39.270  59.460  57.790  1.00  0.00           H
ATOM   4286 HD13 LEU A 851      37.800  59.020  58.760  1.00  0.00           H
ATOM   4287  CD2 LEU A 851      38.160  59.420  55.210  1.00  0.00           C
ATOM   4288 HD21 LEU A 851      37.560  59.020  54.370  1.00  0.00           H
ATOM   4289 HD22 LEU A 851      39.220  59.170  54.980  1.00  0.00           H
ATOM   4290 HD23 LEU A 851      37.970  60.510  55.340  1.00  0.00           H
ATOM   4291  C   LEU A 851      38.130  54.940  55.650  1.00  0.00           C
ATOM   4292  O   LEU A 851      38.920  54.800  54.760  1.00  0.00           O
ATOM   4293  N   CYS A 852      37.850  53.990  56.500  1.00  0.00           N
ATOM   4294  HN  CYS A 852      37.140  54.110  57.190  1.00  0.00           H
ATOM   4295  CA  CYS A 852      38.390  52.610  56.470  1.00  0.00           C
ATOM   4296  HA  CYS A 852      39.450  52.720  56.290  1.00  0.00           H
ATOM   4297  CB  CYS A 852      38.190  51.830  57.760  1.00  0.00           C
ATOM   4298  HB1 CYS A 852      37.160  51.820  58.180  1.00  0.00           H
ATOM   4299  HB2 CYS A 852      38.870  52.290  58.500  1.00  0.00           H
ATOM   4300  SG  CYS A 852      38.630  50.080  57.720  1.00  0.00           S
ATOM   4301  HG1 CYS A 852      37.380  49.730  57.970  1.00  0.00           H
ATOM   4302  C   CYS A 852      37.980  51.850  55.190  1.00  0.00           C
ATOM   4303  O   CYS A 852      38.820  51.220  54.520  1.00  0.00           O
ATOM   4304  N   THR A 853      36.650  51.850  54.820  1.00  0.00           N
ATOM   4305  HN  THR A 853      36.090  52.290  55.520  1.00  0.00           H
ATOM   4306  CA  THR A 853      36.040  51.190  53.610  1.00  0.00           C
ATOM   4307  HA  THR A 853      36.280  50.140  53.680  1.00  0.00           H
ATOM   4308  CB  THR A 853      34.570  51.450  53.530  1.00  0.00           C
ATOM   4309  HB  THR A 853      34.420  52.520  53.270  1.00  0.00           H
ATOM   4310  OG1 THR A 853      33.860  51.060  54.700  1.00  0.00           O
ATOM   4311  HG1 THR A 853      34.090  51.480  55.530  1.00  0.00           H
ATOM   4312  CG2 THR A 853      33.920  50.560  52.440  1.00  0.00           C
ATOM   4313 HG21 THR A 853      34.280  49.510  52.560  1.00  0.00           H
ATOM   4314 HG22 THR A 853      34.200  50.930  51.430  1.00  0.00           H
ATOM   4315 HG23 THR A 853      32.820  50.570  52.500  1.00  0.00           H
ATOM   4316  C   THR A 853      36.720  51.620  52.330  1.00  0.00           C
ATOM   4317  O   THR A 853      37.090  50.870  51.440  1.00  0.00           O
ATOM   4318  N   ILE A 854      36.970  52.950  52.190  1.00  0.00           N
ATOM   4319  HN  ILE A 854      36.670  53.610  52.870  1.00  0.00           H
ATOM   4320  CA  ILE A 854      37.670  53.510  51.000  1.00  0.00           C
ATOM   4321  HA  ILE A 854      37.200  53.020  50.160  1.00  0.00           H
ATOM   4322  CB  ILE A 854      37.570  55.030  50.840  1.00  0.00           C
ATOM   4323  HB  ILE A 854      36.500  55.320  50.900  1.00  0.00           H
ATOM   4324  CG2 ILE A 854      38.220  55.880  52.000  1.00  0.00           C
ATOM   4325 HG21 ILE A 854      37.750  55.590  52.970  1.00  0.00           H
ATOM   4326 HG22 ILE A 854      38.040  56.950  51.770  1.00  0.00           H
ATOM   4327 HG23 ILE A 854      39.310  55.690  51.970  1.00  0.00           H
ATOM   4328  CG1 ILE A 854      37.970  55.680  49.480  1.00  0.00           C
ATOM   4329 HG11 ILE A 854      39.010  55.440  49.190  1.00  0.00           H
ATOM   4330 HG12 ILE A 854      37.920  56.780  49.580  1.00  0.00           H
ATOM   4331  CD  ILE A 854      37.150  55.040  48.410  1.00  0.00           C
ATOM   4332  HD1 ILE A 854      37.410  53.990  48.180  1.00  0.00           H
ATOM   4333  HD2 ILE A 854      37.200  55.640  47.490  1.00  0.00           H
ATOM   4334  HD3 ILE A 854      36.090  55.140  48.750  1.00  0.00           H
ATOM   4335  C   ILE A 854      39.110  53.130  50.920  1.00  0.00           C
ATOM   4336  O   ILE A 854      39.490  52.730  49.850  1.00  0.00           O
ATOM   4337  N   LEU A 855      39.820  53.110  52.110  1.00  0.00           N
ATOM   4338  HN  LEU A 855      39.500  53.480  52.990  1.00  0.00           H
ATOM   4339  CA  LEU A 855      41.220  52.710  52.090  1.00  0.00           C
ATOM   4340  HA  LEU A 855      41.710  53.290  51.320  1.00  0.00           H
ATOM   4341  CB  LEU A 855      41.930  52.860  53.460  1.00  0.00           C
ATOM   4342  HB1 LEU A 855      43.000  52.570  53.460  1.00  0.00           H
ATOM   4343  HB2 LEU A 855      41.360  52.310  54.230  1.00  0.00           H
ATOM   4344  CG  LEU A 855      42.090  54.350  53.880  1.00  0.00           C
ATOM   4345  HG  LEU A 855      41.070  54.760  53.780  1.00  0.00           H
ATOM   4346  CD1 LEU A 855      42.520  54.440  55.340  1.00  0.00           C
ATOM   4347 HD11 LEU A 855      42.960  55.400  55.660  1.00  0.00           H
ATOM   4348 HD12 LEU A 855      43.230  53.620  55.590  1.00  0.00           H
ATOM   4349 HD13 LEU A 855      41.600  54.330  55.960  1.00  0.00           H
ATOM   4350  CD2 LEU A 855      43.120  55.180  53.120  1.00  0.00           C
ATOM   4351 HD21 LEU A 855      43.170  56.200  53.580  1.00  0.00           H
ATOM   4352 HD22 LEU A 855      42.770  55.360  52.080  1.00  0.00           H
ATOM   4353 HD23 LEU A 855      44.120  54.690  53.140  1.00  0.00           H
ATOM   4354  C   LEU A 855      41.470  51.250  51.650  1.00  0.00           C
ATOM   4355  O   LEU A 855      42.420  50.990  50.940  1.00  0.00           O
ATOM   4356  N   ILE A 856      40.560  50.360  52.130  1.00  0.00           N
ATOM   4357  HN  ILE A 856      39.840  50.640  52.750  1.00  0.00           H
ATOM   4358  CA  ILE A 856      40.460  48.970  51.690  1.00  0.00           C
ATOM   4359  HA  ILE A 856      41.410  48.460  51.740  1.00  0.00           H
ATOM   4360  CB  ILE A 856      39.550  48.270  52.730  1.00  0.00           C
ATOM   4361  HB  ILE A 856      38.620  48.860  52.900  1.00  0.00           H
ATOM   4362  CG2 ILE A 856      39.040  46.890  52.160  1.00  0.00           C
ATOM   4363 HG21 ILE A 856      38.300  47.090  51.360  1.00  0.00           H
ATOM   4364 HG22 ILE A 856      38.640  46.260  52.990  1.00  0.00           H
ATOM   4365 HG23 ILE A 856      39.960  46.420  51.760  1.00  0.00           H
ATOM   4366  CG1 ILE A 856      40.210  48.130  54.150  1.00  0.00           C
ATOM   4367 HG11 ILE A 856      39.500  47.780  54.930  1.00  0.00           H
ATOM   4368 HG12 ILE A 856      40.360  49.100  54.660  1.00  0.00           H
ATOM   4369  CD  ILE A 856      41.490  47.290  54.160  1.00  0.00           C
ATOM   4370  HD1 ILE A 856      42.160  47.550  53.310  1.00  0.00           H
ATOM   4371  HD2 ILE A 856      41.430  46.260  53.750  1.00  0.00           H
ATOM   4372  HD3 ILE A 856      42.080  47.470  55.080  1.00  0.00           H
ATOM   4373  C   ILE A 856      40.080  48.730  50.290  1.00  0.00           C
ATOM   4374  O   ILE A 856      40.690  47.940  49.520  1.00  0.00           O
ATOM   4375  N   PHE A 857      39.000  49.470  49.810  1.00  0.00           N
ATOM   4376  HN  PHE A 857      38.540  50.050  50.470  1.00  0.00           H
ATOM   4377  CA  PHE A 857      38.530  49.470  48.480  1.00  0.00           C
ATOM   4378  HA  PHE A 857      38.220  48.460  48.200  1.00  0.00           H
ATOM   4379  CB  PHE A 857      37.190  50.270  48.390  1.00  0.00           C
ATOM   4380  HB1 PHE A 857      37.370  51.310  48.750  1.00  0.00           H
ATOM   4381  HB2 PHE A 857      36.490  49.720  49.070  1.00  0.00           H
ATOM   4382  CG  PHE A 857      36.500  50.380  47.040  1.00  0.00           C
ATOM   4383  CD1 PHE A 857      36.040  49.230  46.340  1.00  0.00           C
ATOM   4384  HD1 PHE A 857      36.290  48.340  46.890  1.00  0.00           H
ATOM   4385  CE1 PHE A 857      35.460  49.300  45.100  1.00  0.00           C
ATOM   4386  HE1 PHE A 857      35.150  48.400  44.570  1.00  0.00           H
ATOM   4387  CZ  PHE A 857      35.230  50.550  44.480  1.00  0.00           C
ATOM   4388  HZ  PHE A 857      34.630  50.640  43.590  1.00  0.00           H
ATOM   4389  CD2 PHE A 857      36.320  51.570  46.340  1.00  0.00           C
ATOM   4390  HD2 PHE A 857      36.680  52.510  46.720  1.00  0.00           H
ATOM   4391  CE2 PHE A 857      35.700  51.670  45.080  1.00  0.00           C
ATOM   4392  HE2 PHE A 857      35.390  52.670  44.800  1.00  0.00           H
ATOM   4393  C   PHE A 857      39.500  49.900  47.390  1.00  0.00           C
ATOM   4394  O   PHE A 857      39.490  49.360  46.260  1.00  0.00           O
ATOM   4395  N   MET A 858      40.360  50.880  47.650  1.00  0.00           N
ATOM   4396  HN  MET A 858      40.290  51.340  48.530  1.00  0.00           H
ATOM   4397  CA  MET A 858      41.390  51.390  46.730  1.00  0.00           C
ATOM   4398  HA  MET A 858      40.930  51.680  45.780  1.00  0.00           H
ATOM   4399  CB  MET A 858      41.950  52.750  47.180  1.00  0.00           C
ATOM   4400  HB1 MET A 858      42.870  52.920  46.570  1.00  0.00           H
ATOM   4401  HB2 MET A 858      42.250  52.860  48.240  1.00  0.00           H
ATOM   4402  CG  MET A 858      40.990  53.940  46.770  1.00  0.00           C
ATOM   4403  HG1 MET A 858      41.430  54.920  47.080  1.00  0.00           H
ATOM   4404  HG2 MET A 858      40.090  53.870  47.420  1.00  0.00           H
ATOM   4405  SD  MET A 858      40.580  53.890  45.020  1.00  0.00           S
ATOM   4406  CE  MET A 858      38.830  53.820  45.230  1.00  0.00           C
ATOM   4407  HE1 MET A 858      38.360  54.230  44.310  1.00  0.00           H
ATOM   4408  HE2 MET A 858      38.440  54.360  46.120  1.00  0.00           H
ATOM   4409  HE3 MET A 858      38.530  52.760  45.400  1.00  0.00           H
ATOM   4410  C   MET A 858      42.460  50.380  46.470  1.00  0.00           C
ATOM   4411  O   MET A 858      43.060  50.390  45.430  1.00  0.00           O
ATOM   4412  N   ASP A 859      42.780  49.520  47.450  1.00  0.00           N
ATOM   4413  HN  ASP A 859      42.350  49.660  48.340  1.00  0.00           H
ATOM   4414  CA  ASP A 859      43.840  48.540  47.360  1.00  0.00           C
ATOM   4415  HA  ASP A 859      44.680  49.010  46.850  1.00  0.00           H
ATOM   4416  CB  ASP A 859      44.170  48.010  48.740  1.00  0.00           C
ATOM   4417  HB1 ASP A 859      44.490  46.950  48.770  1.00  0.00           H
ATOM   4418  HB2 ASP A 859      43.250  48.060  49.360  1.00  0.00           H
ATOM   4419  CG  ASP A 859      45.250  48.810  49.440  1.00  0.00           C
ATOM   4420  OD1 ASP A 859      45.950  49.600  48.780  1.00  0.00           O
ATOM   4421  OD2 ASP A 859      45.500  48.410  50.600  1.00  0.00           O
ATOM   4422  C   ASP A 859      43.510  47.340  46.330  1.00  0.00           C
ATOM   4423  O   ASP A 859      44.320  46.940  45.520  1.00  0.00           O
ATOM   4424  N   GLN A 860      42.150  46.930  46.360  1.00  0.00           N
ATOM   4425  HN  GLN A 860      41.480  47.320  47.000  1.00  0.00           H
ATOM   4426  CA  GLN A 860      41.520  46.050  45.460  1.00  0.00           C
ATOM   4427  HA  GLN A 860      42.360  45.390  45.300  1.00  0.00           H
ATOM   4428  CB  GLN A 860      40.220  45.400  46.040  1.00  0.00           C
ATOM   4429  HB1 GLN A 860      39.790  44.710  45.290  1.00  0.00           H
ATOM   4430  HB2 GLN A 860      39.480  46.210  46.240  1.00  0.00           H
ATOM   4431  CG  GLN A 860      40.410  44.580  47.300  1.00  0.00           C
ATOM   4432  HG1 GLN A 860      39.400  44.180  47.520  1.00  0.00           H
ATOM   4433  HG2 GLN A 860      40.760  45.140  48.190  1.00  0.00           H
ATOM   4434  CD  GLN A 860      41.440  43.390  47.110  1.00  0.00           C
ATOM   4435  OE1 GLN A 860      42.550  43.440  47.610  1.00  0.00           O
ATOM   4436  NE2 GLN A 860      41.000  42.240  46.560  1.00  0.00           N
ATOM   4437 HE21 GLN A 860      41.510  41.380  46.550  1.00  0.00           H
ATOM   4438 HE22 GLN A 860      40.020  42.050  46.430  1.00  0.00           H
ATOM   4439  C   GLN A 860      41.370  46.670  44.120  1.00  0.00           C
ATOM   4440  O   GLN A 860      41.740  46.090  43.160  1.00  0.00           O
ATOM   4441  N   GLN A 861      40.940  47.950  44.050  1.00  0.00           N
ATOM   4442  HN  GLN A 861      40.600  48.440  44.850  1.00  0.00           H
ATOM   4443  CA  GLN A 861      40.880  48.730  42.870  1.00  0.00           C
ATOM   4444  HA  GLN A 861      40.310  48.140  42.160  1.00  0.00           H
ATOM   4445  CB  GLN A 861      40.080  50.090  43.040  1.00  0.00           C
ATOM   4446  HB1 GLN A 861      40.510  50.860  42.350  1.00  0.00           H
ATOM   4447  HB2 GLN A 861      40.230  50.450  44.080  1.00  0.00           H
ATOM   4448  CG  GLN A 861      38.510  49.840  42.880  1.00  0.00           C
ATOM   4449  HG1 GLN A 861      37.950  50.810  42.940  1.00  0.00           H
ATOM   4450  HG2 GLN A 861      38.190  49.230  43.760  1.00  0.00           H
ATOM   4451  CD  GLN A 861      38.010  49.090  41.670  1.00  0.00           C
ATOM   4452  OE1 GLN A 861      37.650  47.890  41.750  1.00  0.00           O
ATOM   4453  NE2 GLN A 861      37.950  49.770  40.540  1.00  0.00           N
ATOM   4454 HE21 GLN A 861      38.320  50.700  40.500  1.00  0.00           H
ATOM   4455 HE22 GLN A 861      37.600  49.450  39.670  1.00  0.00           H
ATOM   4456  C   GLN A 861      42.130  49.060  42.070  1.00  0.00           C
ATOM   4457  O   GLN A 861      42.170  49.110  40.860  1.00  0.00           O
ATOM   4458  N   ILE A 862      43.190  49.340  42.840  1.00  0.00           N
ATOM   4459  HN  ILE A 862      43.030  49.390  43.820  1.00  0.00           H
ATOM   4460  CA  ILE A 862      44.580  49.400  42.360  1.00  0.00           C
ATOM   4461  HA  ILE A 862      44.570  49.900  41.390  1.00  0.00           H
ATOM   4462  CB  ILE A 862      45.570  50.110  43.310  1.00  0.00           C
ATOM   4463  HB  ILE A 862      45.160  49.780  44.280  1.00  0.00           H
ATOM   4464  CG2 ILE A 862      47.040  49.650  43.020  1.00  0.00           C
ATOM   4465 HG21 ILE A 862      47.810  50.110  43.680  1.00  0.00           H
ATOM   4466 HG22 ILE A 862      47.170  49.960  41.960  1.00  0.00           H
ATOM   4467 HG23 ILE A 862      47.100  48.540  42.970  1.00  0.00           H
ATOM   4468  CG1 ILE A 862      45.450  51.650  43.520  1.00  0.00           C
ATOM   4469 HG11 ILE A 862      45.900  51.950  44.500  1.00  0.00           H
ATOM   4470 HG12 ILE A 862      44.360  51.840  43.640  1.00  0.00           H
ATOM   4471  CD  ILE A 862      45.990  52.440  42.360  1.00  0.00           C
ATOM   4472  HD1 ILE A 862      47.080  52.220  42.420  1.00  0.00           H
ATOM   4473  HD2 ILE A 862      45.930  53.530  42.570  1.00  0.00           H
ATOM   4474  HD3 ILE A 862      45.530  52.060  41.430  1.00  0.00           H
ATOM   4475  C   ILE A 862      44.960  47.960  41.840  1.00  0.00           C
ATOM   4476  O   ILE A 862      45.150  47.750  40.660  1.00  0.00           O
ATOM   4477  N   THR A 863      44.830  46.950  42.690  1.00  0.00           N
ATOM   4478  HN  THR A 863      44.600  47.130  43.650  1.00  0.00           H
ATOM   4479  CA  THR A 863      45.240  45.580  42.370  1.00  0.00           C
ATOM   4480  HA  THR A 863      46.280  45.770  42.100  1.00  0.00           H
ATOM   4481  CB  THR A 863      45.320  44.530  43.430  1.00  0.00           C
ATOM   4482  HB  THR A 863      45.440  43.540  42.930  1.00  0.00           H
ATOM   4483  OG1 THR A 863      44.170  44.300  44.190  1.00  0.00           O
ATOM   4484  HG1 THR A 863      44.100  45.030  44.800  1.00  0.00           H
ATOM   4485  CG2 THR A 863      46.500  44.680  44.300  1.00  0.00           C
ATOM   4486 HG21 THR A 863      47.420  44.670  43.690  1.00  0.00           H
ATOM   4487 HG22 THR A 863      46.590  43.970  45.160  1.00  0.00           H
ATOM   4488 HG23 THR A 863      46.550  45.570  44.950  1.00  0.00           H
ATOM   4489  C   THR A 863      44.600  44.960  41.130  1.00  0.00           C
ATOM   4490  O   THR A 863      45.290  44.430  40.210  1.00  0.00           O
ATOM   4491  N   ALA A 864      43.260  45.110  40.930  1.00  0.00           N
ATOM   4492  HN  ALA A 864      42.780  45.460  41.730  1.00  0.00           H
ATOM   4493  CA  ALA A 864      42.530  45.110  39.670  1.00  0.00           C
ATOM   4494  HA  ALA A 864      42.370  44.070  39.410  1.00  0.00           H
ATOM   4495  CB  ALA A 864      41.210  45.800  39.880  1.00  0.00           C
ATOM   4496  HB1 ALA A 864      41.300  46.910  39.810  1.00  0.00           H
ATOM   4497  HB2 ALA A 864      40.810  45.620  40.900  1.00  0.00           H
ATOM   4498  HB3 ALA A 864      40.490  45.450  39.100  1.00  0.00           H
ATOM   4499  C   ALA A 864      43.310  45.610  38.440  1.00  0.00           C
ATOM   4500  O   ALA A 864      43.470  44.810  37.530  1.00  0.00           O
ATOM   4501  N   VAL A 865      43.750  46.860  38.430  1.00  0.00           N
ATOM   4502  HN  VAL A 865      43.740  47.470  39.220  1.00  0.00           H
ATOM   4503  CA  VAL A 865      44.500  47.420  37.310  1.00  0.00           C
ATOM   4504  HA  VAL A 865      43.990  47.040  36.430  1.00  0.00           H
ATOM   4505  CB  VAL A 865      44.560  49.000  37.220  1.00  0.00           C
ATOM   4506  HB  VAL A 865      44.750  49.300  38.280  1.00  0.00           H
ATOM   4507  CG1 VAL A 865      45.570  49.450  36.180  1.00  0.00           C
ATOM   4508 HG11 VAL A 865      45.160  49.100  35.200  1.00  0.00           H
ATOM   4509 HG12 VAL A 865      46.600  49.030  36.230  1.00  0.00           H
ATOM   4510 HG13 VAL A 865      45.780  50.540  36.240  1.00  0.00           H
ATOM   4511  CG2 VAL A 865      43.160  49.420  36.800  1.00  0.00           C
ATOM   4512 HG21 VAL A 865      42.570  49.350  37.730  1.00  0.00           H
ATOM   4513 HG22 VAL A 865      42.590  48.830  36.060  1.00  0.00           H
ATOM   4514 HG23 VAL A 865      43.010  50.470  36.470  1.00  0.00           H
ATOM   4515  C   VAL A 865      45.890  46.810  37.270  1.00  0.00           C
ATOM   4516  O   VAL A 865      46.500  46.730  36.200  1.00  0.00           O
ATOM   4517  N   ILE A 866      46.530  46.490  38.390  1.00  0.00           N
ATOM   4518  HN  ILE A 866      46.150  46.820  39.260  1.00  0.00           H
ATOM   4519  CA  ILE A 866      47.870  45.860  38.480  1.00  0.00           C
ATOM   4520  HA  ILE A 866      48.610  46.360  37.890  1.00  0.00           H
ATOM   4521  CB  ILE A 866      48.480  45.920  39.890  1.00  0.00           C
ATOM   4522  HB  ILE A 866      47.710  45.540  40.590  1.00  0.00           H
ATOM   4523  CG2 ILE A 866      49.790  45.160  39.960  1.00  0.00           C
ATOM   4524 HG21 ILE A 866      50.530  45.460  39.190  1.00  0.00           H
ATOM   4525 HG22 ILE A 866      49.590  44.080  39.770  1.00  0.00           H
ATOM   4526 HG23 ILE A 866      50.230  45.320  40.970  1.00  0.00           H
ATOM   4527  CG1 ILE A 866      48.690  47.380  40.410  1.00  0.00           C
ATOM   4528 HG11 ILE A 866      49.410  47.300  41.250  1.00  0.00           H
ATOM   4529 HG12 ILE A 866      47.780  47.890  40.760  1.00  0.00           H
ATOM   4530  CD  ILE A 866      49.310  48.330  39.460  1.00  0.00           C
ATOM   4531  HD1 ILE A 866      48.770  48.490  38.500  1.00  0.00           H
ATOM   4532  HD2 ILE A 866      50.270  47.850  39.160  1.00  0.00           H
ATOM   4533  HD3 ILE A 866      49.410  49.280  40.010  1.00  0.00           H
ATOM   4534  C   ILE A 866      47.990  44.490  37.820  1.00  0.00           C
ATOM   4535  O   ILE A 866      48.900  44.350  36.980  1.00  0.00           O
ATOM   4536  N   ILE A 867      47.130  43.480  38.160  1.00  0.00           N
ATOM   4537  HN  ILE A 867      46.480  43.710  38.890  1.00  0.00           H
ATOM   4538  CA  ILE A 867      46.940  42.240  37.430  1.00  0.00           C
ATOM   4539  HA  ILE A 867      47.950  41.900  37.290  1.00  0.00           H
ATOM   4540  CB  ILE A 867      46.270  41.250  38.310  1.00  0.00           C
ATOM   4541  HB  ILE A 867      46.740  41.430  39.300  1.00  0.00           H
ATOM   4542  CG2 ILE A 867      44.730  41.470  38.440  1.00  0.00           C
ATOM   4543 HG21 ILE A 867      44.120  41.030  37.620  1.00  0.00           H
ATOM   4544 HG22 ILE A 867      44.510  42.560  38.520  1.00  0.00           H
ATOM   4545 HG23 ILE A 867      44.440  41.130  39.460  1.00  0.00           H
ATOM   4546  CG1 ILE A 867      46.570  39.800  37.940  1.00  0.00           C
ATOM   4547 HG11 ILE A 867      45.990  39.660  37.010  1.00  0.00           H
ATOM   4548 HG12 ILE A 867      46.090  39.180  38.710  1.00  0.00           H
ATOM   4549  CD  ILE A 867      48.080  39.430  37.720  1.00  0.00           C
ATOM   4550  HD1 ILE A 867      48.390  39.640  36.680  1.00  0.00           H
ATOM   4551  HD2 ILE A 867      48.240  38.370  38.020  1.00  0.00           H
ATOM   4552  HD3 ILE A 867      48.590  40.080  38.450  1.00  0.00           H
ATOM   4553  C   ILE A 867      46.350  42.370  36.030  1.00  0.00           C
ATOM   4554  O   ILE A 867      46.810  41.650  35.080  1.00  0.00           O
ATOM   4555  N   ASN A 868      45.370  43.250  35.730  1.00  0.00           N
ATOM   4556  HN  ASN A 868      45.030  43.820  36.490  1.00  0.00           H
ATOM   4557  CA  ASN A 868      44.820  43.320  34.380  1.00  0.00           C
ATOM   4558  HA  ASN A 868      44.690  42.270  34.150  1.00  0.00           H
ATOM   4559  CB  ASN A 868      43.360  43.910  34.390  1.00  0.00           C
ATOM   4560  HB1 ASN A 868      43.300  45.010  34.540  1.00  0.00           H
ATOM   4561  HB2 ASN A 868      42.980  43.440  35.320  1.00  0.00           H
ATOM   4562  CG  ASN A 868      42.490  43.540  33.220  1.00  0.00           C
ATOM   4563  OD1 ASN A 868      42.810  42.580  32.500  1.00  0.00           O
ATOM   4564  ND2 ASN A 868      41.420  44.280  32.960  1.00  0.00           N
ATOM   4565 HD21 ASN A 868      41.140  45.020  33.570  1.00  0.00           H
ATOM   4566 HD22 ASN A 868      41.040  44.230  32.030  1.00  0.00           H
ATOM   4567  C   ASN A 868      45.720  44.120  33.430  1.00  0.00           C
ATOM   4568  O   ASN A 868      45.380  45.270  33.180  1.00  0.00           O
ATOM   4569  N   ARG A 869      46.840  43.510  32.910  1.00  0.00           N
ATOM   4570  HN  ARG A 869      46.990  42.560  33.180  1.00  0.00           H
ATOM   4571  CA  ARG A 869      47.770  44.070  31.930  1.00  0.00           C
ATOM   4572  HA  ARG A 869      47.380  44.960  31.450  1.00  0.00           H
ATOM   4573  CB  ARG A 869      49.120  44.550  32.660  1.00  0.00           C
ATOM   4574  HB1 ARG A 869      49.850  44.850  31.890  1.00  0.00           H
ATOM   4575  HB2 ARG A 869      49.550  43.690  33.220  1.00  0.00           H
ATOM   4576  CG  ARG A 869      48.960  45.670  33.650  1.00  0.00           C
ATOM   4577  HG1 ARG A 869      48.080  45.570  34.340  1.00  0.00           H
ATOM   4578  HG2 ARG A 869      48.590  46.560  33.100  1.00  0.00           H
ATOM   4579  CD  ARG A 869      50.200  45.960  34.490  1.00  0.00           C
ATOM   4580  HD1 ARG A 869      51.050  46.100  33.780  1.00  0.00           H
ATOM   4581  HD2 ARG A 869      50.340  45.090  35.160  1.00  0.00           H
ATOM   4582  NE  ARG A 869      50.010  47.300  35.190  1.00  0.00           N
ATOM   4583  HE  ARG A 869      49.170  47.800  34.990  1.00  0.00           H
ATOM   4584  CZ  ARG A 869      50.910  47.850  36.040  1.00  0.00           C
ATOM   4585  NH1 ARG A 869      51.850  47.130  36.530  1.00  0.00           N
ATOM   4586 HH11 ARG A 869      52.350  47.570  37.270  1.00  0.00           H
ATOM   4587 HH12 ARG A 869      51.710  46.170  36.280  1.00  0.00           H
ATOM   4588  NH2 ARG A 869      50.870  49.070  36.550  1.00  0.00           N
ATOM   4589 HH21 ARG A 869      50.110  49.710  36.410  1.00  0.00           H
ATOM   4590 HH22 ARG A 869      51.500  49.320  37.290  1.00  0.00           H
ATOM   4591  C   ARG A 869      48.210  42.990  30.890  1.00  0.00           C
ATOM   4592  O   ARG A 869      48.430  41.780  31.200  1.00  0.00           O
ATOM   4593  N   LYS A 870      48.510  43.580  29.620  1.00  0.00           N
ATOM   4594  HN  LYS A 870      48.630  44.570  29.600  1.00  0.00           H
ATOM   4595  CA  LYS A 870      48.880  42.760  28.470  1.00  0.00           C
ATOM   4596  HA  LYS A 870      48.010  42.170  28.200  1.00  0.00           H
ATOM   4597  CB  LYS A 870      49.190  43.790  27.290  1.00  0.00           C
ATOM   4598  HB1 LYS A 870      49.220  43.210  26.340  1.00  0.00           H
ATOM   4599  HB2 LYS A 870      50.220  44.180  27.410  1.00  0.00           H
ATOM   4600  CG  LYS A 870      48.160  44.870  27.160  1.00  0.00           C
ATOM   4601  HG1 LYS A 870      48.460  45.710  27.820  1.00  0.00           H
ATOM   4602  HG2 LYS A 870      47.190  44.510  27.550  1.00  0.00           H
ATOM   4603  CD  LYS A 870      47.970  45.400  25.680  1.00  0.00           C
ATOM   4604  HD1 LYS A 870      47.790  44.470  25.100  1.00  0.00           H
ATOM   4605  HD2 LYS A 870      48.940  45.680  25.250  1.00  0.00           H
ATOM   4606  CE  LYS A 870      46.850  46.520  25.630  1.00  0.00           C
ATOM   4607  HE1 LYS A 870      47.020  47.340  26.370  1.00  0.00           H
ATOM   4608  HE2 LYS A 870      45.840  46.030  25.600  1.00  0.00           H
ATOM   4609  NZ  LYS A 870      46.870  47.190  24.320  1.00  0.00           N
ATOM   4610  HZ1 LYS A 870      46.170  46.780  23.670  1.00  0.00           H
ATOM   4611  HZ2 LYS A 870      47.770  47.040  23.820  1.00  0.00           H
ATOM   4612  HZ3 LYS A 870      46.620  48.200  24.360  1.00  0.00           H
ATOM   4613  C   LYS A 870      50.020  41.810  28.690  1.00  0.00           C
ATOM   4614  O   LYS A 870      49.940  40.630  28.350  1.00  0.00           O
ATOM   4615  N   GLU A 871      51.070  42.240  29.350  1.00  0.00           N
ATOM   4616  HN  GLU A 871      51.190  43.160  29.720  1.00  0.00           H
ATOM   4617  CA  GLU A 871      52.220  41.380  29.700  1.00  0.00           C
ATOM   4618  HA  GLU A 871      52.690  41.100  28.770  1.00  0.00           H
ATOM   4619  CB  GLU A 871      53.260  42.250  30.480  1.00  0.00           C
ATOM   4620  HB1 GLU A 871      53.460  43.090  29.770  1.00  0.00           H
ATOM   4621  HB2 GLU A 871      54.280  41.810  30.480  1.00  0.00           H
ATOM   4622  CG  GLU A 871      52.750  42.730  31.840  1.00  0.00           C
ATOM   4623  HG1 GLU A 871      52.670  41.840  32.490  1.00  0.00           H
ATOM   4624  HG2 GLU A 871      51.700  43.040  31.670  1.00  0.00           H
ATOM   4625  CD  GLU A 871      53.580  43.870  32.440  1.00  0.00           C
ATOM   4626  OE1 GLU A 871      53.640  44.930  31.700  1.00  0.00           O
ATOM   4627  OE2 GLU A 871      54.020  43.710  33.580  1.00  0.00           O
ATOM   4628  C   GLU A 871      51.900  40.170  30.550  1.00  0.00           C
ATOM   4629  O   GLU A 871      52.610  39.120  30.550  1.00  0.00           O
ATOM   4630  N   HSD A 872      50.800  40.210  31.300  1.00  0.00           N
ATOM   4631  HN  HSD A 872      50.190  41.000  31.230  1.00  0.00           H
ATOM   4632  CA  HSD A 872      50.350  39.080  32.010  1.00  0.00           C
ATOM   4633  HA  HSD A 872      51.250  38.630  32.390  1.00  0.00           H
ATOM   4634  CB  HSD A 872      49.480  39.470  33.160  1.00  0.00           C
ATOM   4635  HB1 HSD A 872      49.330  38.590  33.800  1.00  0.00           H
ATOM   4636  HB2 HSD A 872      48.450  39.840  32.910  1.00  0.00           H
ATOM   4637  ND1 HSD A 872      49.510  41.420  34.720  1.00  0.00           N
ATOM   4638  HD1 HSD A 872      48.520  41.510  34.720  1.00  0.00           H
ATOM   4639  CG  HSD A 872      50.210  40.580  33.930  1.00  0.00           C
ATOM   4640  CE1 HSD A 872      50.450  42.160  35.380  1.00  0.00           C
ATOM   4641  HE1 HSD A 872      50.200  43.000  36.030  1.00  0.00           H
ATOM   4642  NE2 HSD A 872      51.730  41.810  35.110  1.00  0.00           N
ATOM   4643  CD2 HSD A 872      51.550  40.800  34.210  1.00  0.00           C
ATOM   4644  HD2 HSD A 872      52.400  40.170  33.970  1.00  0.00           H
ATOM   4645  C   HSD A 872      49.770  37.960  31.100  1.00  0.00           C
ATOM   4646  O   HSD A 872      49.800  36.800  31.510  1.00  0.00           O
ATOM   4647  N   LYS A 873      49.270  38.220  29.840  1.00  0.00           N
ATOM   4648  HN  LYS A 873      49.430  39.110  29.420  1.00  0.00           H
ATOM   4649  CA  LYS A 873      48.780  37.200  28.960  1.00  0.00           C
ATOM   4650  HA  LYS A 873      48.150  37.610  28.190  1.00  0.00           H
ATOM   4651  CB  LYS A 873      49.860  36.440  28.180  1.00  0.00           C
ATOM   4652  HB1 LYS A 873      49.390  35.900  27.330  1.00  0.00           H
ATOM   4653  HB2 LYS A 873      50.380  35.720  28.860  1.00  0.00           H
ATOM   4654  CG  LYS A 873      51.000  37.310  27.590  1.00  0.00           C
ATOM   4655  HG1 LYS A 873      51.690  36.580  27.130  1.00  0.00           H
ATOM   4656  HG2 LYS A 873      51.390  37.880  28.470  1.00  0.00           H
ATOM   4657  CD  LYS A 873      50.600  38.220  26.440  1.00  0.00           C
ATOM   4658  HD1 LYS A 873      49.690  38.770  26.740  1.00  0.00           H
ATOM   4659  HD2 LYS A 873      50.330  37.590  25.560  1.00  0.00           H
ATOM   4660  CE  LYS A 873      51.690  39.200  26.090  1.00  0.00           C
ATOM   4661  HE1 LYS A 873      52.460  38.670  25.490  1.00  0.00           H
ATOM   4662  HE2 LYS A 873      52.290  39.530  26.960  1.00  0.00           H
ATOM   4663  NZ  LYS A 873      51.250  40.500  25.390  1.00  0.00           N
ATOM   4664  HZ1 LYS A 873      51.660  41.350  25.810  1.00  0.00           H
ATOM   4665  HZ2 LYS A 873      50.210  40.570  25.440  1.00  0.00           H
ATOM   4666  HZ3 LYS A 873      51.490  40.430  24.380  1.00  0.00           H
ATOM   4667  C   LYS A 873      47.800  36.230  29.560  1.00  0.00           C
ATOM   4668  O   LYS A 873      47.910  35.030  29.400  1.00  0.00           O
ATOM   4669  N   LEU A 874      46.830  36.820  30.250  1.00  0.00           N
ATOM   4670  HN  LEU A 874      46.940  37.790  30.500  1.00  0.00           H
ATOM   4671  CA  LEU A 874      45.770  36.200  31.000  1.00  0.00           C
ATOM   4672  HA  LEU A 874      46.180  35.390  31.590  1.00  0.00           H
ATOM   4673  CB  LEU A 874      45.140  37.250  32.030  1.00  0.00           C
ATOM   4674  HB1 LEU A 874      44.490  36.710  32.730  1.00  0.00           H
ATOM   4675  HB2 LEU A 874      44.580  38.090  31.560  1.00  0.00           H
ATOM   4676  CG  LEU A 874      46.080  37.940  32.960  1.00  0.00           C
ATOM   4677  HG  LEU A 874      46.700  38.650  32.370  1.00  0.00           H
ATOM   4678  CD1 LEU A 874      45.170  38.700  33.960  1.00  0.00           C
ATOM   4679 HD11 LEU A 874      44.570  37.950  34.520  1.00  0.00           H
ATOM   4680 HD12 LEU A 874      44.500  39.390  33.400  1.00  0.00           H
ATOM   4681 HD13 LEU A 874      45.690  39.310  34.740  1.00  0.00           H
ATOM   4682  CD2 LEU A 874      47.000  36.980  33.740  1.00  0.00           C
ATOM   4683 HD21 LEU A 874      46.600  35.970  33.920  1.00  0.00           H
ATOM   4684 HD22 LEU A 874      47.180  37.390  34.770  1.00  0.00           H
ATOM   4685 HD23 LEU A 874      47.920  36.790  33.160  1.00  0.00           H
ATOM   4686  C   LEU A 874      44.650  35.780  30.060  1.00  0.00           C
ATOM   4687  O   LEU A 874      44.050  36.540  29.240  1.00  0.00           O
ATOM   4688  N   LYS A 875      44.220  34.460  30.190  1.00  0.00           N
ATOM   4689  HN  LYS A 875      44.710  33.740  30.680  1.00  0.00           H
ATOM   4690  CA  LYS A 875      42.820  34.150  29.770  1.00  0.00           C
ATOM   4691  HA  LYS A 875      42.640  34.410  28.740  1.00  0.00           H
ATOM   4692  CB  LYS A 875      42.720  32.630  29.840  1.00  0.00           C
ATOM   4693  HB1 LYS A 875      41.880  32.300  29.200  1.00  0.00           H
ATOM   4694  HB2 LYS A 875      42.560  32.210  30.850  1.00  0.00           H
ATOM   4695  CG  LYS A 875      43.970  31.860  29.350  1.00  0.00           C
ATOM   4696  HG1 LYS A 875      44.770  31.960  30.120  1.00  0.00           H
ATOM   4697  HG2 LYS A 875      44.470  32.410  28.540  1.00  0.00           H
ATOM   4698  CD  LYS A 875      43.820  30.370  28.990  1.00  0.00           C
ATOM   4699  HD1 LYS A 875      43.020  30.340  28.210  1.00  0.00           H
ATOM   4700  HD2 LYS A 875      43.440  29.860  29.900  1.00  0.00           H
ATOM   4701  CE  LYS A 875      45.020  29.740  28.340  1.00  0.00           C
ATOM   4702  HE1 LYS A 875      45.390  30.380  27.510  1.00  0.00           H
ATOM   4703  HE2 LYS A 875      44.990  28.730  27.870  1.00  0.00           H
ATOM   4704  NZ  LYS A 875      46.090  29.640  29.300  1.00  0.00           N
ATOM   4705  HZ1 LYS A 875      46.670  30.510  29.250  1.00  0.00           H
ATOM   4706  HZ2 LYS A 875      46.710  28.820  29.160  1.00  0.00           H
ATOM   4707  HZ3 LYS A 875      45.680  29.580  30.250  1.00  0.00           H
ATOM   4708  C   LYS A 875      41.670  34.730  30.570  1.00  0.00           C
ATOM   4709  O   LYS A 875      40.670  35.020  29.860  1.00  0.00           O
ATOM   4710  N   LYS A 876      41.860  34.890  31.940  1.00  0.00           N
ATOM   4711  HN  LYS A 876      42.660  34.410  32.260  1.00  0.00           H
ATOM   4712  CA  LYS A 876      40.860  35.290  32.900  1.00  0.00           C
ATOM   4713  HA  LYS A 876      39.960  34.740  32.630  1.00  0.00           H
ATOM   4714  CB  LYS A 876      41.310  35.050  34.320  1.00  0.00           C
ATOM   4715  HB1 LYS A 876      40.430  35.420  34.900  1.00  0.00           H
ATOM   4716  HB2 LYS A 876      42.210  35.670  34.520  1.00  0.00           H
ATOM   4717  CG  LYS A 876      41.710  33.650  34.800  1.00  0.00           C
ATOM   4718  HG1 LYS A 876      42.480  33.150  34.170  1.00  0.00           H
ATOM   4719  HG2 LYS A 876      40.750  33.100  34.720  1.00  0.00           H
ATOM   4720  CD  LYS A 876      42.100  33.480  36.240  1.00  0.00           C
ATOM   4721  HD1 LYS A 876      41.420  34.080  36.890  1.00  0.00           H
ATOM   4722  HD2 LYS A 876      43.070  33.990  36.400  1.00  0.00           H
ATOM   4723  CE  LYS A 876      41.950  32.010  36.750  1.00  0.00           C
ATOM   4724  HE1 LYS A 876      40.890  31.760  36.560  1.00  0.00           H
ATOM   4725  HE2 LYS A 876      42.110  31.990  37.840  1.00  0.00           H
ATOM   4726  NZ  LYS A 876      42.910  31.110  36.010  1.00  0.00           N
ATOM   4727  HZ1 LYS A 876      43.850  31.560  35.990  1.00  0.00           H
ATOM   4728  HZ2 LYS A 876      42.610  30.880  35.040  1.00  0.00           H
ATOM   4729  HZ3 LYS A 876      43.080  30.330  36.670  1.00  0.00           H
ATOM   4730  C   LYS A 876      40.580  36.680  32.730  1.00  0.00           C
ATOM   4731  O   LYS A 876      41.470  37.530  32.720  1.00  0.00           O
ATOM   4732  N   GLY A 877      39.250  37.060  32.640  1.00  0.00           N
ATOM   4733  HN  GLY A 877      38.630  36.320  32.830  1.00  0.00           H
ATOM   4734  CA  GLY A 877      38.720  38.340  32.170  1.00  0.00           C
ATOM   4735  HA1 GLY A 877      37.660  38.180  32.030  1.00  0.00           H
ATOM   4736  HA2 GLY A 877      39.350  38.530  31.320  1.00  0.00           H
ATOM   4737  C   GLY A 877      38.900  39.500  33.050  1.00  0.00           C
ATOM   4738  O   GLY A 877      39.470  39.460  34.130  1.00  0.00           O
ATOM   4739  N   ALA A 878      38.390  40.640  32.610  1.00  0.00           N
ATOM   4740  HN  ALA A 878      37.670  40.710  31.920  1.00  0.00           H
ATOM   4741  CA  ALA A 878      38.530  41.850  33.400  1.00  0.00           C
ATOM   4742  HA  ALA A 878      39.570  42.060  33.580  1.00  0.00           H
ATOM   4743  CB  ALA A 878      37.860  42.960  32.530  1.00  0.00           C
ATOM   4744  HB1 ALA A 878      36.760  42.750  32.560  1.00  0.00           H
ATOM   4745  HB2 ALA A 878      38.330  42.950  31.530  1.00  0.00           H
ATOM   4746  HB3 ALA A 878      38.100  43.970  32.950  1.00  0.00           H
ATOM   4747  C   ALA A 878      37.940  41.890  34.800  1.00  0.00           C
ATOM   4748  O   ALA A 878      38.440  42.600  35.690  1.00  0.00           O
ATOM   4749  N   GLY A 879      36.870  41.130  34.980  1.00  0.00           N
ATOM   4750  HN  GLY A 879      36.560  40.650  34.160  1.00  0.00           H
ATOM   4751  CA  GLY A 879      36.120  41.070  36.270  1.00  0.00           C
ATOM   4752  HA1 GLY A 879      35.440  40.260  36.070  1.00  0.00           H
ATOM   4753  HA2 GLY A 879      35.780  42.090  36.370  1.00  0.00           H
ATOM   4754  C   GLY A 879      36.970  40.700  37.470  1.00  0.00           C
ATOM   4755  O   GLY A 879      37.580  39.680  37.440  1.00  0.00           O
ATOM   4756  N   TYR A 880      37.030  41.590  38.480  1.00  0.00           N
ATOM   4757  HN  TYR A 880      36.660  42.500  38.330  1.00  0.00           H
ATOM   4758  CA  TYR A 880      37.750  41.410  39.690  1.00  0.00           C
ATOM   4759  HA  TYR A 880      38.300  40.490  39.580  1.00  0.00           H
ATOM   4760  CB  TYR A 880      38.700  42.520  39.680  1.00  0.00           C
ATOM   4761  HB1 TYR A 880      38.070  43.400  39.950  1.00  0.00           H
ATOM   4762  HB2 TYR A 880      39.180  42.690  38.690  1.00  0.00           H
ATOM   4763  CG  TYR A 880      39.790  42.260  40.640  1.00  0.00           C
ATOM   4764  CD1 TYR A 880      40.860  41.490  40.280  1.00  0.00           C
ATOM   4765  HD1 TYR A 880      40.860  41.010  39.320  1.00  0.00           H
ATOM   4766  CE1 TYR A 880      41.960  41.270  41.110  1.00  0.00           C
ATOM   4767  HE1 TYR A 880      42.800  40.640  40.840  1.00  0.00           H
ATOM   4768  CZ  TYR A 880      42.010  42.020  42.360  1.00  0.00           C
ATOM   4769  OH  TYR A 880      43.160  41.930  43.130  1.00  0.00           O
ATOM   4770  HH  TYR A 880      43.260  42.820  43.510  1.00  0.00           H
ATOM   4771  CD2 TYR A 880      39.790  42.850  41.920  1.00  0.00           C
ATOM   4772  HD2 TYR A 880      39.010  43.510  42.270  1.00  0.00           H
ATOM   4773  CE2 TYR A 880      40.900  42.720  42.760  1.00  0.00           C
ATOM   4774  HE2 TYR A 880      40.940  43.280  43.680  1.00  0.00           H
ATOM   4775  C   TYR A 880      36.820  41.310  40.950  1.00  0.00           C
ATOM   4776  O   TYR A 880      37.250  41.140  42.080  1.00  0.00           O
ATOM   4777  N   HSD A 881      35.500  41.340  40.720  1.00  0.00           N
ATOM   4778  HN  HSD A 881      35.200  41.590  39.800  1.00  0.00           H
ATOM   4779  CA  HSD A 881      34.530  41.370  41.860  1.00  0.00           C
ATOM   4780  HA  HSD A 881      34.710  42.290  42.400  1.00  0.00           H
ATOM   4781  CB  HSD A 881      33.100  41.470  41.400  1.00  0.00           C
ATOM   4782  HB1 HSD A 881      32.380  41.610  42.220  1.00  0.00           H
ATOM   4783  HB2 HSD A 881      32.930  40.550  40.820  1.00  0.00           H
ATOM   4784  ND1 HSD A 881      33.330  43.880  40.960  1.00  0.00           N
ATOM   4785  HD1 HSD A 881      33.760  44.160  41.830  1.00  0.00           H
ATOM   4786  CG  HSD A 881      32.930  42.690  40.510  1.00  0.00           C
ATOM   4787  CE1 HSD A 881      33.010  44.800  39.960  1.00  0.00           C
ATOM   4788  HE1 HSD A 881      33.340  45.830  39.960  1.00  0.00           H
ATOM   4789  NE2 HSD A 881      32.460  44.240  38.940  1.00  0.00           N
ATOM   4790  CD2 HSD A 881      32.430  42.880  39.260  1.00  0.00           C
ATOM   4791  HD2 HSD A 881      32.090  42.040  38.680  1.00  0.00           H
ATOM   4792  C   HSD A 881      34.570  40.310  42.910  1.00  0.00           C
ATOM   4793  O   HSD A 881      34.210  40.520  44.040  1.00  0.00           O
ATOM   4794  N   LEU A 882      35.010  39.110  42.540  1.00  0.00           N
ATOM   4795  HN  LEU A 882      35.360  38.900  41.630  1.00  0.00           H
ATOM   4796  CA  LEU A 882      35.200  38.060  43.470  1.00  0.00           C
ATOM   4797  HA  LEU A 882      34.360  38.060  44.150  1.00  0.00           H
ATOM   4798  CB  LEU A 882      35.170  36.680  42.810  1.00  0.00           C
ATOM   4799  HB1 LEU A 882      35.890  36.810  41.970  1.00  0.00           H
ATOM   4800  HB2 LEU A 882      34.200  36.590  42.280  1.00  0.00           H
ATOM   4801  CG  LEU A 882      35.340  35.380  43.610  1.00  0.00           C
ATOM   4802  HG  LEU A 882      36.410  35.280  43.880  1.00  0.00           H
ATOM   4803  CD1 LEU A 882      34.520  35.230  44.920  1.00  0.00           C
ATOM   4804 HD11 LEU A 882      33.490  35.650  44.910  1.00  0.00           H
ATOM   4805 HD12 LEU A 882      35.000  35.870  45.690  1.00  0.00           H
ATOM   4806 HD13 LEU A 882      34.530  34.180  45.300  1.00  0.00           H
ATOM   4807  CD2 LEU A 882      34.950  34.180  42.780  1.00  0.00           C
ATOM   4808 HD21 LEU A 882      35.550  33.280  43.010  1.00  0.00           H
ATOM   4809 HD22 LEU A 882      35.060  34.330  41.680  1.00  0.00           H
ATOM   4810 HD23 LEU A 882      33.900  33.880  43.010  1.00  0.00           H
ATOM   4811  C   LEU A 882      36.400  38.260  44.440  1.00  0.00           C
ATOM   4812  O   LEU A 882      36.440  37.790  45.580  1.00  0.00           O
ATOM   4813  N   ASP A 883      37.450  38.840  43.950  1.00  0.00           N
ATOM   4814  HN  ASP A 883      37.530  39.160  43.020  1.00  0.00           H
ATOM   4815  CA  ASP A 883      38.570  39.270  44.830  1.00  0.00           C
ATOM   4816  HA  ASP A 883      38.920  38.450  45.440  1.00  0.00           H
ATOM   4817  CB  ASP A 883      39.730  39.830  43.940  1.00  0.00           C
ATOM   4818  HB1 ASP A 883      40.560  40.300  44.510  1.00  0.00           H
ATOM   4819  HB2 ASP A 883      39.470  40.500  43.090  1.00  0.00           H
ATOM   4820  CG  ASP A 883      40.280  38.610  43.220  1.00  0.00           C
ATOM   4821  OD1 ASP A 883      39.660  37.850  42.470  1.00  0.00           O
ATOM   4822  OD2 ASP A 883      41.570  38.480  43.560  1.00  0.00           O
ATOM   4823  HD2 ASP A 883      41.870  37.630  43.240  1.00  0.00           H
ATOM   4824  C   ASP A 883      38.240  40.420  45.760  1.00  0.00           C
ATOM   4825  O   ASP A 883      38.580  40.410  46.920  1.00  0.00           O
ATOM   4826  N   LEU A 884      37.450  41.460  45.380  1.00  0.00           N
ATOM   4827  HN  LEU A 884      37.320  41.610  44.400  1.00  0.00           H
ATOM   4828  CA  LEU A 884      36.920  42.380  46.410  1.00  0.00           C
ATOM   4829  HA  LEU A 884      37.750  42.720  47.020  1.00  0.00           H
ATOM   4830  CB  LEU A 884      36.060  43.560  45.840  1.00  0.00           C
ATOM   4831  HB1 LEU A 884      35.270  43.120  45.200  1.00  0.00           H
ATOM   4832  HB2 LEU A 884      36.740  44.090  45.140  1.00  0.00           H
ATOM   4833  CG  LEU A 884      35.330  44.510  46.730  1.00  0.00           C
ATOM   4834  HG  LEU A 884      34.520  44.020  47.300  1.00  0.00           H
ATOM   4835  CD1 LEU A 884      36.180  45.140  47.860  1.00  0.00           C
ATOM   4836 HD11 LEU A 884      36.390  44.350  48.620  1.00  0.00           H
ATOM   4837 HD12 LEU A 884      35.640  45.970  48.360  1.00  0.00           H
ATOM   4838 HD13 LEU A 884      37.120  45.550  47.420  1.00  0.00           H
ATOM   4839  CD2 LEU A 884      34.640  45.630  45.980  1.00  0.00           C
ATOM   4840 HD21 LEU A 884      34.340  46.400  46.730  1.00  0.00           H
ATOM   4841 HD22 LEU A 884      33.680  45.500  45.450  1.00  0.00           H
ATOM   4842 HD23 LEU A 884      35.300  46.140  45.240  1.00  0.00           H
ATOM   4843  C   LEU A 884      36.020  41.690  47.320  1.00  0.00           C
ATOM   4844  O   LEU A 884      36.190  41.840  48.500  1.00  0.00           O
ATOM   4845  N   LEU A 885      35.030  40.820  46.870  1.00  0.00           N
ATOM   4846  HN  LEU A 885      34.860  40.790  45.880  1.00  0.00           H
ATOM   4847  CA  LEU A 885      34.080  40.020  47.630  1.00  0.00           C
ATOM   4848  HA  LEU A 885      33.610  40.710  48.310  1.00  0.00           H
ATOM   4849  CB  LEU A 885      33.100  39.130  46.750  1.00  0.00           C
ATOM   4850  HB1 LEU A 885      33.690  38.300  46.310  1.00  0.00           H
ATOM   4851  HB2 LEU A 885      32.630  39.810  46.010  1.00  0.00           H
ATOM   4852  CG  LEU A 885      31.950  38.450  47.500  1.00  0.00           C
ATOM   4853  HG  LEU A 885      32.230  37.810  48.370  1.00  0.00           H
ATOM   4854  CD1 LEU A 885      31.030  39.520  48.170  1.00  0.00           C
ATOM   4855 HD11 LEU A 885      30.210  39.010  48.710  1.00  0.00           H
ATOM   4856 HD12 LEU A 885      30.550  40.190  47.440  1.00  0.00           H
ATOM   4857 HD13 LEU A 885      31.620  40.080  48.920  1.00  0.00           H
ATOM   4858  CD2 LEU A 885      31.110  37.540  46.560  1.00  0.00           C
ATOM   4859 HD21 LEU A 885      30.520  38.190  45.890  1.00  0.00           H
ATOM   4860 HD22 LEU A 885      30.330  36.970  47.110  1.00  0.00           H
ATOM   4861 HD23 LEU A 885      31.800  36.870  46.010  1.00  0.00           H
ATOM   4862  C   LEU A 885      34.770  39.110  48.640  1.00  0.00           C
ATOM   4863  O   LEU A 885      34.570  39.190  49.830  1.00  0.00           O
ATOM   4864  N   MET A 886      35.680  38.260  48.220  1.00  0.00           N
ATOM   4865  HN  MET A 886      35.850  38.090  47.250  1.00  0.00           H
ATOM   4866  CA  MET A 886      36.440  37.500  49.200  1.00  0.00           C
ATOM   4867  HA  MET A 886      35.790  36.760  49.650  1.00  0.00           H
ATOM   4868  CB  MET A 886      37.480  36.570  48.440  1.00  0.00           C
ATOM   4869  HB1 MET A 886      38.110  37.160  47.730  1.00  0.00           H
ATOM   4870  HB2 MET A 886      36.880  35.960  47.730  1.00  0.00           H
ATOM   4871  CG  MET A 886      38.400  35.620  49.340  1.00  0.00           C
ATOM   4872  HG1 MET A 886      39.050  36.120  50.080  1.00  0.00           H
ATOM   4873  HG2 MET A 886      39.060  35.320  48.500  1.00  0.00           H
ATOM   4874  SD  MET A 886      37.620  34.170  50.090  1.00  0.00           S
ATOM   4875  CE  MET A 886      36.810  33.430  48.650  1.00  0.00           C
ATOM   4876  HE1 MET A 886      36.110  32.620  48.930  1.00  0.00           H
ATOM   4877  HE2 MET A 886      37.580  32.990  47.990  1.00  0.00           H
ATOM   4878  HE3 MET A 886      36.310  34.130  47.960  1.00  0.00           H
ATOM   4879  C   MET A 886      37.260  38.250  50.290  1.00  0.00           C
ATOM   4880  O   MET A 886      37.140  37.900  51.480  1.00  0.00           O
ATOM   4881  N   VAL A 887      37.950  39.310  49.940  1.00  0.00           N
ATOM   4882  HN  VAL A 887      38.040  39.550  48.970  1.00  0.00           H
ATOM   4883  CA  VAL A 887      38.520  40.250  50.890  1.00  0.00           C
ATOM   4884  HA  VAL A 887      39.270  39.720  51.430  1.00  0.00           H
ATOM   4885  CB  VAL A 887      39.300  41.440  50.170  1.00  0.00           C
ATOM   4886  HB  VAL A 887      39.020  41.450  49.110  1.00  0.00           H
ATOM   4887  CG1 VAL A 887      39.080  42.780  50.780  1.00  0.00           C
ATOM   4888 HG11 VAL A 887      38.100  43.210  50.450  1.00  0.00           H
ATOM   4889 HG12 VAL A 887      39.730  43.520  50.260  1.00  0.00           H
ATOM   4890 HG13 VAL A 887      39.210  42.860  51.870  1.00  0.00           H
ATOM   4891  CG2 VAL A 887      40.770  41.060  50.270  1.00  0.00           C
ATOM   4892 HG21 VAL A 887      41.100  41.270  51.310  1.00  0.00           H
ATOM   4893 HG22 VAL A 887      41.330  41.830  49.680  1.00  0.00           H
ATOM   4894 HG23 VAL A 887      41.100  40.090  49.860  1.00  0.00           H
ATOM   4895  C   VAL A 887      37.490  40.820  51.850  1.00  0.00           C
ATOM   4896  O   VAL A 887      37.720  40.790  53.060  1.00  0.00           O
ATOM   4897  N   GLY A 888      36.390  41.290  51.270  1.00  0.00           N
ATOM   4898  HN  GLY A 888      36.280  41.380  50.290  1.00  0.00           H
ATOM   4899  CA  GLY A 888      35.200  41.620  52.040  1.00  0.00           C
ATOM   4900  HA1 GLY A 888      34.440  41.730  51.270  1.00  0.00           H
ATOM   4901  HA2 GLY A 888      35.310  42.610  52.450  1.00  0.00           H
ATOM   4902  C   GLY A 888      34.690  40.560  53.050  1.00  0.00           C
ATOM   4903  O   GLY A 888      34.440  40.950  54.230  1.00  0.00           O
ATOM   4904  N   VAL A 889      34.430  39.290  52.630  1.00  0.00           N
ATOM   4905  HN  VAL A 889      34.480  39.180  51.640  1.00  0.00           H
ATOM   4906  CA  VAL A 889      34.120  38.120  53.510  1.00  0.00           C
ATOM   4907  HA  VAL A 889      33.140  38.210  53.960  1.00  0.00           H
ATOM   4908  CB  VAL A 889      33.920  36.720  52.830  1.00  0.00           C
ATOM   4909  HB  VAL A 889      34.770  36.420  52.190  1.00  0.00           H
ATOM   4910  CG1 VAL A 889      33.620  35.540  53.820  1.00  0.00           C
ATOM   4911 HG11 VAL A 889      34.220  35.450  54.760  1.00  0.00           H
ATOM   4912 HG12 VAL A 889      33.690  34.520  53.370  1.00  0.00           H
ATOM   4913 HG13 VAL A 889      32.550  35.590  54.090  1.00  0.00           H
ATOM   4914  CG2 VAL A 889      32.700  36.910  51.830  1.00  0.00           C
ATOM   4915 HG21 VAL A 889      31.830  37.070  52.500  1.00  0.00           H
ATOM   4916 HG22 VAL A 889      32.490  35.950  51.290  1.00  0.00           H
ATOM   4917 HG23 VAL A 889      32.890  37.760  51.140  1.00  0.00           H
ATOM   4918  C   VAL A 889      35.150  37.860  54.570  1.00  0.00           C
ATOM   4919  O   VAL A 889      34.800  37.580  55.770  1.00  0.00           O
ATOM   4920  N   MET A 890      36.440  37.820  54.250  1.00  0.00           N
ATOM   4921  HN  MET A 890      36.660  38.050  53.300  1.00  0.00           H
ATOM   4922  CA  MET A 890      37.490  37.400  55.160  1.00  0.00           C
ATOM   4923  HA  MET A 890      37.150  36.550  55.740  1.00  0.00           H
ATOM   4924  CB  MET A 890      38.790  36.990  54.420  1.00  0.00           C
ATOM   4925  HB1 MET A 890      39.610  36.900  55.160  1.00  0.00           H
ATOM   4926  HB2 MET A 890      38.900  37.870  53.760  1.00  0.00           H
ATOM   4927  CG  MET A 890      38.630  35.740  53.500  1.00  0.00           C
ATOM   4928  HG1 MET A 890      39.650  35.620  53.060  1.00  0.00           H
ATOM   4929  HG2 MET A 890      37.920  35.830  52.650  1.00  0.00           H
ATOM   4930  SD  MET A 890      38.060  34.280  54.430  1.00  0.00           S
ATOM   4931  CE  MET A 890      39.760  33.910  55.240  1.00  0.00           C
ATOM   4932  HE1 MET A 890      39.880  32.940  55.750  1.00  0.00           H
ATOM   4933  HE2 MET A 890      39.900  34.670  56.040  1.00  0.00           H
ATOM   4934  HE3 MET A 890      40.550  34.100  54.480  1.00  0.00           H
ATOM   4935  C   MET A 890      37.790  38.500  56.130  1.00  0.00           C
ATOM   4936  O   MET A 890      38.120  38.270  57.280  1.00  0.00           O
ATOM   4937  N   LEU A 891      37.720  39.730  55.710  1.00  0.00           N
ATOM   4938  HN  LEU A 891      37.570  39.950  54.740  1.00  0.00           H
ATOM   4939  CA  LEU A 891      37.820  40.820  56.620  1.00  0.00           C
ATOM   4940  HA  LEU A 891      38.750  40.800  57.160  1.00  0.00           H
ATOM   4941  CB  LEU A 891      37.790  42.090  55.820  1.00  0.00           C
ATOM   4942  HB1 LEU A 891      36.900  42.110  55.150  1.00  0.00           H
ATOM   4943  HB2 LEU A 891      38.700  42.160  55.190  1.00  0.00           H
ATOM   4944  CG  LEU A 891      37.870  43.390  56.700  1.00  0.00           C
ATOM   4945  HG  LEU A 891      38.290  43.150  57.700  1.00  0.00           H
ATOM   4946  CD1 LEU A 891      38.710  44.610  56.130  1.00  0.00           C
ATOM   4947 HD11 LEU A 891      38.650  45.460  56.840  1.00  0.00           H
ATOM   4948 HD12 LEU A 891      38.300  44.790  55.110  1.00  0.00           H
ATOM   4949 HD13 LEU A 891      39.770  44.300  56.040  1.00  0.00           H
ATOM   4950  CD2 LEU A 891      36.420  43.880  56.840  1.00  0.00           C
ATOM   4951 HD21 LEU A 891      35.890  43.820  55.870  1.00  0.00           H
ATOM   4952 HD22 LEU A 891      36.350  44.920  57.210  1.00  0.00           H
ATOM   4953 HD23 LEU A 891      35.940  43.190  57.570  1.00  0.00           H
ATOM   4954  C   LEU A 891      36.740  40.810  57.800  1.00  0.00           C
ATOM   4955  O   LEU A 891      37.090  41.140  58.900  1.00  0.00           O
ATOM   4956  N   GLY A 892      35.500  40.360  57.460  1.00  0.00           N
ATOM   4957  HN  GLY A 892      35.390  40.070  56.520  1.00  0.00           H
ATOM   4958  CA  GLY A 892      34.430  40.110  58.410  1.00  0.00           C
ATOM   4959  HA1 GLY A 892      33.570  39.710  57.880  1.00  0.00           H
ATOM   4960  HA2 GLY A 892      34.260  41.050  58.910  1.00  0.00           H
ATOM   4961  C   GLY A 892      34.800  39.130  59.490  1.00  0.00           C
ATOM   4962  O   GLY A 892      34.610  39.420  60.670  1.00  0.00           O
ATOM   4963  N   VAL A 893      35.260  37.960  59.040  1.00  0.00           N
ATOM   4964  HN  VAL A 893      35.240  37.820  58.060  1.00  0.00           H
ATOM   4965  CA  VAL A 893      35.920  36.930  59.800  1.00  0.00           C
ATOM   4966  HA  VAL A 893      35.130  36.560  60.440  1.00  0.00           H
ATOM   4967  CB  VAL A 893      36.250  35.700  58.930  1.00  0.00           C
ATOM   4968  HB  VAL A 893      36.890  35.970  58.070  1.00  0.00           H
ATOM   4969  CG1 VAL A 893      37.100  34.610  59.630  1.00  0.00           C
ATOM   4970 HG11 VAL A 893      38.110  35.060  59.730  1.00  0.00           H
ATOM   4971 HG12 VAL A 893      37.200  33.790  58.890  1.00  0.00           H
ATOM   4972 HG13 VAL A 893      36.650  34.200  60.570  1.00  0.00           H
ATOM   4973  CG2 VAL A 893      34.970  35.040  58.410  1.00  0.00           C
ATOM   4974 HG21 VAL A 893      34.180  34.770  59.140  1.00  0.00           H
ATOM   4975 HG22 VAL A 893      35.270  34.100  57.900  1.00  0.00           H
ATOM   4976 HG23 VAL A 893      34.500  35.670  57.620  1.00  0.00           H
ATOM   4977  C   VAL A 893      37.020  37.430  60.730  1.00  0.00           C
ATOM   4978  O   VAL A 893      36.940  37.150  61.920  1.00  0.00           O
ATOM   4979  N   CYS A 894      38.000  38.150  60.170  1.00  0.00           N
ATOM   4980  HN  CYS A 894      37.950  38.250  59.170  1.00  0.00           H
ATOM   4981  CA  CYS A 894      39.180  38.620  60.870  1.00  0.00           C
ATOM   4982  HA  CYS A 894      39.670  37.810  61.390  1.00  0.00           H
ATOM   4983  CB  CYS A 894      40.260  39.250  60.030  1.00  0.00           C
ATOM   4984  HB1 CYS A 894      40.900  39.940  60.620  1.00  0.00           H
ATOM   4985  HB2 CYS A 894      39.750  39.910  59.290  1.00  0.00           H
ATOM   4986  SG  CYS A 894      41.160  37.980  59.200  1.00  0.00           S
ATOM   4987  HG1 CYS A 894      40.220  38.020  58.260  1.00  0.00           H
ATOM   4988  C   CYS A 894      38.890  39.560  61.940  1.00  0.00           C
ATOM   4989  O   CYS A 894      39.580  39.540  62.960  1.00  0.00           O
ATOM   4990  N   SER A 895      37.940  40.530  61.620  1.00  0.00           N
ATOM   4991  HN  SER A 895      37.600  40.710  60.700  1.00  0.00           H
ATOM   4992  CA  SER A 895      37.450  41.500  62.570  1.00  0.00           C
ATOM   4993  HA  SER A 895      38.350  41.900  63.010  1.00  0.00           H
ATOM   4994  CB  SER A 895      36.640  42.590  61.930  1.00  0.00           C
ATOM   4995  HB1 SER A 895      36.310  43.290  62.720  1.00  0.00           H
ATOM   4996  HB2 SER A 895      35.810  42.110  61.380  1.00  0.00           H
ATOM   4997  OG  SER A 895      37.450  43.360  61.010  1.00  0.00           O
ATOM   4998  HG1 SER A 895      38.240  43.770  61.380  1.00  0.00           H
ATOM   4999  C   SER A 895      36.600  40.930  63.670  1.00  0.00           C
ATOM   5000  O   SER A 895      36.780  41.370  64.840  1.00  0.00           O
ATOM   5001  N   VAL A 896      35.700  39.970  63.510  1.00  0.00           N
ATOM   5002  HN  VAL A 896      35.520  39.700  62.560  1.00  0.00           H
ATOM   5003  CA  VAL A 896      34.940  39.240  64.530  1.00  0.00           C
ATOM   5004  HA  VAL A 896      34.460  40.010  65.110  1.00  0.00           H
ATOM   5005  CB  VAL A 896      33.880  38.350  63.890  1.00  0.00           C
ATOM   5006  HB  VAL A 896      34.290  37.830  63.000  1.00  0.00           H
ATOM   5007  CG1 VAL A 896      33.270  37.300  64.880  1.00  0.00           C
ATOM   5008 HG11 VAL A 896      34.130  36.780  65.360  1.00  0.00           H
ATOM   5009 HG12 VAL A 896      32.620  36.540  64.390  1.00  0.00           H
ATOM   5010 HG13 VAL A 896      32.700  37.880  65.630  1.00  0.00           H
ATOM   5011  CG2 VAL A 896      32.700  39.180  63.450  1.00  0.00           C
ATOM   5012 HG21 VAL A 896      31.950  38.430  63.130  1.00  0.00           H
ATOM   5013 HG22 VAL A 896      32.890  39.860  62.590  1.00  0.00           H
ATOM   5014 HG23 VAL A 896      32.410  39.920  64.220  1.00  0.00           H
ATOM   5015  C   VAL A 896      35.890  38.450  65.420  1.00  0.00           C
ATOM   5016  O   VAL A 896      35.760  38.430  66.630  1.00  0.00           O
ATOM   5017  N   MET A 897      36.890  37.750  64.820  1.00  0.00           N
ATOM   5018  HN  MET A 897      37.010  37.530  63.850  1.00  0.00           H
ATOM   5019  CA  MET A 897      37.880  37.100  65.610  1.00  0.00           C
ATOM   5020  HA  MET A 897      37.350  36.390  66.240  1.00  0.00           H
ATOM   5021  CB  MET A 897      38.860  36.160  64.900  1.00  0.00           C
ATOM   5022  HB1 MET A 897      39.720  35.940  65.570  1.00  0.00           H
ATOM   5023  HB2 MET A 897      39.230  36.700  64.010  1.00  0.00           H
ATOM   5024  CG  MET A 897      38.330  34.830  64.430  1.00  0.00           C
ATOM   5025  HG1 MET A 897      37.730  35.130  63.540  1.00  0.00           H
ATOM   5026  HG2 MET A 897      37.830  34.250  65.220  1.00  0.00           H
ATOM   5027  SD  MET A 897      39.810  33.930  63.810  1.00  0.00           S
ATOM   5028  CE  MET A 897      38.630  32.660  63.290  1.00  0.00           C
ATOM   5029  HE1 MET A 897      39.190  31.710  63.200  1.00  0.00           H
ATOM   5030  HE2 MET A 897      38.090  32.910  62.350  1.00  0.00           H
ATOM   5031  HE3 MET A 897      37.930  32.390  64.110  1.00  0.00           H
ATOM   5032  C   MET A 897      38.670  38.090  66.450  1.00  0.00           C
ATOM   5033  O   MET A 897      39.010  37.740  67.580  1.00  0.00           O
ATOM   5034  N   GLY A 898      38.960  39.280  65.910  1.00  0.00           N
ATOM   5035  HN  GLY A 898      38.770  39.340  64.930  1.00  0.00           H
ATOM   5036  CA  GLY A 898      39.530  40.460  66.540  1.00  0.00           C
ATOM   5037  HA1 GLY A 898      39.500  40.330  67.620  1.00  0.00           H
ATOM   5038  HA2 GLY A 898      38.930  41.270  66.160  1.00  0.00           H
ATOM   5039  C   GLY A 898      41.010  40.710  66.170  1.00  0.00           C
ATOM   5040  O   GLY A 898      41.650  41.550  66.850  1.00  0.00           O
ATOM   5041  N   LEU A 899      41.470  40.020  65.100  1.00  0.00           N
ATOM   5042  HN  LEU A 899      40.790  39.520  64.570  1.00  0.00           H
ATOM   5043  CA  LEU A 899      42.740  40.060  64.470  1.00  0.00           C
ATOM   5044  HA  LEU A 899      43.480  39.980  65.260  1.00  0.00           H
ATOM   5045  CB  LEU A 899      42.990  38.960  63.410  1.00  0.00           C
ATOM   5046  HB1 LEU A 899      44.070  38.940  63.190  1.00  0.00           H
ATOM   5047  HB2 LEU A 899      42.470  39.210  62.460  1.00  0.00           H
ATOM   5048  CG  LEU A 899      42.660  37.550  63.850  1.00  0.00           C
ATOM   5049  HG  LEU A 899      41.640  37.390  64.260  1.00  0.00           H
ATOM   5050  CD1 LEU A 899      42.660  36.560  62.640  1.00  0.00           C
ATOM   5051 HD11 LEU A 899      42.360  35.590  63.080  1.00  0.00           H
ATOM   5052 HD12 LEU A 899      43.680  36.540  62.210  1.00  0.00           H
ATOM   5053 HD13 LEU A 899      41.920  36.970  61.900  1.00  0.00           H
ATOM   5054  CD2 LEU A 899      43.760  37.120  64.990  1.00  0.00           C
ATOM   5055 HD21 LEU A 899      44.770  37.090  64.540  1.00  0.00           H
ATOM   5056 HD22 LEU A 899      43.580  36.050  65.210  1.00  0.00           H
ATOM   5057 HD23 LEU A 899      43.620  37.810  65.850  1.00  0.00           H
ATOM   5058  C   LEU A 899      42.910  41.520  63.910  1.00  0.00           C
ATOM   5059  O   LEU A 899      41.940  42.320  63.720  1.00  0.00           O
ATOM   5060  N   PRO A 900      44.090  41.970  63.640  1.00  0.00           N
[truncated: 7,490,634 more chars]
