# Supplementary material for: CryoEM and computational modeling structural insights into the pH regulator NBCn1
Source: Nat Commun. 2025 Nov 11;16:9932. doi: 10.1038/s41467-025-64868-z (PMC12606367; doi:10.1038/s41467-025-64868-z)
Supplement: Supplementary file 8 — Supplementary Data 6 [file 41467_2025_64868_MOESM8_ESM.zip › 1us_unrestr_MD_OF_IF_transition_apoNBCn1/transition_rep1_traj11_last.pdb]

REMARK    GENERATED BY TRJCONV
TITLE     Title t= 1000000.00000 step= 500000000
REMARK    THIS IS A SIMULATION BOX
CRYST1   96.216   96.216  104.473  90.00  90.00  90.00 P 1           1
MODEL        1
ATOM      1  N   LEU A 585      19.320  39.350  37.370  1.00  0.00           N
ATOM      2  HT1 LEU A 585      20.000  39.500  36.590  1.00  0.00           H
ATOM      3  HT2 LEU A 585      19.360  40.270  37.860  1.00  0.00           H
ATOM      4  HT3 LEU A 585      18.380  39.060  37.050  1.00  0.00           H
ATOM      5  CA  LEU A 585      19.840  38.340  38.350  1.00  0.00           C
ATOM      6  HA  LEU A 585      20.810  38.750  38.600  1.00  0.00           H
ATOM      7  CB  LEU A 585      19.070  38.240  39.670  1.00  0.00           C
ATOM      8  HB1 LEU A 585      18.010  37.910  39.560  1.00  0.00           H
ATOM      9  HB2 LEU A 585      19.090  39.270  40.070  1.00  0.00           H
ATOM     10  CG  LEU A 585      19.730  37.240  40.710  1.00  0.00           C
ATOM     11  HG  LEU A 585      19.660  36.240  40.240  1.00  0.00           H
ATOM     12  CD1 LEU A 585      21.250  37.400  40.850  1.00  0.00           C
ATOM     13 HD11 LEU A 585      21.610  36.610  41.540  1.00  0.00           H
ATOM     14 HD12 LEU A 585      21.510  38.440  41.170  1.00  0.00           H
ATOM     15 HD13 LEU A 585      21.850  37.310  39.920  1.00  0.00           H
ATOM     16  CD2 LEU A 585      18.960  37.230  42.040  1.00  0.00           C
ATOM     17 HD21 LEU A 585      19.170  38.170  42.580  1.00  0.00           H
ATOM     18 HD22 LEU A 585      19.160  36.360  42.690  1.00  0.00           H
ATOM     19 HD23 LEU A 585      17.920  37.230  41.660  1.00  0.00           H
ATOM     20  C   LEU A 585      20.160  37.100  37.560  1.00  0.00           C
ATOM     21  O   LEU A 585      21.290  36.900  37.180  1.00  0.00           O
ATOM     22  N   ILE A 586      19.200  36.210  37.270  1.00  0.00           N
ATOM     23  HN  ILE A 586      18.220  36.360  37.300  1.00  0.00           H
ATOM     24  CA  ILE A 586      19.520  34.870  36.790  1.00  0.00           C
ATOM     25  HA  ILE A 586      20.110  34.360  37.550  1.00  0.00           H
ATOM     26  CB  ILE A 586      18.280  34.060  36.780  1.00  0.00           C
ATOM     27  HB  ILE A 586      17.790  34.260  37.760  1.00  0.00           H
ATOM     28  CG2 ILE A 586      17.280  34.640  35.720  1.00  0.00           C
ATOM     29 HG21 ILE A 586      17.660  34.280  34.740  1.00  0.00           H
ATOM     30 HG22 ILE A 586      17.210  35.740  35.770  1.00  0.00           H
ATOM     31 HG23 ILE A 586      16.340  34.050  35.740  1.00  0.00           H
ATOM     32  CG1 ILE A 586      18.420  32.560  36.460  1.00  0.00           C
ATOM     33 HG11 ILE A 586      18.960  32.490  35.500  1.00  0.00           H
ATOM     34 HG12 ILE A 586      17.400  32.140  36.370  1.00  0.00           H
ATOM     35  CD  ILE A 586      19.310  31.820  37.390  1.00  0.00           C
ATOM     36  HD1 ILE A 586      19.190  32.000  38.480  1.00  0.00           H
ATOM     37  HD2 ILE A 586      20.390  31.920  37.170  1.00  0.00           H
ATOM     38  HD3 ILE A 586      19.140  30.730  37.300  1.00  0.00           H
ATOM     39  C   ILE A 586      20.340  34.650  35.530  1.00  0.00           C
ATOM     40  O   ILE A 586      21.380  34.050  35.540  1.00  0.00           O
ATOM     41  N   LEU A 587      19.900  35.150  34.270  1.00  0.00           N
ATOM     42  HN  LEU A 587      19.100  35.730  34.220  1.00  0.00           H
ATOM     43  CA  LEU A 587      20.710  35.030  33.100  1.00  0.00           C
ATOM     44  HA  LEU A 587      20.850  33.980  32.890  1.00  0.00           H
ATOM     45  CB  LEU A 587      19.890  35.740  31.910  1.00  0.00           C
ATOM     46  HB1 LEU A 587      19.960  36.840  32.010  1.00  0.00           H
ATOM     47  HB2 LEU A 587      18.870  35.310  31.770  1.00  0.00           H
ATOM     48  CG  LEU A 587      20.620  35.380  30.530  1.00  0.00           C
ATOM     49  HG  LEU A 587      21.670  35.570  30.800  1.00  0.00           H
ATOM     50  CD1 LEU A 587      20.530  33.910  30.030  1.00  0.00           C
ATOM     51 HD11 LEU A 587      21.160  33.710  29.130  1.00  0.00           H
ATOM     52 HD12 LEU A 587      19.510  33.500  29.900  1.00  0.00           H
ATOM     53 HD13 LEU A 587      21.030  33.250  30.760  1.00  0.00           H
ATOM     54  CD2 LEU A 587      20.400  36.470  29.500  1.00  0.00           C
ATOM     55 HD21 LEU A 587      19.290  36.490  29.390  1.00  0.00           H
ATOM     56 HD22 LEU A 587      20.980  36.230  28.570  1.00  0.00           H
ATOM     57 HD23 LEU A 587      20.640  37.510  29.790  1.00  0.00           H
ATOM     58  C   LEU A 587      22.050  35.680  33.190  1.00  0.00           C
ATOM     59  O   LEU A 587      23.080  35.110  32.840  1.00  0.00           O
ATOM     60  N   ASP A 588      22.050  36.850  33.800  1.00  0.00           N
ATOM     61  HN  ASP A 588      21.280  37.360  34.170  1.00  0.00           H
ATOM     62  CA  ASP A 588      23.320  37.540  34.060  1.00  0.00           C
ATOM     63  HA  ASP A 588      23.710  37.940  33.130  1.00  0.00           H
ATOM     64  CB  ASP A 588      23.050  38.810  34.950  1.00  0.00           C
ATOM     65  HB1 ASP A 588      24.060  39.280  34.900  1.00  0.00           H
ATOM     66  HB2 ASP A 588      22.840  38.450  35.970  1.00  0.00           H
ATOM     67  CG  ASP A 588      21.850  39.590  34.470  1.00  0.00           C
ATOM     68  OD1 ASP A 588      20.710  39.310  34.990  1.00  0.00           O
ATOM     69  OD2 ASP A 588      22.040  40.380  33.540  1.00  0.00           O
ATOM     70  C   ASP A 588      24.420  36.700  34.790  1.00  0.00           C
ATOM     71  O   ASP A 588      25.610  36.680  34.460  1.00  0.00           O
ATOM     72  N   ILE A 589      23.950  36.040  35.840  1.00  0.00           N
ATOM     73  HN  ILE A 589      23.000  36.180  36.100  1.00  0.00           H
ATOM     74  CA  ILE A 589      24.690  34.990  36.540  1.00  0.00           C
ATOM     75  HA  ILE A 589      25.640  35.470  36.740  1.00  0.00           H
ATOM     76  CB  ILE A 589      24.170  34.800  38.000  1.00  0.00           C
ATOM     77  HB  ILE A 589      23.080  34.590  37.970  1.00  0.00           H
ATOM     78  CG2 ILE A 589      24.780  33.510  38.600  1.00  0.00           C
ATOM     79 HG21 ILE A 589      25.880  33.550  38.570  1.00  0.00           H
ATOM     80 HG22 ILE A 589      24.460  32.560  38.110  1.00  0.00           H
ATOM     81 HG23 ILE A 589      24.430  33.390  39.650  1.00  0.00           H
ATOM     82  CG1 ILE A 589      24.490  36.020  38.940  1.00  0.00           C
ATOM     83 HG11 ILE A 589      24.020  35.850  39.940  1.00  0.00           H
ATOM     84 HG12 ILE A 589      23.990  36.930  38.530  1.00  0.00           H
ATOM     85  CD  ILE A 589      26.000  36.260  39.140  1.00  0.00           C
ATOM     86  HD1 ILE A 589      26.590  35.340  39.290  1.00  0.00           H
ATOM     87  HD2 ILE A 589      26.090  36.910  40.040  1.00  0.00           H
ATOM     88  HD3 ILE A 589      26.560  36.730  38.310  1.00  0.00           H
ATOM     89  C   ILE A 589      25.130  33.750  35.820  1.00  0.00           C
ATOM     90  O   ILE A 589      26.290  33.410  35.790  1.00  0.00           O
ATOM     91  N   LYS A 590      24.240  33.180  34.960  1.00  0.00           N
ATOM     92  HN  LYS A 590      23.330  33.590  34.910  1.00  0.00           H
ATOM     93  CA  LYS A 590      24.540  32.150  34.010  1.00  0.00           C
ATOM     94  HA  LYS A 590      24.920  31.370  34.660  1.00  0.00           H
ATOM     95  CB  LYS A 590      23.260  31.720  33.310  1.00  0.00           C
ATOM     96  HB1 LYS A 590      23.540  30.970  32.530  1.00  0.00           H
ATOM     97  HB2 LYS A 590      22.710  32.570  32.850  1.00  0.00           H
ATOM     98  CG  LYS A 590      22.230  31.110  34.250  1.00  0.00           C
ATOM     99  HG1 LYS A 590      22.180  31.720  35.180  1.00  0.00           H
ATOM    100  HG2 LYS A 590      22.680  30.140  34.550  1.00  0.00           H
ATOM    101  CD  LYS A 590      20.890  30.700  33.650  1.00  0.00           C
ATOM    102  HD1 LYS A 590      20.400  31.640  33.330  1.00  0.00           H
ATOM    103  HD2 LYS A 590      20.340  30.220  34.480  1.00  0.00           H
ATOM    104  CE  LYS A 590      21.030  29.730  32.480  1.00  0.00           C
ATOM    105  HE1 LYS A 590      21.780  29.010  32.870  1.00  0.00           H
ATOM    106  HE2 LYS A 590      21.430  30.220  31.570  1.00  0.00           H
ATOM    107  NZ  LYS A 590      19.740  28.970  32.150  1.00  0.00           N
ATOM    108  HZ1 LYS A 590      19.910  27.950  32.060  1.00  0.00           H
ATOM    109  HZ2 LYS A 590      19.370  29.310  31.230  1.00  0.00           H
ATOM    110  HZ3 LYS A 590      19.040  29.040  32.910  1.00  0.00           H
ATOM    111  C   LYS A 590      25.590  32.560  32.990  1.00  0.00           C
ATOM    112  O   LYS A 590      26.440  31.800  32.550  1.00  0.00           O
ATOM    113  N   ARG A 591      25.540  33.830  32.490  1.00  0.00           N
ATOM    114  HN  ARG A 591      24.790  34.440  32.740  1.00  0.00           H
ATOM    115  CA  ARG A 591      26.550  34.220  31.530  1.00  0.00           C
ATOM    116  HA  ARG A 591      26.980  33.300  31.150  1.00  0.00           H
ATOM    117  CB  ARG A 591      25.950  35.110  30.450  1.00  0.00           C
ATOM    118  HB1 ARG A 591      25.030  34.600  30.080  1.00  0.00           H
ATOM    119  HB2 ARG A 591      26.640  35.280  29.600  1.00  0.00           H
ATOM    120  CG  ARG A 591      25.470  36.520  30.960  1.00  0.00           C
ATOM    121  HG1 ARG A 591      26.320  37.090  31.380  1.00  0.00           H
ATOM    122  HG2 ARG A 591      24.750  36.360  31.790  1.00  0.00           H
ATOM    123  CD  ARG A 591      24.810  37.190  29.770  1.00  0.00           C
ATOM    124  HD1 ARG A 591      23.850  36.700  29.510  1.00  0.00           H
ATOM    125  HD2 ARG A 591      25.470  37.170  28.880  1.00  0.00           H
ATOM    126  NE  ARG A 591      24.460  38.560  30.280  1.00  0.00           N
ATOM    127  HE  ARG A 591      23.490  38.770  30.110  1.00  0.00           H
ATOM    128  CZ  ARG A 591      25.240  39.590  30.120  1.00  0.00           C
ATOM    129  NH1 ARG A 591      26.520  39.470  29.840  1.00  0.00           N
ATOM    130 HH11 ARG A 591      27.040  40.290  29.610  1.00  0.00           H
ATOM    131 HH12 ARG A 591      26.960  38.580  29.930  1.00  0.00           H
ATOM    132  NH2 ARG A 591      24.740  40.830  30.150  1.00  0.00           N
ATOM    133 HH21 ARG A 591      23.760  40.910  30.340  1.00  0.00           H
ATOM    134 HH22 ARG A 591      25.440  41.550  30.110  1.00  0.00           H
ATOM    135  C   ARG A 591      27.790  34.890  32.190  1.00  0.00           C
ATOM    136  O   ARG A 591      28.800  35.120  31.510  1.00  0.00           O
ATOM    137  N   LYS A 592      27.880  35.150  33.540  1.00  0.00           N
ATOM    138  HN  LYS A 592      27.120  34.870  34.130  1.00  0.00           H
ATOM    139  CA  LYS A 592      29.000  35.760  34.130  1.00  0.00           C
ATOM    140  HA  LYS A 592      29.690  35.990  33.330  1.00  0.00           H
ATOM    141  CB  LYS A 592      28.870  37.160  34.830  1.00  0.00           C
ATOM    142  HB1 LYS A 592      29.760  37.320  35.480  1.00  0.00           H
ATOM    143  HB2 LYS A 592      28.000  37.050  35.510  1.00  0.00           H
ATOM    144  CG  LYS A 592      28.600  38.280  33.840  1.00  0.00           C
ATOM    145  HG1 LYS A 592      27.950  37.980  33.000  1.00  0.00           H
ATOM    146  HG2 LYS A 592      29.510  38.580  33.270  1.00  0.00           H
ATOM    147  CD  LYS A 592      27.820  39.530  34.430  1.00  0.00           C
ATOM    148  HD1 LYS A 592      28.440  40.190  35.070  1.00  0.00           H
ATOM    149  HD2 LYS A 592      27.030  39.170  35.120  1.00  0.00           H
ATOM    150  CE  LYS A 592      27.060  40.390  33.430  1.00  0.00           C
ATOM    151  HE1 LYS A 592      26.300  40.930  34.040  1.00  0.00           H
ATOM    152  HE2 LYS A 592      26.500  39.850  32.620  1.00  0.00           H
ATOM    153  NZ  LYS A 592      28.030  41.390  32.860  1.00  0.00           N
ATOM    154  HZ1 LYS A 592      28.460  41.870  33.680  1.00  0.00           H
ATOM    155  HZ2 LYS A 592      27.570  42.030  32.170  1.00  0.00           H
ATOM    156  HZ3 LYS A 592      28.740  40.860  32.310  1.00  0.00           H
ATOM    157  C   LYS A 592      29.800  34.800  35.020  1.00  0.00           C
ATOM    158  O   LYS A 592      30.980  34.840  35.340  1.00  0.00           O
ATOM    159  N   ALA A 593      29.090  33.700  35.310  1.00  0.00           N
ATOM    160  HN  ALA A 593      28.120  33.530  35.160  1.00  0.00           H
ATOM    161  CA  ALA A 593      29.730  32.560  36.030  1.00  0.00           C
ATOM    162  HA  ALA A 593      30.210  32.840  36.950  1.00  0.00           H
ATOM    163  CB  ALA A 593      28.760  31.540  36.650  1.00  0.00           C
ATOM    164  HB1 ALA A 593      29.220  31.070  37.540  1.00  0.00           H
ATOM    165  HB2 ALA A 593      28.470  30.750  35.930  1.00  0.00           H
ATOM    166  HB3 ALA A 593      27.880  32.100  37.030  1.00  0.00           H
ATOM    167  C   ALA A 593      30.890  31.910  35.230  1.00  0.00           C
ATOM    168  O   ALA A 593      31.990  31.680  35.780  1.00  0.00           O
ATOM    169  N   PRO A 594      30.810  31.570  33.930  1.00  0.00           N
ATOM    170  CD  PRO A 594      29.610  31.510  33.170  1.00  0.00           C
ATOM    171  HD1 PRO A 594      29.180  32.480  32.880  1.00  0.00           H
ATOM    172  HD2 PRO A 594      28.720  30.990  33.600  1.00  0.00           H
ATOM    173  CA  PRO A 594      32.030  31.080  33.180  1.00  0.00           C
ATOM    174  HA  PRO A 594      32.350  30.110  33.530  1.00  0.00           H
ATOM    175  CB  PRO A 594      31.630  30.910  31.740  1.00  0.00           C
ATOM    176  HB1 PRO A 594      32.170  30.040  31.300  1.00  0.00           H
ATOM    177  HB2 PRO A 594      31.860  31.830  31.170  1.00  0.00           H
ATOM    178  CG  PRO A 594      30.090  30.770  31.920  1.00  0.00           C
ATOM    179  HG1 PRO A 594      29.610  31.210  31.020  1.00  0.00           H
ATOM    180  HG2 PRO A 594      29.810  29.710  32.100  1.00  0.00           H
ATOM    181  C   PRO A 594      33.320  31.830  33.230  1.00  0.00           C
ATOM    182  O   PRO A 594      34.360  31.240  33.050  1.00  0.00           O
ATOM    183  N   PHE A 595      33.270  33.140  33.520  1.00  0.00           N
ATOM    184  HN  PHE A 595      32.410  33.640  33.620  1.00  0.00           H
ATOM    185  CA  PHE A 595      34.470  33.900  33.670  1.00  0.00           C
ATOM    186  HA  PHE A 595      35.210  33.610  32.950  1.00  0.00           H
ATOM    187  CB  PHE A 595      34.190  35.440  33.620  1.00  0.00           C
ATOM    188  HB1 PHE A 595      35.100  36.070  33.580  1.00  0.00           H
ATOM    189  HB2 PHE A 595      33.540  35.760  34.470  1.00  0.00           H
ATOM    190  CG  PHE A 595      33.480  35.740  32.330  1.00  0.00           C
ATOM    191  CD1 PHE A 595      34.100  35.370  31.130  1.00  0.00           C
ATOM    192  HD1 PHE A 595      35.110  34.960  31.140  1.00  0.00           H
ATOM    193  CE1 PHE A 595      33.550  35.660  29.940  1.00  0.00           C
ATOM    194  HE1 PHE A 595      33.990  35.420  28.980  1.00  0.00           H
ATOM    195  CZ  PHE A 595      32.410  36.470  29.860  1.00  0.00           C
ATOM    196  HZ  PHE A 595      32.020  36.870  28.940  1.00  0.00           H
ATOM    197  CD2 PHE A 595      32.330  36.420  32.280  1.00  0.00           C
ATOM    198  HD2 PHE A 595      31.910  36.720  33.220  1.00  0.00           H
ATOM    199  CE2 PHE A 595      31.750  36.890  31.060  1.00  0.00           C
ATOM    200  HE2 PHE A 595      30.910  37.540  30.910  1.00  0.00           H
ATOM    201  C   PHE A 595      35.110  33.710  35.010  1.00  0.00           C
ATOM    202  O   PHE A 595      36.290  33.610  35.130  1.00  0.00           O
ATOM    203  N   PHE A 596      34.260  33.600  36.010  1.00  0.00           N
ATOM    204  HN  PHE A 596      33.330  33.930  35.900  1.00  0.00           H
ATOM    205  CA  PHE A 596      34.600  32.900  37.310  1.00  0.00           C
ATOM    206  HA  PHE A 596      35.540  33.330  37.610  1.00  0.00           H
ATOM    207  CB  PHE A 596      33.430  33.210  38.360  1.00  0.00           C
ATOM    208  HB1 PHE A 596      32.480  33.040  37.810  1.00  0.00           H
ATOM    209  HB2 PHE A 596      33.550  34.290  38.570  1.00  0.00           H
ATOM    210  CG  PHE A 596      33.430  32.360  39.600  1.00  0.00           C
ATOM    211  CD1 PHE A 596      32.780  31.080  39.600  1.00  0.00           C
ATOM    212  HD1 PHE A 596      32.470  30.700  38.630  1.00  0.00           H
ATOM    213  CE1 PHE A 596      32.710  30.330  40.810  1.00  0.00           C
ATOM    214  HE1 PHE A 596      32.300  29.340  40.810  1.00  0.00           H
ATOM    215  CZ  PHE A 596      33.120  30.920  42.050  1.00  0.00           C
ATOM    216  HZ  PHE A 596      32.960  30.440  43.000  1.00  0.00           H
ATOM    217  CD2 PHE A 596      33.800  32.890  40.840  1.00  0.00           C
ATOM    218  HD2 PHE A 596      34.230  33.870  40.850  1.00  0.00           H
ATOM    219  CE2 PHE A 596      33.620  32.180  42.080  1.00  0.00           C
ATOM    220  HE2 PHE A 596      33.840  32.620  43.040  1.00  0.00           H
ATOM    221  C   PHE A 596      34.990  31.370  37.340  1.00  0.00           C
ATOM    222  O   PHE A 596      35.940  31.050  37.950  1.00  0.00           O
ATOM    223  N   LEU A 597      34.220  30.510  36.610  1.00  0.00           N
ATOM    224  HN  LEU A 597      33.440  30.930  36.170  1.00  0.00           H
ATOM    225  CA  LEU A 597      34.440  29.100  36.440  1.00  0.00           C
ATOM    226  HA  LEU A 597      34.520  28.650  37.410  1.00  0.00           H
ATOM    227  CB  LEU A 597      33.150  28.360  35.910  1.00  0.00           C
ATOM    228  HB1 LEU A 597      33.370  27.280  35.750  1.00  0.00           H
ATOM    229  HB2 LEU A 597      32.930  28.860  34.940  1.00  0.00           H
ATOM    230  CG  LEU A 597      31.870  28.510  36.780  1.00  0.00           C
ATOM    231  HG  LEU A 597      31.840  29.530  37.210  1.00  0.00           H
ATOM    232  CD1 LEU A 597      30.660  28.220  35.940  1.00  0.00           C
ATOM    233 HD11 LEU A 597      29.720  28.050  36.490  1.00  0.00           H
ATOM    234 HD12 LEU A 597      30.810  27.270  35.380  1.00  0.00           H
ATOM    235 HD13 LEU A 597      30.540  28.930  35.110  1.00  0.00           H
ATOM    236  CD2 LEU A 597      31.940  27.710  38.100  1.00  0.00           C
ATOM    237 HD21 LEU A 597      32.820  28.000  38.710  1.00  0.00           H
ATOM    238 HD22 LEU A 597      32.020  26.630  37.840  1.00  0.00           H
ATOM    239 HD23 LEU A 597      30.990  27.900  38.640  1.00  0.00           H
ATOM    240  C   LEU A 597      35.730  28.840  35.690  1.00  0.00           C
ATOM    241  O   LEU A 597      36.540  28.020  36.170  1.00  0.00           O
ATOM    242  N   SER A 598      35.930  29.630  34.600  1.00  0.00           N
ATOM    243  HN  SER A 598      35.290  30.300  34.220  1.00  0.00           H
ATOM    244  CA  SER A 598      37.070  29.260  33.700  1.00  0.00           C
ATOM    245  HA  SER A 598      36.800  28.270  33.390  1.00  0.00           H
ATOM    246  CB  SER A 598      37.090  30.060  32.380  1.00  0.00           C
ATOM    247  HB1 SER A 598      37.000  31.120  32.720  1.00  0.00           H
ATOM    248  HB2 SER A 598      36.140  29.960  31.810  1.00  0.00           H
ATOM    249  OG  SER A 598      38.250  29.840  31.510  1.00  0.00           O
ATOM    250  HG1 SER A 598      38.030  29.180  30.860  1.00  0.00           H
ATOM    251  C   SER A 598      38.450  29.210  34.360  1.00  0.00           C
ATOM    252  O   SER A 598      39.270  28.360  34.150  1.00  0.00           O
ATOM    253  N   ASP A 599      38.650  30.150  35.320  1.00  0.00           N
ATOM    254  HN  ASP A 599      37.970  30.860  35.350  1.00  0.00           H
ATOM    255  CA  ASP A 599      39.860  30.280  36.120  1.00  0.00           C
ATOM    256  HA  ASP A 599      40.680  30.370  35.420  1.00  0.00           H
ATOM    257  CB  ASP A 599      39.750  31.500  37.140  1.00  0.00           C
ATOM    258  HB1 ASP A 599      40.520  31.280  37.910  1.00  0.00           H
ATOM    259  HB2 ASP A 599      38.830  31.510  37.760  1.00  0.00           H
ATOM    260  CG  ASP A 599      39.820  32.900  36.610  1.00  0.00           C
ATOM    261  OD1 ASP A 599      39.590  33.890  37.320  1.00  0.00           O
ATOM    262  OD2 ASP A 599      40.240  32.970  35.440  1.00  0.00           O
ATOM    263  C   ASP A 599      40.170  29.050  36.980  1.00  0.00           C
ATOM    264  O   ASP A 599      41.350  28.700  37.210  1.00  0.00           O
ATOM    265  N   PHE A 600      39.130  28.330  37.500  1.00  0.00           N
ATOM    266  HN  PHE A 600      38.200  28.360  37.130  1.00  0.00           H
ATOM    267  CA  PHE A 600      39.300  27.120  38.250  1.00  0.00           C
ATOM    268  HA  PHE A 600      40.120  27.270  38.950  1.00  0.00           H
ATOM    269  CB  PHE A 600      38.000  26.740  39.040  1.00  0.00           C
ATOM    270  HB1 PHE A 600      38.080  25.710  39.440  1.00  0.00           H
ATOM    271  HB2 PHE A 600      37.180  26.690  38.290  1.00  0.00           H
ATOM    272  CG  PHE A 600      37.710  27.720  40.120  1.00  0.00           C
ATOM    273  CD1 PHE A 600      36.540  28.490  39.980  1.00  0.00           C
ATOM    274  HD1 PHE A 600      35.810  28.250  39.230  1.00  0.00           H
ATOM    275  CE1 PHE A 600      36.210  29.430  40.960  1.00  0.00           C
ATOM    276  HE1 PHE A 600      35.250  29.930  40.930  1.00  0.00           H
ATOM    277  CZ  PHE A 600      37.070  29.580  42.040  1.00  0.00           C
ATOM    278  HZ  PHE A 600      36.830  30.290  42.810  1.00  0.00           H
ATOM    279  CD2 PHE A 600      38.560  27.840  41.210  1.00  0.00           C
ATOM    280  HD2 PHE A 600      39.380  27.140  41.320  1.00  0.00           H
ATOM    281  CE2 PHE A 600      38.240  28.760  42.200  1.00  0.00           C
ATOM    282  HE2 PHE A 600      38.870  28.920  43.070  1.00  0.00           H
ATOM    283  C   PHE A 600      39.840  25.940  37.450  1.00  0.00           C
ATOM    284  O   PHE A 600      40.460  25.060  37.930  1.00  0.00           O
ATOM    285  N   LYS A 601      39.660  25.880  36.150  1.00  0.00           N
ATOM    286  HN  LYS A 601      39.240  26.620  35.640  1.00  0.00           H
ATOM    287  CA  LYS A 601      40.110  24.740  35.380  1.00  0.00           C
ATOM    288  HA  LYS A 601      39.750  23.870  35.920  1.00  0.00           H
ATOM    289  CB  LYS A 601      39.480  24.690  33.910  1.00  0.00           C
ATOM    290  HB1 LYS A 601      40.010  23.910  33.320  1.00  0.00           H
ATOM    291  HB2 LYS A 601      39.700  25.640  33.380  1.00  0.00           H
ATOM    292  CG  LYS A 601      37.970  24.530  33.850  1.00  0.00           C
ATOM    293  HG1 LYS A 601      37.500  25.270  34.530  1.00  0.00           H
ATOM    294  HG2 LYS A 601      37.640  23.530  34.200  1.00  0.00           H
ATOM    295  CD  LYS A 601      37.410  24.730  32.460  1.00  0.00           C
ATOM    296  HD1 LYS A 601      37.690  23.960  31.720  1.00  0.00           H
ATOM    297  HD2 LYS A 601      37.930  25.630  32.090  1.00  0.00           H
ATOM    298  CE  LYS A 601      35.900  24.990  32.380  1.00  0.00           C
ATOM    299  HE1 LYS A 601      35.660  26.020  32.750  1.00  0.00           H
ATOM    300  HE2 LYS A 601      35.410  24.260  33.060  1.00  0.00           H
ATOM    301  NZ  LYS A 601      35.300  24.900  31.120  1.00  0.00           N
ATOM    302  HZ1 LYS A 601      35.480  23.970  30.700  1.00  0.00           H
ATOM    303  HZ2 LYS A 601      35.620  25.690  30.510  1.00  0.00           H
ATOM    304  HZ3 LYS A 601      34.280  25.010  31.280  1.00  0.00           H
ATOM    305  C   LYS A 601      41.600  24.620  35.330  1.00  0.00           C
ATOM    306  O   LYS A 601      42.140  23.570  35.110  1.00  0.00           O
ATOM    307  N   ASP A 602      42.320  25.780  35.680  1.00  0.00           N
ATOM    308  HN  ASP A 602      41.820  26.600  35.930  1.00  0.00           H
ATOM    309  CA  ASP A 602      43.760  26.030  35.710  1.00  0.00           C
ATOM    310  HA  ASP A 602      44.180  25.200  35.160  1.00  0.00           H
ATOM    311  CB  ASP A 602      44.250  27.330  34.970  1.00  0.00           C
ATOM    312  HB1 ASP A 602      45.360  27.340  35.020  1.00  0.00           H
ATOM    313  HB2 ASP A 602      43.850  28.250  35.480  1.00  0.00           H
ATOM    314  CG  ASP A 602      43.770  27.240  33.520  1.00  0.00           C
ATOM    315  OD1 ASP A 602      43.670  26.070  33.010  1.00  0.00           O
ATOM    316  OD2 ASP A 602      43.770  28.270  32.790  1.00  0.00           O
ATOM    317  C   ASP A 602      44.230  26.020  37.190  1.00  0.00           C
ATOM    318  O   ASP A 602      45.410  26.310  37.420  1.00  0.00           O
ATOM    319  N   ALA A 603      43.340  25.760  38.240  1.00  0.00           N
ATOM    320  HN  ALA A 603      42.420  25.460  38.010  1.00  0.00           H
ATOM    321  CA  ALA A 603      43.770  26.000  39.630  1.00  0.00           C
ATOM    322  HA  ALA A 603      44.550  26.740  39.660  1.00  0.00           H
ATOM    323  CB  ALA A 603      42.500  26.620  40.320  1.00  0.00           C
ATOM    324  HB1 ALA A 603      42.190  27.540  39.770  1.00  0.00           H
ATOM    325  HB2 ALA A 603      42.590  26.800  41.410  1.00  0.00           H
ATOM    326  HB3 ALA A 603      41.650  25.920  40.280  1.00  0.00           H
ATOM    327  C   ALA A 603      44.230  24.720  40.310  1.00  0.00           C
ATOM    328  O   ALA A 603      44.550  24.730  41.490  1.00  0.00           O
ATOM    329  N   LEU A 604      44.310  23.630  39.530  1.00  0.00           N
ATOM    330  HN  LEU A 604      44.030  23.650  38.570  1.00  0.00           H
ATOM    331  CA  LEU A 604      44.810  22.310  39.990  1.00  0.00           C
ATOM    332  HA  LEU A 604      44.240  22.070  40.880  1.00  0.00           H
ATOM    333  CB  LEU A 604      44.530  21.150  38.880  1.00  0.00           C
ATOM    334  HB1 LEU A 604      45.130  20.220  39.000  1.00  0.00           H
ATOM    335  HB2 LEU A 604      45.030  21.570  37.980  1.00  0.00           H
ATOM    336  CG  LEU A 604      43.090  20.700  38.590  1.00  0.00           C
ATOM    337  HG  LEU A 604      42.550  21.660  38.510  1.00  0.00           H
ATOM    338  CD1 LEU A 604      43.000  19.830  37.260  1.00  0.00           C
ATOM    339 HD11 LEU A 604      43.670  18.950  37.310  1.00  0.00           H
ATOM    340 HD12 LEU A 604      43.240  20.510  36.420  1.00  0.00           H
ATOM    341 HD13 LEU A 604      41.920  19.630  37.100  1.00  0.00           H
ATOM    342  CD2 LEU A 604      42.660  19.790  39.620  1.00  0.00           C
ATOM    343 HD21 LEU A 604      43.470  19.060  39.830  1.00  0.00           H
ATOM    344 HD22 LEU A 604      41.740  19.250  39.310  1.00  0.00           H
ATOM    345 HD23 LEU A 604      42.490  20.370  40.550  1.00  0.00           H
ATOM    346  C   LEU A 604      46.280  22.200  40.340  1.00  0.00           C
ATOM    347  O   LEU A 604      46.770  21.270  41.000  1.00  0.00           O
ATOM    348  N   SER A 605      47.090  23.150  39.780  1.00  0.00           N
ATOM    349  HN  SER A 605      46.710  23.900  39.250  1.00  0.00           H
ATOM    350  CA  SER A 605      48.410  23.340  40.230  1.00  0.00           C
ATOM    351  HA  SER A 605      48.630  22.680  41.070  1.00  0.00           H
ATOM    352  CB  SER A 605      49.580  23.180  39.190  1.00  0.00           C
ATOM    353  HB1 SER A 605      50.490  23.700  39.540  1.00  0.00           H
ATOM    354  HB2 SER A 605      49.190  23.740  38.320  1.00  0.00           H
ATOM    355  OG  SER A 605      49.760  21.830  38.840  1.00  0.00           O
ATOM    356  HG1 SER A 605      48.890  21.470  38.630  1.00  0.00           H
ATOM    357  C   SER A 605      48.600  24.700  40.800  1.00  0.00           C
ATOM    358  O   SER A 605      48.260  25.670  40.110  1.00  0.00           O
ATOM    359  N   LEU A 606      49.130  24.790  42.050  1.00  0.00           N
ATOM    360  HN  LEU A 606      49.420  23.940  42.480  1.00  0.00           H
ATOM    361  CA  LEU A 606      49.550  26.130  42.610  1.00  0.00           C
ATOM    362  HA  LEU A 606      48.700  26.790  42.540  1.00  0.00           H
ATOM    363  CB  LEU A 606      49.720  25.800  44.130  1.00  0.00           C
ATOM    364  HB1 LEU A 606      50.570  25.090  44.240  1.00  0.00           H
ATOM    365  HB2 LEU A 606      48.850  25.240  44.530  1.00  0.00           H
ATOM    366  CG  LEU A 606      49.730  27.060  45.030  1.00  0.00           C
ATOM    367  HG  LEU A 606      50.440  27.810  44.620  1.00  0.00           H
ATOM    368  CD1 LEU A 606      48.390  27.810  45.090  1.00  0.00           C
ATOM    369 HD11 LEU A 606      47.570  27.090  45.270  1.00  0.00           H
ATOM    370 HD12 LEU A 606      48.080  28.200  44.100  1.00  0.00           H
ATOM    371 HD13 LEU A 606      48.510  28.620  45.840  1.00  0.00           H
ATOM    372  CD2 LEU A 606      50.100  26.670  46.550  1.00  0.00           C
ATOM    373 HD21 LEU A 606      50.960  25.970  46.540  1.00  0.00           H
ATOM    374 HD22 LEU A 606      49.290  26.160  47.120  1.00  0.00           H
ATOM    375 HD23 LEU A 606      50.470  27.590  47.050  1.00  0.00           H
ATOM    376  C   LEU A 606      50.820  26.740  42.040  1.00  0.00           C
ATOM    377  O   LEU A 606      51.680  26.020  41.630  1.00  0.00           O
ATOM    378  N   GLN A 607      50.940  28.090  42.070  1.00  0.00           N
ATOM    379  HN  GLN A 607      50.220  28.650  42.470  1.00  0.00           H
ATOM    380  CA  GLN A 607      52.180  28.760  41.750  1.00  0.00           C
ATOM    381  HA  GLN A 607      52.380  28.600  40.710  1.00  0.00           H
ATOM    382  CB  GLN A 607      52.060  30.340  41.920  1.00  0.00           C
ATOM    383  HB1 GLN A 607      52.990  30.870  42.210  1.00  0.00           H
ATOM    384  HB2 GLN A 607      51.310  30.550  42.720  1.00  0.00           H
ATOM    385  CG  GLN A 607      51.450  31.020  40.730  1.00  0.00           C
ATOM    386  HG1 GLN A 607      50.880  31.980  40.810  1.00  0.00           H
ATOM    387  HG2 GLN A 607      50.640  30.450  40.200  1.00  0.00           H
ATOM    388  CD  GLN A 607      52.530  31.300  39.670  1.00  0.00           C
ATOM    389  OE1 GLN A 607      52.460  30.640  38.610  1.00  0.00           O
ATOM    390  NE2 GLN A 607      53.440  32.210  39.950  1.00  0.00           N
ATOM    391 HE21 GLN A 607      54.240  32.360  39.370  1.00  0.00           H
ATOM    392 HE22 GLN A 607      53.420  32.560  40.890  1.00  0.00           H
ATOM    393  C   GLN A 607      53.480  28.230  42.490  1.00  0.00           C
ATOM    394  O   GLN A 607      53.430  27.440  43.500  1.00  0.00           O
ATOM    395  N   CYS A 608      54.600  28.620  41.930  1.00  0.00           N
ATOM    396  HN  CYS A 608      54.630  29.020  41.020  1.00  0.00           H
ATOM    397  CA  CYS A 608      55.870  28.390  42.490  1.00  0.00           C
ATOM    398  HA  CYS A 608      55.970  27.340  42.700  1.00  0.00           H
ATOM    399  CB  CYS A 608      57.100  28.700  41.610  1.00  0.00           C
ATOM    400  HB1 CYS A 608      56.830  28.150  40.680  1.00  0.00           H
ATOM    401  HB2 CYS A 608      57.990  28.080  41.850  1.00  0.00           H
ATOM    402  SG  CYS A 608      57.340  30.470  41.170  1.00  0.00           S
ATOM    403  HG1 CYS A 608      56.650  30.440  40.050  1.00  0.00           H
ATOM    404  C   CYS A 608      56.160  29.120  43.810  1.00  0.00           C
ATOM    405  O   CYS A 608      55.630  30.200  44.060  1.00  0.00           O
ATOM    406  N   LEU A 609      56.950  28.520  44.750  1.00  0.00           N
ATOM    407  HN  LEU A 609      57.310  27.600  44.610  1.00  0.00           H
ATOM    408  CA  LEU A 609      57.140  28.920  46.130  1.00  0.00           C
ATOM    409  HA  LEU A 609      56.230  28.910  46.690  1.00  0.00           H
ATOM    410  CB  LEU A 609      58.030  27.850  46.820  1.00  0.00           C
ATOM    411  HB1 LEU A 609      58.910  27.620  46.180  1.00  0.00           H
ATOM    412  HB2 LEU A 609      57.480  26.900  46.940  1.00  0.00           H
ATOM    413  CG  LEU A 609      58.470  28.130  48.240  1.00  0.00           C
ATOM    414  HG  LEU A 609      58.940  29.130  48.180  1.00  0.00           H
ATOM    415  CD1 LEU A 609      57.260  28.070  49.250  1.00  0.00           C
ATOM    416 HD11 LEU A 609      57.660  28.140  50.290  1.00  0.00           H
ATOM    417 HD12 LEU A 609      56.660  27.140  49.280  1.00  0.00           H
ATOM    418 HD13 LEU A 609      56.510  28.890  49.120  1.00  0.00           H
ATOM    419  CD2 LEU A 609      59.490  27.200  48.800  1.00  0.00           C
ATOM    420 HD21 LEU A 609      60.390  27.220  48.150  1.00  0.00           H
ATOM    421 HD22 LEU A 609      59.110  26.160  48.730  1.00  0.00           H
ATOM    422 HD23 LEU A 609      59.850  27.470  49.810  1.00  0.00           H
ATOM    423  C   LEU A 609      57.770  30.300  46.290  1.00  0.00           C
ATOM    424  O   LEU A 609      57.380  31.050  47.180  1.00  0.00           O
ATOM    425  N   ALA A 610      58.630  30.680  45.440  1.00  0.00           N
ATOM    426  HN  ALA A 610      59.020  29.940  44.900  1.00  0.00           H
ATOM    427  CA  ALA A 610      59.210  31.980  45.360  1.00  0.00           C
ATOM    428  HA  ALA A 610      59.630  32.130  46.340  1.00  0.00           H
ATOM    429  CB  ALA A 610      60.240  32.070  44.240  1.00  0.00           C
ATOM    430  HB1 ALA A 610      60.510  33.130  44.080  1.00  0.00           H
ATOM    431  HB2 ALA A 610      59.820  31.510  43.370  1.00  0.00           H
ATOM    432  HB3 ALA A 610      61.180  31.550  44.510  1.00  0.00           H
ATOM    433  C   ALA A 610      58.110  33.100  45.160  1.00  0.00           C
ATOM    434  O   ALA A 610      58.100  34.150  45.800  1.00  0.00           O
ATOM    435  N   SER A 611      57.200  32.820  44.150  1.00  0.00           N
ATOM    436  HN  SER A 611      57.280  31.910  43.740  1.00  0.00           H
ATOM    437  CA  SER A 611      56.090  33.730  43.860  1.00  0.00           C
ATOM    438  HA  SER A 611      56.550  34.680  43.640  1.00  0.00           H
ATOM    439  CB  SER A 611      55.260  33.310  42.600  1.00  0.00           C
ATOM    440  HB1 SER A 611      54.770  32.350  42.900  1.00  0.00           H
ATOM    441  HB2 SER A 611      55.920  32.970  41.790  1.00  0.00           H
ATOM    442  OG  SER A 611      54.250  34.250  42.250  1.00  0.00           O
ATOM    443  HG1 SER A 611      54.650  35.100  42.080  1.00  0.00           H
ATOM    444  C   SER A 611      55.240  33.840  45.100  1.00  0.00           C
ATOM    445  O   SER A 611      54.840  34.980  45.540  1.00  0.00           O
ATOM    446  N   ILE A 612      54.830  32.660  45.670  1.00  0.00           N
ATOM    447  HN  ILE A 612      55.140  31.820  45.240  1.00  0.00           H
ATOM    448  CA  ILE A 612      54.010  32.590  46.840  1.00  0.00           C
ATOM    449  HA  ILE A 612      53.040  33.000  46.620  1.00  0.00           H
ATOM    450  CB  ILE A 612      53.770  31.110  47.260  1.00  0.00           C
ATOM    451  HB  ILE A 612      54.740  30.600  47.410  1.00  0.00           H
ATOM    452  CG2 ILE A 612      52.960  31.010  48.580  1.00  0.00           C
ATOM    453 HG21 ILE A 612      51.910  31.300  48.380  1.00  0.00           H
ATOM    454 HG22 ILE A 612      53.500  31.520  49.410  1.00  0.00           H
ATOM    455 HG23 ILE A 612      52.940  29.940  48.870  1.00  0.00           H
ATOM    456  CG1 ILE A 612      52.940  30.380  46.150  1.00  0.00           C
ATOM    457 HG11 ILE A 612      53.140  30.780  45.140  1.00  0.00           H
ATOM    458 HG12 ILE A 612      51.840  30.440  46.270  1.00  0.00           H
ATOM    459  CD  ILE A 612      53.070  28.880  46.200  1.00  0.00           C
ATOM    460  HD1 ILE A 612      52.560  28.500  47.110  1.00  0.00           H
ATOM    461  HD2 ILE A 612      54.090  28.450  46.070  1.00  0.00           H
ATOM    462  HD3 ILE A 612      52.550  28.430  45.330  1.00  0.00           H
ATOM    463  C   ILE A 612      54.620  33.380  47.970  1.00  0.00           C
ATOM    464  O   ILE A 612      53.980  34.330  48.430  1.00  0.00           O
ATOM    465  N   LEU A 613      55.820  33.050  48.460  1.00  0.00           N
ATOM    466  HN  LEU A 613      56.370  32.290  48.140  1.00  0.00           H
ATOM    467  CA  LEU A 613      56.560  33.830  49.360  1.00  0.00           C
ATOM    468  HA  LEU A 613      56.080  33.770  50.330  1.00  0.00           H
ATOM    469  CB  LEU A 613      57.980  33.240  49.550  1.00  0.00           C
ATOM    470  HB1 LEU A 613      58.530  33.190  48.590  1.00  0.00           H
ATOM    471  HB2 LEU A 613      57.810  32.210  49.930  1.00  0.00           H
ATOM    472  CG  LEU A 613      58.950  33.900  50.630  1.00  0.00           C
ATOM    473  HG  LEU A 613      59.160  34.980  50.460  1.00  0.00           H
ATOM    474  CD1 LEU A 613      58.230  33.910  52.030  1.00  0.00           C
ATOM    475 HD11 LEU A 613      58.020  32.880  52.380  1.00  0.00           H
ATOM    476 HD12 LEU A 613      57.340  34.580  51.970  1.00  0.00           H
ATOM    477 HD13 LEU A 613      58.850  34.490  52.760  1.00  0.00           H
ATOM    478  CD2 LEU A 613      60.230  33.040  50.800  1.00  0.00           C
ATOM    479 HD21 LEU A 613      60.860  32.960  49.880  1.00  0.00           H
ATOM    480 HD22 LEU A 613      60.010  31.980  51.050  1.00  0.00           H
ATOM    481 HD23 LEU A 613      60.940  33.300  51.620  1.00  0.00           H
ATOM    482  C   LEU A 613      56.780  35.270  48.970  1.00  0.00           C
ATOM    483  O   LEU A 613      56.520  36.100  49.810  1.00  0.00           O
ATOM    484  N   PHE A 614      57.020  35.690  47.750  1.00  0.00           N
ATOM    485  HN  PHE A 614      57.120  34.990  47.050  1.00  0.00           H
ATOM    486  CA  PHE A 614      57.240  37.060  47.280  1.00  0.00           C
ATOM    487  HA  PHE A 614      57.960  37.540  47.920  1.00  0.00           H
ATOM    488  CB  PHE A 614      57.890  37.210  45.850  1.00  0.00           C
ATOM    489  HB1 PHE A 614      57.370  36.560  45.120  1.00  0.00           H
ATOM    490  HB2 PHE A 614      58.970  36.970  45.790  1.00  0.00           H
ATOM    491  CG  PHE A 614      57.750  38.630  45.380  1.00  0.00           C
ATOM    492  CD1 PHE A 614      56.900  39.020  44.380  1.00  0.00           C
ATOM    493  HD1 PHE A 614      56.280  38.260  43.920  1.00  0.00           H
ATOM    494  CE1 PHE A 614      56.910  40.300  43.850  1.00  0.00           C
ATOM    495  HE1 PHE A 614      56.260  40.620  43.050  1.00  0.00           H
ATOM    496  CZ  PHE A 614      57.750  41.280  44.350  1.00  0.00           C
ATOM    497  HZ  PHE A 614      57.730  42.270  43.930  1.00  0.00           H
ATOM    498  CD2 PHE A 614      58.730  39.540  45.770  1.00  0.00           C
ATOM    499  HD2 PHE A 614      59.500  39.260  46.470  1.00  0.00           H
ATOM    500  CE2 PHE A 614      58.740  40.890  45.270  1.00  0.00           C
ATOM    501  HE2 PHE A 614      59.580  41.530  45.480  1.00  0.00           H
ATOM    502  C   PHE A 614      55.970  37.930  47.570  1.00  0.00           C
ATOM    503  O   PHE A 614      56.060  39.000  48.210  1.00  0.00           O
ATOM    504  N   LEU A 615      54.760  37.450  47.220  1.00  0.00           N
ATOM    505  HN  LEU A 615      54.770  36.690  46.580  1.00  0.00           H
ATOM    506  CA  LEU A 615      53.470  38.080  47.560  1.00  0.00           C
ATOM    507  HA  LEU A 615      53.430  39.120  47.290  1.00  0.00           H
ATOM    508  CB  LEU A 615      52.250  37.340  46.840  1.00  0.00           C
ATOM    509  HB1 LEU A 615      51.310  37.820  47.210  1.00  0.00           H
ATOM    510  HB2 LEU A 615      52.130  36.270  47.120  1.00  0.00           H
ATOM    511  CG  LEU A 615      52.410  37.310  45.260  1.00  0.00           C
ATOM    512  HG  LEU A 615      53.060  36.480  44.910  1.00  0.00           H
ATOM    513  CD1 LEU A 615      51.080  36.840  44.680  1.00  0.00           C
ATOM    514 HD11 LEU A 615      50.830  35.810  45.020  1.00  0.00           H
ATOM    515 HD12 LEU A 615      51.200  36.890  43.570  1.00  0.00           H
ATOM    516 HD13 LEU A 615      50.220  37.500  44.910  1.00  0.00           H
ATOM    517  CD2 LEU A 615      52.900  38.700  44.760  1.00  0.00           C
ATOM    518 HD21 LEU A 615      52.420  39.560  45.260  1.00  0.00           H
ATOM    519 HD22 LEU A 615      52.580  38.740  43.690  1.00  0.00           H
ATOM    520 HD23 LEU A 615      54.000  38.790  44.870  1.00  0.00           H
ATOM    521  C   LEU A 615      53.160  38.010  49.060  1.00  0.00           C
ATOM    522  O   LEU A 615      52.690  38.970  49.650  1.00  0.00           O
ATOM    523  N   TYR A 616      53.480  36.800  49.690  1.00  0.00           N
ATOM    524  HN  TYR A 616      53.890  36.050  49.170  1.00  0.00           H
ATOM    525  CA  TYR A 616      53.340  36.570  51.120  1.00  0.00           C
ATOM    526  HA  TYR A 616      52.320  36.800  51.370  1.00  0.00           H
ATOM    527  CB  TYR A 616      53.480  35.060  51.410  1.00  0.00           C
ATOM    528  HB1 TYR A 616      54.410  34.650  50.970  1.00  0.00           H
ATOM    529  HB2 TYR A 616      52.630  34.470  50.990  1.00  0.00           H
ATOM    530  CG  TYR A 616      53.560  34.710  52.870  1.00  0.00           C
ATOM    531  CD1 TYR A 616      52.530  35.030  53.700  1.00  0.00           C
ATOM    532  HD1 TYR A 616      51.630  35.470  53.320  1.00  0.00           H
ATOM    533  CE1 TYR A 616      52.580  34.880  55.130  1.00  0.00           C
ATOM    534  HE1 TYR A 616      51.740  35.210  55.720  1.00  0.00           H
ATOM    535  CZ  TYR A 616      53.750  34.370  55.650  1.00  0.00           C
ATOM    536  OH  TYR A 616      53.850  34.240  57.050  1.00  0.00           O
ATOM    537  HH  TYR A 616      53.030  34.320  57.530  1.00  0.00           H
ATOM    538  CD2 TYR A 616      54.720  34.120  53.390  1.00  0.00           C
ATOM    539  HD2 TYR A 616      55.550  33.790  52.780  1.00  0.00           H
ATOM    540  CE2 TYR A 616      54.790  33.910  54.830  1.00  0.00           C
ATOM    541  HE2 TYR A 616      55.570  33.270  55.250  1.00  0.00           H
ATOM    542  C   TYR A 616      54.140  37.660  51.910  1.00  0.00           C
ATOM    543  O   TYR A 616      53.620  38.270  52.850  1.00  0.00           O
ATOM    544  N   CYS A 617      55.370  38.000  51.580  1.00  0.00           N
ATOM    545  HN  CYS A 617      55.770  37.550  50.780  1.00  0.00           H
ATOM    546  CA  CYS A 617      56.230  38.990  52.250  1.00  0.00           C
ATOM    547  HA  CYS A 617      56.030  38.930  53.310  1.00  0.00           H
ATOM    548  CB  CYS A 617      57.730  38.760  51.910  1.00  0.00           C
ATOM    549  HB1 CYS A 617      58.050  39.020  50.880  1.00  0.00           H
ATOM    550  HB2 CYS A 617      57.850  37.660  51.980  1.00  0.00           H
ATOM    551  SG  CYS A 617      58.810  39.650  53.140  1.00  0.00           S
ATOM    552  HG1 CYS A 617      58.670  40.830  52.560  1.00  0.00           H
ATOM    553  C   CYS A 617      55.730  40.360  51.910  1.00  0.00           C
ATOM    554  O   CYS A 617      55.760  41.230  52.810  1.00  0.00           O
ATOM    555  N   ALA A 618      55.420  40.580  50.650  1.00  0.00           N
ATOM    556  HN  ALA A 618      55.580  39.920  49.920  1.00  0.00           H
ATOM    557  CA  ALA A 618      54.930  41.850  50.210  1.00  0.00           C
ATOM    558  HA  ALA A 618      55.660  42.620  50.410  1.00  0.00           H
ATOM    559  CB  ALA A 618      54.840  41.850  48.600  1.00  0.00           C
ATOM    560  HB1 ALA A 618      54.070  41.100  48.320  1.00  0.00           H
ATOM    561  HB2 ALA A 618      55.860  41.760  48.170  1.00  0.00           H
ATOM    562  HB3 ALA A 618      54.420  42.780  48.180  1.00  0.00           H
ATOM    563  C   ALA A 618      53.520  42.210  50.840  1.00  0.00           C
ATOM    564  O   ALA A 618      53.280  43.400  51.160  1.00  0.00           O
ATOM    565  N   CYS A 619      52.550  41.260  50.960  1.00  0.00           N
ATOM    566  HN  CYS A 619      52.720  40.380  50.540  1.00  0.00           H
ATOM    567  CA  CYS A 619      51.300  41.460  51.730  1.00  0.00           C
ATOM    568  HA  CYS A 619      50.860  42.350  51.300  1.00  0.00           H
ATOM    569  CB  CYS A 619      50.350  40.290  51.540  1.00  0.00           C
ATOM    570  HB1 CYS A 619      50.720  39.350  52.000  1.00  0.00           H
ATOM    571  HB2 CYS A 619      50.310  40.200  50.440  1.00  0.00           H
ATOM    572  SG  CYS A 619      48.700  40.600  52.160  1.00  0.00           S
ATOM    573  HG1 CYS A 619      48.260  41.680  51.530  1.00  0.00           H
ATOM    574  C   CYS A 619      51.540  41.570  53.230  1.00  0.00           C
ATOM    575  O   CYS A 619      50.940  42.490  53.830  1.00  0.00           O
ATOM    576  N   MET A 620      52.470  40.700  53.830  1.00  0.00           N
ATOM    577  HN  MET A 620      52.710  39.930  53.240  1.00  0.00           H
ATOM    578  CA  MET A 620      52.810  40.780  55.240  1.00  0.00           C
ATOM    579  HA  MET A 620      51.930  40.480  55.800  1.00  0.00           H
ATOM    580  CB  MET A 620      53.840  39.690  55.580  1.00  0.00           C
ATOM    581  HB1 MET A 620      54.670  39.760  54.850  1.00  0.00           H
ATOM    582  HB2 MET A 620      53.540  38.630  55.540  1.00  0.00           H
ATOM    583  CG  MET A 620      54.550  39.910  56.910  1.00  0.00           C
ATOM    584  HG1 MET A 620      54.950  40.940  57.020  1.00  0.00           H
ATOM    585  HG2 MET A 620      55.440  39.240  56.920  1.00  0.00           H
ATOM    586  SD  MET A 620      53.490  39.520  58.430  1.00  0.00           S
ATOM    587  CE  MET A 620      53.300  37.700  58.090  1.00  0.00           C
ATOM    588  HE1 MET A 620      52.690  37.120  58.820  1.00  0.00           H
ATOM    589  HE2 MET A 620      54.260  37.170  58.070  1.00  0.00           H
ATOM    590  HE3 MET A 620      52.810  37.580  57.100  1.00  0.00           H
ATOM    591  C   MET A 620      53.230  42.210  55.680  1.00  0.00           C
ATOM    592  O   MET A 620      52.840  42.810  56.660  1.00  0.00           O
ATOM    593  N   SER A 621      54.100  42.830  54.840  1.00  0.00           N
ATOM    594  HN  SER A 621      54.370  42.370  54.000  1.00  0.00           H
ATOM    595  CA  SER A 621      54.730  44.100  54.990  1.00  0.00           C
ATOM    596  HA  SER A 621      55.510  44.030  55.730  1.00  0.00           H
ATOM    597  CB  SER A 621      55.510  44.580  53.730  1.00  0.00           C
ATOM    598  HB1 SER A 621      55.870  45.600  53.950  1.00  0.00           H
ATOM    599  HB2 SER A 621      54.840  44.580  52.840  1.00  0.00           H
ATOM    600  OG  SER A 621      56.630  43.790  53.400  1.00  0.00           O
ATOM    601  HG1 SER A 621      56.350  42.870  53.340  1.00  0.00           H
ATOM    602  C   SER A 621      53.830  45.160  55.610  1.00  0.00           C
ATOM    603  O   SER A 621      54.150  45.660  56.690  1.00  0.00           O
ATOM    604  N   PRO A 622      52.770  45.700  54.910  1.00  0.00           N
ATOM    605  CD  PRO A 622      52.570  45.560  53.510  1.00  0.00           C
ATOM    606  HD1 PRO A 622      52.560  44.510  53.170  1.00  0.00           H
ATOM    607  HD2 PRO A 622      53.250  46.200  52.900  1.00  0.00           H
ATOM    608  CA  PRO A 622      51.930  46.810  55.410  1.00  0.00           C
ATOM    609  HA  PRO A 622      52.440  47.680  55.820  1.00  0.00           H
ATOM    610  CB  PRO A 622      50.990  47.190  54.250  1.00  0.00           C
ATOM    611  HB1 PRO A 622      51.350  48.170  53.880  1.00  0.00           H
ATOM    612  HB2 PRO A 622      49.960  47.440  54.570  1.00  0.00           H
ATOM    613  CG  PRO A 622      51.160  46.080  53.190  1.00  0.00           C
ATOM    614  HG1 PRO A 622      50.420  45.260  53.330  1.00  0.00           H
ATOM    615  HG2 PRO A 622      51.070  46.460  52.150  1.00  0.00           H
ATOM    616  C   PRO A 622      51.150  46.300  56.570  1.00  0.00           C
ATOM    617  O   PRO A 622      50.960  47.030  57.470  1.00  0.00           O
ATOM    618  N   VAL A 623      50.590  45.120  56.580  1.00  0.00           N
ATOM    619  HN  VAL A 623      50.750  44.470  55.840  1.00  0.00           H
ATOM    620  CA  VAL A 623      49.720  44.710  57.710  1.00  0.00           C
ATOM    621  HA  VAL A 623      48.990  45.490  57.840  1.00  0.00           H
ATOM    622  CB  VAL A 623      49.080  43.460  57.380  1.00  0.00           C
ATOM    623  HB  VAL A 623      49.880  42.680  57.330  1.00  0.00           H
ATOM    624  CG1 VAL A 623      47.970  43.030  58.490  1.00  0.00           C
ATOM    625 HG11 VAL A 623      47.160  43.780  58.550  1.00  0.00           H
ATOM    626 HG12 VAL A 623      48.440  42.830  59.480  1.00  0.00           H
ATOM    627 HG13 VAL A 623      47.640  42.050  58.090  1.00  0.00           H
ATOM    628  CG2 VAL A 623      48.430  43.520  55.940  1.00  0.00           C
ATOM    629 HG21 VAL A 623      49.240  43.760  55.220  1.00  0.00           H
ATOM    630 HG22 VAL A 623      47.710  44.360  55.790  1.00  0.00           H
ATOM    631 HG23 VAL A 623      48.010  42.560  55.590  1.00  0.00           H
ATOM    632  C   VAL A 623      50.390  44.630  58.980  1.00  0.00           C
ATOM    633  O   VAL A 623      49.820  44.970  60.060  1.00  0.00           O
ATOM    634  N   ILE A 624      51.670  44.180  58.990  1.00  0.00           N
ATOM    635  HN  ILE A 624      52.070  43.720  58.210  1.00  0.00           H
ATOM    636  CA  ILE A 624      52.300  44.170  60.280  1.00  0.00           C
ATOM    637  HA  ILE A 624      51.590  43.810  61.020  1.00  0.00           H
ATOM    638  CB  ILE A 624      53.450  43.170  60.150  1.00  0.00           C
ATOM    639  HB  ILE A 624      53.050  42.230  59.720  1.00  0.00           H
ATOM    640  CG2 ILE A 624      54.670  43.650  59.360  1.00  0.00           C
ATOM    641 HG21 ILE A 624      55.290  44.260  60.040  1.00  0.00           H
ATOM    642 HG22 ILE A 624      54.370  44.140  58.410  1.00  0.00           H
ATOM    643 HG23 ILE A 624      55.190  42.700  59.090  1.00  0.00           H
ATOM    644  CG1 ILE A 624      53.830  42.560  61.530  1.00  0.00           C
ATOM    645 HG11 ILE A 624      53.990  43.340  62.300  1.00  0.00           H
ATOM    646 HG12 ILE A 624      54.770  41.970  61.390  1.00  0.00           H
ATOM    647  CD  ILE A 624      52.710  41.600  62.040  1.00  0.00           C
ATOM    648  HD1 ILE A 624      51.880  42.240  62.410  1.00  0.00           H
ATOM    649  HD2 ILE A 624      53.110  41.080  62.940  1.00  0.00           H
ATOM    650  HD3 ILE A 624      52.390  40.870  61.250  1.00  0.00           H
ATOM    651  C   ILE A 624      52.860  45.520  60.630  1.00  0.00           C
ATOM    652  O   ILE A 624      52.860  45.900  61.790  1.00  0.00           O
ATOM    653  N   THR A 625      53.220  46.380  59.630  1.00  0.00           N
ATOM    654  HN  THR A 625      53.310  45.920  58.750  1.00  0.00           H
ATOM    655  CA  THR A 625      53.450  47.780  59.820  1.00  0.00           C
ATOM    656  HA  THR A 625      54.230  47.950  60.540  1.00  0.00           H
ATOM    657  CB  THR A 625      53.860  48.420  58.580  1.00  0.00           C
ATOM    658  HB  THR A 625      53.100  48.220  57.790  1.00  0.00           H
ATOM    659  OG1 THR A 625      54.990  47.800  57.960  1.00  0.00           O
ATOM    660  HG1 THR A 625      54.690  47.010  57.510  1.00  0.00           H
ATOM    661  CG2 THR A 625      54.140  49.910  58.660  1.00  0.00           C
ATOM    662 HG21 THR A 625      54.350  50.310  57.650  1.00  0.00           H
ATOM    663 HG22 THR A 625      54.910  50.140  59.420  1.00  0.00           H
ATOM    664 HG23 THR A 625      53.210  50.430  58.970  1.00  0.00           H
ATOM    665  C   THR A 625      52.190  48.440  60.480  1.00  0.00           C
ATOM    666  O   THR A 625      52.280  49.250  61.380  1.00  0.00           O
ATOM    667  N   PHE A 626      50.940  48.200  59.980  1.00  0.00           N
ATOM    668  HN  PHE A 626      50.870  47.680  59.130  1.00  0.00           H
ATOM    669  CA  PHE A 626      49.690  48.740  60.530  1.00  0.00           C
ATOM    670  HA  PHE A 626      49.860  49.800  60.570  1.00  0.00           H
ATOM    671  CB  PHE A 626      48.430  48.480  59.570  1.00  0.00           C
ATOM    672  HB1 PHE A 626      47.560  48.760  60.220  1.00  0.00           H
ATOM    673  HB2 PHE A 626      48.400  47.440  59.210  1.00  0.00           H
ATOM    674  CG  PHE A 626      48.260  49.360  58.360  1.00  0.00           C
ATOM    675  CD1 PHE A 626      47.020  49.520  57.770  1.00  0.00           C
ATOM    676  HD1 PHE A 626      46.170  48.980  58.140  1.00  0.00           H
ATOM    677  CE1 PHE A 626      46.840  50.390  56.600  1.00  0.00           C
ATOM    678  HE1 PHE A 626      45.850  50.510  56.180  1.00  0.00           H
ATOM    679  CZ  PHE A 626      47.990  50.930  56.010  1.00  0.00           C
ATOM    680  HZ  PHE A 626      47.840  51.680  55.260  1.00  0.00           H
ATOM    681  CD2 PHE A 626      49.400  50.060  57.790  1.00  0.00           C
ATOM    682  HD2 PHE A 626      50.370  50.070  58.260  1.00  0.00           H
ATOM    683  CE2 PHE A 626      49.280  50.890  56.660  1.00  0.00           C
ATOM    684  HE2 PHE A 626      50.100  51.480  56.290  1.00  0.00           H
ATOM    685  C   PHE A 626      49.470  48.280  61.990  1.00  0.00           C
ATOM    686  O   PHE A 626      49.130  48.970  62.960  1.00  0.00           O
ATOM    687  N   GLY A 627      49.740  46.990  62.170  1.00  0.00           N
ATOM    688  HN  GLY A 627      49.830  46.330  61.430  1.00  0.00           H
ATOM    689  CA  GLY A 627      49.670  46.360  63.530  1.00  0.00           C
ATOM    690  HA1 GLY A 627      49.990  45.340  63.360  1.00  0.00           H
ATOM    691  HA2 GLY A 627      48.670  46.340  63.910  1.00  0.00           H
ATOM    692  C   GLY A 627      50.540  46.960  64.540  1.00  0.00           C
ATOM    693  O   GLY A 627      50.130  47.120  65.700  1.00  0.00           O
ATOM    694  N   GLY A 628      51.750  47.450  64.140  1.00  0.00           N
ATOM    695  HN  GLY A 628      52.040  47.330  63.190  1.00  0.00           H
ATOM    696  CA  GLY A 628      52.710  48.330  64.860  1.00  0.00           C
ATOM    697  HA1 GLY A 628      53.630  48.380  64.290  1.00  0.00           H
ATOM    698  HA2 GLY A 628      52.810  47.830  65.810  1.00  0.00           H
ATOM    699  C   GLY A 628      52.210  49.680  65.050  1.00  0.00           C
ATOM    700  O   GLY A 628      52.180  50.080  66.210  1.00  0.00           O
ATOM    701  N   LEU A 629      51.770  50.420  63.960  1.00  0.00           N
ATOM    702  HN  LEU A 629      51.940  50.120  63.030  1.00  0.00           H
ATOM    703  CA  LEU A 629      51.340  51.780  64.030  1.00  0.00           C
ATOM    704  HA  LEU A 629      52.150  52.360  64.450  1.00  0.00           H
ATOM    705  CB  LEU A 629      50.860  52.410  62.640  1.00  0.00           C
ATOM    706  HB1 LEU A 629      50.280  53.350  62.800  1.00  0.00           H
ATOM    707  HB2 LEU A 629      50.110  51.780  62.110  1.00  0.00           H
ATOM    708  CG  LEU A 629      51.940  52.600  61.510  1.00  0.00           C
ATOM    709  HG  LEU A 629      52.620  51.730  61.580  1.00  0.00           H
ATOM    710  CD1 LEU A 629      51.370  52.610  60.110  1.00  0.00           C
ATOM    711 HD11 LEU A 629      50.710  53.500  60.040  1.00  0.00           H
ATOM    712 HD12 LEU A 629      50.820  51.680  59.810  1.00  0.00           H
ATOM    713 HD13 LEU A 629      52.220  52.830  59.430  1.00  0.00           H
ATOM    714  CD2 LEU A 629      52.910  53.730  61.730  1.00  0.00           C
ATOM    715 HD21 LEU A 629      53.680  53.780  60.930  1.00  0.00           H
ATOM    716 HD22 LEU A 629      53.320  53.700  62.760  1.00  0.00           H
ATOM    717 HD23 LEU A 629      52.390  54.690  61.560  1.00  0.00           H
ATOM    718  C   LEU A 629      50.150  51.990  64.950  1.00  0.00           C
ATOM    719  O   LEU A 629      50.240  52.860  65.770  1.00  0.00           O
ATOM    720  N   LEU A 630      49.120  51.120  64.920  1.00  0.00           N
ATOM    721  HN  LEU A 630      49.060  50.380  64.250  1.00  0.00           H
ATOM    722  CA  LEU A 630      48.050  51.060  65.940  1.00  0.00           C
ATOM    723  HA  LEU A 630      47.590  52.040  65.920  1.00  0.00           H
ATOM    724  CB  LEU A 630      47.050  50.160  65.290  1.00  0.00           C
ATOM    725  HB1 LEU A 630      47.520  49.150  65.180  1.00  0.00           H
ATOM    726  HB2 LEU A 630      46.880  50.490  64.250  1.00  0.00           H
ATOM    727  CG  LEU A 630      45.660  49.960  65.870  1.00  0.00           C
ATOM    728  HG  LEU A 630      45.830  49.480  66.850  1.00  0.00           H
ATOM    729  CD1 LEU A 630      44.890  51.230  65.940  1.00  0.00           C
ATOM    730 HD11 LEU A 630      44.970  51.810  64.990  1.00  0.00           H
ATOM    731 HD12 LEU A 630      45.280  51.830  66.790  1.00  0.00           H
ATOM    732 HD13 LEU A 630      43.840  51.040  66.250  1.00  0.00           H
ATOM    733  CD2 LEU A 630      44.890  48.870  65.050  1.00  0.00           C
ATOM    734 HD21 LEU A 630      44.600  49.270  64.050  1.00  0.00           H
ATOM    735 HD22 LEU A 630      43.920  48.560  65.520  1.00  0.00           H
ATOM    736 HD23 LEU A 630      45.560  47.990  64.880  1.00  0.00           H
ATOM    737  C   LEU A 630      48.500  50.700  67.250  1.00  0.00           C
ATOM    738  O   LEU A 630      48.030  51.200  68.280  1.00  0.00           O
ATOM    739  N   GLY A 631      49.440  49.740  67.360  1.00  0.00           N
ATOM    740  HN  GLY A 631      49.620  49.110  66.610  1.00  0.00           H
ATOM    741  CA  GLY A 631      50.120  49.270  68.560  1.00  0.00           C
ATOM    742  HA1 GLY A 631      50.860  48.570  68.200  1.00  0.00           H
ATOM    743  HA2 GLY A 631      49.430  48.760  69.210  1.00  0.00           H
ATOM    744  C   GLY A 631      50.680  50.330  69.460  1.00  0.00           C
ATOM    745  O   GLY A 631      50.410  50.390  70.630  1.00  0.00           O
ATOM    746  N   GLU A 632      51.580  51.100  68.840  1.00  0.00           N
ATOM    747  HN  GLU A 632      51.900  50.840  67.930  1.00  0.00           H
ATOM    748  CA  GLU A 632      52.170  52.320  69.420  1.00  0.00           C
ATOM    749  HA  GLU A 632      52.780  51.930  70.210  1.00  0.00           H
ATOM    750  CB  GLU A 632      53.040  52.990  68.340  1.00  0.00           C
ATOM    751  HB1 GLU A 632      53.080  54.080  68.550  1.00  0.00           H
ATOM    752  HB2 GLU A 632      52.770  52.910  67.270  1.00  0.00           H
ATOM    753  CG  GLU A 632      54.570  52.600  68.430  1.00  0.00           C
ATOM    754  HG1 GLU A 632      55.150  53.390  67.890  1.00  0.00           H
ATOM    755  HG2 GLU A 632      54.820  51.600  68.020  1.00  0.00           H
ATOM    756  CD  GLU A 632      55.000  52.680  69.870  1.00  0.00           C
ATOM    757  OE1 GLU A 632      55.560  51.740  70.420  1.00  0.00           O
ATOM    758  OE2 GLU A 632      54.780  53.690  70.580  1.00  0.00           O
ATOM    759  C   GLU A 632      51.100  53.250  69.950  1.00  0.00           C
ATOM    760  O   GLU A 632      51.300  53.770  71.010  1.00  0.00           O
ATOM    761  N   ALA A 633      50.010  53.510  69.340  1.00  0.00           N
ATOM    762  HN  ALA A 633      49.680  52.930  68.590  1.00  0.00           H
ATOM    763  CA  ALA A 633      49.080  54.570  69.650  1.00  0.00           C
ATOM    764  HA  ALA A 633      49.590  55.430  70.060  1.00  0.00           H
ATOM    765  CB  ALA A 633      48.280  55.120  68.450  1.00  0.00           C
ATOM    766  HB1 ALA A 633      47.580  55.960  68.660  1.00  0.00           H
ATOM    767  HB2 ALA A 633      47.690  54.320  67.960  1.00  0.00           H
ATOM    768  HB3 ALA A 633      49.000  55.350  67.640  1.00  0.00           H
ATOM    769  C   ALA A 633      48.070  54.120  70.710  1.00  0.00           C
ATOM    770  O   ALA A 633      47.480  55.010  71.260  1.00  0.00           O
ATOM    771  N   THR A 634      47.960  52.810  71.040  1.00  0.00           N
ATOM    772  HN  THR A 634      48.290  52.040  70.490  1.00  0.00           H
ATOM    773  CA  THR A 634      47.180  52.290  72.120  1.00  0.00           C
ATOM    774  HA  THR A 634      46.690  53.120  72.590  1.00  0.00           H
ATOM    775  CB  THR A 634      46.230  51.220  71.570  1.00  0.00           C
ATOM    776  HB  THR A 634      45.600  50.940  72.430  1.00  0.00           H
ATOM    777  OG1 THR A 634      46.840  50.010  71.140  1.00  0.00           O
ATOM    778  HG1 THR A 634      47.420  50.290  70.430  1.00  0.00           H
ATOM    779  CG2 THR A 634      45.270  51.740  70.470  1.00  0.00           C
ATOM    780 HG21 THR A 634      45.780  51.920  69.490  1.00  0.00           H
ATOM    781 HG22 THR A 634      44.980  52.780  70.710  1.00  0.00           H
ATOM    782 HG23 THR A 634      44.370  51.100  70.310  1.00  0.00           H
ATOM    783  C   THR A 634      48.080  51.670  73.170  1.00  0.00           C
ATOM    784  O   THR A 634      47.560  50.990  74.040  1.00  0.00           O
ATOM    785  N   GLU A 635      49.420  51.880  73.110  1.00  0.00           N
ATOM    786  HN  GLU A 635      49.920  52.350  72.380  1.00  0.00           H
ATOM    787  CA  GLU A 635      50.450  51.620  74.210  1.00  0.00           C
ATOM    788  HA  GLU A 635      51.310  51.970  73.660  1.00  0.00           H
ATOM    789  CB  GLU A 635      50.400  52.420  75.590  1.00  0.00           C
ATOM    790  HB1 GLU A 635      51.120  52.150  76.390  1.00  0.00           H
ATOM    791  HB2 GLU A 635      49.510  52.030  76.120  1.00  0.00           H
ATOM    792  CG  GLU A 635      50.220  53.990  75.400  1.00  0.00           C
ATOM    793  HG1 GLU A 635      49.270  54.200  74.880  1.00  0.00           H
ATOM    794  HG2 GLU A 635      51.040  54.320  74.730  1.00  0.00           H
ATOM    795  CD  GLU A 635      50.350  54.660  76.800  1.00  0.00           C
ATOM    796  OE1 GLU A 635      49.470  54.410  77.660  1.00  0.00           O
ATOM    797  OE2 GLU A 635      51.210  55.520  76.980  1.00  0.00           O
ATOM    798  C   GLU A 635      50.540  50.070  74.330  1.00  0.00           C
ATOM    799  O   GLU A 635      50.780  49.490  75.370  1.00  0.00           O
ATOM    800  N   GLY A 636      50.520  49.350  73.190  1.00  0.00           N
ATOM    801  HN  GLY A 636      50.470  49.810  72.310  1.00  0.00           H
ATOM    802  CA  GLY A 636      50.450  47.910  73.160  1.00  0.00           C
ATOM    803  HA1 GLY A 636      51.290  47.610  73.770  1.00  0.00           H
ATOM    804  HA2 GLY A 636      50.530  47.760  72.090  1.00  0.00           H
ATOM    805  C   GLY A 636      49.170  47.240  73.700  1.00  0.00           C
ATOM    806  O   GLY A 636      49.290  46.360  74.490  1.00  0.00           O
ATOM    807  N   ARG A 637      48.000  47.750  73.310  1.00  0.00           N
ATOM    808  HN  ARG A 637      47.920  48.550  72.710  1.00  0.00           H
ATOM    809  CA  ARG A 637      46.770  47.150  73.790  1.00  0.00           C
ATOM    810  HA  ARG A 637      46.980  46.480  74.600  1.00  0.00           H
ATOM    811  CB  ARG A 637      45.840  48.270  74.200  1.00  0.00           C
ATOM    812  HB1 ARG A 637      45.620  48.880  73.300  1.00  0.00           H
ATOM    813  HB2 ARG A 637      46.360  48.940  74.920  1.00  0.00           H
ATOM    814  CG  ARG A 637      44.540  47.810  74.900  1.00  0.00           C
ATOM    815  HG1 ARG A 637      44.970  47.370  75.830  1.00  0.00           H
ATOM    816  HG2 ARG A 637      43.930  47.110  74.300  1.00  0.00           H
ATOM    817  CD  ARG A 637      43.680  48.950  75.330  1.00  0.00           C
ATOM    818  HD1 ARG A 637      43.180  49.490  74.500  1.00  0.00           H
ATOM    819  HD2 ARG A 637      44.380  49.660  75.820  1.00  0.00           H
ATOM    820  NE  ARG A 637      42.700  48.500  76.220  1.00  0.00           N
ATOM    821  HE  ARG A 637      42.530  47.520  76.340  1.00  0.00           H
ATOM    822  CZ  ARG A 637      42.170  49.300  77.120  1.00  0.00           C
ATOM    823  NH1 ARG A 637      42.450  50.550  77.420  1.00  0.00           N
ATOM    824 HH11 ARG A 637      41.960  50.980  78.170  1.00  0.00           H
ATOM    825 HH12 ARG A 637      42.970  51.150  76.820  1.00  0.00           H
ATOM    826  NH2 ARG A 637      41.330  48.720  77.980  1.00  0.00           N
ATOM    827 HH21 ARG A 637      41.260  47.730  78.090  1.00  0.00           H
ATOM    828 HH22 ARG A 637      40.860  49.200  78.710  1.00  0.00           H
ATOM    829  C   ARG A 637      46.160  46.340  72.600  1.00  0.00           C
ATOM    830  O   ARG A 637      46.100  45.090  72.630  1.00  0.00           O
ATOM    831  N   LEU A 638      45.710  47.020  71.510  1.00  0.00           N
ATOM    832  HN  LEU A 638      45.700  48.010  71.460  1.00  0.00           H
ATOM    833  CA  LEU A 638      45.260  46.390  70.330  1.00  0.00           C
ATOM    834  HA  LEU A 638      44.540  45.670  70.680  1.00  0.00           H
ATOM    835  CB  LEU A 638      44.640  47.460  69.300  1.00  0.00           C
ATOM    836  HB1 LEU A 638      44.410  46.780  68.460  1.00  0.00           H
ATOM    837  HB2 LEU A 638      45.360  48.240  68.970  1.00  0.00           H
ATOM    838  CG  LEU A 638      43.290  47.930  69.850  1.00  0.00           C
ATOM    839  HG  LEU A 638      42.600  47.060  69.890  1.00  0.00           H
ATOM    840  CD1 LEU A 638      43.230  48.730  71.160  1.00  0.00           C
ATOM    841 HD11 LEU A 638      42.250  49.230  71.270  1.00  0.00           H
ATOM    842 HD12 LEU A 638      44.110  49.400  71.270  1.00  0.00           H
ATOM    843 HD13 LEU A 638      43.210  48.040  72.040  1.00  0.00           H
ATOM    844  CD2 LEU A 638      42.720  48.880  68.760  1.00  0.00           C
ATOM    845 HD21 LEU A 638      41.670  49.200  68.920  1.00  0.00           H
ATOM    846 HD22 LEU A 638      42.860  48.360  67.800  1.00  0.00           H
ATOM    847 HD23 LEU A 638      43.390  49.760  68.690  1.00  0.00           H
ATOM    848  C   LEU A 638      46.440  45.670  69.690  1.00  0.00           C
ATOM    849  O   LEU A 638      47.620  46.100  69.570  1.00  0.00           O
ATOM    850  N   SER A 639      46.260  44.460  69.230  1.00  0.00           N
ATOM    851  HN  SER A 639      45.390  43.960  69.340  1.00  0.00           H
ATOM    852  CA  SER A 639      47.320  43.490  68.810  1.00  0.00           C
ATOM    853  HA  SER A 639      48.250  43.690  69.320  1.00  0.00           H
ATOM    854  CB  SER A 639      46.840  42.030  69.270  1.00  0.00           C
ATOM    855  HB1 SER A 639      46.640  42.060  70.360  1.00  0.00           H
ATOM    856  HB2 SER A 639      47.800  41.530  69.050  1.00  0.00           H
ATOM    857  OG  SER A 639      45.710  41.560  68.460  1.00  0.00           O
ATOM    858  HG1 SER A 639      44.910  42.050  68.650  1.00  0.00           H
ATOM    859  C   SER A 639      47.490  43.510  67.290  1.00  0.00           C
ATOM    860  O   SER A 639      46.590  43.910  66.580  1.00  0.00           O
ATOM    861  N   ALA A 640      48.680  43.140  66.890  1.00  0.00           N
ATOM    862  HN  ALA A 640      49.380  42.790  67.490  1.00  0.00           H
ATOM    863  CA  ALA A 640      49.010  43.000  65.530  1.00  0.00           C
ATOM    864  HA  ALA A 640      48.860  43.900  64.960  1.00  0.00           H
ATOM    865  CB  ALA A 640      50.560  42.730  65.530  1.00  0.00           C
ATOM    866  HB1 ALA A 640      51.070  43.520  66.150  1.00  0.00           H
ATOM    867  HB2 ALA A 640      51.000  42.750  64.520  1.00  0.00           H
ATOM    868  HB3 ALA A 640      50.770  41.760  66.020  1.00  0.00           H
ATOM    869  C   ALA A 640      48.190  41.870  64.760  1.00  0.00           C
ATOM    870  O   ALA A 640      47.790  41.960  63.610  1.00  0.00           O
ATOM    871  N   ILE A 641      47.890  40.890  65.580  1.00  0.00           N
ATOM    872  HN  ILE A 641      48.130  40.980  66.540  1.00  0.00           H
ATOM    873  CA  ILE A 641      47.170  39.600  65.270  1.00  0.00           C
ATOM    874  HA  ILE A 641      47.700  39.170  64.430  1.00  0.00           H
ATOM    875  CB  ILE A 641      46.930  38.660  66.450  1.00  0.00           C
ATOM    876  HB  ILE A 641      46.200  39.120  67.150  1.00  0.00           H
ATOM    877  CG2 ILE A 641      46.440  37.320  65.950  1.00  0.00           C
ATOM    878 HG21 ILE A 641      46.500  36.600  66.790  1.00  0.00           H
ATOM    879 HG22 ILE A 641      47.200  36.940  65.230  1.00  0.00           H
ATOM    880 HG23 ILE A 641      45.370  37.310  65.650  1.00  0.00           H
ATOM    881  CG1 ILE A 641      48.300  38.510  67.290  1.00  0.00           C
ATOM    882 HG11 ILE A 641      47.990  37.840  68.120  1.00  0.00           H
ATOM    883 HG12 ILE A 641      48.520  39.560  67.600  1.00  0.00           H
ATOM    884  CD  ILE A 641      49.520  37.870  66.590  1.00  0.00           C
ATOM    885  HD1 ILE A 641      50.400  37.830  67.280  1.00  0.00           H
ATOM    886  HD2 ILE A 641      49.840  38.510  65.740  1.00  0.00           H
ATOM    887  HD3 ILE A 641      49.290  36.850  66.210  1.00  0.00           H
ATOM    888  C   ILE A 641      45.780  39.980  64.680  1.00  0.00           C
ATOM    889  O   ILE A 641      45.420  39.430  63.650  1.00  0.00           O
ATOM    890  N   GLU A 642      45.130  41.010  65.320  1.00  0.00           N
ATOM    891  HN  GLU A 642      45.440  41.260  66.230  1.00  0.00           H
ATOM    892  CA  GLU A 642      43.790  41.360  64.980  1.00  0.00           C
ATOM    893  HA  GLU A 642      43.180  40.460  65.010  1.00  0.00           H
ATOM    894  CB  GLU A 642      43.190  42.330  66.130  1.00  0.00           C
ATOM    895  HB1 GLU A 642      42.380  42.900  65.640  1.00  0.00           H
ATOM    896  HB2 GLU A 642      43.980  43.040  66.420  1.00  0.00           H
ATOM    897  CG  GLU A 642      42.670  41.630  67.390  1.00  0.00           C
ATOM    898  HG1 GLU A 642      43.300  40.740  67.600  1.00  0.00           H
ATOM    899  HG2 GLU A 642      41.720  41.140  67.080  1.00  0.00           H
ATOM    900  CD  GLU A 642      42.630  42.510  68.610  1.00  0.00           C
ATOM    901  OE1 GLU A 642      41.500  42.580  69.200  1.00  0.00           O
ATOM    902  OE2 GLU A 642      43.690  43.110  69.010  1.00  0.00           O
ATOM    903  C   GLU A 642      43.740  41.950  63.610  1.00  0.00           C
ATOM    904  O   GLU A 642      42.790  41.690  62.840  1.00  0.00           O
ATOM    905  N   SER A 643      44.750  42.710  63.250  1.00  0.00           N
ATOM    906  HN  SER A 643      45.250  43.080  64.030  1.00  0.00           H
ATOM    907  CA  SER A 643      44.990  43.250  61.920  1.00  0.00           C
ATOM    908  HA  SER A 643      44.100  43.720  61.530  1.00  0.00           H
ATOM    909  CB  SER A 643      46.080  44.250  61.940  1.00  0.00           C
ATOM    910  HB1 SER A 643      46.190  44.720  60.940  1.00  0.00           H
ATOM    911  HB2 SER A 643      47.030  43.750  62.250  1.00  0.00           H
ATOM    912  OG  SER A 643      45.900  45.290  62.930  1.00  0.00           O
ATOM    913  HG1 SER A 643      45.830  45.990  62.270  1.00  0.00           H
ATOM    914  C   SER A 643      45.250  42.220  60.830  1.00  0.00           C
ATOM    915  O   SER A 643      44.760  42.270  59.680  1.00  0.00           O
ATOM    916  N   LEU A 644      46.050  41.170  61.200  1.00  0.00           N
ATOM    917  HN  LEU A 644      46.400  41.170  62.140  1.00  0.00           H
ATOM    918  CA  LEU A 644      46.320  40.020  60.330  1.00  0.00           C
ATOM    919  HA  LEU A 644      46.780  40.460  59.460  1.00  0.00           H
ATOM    920  CB  LEU A 644      47.360  39.010  61.030  1.00  0.00           C
ATOM    921  HB1 LEU A 644      47.460  38.030  60.510  1.00  0.00           H
ATOM    922  HB2 LEU A 644      47.100  38.890  62.100  1.00  0.00           H
ATOM    923  CG  LEU A 644      48.850  39.610  61.020  1.00  0.00           C
ATOM    924  HG  LEU A 644      48.880  40.560  61.610  1.00  0.00           H
ATOM    925  CD1 LEU A 644      49.670  38.620  61.780  1.00  0.00           C
ATOM    926 HD11 LEU A 644      50.610  39.150  62.030  1.00  0.00           H
ATOM    927 HD12 LEU A 644      49.830  37.670  61.220  1.00  0.00           H
ATOM    928 HD13 LEU A 644      49.210  38.330  62.740  1.00  0.00           H
ATOM    929  CD2 LEU A 644      49.430  39.840  59.610  1.00  0.00           C
ATOM    930 HD21 LEU A 644      48.970  40.730  59.150  1.00  0.00           H
ATOM    931 HD22 LEU A 644      49.400  38.870  59.070  1.00  0.00           H
ATOM    932 HD23 LEU A 644      50.500  40.170  59.600  1.00  0.00           H
ATOM    933  C   LEU A 644      45.120  39.140  60.010  1.00  0.00           C
ATOM    934  O   LEU A 644      44.810  38.870  58.870  1.00  0.00           O
ATOM    935  N   PHE A 645      44.250  38.810  61.020  1.00  0.00           N
ATOM    936  HN  PHE A 645      44.440  39.010  61.980  1.00  0.00           H
ATOM    937  CA  PHE A 645      42.890  38.290  60.970  1.00  0.00           C
ATOM    938  HA  PHE A 645      42.930  37.310  60.520  1.00  0.00           H
ATOM    939  CB  PHE A 645      42.300  38.020  62.350  1.00  0.00           C
ATOM    940  HB1 PHE A 645      41.240  37.680  62.280  1.00  0.00           H
ATOM    941  HB2 PHE A 645      42.170  38.900  63.020  1.00  0.00           H
ATOM    942  CG  PHE A 645      42.950  36.830  63.100  1.00  0.00           C
ATOM    943  CD1 PHE A 645      44.020  35.980  62.510  1.00  0.00           C
ATOM    944  HD1 PHE A 645      44.470  36.180  61.540  1.00  0.00           H
ATOM    945  CE1 PHE A 645      44.480  34.950  63.240  1.00  0.00           C
ATOM    946  HE1 PHE A 645      45.330  34.450  62.800  1.00  0.00           H
ATOM    947  CZ  PHE A 645      44.010  34.620  64.480  1.00  0.00           C
ATOM    948  HZ  PHE A 645      44.430  33.840  65.100  1.00  0.00           H
ATOM    949  CD2 PHE A 645      42.440  36.400  64.320  1.00  0.00           C
ATOM    950  HD2 PHE A 645      41.550  36.840  64.730  1.00  0.00           H
ATOM    951  CE2 PHE A 645      42.990  35.330  64.970  1.00  0.00           C
ATOM    952  HE2 PHE A 645      42.600  35.120  65.950  1.00  0.00           H
ATOM    953  C   PHE A 645      41.910  39.140  60.150  1.00  0.00           C
ATOM    954  O   PHE A 645      41.190  38.610  59.320  1.00  0.00           O
ATOM    955  N   GLY A 646      41.940  40.540  60.250  1.00  0.00           N
ATOM    956  HN  GLY A 646      42.460  40.990  60.970  1.00  0.00           H
ATOM    957  CA  GLY A 646      41.150  41.370  59.370  1.00  0.00           C
ATOM    958  HA1 GLY A 646      41.180  42.400  59.690  1.00  0.00           H
ATOM    959  HA2 GLY A 646      40.160  40.970  59.490  1.00  0.00           H
ATOM    960  C   GLY A 646      41.570  41.470  57.920  1.00  0.00           C
ATOM    961  O   GLY A 646      40.670  41.510  57.070  1.00  0.00           O
ATOM    962  N   ALA A 647      42.880  41.510  57.550  1.00  0.00           N
ATOM    963  HN  ALA A 647      43.580  41.620  58.240  1.00  0.00           H
ATOM    964  CA  ALA A 647      43.380  41.370  56.220  1.00  0.00           C
ATOM    965  HA  ALA A 647      43.010  42.160  55.580  1.00  0.00           H
ATOM    966  CB  ALA A 647      44.950  41.540  56.080  1.00  0.00           C
ATOM    967  HB1 ALA A 647      45.240  40.960  55.170  1.00  0.00           H
ATOM    968  HB2 ALA A 647      45.450  41.180  57.010  1.00  0.00           H
ATOM    969  HB3 ALA A 647      45.250  42.600  56.080  1.00  0.00           H
ATOM    970  C   ALA A 647      43.040  39.910  55.600  1.00  0.00           C
ATOM    971  O   ALA A 647      42.810  39.750  54.450  1.00  0.00           O
ATOM    972  N   SER A 648      43.080  38.890  56.440  1.00  0.00           N
ATOM    973  HN  SER A 648      43.400  39.060  57.360  1.00  0.00           H
ATOM    974  CA  SER A 648      42.820  37.500  56.030  1.00  0.00           C
ATOM    975  HA  SER A 648      43.400  37.290  55.160  1.00  0.00           H
ATOM    976  CB  SER A 648      43.200  36.440  57.200  1.00  0.00           C
ATOM    977  HB1 SER A 648      42.470  36.560  58.040  1.00  0.00           H
ATOM    978  HB2 SER A 648      44.270  36.590  57.450  1.00  0.00           H
ATOM    979  OG  SER A 648      43.090  35.100  56.780  1.00  0.00           O
ATOM    980  HG1 SER A 648      43.720  34.910  56.070  1.00  0.00           H
ATOM    981  C   SER A 648      41.370  37.290  55.730  1.00  0.00           C
ATOM    982  O   SER A 648      40.990  36.780  54.690  1.00  0.00           O
ATOM    983  N   LEU A 649      40.540  37.770  56.700  1.00  0.00           N
ATOM    984  HN  LEU A 649      40.910  38.130  57.550  1.00  0.00           H
ATOM    985  CA  LEU A 649      39.110  37.370  56.650  1.00  0.00           C
ATOM    986  HA  LEU A 649      39.020  36.310  56.460  1.00  0.00           H
ATOM    987  CB  LEU A 649      38.470  37.710  57.970  1.00  0.00           C
ATOM    988  HB1 LEU A 649      38.710  38.750  58.270  1.00  0.00           H
ATOM    989  HB2 LEU A 649      38.990  37.080  58.720  1.00  0.00           H
ATOM    990  CG  LEU A 649      36.930  37.500  58.100  1.00  0.00           C
ATOM    991  HG  LEU A 649      36.530  36.730  57.400  1.00  0.00           H
ATOM    992  CD1 LEU A 649      36.710  37.070  59.570  1.00  0.00           C
ATOM    993 HD11 LEU A 649      35.610  36.990  59.720  1.00  0.00           H
ATOM    994 HD12 LEU A 649      37.190  37.730  60.320  1.00  0.00           H
ATOM    995 HD13 LEU A 649      37.240  36.120  59.820  1.00  0.00           H
ATOM    996  CD2 LEU A 649      36.030  38.730  57.830  1.00  0.00           C
ATOM    997 HD21 LEU A 649      36.130  39.130  56.810  1.00  0.00           H
ATOM    998 HD22 LEU A 649      36.160  39.510  58.620  1.00  0.00           H
ATOM    999 HD23 LEU A 649      34.990  38.360  57.910  1.00  0.00           H
ATOM   1000  C   LEU A 649      38.370  38.040  55.530  1.00  0.00           C
ATOM   1001  O   LEU A 649      37.480  37.480  54.930  1.00  0.00           O
ATOM   1002  N   THR A 650      38.690  39.330  55.210  1.00  0.00           N
ATOM   1003  HN  THR A 650      39.290  39.880  55.780  1.00  0.00           H
ATOM   1004  CA  THR A 650      38.070  39.940  54.020  1.00  0.00           C
ATOM   1005  HA  THR A 650      37.040  39.630  53.930  1.00  0.00           H
ATOM   1006  CB  THR A 650      38.200  41.440  54.090  1.00  0.00           C
ATOM   1007  HB  THR A 650      37.820  41.770  55.080  1.00  0.00           H
ATOM   1008  OG1 THR A 650      37.510  42.060  53.030  1.00  0.00           O
ATOM   1009  HG1 THR A 650      37.680  43.020  53.040  1.00  0.00           H
ATOM   1010  CG2 THR A 650      39.650  41.970  53.930  1.00  0.00           C
ATOM   1011 HG21 THR A 650      40.070  41.680  52.950  1.00  0.00           H
ATOM   1012 HG22 THR A 650      40.290  41.560  54.740  1.00  0.00           H
ATOM   1013 HG23 THR A 650      39.660  43.080  53.940  1.00  0.00           H
ATOM   1014  C   THR A 650      38.810  39.430  52.770  1.00  0.00           C
ATOM   1015  O   THR A 650      38.220  39.190  51.720  1.00  0.00           O
ATOM   1016  N   GLY A 651      40.060  39.030  52.830  1.00  0.00           N
ATOM   1017  HN  GLY A 651      40.750  39.190  53.540  1.00  0.00           H
ATOM   1018  CA  GLY A 651      40.790  38.520  51.690  1.00  0.00           C
ATOM   1019  HA1 GLY A 651      41.790  38.390  52.090  1.00  0.00           H
ATOM   1020  HA2 GLY A 651      40.750  39.260  50.900  1.00  0.00           H
ATOM   1021  C   GLY A 651      40.450  37.170  51.120  1.00  0.00           C
ATOM   1022  O   GLY A 651      40.370  37.000  49.960  1.00  0.00           O
ATOM   1023  N   ILE A 652      40.250  36.180  52.010  1.00  0.00           N
ATOM   1024  HN  ILE A 652      40.300  36.420  52.970  1.00  0.00           H
ATOM   1025  CA  ILE A 652      39.760  34.880  51.610  1.00  0.00           C
ATOM   1026  HA  ILE A 652      40.340  34.310  50.910  1.00  0.00           H
ATOM   1027  CB  ILE A 652      39.600  34.150  52.910  1.00  0.00           C
ATOM   1028  HB  ILE A 652      38.990  34.700  53.650  1.00  0.00           H
ATOM   1029  CG2 ILE A 652      38.740  32.870  52.660  1.00  0.00           C
ATOM   1030 HG21 ILE A 652      39.100  32.280  51.780  1.00  0.00           H
ATOM   1031 HG22 ILE A 652      37.650  33.070  52.670  1.00  0.00           H
ATOM   1032 HG23 ILE A 652      38.870  32.250  53.570  1.00  0.00           H
ATOM   1033  CG1 ILE A 652      40.970  33.830  53.580  1.00  0.00           C
ATOM   1034 HG11 ILE A 652      41.540  34.780  53.640  1.00  0.00           H
ATOM   1035 HG12 ILE A 652      41.550  33.230  52.850  1.00  0.00           H
ATOM   1036  CD  ILE A 652      40.880  33.320  54.990  1.00  0.00           C
ATOM   1037  HD1 ILE A 652      41.850  32.930  55.390  1.00  0.00           H
ATOM   1038  HD2 ILE A 652      40.160  32.480  55.140  1.00  0.00           H
ATOM   1039  HD3 ILE A 652      40.520  34.130  55.670  1.00  0.00           H
ATOM   1040  C   ILE A 652      38.340  34.990  50.870  1.00  0.00           C
ATOM   1041  O   ILE A 652      38.150  34.340  49.870  1.00  0.00           O
ATOM   1042  N   ALA A 653      37.380  35.800  51.360  1.00  0.00           N
ATOM   1043  HN  ALA A 653      37.540  36.390  52.140  1.00  0.00           H
ATOM   1044  CA  ALA A 653      36.220  36.150  50.550  1.00  0.00           C
ATOM   1045  HA  ALA A 653      35.710  35.210  50.370  1.00  0.00           H
ATOM   1046  CB  ALA A 653      35.170  36.930  51.460  1.00  0.00           C
ATOM   1047  HB1 ALA A 653      35.580  37.870  51.880  1.00  0.00           H
ATOM   1048  HB2 ALA A 653      34.900  36.310  52.340  1.00  0.00           H
ATOM   1049  HB3 ALA A 653      34.290  37.170  50.830  1.00  0.00           H
ATOM   1050  C   ALA A 653      36.490  36.880  49.180  1.00  0.00           C
ATOM   1051  O   ALA A 653      35.920  36.580  48.100  1.00  0.00           O
ATOM   1052  N   TYR A 654      37.340  37.830  49.150  1.00  0.00           N
ATOM   1053  HN  TYR A 654      37.830  38.100  49.970  1.00  0.00           H
ATOM   1054  CA  TYR A 654      37.580  38.640  48.010  1.00  0.00           C
ATOM   1055  HA  TYR A 654      36.600  39.000  47.720  1.00  0.00           H
ATOM   1056  CB  TYR A 654      38.280  39.940  48.470  1.00  0.00           C
ATOM   1057  HB1 TYR A 654      39.240  39.740  48.990  1.00  0.00           H
ATOM   1058  HB2 TYR A 654      37.690  40.500  49.240  1.00  0.00           H
ATOM   1059  CG  TYR A 654      38.450  40.900  47.350  1.00  0.00           C
ATOM   1060  CD1 TYR A 654      39.400  40.790  46.350  1.00  0.00           C
ATOM   1061  HD1 TYR A 654      40.090  40.000  46.580  1.00  0.00           H
ATOM   1062  CE1 TYR A 654      39.750  41.820  45.470  1.00  0.00           C
ATOM   1063  HE1 TYR A 654      40.640  41.850  44.870  1.00  0.00           H
ATOM   1064  CZ  TYR A 654      38.800  42.940  45.380  1.00  0.00           C
ATOM   1065  OH  TYR A 654      38.950  43.900  44.380  1.00  0.00           O
ATOM   1066  HH  TYR A 654      39.760  43.680  43.910  1.00  0.00           H
ATOM   1067  CD2 TYR A 654      37.630  42.110  47.360  1.00  0.00           C
ATOM   1068  HD2 TYR A 654      36.930  42.170  48.170  1.00  0.00           H
ATOM   1069  CE2 TYR A 654      37.750  43.070  46.360  1.00  0.00           C
ATOM   1070  HE2 TYR A 654      37.260  44.030  46.370  1.00  0.00           H
ATOM   1071  C   TYR A 654      38.280  37.920  46.860  1.00  0.00           C
ATOM   1072  O   TYR A 654      37.950  38.100  45.700  1.00  0.00           O
ATOM   1073  N   SER A 655      39.280  37.140  47.250  1.00  0.00           N
ATOM   1074  HN  SER A 655      39.520  37.170  48.210  1.00  0.00           H
ATOM   1075  CA  SER A 655      40.190  36.450  46.270  1.00  0.00           C
ATOM   1076  HA  SER A 655      40.670  37.140  45.600  1.00  0.00           H
ATOM   1077  CB  SER A 655      41.350  35.830  47.080  1.00  0.00           C
ATOM   1078  HB1 SER A 655      41.910  36.610  47.620  1.00  0.00           H
ATOM   1079  HB2 SER A 655      42.080  35.380  46.370  1.00  0.00           H
ATOM   1080  OG  SER A 655      41.020  34.900  48.190  1.00  0.00           O
ATOM   1081  HG1 SER A 655      40.430  35.420  48.720  1.00  0.00           H
ATOM   1082  C   SER A 655      39.460  35.310  45.550  1.00  0.00           C
ATOM   1083  O   SER A 655      39.910  34.810  44.510  1.00  0.00           O
ATOM   1084  N   LEU A 656      38.300  34.930  46.050  1.00  0.00           N
ATOM   1085  HN  LEU A 656      38.070  35.210  46.980  1.00  0.00           H
ATOM   1086  CA  LEU A 656      37.390  34.130  45.280  1.00  0.00           C
ATOM   1087  HA  LEU A 656      37.890  33.610  44.480  1.00  0.00           H
ATOM   1088  CB  LEU A 656      36.740  33.030  46.170  1.00  0.00           C
ATOM   1089  HB1 LEU A 656      35.870  32.540  45.670  1.00  0.00           H
ATOM   1090  HB2 LEU A 656      36.320  33.510  47.080  1.00  0.00           H
ATOM   1091  CG  LEU A 656      37.740  32.000  46.740  1.00  0.00           C
ATOM   1092  HG  LEU A 656      38.620  32.550  47.140  1.00  0.00           H
ATOM   1093  CD1 LEU A 656      37.100  31.170  47.860  1.00  0.00           C
ATOM   1094 HD11 LEU A 656      36.060  31.040  47.490  1.00  0.00           H
ATOM   1095 HD12 LEU A 656      37.210  31.820  48.760  1.00  0.00           H
ATOM   1096 HD13 LEU A 656      37.500  30.160  48.070  1.00  0.00           H
ATOM   1097  CD2 LEU A 656      38.130  31.030  45.640  1.00  0.00           C
ATOM   1098 HD21 LEU A 656      37.160  30.650  45.250  1.00  0.00           H
ATOM   1099 HD22 LEU A 656      38.570  30.140  46.130  1.00  0.00           H
ATOM   1100 HD23 LEU A 656      38.880  31.510  44.970  1.00  0.00           H
ATOM   1101  C   LEU A 656      36.350  34.830  44.400  1.00  0.00           C
ATOM   1102  O   LEU A 656      36.250  34.610  43.170  1.00  0.00           O
ATOM   1103  N   PHE A 657      35.520  35.640  45.050  1.00  0.00           N
ATOM   1104  HN  PHE A 657      35.780  35.680  46.020  1.00  0.00           H
ATOM   1105  CA  PHE A 657      34.260  36.170  44.600  1.00  0.00           C
ATOM   1106  HA  PHE A 657      34.080  35.560  43.730  1.00  0.00           H
ATOM   1107  CB  PHE A 657      33.050  36.040  45.540  1.00  0.00           C
ATOM   1108  HB1 PHE A 657      32.140  36.260  44.940  1.00  0.00           H
ATOM   1109  HB2 PHE A 657      33.000  36.870  46.280  1.00  0.00           H
ATOM   1110  CG  PHE A 657      32.870  34.670  46.160  1.00  0.00           C
ATOM   1111  CD1 PHE A 657      32.990  34.410  47.550  1.00  0.00           C
ATOM   1112  HD1 PHE A 657      33.170  35.270  48.170  1.00  0.00           H
ATOM   1113  CE1 PHE A 657      32.870  33.110  47.970  1.00  0.00           C
ATOM   1114  HE1 PHE A 657      32.790  32.940  49.040  1.00  0.00           H
ATOM   1115  CZ  PHE A 657      32.720  32.090  47.120  1.00  0.00           C
ATOM   1116  HZ  PHE A 657      32.740  31.050  47.440  1.00  0.00           H
ATOM   1117  CD2 PHE A 657      32.610  33.560  45.270  1.00  0.00           C
ATOM   1118  HD2 PHE A 657      32.600  33.890  44.250  1.00  0.00           H
ATOM   1119  CE2 PHE A 657      32.510  32.210  45.770  1.00  0.00           C
ATOM   1120  HE2 PHE A 657      32.530  31.330  45.130  1.00  0.00           H
ATOM   1121  C   PHE A 657      34.300  37.580  44.090  1.00  0.00           C
ATOM   1122  O   PHE A 657      33.180  38.100  43.820  1.00  0.00           O
ATOM   1123  N   ALA A 658      35.420  38.300  43.990  1.00  0.00           N
ATOM   1124  HN  ALA A 658      36.290  37.850  44.140  1.00  0.00           H
ATOM   1125  CA  ALA A 658      35.480  39.640  43.330  1.00  0.00           C
ATOM   1126  HA  ALA A 658      34.710  40.240  43.790  1.00  0.00           H
ATOM   1127  CB  ALA A 658      36.880  40.280  43.750  1.00  0.00           C
ATOM   1128  HB1 ALA A 658      37.010  41.230  43.200  1.00  0.00           H
ATOM   1129  HB2 ALA A 658      37.750  39.630  43.520  1.00  0.00           H
ATOM   1130  HB3 ALA A 658      36.890  40.410  44.850  1.00  0.00           H
ATOM   1131  C   ALA A 658      35.340  39.600  41.850  1.00  0.00           C
ATOM   1132  O   ALA A 658      35.270  38.590  41.190  1.00  0.00           O
ATOM   1133  N   GLY A 659      35.230  40.800  41.220  1.00  0.00           N
ATOM   1134  HN  GLY A 659      35.330  41.620  41.790  1.00  0.00           H
ATOM   1135  CA  GLY A 659      35.170  40.910  39.790  1.00  0.00           C
ATOM   1136  HA1 GLY A 659      34.490  41.740  39.640  1.00  0.00           H
ATOM   1137  HA2 GLY A 659      34.660  40.000  39.490  1.00  0.00           H
ATOM   1138  C   GLY A 659      36.510  41.030  39.190  1.00  0.00           C
ATOM   1139  O   GLY A 659      36.730  40.630  38.070  1.00  0.00           O
ATOM   1140  N   GLN A 660      37.440  41.500  40.000  1.00  0.00           N
ATOM   1141  HN  GLN A 660      37.170  41.920  40.870  1.00  0.00           H
ATOM   1142  CA  GLN A 660      38.900  41.310  39.730  1.00  0.00           C
ATOM   1143  HA  GLN A 660      38.960  40.460  39.060  1.00  0.00           H
ATOM   1144  CB  GLN A 660      39.610  42.680  39.220  1.00  0.00           C
ATOM   1145  HB1 GLN A 660      39.480  43.460  39.990  1.00  0.00           H
ATOM   1146  HB2 GLN A 660      38.990  42.880  38.320  1.00  0.00           H
ATOM   1147  CG  GLN A 660      41.110  42.540  38.910  1.00  0.00           C
ATOM   1148  HG1 GLN A 660      41.730  42.170  39.750  1.00  0.00           H
ATOM   1149  HG2 GLN A 660      41.510  43.540  38.640  1.00  0.00           H
ATOM   1150  CD  GLN A 660      41.280  41.530  37.760  1.00  0.00           C
ATOM   1151  OE1 GLN A 660      41.730  40.390  38.140  1.00  0.00           O
ATOM   1152  NE2 GLN A 660      40.880  41.840  36.540  1.00  0.00           N
ATOM   1153 HE21 GLN A 660      40.920  41.120  35.860  1.00  0.00           H
ATOM   1154 HE22 GLN A 660      40.370  42.680  36.310  1.00  0.00           H
ATOM   1155  C   GLN A 660      39.670  40.900  40.980  1.00  0.00           C
ATOM   1156  O   GLN A 660      40.010  41.740  41.800  1.00  0.00           O
ATOM   1157  N   PRO A 661      40.040  39.580  41.130  1.00  0.00           N
ATOM   1158  CD  PRO A 661      39.260  38.470  40.520  1.00  0.00           C
ATOM   1159  HD1 PRO A 661      39.530  38.470  39.430  1.00  0.00           H
ATOM   1160  HD2 PRO A 661      38.170  38.630  40.600  1.00  0.00           H
ATOM   1161  CA  PRO A 661      40.800  39.060  42.260  1.00  0.00           C
ATOM   1162  HA  PRO A 661      40.600  39.600  43.170  1.00  0.00           H
ATOM   1163  CB  PRO A 661      40.270  37.610  42.540  1.00  0.00           C
ATOM   1164  HB1 PRO A 661      39.400  37.700  43.220  1.00  0.00           H
ATOM   1165  HB2 PRO A 661      41.090  36.960  42.900  1.00  0.00           H
ATOM   1166  CG  PRO A 661      39.770  37.210  41.090  1.00  0.00           C
ATOM   1167  HG1 PRO A 661      40.690  36.910  40.560  1.00  0.00           H
ATOM   1168  HG2 PRO A 661      38.950  36.470  41.140  1.00  0.00           H
ATOM   1169  C   PRO A 661      42.340  39.100  41.930  1.00  0.00           C
ATOM   1170  O   PRO A 661      43.180  38.710  42.810  1.00  0.00           O
ATOM   1171  N   LEU A 662      42.770  39.620  40.730  1.00  0.00           N
ATOM   1172  HN  LEU A 662      42.160  39.730  39.960  1.00  0.00           H
ATOM   1173  CA  LEU A 662      44.160  40.020  40.590  1.00  0.00           C
ATOM   1174  HA  LEU A 662      44.700  39.190  41.060  1.00  0.00           H
ATOM   1175  CB  LEU A 662      44.640  40.260  39.100  1.00  0.00           C
ATOM   1176  HB1 LEU A 662      45.710  40.540  39.180  1.00  0.00           H
ATOM   1177  HB2 LEU A 662      44.060  41.090  38.650  1.00  0.00           H
ATOM   1178  CG  LEU A 662      44.680  38.960  38.240  1.00  0.00           C
ATOM   1179  HG  LEU A 662      43.810  38.300  38.430  1.00  0.00           H
ATOM   1180  CD1 LEU A 662      44.760  39.300  36.710  1.00  0.00           C
ATOM   1181 HD11 LEU A 662      45.720  39.840  36.600  1.00  0.00           H
ATOM   1182 HD12 LEU A 662      43.970  40.030  36.400  1.00  0.00           H
ATOM   1183 HD13 LEU A 662      44.740  38.380  36.090  1.00  0.00           H
ATOM   1184  CD2 LEU A 662      45.970  38.080  38.560  1.00  0.00           C
ATOM   1185 HD21 LEU A 662      46.090  38.080  39.670  1.00  0.00           H
ATOM   1186 HD22 LEU A 662      46.830  38.650  38.160  1.00  0.00           H
ATOM   1187 HD23 LEU A 662      45.990  37.030  38.160  1.00  0.00           H
ATOM   1188  C   LEU A 662      44.480  41.240  41.470  1.00  0.00           C
ATOM   1189  O   LEU A 662      45.640  41.700  41.550  1.00  0.00           O
ATOM   1190  N   THR A 663      43.550  41.870  42.170  1.00  0.00           N
ATOM   1191  HN  THR A 663      42.590  41.610  42.160  1.00  0.00           H
ATOM   1192  CA  THR A 663      43.890  42.930  43.150  1.00  0.00           C
ATOM   1193  HA  THR A 663      44.850  43.340  42.880  1.00  0.00           H
ATOM   1194  CB  THR A 663      42.880  44.180  43.280  1.00  0.00           C
ATOM   1195  HB  THR A 663      43.170  44.890  44.080  1.00  0.00           H
ATOM   1196  OG1 THR A 663      41.500  43.800  43.520  1.00  0.00           O
ATOM   1197  HG1 THR A 663      41.230  43.250  42.780  1.00  0.00           H
ATOM   1198  CG2 THR A 663      42.940  44.900  41.930  1.00  0.00           C
ATOM   1199 HG21 THR A 663      43.960  45.070  41.520  1.00  0.00           H
ATOM   1200 HG22 THR A 663      42.540  45.940  42.000  1.00  0.00           H
ATOM   1201 HG23 THR A 663      42.330  44.300  41.230  1.00  0.00           H
ATOM   1202  C   THR A 663      44.060  42.400  44.530  1.00  0.00           C
ATOM   1203  O   THR A 663      43.430  41.430  44.940  1.00  0.00           O
ATOM   1204  N   ILE A 664      45.060  42.930  45.320  1.00  0.00           N
ATOM   1205  HN  ILE A 664      45.510  43.780  45.060  1.00  0.00           H
ATOM   1206  CA  ILE A 664      45.560  42.300  46.550  1.00  0.00           C
ATOM   1207  HA  ILE A 664      45.000  41.400  46.740  1.00  0.00           H
ATOM   1208  CB  ILE A 664      47.050  41.940  46.430  1.00  0.00           C
ATOM   1209  HB  ILE A 664      47.690  42.820  46.230  1.00  0.00           H
ATOM   1210  CG2 ILE A 664      47.370  41.280  47.830  1.00  0.00           C
ATOM   1211 HG21 ILE A 664      46.680  40.460  48.090  1.00  0.00           H
ATOM   1212 HG22 ILE A 664      47.490  42.040  48.630  1.00  0.00           H
ATOM   1213 HG23 ILE A 664      48.320  40.760  47.590  1.00  0.00           H
ATOM   1214  CG1 ILE A 664      47.240  40.920  45.240  1.00  0.00           C
ATOM   1215 HG11 ILE A 664      48.320  40.680  45.370  1.00  0.00           H
ATOM   1216 HG12 ILE A 664      47.140  41.550  44.330  1.00  0.00           H
ATOM   1217  CD  ILE A 664      46.410  39.620  45.350  1.00  0.00           C
ATOM   1218  HD1 ILE A 664      46.480  39.180  46.360  1.00  0.00           H
ATOM   1219  HD2 ILE A 664      46.840  38.830  44.690  1.00  0.00           H
ATOM   1220  HD3 ILE A 664      45.350  39.800  45.040  1.00  0.00           H
ATOM   1221  C   ILE A 664      45.270  43.250  47.690  1.00  0.00           C
ATOM   1222  O   ILE A 664      45.600  44.410  47.480  1.00  0.00           O
ATOM   1223  N   LEU A 665      44.680  42.830  48.800  1.00  0.00           N
ATOM   1224  HN  LEU A 665      44.220  41.940  48.880  1.00  0.00           H
ATOM   1225  CA  LEU A 665      44.320  43.700  49.860  1.00  0.00           C
ATOM   1226  HA  LEU A 665      44.210  44.650  49.380  1.00  0.00           H
ATOM   1227  CB  LEU A 665      43.010  43.110  50.480  1.00  0.00           C
ATOM   1228  HB1 LEU A 665      42.740  43.790  51.310  1.00  0.00           H
ATOM   1229  HB2 LEU A 665      43.340  42.140  50.920  1.00  0.00           H
ATOM   1230  CG  LEU A 665      41.790  42.880  49.540  1.00  0.00           C
ATOM   1231  HG  LEU A 665      41.990  43.520  48.650  1.00  0.00           H
ATOM   1232  CD1 LEU A 665      41.830  41.510  48.880  1.00  0.00           C
ATOM   1233 HD11 LEU A 665      42.580  41.420  48.070  1.00  0.00           H
ATOM   1234 HD12 LEU A 665      40.830  41.220  48.480  1.00  0.00           H
ATOM   1235 HD13 LEU A 665      42.120  40.800  49.700  1.00  0.00           H
ATOM   1236  CD2 LEU A 665      40.410  43.170  50.200  1.00  0.00           C
ATOM   1237 HD21 LEU A 665      40.070  42.470  50.990  1.00  0.00           H
ATOM   1238 HD22 LEU A 665      39.600  43.260  49.450  1.00  0.00           H
ATOM   1239 HD23 LEU A 665      40.410  44.180  50.680  1.00  0.00           H
ATOM   1240  C   LEU A 665      45.400  43.880  50.990  1.00  0.00           C
ATOM   1241  O   LEU A 665      46.450  43.270  50.980  1.00  0.00           O
ATOM   1242  N   GLY A 666      45.250  44.870  51.850  1.00  0.00           N
ATOM   1243  HN  GLY A 666      44.520  45.550  51.780  1.00  0.00           H
ATOM   1244  CA  GLY A 666      46.310  44.940  52.940  1.00  0.00           C
ATOM   1245  HA1 GLY A 666      47.190  44.340  52.760  1.00  0.00           H
ATOM   1246  HA2 GLY A 666      45.870  44.670  53.890  1.00  0.00           H
ATOM   1247  C   GLY A 666      46.950  46.340  53.200  1.00  0.00           C
ATOM   1248  O   GLY A 666      47.730  46.510  54.130  1.00  0.00           O
ATOM   1249  N   SER A 667      46.580  47.410  52.430  1.00  0.00           N
ATOM   1250  HN  SER A 667      46.010  47.260  51.640  1.00  0.00           H
ATOM   1251  CA  SER A 667      47.020  48.740  52.730  1.00  0.00           C
ATOM   1252  HA  SER A 667      47.030  48.810  53.800  1.00  0.00           H
ATOM   1253  CB  SER A 667      48.410  49.060  52.100  1.00  0.00           C
ATOM   1254  HB1 SER A 667      48.300  49.030  51.000  1.00  0.00           H
ATOM   1255  HB2 SER A 667      49.110  48.270  52.450  1.00  0.00           H
ATOM   1256  OG  SER A 667      48.950  50.350  52.420  1.00  0.00           O
ATOM   1257  HG1 SER A 667      48.620  50.980  51.780  1.00  0.00           H
ATOM   1258  C   SER A 667      46.040  49.800  52.250  1.00  0.00           C
ATOM   1259  O   SER A 667      45.370  49.630  51.270  1.00  0.00           O
ATOM   1260  N   THR A 668      45.830  50.850  53.040  1.00  0.00           N
ATOM   1261  HN  THR A 668      46.390  51.020  53.840  1.00  0.00           H
ATOM   1262  CA  THR A 668      45.070  52.050  52.630  1.00  0.00           C
ATOM   1263  HA  THR A 668      45.190  52.160  51.570  1.00  0.00           H
ATOM   1264  CB  THR A 668      43.620  51.920  53.040  1.00  0.00           C
ATOM   1265  HB  THR A 668      43.170  51.080  52.460  1.00  0.00           H
ATOM   1266  OG1 THR A 668      42.790  53.050  52.730  1.00  0.00           O
ATOM   1267  HG1 THR A 668      42.760  53.030  51.780  1.00  0.00           H
ATOM   1268  CG2 THR A 668      43.570  51.650  54.550  1.00  0.00           C
ATOM   1269 HG21 THR A 668      44.240  50.850  54.930  1.00  0.00           H
ATOM   1270 HG22 THR A 668      42.560  51.380  54.910  1.00  0.00           H
ATOM   1271 HG23 THR A 668      43.800  52.580  55.120  1.00  0.00           H
ATOM   1272  C   THR A 668      45.750  53.280  53.180  1.00  0.00           C
ATOM   1273  O   THR A 668      46.360  53.200  54.200  1.00  0.00           O
ATOM   1274  N   GLY A 669      45.790  54.360  52.370  1.00  0.00           N
ATOM   1275  HN  GLY A 669      45.400  54.290  51.450  1.00  0.00           H
ATOM   1276  CA  GLY A 669      46.230  55.690  52.710  1.00  0.00           C
ATOM   1277  HA1 GLY A 669      46.580  56.150  51.800  1.00  0.00           H
ATOM   1278  HA2 GLY A 669      46.890  55.690  53.580  1.00  0.00           H
ATOM   1279  C   GLY A 669      45.120  56.640  53.070  1.00  0.00           C
ATOM   1280  O   GLY A 669      45.230  57.270  54.100  1.00  0.00           O
ATOM   1281  N   PRO A 670      44.100  56.930  52.370  1.00  0.00           N
ATOM   1282  CD  PRO A 670      43.730  56.470  51.030  1.00  0.00           C
ATOM   1283  HD1 PRO A 670      43.590  55.360  51.080  1.00  0.00           H
ATOM   1284  HD2 PRO A 670      44.610  56.660  50.390  1.00  0.00           H
ATOM   1285  CA  PRO A 670      43.140  57.890  52.880  1.00  0.00           C
ATOM   1286  HA  PRO A 670      43.660  58.800  53.110  1.00  0.00           H
ATOM   1287  CB  PRO A 670      42.330  58.330  51.630  1.00  0.00           C
ATOM   1288  HB1 PRO A 670      42.750  59.250  51.180  1.00  0.00           H
ATOM   1289  HB2 PRO A 670      41.250  58.570  51.790  1.00  0.00           H
ATOM   1290  CG  PRO A 670      42.500  57.210  50.640  1.00  0.00           C
ATOM   1291  HG1 PRO A 670      41.700  56.460  50.750  1.00  0.00           H
ATOM   1292  HG2 PRO A 670      42.650  57.460  49.560  1.00  0.00           H
ATOM   1293  C   PRO A 670      42.350  57.430  54.110  1.00  0.00           C
ATOM   1294  O   PRO A 670      42.120  58.230  55.000  1.00  0.00           O
ATOM   1295  N   VAL A 671      41.920  56.170  54.190  1.00  0.00           N
ATOM   1296  HN  VAL A 671      42.130  55.600  53.400  1.00  0.00           H
ATOM   1297  CA  VAL A 671      41.300  55.610  55.380  1.00  0.00           C
ATOM   1298  HA  VAL A 671      40.500  56.230  55.780  1.00  0.00           H
ATOM   1299  CB  VAL A 671      40.810  54.130  55.110  1.00  0.00           C
ATOM   1300  HB  VAL A 671      41.690  53.570  54.730  1.00  0.00           H
ATOM   1301  CG1 VAL A 671      40.250  53.370  56.340  1.00  0.00           C
ATOM   1302 HG11 VAL A 671      40.050  52.310  56.110  1.00  0.00           H
ATOM   1303 HG12 VAL A 671      39.340  53.890  56.710  1.00  0.00           H
ATOM   1304 HG13 VAL A 671      41.040  53.400  57.120  1.00  0.00           H
ATOM   1305  CG2 VAL A 671      39.710  54.180  54.050  1.00  0.00           C
ATOM   1306 HG21 VAL A 671      39.500  53.190  53.590  1.00  0.00           H
ATOM   1307 HG22 VAL A 671      40.020  54.880  53.250  1.00  0.00           H
ATOM   1308 HG23 VAL A 671      38.710  54.510  54.400  1.00  0.00           H
ATOM   1309  C   VAL A 671      42.340  55.510  56.530  1.00  0.00           C
ATOM   1310  O   VAL A 671      41.990  55.470  57.740  1.00  0.00           O
ATOM   1311  N   LEU A 672      43.660  55.400  56.250  1.00  0.00           N
ATOM   1312  HN  LEU A 672      44.070  55.250  55.340  1.00  0.00           H
ATOM   1313  CA  LEU A 672      44.660  55.520  57.270  1.00  0.00           C
ATOM   1314  HA  LEU A 672      44.490  54.780  58.050  1.00  0.00           H
ATOM   1315  CB  LEU A 672      46.100  55.260  56.630  1.00  0.00           C
ATOM   1316  HB1 LEU A 672      46.180  56.100  55.910  1.00  0.00           H
ATOM   1317  HB2 LEU A 672      45.950  54.260  56.170  1.00  0.00           H
ATOM   1318  CG  LEU A 672      47.250  55.280  57.670  1.00  0.00           C
ATOM   1319  HG  LEU A 672      46.970  55.880  58.570  1.00  0.00           H
ATOM   1320  CD1 LEU A 672      47.280  53.890  58.320  1.00  0.00           C
ATOM   1321 HD11 LEU A 672      48.250  53.860  58.850  1.00  0.00           H
ATOM   1322 HD12 LEU A 672      47.270  53.140  57.490  1.00  0.00           H
ATOM   1323 HD13 LEU A 672      46.470  53.760  59.070  1.00  0.00           H
ATOM   1324  CD2 LEU A 672      48.520  55.720  57.040  1.00  0.00           C
ATOM   1325 HD21 LEU A 672      49.440  55.640  57.640  1.00  0.00           H
ATOM   1326 HD22 LEU A 672      48.350  56.800  56.850  1.00  0.00           H
ATOM   1327 HD23 LEU A 672      48.620  55.250  56.040  1.00  0.00           H
ATOM   1328  C   LEU A 672      44.600  56.890  57.970  1.00  0.00           C
ATOM   1329  O   LEU A 672      44.460  57.080  59.170  1.00  0.00           O
ATOM   1330  N   VAL A 673      44.540  58.000  57.160  1.00  0.00           N
ATOM   1331  HN  VAL A 673      44.710  57.940  56.180  1.00  0.00           H
ATOM   1332  CA  VAL A 673      44.350  59.350  57.630  1.00  0.00           C
ATOM   1333  HA  VAL A 673      45.260  59.450  58.210  1.00  0.00           H
ATOM   1334  CB  VAL A 673      44.350  60.460  56.610  1.00  0.00           C
ATOM   1335  HB  VAL A 673      43.560  60.160  55.880  1.00  0.00           H
ATOM   1336  CG1 VAL A 673      44.260  61.890  57.060  1.00  0.00           C
ATOM   1337 HG11 VAL A 673      45.060  62.050  57.810  1.00  0.00           H
ATOM   1338 HG12 VAL A 673      43.270  62.040  57.560  1.00  0.00           H
ATOM   1339 HG13 VAL A 673      44.420  62.660  56.270  1.00  0.00           H
ATOM   1340  CG2 VAL A 673      45.670  60.380  55.870  1.00  0.00           C
ATOM   1341 HG21 VAL A 673      45.780  61.190  55.140  1.00  0.00           H
ATOM   1342 HG22 VAL A 673      45.780  59.460  55.240  1.00  0.00           H
ATOM   1343 HG23 VAL A 673      46.490  60.390  56.610  1.00  0.00           H
ATOM   1344  C   VAL A 673      43.130  59.550  58.560  1.00  0.00           C
ATOM   1345  O   VAL A 673      43.250  60.060  59.670  1.00  0.00           O
ATOM   1346  N   PHE A 674      41.990  58.990  58.100  1.00  0.00           N
ATOM   1347  HN  PHE A 674      41.990  58.550  57.210  1.00  0.00           H
ATOM   1348  CA  PHE A 674      40.630  58.950  58.730  1.00  0.00           C
ATOM   1349  HA  PHE A 674      40.380  59.990  58.860  1.00  0.00           H
ATOM   1350  CB  PHE A 674      39.600  58.330  57.810  1.00  0.00           C
ATOM   1351  HB1 PHE A 674      39.930  57.330  57.460  1.00  0.00           H
ATOM   1352  HB2 PHE A 674      39.440  59.070  57.000  1.00  0.00           H
ATOM   1353  CG  PHE A 674      38.180  58.170  58.390  1.00  0.00           C
ATOM   1354  CD1 PHE A 674      37.760  57.140  59.340  1.00  0.00           C
ATOM   1355  HD1 PHE A 674      38.470  56.450  59.750  1.00  0.00           H
ATOM   1356  CE1 PHE A 674      36.470  57.130  59.860  1.00  0.00           C
ATOM   1357  HE1 PHE A 674      36.170  56.280  60.440  1.00  0.00           H
ATOM   1358  CZ  PHE A 674      35.500  58.160  59.420  1.00  0.00           C
ATOM   1359  HZ  PHE A 674      34.480  58.130  59.780  1.00  0.00           H
ATOM   1360  CD2 PHE A 674      37.270  59.080  58.010  1.00  0.00           C
ATOM   1361  HD2 PHE A 674      37.470  59.780  57.220  1.00  0.00           H
ATOM   1362  CE2 PHE A 674      36.000  59.170  58.660  1.00  0.00           C
ATOM   1363  HE2 PHE A 674      35.380  60.000  58.370  1.00  0.00           H
ATOM   1364  C   PHE A 674      40.700  58.290  60.110  1.00  0.00           C
ATOM   1365  O   PHE A 674      40.160  58.800  61.130  1.00  0.00           O
ATOM   1366  N   GLU A 675      41.360  57.180  60.170  1.00  0.00           N
ATOM   1367  HN  GLU A 675      41.960  56.930  59.410  1.00  0.00           H
ATOM   1368  CA  GLU A 675      41.510  56.310  61.380  1.00  0.00           C
ATOM   1369  HA  GLU A 675      40.560  56.210  61.890  1.00  0.00           H
ATOM   1370  CB  GLU A 675      42.030  54.930  61.040  1.00  0.00           C
ATOM   1371  HB1 GLU A 675      42.880  55.130  60.360  1.00  0.00           H
ATOM   1372  HB2 GLU A 675      41.210  54.300  60.630  1.00  0.00           H
ATOM   1373  CG  GLU A 675      42.570  54.150  62.200  1.00  0.00           C
ATOM   1374  HG1 GLU A 675      41.960  54.240  63.120  1.00  0.00           H
ATOM   1375  HG2 GLU A 675      43.630  54.490  62.280  1.00  0.00           H
ATOM   1376  CD  GLU A 675      42.660  52.650  61.940  1.00  0.00           C
ATOM   1377  OE1 GLU A 675      41.650  51.940  62.230  1.00  0.00           O
ATOM   1378  OE2 GLU A 675      43.630  52.240  61.240  1.00  0.00           O
ATOM   1379  C   GLU A 675      42.280  57.000  62.580  1.00  0.00           C
ATOM   1380  O   GLU A 675      41.990  56.880  63.750  1.00  0.00           O
ATOM   1381  N   LYS A 676      43.420  57.750  62.290  1.00  0.00           N
ATOM   1382  HN  LYS A 676      43.670  57.720  61.320  1.00  0.00           H
ATOM   1383  CA  LYS A 676      44.190  58.520  63.250  1.00  0.00           C
ATOM   1384  HA  LYS A 676      44.440  57.830  64.050  1.00  0.00           H
ATOM   1385  CB  LYS A 676      45.460  58.980  62.570  1.00  0.00           C
ATOM   1386  HB1 LYS A 676      45.240  59.370  61.550  1.00  0.00           H
ATOM   1387  HB2 LYS A 676      46.120  58.090  62.530  1.00  0.00           H
ATOM   1388  CG  LYS A 676      46.310  59.990  63.430  1.00  0.00           C
ATOM   1389  HG1 LYS A 676      45.840  60.990  63.540  1.00  0.00           H
ATOM   1390  HG2 LYS A 676      47.220  60.010  62.780  1.00  0.00           H
ATOM   1391  CD  LYS A 676      46.730  59.560  64.840  1.00  0.00           C
ATOM   1392  HD1 LYS A 676      45.830  59.720  65.490  1.00  0.00           H
ATOM   1393  HD2 LYS A 676      47.390  60.300  65.320  1.00  0.00           H
ATOM   1394  CE  LYS A 676      47.320  58.170  65.090  1.00  0.00           C
ATOM   1395  HE1 LYS A 676      46.840  57.250  64.700  1.00  0.00           H
ATOM   1396  HE2 LYS A 676      47.380  58.040  66.190  1.00  0.00           H
ATOM   1397  NZ  LYS A 676      48.740  58.140  64.450  1.00  0.00           N
ATOM   1398  HZ1 LYS A 676      49.160  57.260  64.830  1.00  0.00           H
ATOM   1399  HZ2 LYS A 676      49.250  59.020  64.640  1.00  0.00           H
ATOM   1400  HZ3 LYS A 676      48.600  57.920  63.440  1.00  0.00           H
ATOM   1401  C   LYS A 676      43.280  59.640  63.850  1.00  0.00           C
ATOM   1402  O   LYS A 676      43.200  59.780  65.060  1.00  0.00           O
ATOM   1403  N   ILE A 677      42.640  60.340  62.940  1.00  0.00           N
ATOM   1404  HN  ILE A 677      42.880  60.260  61.980  1.00  0.00           H
ATOM   1405  CA  ILE A 677      41.680  61.430  63.260  1.00  0.00           C
ATOM   1406  HA  ILE A 677      42.200  62.120  63.900  1.00  0.00           H
ATOM   1407  CB  ILE A 677      41.210  62.160  62.020  1.00  0.00           C
ATOM   1408  HB  ILE A 677      40.760  61.530  61.220  1.00  0.00           H
ATOM   1409  CG2 ILE A 677      40.350  63.340  62.460  1.00  0.00           C
ATOM   1410 HG21 ILE A 677      39.930  63.850  61.580  1.00  0.00           H
ATOM   1411 HG22 ILE A 677      40.820  64.060  63.160  1.00  0.00           H
ATOM   1412 HG23 ILE A 677      39.480  63.060  63.100  1.00  0.00           H
ATOM   1413  CG1 ILE A 677      42.490  62.830  61.450  1.00  0.00           C
ATOM   1414 HG11 ILE A 677      43.210  62.050  61.110  1.00  0.00           H
ATOM   1415 HG12 ILE A 677      42.970  63.460  62.260  1.00  0.00           H
ATOM   1416  CD  ILE A 677      42.130  63.750  60.240  1.00  0.00           C
ATOM   1417  HD1 ILE A 677      42.950  63.880  59.500  1.00  0.00           H
ATOM   1418  HD2 ILE A 677      41.850  64.720  60.710  1.00  0.00           H
ATOM   1419  HD3 ILE A 677      41.210  63.350  59.770  1.00  0.00           H
ATOM   1420  C   ILE A 677      40.540  60.950  64.130  1.00  0.00           C
ATOM   1421  O   ILE A 677      40.240  61.520  65.160  1.00  0.00           O
ATOM   1422  N   LEU A 678      40.000  59.770  63.790  1.00  0.00           N
ATOM   1423  HN  LEU A 678      40.200  59.380  62.900  1.00  0.00           H
ATOM   1424  CA  LEU A 678      38.940  59.070  64.560  1.00  0.00           C
ATOM   1425  HA  LEU A 678      38.150  59.790  64.610  1.00  0.00           H
ATOM   1426  CB  LEU A 678      38.440  57.810  63.790  1.00  0.00           C
ATOM   1427  HB1 LEU A 678      39.290  57.170  63.510  1.00  0.00           H
ATOM   1428  HB2 LEU A 678      37.870  58.120  62.890  1.00  0.00           H
ATOM   1429  CG  LEU A 678      37.430  56.930  64.680  1.00  0.00           C
ATOM   1430  HG  LEU A 678      37.880  56.600  65.640  1.00  0.00           H
ATOM   1431  CD1 LEU A 678      36.210  57.740  65.170  1.00  0.00           C
ATOM   1432 HD11 LEU A 678      35.830  58.290  64.290  1.00  0.00           H
ATOM   1433 HD12 LEU A 678      36.310  58.550  65.930  1.00  0.00           H
ATOM   1434 HD13 LEU A 678      35.460  56.980  65.490  1.00  0.00           H
ATOM   1435  CD2 LEU A 678      37.090  55.700  63.780  1.00  0.00           C
ATOM   1436 HD21 LEU A 678      36.440  56.120  62.980  1.00  0.00           H
ATOM   1437 HD22 LEU A 678      36.510  54.980  64.410  1.00  0.00           H
ATOM   1438 HD23 LEU A 678      38.060  55.270  63.460  1.00  0.00           H
ATOM   1439  C   LEU A 678      39.360  58.690  65.970  1.00  0.00           C
ATOM   1440  O   LEU A 678      38.620  58.910  66.940  1.00  0.00           O
ATOM   1441  N   TYR A 679      40.600  58.080  66.140  1.00  0.00           N
ATOM   1442  HN  TYR A 679      41.150  57.800  65.360  1.00  0.00           H
ATOM   1443  CA  TYR A 679      41.060  57.640  67.450  1.00  0.00           C
ATOM   1444  HA  TYR A 679      40.330  57.040  67.970  1.00  0.00           H
ATOM   1445  CB  TYR A 679      42.310  56.650  67.180  1.00  0.00           C
ATOM   1446  HB1 TYR A 679      43.030  57.200  66.540  1.00  0.00           H
ATOM   1447  HB2 TYR A 679      41.930  55.750  66.640  1.00  0.00           H
ATOM   1448  CG  TYR A 679      42.900  56.200  68.480  1.00  0.00           C
ATOM   1449  CD1 TYR A 679      44.280  56.470  68.720  1.00  0.00           C
ATOM   1450  HD1 TYR A 679      44.930  56.890  67.970  1.00  0.00           H
ATOM   1451  CE1 TYR A 679      44.700  56.200  69.970  1.00  0.00           C
ATOM   1452  HE1 TYR A 679      45.760  56.390  70.130  1.00  0.00           H
ATOM   1453  CZ  TYR A 679      43.980  55.750  71.070  1.00  0.00           C
ATOM   1454  OH  TYR A 679      44.540  55.480  72.380  1.00  0.00           O
ATOM   1455  HH  TYR A 679      45.490  55.420  72.300  1.00  0.00           H
ATOM   1456  CD2 TYR A 679      42.100  55.800  69.520  1.00  0.00           C
ATOM   1457  HD2 TYR A 679      41.030  55.710  69.420  1.00  0.00           H
ATOM   1458  CE2 TYR A 679      42.630  55.570  70.780  1.00  0.00           C
ATOM   1459  HE2 TYR A 679      41.940  55.410  71.580  1.00  0.00           H
ATOM   1460  C   TYR A 679      41.450  58.810  68.400  1.00  0.00           C
ATOM   1461  O   TYR A 679      41.300  58.750  69.630  1.00  0.00           O
ATOM   1462  N   LYS A 680      41.930  59.890  67.760  1.00  0.00           N
ATOM   1463  HN  LYS A 680      42.190  59.830  66.810  1.00  0.00           H
ATOM   1464  CA  LYS A 680      42.200  61.180  68.360  1.00  0.00           C
ATOM   1465  HA  LYS A 680      42.740  60.920  69.260  1.00  0.00           H
ATOM   1466  CB  LYS A 680      43.170  62.160  67.660  1.00  0.00           C
ATOM   1467  HB1 LYS A 680      43.000  63.220  67.940  1.00  0.00           H
ATOM   1468  HB2 LYS A 680      43.060  62.040  66.560  1.00  0.00           H
ATOM   1469  CG  LYS A 680      44.670  61.720  67.860  1.00  0.00           C
ATOM   1470  HG1 LYS A 680      44.860  60.730  67.380  1.00  0.00           H
ATOM   1471  HG2 LYS A 680      44.850  61.680  68.950  1.00  0.00           H
ATOM   1472  CD  LYS A 680      45.730  62.670  67.450  1.00  0.00           C
ATOM   1473  HD1 LYS A 680      45.600  63.690  67.890  1.00  0.00           H
ATOM   1474  HD2 LYS A 680      45.610  62.910  66.370  1.00  0.00           H
ATOM   1475  CE  LYS A 680      47.200  62.200  67.770  1.00  0.00           C
ATOM   1476  HE1 LYS A 680      47.290  61.190  67.290  1.00  0.00           H
ATOM   1477  HE2 LYS A 680      47.320  62.130  68.870  1.00  0.00           H
ATOM   1478  NZ  LYS A 680      48.150  63.080  67.200  1.00  0.00           N
ATOM   1479  HZ1 LYS A 680      47.820  63.580  66.350  1.00  0.00           H
ATOM   1480  HZ2 LYS A 680      48.940  62.430  66.980  1.00  0.00           H
ATOM   1481  HZ3 LYS A 680      48.480  63.840  67.830  1.00  0.00           H
ATOM   1482  C   LYS A 680      40.940  61.860  68.760  1.00  0.00           C
ATOM   1483  O   LYS A 680      41.000  62.570  69.730  1.00  0.00           O
ATOM   1484  N   PHE A 681      39.770  61.710  68.070  1.00  0.00           N
ATOM   1485  HN  PHE A 681      39.780  61.200  67.220  1.00  0.00           H
ATOM   1486  CA  PHE A 681      38.430  62.180  68.460  1.00  0.00           C
ATOM   1487  HA  PHE A 681      38.530  63.260  68.500  1.00  0.00           H
ATOM   1488  CB  PHE A 681      37.460  61.840  67.290  1.00  0.00           C
ATOM   1489  HB1 PHE A 681      37.210  60.770  67.190  1.00  0.00           H
ATOM   1490  HB2 PHE A 681      37.880  62.290  66.360  1.00  0.00           H
ATOM   1491  CG  PHE A 681      36.160  62.490  67.500  1.00  0.00           C
ATOM   1492  CD1 PHE A 681      35.960  63.760  67.000  1.00  0.00           C
ATOM   1493  HD1 PHE A 681      36.700  64.390  66.530  1.00  0.00           H
ATOM   1494  CE1 PHE A 681      34.700  64.340  67.220  1.00  0.00           C
ATOM   1495  HE1 PHE A 681      34.480  65.320  66.830  1.00  0.00           H
ATOM   1496  CZ  PHE A 681      33.650  63.680  67.900  1.00  0.00           C
ATOM   1497  HZ  PHE A 681      32.710  64.190  68.040  1.00  0.00           H
ATOM   1498  CD2 PHE A 681      35.100  61.760  68.010  1.00  0.00           C
ATOM   1499  HD2 PHE A 681      35.150  60.720  68.270  1.00  0.00           H
ATOM   1500  CE2 PHE A 681      33.800  62.310  68.200  1.00  0.00           C
ATOM   1501  HE2 PHE A 681      33.010  61.720  68.640  1.00  0.00           H
ATOM   1502  C   PHE A 681      38.050  61.530  69.810  1.00  0.00           C
ATOM   1503  O   PHE A 681      37.700  62.220  70.760  1.00  0.00           O
ATOM   1504  N   CYS A 682      38.230  60.220  69.870  1.00  0.00           N
ATOM   1505  HN  CYS A 682      38.570  59.730  69.070  1.00  0.00           H
ATOM   1506  CA  CYS A 682      38.000  59.340  71.060  1.00  0.00           C
ATOM   1507  HA  CYS A 682      36.970  59.500  71.340  1.00  0.00           H
ATOM   1508  CB  CYS A 682      38.150  57.780  70.580  1.00  0.00           C
ATOM   1509  HB1 CYS A 682      38.010  57.150  71.490  1.00  0.00           H
ATOM   1510  HB2 CYS A 682      39.150  57.570  70.150  1.00  0.00           H
ATOM   1511  SG  CYS A 682      36.900  57.460  69.310  1.00  0.00           S
ATOM   1512  HG1 CYS A 682      37.450  57.940  68.200  1.00  0.00           H
ATOM   1513  C   CYS A 682      38.840  59.710  72.250  1.00  0.00           C
ATOM   1514  O   CYS A 682      38.310  59.950  73.300  1.00  0.00           O
ATOM   1515  N   ARG A 683      40.100  59.950  72.070  1.00  0.00           N
ATOM   1516  HN  ARG A 683      40.520  59.640  71.230  1.00  0.00           H
ATOM   1517  CA  ARG A 683      41.020  60.550  73.050  1.00  0.00           C
ATOM   1518  HA  ARG A 683      41.050  59.890  73.900  1.00  0.00           H
ATOM   1519  CB  ARG A 683      42.410  60.780  72.490  1.00  0.00           C
ATOM   1520  HB1 ARG A 683      42.960  61.350  73.270  1.00  0.00           H
ATOM   1521  HB2 ARG A 683      42.440  61.470  71.610  1.00  0.00           H
ATOM   1522  CG  ARG A 683      43.120  59.470  72.280  1.00  0.00           C
ATOM   1523  HG1 ARG A 683      42.530  58.850  71.570  1.00  0.00           H
ATOM   1524  HG2 ARG A 683      43.310  58.910  73.220  1.00  0.00           H
ATOM   1525  CD  ARG A 683      44.560  59.550  71.740  1.00  0.00           C
ATOM   1526  HD1 ARG A 683      44.460  60.080  70.770  1.00  0.00           H
ATOM   1527  HD2 ARG A 683      44.890  58.510  71.520  1.00  0.00           H
ATOM   1528  NE  ARG A 683      45.530  60.100  72.740  1.00  0.00           N
ATOM   1529  HE  ARG A 683      45.930  59.440  73.370  1.00  0.00           H
ATOM   1530  CZ  ARG A 683      46.330  61.090  72.460  1.00  0.00           C
ATOM   1531  NH1 ARG A 683      46.060  62.050  71.610  1.00  0.00           N
ATOM   1532 HH11 ARG A 683      45.070  62.210  71.540  1.00  0.00           H
ATOM   1533 HH12 ARG A 683      46.580  62.850  71.890  1.00  0.00           H
ATOM   1534  NH2 ARG A 683      47.480  61.170  73.030  1.00  0.00           N
ATOM   1535 HH21 ARG A 683      47.750  60.490  73.710  1.00  0.00           H
ATOM   1536 HH22 ARG A 683      48.030  61.900  72.630  1.00  0.00           H
ATOM   1537  C   ARG A 683      40.580  61.870  73.670  1.00  0.00           C
ATOM   1538  O   ARG A 683      40.490  61.910  74.910  1.00  0.00           O
ATOM   1539  N   ASP A 684      40.320  62.910  72.820  1.00  0.00           N
ATOM   1540  HN  ASP A 684      40.550  62.810  71.860  1.00  0.00           H
ATOM   1541  CA  ASP A 684      39.850  64.230  73.080  1.00  0.00           C
ATOM   1542  HA  ASP A 684      40.450  64.750  73.820  1.00  0.00           H
ATOM   1543  CB  ASP A 684      39.980  65.110  71.800  1.00  0.00           C
ATOM   1544  HB1 ASP A 684      39.370  66.040  71.890  1.00  0.00           H
ATOM   1545  HB2 ASP A 684      39.700  64.500  70.910  1.00  0.00           H
ATOM   1546  CG  ASP A 684      41.340  65.700  71.650  1.00  0.00           C
ATOM   1547  OD1 ASP A 684      42.230  65.340  72.480  1.00  0.00           O
ATOM   1548  OD2 ASP A 684      41.670  66.560  70.780  1.00  0.00           O
ATOM   1549  C   ASP A 684      38.440  64.340  73.790  1.00  0.00           C
ATOM   1550  O   ASP A 684      38.180  65.090  74.700  1.00  0.00           O
ATOM   1551  N   TYR A 685      37.440  63.540  73.290  1.00  0.00           N
ATOM   1552  HN  TYR A 685      37.530  62.890  72.540  1.00  0.00           H
ATOM   1553  CA  TYR A 685      36.060  63.790  73.780  1.00  0.00           C
ATOM   1554  HA  TYR A 685      35.920  64.710  74.320  1.00  0.00           H
ATOM   1555  CB  TYR A 685      35.000  63.720  72.680  1.00  0.00           C
ATOM   1556  HB1 TYR A 685      34.000  63.620  73.180  1.00  0.00           H
ATOM   1557  HB2 TYR A 685      35.090  62.840  72.010  1.00  0.00           H
ATOM   1558  CG  TYR A 685      35.110  65.080  71.930  1.00  0.00           C
ATOM   1559  CD1 TYR A 685      34.360  66.230  72.240  1.00  0.00           C
ATOM   1560  HD1 TYR A 685      33.780  66.300  73.150  1.00  0.00           H
ATOM   1561  CE1 TYR A 685      34.400  67.300  71.370  1.00  0.00           C
ATOM   1562  HE1 TYR A 685      33.850  68.180  71.670  1.00  0.00           H
ATOM   1563  CZ  TYR A 685      35.150  67.330  70.170  1.00  0.00           C
ATOM   1564  OH  TYR A 685      35.100  68.490  69.350  1.00  0.00           O
ATOM   1565  HH  TYR A 685      34.410  69.040  69.710  1.00  0.00           H
ATOM   1566  CD2 TYR A 685      35.880  65.080  70.780  1.00  0.00           C
ATOM   1567  HD2 TYR A 685      36.370  64.160  70.500  1.00  0.00           H
ATOM   1568  CE2 TYR A 685      35.940  66.160  69.890  1.00  0.00           C
ATOM   1569  HE2 TYR A 685      36.600  66.120  69.040  1.00  0.00           H
ATOM   1570  C   TYR A 685      35.660  62.750  74.800  1.00  0.00           C
ATOM   1571  O   TYR A 685      34.560  62.880  75.360  1.00  0.00           O
ATOM   1572  N   GLN A 686      36.460  61.730  75.200  1.00  0.00           N
ATOM   1573  HN  GLN A 686      37.360  61.700  74.770  1.00  0.00           H
ATOM   1574  CA  GLN A 686      36.200  60.890  76.360  1.00  0.00           C
ATOM   1575  HA  GLN A 686      37.190  60.460  76.440  1.00  0.00           H
ATOM   1576  CB  GLN A 686      35.750  61.640  77.680  1.00  0.00           C
ATOM   1577  HB1 GLN A 686      35.740  60.850  78.460  1.00  0.00           H
ATOM   1578  HB2 GLN A 686      34.690  61.980  77.640  1.00  0.00           H
ATOM   1579  CG  GLN A 686      36.650  62.840  78.160  1.00  0.00           C
ATOM   1580  HG1 GLN A 686      36.550  62.980  79.250  1.00  0.00           H
ATOM   1581  HG2 GLN A 686      36.290  63.790  77.700  1.00  0.00           H
ATOM   1582  CD  GLN A 686      38.090  62.570  77.920  1.00  0.00           C
ATOM   1583  OE1 GLN A 686      38.700  61.640  78.500  1.00  0.00           O
ATOM   1584  NE2 GLN A 686      38.830  63.350  77.100  1.00  0.00           N
ATOM   1585 HE21 GLN A 686      39.800  63.170  76.920  1.00  0.00           H
ATOM   1586 HE22 GLN A 686      38.420  64.240  76.830  1.00  0.00           H
ATOM   1587  C   GLN A 686      35.400  59.620  75.940  1.00  0.00           C
ATOM   1588  O   GLN A 686      34.760  58.900  76.700  1.00  0.00           O
ATOM   1589  N   LEU A 687      35.550  59.290  74.650  1.00  0.00           N
ATOM   1590  HN  LEU A 687      36.210  59.740  74.060  1.00  0.00           H
ATOM   1591  CA  LEU A 687      34.810  58.240  74.030  1.00  0.00           C
ATOM   1592  HA  LEU A 687      34.010  58.040  74.730  1.00  0.00           H
ATOM   1593  CB  LEU A 687      34.120  58.720  72.720  1.00  0.00           C
ATOM   1594  HB1 LEU A 687      33.410  57.920  72.400  1.00  0.00           H
ATOM   1595  HB2 LEU A 687      34.860  58.690  71.900  1.00  0.00           H
ATOM   1596  CG  LEU A 687      33.510  60.170  72.760  1.00  0.00           C
ATOM   1597  HG  LEU A 687      34.320  60.870  73.040  1.00  0.00           H
ATOM   1598  CD1 LEU A 687      32.930  60.700  71.380  1.00  0.00           C
ATOM   1599 HD11 LEU A 687      32.080  60.010  71.240  1.00  0.00           H
ATOM   1600 HD12 LEU A 687      33.760  60.710  70.640  1.00  0.00           H
ATOM   1601 HD13 LEU A 687      32.480  61.700  71.500  1.00  0.00           H
ATOM   1602  CD2 LEU A 687      32.390  60.230  73.840  1.00  0.00           C
ATOM   1603 HD21 LEU A 687      32.870  60.240  74.840  1.00  0.00           H
ATOM   1604 HD22 LEU A 687      31.710  59.370  73.730  1.00  0.00           H
ATOM   1605 HD23 LEU A 687      31.940  61.240  73.700  1.00  0.00           H
ATOM   1606  C   LEU A 687      35.570  56.860  73.770  1.00  0.00           C
ATOM   1607  O   LEU A 687      36.770  56.790  73.660  1.00  0.00           O
ATOM   1608  N   SER A 688      34.770  55.740  73.620  1.00  0.00           N
ATOM   1609  HN  SER A 688      33.800  55.820  73.830  1.00  0.00           H
ATOM   1610  CA  SER A 688      35.240  54.410  73.440  1.00  0.00           C
ATOM   1611  HA  SER A 688      36.180  54.270  73.920  1.00  0.00           H
ATOM   1612  CB  SER A 688      34.160  53.410  73.870  1.00  0.00           C
ATOM   1613  HB1 SER A 688      33.160  53.600  73.440  1.00  0.00           H
ATOM   1614  HB2 SER A 688      33.970  53.440  74.960  1.00  0.00           H
ATOM   1615  OG  SER A 688      34.460  52.000  73.580  1.00  0.00           O
ATOM   1616  HG1 SER A 688      34.710  51.720  74.460  1.00  0.00           H
ATOM   1617  C   SER A 688      35.510  54.290  71.920  1.00  0.00           C
ATOM   1618  O   SER A 688      34.620  54.400  71.110  1.00  0.00           O
ATOM   1619  N   TYR A 689      36.720  54.110  71.480  1.00  0.00           N
ATOM   1620  HN  TYR A 689      37.410  53.980  72.190  1.00  0.00           H
ATOM   1621  CA  TYR A 689      37.230  53.910  70.120  1.00  0.00           C
ATOM   1622  HA  TYR A 689      36.940  54.800  69.580  1.00  0.00           H
ATOM   1623  CB  TYR A 689      38.750  53.830  70.170  1.00  0.00           C
ATOM   1624  HB1 TYR A 689      39.040  53.020  70.880  1.00  0.00           H
ATOM   1625  HB2 TYR A 689      39.170  54.770  70.570  1.00  0.00           H
ATOM   1626  CG  TYR A 689      39.440  53.530  68.780  1.00  0.00           C
ATOM   1627  CD1 TYR A 689      39.040  54.090  67.510  1.00  0.00           C
ATOM   1628  HD1 TYR A 689      38.110  54.630  67.400  1.00  0.00           H
ATOM   1629  CE1 TYR A 689      39.870  53.890  66.420  1.00  0.00           C
ATOM   1630  HE1 TYR A 689      39.650  54.500  65.560  1.00  0.00           H
ATOM   1631  CZ  TYR A 689      40.920  53.000  66.460  1.00  0.00           C
ATOM   1632  OH  TYR A 689      41.700  52.790  65.380  1.00  0.00           O
ATOM   1633  HH  TYR A 689      41.150  52.260  64.790  1.00  0.00           H
ATOM   1634  CD2 TYR A 689      40.430  52.510  68.840  1.00  0.00           C
ATOM   1635  HD2 TYR A 689      40.680  51.990  69.760  1.00  0.00           H
ATOM   1636  CE2 TYR A 689      41.170  52.280  67.680  1.00  0.00           C
ATOM   1637  HE2 TYR A 689      41.980  51.550  67.650  1.00  0.00           H
ATOM   1638  C   TYR A 689      36.530  52.720  69.510  1.00  0.00           C
ATOM   1639  O   TYR A 689      36.120  52.730  68.360  1.00  0.00           O
ATOM   1640  N   LEU A 690      36.410  51.670  70.290  1.00  0.00           N
ATOM   1641  HN  LEU A 690      36.880  51.620  71.170  1.00  0.00           H
ATOM   1642  CA  LEU A 690      35.780  50.470  69.760  1.00  0.00           C
ATOM   1643  HA  LEU A 690      36.250  50.370  68.790  1.00  0.00           H
ATOM   1644  CB  LEU A 690      35.920  49.190  70.550  1.00  0.00           C
ATOM   1645  HB1 LEU A 690      35.660  48.280  69.950  1.00  0.00           H
ATOM   1646  HB2 LEU A 690      35.180  49.220  71.380  1.00  0.00           H
ATOM   1647  CG  LEU A 690      37.330  48.920  71.150  1.00  0.00           C
ATOM   1648  HG  LEU A 690      37.620  49.820  71.740  1.00  0.00           H
ATOM   1649  CD1 LEU A 690      37.450  47.690  72.090  1.00  0.00           C
ATOM   1650 HD11 LEU A 690      36.790  47.770  72.990  1.00  0.00           H
ATOM   1651 HD12 LEU A 690      38.470  47.370  72.360  1.00  0.00           H
ATOM   1652 HD13 LEU A 690      37.100  46.770  71.580  1.00  0.00           H
ATOM   1653  CD2 LEU A 690      38.430  48.940  70.140  1.00  0.00           C
ATOM   1654 HD21 LEU A 690      39.380  48.820  70.680  1.00  0.00           H
ATOM   1655 HD22 LEU A 690      38.410  49.870  69.530  1.00  0.00           H
ATOM   1656 HD23 LEU A 690      38.280  48.100  69.430  1.00  0.00           H
ATOM   1657  C   LEU A 690      34.350  50.680  69.400  1.00  0.00           C
ATOM   1658  O   LEU A 690      33.880  50.360  68.360  1.00  0.00           O
ATOM   1659  N   SER A 691      33.580  51.310  70.340  1.00  0.00           N
ATOM   1660  HN  SER A 691      34.020  51.490  71.220  1.00  0.00           H
ATOM   1661  CA  SER A 691      32.260  51.830  70.020  1.00  0.00           C
ATOM   1662  HA  SER A 691      31.780  50.880  69.840  1.00  0.00           H
ATOM   1663  CB  SER A 691      31.580  52.560  71.190  1.00  0.00           C
ATOM   1664  HB1 SER A 691      30.720  53.180  70.850  1.00  0.00           H
ATOM   1665  HB2 SER A 691      32.390  53.180  71.630  1.00  0.00           H
ATOM   1666  OG  SER A 691      31.060  51.830  72.320  1.00  0.00           O
ATOM   1667  HG1 SER A 691      30.320  52.310  72.710  1.00  0.00           H
ATOM   1668  C   SER A 691      32.070  52.720  68.800  1.00  0.00           C
ATOM   1669  O   SER A 691      31.110  52.580  67.950  1.00  0.00           O
ATOM   1670  N   LEU A 692      32.970  53.710  68.570  1.00  0.00           N
ATOM   1671  HN  LEU A 692      33.740  53.750  69.200  1.00  0.00           H
ATOM   1672  CA  LEU A 692      32.820  54.580  67.390  1.00  0.00           C
ATOM   1673  HA  LEU A 692      31.800  54.870  67.190  1.00  0.00           H
ATOM   1674  CB  LEU A 692      33.520  55.980  67.550  1.00  0.00           C
ATOM   1675  HB1 LEU A 692      33.320  56.510  66.590  1.00  0.00           H
ATOM   1676  HB2 LEU A 692      34.620  55.900  67.570  1.00  0.00           H
ATOM   1677  CG  LEU A 692      33.000  56.930  68.700  1.00  0.00           C
ATOM   1678  HG  LEU A 692      33.520  56.680  69.650  1.00  0.00           H
ATOM   1679  CD1 LEU A 692      33.270  58.360  68.300  1.00  0.00           C
ATOM   1680 HD11 LEU A 692      32.800  58.560  67.320  1.00  0.00           H
ATOM   1681 HD12 LEU A 692      34.340  58.540  68.060  1.00  0.00           H
ATOM   1682 HD13 LEU A 692      33.050  59.190  69.020  1.00  0.00           H
ATOM   1683  CD2 LEU A 692      31.500  56.810  68.980  1.00  0.00           C
ATOM   1684 HD21 LEU A 692      31.300  55.910  69.600  1.00  0.00           H
ATOM   1685 HD22 LEU A 692      30.810  56.630  68.130  1.00  0.00           H
ATOM   1686 HD23 LEU A 692      31.060  57.680  69.520  1.00  0.00           H
ATOM   1687  C   LEU A 692      33.130  53.930  66.060  1.00  0.00           C
ATOM   1688  O   LEU A 692      32.400  53.890  65.080  1.00  0.00           O
ATOM   1689  N   ARG A 693      34.300  53.280  66.030  1.00  0.00           N
ATOM   1690  HN  ARG A 693      34.970  53.410  66.750  1.00  0.00           H
ATOM   1691  CA  ARG A 693      34.670  52.450  64.850  1.00  0.00           C
ATOM   1692  HA  ARG A 693      34.630  53.100  63.970  1.00  0.00           H
ATOM   1693  CB  ARG A 693      36.140  51.940  64.930  1.00  0.00           C
ATOM   1694  HB1 ARG A 693      36.770  52.820  65.180  1.00  0.00           H
ATOM   1695  HB2 ARG A 693      36.430  51.710  63.880  1.00  0.00           H
ATOM   1696  CG  ARG A 693      36.450  50.730  65.740  1.00  0.00           C
ATOM   1697  HG1 ARG A 693      35.990  49.830  65.300  1.00  0.00           H
ATOM   1698  HG2 ARG A 693      36.000  50.910  66.740  1.00  0.00           H
ATOM   1699  CD  ARG A 693      37.940  50.400  65.930  1.00  0.00           C
ATOM   1700  HD1 ARG A 693      38.410  51.170  66.580  1.00  0.00           H
ATOM   1701  HD2 ARG A 693      38.460  50.390  64.950  1.00  0.00           H
ATOM   1702  NE  ARG A 693      38.030  49.110  66.650  1.00  0.00           N
ATOM   1703  HE  ARG A 693      37.240  48.700  67.100  1.00  0.00           H
ATOM   1704  CZ  ARG A 693      38.970  48.190  66.430  1.00  0.00           C
ATOM   1705  NH1 ARG A 693      40.110  48.450  65.840  1.00  0.00           N
ATOM   1706 HH11 ARG A 693      40.120  49.310  65.350  1.00  0.00           H
ATOM   1707 HH12 ARG A 693      40.880  47.820  65.680  1.00  0.00           H
ATOM   1708  NH2 ARG A 693      38.690  47.010  66.870  1.00  0.00           N
ATOM   1709 HH21 ARG A 693      37.780  46.740  67.210  1.00  0.00           H
ATOM   1710 HH22 ARG A 693      39.380  46.290  66.970  1.00  0.00           H
ATOM   1711  C   ARG A 693      33.700  51.350  64.510  1.00  0.00           C
ATOM   1712  O   ARG A 693      33.480  51.070  63.360  1.00  0.00           O
ATOM   1713  N   THR A 694      33.060  50.700  65.560  1.00  0.00           N
ATOM   1714  HN  THR A 694      33.370  50.900  66.490  1.00  0.00           H
ATOM   1715  CA  THR A 694      32.040  49.740  65.280  1.00  0.00           C
ATOM   1716  HA  THR A 694      32.440  49.060  64.530  1.00  0.00           H
ATOM   1717  CB  THR A 694      31.730  48.870  66.470  1.00  0.00           C
ATOM   1718  HB  THR A 694      31.270  49.510  67.250  1.00  0.00           H
ATOM   1719  OG1 THR A 694      32.880  48.220  67.000  1.00  0.00           O
ATOM   1720  HG1 THR A 694      33.530  48.900  67.230  1.00  0.00           H
ATOM   1721  CG2 THR A 694      30.730  47.680  66.010  1.00  0.00           C
ATOM   1722 HG21 THR A 694      29.690  48.060  65.840  1.00  0.00           H
ATOM   1723 HG22 THR A 694      30.660  46.840  66.740  1.00  0.00           H
ATOM   1724 HG23 THR A 694      30.950  47.260  65.010  1.00  0.00           H
ATOM   1725  C   THR A 694      30.760  50.310  64.740  1.00  0.00           C
ATOM   1726  O   THR A 694      30.260  49.760  63.710  1.00  0.00           O
ATOM   1727  N   SER A 695      30.290  51.420  65.300  1.00  0.00           N
ATOM   1728  HN  SER A 695      30.780  51.900  66.010  1.00  0.00           H
ATOM   1729  CA  SER A 695      29.070  52.120  64.780  1.00  0.00           C
ATOM   1730  HA  SER A 695      28.320  51.360  64.580  1.00  0.00           H
ATOM   1731  CB  SER A 695      28.500  53.130  65.810  1.00  0.00           C
ATOM   1732  HB1 SER A 695      28.170  52.520  66.680  1.00  0.00           H
ATOM   1733  HB2 SER A 695      27.520  53.480  65.380  1.00  0.00           H
ATOM   1734  OG  SER A 695      29.310  54.230  66.120  1.00  0.00           O
ATOM   1735  HG1 SER A 695      30.080  53.910  66.580  1.00  0.00           H
ATOM   1736  C   SER A 695      29.210  52.790  63.440  1.00  0.00           C
ATOM   1737  O   SER A 695      28.310  52.740  62.610  1.00  0.00           O
ATOM   1738  N   ILE A 696      30.410  53.340  63.150  1.00  0.00           N
ATOM   1739  HN  ILE A 696      31.210  53.260  63.750  1.00  0.00           H
ATOM   1740  CA  ILE A 696      30.850  53.930  61.850  1.00  0.00           C
ATOM   1741  HA  ILE A 696      30.080  54.600  61.520  1.00  0.00           H
ATOM   1742  CB  ILE A 696      32.120  54.750  62.060  1.00  0.00           C
ATOM   1743  HB  ILE A 696      32.830  54.190  62.710  1.00  0.00           H
ATOM   1744  CG2 ILE A 696      32.880  55.020  60.670  1.00  0.00           C
ATOM   1745 HG21 ILE A 696      32.360  55.680  59.940  1.00  0.00           H
ATOM   1746 HG22 ILE A 696      33.250  54.070  60.230  1.00  0.00           H
ATOM   1747 HG23 ILE A 696      33.740  55.630  60.970  1.00  0.00           H
ATOM   1748  CG1 ILE A 696      31.850  55.980  62.950  1.00  0.00           C
ATOM   1749 HG11 ILE A 696      31.480  55.660  63.950  1.00  0.00           H
ATOM   1750 HG12 ILE A 696      31.000  56.500  62.460  1.00  0.00           H
ATOM   1751  CD  ILE A 696      33.000  56.940  63.100  1.00  0.00           C
ATOM   1752  HD1 ILE A 696      32.760  57.900  63.610  1.00  0.00           H
ATOM   1753  HD2 ILE A 696      33.370  57.260  62.090  1.00  0.00           H
ATOM   1754  HD3 ILE A 696      33.770  56.560  63.800  1.00  0.00           H
ATOM   1755  C   ILE A 696      30.960  52.990  60.660  1.00  0.00           C
ATOM   1756  O   ILE A 696      30.380  53.150  59.580  1.00  0.00           O
ATOM   1757  N   GLY A 697      31.700  51.860  60.980  1.00  0.00           N
ATOM   1758  HN  GLY A 697      32.110  51.710  61.880  1.00  0.00           H
ATOM   1759  CA  GLY A 697      31.860  50.730  60.000  1.00  0.00           C
ATOM   1760  HA1 GLY A 697      32.460  50.000  60.530  1.00  0.00           H
ATOM   1761  HA2 GLY A 697      32.250  51.090  59.060  1.00  0.00           H
ATOM   1762  C   GLY A 697      30.600  49.990  59.680  1.00  0.00           C
ATOM   1763  O   GLY A 697      30.500  49.420  58.620  1.00  0.00           O
ATOM   1764  N   LEU A 698      29.590  49.980  60.590  1.00  0.00           N
ATOM   1765  HN  LEU A 698      29.760  50.110  61.560  1.00  0.00           H
ATOM   1766  CA  LEU A 698      28.250  49.510  60.270  1.00  0.00           C
ATOM   1767  HA  LEU A 698      28.230  48.530  59.850  1.00  0.00           H
ATOM   1768  CB  LEU A 698      27.470  49.330  61.560  1.00  0.00           C
ATOM   1769  HB1 LEU A 698      26.370  49.210  61.370  1.00  0.00           H
ATOM   1770  HB2 LEU A 698      27.630  50.170  62.250  1.00  0.00           H
ATOM   1771  CG  LEU A 698      27.920  48.040  62.320  1.00  0.00           C
ATOM   1772  HG  LEU A 698      29.020  48.090  62.230  1.00  0.00           H
ATOM   1773  CD1 LEU A 698      27.450  48.230  63.770  1.00  0.00           C
ATOM   1774 HD11 LEU A 698      27.580  47.350  64.440  1.00  0.00           H
ATOM   1775 HD12 LEU A 698      26.360  48.420  63.830  1.00  0.00           H
ATOM   1776 HD13 LEU A 698      27.980  49.130  64.140  1.00  0.00           H
ATOM   1777  CD2 LEU A 698      27.440  46.700  61.690  1.00  0.00           C
ATOM   1778 HD21 LEU A 698      28.090  46.420  60.830  1.00  0.00           H
ATOM   1779 HD22 LEU A 698      26.340  46.680  61.470  1.00  0.00           H
ATOM   1780 HD23 LEU A 698      27.600  45.990  62.520  1.00  0.00           H
ATOM   1781  C   LEU A 698      27.560  50.280  59.240  1.00  0.00           C
ATOM   1782  O   LEU A 698      27.220  49.730  58.180  1.00  0.00           O
ATOM   1783  N   TRP A 699      27.310  51.610  59.380  1.00  0.00           N
ATOM   1784  HN  TRP A 699      27.770  52.040  60.150  1.00  0.00           H
ATOM   1785  CA  TRP A 699      26.830  52.520  58.480  1.00  0.00           C
ATOM   1786  HA  TRP A 699      25.830  52.260  58.220  1.00  0.00           H
ATOM   1787  CB  TRP A 699      27.010  53.970  59.100  1.00  0.00           C
ATOM   1788  HB1 TRP A 699      27.140  54.740  58.300  1.00  0.00           H
ATOM   1789  HB2 TRP A 699      28.030  54.000  59.510  1.00  0.00           H
ATOM   1790  CG  TRP A 699      25.940  54.420  60.080  1.00  0.00           C
ATOM   1791  CD1 TRP A 699      26.220  55.110  61.200  1.00  0.00           C
ATOM   1792  HD1 TRP A 699      27.210  55.350  61.580  1.00  0.00           H
ATOM   1793  NE1 TRP A 699      25.030  55.440  61.800  1.00  0.00           N
ATOM   1794  HE1 TRP A 699      24.900  55.680  62.740  1.00  0.00           H
ATOM   1795  CE2 TRP A 699      23.930  55.220  61.010  1.00  0.00           C
ATOM   1796  CD2 TRP A 699      24.460  54.490  59.910  1.00  0.00           C
ATOM   1797  CE3 TRP A 699      23.540  54.070  58.960  1.00  0.00           C
ATOM   1798  HE3 TRP A 699      23.960  53.550  58.110  1.00  0.00           H
ATOM   1799  CZ3 TRP A 699      22.190  54.400  59.160  1.00  0.00           C
ATOM   1800  HZ3 TRP A 699      21.450  54.030  58.460  1.00  0.00           H
ATOM   1801  CZ2 TRP A 699      22.590  55.500  61.230  1.00  0.00           C
ATOM   1802  HZ2 TRP A 699      22.210  56.080  62.080  1.00  0.00           H
ATOM   1803  CH2 TRP A 699      21.700  55.080  60.270  1.00  0.00           C
ATOM   1804  HH2 TRP A 699      20.640  55.180  60.430  1.00  0.00           H
ATOM   1805  C   TRP A 699      27.600  52.430  57.170  1.00  0.00           C
ATOM   1806  O   TRP A 699      26.990  52.390  56.070  1.00  0.00           O
ATOM   1807  N   THR A 700      28.960  52.300  57.220  1.00  0.00           N
ATOM   1808  HN  THR A 700      29.370  52.260  58.120  1.00  0.00           H
ATOM   1809  CA  THR A 700      29.940  52.150  56.110  1.00  0.00           C
ATOM   1810  HA  THR A 700      29.730  53.010  55.490  1.00  0.00           H
ATOM   1811  CB  THR A 700      31.380  52.360  56.500  1.00  0.00           C
ATOM   1812  HB  THR A 700      31.630  51.550  57.230  1.00  0.00           H
ATOM   1813  OG1 THR A 700      31.560  53.610  57.180  1.00  0.00           O
ATOM   1814  HG1 THR A 700      30.880  53.530  57.860  1.00  0.00           H
ATOM   1815  CG2 THR A 700      32.500  52.280  55.480  1.00  0.00           C
ATOM   1816 HG21 THR A 700      32.600  53.120  54.770  1.00  0.00           H
ATOM   1817 HG22 THR A 700      32.450  51.320  54.900  1.00  0.00           H
ATOM   1818 HG23 THR A 700      33.440  52.250  56.070  1.00  0.00           H
ATOM   1819  C   THR A 700      29.740  50.890  55.280  1.00  0.00           C
ATOM   1820  O   THR A 700      29.910  51.010  54.070  1.00  0.00           O
ATOM   1821  N   SER A 701      29.400  49.720  55.910  1.00  0.00           N
ATOM   1822  HN  SER A 701      29.350  49.700  56.910  1.00  0.00           H
ATOM   1823  CA  SER A 701      29.010  48.490  55.290  1.00  0.00           C
ATOM   1824  HA  SER A 701      29.760  48.240  54.550  1.00  0.00           H
ATOM   1825  CB  SER A 701      29.030  47.340  56.410  1.00  0.00           C
ATOM   1826  HB1 SER A 701      28.440  47.670  57.290  1.00  0.00           H
ATOM   1827  HB2 SER A 701      30.020  47.120  56.860  1.00  0.00           H
ATOM   1828  OG  SER A 701      28.450  46.160  55.810  1.00  0.00           O
ATOM   1829  HG1 SER A 701      29.080  45.800  55.170  1.00  0.00           H
ATOM   1830  C   SER A 701      27.730  48.690  54.540  1.00  0.00           C
ATOM   1831  O   SER A 701      27.680  48.360  53.390  1.00  0.00           O
ATOM   1832  N   PHE A 702      26.710  49.360  55.130  1.00  0.00           N
ATOM   1833  HN  PHE A 702      26.820  49.770  56.030  1.00  0.00           H
ATOM   1834  CA  PHE A 702      25.440  49.570  54.470  1.00  0.00           C
ATOM   1835  HA  PHE A 702      25.150  48.580  54.140  1.00  0.00           H
ATOM   1836  CB  PHE A 702      24.480  50.040  55.590  1.00  0.00           C
ATOM   1837  HB1 PHE A 702      24.980  50.750  56.270  1.00  0.00           H
ATOM   1838  HB2 PHE A 702      24.270  49.060  56.050  1.00  0.00           H
ATOM   1839  CG  PHE A 702      23.220  50.570  55.040  1.00  0.00           C
ATOM   1840  CD1 PHE A 702      22.260  49.770  54.320  1.00  0.00           C
ATOM   1841  HD1 PHE A 702      22.500  48.720  54.220  1.00  0.00           H
ATOM   1842  CE1 PHE A 702      21.120  50.320  53.790  1.00  0.00           C
ATOM   1843  HE1 PHE A 702      20.490  49.620  53.260  1.00  0.00           H
ATOM   1844  CZ  PHE A 702      20.830  51.710  53.900  1.00  0.00           C
ATOM   1845  HZ  PHE A 702      19.880  52.110  53.600  1.00  0.00           H
ATOM   1846  CD2 PHE A 702      22.960  51.990  55.120  1.00  0.00           C
ATOM   1847  HD2 PHE A 702      23.620  52.750  55.500  1.00  0.00           H
ATOM   1848  CE2 PHE A 702      21.800  52.510  54.530  1.00  0.00           C
ATOM   1849  HE2 PHE A 702      21.680  53.590  54.520  1.00  0.00           H
ATOM   1850  C   PHE A 702      25.570  50.570  53.300  1.00  0.00           C
ATOM   1851  O   PHE A 702      25.080  50.230  52.190  1.00  0.00           O
ATOM   1852  N   LEU A 703      26.330  51.670  53.490  1.00  0.00           N
ATOM   1853  HN  LEU A 703      26.760  51.930  54.350  1.00  0.00           H
ATOM   1854  CA  LEU A 703      26.430  52.690  52.480  1.00  0.00           C
ATOM   1855  HA  LEU A 703      25.410  52.810  52.130  1.00  0.00           H
ATOM   1856  CB  LEU A 703      26.910  54.000  53.160  1.00  0.00           C
ATOM   1857  HB1 LEU A 703      27.120  54.760  52.370  1.00  0.00           H
ATOM   1858  HB2 LEU A 703      27.900  53.780  53.630  1.00  0.00           H
ATOM   1859  CG  LEU A 703      25.980  54.580  54.210  1.00  0.00           C
ATOM   1860  HG  LEU A 703      25.580  53.810  54.900  1.00  0.00           H
ATOM   1861  CD1 LEU A 703      26.710  55.730  54.920  1.00  0.00           C
ATOM   1862 HD11 LEU A 703      26.010  56.350  55.520  1.00  0.00           H
ATOM   1863 HD12 LEU A 703      27.120  56.410  54.140  1.00  0.00           H
ATOM   1864 HD13 LEU A 703      27.530  55.390  55.570  1.00  0.00           H
ATOM   1865  CD2 LEU A 703      24.640  55.070  53.490  1.00  0.00           C
ATOM   1866 HD21 LEU A 703      23.980  55.490  54.270  1.00  0.00           H
ATOM   1867 HD22 LEU A 703      24.140  54.150  53.130  1.00  0.00           H
ATOM   1868 HD23 LEU A 703      24.810  55.910  52.770  1.00  0.00           H
ATOM   1869  C   LEU A 703      27.290  52.250  51.300  1.00  0.00           C
ATOM   1870  O   LEU A 703      27.020  52.700  50.210  1.00  0.00           O
ATOM   1871  N   CYS A 704      28.320  51.350  51.470  1.00  0.00           N
ATOM   1872  HN  CYS A 704      28.540  50.900  52.340  1.00  0.00           H
ATOM   1873  CA  CYS A 704      29.070  50.790  50.410  1.00  0.00           C
ATOM   1874  HA  CYS A 704      29.480  51.630  49.860  1.00  0.00           H
ATOM   1875  CB  CYS A 704      30.240  49.820  50.970  1.00  0.00           C
ATOM   1876  HB1 CYS A 704      30.510  49.020  50.240  1.00  0.00           H
ATOM   1877  HB2 CYS A 704      29.850  49.310  51.870  1.00  0.00           H
ATOM   1878  SG  CYS A 704      31.680  50.710  51.520  1.00  0.00           S
ATOM   1879  HG1 CYS A 704      31.150  51.220  52.630  1.00  0.00           H
ATOM   1880  C   CYS A 704      28.130  49.950  49.540  1.00  0.00           C
ATOM   1881  O   CYS A 704      28.230  50.180  48.350  1.00  0.00           O
ATOM   1882  N   ILE A 705      27.190  49.150  50.080  1.00  0.00           N
ATOM   1883  HN  ILE A 705      27.220  48.910  51.050  1.00  0.00           H
ATOM   1884  CA  ILE A 705      26.240  48.330  49.420  1.00  0.00           C
ATOM   1885  HA  ILE A 705      26.650  47.700  48.650  1.00  0.00           H
ATOM   1886  CB  ILE A 705      25.690  47.290  50.430  1.00  0.00           C
ATOM   1887  HB  ILE A 705      25.240  47.880  51.270  1.00  0.00           H
ATOM   1888  CG2 ILE A 705      24.520  46.520  49.720  1.00  0.00           C
ATOM   1889 HG21 ILE A 705      24.150  45.640  50.270  1.00  0.00           H
ATOM   1890 HG22 ILE A 705      24.970  46.110  48.790  1.00  0.00           H
ATOM   1891 HG23 ILE A 705      23.680  47.200  49.430  1.00  0.00           H
ATOM   1892  CG1 ILE A 705      26.720  46.270  51.030  1.00  0.00           C
ATOM   1893 HG11 ILE A 705      27.660  46.840  51.200  1.00  0.00           H
ATOM   1894 HG12 ILE A 705      27.010  45.490  50.290  1.00  0.00           H
ATOM   1895  CD  ILE A 705      26.210  45.630  52.260  1.00  0.00           C
ATOM   1896  HD1 ILE A 705      26.040  46.450  53.000  1.00  0.00           H
ATOM   1897  HD2 ILE A 705      26.880  44.950  52.830  1.00  0.00           H
ATOM   1898  HD3 ILE A 705      25.290  45.050  52.100  1.00  0.00           H
ATOM   1899  C   ILE A 705      25.140  49.170  48.750  1.00  0.00           C
ATOM   1900  O   ILE A 705      24.630  48.760  47.720  1.00  0.00           O
ATOM   1901  N   VAL A 706      24.700  50.350  49.430  1.00  0.00           N
ATOM   1902  HN  VAL A 706      25.140  50.500  50.310  1.00  0.00           H
ATOM   1903  CA  VAL A 706      23.810  51.260  48.800  1.00  0.00           C
ATOM   1904  HA  VAL A 706      22.810  50.930  48.550  1.00  0.00           H
ATOM   1905  CB  VAL A 706      23.500  52.310  49.870  1.00  0.00           C
ATOM   1906  HB  VAL A 706      24.370  52.450  50.520  1.00  0.00           H
ATOM   1907  CG1 VAL A 706      23.010  53.680  49.400  1.00  0.00           C
ATOM   1908 HG11 VAL A 706      23.660  54.200  48.660  1.00  0.00           H
ATOM   1909 HG12 VAL A 706      23.090  54.330  50.300  1.00  0.00           H
ATOM   1910 HG13 VAL A 706      21.990  53.720  48.960  1.00  0.00           H
ATOM   1911  CG2 VAL A 706      22.310  51.950  50.800  1.00  0.00           C
ATOM   1912 HG21 VAL A 706      22.370  50.970  51.310  1.00  0.00           H
ATOM   1913 HG22 VAL A 706      21.340  51.940  50.260  1.00  0.00           H
ATOM   1914 HG23 VAL A 706      22.240  52.710  51.590  1.00  0.00           H
ATOM   1915  C   VAL A 706      24.410  51.880  47.560  1.00  0.00           C
ATOM   1916  O   VAL A 706      23.730  51.980  46.540  1.00  0.00           O
ATOM   1917  N   LEU A 707      25.700  52.280  47.650  1.00  0.00           N
ATOM   1918  HN  LEU A 707      26.330  52.070  48.390  1.00  0.00           H
ATOM   1919  CA  LEU A 707      26.420  52.770  46.460  1.00  0.00           C
ATOM   1920  HA  LEU A 707      25.790  53.550  46.080  1.00  0.00           H
ATOM   1921  CB  LEU A 707      27.910  53.180  46.880  1.00  0.00           C
ATOM   1922  HB1 LEU A 707      28.490  52.280  47.160  1.00  0.00           H
ATOM   1923  HB2 LEU A 707      27.880  53.870  47.750  1.00  0.00           H
ATOM   1924  CG  LEU A 707      28.700  54.010  45.860  1.00  0.00           C
ATOM   1925  HG  LEU A 707      29.030  53.360  45.010  1.00  0.00           H
ATOM   1926  CD1 LEU A 707      27.890  55.150  45.320  1.00  0.00           C
ATOM   1927 HD11 LEU A 707      28.450  55.960  44.820  1.00  0.00           H
ATOM   1928 HD12 LEU A 707      27.320  55.620  46.160  1.00  0.00           H
ATOM   1929 HD13 LEU A 707      27.130  54.930  44.550  1.00  0.00           H
ATOM   1930  CD2 LEU A 707      30.060  54.480  46.420  1.00  0.00           C
ATOM   1931 HD21 LEU A 707      29.950  54.940  47.420  1.00  0.00           H
ATOM   1932 HD22 LEU A 707      30.470  55.090  45.590  1.00  0.00           H
ATOM   1933 HD23 LEU A 707      30.650  53.530  46.400  1.00  0.00           H
ATOM   1934  C   LEU A 707      26.570  51.690  45.460  1.00  0.00           C
ATOM   1935  O   LEU A 707      26.680  52.060  44.280  1.00  0.00           O
ATOM   1936  N   VAL A 708      26.670  50.370  45.720  1.00  0.00           N
ATOM   1937  HN  VAL A 708      26.720  50.100  46.670  1.00  0.00           H
ATOM   1938  CA  VAL A 708      26.830  49.320  44.700  1.00  0.00           C
ATOM   1939  HA  VAL A 708      27.770  49.560  44.220  1.00  0.00           H
ATOM   1940  CB  VAL A 708      26.850  47.860  45.210  1.00  0.00           C
ATOM   1941  HB  VAL A 708      25.930  47.690  45.810  1.00  0.00           H
ATOM   1942  CG1 VAL A 708      26.740  46.850  44.030  1.00  0.00           C
ATOM   1943 HG11 VAL A 708      27.670  46.850  43.420  1.00  0.00           H
ATOM   1944 HG12 VAL A 708      25.820  46.910  43.400  1.00  0.00           H
ATOM   1945 HG13 VAL A 708      26.580  45.840  44.470  1.00  0.00           H
ATOM   1946  CG2 VAL A 708      28.050  47.590  46.090  1.00  0.00           C
ATOM   1947 HG21 VAL A 708      28.110  48.320  46.930  1.00  0.00           H
ATOM   1948 HG22 VAL A 708      29.070  47.690  45.670  1.00  0.00           H
ATOM   1949 HG23 VAL A 708      27.930  46.590  46.530  1.00  0.00           H
ATOM   1950  C   VAL A 708      25.760  49.380  43.610  1.00  0.00           C
ATOM   1951  O   VAL A 708      26.120  49.370  42.430  1.00  0.00           O
ATOM   1952  N   ALA A 709      24.510  49.560  44.000  1.00  0.00           N
ATOM   1953  HN  ALA A 709      24.190  49.510  44.940  1.00  0.00           H
ATOM   1954  CA  ALA A 709      23.450  49.390  43.020  1.00  0.00           C
ATOM   1955  HA  ALA A 709      23.650  48.550  42.370  1.00  0.00           H
ATOM   1956  CB  ALA A 709      22.160  49.140  43.740  1.00  0.00           C
ATOM   1957  HB1 ALA A 709      22.020  49.800  44.620  1.00  0.00           H
ATOM   1958  HB2 ALA A 709      22.210  48.100  44.140  1.00  0.00           H
ATOM   1959  HB3 ALA A 709      21.290  49.190  43.050  1.00  0.00           H
ATOM   1960  C   ALA A 709      23.290  50.600  42.100  1.00  0.00           C
ATOM   1961  O   ALA A 709      22.210  50.900  41.600  1.00  0.00           O
ATOM   1962  N   THR A 710      24.340  51.300  41.720  1.00  0.00           N
ATOM   1963  HN  THR A 710      25.220  51.010  42.060  1.00  0.00           H
ATOM   1964  CA  THR A 710      24.380  52.170  40.560  1.00  0.00           C
ATOM   1965  HA  THR A 710      23.560  51.950  39.890  1.00  0.00           H
ATOM   1966  CB  THR A 710      24.140  53.680  40.800  1.00  0.00           C
ATOM   1967  HB  THR A 710      23.270  53.730  41.470  1.00  0.00           H
ATOM   1968  OG1 THR A 710      23.740  54.470  39.700  1.00  0.00           O
ATOM   1969  HG1 THR A 710      22.980  54.020  39.330  1.00  0.00           H
ATOM   1970  CG2 THR A 710      25.220  54.430  41.710  1.00  0.00           C
ATOM   1971 HG21 THR A 710      25.630  53.780  42.510  1.00  0.00           H
ATOM   1972 HG22 THR A 710      24.680  55.200  42.300  1.00  0.00           H
ATOM   1973 HG23 THR A 710      26.030  54.900  41.100  1.00  0.00           H
ATOM   1974  C   THR A 710      25.770  52.150  39.910  1.00  0.00           C
ATOM   1975  O   THR A 710      26.730  51.810  40.550  1.00  0.00           O
ATOM   1976  N   ASP A 711      25.940  52.440  38.600  1.00  0.00           N
ATOM   1977  HN  ASP A 711      25.160  52.660  38.020  1.00  0.00           H
ATOM   1978  CA  ASP A 711      27.310  52.700  38.170  1.00  0.00           C
ATOM   1979  HA  ASP A 711      27.920  51.910  38.570  1.00  0.00           H
ATOM   1980  CB  ASP A 711      27.490  52.450  36.700  1.00  0.00           C
ATOM   1981  HB1 ASP A 711      26.960  53.110  35.980  1.00  0.00           H
ATOM   1982  HB2 ASP A 711      27.040  51.440  36.550  1.00  0.00           H
ATOM   1983  CG  ASP A 711      28.970  52.260  36.220  1.00  0.00           C
ATOM   1984  OD1 ASP A 711      29.190  52.030  34.980  1.00  0.00           O
ATOM   1985  OD2 ASP A 711      29.890  52.340  37.090  1.00  0.00           O
ATOM   1986  C   ASP A 711      27.840  54.100  38.760  1.00  0.00           C
ATOM   1987  O   ASP A 711      27.320  55.180  38.480  1.00  0.00           O
ATOM   1988  N   ALA A 712      28.870  53.970  39.640  1.00  0.00           N
ATOM   1989  HN  ALA A 712      29.090  53.030  39.900  1.00  0.00           H
ATOM   1990  CA  ALA A 712      29.700  55.040  40.120  1.00  0.00           C
ATOM   1991  HA  ALA A 712      29.280  56.010  39.900  1.00  0.00           H
ATOM   1992  CB  ALA A 712      29.920  54.970  41.670  1.00  0.00           C
ATOM   1993  HB1 ALA A 712      30.080  53.950  42.090  1.00  0.00           H
ATOM   1994  HB2 ALA A 712      28.960  55.280  42.150  1.00  0.00           H
ATOM   1995  HB3 ALA A 712      30.820  55.540  41.960  1.00  0.00           H
ATOM   1996  C   ALA A 712      31.090  55.170  39.520  1.00  0.00           C
ATOM   1997  O   ALA A 712      31.760  56.180  39.750  1.00  0.00           O
ATOM   1998  N   SER A 713      31.550  54.250  38.610  1.00  0.00           N
ATOM   1999  HN  SER A 713      30.900  53.580  38.250  1.00  0.00           H
ATOM   2000  CA  SER A 713      32.920  54.190  38.120  1.00  0.00           C
ATOM   2001  HA  SER A 713      33.620  54.150  38.950  1.00  0.00           H
ATOM   2002  CB  SER A 713      33.110  52.890  37.190  1.00  0.00           C
ATOM   2003  HB1 SER A 713      32.840  52.030  37.830  1.00  0.00           H
ATOM   2004  HB2 SER A 713      34.150  52.760  36.850  1.00  0.00           H
ATOM   2005  OG  SER A 713      32.220  53.040  36.090  1.00  0.00           O
ATOM   2006  HG1 SER A 713      31.410  52.640  36.420  1.00  0.00           H
ATOM   2007  C   SER A 713      33.390  55.410  37.260  1.00  0.00           C
ATOM   2008  O   SER A 713      34.580  55.580  37.000  1.00  0.00           O
ATOM   2009  N   SER A 714      32.440  56.170  36.780  1.00  0.00           N
ATOM   2010  HN  SER A 714      31.570  55.700  36.750  1.00  0.00           H
ATOM   2011  CA  SER A 714      32.680  57.470  36.100  1.00  0.00           C
ATOM   2012  HA  SER A 714      33.340  57.330  35.260  1.00  0.00           H
ATOM   2013  CB  SER A 714      31.330  58.050  35.540  1.00  0.00           C
ATOM   2014  HB1 SER A 714      30.840  57.360  34.820  1.00  0.00           H
ATOM   2015  HB2 SER A 714      31.650  59.050  35.170  1.00  0.00           H
ATOM   2016  OG  SER A 714      30.400  58.280  36.590  1.00  0.00           O
ATOM   2017  HG1 SER A 714      30.280  57.340  36.750  1.00  0.00           H
ATOM   2018  C   SER A 714      33.400  58.550  36.980  1.00  0.00           C
ATOM   2019  O   SER A 714      34.380  59.120  36.530  1.00  0.00           O
ATOM   2020  N   LEU A 715      33.030  58.590  38.260  1.00  0.00           N
ATOM   2021  HN  LEU A 715      32.420  57.860  38.550  1.00  0.00           H
ATOM   2022  CA  LEU A 715      33.660  59.400  39.270  1.00  0.00           C
ATOM   2023  HA  LEU A 715      33.610  60.450  39.050  1.00  0.00           H
ATOM   2024  CB  LEU A 715      32.860  59.310  40.580  1.00  0.00           C
ATOM   2025  HB1 LEU A 715      33.330  58.600  41.300  1.00  0.00           H
ATOM   2026  HB2 LEU A 715      31.870  58.870  40.400  1.00  0.00           H
ATOM   2027  CG  LEU A 715      32.660  60.620  41.400  1.00  0.00           C
ATOM   2028  HG  LEU A 715      32.160  61.380  40.770  1.00  0.00           H
ATOM   2029  CD1 LEU A 715      31.650  60.380  42.580  1.00  0.00           C
ATOM   2030 HD11 LEU A 715      32.170  59.830  43.380  1.00  0.00           H
ATOM   2031 HD12 LEU A 715      30.770  59.820  42.190  1.00  0.00           H
ATOM   2032 HD13 LEU A 715      31.350  61.370  43.010  1.00  0.00           H
ATOM   2033  CD2 LEU A 715      33.960  61.260  41.990  1.00  0.00           C
ATOM   2034 HD21 LEU A 715      34.680  61.560  41.210  1.00  0.00           H
ATOM   2035 HD22 LEU A 715      34.330  60.490  42.700  1.00  0.00           H
ATOM   2036 HD23 LEU A 715      33.740  62.140  42.630  1.00  0.00           H
ATOM   2037  C   LEU A 715      35.090  59.020  39.510  1.00  0.00           C
ATOM   2038  O   LEU A 715      35.990  59.860  39.830  1.00  0.00           O
ATOM   2039  N   VAL A 716      35.460  57.650  39.330  1.00  0.00           N
ATOM   2040  HN  VAL A 716      34.760  57.000  39.040  1.00  0.00           H
ATOM   2041  CA  VAL A 716      36.810  57.140  39.510  1.00  0.00           C
ATOM   2042  HA  VAL A 716      37.190  57.400  40.480  1.00  0.00           H
ATOM   2043  CB  VAL A 716      36.860  55.650  39.470  1.00  0.00           C
ATOM   2044  HB  VAL A 716      36.470  55.340  38.490  1.00  0.00           H
ATOM   2045  CG1 VAL A 716      38.290  55.200  39.680  1.00  0.00           C
ATOM   2046 HG11 VAL A 716      38.200  54.150  40.030  1.00  0.00           H
ATOM   2047 HG12 VAL A 716      38.820  55.650  40.540  1.00  0.00           H
ATOM   2048 HG13 VAL A 716      38.920  55.290  38.770  1.00  0.00           H
ATOM   2049  CG2 VAL A 716      36.030  55.110  40.610  1.00  0.00           C
ATOM   2050 HG21 VAL A 716      36.450  55.420  41.590  1.00  0.00           H
ATOM   2051 HG22 VAL A 716      35.980  54.000  40.640  1.00  0.00           H
ATOM   2052 HG23 VAL A 716      34.940  55.340  40.560  1.00  0.00           H
ATOM   2053  C   VAL A 716      37.680  57.710  38.390  1.00  0.00           C
ATOM   2054  O   VAL A 716      38.690  58.370  38.600  1.00  0.00           O
ATOM   2055  N   CYS A 717      37.340  57.510  37.070  1.00  0.00           N
ATOM   2056  HN  CYS A 717      36.530  56.970  36.890  1.00  0.00           H
ATOM   2057  CA  CYS A 717      38.000  57.950  35.890  1.00  0.00           C
ATOM   2058  HA  CYS A 717      38.940  57.430  35.870  1.00  0.00           H
ATOM   2059  CB  CYS A 717      37.260  57.610  34.600  1.00  0.00           C
ATOM   2060  HB1 CYS A 717      38.030  57.900  33.850  1.00  0.00           H
ATOM   2061  HB2 CYS A 717      36.300  58.150  34.530  1.00  0.00           H
ATOM   2062  SG  CYS A 717      36.810  55.920  34.260  1.00  0.00           S
ATOM   2063  HG1 CYS A 717      36.200  55.660  35.400  1.00  0.00           H
ATOM   2064  C   CYS A 717      38.160  59.480  35.890  1.00  0.00           C
ATOM   2065  O   CYS A 717      39.160  60.100  35.580  1.00  0.00           O
ATOM   2066  N   TYR A 718      37.100  60.270  36.400  1.00  0.00           N
ATOM   2067  HN  TYR A 718      36.240  59.850  36.700  1.00  0.00           H
ATOM   2068  CA  TYR A 718      37.060  61.670  36.560  1.00  0.00           C
ATOM   2069  HA  TYR A 718      37.090  62.070  35.550  1.00  0.00           H
ATOM   2070  CB  TYR A 718      35.650  62.100  37.060  1.00  0.00           C
ATOM   2071  HB1 TYR A 718      35.530  61.570  38.030  1.00  0.00           H
ATOM   2072  HB2 TYR A 718      34.870  61.720  36.360  1.00  0.00           H
ATOM   2073  CG  TYR A 718      35.590  63.620  37.250  1.00  0.00           C
ATOM   2074  CD1 TYR A 718      35.770  64.580  36.250  1.00  0.00           C
ATOM   2075  HD1 TYR A 718      35.900  64.270  35.230  1.00  0.00           H
ATOM   2076  CE1 TYR A 718      35.680  65.960  36.530  1.00  0.00           C
ATOM   2077  HE1 TYR A 718      35.650  66.710  35.750  1.00  0.00           H
ATOM   2078  CZ  TYR A 718      35.340  66.380  37.790  1.00  0.00           C
ATOM   2079  OH  TYR A 718      35.130  67.750  38.110  1.00  0.00           O
ATOM   2080  HH  TYR A 718      35.040  68.310  37.330  1.00  0.00           H
ATOM   2081  CD2 TYR A 718      35.420  64.070  38.610  1.00  0.00           C
ATOM   2082  HD2 TYR A 718      35.320  63.360  39.410  1.00  0.00           H
ATOM   2083  CE2 TYR A 718      35.300  65.440  38.820  1.00  0.00           C
ATOM   2084  HE2 TYR A 718      35.030  65.740  39.830  1.00  0.00           H
ATOM   2085  C   TYR A 718      38.100  62.260  37.490  1.00  0.00           C
ATOM   2086  O   TYR A 718      38.780  63.220  37.150  1.00  0.00           O
ATOM   2087  N   ILE A 719      38.320  61.620  38.680  1.00  0.00           N
ATOM   2088  HN  ILE A 719      37.760  60.830  38.890  1.00  0.00           H
ATOM   2089  CA  ILE A 719      39.240  62.170  39.660  1.00  0.00           C
ATOM   2090  HA  ILE A 719      39.180  63.250  39.680  1.00  0.00           H
ATOM   2091  CB  ILE A 719      38.940  61.790  41.090  1.00  0.00           C
ATOM   2092  HB  ILE A 719      39.700  62.290  41.740  1.00  0.00           H
ATOM   2093  CG2 ILE A 719      37.560  62.430  41.480  1.00  0.00           C
ATOM   2094 HG21 ILE A 719      37.370  62.090  42.520  1.00  0.00           H
ATOM   2095 HG22 ILE A 719      36.800  62.030  40.770  1.00  0.00           H
ATOM   2096 HG23 ILE A 719      37.410  63.530  41.460  1.00  0.00           H
ATOM   2097  CG1 ILE A 719      39.050  60.230  41.410  1.00  0.00           C
ATOM   2098 HG11 ILE A 719      39.900  59.680  40.960  1.00  0.00           H
ATOM   2099 HG12 ILE A 719      38.190  59.700  40.940  1.00  0.00           H
ATOM   2100  CD  ILE A 719      39.120  59.880  42.900  1.00  0.00           C
ATOM   2101  HD1 ILE A 719      38.270  60.310  43.470  1.00  0.00           H
ATOM   2102  HD2 ILE A 719      39.970  60.380  43.410  1.00  0.00           H
ATOM   2103  HD3 ILE A 719      39.280  58.820  43.170  1.00  0.00           H
ATOM   2104  C   ILE A 719      40.720  61.830  39.390  1.00  0.00           C
ATOM   2105  O   ILE A 719      41.680  62.450  39.880  1.00  0.00           O
ATOM   2106  N   THR A 720      40.950  60.850  38.570  1.00  0.00           N
ATOM   2107  HN  THR A 720      40.200  60.320  38.170  1.00  0.00           H
ATOM   2108  CA  THR A 720      42.250  60.450  38.130  1.00  0.00           C
ATOM   2109  HA  THR A 720      42.020  59.690  37.390  1.00  0.00           H
ATOM   2110  CB  THR A 720      43.090  61.520  37.360  1.00  0.00           C
ATOM   2111  HB  THR A 720      43.780  61.080  36.620  1.00  0.00           H
ATOM   2112  OG1 THR A 720      43.780  62.500  38.180  1.00  0.00           O
ATOM   2113  HG1 THR A 720      43.050  62.770  38.730  1.00  0.00           H
ATOM   2114  CG2 THR A 720      42.080  62.370  36.550  1.00  0.00           C
ATOM   2115 HG21 THR A 720      41.260  62.860  37.130  1.00  0.00           H
ATOM   2116 HG22 THR A 720      41.700  61.810  35.670  1.00  0.00           H
ATOM   2117 HG23 THR A 720      42.770  63.140  36.140  1.00  0.00           H
ATOM   2118  C   THR A 720      43.210  59.760  39.060  1.00  0.00           C
ATOM   2119  O   THR A 720      42.820  59.280  40.100  1.00  0.00           O
ATOM   2120  N   ARG A 721      44.520  59.690  38.640  1.00  0.00           N
ATOM   2121  HN  ARG A 721      44.770  60.080  37.750  1.00  0.00           H
ATOM   2122  CA  ARG A 721      45.520  59.150  39.520  1.00  0.00           C
ATOM   2123  HA  ARG A 721      45.130  58.270  40.020  1.00  0.00           H
ATOM   2124  CB  ARG A 721      46.830  58.620  38.750  1.00  0.00           C
ATOM   2125  HB1 ARG A 721      47.630  59.390  38.660  1.00  0.00           H
ATOM   2126  HB2 ARG A 721      46.740  58.230  37.720  1.00  0.00           H
ATOM   2127  CG  ARG A 721      47.440  57.460  39.560  1.00  0.00           C
ATOM   2128  HG1 ARG A 721      46.580  56.760  39.570  1.00  0.00           H
ATOM   2129  HG2 ARG A 721      47.600  57.760  40.620  1.00  0.00           H
ATOM   2130  CD  ARG A 721      48.770  56.980  39.060  1.00  0.00           C
ATOM   2131  HD1 ARG A 721      49.580  57.720  38.970  1.00  0.00           H
ATOM   2132  HD2 ARG A 721      48.570  56.620  38.030  1.00  0.00           H
ATOM   2133  NE  ARG A 721      49.350  55.920  39.940  1.00  0.00           N
ATOM   2134  HE  ARG A 721      49.160  55.880  40.930  1.00  0.00           H
ATOM   2135  CZ  ARG A 721      50.330  55.020  39.570  1.00  0.00           C
ATOM   2136  NH1 ARG A 721      50.750  55.050  38.340  1.00  0.00           N
ATOM   2137 HH11 ARG A 721      50.650  55.870  37.760  1.00  0.00           H
ATOM   2138 HH12 ARG A 721      51.320  54.260  38.150  1.00  0.00           H
ATOM   2139  NH2 ARG A 721      50.790  54.170  40.470  1.00  0.00           N
ATOM   2140 HH21 ARG A 721      50.260  54.060  41.310  1.00  0.00           H
ATOM   2141 HH22 ARG A 721      51.330  53.350  40.260  1.00  0.00           H
ATOM   2142  C   ARG A 721      46.010  60.180  40.580  1.00  0.00           C
ATOM   2143  O   ARG A 721      46.720  59.840  41.580  1.00  0.00           O
ATOM   2144  N   PHE A 722      45.770  61.480  40.430  1.00  0.00           N
ATOM   2145  HN  PHE A 722      45.270  61.750  39.620  1.00  0.00           H
ATOM   2146  CA  PHE A 722      46.320  62.590  41.240  1.00  0.00           C
ATOM   2147  HA  PHE A 722      47.390  62.620  41.110  1.00  0.00           H
ATOM   2148  CB  PHE A 722      45.720  63.890  40.700  1.00  0.00           C
ATOM   2149  HB1 PHE A 722      44.620  63.830  40.660  1.00  0.00           H
ATOM   2150  HB2 PHE A 722      46.040  63.970  39.640  1.00  0.00           H
ATOM   2151  CG  PHE A 722      46.160  65.220  41.470  1.00  0.00           C
ATOM   2152  CD1 PHE A 722      47.590  65.610  41.550  1.00  0.00           C
ATOM   2153  HD1 PHE A 722      48.290  64.980  41.020  1.00  0.00           H
ATOM   2154  CE1 PHE A 722      47.940  66.820  42.120  1.00  0.00           C
ATOM   2155  HE1 PHE A 722      48.970  67.170  42.050  1.00  0.00           H
ATOM   2156  CZ  PHE A 722      46.940  67.590  42.800  1.00  0.00           C
ATOM   2157  HZ  PHE A 722      47.210  68.550  43.210  1.00  0.00           H
ATOM   2158  CD2 PHE A 722      45.260  65.990  42.150  1.00  0.00           C
ATOM   2159  HD2 PHE A 722      44.190  65.870  42.200  1.00  0.00           H
ATOM   2160  CE2 PHE A 722      45.580  67.230  42.770  1.00  0.00           C
ATOM   2161  HE2 PHE A 722      44.790  67.810  43.200  1.00  0.00           H
ATOM   2162  C   PHE A 722      46.080  62.510  42.670  1.00  0.00           C
ATOM   2163  O   PHE A 722      47.050  62.570  43.430  1.00  0.00           O
ATOM   2164  N   THR A 723      44.830  62.110  43.190  1.00  0.00           N
ATOM   2165  HN  THR A 723      44.120  61.890  42.510  1.00  0.00           H
ATOM   2166  CA  THR A 723      44.600  61.820  44.580  1.00  0.00           C
ATOM   2167  HA  THR A 723      44.960  62.670  45.140  1.00  0.00           H
ATOM   2168  CB  THR A 723      43.090  61.810  44.970  1.00  0.00           C
ATOM   2169  HB  THR A 723      42.790  61.040  45.700  1.00  0.00           H
ATOM   2170  OG1 THR A 723      42.310  61.570  43.830  1.00  0.00           O
ATOM   2171  HG1 THR A 723      42.580  60.660  43.730  1.00  0.00           H
ATOM   2172  CG2 THR A 723      42.680  63.230  45.450  1.00  0.00           C
ATOM   2173 HG21 THR A 723      42.840  63.890  44.590  1.00  0.00           H
ATOM   2174 HG22 THR A 723      43.230  63.530  46.370  1.00  0.00           H
ATOM   2175 HG23 THR A 723      41.590  63.250  45.620  1.00  0.00           H
ATOM   2176  C   THR A 723      45.310  60.640  45.070  1.00  0.00           C
ATOM   2177  O   THR A 723      45.970  60.660  46.140  1.00  0.00           O
ATOM   2178  N   GLU A 724      45.230  59.500  44.290  1.00  0.00           N
ATOM   2179  HN  GLU A 724      44.570  59.570  43.540  1.00  0.00           H
ATOM   2180  CA  GLU A 724      45.930  58.250  44.570  1.00  0.00           C
ATOM   2181  HA  GLU A 724      45.530  57.850  45.490  1.00  0.00           H
ATOM   2182  CB  GLU A 724      45.540  57.290  43.550  1.00  0.00           C
ATOM   2183  HB1 GLU A 724      45.400  57.820  42.590  1.00  0.00           H
ATOM   2184  HB2 GLU A 724      44.490  56.990  43.800  1.00  0.00           H
ATOM   2185  CG  GLU A 724      46.300  55.930  43.270  1.00  0.00           C
ATOM   2186  HG1 GLU A 724      47.260  56.100  42.740  1.00  0.00           H
ATOM   2187  HG2 GLU A 724      45.590  55.330  42.660  1.00  0.00           H
ATOM   2188  CD  GLU A 724      46.660  55.110  44.560  1.00  0.00           C
ATOM   2189  OE1 GLU A 724      46.030  55.420  45.600  1.00  0.00           O
ATOM   2190  OE2 GLU A 724      47.510  54.260  44.440  1.00  0.00           O
ATOM   2191  C   GLU A 724      47.410  58.380  44.780  1.00  0.00           C
ATOM   2192  O   GLU A 724      47.980  57.800  45.710  1.00  0.00           O
ATOM   2193  N   GLU A 725      48.100  59.210  43.940  1.00  0.00           N
ATOM   2194  HN  GLU A 725      47.580  59.510  43.150  1.00  0.00           H
ATOM   2195  CA  GLU A 725      49.420  59.650  44.180  1.00  0.00           C
ATOM   2196  HA  GLU A 725      49.970  58.730  44.310  1.00  0.00           H
ATOM   2197  CB  GLU A 725      50.070  60.380  42.910  1.00  0.00           C
ATOM   2198  HB1 GLU A 725      50.940  60.940  43.290  1.00  0.00           H
ATOM   2199  HB2 GLU A 725      49.370  61.110  42.450  1.00  0.00           H
ATOM   2200  CG  GLU A 725      50.500  59.360  41.950  1.00  0.00           C
ATOM   2201  HG1 GLU A 725      49.690  58.790  41.450  1.00  0.00           H
ATOM   2202  HG2 GLU A 725      51.140  58.600  42.450  1.00  0.00           H
ATOM   2203  CD  GLU A 725      51.270  59.930  40.830  1.00  0.00           C
ATOM   2204  OE1 GLU A 725      52.480  59.560  40.660  1.00  0.00           O
ATOM   2205  OE2 GLU A 725      50.720  60.800  40.050  1.00  0.00           O
ATOM   2206  C   GLU A 725      49.700  60.500  45.410  1.00  0.00           C
ATOM   2207  O   GLU A 725      50.680  60.260  46.120  1.00  0.00           O
ATOM   2208  N   ALA A 726      48.780  61.410  45.830  1.00  0.00           N
ATOM   2209  HN  ALA A 726      47.980  61.550  45.260  1.00  0.00           H
ATOM   2210  CA  ALA A 726      49.020  62.230  47.010  1.00  0.00           C
ATOM   2211  HA  ALA A 726      50.030  62.580  47.070  1.00  0.00           H
ATOM   2212  CB  ALA A 726      48.130  63.480  47.070  1.00  0.00           C
ATOM   2213  HB1 ALA A 726      48.270  64.240  47.880  1.00  0.00           H
ATOM   2214  HB2 ALA A 726      47.070  63.160  47.170  1.00  0.00           H
ATOM   2215  HB3 ALA A 726      48.150  64.000  46.090  1.00  0.00           H
ATOM   2216  C   ALA A 726      48.820  61.410  48.300  1.00  0.00           C
ATOM   2217  O   ALA A 726      49.620  61.500  49.210  1.00  0.00           O
ATOM   2218  N   PHE A 727      47.840  60.530  48.220  1.00  0.00           N
ATOM   2219  HN  PHE A 727      47.100  60.620  47.560  1.00  0.00           H
ATOM   2220  CA  PHE A 727      47.560  59.640  49.300  1.00  0.00           C
ATOM   2221  HA  PHE A 727      47.640  60.190  50.230  1.00  0.00           H
ATOM   2222  CB  PHE A 727      46.140  59.070  49.310  1.00  0.00           C
ATOM   2223  HB1 PHE A 727      46.020  58.310  50.110  1.00  0.00           H
ATOM   2224  HB2 PHE A 727      46.060  58.520  48.350  1.00  0.00           H
ATOM   2225  CG  PHE A 727      45.090  60.120  49.500  1.00  0.00           C
ATOM   2226  CD1 PHE A 727      44.030  60.190  48.620  1.00  0.00           C
ATOM   2227  HD1 PHE A 727      43.890  59.470  47.840  1.00  0.00           H
ATOM   2228  CE1 PHE A 727      43.170  61.340  48.620  1.00  0.00           C
ATOM   2229  HE1 PHE A 727      42.480  61.400  47.790  1.00  0.00           H
ATOM   2230  CZ  PHE A 727      43.490  62.320  49.590  1.00  0.00           C
ATOM   2231  HZ  PHE A 727      42.920  63.250  49.610  1.00  0.00           H
ATOM   2232  CD2 PHE A 727      45.270  61.080  50.580  1.00  0.00           C
ATOM   2233  HD2 PHE A 727      46.060  60.940  51.310  1.00  0.00           H
ATOM   2234  CE2 PHE A 727      44.420  62.200  50.550  1.00  0.00           C
ATOM   2235  HE2 PHE A 727      44.580  62.970  51.290  1.00  0.00           H
ATOM   2236  C   PHE A 727      48.560  58.520  49.390  1.00  0.00           C
ATOM   2237  O   PHE A 727      48.850  58.010  50.470  1.00  0.00           O
ATOM   2238  N   ALA A 728      49.220  58.120  48.360  1.00  0.00           N
ATOM   2239  HN  ALA A 728      49.040  58.490  47.450  1.00  0.00           H
ATOM   2240  CA  ALA A 728      50.520  57.320  48.310  1.00  0.00           C
ATOM   2241  HA  ALA A 728      50.390  56.400  48.850  1.00  0.00           H
ATOM   2242  CB  ALA A 728      50.930  56.800  47.000  1.00  0.00           C
ATOM   2243  HB1 ALA A 728      50.860  57.690  46.330  1.00  0.00           H
ATOM   2244  HB2 ALA A 728      50.190  56.080  46.570  1.00  0.00           H
ATOM   2245  HB3 ALA A 728      51.910  56.290  46.900  1.00  0.00           H
ATOM   2246  C   ALA A 728      51.720  58.060  48.970  1.00  0.00           C
ATOM   2247  O   ALA A 728      52.380  57.470  49.930  1.00  0.00           O
ATOM   2248  N   ALA A 729      51.960  59.340  48.550  1.00  0.00           N
ATOM   2249  HN  ALA A 729      51.430  59.580  47.740  1.00  0.00           H
ATOM   2250  CA  ALA A 729      53.050  60.170  48.990  1.00  0.00           C
ATOM   2251  HA  ALA A 729      53.980  59.680  48.710  1.00  0.00           H
ATOM   2252  CB  ALA A 729      52.820  61.570  48.290  1.00  0.00           C
ATOM   2253  HB1 ALA A 729      53.660  62.270  48.460  1.00  0.00           H
ATOM   2254  HB2 ALA A 729      51.890  61.950  48.760  1.00  0.00           H
ATOM   2255  HB3 ALA A 729      52.660  61.470  47.190  1.00  0.00           H
ATOM   2256  C   ALA A 729      53.100  60.350  50.520  1.00  0.00           C
ATOM   2257  O   ALA A 729      54.120  60.150  51.210  1.00  0.00           O
ATOM   2258  N   LEU A 730      51.920  60.690  51.080  1.00  0.00           N
ATOM   2259  HN  LEU A 730      51.140  60.850  50.480  1.00  0.00           H
ATOM   2260  CA  LEU A 730      51.760  60.830  52.520  1.00  0.00           C
ATOM   2261  HA  LEU A 730      52.430  61.520  53.000  1.00  0.00           H
ATOM   2262  CB  LEU A 730      50.220  61.240  52.810  1.00  0.00           C
ATOM   2263  HB1 LEU A 730      49.610  60.340  52.580  1.00  0.00           H
ATOM   2264  HB2 LEU A 730      49.950  62.020  52.060  1.00  0.00           H
ATOM   2265  CG  LEU A 730      49.870  61.710  54.200  1.00  0.00           C
ATOM   2266  HG  LEU A 730      50.080  60.970  55.010  1.00  0.00           H
ATOM   2267  CD1 LEU A 730      50.390  63.090  54.570  1.00  0.00           C
ATOM   2268 HD11 LEU A 730      50.210  63.890  53.830  1.00  0.00           H
ATOM   2269 HD12 LEU A 730      51.480  63.000  54.710  1.00  0.00           H
ATOM   2270 HD13 LEU A 730      49.900  63.500  55.480  1.00  0.00           H
ATOM   2271  CD2 LEU A 730      48.310  61.850  54.250  1.00  0.00           C
ATOM   2272 HD21 LEU A 730      48.000  62.700  53.610  1.00  0.00           H
ATOM   2273 HD22 LEU A 730      47.960  61.890  55.310  1.00  0.00           H
ATOM   2274 HD23 LEU A 730      47.830  60.930  53.820  1.00  0.00           H
ATOM   2275  C   LEU A 730      52.080  59.540  53.350  1.00  0.00           C
ATOM   2276  O   LEU A 730      52.930  59.550  54.200  1.00  0.00           O
ATOM   2277  N   ILE A 731      51.460  58.390  53.050  1.00  0.00           N
ATOM   2278  HN  ILE A 731      50.840  58.360  52.270  1.00  0.00           H
ATOM   2279  CA  ILE A 731      51.610  57.090  53.850  1.00  0.00           C
ATOM   2280  HA  ILE A 731      51.450  57.240  54.910  1.00  0.00           H
ATOM   2281  CB  ILE A 731      50.600  55.990  53.450  1.00  0.00           C
ATOM   2282  HB  ILE A 731      49.550  56.300  53.670  1.00  0.00           H
ATOM   2283  CG2 ILE A 731      50.800  55.840  51.920  1.00  0.00           C
ATOM   2284 HG21 ILE A 731      51.840  55.620  51.630  1.00  0.00           H
ATOM   2285 HG22 ILE A 731      50.530  56.750  51.330  1.00  0.00           H
ATOM   2286 HG23 ILE A 731      50.250  55.020  51.390  1.00  0.00           H
ATOM   2287  CG1 ILE A 731      50.820  54.660  54.180  1.00  0.00           C
ATOM   2288 HG11 ILE A 731      50.800  54.790  55.280  1.00  0.00           H
ATOM   2289 HG12 ILE A 731      51.840  54.280  53.940  1.00  0.00           H
ATOM   2290  CD  ILE A 731      49.820  53.580  53.790  1.00  0.00           C
ATOM   2291  HD1 ILE A 731      48.780  53.960  53.840  1.00  0.00           H
ATOM   2292  HD2 ILE A 731      49.990  52.650  54.380  1.00  0.00           H
ATOM   2293  HD3 ILE A 731      50.010  53.200  52.760  1.00  0.00           H
ATOM   2294  C   ILE A 731      53.010  56.640  53.850  1.00  0.00           C
ATOM   2295  O   ILE A 731      53.540  56.280  54.930  1.00  0.00           O
ATOM   2296  N   CYS A 732      53.750  56.790  52.680  1.00  0.00           N
ATOM   2297  HN  CYS A 732      53.260  56.990  51.830  1.00  0.00           H
ATOM   2298  CA  CYS A 732      55.130  56.470  52.570  1.00  0.00           C
ATOM   2299  HA  CYS A 732      55.330  55.460  52.950  1.00  0.00           H
ATOM   2300  CB  CYS A 732      55.510  56.470  51.070  1.00  0.00           C
ATOM   2301  HB1 CYS A 732      56.590  56.220  50.950  1.00  0.00           H
ATOM   2302  HB2 CYS A 732      55.310  57.500  50.660  1.00  0.00           H
ATOM   2303  SG  CYS A 732      54.590  55.340  50.050  1.00  0.00           S
ATOM   2304  HG1 CYS A 732      53.440  55.970  50.210  1.00  0.00           H
ATOM   2305  C   CYS A 732      56.130  57.300  53.350  1.00  0.00           C
ATOM   2306  O   CYS A 732      57.150  56.790  53.860  1.00  0.00           O
ATOM   2307  N   ILE A 733      55.790  58.590  53.570  1.00  0.00           N
ATOM   2308  HN  ILE A 733      54.960  59.050  53.260  1.00  0.00           H
ATOM   2309  CA  ILE A 733      56.530  59.490  54.460  1.00  0.00           C
ATOM   2310  HA  ILE A 733      57.550  59.150  54.570  1.00  0.00           H
ATOM   2311  CB  ILE A 733      56.620  60.860  53.840  1.00  0.00           C
ATOM   2312  HB  ILE A 733      55.590  61.280  53.770  1.00  0.00           H
ATOM   2313  CG2 ILE A 733      57.440  61.800  54.700  1.00  0.00           C
ATOM   2314 HG21 ILE A 733      57.340  62.780  54.190  1.00  0.00           H
ATOM   2315 HG22 ILE A 733      58.500  61.540  54.880  1.00  0.00           H
ATOM   2316 HG23 ILE A 733      57.000  61.940  55.710  1.00  0.00           H
ATOM   2317  CG1 ILE A 733      57.120  60.780  52.400  1.00  0.00           C
ATOM   2318 HG11 ILE A 733      57.320  61.820  52.060  1.00  0.00           H
ATOM   2319 HG12 ILE A 733      56.360  60.260  51.760  1.00  0.00           H
ATOM   2320  CD  ILE A 733      58.470  59.930  52.180  1.00  0.00           C
ATOM   2321  HD1 ILE A 733      59.200  60.150  52.990  1.00  0.00           H
ATOM   2322  HD2 ILE A 733      59.010  60.130  51.230  1.00  0.00           H
ATOM   2323  HD3 ILE A 733      58.280  58.840  52.100  1.00  0.00           H
ATOM   2324  C   ILE A 733      55.960  59.430  55.920  1.00  0.00           C
ATOM   2325  O   ILE A 733      56.670  59.860  56.840  1.00  0.00           O
ATOM   2326  N   ILE A 734      54.760  58.910  56.180  1.00  0.00           N
ATOM   2327  HN  ILE A 734      54.140  58.740  55.410  1.00  0.00           H
ATOM   2328  CA  ILE A 734      54.380  58.540  57.510  1.00  0.00           C
ATOM   2329  HA  ILE A 734      54.560  59.330  58.220  1.00  0.00           H
ATOM   2330  CB  ILE A 734      52.910  58.340  57.710  1.00  0.00           C
ATOM   2331  HB  ILE A 734      52.580  57.540  57.010  1.00  0.00           H
ATOM   2332  CG2 ILE A 734      52.550  57.830  59.130  1.00  0.00           C
ATOM   2333 HG21 ILE A 734      53.130  56.900  59.360  1.00  0.00           H
ATOM   2334 HG22 ILE A 734      51.460  57.610  59.180  1.00  0.00           H
ATOM   2335 HG23 ILE A 734      52.740  58.640  59.870  1.00  0.00           H
ATOM   2336  CG1 ILE A 734      52.080  59.640  57.470  1.00  0.00           C
ATOM   2337 HG11 ILE A 734      52.390  60.020  56.470  1.00  0.00           H
ATOM   2338 HG12 ILE A 734      52.240  60.350  58.300  1.00  0.00           H
ATOM   2339  CD  ILE A 734      50.580  59.340  57.260  1.00  0.00           C
ATOM   2340  HD1 ILE A 734      50.040  60.290  57.050  1.00  0.00           H
ATOM   2341  HD2 ILE A 734      50.130  59.030  58.220  1.00  0.00           H
ATOM   2342  HD3 ILE A 734      50.370  58.560  56.500  1.00  0.00           H
ATOM   2343  C   ILE A 734      55.250  57.310  57.950  1.00  0.00           C
ATOM   2344  O   ILE A 734      55.770  57.280  59.080  1.00  0.00           O
ATOM   2345  N   PHE A 735      55.470  56.360  57.080  1.00  0.00           N
ATOM   2346  HN  PHE A 735      54.860  56.360  56.290  1.00  0.00           H
ATOM   2347  CA  PHE A 735      56.390  55.230  57.510  1.00  0.00           C
ATOM   2348  HA  PHE A 735      56.040  54.690  58.380  1.00  0.00           H
ATOM   2349  CB  PHE A 735      56.500  54.260  56.300  1.00  0.00           C
ATOM   2350  HB1 PHE A 735      57.300  53.510  56.420  1.00  0.00           H
ATOM   2351  HB2 PHE A 735      56.710  54.950  55.450  1.00  0.00           H
ATOM   2352  CG  PHE A 735      55.290  53.520  55.850  1.00  0.00           C
ATOM   2353  CD1 PHE A 735      54.190  53.510  56.630  1.00  0.00           C
ATOM   2354  HD1 PHE A 735      53.990  54.030  57.550  1.00  0.00           H
ATOM   2355  CE1 PHE A 735      53.070  52.760  56.260  1.00  0.00           C
ATOM   2356  HE1 PHE A 735      52.240  52.740  56.950  1.00  0.00           H
ATOM   2357  CZ  PHE A 735      53.050  52.080  55.080  1.00  0.00           C
ATOM   2358  HZ  PHE A 735      52.200  51.570  54.650  1.00  0.00           H
ATOM   2359  CD2 PHE A 735      55.200  52.840  54.540  1.00  0.00           C
ATOM   2360  HD2 PHE A 735      56.040  53.010  53.890  1.00  0.00           H
ATOM   2361  CE2 PHE A 735      54.080  52.190  54.130  1.00  0.00           C
ATOM   2362  HE2 PHE A 735      54.000  51.680  53.180  1.00  0.00           H
ATOM   2363  C   PHE A 735      57.750  55.580  57.970  1.00  0.00           C
ATOM   2364  O   PHE A 735      58.190  55.120  59.010  1.00  0.00           O
ATOM   2365  N   ILE A 736      58.460  56.380  57.120  1.00  0.00           N
ATOM   2366  HN  ILE A 736      58.060  56.580  56.220  1.00  0.00           H
ATOM   2367  CA  ILE A 736      59.770  56.870  57.360  1.00  0.00           C
ATOM   2368  HA  ILE A 736      60.460  56.040  57.470  1.00  0.00           H
ATOM   2369  CB  ILE A 736      60.180  57.690  56.100  1.00  0.00           C
ATOM   2370  HB  ILE A 736      59.350  58.410  55.910  1.00  0.00           H
ATOM   2371  CG2 ILE A 736      61.500  58.490  56.350  1.00  0.00           C
ATOM   2372 HG21 ILE A 736      61.390  59.130  57.250  1.00  0.00           H
ATOM   2373 HG22 ILE A 736      61.920  59.000  55.470  1.00  0.00           H
ATOM   2374 HG23 ILE A 736      62.240  57.720  56.650  1.00  0.00           H
ATOM   2375  CG1 ILE A 736      60.320  56.780  54.840  1.00  0.00           C
ATOM   2376 HG11 ILE A 736      59.290  56.630  54.440  1.00  0.00           H
ATOM   2377 HG12 ILE A 736      60.900  55.880  55.150  1.00  0.00           H
ATOM   2378  CD  ILE A 736      61.110  57.400  53.700  1.00  0.00           C
ATOM   2379  HD1 ILE A 736      60.820  56.970  52.710  1.00  0.00           H
ATOM   2380  HD2 ILE A 736      62.220  57.360  53.800  1.00  0.00           H
ATOM   2381  HD3 ILE A 736      60.880  58.480  53.580  1.00  0.00           H
ATOM   2382  C   ILE A 736      59.810  57.750  58.630  1.00  0.00           C
ATOM   2383  O   ILE A 736      60.760  57.730  59.440  1.00  0.00           O
ATOM   2384  N   TYR A 737      58.780  58.650  58.770  1.00  0.00           N
ATOM   2385  HN  TYR A 737      58.030  58.760  58.120  1.00  0.00           H
ATOM   2386  CA  TYR A 737      58.700  59.640  59.840  1.00  0.00           C
ATOM   2387  HA  TYR A 737      59.650  60.150  59.920  1.00  0.00           H
ATOM   2388  CB  TYR A 737      57.480  60.720  59.550  1.00  0.00           C
ATOM   2389  HB1 TYR A 737      56.500  60.270  59.280  1.00  0.00           H
ATOM   2390  HB2 TYR A 737      57.890  61.300  58.700  1.00  0.00           H
ATOM   2391  CG  TYR A 737      57.370  61.740  60.630  1.00  0.00           C
ATOM   2392  CD1 TYR A 737      56.480  61.430  61.690  1.00  0.00           C
ATOM   2393  HD1 TYR A 737      55.730  60.660  61.590  1.00  0.00           H
ATOM   2394  CE1 TYR A 737      56.560  62.230  62.850  1.00  0.00           C
ATOM   2395  HE1 TYR A 737      55.970  61.860  63.680  1.00  0.00           H
ATOM   2396  CZ  TYR A 737      57.400  63.310  62.950  1.00  0.00           C
ATOM   2397  OH  TYR A 737      57.500  64.010  64.200  1.00  0.00           O
ATOM   2398  HH  TYR A 737      57.440  63.300  64.840  1.00  0.00           H
ATOM   2399  CD2 TYR A 737      58.160  62.850  60.700  1.00  0.00           C
ATOM   2400  HD2 TYR A 737      58.940  62.970  59.960  1.00  0.00           H
ATOM   2401  CE2 TYR A 737      58.180  63.640  61.900  1.00  0.00           C
ATOM   2402  HE2 TYR A 737      58.810  64.490  62.090  1.00  0.00           H
ATOM   2403  C   TYR A 737      58.540  58.980  61.200  1.00  0.00           C
ATOM   2404  O   TYR A 737      59.230  59.340  62.210  1.00  0.00           O
ATOM   2405  N   GLU A 738      57.570  57.910  61.240  1.00  0.00           N
ATOM   2406  HN  GLU A 738      57.120  57.510  60.440  1.00  0.00           H
ATOM   2407  CA  GLU A 738      57.160  57.230  62.480  1.00  0.00           C
ATOM   2408  HA  GLU A 738      56.980  58.050  63.170  1.00  0.00           H
ATOM   2409  CB  GLU A 738      55.990  56.250  62.240  1.00  0.00           C
ATOM   2410  HB1 GLU A 738      55.870  55.530  63.080  1.00  0.00           H
ATOM   2411  HB2 GLU A 738      56.250  55.640  61.360  1.00  0.00           H
ATOM   2412  CG  GLU A 738      54.650  57.020  62.140  1.00  0.00           C
ATOM   2413  HG1 GLU A 738      53.810  56.330  61.910  1.00  0.00           H
ATOM   2414  HG2 GLU A 738      54.700  57.870  61.420  1.00  0.00           H
ATOM   2415  CD  GLU A 738      54.220  57.650  63.450  1.00  0.00           C
ATOM   2416  OE1 GLU A 738      53.770  56.890  64.320  1.00  0.00           O
ATOM   2417  OE2 GLU A 738      54.190  58.880  63.690  1.00  0.00           O
ATOM   2418  C   GLU A 738      58.360  56.440  62.990  1.00  0.00           C
ATOM   2419  O   GLU A 738      58.660  56.510  64.210  1.00  0.00           O
ATOM   2420  N   ALA A 739      59.220  55.900  62.030  1.00  0.00           N
ATOM   2421  HN  ALA A 739      58.970  55.880  61.060  1.00  0.00           H
ATOM   2422  CA  ALA A 739      60.370  55.200  62.380  1.00  0.00           C
ATOM   2423  HA  ALA A 739      60.020  54.540  63.160  1.00  0.00           H
ATOM   2424  CB  ALA A 739      60.880  54.300  61.200  1.00  0.00           C
ATOM   2425  HB1 ALA A 739      59.990  53.930  60.650  1.00  0.00           H
ATOM   2426  HB2 ALA A 739      61.400  53.490  61.740  1.00  0.00           H
ATOM   2427  HB3 ALA A 739      61.580  54.880  60.540  1.00  0.00           H
ATOM   2428  C   ALA A 739      61.490  56.050  63.090  1.00  0.00           C
ATOM   2429  O   ALA A 739      62.130  55.570  64.030  1.00  0.00           O
ATOM   2430  N   LEU A 740      61.710  57.250  62.530  1.00  0.00           N
ATOM   2431  HN  LEU A 740      61.200  57.550  61.720  1.00  0.00           H
ATOM   2432  CA  LEU A 740      62.660  58.220  62.990  1.00  0.00           C
ATOM   2433  HA  LEU A 740      63.560  57.650  63.130  1.00  0.00           H
ATOM   2434  CB  LEU A 740      62.780  59.370  61.980  1.00  0.00           C
ATOM   2435  HB1 LEU A 740      63.190  60.260  62.500  1.00  0.00           H
ATOM   2436  HB2 LEU A 740      61.720  59.620  61.750  1.00  0.00           H
ATOM   2437  CG  LEU A 740      63.630  58.980  60.720  1.00  0.00           C
ATOM   2438  HG  LEU A 740      63.210  58.040  60.300  1.00  0.00           H
ATOM   2439  CD1 LEU A 740      63.430  59.970  59.600  1.00  0.00           C
ATOM   2440 HD11 LEU A 740      63.640  61.010  59.970  1.00  0.00           H
ATOM   2441 HD12 LEU A 740      62.430  59.870  59.140  1.00  0.00           H
ATOM   2442 HD13 LEU A 740      64.270  59.780  58.900  1.00  0.00           H
ATOM   2443  CD2 LEU A 740      65.170  58.850  61.110  1.00  0.00           C
ATOM   2444 HD21 LEU A 740      65.920  58.760  60.290  1.00  0.00           H
ATOM   2445 HD22 LEU A 740      65.240  57.890  61.650  1.00  0.00           H
ATOM   2446 HD23 LEU A 740      65.460  59.680  61.780  1.00  0.00           H
ATOM   2447  C   LEU A 740      62.230  58.810  64.310  1.00  0.00           C
ATOM   2448  O   LEU A 740      63.090  58.970  65.140  1.00  0.00           O
ATOM   2449  N   GLU A 741      60.980  59.290  64.490  1.00  0.00           N
ATOM   2450  HN  GLU A 741      60.340  59.150  63.750  1.00  0.00           H
ATOM   2451  CA  GLU A 741      60.450  59.870  65.650  1.00  0.00           C
ATOM   2452  HA  GLU A 741      61.110  60.650  65.990  1.00  0.00           H
ATOM   2453  CB  GLU A 741      59.010  60.380  65.460  1.00  0.00           C
ATOM   2454  HB1 GLU A 741      58.340  59.580  65.060  1.00  0.00           H
ATOM   2455  HB2 GLU A 741      59.100  61.150  64.660  1.00  0.00           H
ATOM   2456  CG  GLU A 741      58.390  60.910  66.780  1.00  0.00           C
ATOM   2457  HG1 GLU A 741      59.070  61.670  67.200  1.00  0.00           H
ATOM   2458  HG2 GLU A 741      58.320  60.170  67.620  1.00  0.00           H
ATOM   2459  CD  GLU A 741      57.050  61.630  66.720  1.00  0.00           C
ATOM   2460  OE1 GLU A 741      56.070  60.950  67.040  1.00  0.00           O
ATOM   2461  OE2 GLU A 741      56.980  62.880  66.480  1.00  0.00           O
ATOM   2462  C   GLU A 741      60.570  58.910  66.840  1.00  0.00           C
ATOM   2463  O   GLU A 741      61.020  59.240  67.940  1.00  0.00           O
ATOM   2464  N   LYS A 742      60.040  57.670  66.690  1.00  0.00           N
ATOM   2465  HN  LYS A 742      59.700  57.440  65.780  1.00  0.00           H
ATOM   2466  CA  LYS A 742      59.770  56.740  67.830  1.00  0.00           C
ATOM   2467  HA  LYS A 742      59.340  57.260  68.670  1.00  0.00           H
ATOM   2468  CB  LYS A 742      58.700  55.670  67.490  1.00  0.00           C
ATOM   2469  HB1 LYS A 742      58.790  54.970  68.350  1.00  0.00           H
ATOM   2470  HB2 LYS A 742      58.920  55.190  66.520  1.00  0.00           H
ATOM   2471  CG  LYS A 742      57.280  56.040  67.760  1.00  0.00           C
ATOM   2472  HG1 LYS A 742      57.250  56.570  68.740  1.00  0.00           H
ATOM   2473  HG2 LYS A 742      56.640  55.140  67.800  1.00  0.00           H
ATOM   2474  CD  LYS A 742      56.590  57.080  66.810  1.00  0.00           C
ATOM   2475  HD1 LYS A 742      56.540  56.550  65.830  1.00  0.00           H
ATOM   2476  HD2 LYS A 742      57.260  57.970  66.780  1.00  0.00           H
ATOM   2477  CE  LYS A 742      55.240  57.660  67.290  1.00  0.00           C
ATOM   2478  HE1 LYS A 742      55.340  58.190  68.260  1.00  0.00           H
ATOM   2479  HE2 LYS A 742      54.600  56.750  67.320  1.00  0.00           H
ATOM   2480  NZ  LYS A 742      54.710  58.630  66.430  1.00  0.00           N
ATOM   2481  HZ1 LYS A 742      54.450  58.370  65.460  1.00  0.00           H
ATOM   2482  HZ2 LYS A 742      55.310  59.490  66.440  1.00  0.00           H
ATOM   2483  HZ3 LYS A 742      53.910  59.110  66.860  1.00  0.00           H
ATOM   2484  C   LYS A 742      61.060  56.020  68.330  1.00  0.00           C
ATOM   2485  O   LYS A 742      61.110  55.310  69.350  1.00  0.00           O
ATOM   2486  N   LEU A 743      62.150  56.060  67.470  1.00  0.00           N
ATOM   2487  HN  LEU A 743      62.110  56.520  66.590  1.00  0.00           H
ATOM   2488  CA  LEU A 743      63.470  55.590  67.870  1.00  0.00           C
ATOM   2489  HA  LEU A 743      63.460  54.580  68.250  1.00  0.00           H
ATOM   2490  CB  LEU A 743      64.410  55.740  66.600  1.00  0.00           C
ATOM   2491  HB1 LEU A 743      64.560  56.820  66.450  1.00  0.00           H
ATOM   2492  HB2 LEU A 743      63.800  55.380  65.730  1.00  0.00           H
ATOM   2493  CG  LEU A 743      65.800  55.040  66.690  1.00  0.00           C
ATOM   2494  HG  LEU A 743      66.330  55.420  67.590  1.00  0.00           H
ATOM   2495  CD1 LEU A 743      65.650  53.500  66.760  1.00  0.00           C
ATOM   2496 HD11 LEU A 743      66.620  53.000  66.960  1.00  0.00           H
ATOM   2497 HD12 LEU A 743      65.060  53.060  65.930  1.00  0.00           H
ATOM   2498 HD13 LEU A 743      65.150  53.220  67.720  1.00  0.00           H
ATOM   2499  CD2 LEU A 743      66.700  55.510  65.590  1.00  0.00           C
ATOM   2500 HD21 LEU A 743      67.050  56.560  65.640  1.00  0.00           H
ATOM   2501 HD22 LEU A 743      66.240  55.390  64.590  1.00  0.00           H
ATOM   2502 HD23 LEU A 743      67.520  54.760  65.560  1.00  0.00           H
ATOM   2503  C   LEU A 743      64.070  56.350  69.070  1.00  0.00           C
ATOM   2504  O   LEU A 743      64.570  55.740  70.010  1.00  0.00           O
ATOM   2505  N   PHE A 744      63.970  57.690  68.970  1.00  0.00           N
ATOM   2506  HN  PHE A 744      63.580  58.140  68.170  1.00  0.00           H
ATOM   2507  CA  PHE A 744      64.450  58.550  70.040  1.00  0.00           C
ATOM   2508  HA  PHE A 744      65.350  58.100  70.420  1.00  0.00           H
ATOM   2509  CB  PHE A 744      64.650  60.030  69.500  1.00  0.00           C
ATOM   2510  HB1 PHE A 744      64.770  60.840  70.240  1.00  0.00           H
ATOM   2511  HB2 PHE A 744      63.720  60.370  69.010  1.00  0.00           H
ATOM   2512  CG  PHE A 744      65.830  60.080  68.480  1.00  0.00           C
ATOM   2513  CD1 PHE A 744      67.040  60.640  68.970  1.00  0.00           C
ATOM   2514  HD1 PHE A 744      67.010  60.930  70.010  1.00  0.00           H
ATOM   2515  CE1 PHE A 744      68.170  60.790  68.150  1.00  0.00           C
ATOM   2516  HE1 PHE A 744      69.010  61.350  68.520  1.00  0.00           H
ATOM   2517  CZ  PHE A 744      68.110  60.280  66.780  1.00  0.00           C
ATOM   2518  HZ  PHE A 744      68.970  60.380  66.130  1.00  0.00           H
ATOM   2519  CD2 PHE A 744      65.760  59.560  67.220  1.00  0.00           C
ATOM   2520  HD2 PHE A 744      64.820  59.210  66.830  1.00  0.00           H
ATOM   2521  CE2 PHE A 744      66.910  59.630  66.400  1.00  0.00           C
ATOM   2522  HE2 PHE A 744      66.860  59.220  65.400  1.00  0.00           H
ATOM   2523  C   PHE A 744      63.440  58.650  71.170  1.00  0.00           C
ATOM   2524  O   PHE A 744      63.040  59.760  71.580  1.00  0.00           O
ATOM   2525  N   ASP A 745      62.990  57.490  71.650  1.00  0.00           N
ATOM   2526  HN  ASP A 745      63.280  56.630  71.260  1.00  0.00           H
ATOM   2527  CA  ASP A 745      61.860  57.420  72.580  1.00  0.00           C
ATOM   2528  HA  ASP A 745      61.760  58.340  73.130  1.00  0.00           H
ATOM   2529  CB  ASP A 745      60.540  57.120  71.720  1.00  0.00           C
ATOM   2530  HB1 ASP A 745      60.390  56.040  71.540  1.00  0.00           H
ATOM   2531  HB2 ASP A 745      60.580  57.640  70.740  1.00  0.00           H
ATOM   2532  CG  ASP A 745      59.230  57.510  72.480  1.00  0.00           C
ATOM   2533  OD1 ASP A 745      59.330  58.240  73.460  1.00  0.00           O
ATOM   2534  OD2 ASP A 745      58.130  57.210  71.890  1.00  0.00           O
ATOM   2535  C   ASP A 745      62.140  56.280  73.540  1.00  0.00           C
ATOM   2536  O   ASP A 745      61.300  55.410  73.820  1.00  0.00           O
ATOM   2537  N   LEU A 746      63.340  56.190  74.100  1.00  0.00           N
ATOM   2538  HN  LEU A 746      64.020  56.910  74.130  1.00  0.00           H
ATOM   2539  CA  LEU A 746      63.870  54.930  74.700  1.00  0.00           C
ATOM   2540  HA  LEU A 746      63.230  54.130  74.360  1.00  0.00           H
ATOM   2541  CB  LEU A 746      65.400  54.540  74.360  1.00  0.00           C
ATOM   2542  HB1 LEU A 746      65.630  53.550  74.800  1.00  0.00           H
ATOM   2543  HB2 LEU A 746      66.060  55.250  74.910  1.00  0.00           H
ATOM   2544  CG  LEU A 746      65.750  54.380  72.940  1.00  0.00           C
ATOM   2545  HG  LEU A 746      65.610  55.330  72.370  1.00  0.00           H
ATOM   2546  CD1 LEU A 746      67.250  53.940  73.000  1.00  0.00           C
ATOM   2547 HD11 LEU A 746      67.770  53.870  72.020  1.00  0.00           H
ATOM   2548 HD12 LEU A 746      67.250  52.970  73.560  1.00  0.00           H
ATOM   2549 HD13 LEU A 746      67.880  54.680  73.540  1.00  0.00           H
ATOM   2550  CD2 LEU A 746      64.930  53.240  72.300  1.00  0.00           C
ATOM   2551 HD21 LEU A 746      63.930  53.610  72.010  1.00  0.00           H
ATOM   2552 HD22 LEU A 746      64.890  52.290  72.880  1.00  0.00           H
ATOM   2553 HD23 LEU A 746      65.440  53.040  71.340  1.00  0.00           H
ATOM   2554  C   LEU A 746      63.650  54.910  76.260  1.00  0.00           C
ATOM   2555  O   LEU A 746      63.640  55.920  76.970  1.00  0.00           O
ATOM   2556  N   GLY A 747      63.380  53.720  76.810  1.00  0.00           N
ATOM   2557  HN  GLY A 747      63.440  52.900  76.260  1.00  0.00           H
ATOM   2558  CA  GLY A 747      63.140  53.500  78.220  1.00  0.00           C
ATOM   2559  HA1 GLY A 747      62.980  52.450  78.350  1.00  0.00           H
ATOM   2560  HA2 GLY A 747      62.330  54.170  78.490  1.00  0.00           H
ATOM   2561  C   GLY A 747      64.370  53.760  79.090  1.00  0.00           C
ATOM   2562  O   GLY A 747      65.460  54.210  78.750  1.00  0.00           O
ATOM   2563  N   GLU A 748      64.220  53.360  80.380  1.00  0.00           N
ATOM   2564  HN  GLU A 748      63.470  52.750  80.630  1.00  0.00           H
ATOM   2565  CA  GLU A 748      64.930  53.830  81.530  1.00  0.00           C
ATOM   2566  HA  GLU A 748      64.880  54.900  81.610  1.00  0.00           H
ATOM   2567  CB  GLU A 748      64.270  53.320  82.870  1.00  0.00           C
ATOM   2568  HB1 GLU A 748      65.030  53.540  83.670  1.00  0.00           H
ATOM   2569  HB2 GLU A 748      63.990  52.250  82.900  1.00  0.00           H
ATOM   2570  CG  GLU A 748      62.940  53.980  83.270  1.00  0.00           C
ATOM   2571  HG1 GLU A 748      62.150  53.740  82.530  1.00  0.00           H
ATOM   2572  HG2 GLU A 748      63.010  55.080  83.230  1.00  0.00           H
ATOM   2573  CD  GLU A 748      62.370  53.620  84.610  1.00  0.00           C
ATOM   2574  OE1 GLU A 748      62.090  52.390  84.740  1.00  0.00           O
ATOM   2575  OE2 GLU A 748      62.090  54.500  85.430  1.00  0.00           O
ATOM   2576  C   GLU A 748      66.480  53.540  81.470  1.00  0.00           C
ATOM   2577  O   GLU A 748      67.350  54.430  81.720  1.00  0.00           O
ATOM   2578  N   THR A 749      66.830  52.320  81.120  1.00  0.00           N
ATOM   2579  HN  THR A 749      66.150  51.600  81.250  1.00  0.00           H
ATOM   2580  CA  THR A 749      68.270  52.020  81.030  1.00  0.00           C
ATOM   2581  HA  THR A 749      68.860  52.730  81.600  1.00  0.00           H
ATOM   2582  CB  THR A 749      68.640  50.670  81.650  1.00  0.00           C
ATOM   2583  HB  THR A 749      69.750  50.540  81.690  1.00  0.00           H
ATOM   2584  OG1 THR A 749      68.230  49.580  80.810  1.00  0.00           O
ATOM   2585  HG1 THR A 749      68.460  48.810  81.340  1.00  0.00           H
ATOM   2586  CG2 THR A 749      68.070  50.560  83.060  1.00  0.00           C
ATOM   2587 HG21 THR A 749      68.490  49.710  83.650  1.00  0.00           H
ATOM   2588 HG22 THR A 749      66.970  50.430  83.090  1.00  0.00           H
ATOM   2589 HG23 THR A 749      68.460  51.410  83.670  1.00  0.00           H
ATOM   2590  C   THR A 749      68.830  52.060  79.600  1.00  0.00           C
ATOM   2591  O   THR A 749      70.080  51.840  79.420  1.00  0.00           O
ATOM   2592  N   TYR A 750      67.980  52.250  78.620  1.00  0.00           N
ATOM   2593  HN  TYR A 750      67.010  52.170  78.820  1.00  0.00           H
ATOM   2594  CA  TYR A 750      68.330  52.080  77.200  1.00  0.00           C
ATOM   2595  HA  TYR A 750      69.230  51.500  77.090  1.00  0.00           H
ATOM   2596  CB  TYR A 750      67.260  51.360  76.330  1.00  0.00           C
ATOM   2597  HB1 TYR A 750      67.920  50.960  75.530  1.00  0.00           H
ATOM   2598  HB2 TYR A 750      66.520  52.060  75.890  1.00  0.00           H
ATOM   2599  CG  TYR A 750      66.690  50.230  77.180  1.00  0.00           C
ATOM   2600  CD1 TYR A 750      67.370  49.010  77.490  1.00  0.00           C
ATOM   2601  HD1 TYR A 750      68.410  48.900  77.200  1.00  0.00           H
ATOM   2602  CE1 TYR A 750      66.640  47.980  78.080  1.00  0.00           C
ATOM   2603  HE1 TYR A 750      67.190  47.120  78.410  1.00  0.00           H
ATOM   2604  CZ  TYR A 750      65.310  48.160  78.600  1.00  0.00           C
ATOM   2605  OH  TYR A 750      64.640  47.160  79.280  1.00  0.00           O
ATOM   2606  HH  TYR A 750      65.250  46.430  79.440  1.00  0.00           H
ATOM   2607  CD2 TYR A 750      65.300  50.330  77.450  1.00  0.00           C
ATOM   2608  HD2 TYR A 750      64.710  51.120  77.030  1.00  0.00           H
ATOM   2609  CE2 TYR A 750      64.650  49.300  78.160  1.00  0.00           C
ATOM   2610  HE2 TYR A 750      63.610  49.370  78.440  1.00  0.00           H
ATOM   2611  C   TYR A 750      68.700  53.460  76.600  1.00  0.00           C
ATOM   2612  O   TYR A 750      69.160  53.430  75.510  1.00  0.00           O
ATOM   2613  N   ALA A 751      68.650  54.580  77.340  1.00  0.00           N
ATOM   2614  HN  ALA A 751      68.250  54.610  78.250  1.00  0.00           H
ATOM   2615  CA  ALA A 751      69.120  55.900  76.820  1.00  0.00           C
ATOM   2616  HA  ALA A 751      68.780  56.040  75.800  1.00  0.00           H
ATOM   2617  CB  ALA A 751      68.510  56.990  77.740  1.00  0.00           C
ATOM   2618  HB1 ALA A 751      68.860  56.730  78.760  1.00  0.00           H
ATOM   2619  HB2 ALA A 751      67.410  57.030  77.690  1.00  0.00           H
ATOM   2620  HB3 ALA A 751      68.970  57.980  77.550  1.00  0.00           H
ATOM   2621  C   ALA A 751      70.580  55.970  76.710  1.00  0.00           C
ATOM   2622  O   ALA A 751      71.080  56.840  76.030  1.00  0.00           O
ATOM   2623  N   ASP A 752      71.340  55.130  77.460  1.00  0.00           N
ATOM   2624  HN  ASP A 752      70.840  54.760  78.240  1.00  0.00           H
ATOM   2625  CA  ASP A 752      72.800  54.930  77.450  1.00  0.00           C
ATOM   2626  HA  ASP A 752      73.260  55.900  77.350  1.00  0.00           H
ATOM   2627  CB  ASP A 752      73.330  54.410  78.800  1.00  0.00           C
ATOM   2628  HB1 ASP A 752      74.430  54.200  78.870  1.00  0.00           H
ATOM   2629  HB2 ASP A 752      72.810  53.450  78.990  1.00  0.00           H
ATOM   2630  CG  ASP A 752      73.110  55.430  79.930  1.00  0.00           C
ATOM   2631  OD1 ASP A 752      73.020  55.050  81.130  1.00  0.00           O
ATOM   2632  OD2 ASP A 752      73.170  56.670  79.670  1.00  0.00           O
ATOM   2633  C   ASP A 752      73.350  54.180  76.350  1.00  0.00           C
ATOM   2634  O   ASP A 752      74.520  54.160  76.110  1.00  0.00           O
ATOM   2635  N   VAL A 753      72.470  53.430  75.640  1.00  0.00           N
ATOM   2636  HN  VAL A 753      71.510  53.310  75.830  1.00  0.00           H
ATOM   2637  CA  VAL A 753      72.920  52.740  74.470  1.00  0.00           C
ATOM   2638  HA  VAL A 753      73.940  52.890  74.160  1.00  0.00           H
ATOM   2639  CB  VAL A 753      72.660  51.200  74.530  1.00  0.00           C
ATOM   2640  HB  VAL A 753      73.060  50.740  73.610  1.00  0.00           H
ATOM   2641  CG1 VAL A 753      73.560  50.680  75.660  1.00  0.00           C
ATOM   2642 HG11 VAL A 753      73.530  49.570  75.690  1.00  0.00           H
ATOM   2643 HG12 VAL A 753      73.120  50.990  76.630  1.00  0.00           H
ATOM   2644 HG13 VAL A 753      74.580  51.110  75.610  1.00  0.00           H
ATOM   2645  CG2 VAL A 753      71.160  50.760  74.700  1.00  0.00           C
ATOM   2646 HG21 VAL A 753      70.900  49.820  75.230  1.00  0.00           H
ATOM   2647 HG22 VAL A 753      70.760  50.770  73.660  1.00  0.00           H
ATOM   2648 HG23 VAL A 753      70.680  51.560  75.300  1.00  0.00           H
ATOM   2649  C   VAL A 753      72.180  53.390  73.260  1.00  0.00           C
ATOM   2650  O   VAL A 753      71.980  52.840  72.160  1.00  0.00           O
ATOM   2651  N   LEU A 754      71.640  54.640  73.370  1.00  0.00           N
ATOM   2652  HN  LEU A 754      71.740  55.200  74.190  1.00  0.00           H
ATOM   2653  CA  LEU A 754      71.020  55.280  72.280  1.00  0.00           C
ATOM   2654  HA  LEU A 754      70.270  54.640  71.830  1.00  0.00           H
ATOM   2655  CB  LEU A 754      70.280  56.580  72.700  1.00  0.00           C
ATOM   2656  HB1 LEU A 754      71.100  57.140  73.190  1.00  0.00           H
ATOM   2657  HB2 LEU A 754      69.490  56.390  73.450  1.00  0.00           H
ATOM   2658  CG  LEU A 754      69.570  57.440  71.570  1.00  0.00           C
ATOM   2659  HG  LEU A 754      70.300  57.550  70.740  1.00  0.00           H
ATOM   2660  CD1 LEU A 754      68.380  56.780  70.990  1.00  0.00           C
ATOM   2661 HD11 LEU A 754      67.490  56.600  71.640  1.00  0.00           H
ATOM   2662 HD12 LEU A 754      68.620  55.780  70.560  1.00  0.00           H
ATOM   2663 HD13 LEU A 754      68.010  57.390  70.140  1.00  0.00           H
ATOM   2664  CD2 LEU A 754      69.140  58.860  72.180  1.00  0.00           C
ATOM   2665 HD21 LEU A 754      68.540  58.780  73.120  1.00  0.00           H
ATOM   2666 HD22 LEU A 754      68.600  59.520  71.460  1.00  0.00           H
ATOM   2667 HD23 LEU A 754      70.140  59.270  72.420  1.00  0.00           H
ATOM   2668  C   LEU A 754      71.930  55.530  71.050  1.00  0.00           C
ATOM   2669  O   LEU A 754      71.380  55.410  69.930  1.00  0.00           O
ATOM   2670  N   PHE A 755      73.190  55.940  71.160  1.00  0.00           N
ATOM   2671  HN  PHE A 755      73.570  56.090  72.070  1.00  0.00           H
ATOM   2672  CA  PHE A 755      74.030  56.180  70.000  1.00  0.00           C
ATOM   2673  HA  PHE A 755      73.480  56.880  69.390  1.00  0.00           H
ATOM   2674  CB  PHE A 755      75.310  56.980  70.400  1.00  0.00           C
ATOM   2675  HB1 PHE A 755      75.860  56.390  71.150  1.00  0.00           H
ATOM   2676  HB2 PHE A 755      74.860  57.890  70.860  1.00  0.00           H
ATOM   2677  CG  PHE A 755      76.330  57.390  69.360  1.00  0.00           C
ATOM   2678  CD1 PHE A 755      77.680  57.440  69.690  1.00  0.00           C
ATOM   2679  HD1 PHE A 755      77.940  57.090  70.680  1.00  0.00           H
ATOM   2680  CE1 PHE A 755      78.660  57.920  68.780  1.00  0.00           C
ATOM   2681  HE1 PHE A 755      79.660  57.920  69.160  1.00  0.00           H
ATOM   2682  CZ  PHE A 755      78.220  58.380  67.530  1.00  0.00           C
ATOM   2683  HZ  PHE A 755      79.040  58.690  66.880  1.00  0.00           H
ATOM   2684  CD2 PHE A 755      75.910  57.730  68.060  1.00  0.00           C
ATOM   2685  HD2 PHE A 755      74.910  57.550  67.700  1.00  0.00           H
ATOM   2686  CE2 PHE A 755      76.880  58.280  67.190  1.00  0.00           C
ATOM   2687  HE2 PHE A 755      76.590  58.550  66.180  1.00  0.00           H
ATOM   2688  C   PHE A 755      74.280  55.000  69.160  1.00  0.00           C
ATOM   2689  O   PHE A 755      74.230  55.060  67.960  1.00  0.00           O
ATOM   2690  N   TRP A 756      74.420  53.830  69.870  1.00  0.00           N
ATOM   2691  HN  TRP A 756      74.530  53.970  70.850  1.00  0.00           H
ATOM   2692  CA  TRP A 756      74.390  52.550  69.280  1.00  0.00           C
ATOM   2693  HA  TRP A 756      75.090  52.530  68.450  1.00  0.00           H
ATOM   2694  CB  TRP A 756      74.840  51.540  70.330  1.00  0.00           C
ATOM   2695  HB1 TRP A 756      74.310  51.780  71.270  1.00  0.00           H
ATOM   2696  HB2 TRP A 756      75.920  51.810  70.500  1.00  0.00           H
ATOM   2697  CG  TRP A 756      74.870  50.070  70.000  1.00  0.00           C
ATOM   2698  CD1 TRP A 756      74.340  49.010  70.730  1.00  0.00           C
ATOM   2699  HD1 TRP A 756      73.770  49.240  71.630  1.00  0.00           H
ATOM   2700  NE1 TRP A 756      74.640  47.840  70.200  1.00  0.00           N
ATOM   2701  HE1 TRP A 756      74.350  46.920  70.390  1.00  0.00           H
ATOM   2702  CE2 TRP A 756      75.400  48.040  69.070  1.00  0.00           C
ATOM   2703  CD2 TRP A 756      75.480  49.390  68.840  1.00  0.00           C
ATOM   2704  CE3 TRP A 756      76.050  49.770  67.670  1.00  0.00           C
ATOM   2705  HE3 TRP A 756      76.090  50.810  67.400  1.00  0.00           H
ATOM   2706  CZ3 TRP A 756      76.530  48.800  66.720  1.00  0.00           C
ATOM   2707  HZ3 TRP A 756      77.040  49.080  65.800  1.00  0.00           H
ATOM   2708  CZ2 TRP A 756      75.850  47.090  68.160  1.00  0.00           C
ATOM   2709  HZ2 TRP A 756      75.780  46.030  68.370  1.00  0.00           H
ATOM   2710  CH2 TRP A 756      76.470  47.480  66.980  1.00  0.00           C
ATOM   2711  HH2 TRP A 756      76.880  46.750  66.300  1.00  0.00           H
ATOM   2712  C   TRP A 756      73.060  52.230  68.620  1.00  0.00           C
ATOM   2713  O   TRP A 756      73.060  51.760  67.490  1.00  0.00           O
ATOM   2714  N   CYS A 757      71.890  52.540  69.190  1.00  0.00           N
ATOM   2715  HN  CYS A 757      71.780  52.730  70.160  1.00  0.00           H
ATOM   2716  CA  CYS A 757      70.570  52.320  68.530  1.00  0.00           C
ATOM   2717  HA  CYS A 757      70.540  51.280  68.230  1.00  0.00           H
ATOM   2718  CB  CYS A 757      69.410  52.600  69.610  1.00  0.00           C
ATOM   2719  HB1 CYS A 757      68.430  52.410  69.110  1.00  0.00           H
ATOM   2720  HB2 CYS A 757      69.350  53.680  69.910  1.00  0.00           H
ATOM   2721  SG  CYS A 757      69.480  51.560  71.030  1.00  0.00           S
ATOM   2722  HG1 CYS A 757      70.260  52.300  71.810  1.00  0.00           H
ATOM   2723  C   CYS A 757      70.320  53.260  67.330  1.00  0.00           C
ATOM   2724  O   CYS A 757      69.990  52.760  66.230  1.00  0.00           O
ATOM   2725  N   VAL A 758      70.650  54.590  67.330  1.00  0.00           N
ATOM   2726  HN  VAL A 758      70.770  55.040  68.210  1.00  0.00           H
ATOM   2727  CA  VAL A 758      70.590  55.420  66.110  1.00  0.00           C
ATOM   2728  HA  VAL A 758      69.560  55.340  65.790  1.00  0.00           H
ATOM   2729  CB  VAL A 758      71.050  56.850  66.450  1.00  0.00           C
ATOM   2730  HB  VAL A 758      71.970  56.830  67.090  1.00  0.00           H
ATOM   2731  CG1 VAL A 758      71.300  57.730  65.240  1.00  0.00           C
ATOM   2732 HG11 VAL A 758      71.240  58.800  65.500  1.00  0.00           H
ATOM   2733 HG12 VAL A 758      70.540  57.490  64.470  1.00  0.00           H
ATOM   2734 HG13 VAL A 758      72.290  57.500  64.790  1.00  0.00           H
ATOM   2735  CG2 VAL A 758      69.890  57.420  67.330  1.00  0.00           C
ATOM   2736 HG21 VAL A 758      69.770  56.740  68.210  1.00  0.00           H
ATOM   2737 HG22 VAL A 758      68.970  57.380  66.720  1.00  0.00           H
ATOM   2738 HG23 VAL A 758      70.160  58.420  67.720  1.00  0.00           H
ATOM   2739  C   VAL A 758      71.480  54.910  65.010  1.00  0.00           C
ATOM   2740  O   VAL A 758      71.130  54.700  63.860  1.00  0.00           O
ATOM   2741  N   ILE A 759      72.750  54.550  65.350  1.00  0.00           N
ATOM   2742  HN  ILE A 759      73.030  54.710  66.300  1.00  0.00           H
ATOM   2743  CA  ILE A 759      73.730  53.950  64.460  1.00  0.00           C
ATOM   2744  HA  ILE A 759      73.750  54.550  63.560  1.00  0.00           H
ATOM   2745  CB  ILE A 759      75.150  54.090  65.010  1.00  0.00           C
ATOM   2746  HB  ILE A 759      75.070  53.670  66.030  1.00  0.00           H
ATOM   2747  CG2 ILE A 759      76.350  53.190  64.370  1.00  0.00           C
ATOM   2748 HG21 ILE A 759      75.920  52.270  63.930  1.00  0.00           H
ATOM   2749 HG22 ILE A 759      76.930  52.800  65.240  1.00  0.00           H
ATOM   2750 HG23 ILE A 759      77.100  53.660  63.710  1.00  0.00           H
ATOM   2751  CG1 ILE A 759      75.510  55.650  65.010  1.00  0.00           C
ATOM   2752 HG11 ILE A 759      76.460  55.620  65.580  1.00  0.00           H
ATOM   2753 HG12 ILE A 759      74.810  56.190  65.680  1.00  0.00           H
ATOM   2754  CD  ILE A 759      75.820  56.400  63.660  1.00  0.00           C
ATOM   2755  HD1 ILE A 759      76.600  55.820  63.110  1.00  0.00           H
ATOM   2756  HD2 ILE A 759      76.240  57.400  63.900  1.00  0.00           H
ATOM   2757  HD3 ILE A 759      74.910  56.500  63.040  1.00  0.00           H
ATOM   2758  C   ILE A 759      73.500  52.570  64.000  1.00  0.00           C
ATOM   2759  O   ILE A 759      73.600  52.260  62.870  1.00  0.00           O
ATOM   2760  N   LEU A 760      72.890  51.640  64.850  1.00  0.00           N
ATOM   2761  HN  LEU A 760      72.780  51.920  65.800  1.00  0.00           H
ATOM   2762  CA  LEU A 760      72.350  50.340  64.550  1.00  0.00           C
ATOM   2763  HA  LEU A 760      73.170  49.960  63.960  1.00  0.00           H
ATOM   2764  CB  LEU A 760      72.160  49.570  65.880  1.00  0.00           C
ATOM   2765  HB1 LEU A 760      71.340  50.190  66.320  1.00  0.00           H
ATOM   2766  HB2 LEU A 760      73.010  49.690  66.590  1.00  0.00           H
ATOM   2767  CG  LEU A 760      71.900  48.060  65.840  1.00  0.00           C
ATOM   2768  HG  LEU A 760      71.060  47.900  65.110  1.00  0.00           H
ATOM   2769  CD1 LEU A 760      73.110  47.270  65.350  1.00  0.00           C
ATOM   2770 HD11 LEU A 760      73.910  47.450  66.100  1.00  0.00           H
ATOM   2771 HD12 LEU A 760      73.390  47.750  64.390  1.00  0.00           H
ATOM   2772 HD13 LEU A 760      72.950  46.180  65.260  1.00  0.00           H
ATOM   2773  CD2 LEU A 760      71.470  47.500  67.220  1.00  0.00           C
ATOM   2774 HD21 LEU A 760      72.290  47.370  67.960  1.00  0.00           H
ATOM   2775 HD22 LEU A 760      71.050  46.490  67.150  1.00  0.00           H
ATOM   2776 HD23 LEU A 760      70.720  48.100  67.780  1.00  0.00           H
ATOM   2777  C   LEU A 760      71.130  50.510  63.600  1.00  0.00           C
ATOM   2778  O   LEU A 760      70.990  49.760  62.610  1.00  0.00           O
ATOM   2779  N   PHE A 761      70.200  51.460  63.820  1.00  0.00           N
ATOM   2780  HN  PHE A 761      70.270  52.030  64.630  1.00  0.00           H
ATOM   2781  CA  PHE A 761      69.110  51.800  62.900  1.00  0.00           C
ATOM   2782  HA  PHE A 761      68.640  50.870  62.590  1.00  0.00           H
ATOM   2783  CB  PHE A 761      68.110  52.830  63.720  1.00  0.00           C
ATOM   2784  HB1 PHE A 761      68.650  53.620  64.270  1.00  0.00           H
ATOM   2785  HB2 PHE A 761      67.640  52.070  64.390  1.00  0.00           H
ATOM   2786  CG  PHE A 761      67.140  53.550  62.830  1.00  0.00           C
ATOM   2787  CD1 PHE A 761      65.790  53.310  62.880  1.00  0.00           C
ATOM   2788  HD1 PHE A 761      65.400  52.660  63.640  1.00  0.00           H
ATOM   2789  CE1 PHE A 761      64.850  54.150  62.210  1.00  0.00           C
ATOM   2790  HE1 PHE A 761      63.830  53.850  62.340  1.00  0.00           H
ATOM   2791  CZ  PHE A 761      65.220  55.160  61.380  1.00  0.00           C
ATOM   2792  HZ  PHE A 761      64.470  55.460  60.670  1.00  0.00           H
ATOM   2793  CD2 PHE A 761      67.550  54.700  62.050  1.00  0.00           C
ATOM   2794  HD2 PHE A 761      68.610  54.900  62.010  1.00  0.00           H
ATOM   2795  CE2 PHE A 761      66.580  55.470  61.330  1.00  0.00           C
ATOM   2796  HE2 PHE A 761      66.880  56.340  60.750  1.00  0.00           H
ATOM   2797  C   PHE A 761      69.600  52.180  61.490  1.00  0.00           C
ATOM   2798  O   PHE A 761      69.280  51.530  60.480  1.00  0.00           O
ATOM   2799  N   PHE A 762      70.550  53.190  61.450  1.00  0.00           N
ATOM   2800  HN  PHE A 762      70.780  53.630  62.310  1.00  0.00           H
ATOM   2801  CA  PHE A 762      71.200  53.740  60.230  1.00  0.00           C
ATOM   2802  HA  PHE A 762      70.440  54.110  59.560  1.00  0.00           H
ATOM   2803  CB  PHE A 762      72.010  54.960  60.690  1.00  0.00           C
ATOM   2804  HB1 PHE A 762      72.580  54.760  61.620  1.00  0.00           H
ATOM   2805  HB2 PHE A 762      71.340  55.820  60.940  1.00  0.00           H
ATOM   2806  CG  PHE A 762      72.970  55.460  59.670  1.00  0.00           C
ATOM   2807  CD1 PHE A 762      72.500  56.130  58.530  1.00  0.00           C
ATOM   2808  HD1 PHE A 762      71.430  56.260  58.390  1.00  0.00           H
ATOM   2809  CE1 PHE A 762      73.330  56.470  57.460  1.00  0.00           C
ATOM   2810  HE1 PHE A 762      73.030  57.070  56.610  1.00  0.00           H
ATOM   2811  CZ  PHE A 762      74.680  56.100  57.520  1.00  0.00           C
ATOM   2812  HZ  PHE A 762      75.340  56.350  56.700  1.00  0.00           H
ATOM   2813  CD2 PHE A 762      74.310  55.040  59.700  1.00  0.00           C
ATOM   2814  HD2 PHE A 762      74.660  54.400  60.490  1.00  0.00           H
ATOM   2815  CE2 PHE A 762      75.200  55.360  58.620  1.00  0.00           C
ATOM   2816  HE2 PHE A 762      76.180  54.910  58.600  1.00  0.00           H
ATOM   2817  C   PHE A 762      71.930  52.640  59.510  1.00  0.00           C
ATOM   2818  O   PHE A 762      71.890  52.460  58.290  1.00  0.00           O
ATOM   2819  N   THR A 763      72.740  51.770  60.200  1.00  0.00           N
ATOM   2820  HN  THR A 763      72.730  51.820  61.200  1.00  0.00           H
ATOM   2821  CA  THR A 763      73.470  50.680  59.530  1.00  0.00           C
ATOM   2822  HA  THR A 763      73.850  51.070  58.600  1.00  0.00           H
ATOM   2823  CB  THR A 763      74.580  50.100  60.330  1.00  0.00           C
ATOM   2824  HB  THR A 763      75.110  49.260  59.810  1.00  0.00           H
ATOM   2825  OG1 THR A 763      74.290  49.850  61.730  1.00  0.00           O
ATOM   2826  HG1 THR A 763      74.110  50.710  62.110  1.00  0.00           H
ATOM   2827  CG2 THR A 763      75.700  51.260  60.370  1.00  0.00           C
ATOM   2828 HG21 THR A 763      76.200  51.390  59.380  1.00  0.00           H
ATOM   2829 HG22 THR A 763      76.500  51.040  61.110  1.00  0.00           H
ATOM   2830 HG23 THR A 763      75.250  52.220  60.720  1.00  0.00           H
ATOM   2831  C   THR A 763      72.670  49.590  59.090  1.00  0.00           C
ATOM   2832  O   THR A 763      72.970  48.940  58.120  1.00  0.00           O
ATOM   2833  N   THR A 764      71.580  49.200  59.800  1.00  0.00           N
ATOM   2834  HN  THR A 764      71.360  49.620  60.680  1.00  0.00           H
ATOM   2835  CA  THR A 764      70.500  48.380  59.280  1.00  0.00           C
ATOM   2836  HA  THR A 764      70.910  47.430  58.940  1.00  0.00           H
ATOM   2837  CB  THR A 764      69.400  48.210  60.310  1.00  0.00           C
ATOM   2838  HB  THR A 764      68.810  49.110  60.560  1.00  0.00           H
ATOM   2839  OG1 THR A 764      69.830  47.580  61.480  1.00  0.00           O
ATOM   2840  HG1 THR A 764      70.210  48.280  62.020  1.00  0.00           H
ATOM   2841  CG2 THR A 764      68.400  47.160  59.780  1.00  0.00           C
ATOM   2842 HG21 THR A 764      69.010  46.230  59.690  1.00  0.00           H
ATOM   2843 HG22 THR A 764      67.990  47.360  58.760  1.00  0.00           H
ATOM   2844 HG23 THR A 764      67.590  46.920  60.490  1.00  0.00           H
ATOM   2845  C   THR A 764      69.900  48.910  57.980  1.00  0.00           C
ATOM   2846  O   THR A 764      69.710  48.140  57.030  1.00  0.00           O
ATOM   2847  N   PHE A 765      69.620  50.170  57.940  1.00  0.00           N
ATOM   2848  HN  PHE A 765      69.730  50.720  58.750  1.00  0.00           H
ATOM   2849  CA  PHE A 765      69.230  50.860  56.710  1.00  0.00           C
ATOM   2850  HA  PHE A 765      68.390  50.260  56.380  1.00  0.00           H
ATOM   2851  CB  PHE A 765      68.700  52.340  56.980  1.00  0.00           C
ATOM   2852  HB1 PHE A 765      69.380  52.940  57.620  1.00  0.00           H
ATOM   2853  HB2 PHE A 765      67.750  52.290  57.540  1.00  0.00           H
ATOM   2854  CG  PHE A 765      68.390  53.030  55.630  1.00  0.00           C
ATOM   2855  CD1 PHE A 765      67.170  52.880  55.040  1.00  0.00           C
ATOM   2856  HD1 PHE A 765      66.600  52.080  55.510  1.00  0.00           H
ATOM   2857  CE1 PHE A 765      66.810  53.520  53.790  1.00  0.00           C
ATOM   2858  HE1 PHE A 765      65.930  53.190  53.260  1.00  0.00           H
ATOM   2859  CZ  PHE A 765      67.760  54.360  53.180  1.00  0.00           C
ATOM   2860  HZ  PHE A 765      67.500  54.930  52.310  1.00  0.00           H
ATOM   2861  CD2 PHE A 765      69.280  53.920  55.070  1.00  0.00           C
ATOM   2862  HD2 PHE A 765      70.280  54.100  55.470  1.00  0.00           H
ATOM   2863  CE2 PHE A 765      68.930  54.620  53.900  1.00  0.00           C
ATOM   2864  HE2 PHE A 765      69.660  55.330  53.530  1.00  0.00           H
ATOM   2865  C   PHE A 765      70.320  50.800  55.580  1.00  0.00           C
ATOM   2866  O   PHE A 765      70.100  50.410  54.430  1.00  0.00           O
ATOM   2867  N   PHE A 766      71.630  51.100  55.930  1.00  0.00           N
ATOM   2868  HN  PHE A 766      71.750  51.400  56.870  1.00  0.00           H
ATOM   2869  CA  PHE A 766      72.720  51.080  54.980  1.00  0.00           C
ATOM   2870  HA  PHE A 766      72.440  51.620  54.090  1.00  0.00           H
ATOM   2871  CB  PHE A 766      73.930  51.820  55.540  1.00  0.00           C
ATOM   2872  HB1 PHE A 766      74.040  51.440  56.580  1.00  0.00           H
ATOM   2873  HB2 PHE A 766      73.730  52.910  55.550  1.00  0.00           H
ATOM   2874  CG  PHE A 766      75.180  51.470  54.870  1.00  0.00           C
ATOM   2875  CD1 PHE A 766      76.110  50.670  55.490  1.00  0.00           C
ATOM   2876  HD1 PHE A 766      75.810  50.230  56.440  1.00  0.00           H
ATOM   2877  CE1 PHE A 766      77.380  50.470  54.900  1.00  0.00           C
ATOM   2878  HE1 PHE A 766      78.130  49.880  55.410  1.00  0.00           H
ATOM   2879  CZ  PHE A 766      77.680  51.080  53.720  1.00  0.00           C
ATOM   2880  HZ  PHE A 766      78.670  51.020  53.280  1.00  0.00           H
ATOM   2881  CD2 PHE A 766      75.440  52.070  53.630  1.00  0.00           C
ATOM   2882  HD2 PHE A 766      74.740  52.760  53.180  1.00  0.00           H
ATOM   2883  CE2 PHE A 766      76.680  51.830  52.990  1.00  0.00           C
ATOM   2884  HE2 PHE A 766      76.920  52.270  52.030  1.00  0.00           H
ATOM   2885  C   PHE A 766      73.010  49.600  54.530  1.00  0.00           C
ATOM   2886  O   PHE A 766      73.050  49.410  53.350  1.00  0.00           O
ATOM   2887  N   LEU A 767      73.230  48.600  55.390  1.00  0.00           N
ATOM   2888  HN  LEU A 767      73.240  48.830  56.370  1.00  0.00           H
ATOM   2889  CA  LEU A 767      73.530  47.250  54.980  1.00  0.00           C
ATOM   2890  HA  LEU A 767      74.400  47.280  54.340  1.00  0.00           H
ATOM   2891  CB  LEU A 767      73.790  46.410  56.200  1.00  0.00           C
ATOM   2892  HB1 LEU A 767      72.930  46.490  56.900  1.00  0.00           H
ATOM   2893  HB2 LEU A 767      74.730  46.840  56.600  1.00  0.00           H
ATOM   2894  CG  LEU A 767      74.060  44.890  55.910  1.00  0.00           C
ATOM   2895  HG  LEU A 767      73.110  44.430  55.580  1.00  0.00           H
ATOM   2896  CD1 LEU A 767      75.090  44.670  54.820  1.00  0.00           C
ATOM   2897 HD11 LEU A 767      76.050  45.110  55.160  1.00  0.00           H
ATOM   2898 HD12 LEU A 767      74.910  45.190  53.860  1.00  0.00           H
ATOM   2899 HD13 LEU A 767      75.260  43.590  54.650  1.00  0.00           H
ATOM   2900  CD2 LEU A 767      74.410  44.030  57.100  1.00  0.00           C
ATOM   2901 HD21 LEU A 767      75.010  43.150  56.790  1.00  0.00           H
ATOM   2902 HD22 LEU A 767      73.470  43.700  57.570  1.00  0.00           H
ATOM   2903 HD23 LEU A 767      75.180  44.520  57.740  1.00  0.00           H
ATOM   2904  C   LEU A 767      72.420  46.750  53.980  1.00  0.00           C
ATOM   2905  O   LEU A 767      72.630  46.150  52.930  1.00  0.00           O
ATOM   2906  N   SER A 768      71.110  46.860  54.440  1.00  0.00           N
ATOM   2907  HN  SER A 768      70.730  47.380  55.180  1.00  0.00           H
ATOM   2908  CA  SER A 768      70.020  46.500  53.550  1.00  0.00           C
ATOM   2909  HA  SER A 768      70.090  45.450  53.330  1.00  0.00           H
ATOM   2910  CB  SER A 768      68.590  46.660  54.230  1.00  0.00           C
ATOM   2911  HB1 SER A 768      68.400  45.910  55.030  1.00  0.00           H
ATOM   2912  HB2 SER A 768      67.780  46.370  53.510  1.00  0.00           H
ATOM   2913  OG  SER A 768      68.240  47.970  54.700  1.00  0.00           O
ATOM   2914  HG1 SER A 768      68.740  48.120  55.510  1.00  0.00           H
ATOM   2915  C   SER A 768      69.960  47.170  52.230  1.00  0.00           C
ATOM   2916  O   SER A 768      69.710  46.610  51.150  1.00  0.00           O
ATOM   2917  N   SER A 769      70.280  48.490  52.240  1.00  0.00           N
ATOM   2918  HN  SER A 769      70.490  48.910  53.120  1.00  0.00           H
ATOM   2919  CA  SER A 769      70.460  49.270  50.960  1.00  0.00           C
ATOM   2920  HA  SER A 769      69.600  49.090  50.340  1.00  0.00           H
ATOM   2921  CB  SER A 769      70.660  50.750  51.220  1.00  0.00           C
ATOM   2922  HB1 SER A 769      70.800  51.290  50.260  1.00  0.00           H
ATOM   2923  HB2 SER A 769      71.580  50.870  51.840  1.00  0.00           H
ATOM   2924  OG  SER A 769      69.470  51.200  51.830  1.00  0.00           O
ATOM   2925  HG1 SER A 769      69.650  51.320  52.760  1.00  0.00           H
ATOM   2926  C   SER A 769      71.570  48.850  50.110  1.00  0.00           C
ATOM   2927  O   SER A 769      71.420  48.780  48.850  1.00  0.00           O
ATOM   2928  N   PHE A 770      72.710  48.500  50.730  1.00  0.00           N
ATOM   2929  HN  PHE A 770      72.700  48.490  51.720  1.00  0.00           H
ATOM   2930  CA  PHE A 770      73.920  48.050  50.110  1.00  0.00           C
ATOM   2931  HA  PHE A 770      74.100  48.750  49.310  1.00  0.00           H
ATOM   2932  CB  PHE A 770      75.190  47.990  51.080  1.00  0.00           C
ATOM   2933  HB1 PHE A 770      75.010  47.090  51.720  1.00  0.00           H
ATOM   2934  HB2 PHE A 770      75.120  48.870  51.760  1.00  0.00           H
ATOM   2935  CG  PHE A 770      76.480  47.760  50.350  1.00  0.00           C
ATOM   2936  CD1 PHE A 770      76.790  46.480  49.720  1.00  0.00           C
ATOM   2937  HD1 PHE A 770      76.090  45.680  49.840  1.00  0.00           H
ATOM   2938  CE1 PHE A 770      78.040  46.330  49.120  1.00  0.00           C
ATOM   2939  HE1 PHE A 770      78.290  45.340  48.740  1.00  0.00           H
ATOM   2940  CZ  PHE A 770      78.840  47.430  48.850  1.00  0.00           C
ATOM   2941  HZ  PHE A 770      79.730  47.390  48.240  1.00  0.00           H
ATOM   2942  CD2 PHE A 770      77.320  48.900  50.090  1.00  0.00           C
ATOM   2943  HD2 PHE A 770      77.020  49.850  50.480  1.00  0.00           H
ATOM   2944  CE2 PHE A 770      78.490  48.720  49.350  1.00  0.00           C
ATOM   2945  HE2 PHE A 770      79.090  49.590  49.100  1.00  0.00           H
ATOM   2946  C   PHE A 770      73.630  46.760  49.370  1.00  0.00           C
ATOM   2947  O   PHE A 770      73.810  46.640  48.200  1.00  0.00           O
ATOM   2948  N   LEU A 771      73.060  45.760  50.060  1.00  0.00           N
ATOM   2949  HN  LEU A 771      72.680  45.920  50.970  1.00  0.00           H
ATOM   2950  CA  LEU A 771      72.830  44.370  49.580  1.00  0.00           C
ATOM   2951  HA  LEU A 771      73.770  43.940  49.290  1.00  0.00           H
ATOM   2952  CB  LEU A 771      72.190  43.450  50.650  1.00  0.00           C
ATOM   2953  HB1 LEU A 771      71.720  42.530  50.230  1.00  0.00           H
ATOM   2954  HB2 LEU A 771      71.380  44.000  51.180  1.00  0.00           H
ATOM   2955  CG  LEU A 771      73.240  42.970  51.740  1.00  0.00           C
ATOM   2956  HG  LEU A 771      73.940  43.750  52.110  1.00  0.00           H
ATOM   2957  CD1 LEU A 771      72.500  42.360  52.970  1.00  0.00           C
ATOM   2958 HD11 LEU A 771      73.290  42.280  53.750  1.00  0.00           H
ATOM   2959 HD12 LEU A 771      71.930  41.440  52.730  1.00  0.00           H
ATOM   2960 HD13 LEU A 771      71.800  43.140  53.320  1.00  0.00           H
ATOM   2961  CD2 LEU A 771      74.090  41.810  51.180  1.00  0.00           C
ATOM   2962 HD21 LEU A 771      74.700  41.440  52.030  1.00  0.00           H
ATOM   2963 HD22 LEU A 771      74.760  42.270  50.430  1.00  0.00           H
ATOM   2964 HD23 LEU A 771      73.420  41.000  50.840  1.00  0.00           H
ATOM   2965  C   LEU A 771      71.910  44.360  48.380  1.00  0.00           C
ATOM   2966  O   LEU A 771      72.070  43.690  47.360  1.00  0.00           O
ATOM   2967  N   LYS A 772      70.870  45.220  48.460  1.00  0.00           N
ATOM   2968  HN  LYS A 772      70.820  45.740  49.310  1.00  0.00           H
ATOM   2969  CA  LYS A 772      69.890  45.410  47.490  1.00  0.00           C
ATOM   2970  HA  LYS A 772      69.380  44.500  47.250  1.00  0.00           H
ATOM   2971  CB  LYS A 772      68.780  46.410  48.060  1.00  0.00           C
ATOM   2972  HB1 LYS A 772      69.260  47.300  48.510  1.00  0.00           H
ATOM   2973  HB2 LYS A 772      68.250  45.950  48.930  1.00  0.00           H
ATOM   2974  CG  LYS A 772      67.690  46.840  47.050  1.00  0.00           C
ATOM   2975  HG1 LYS A 772      68.180  47.300  46.160  1.00  0.00           H
ATOM   2976  HG2 LYS A 772      67.040  47.600  47.530  1.00  0.00           H
ATOM   2977  CD  LYS A 772      66.790  45.660  46.550  1.00  0.00           C
ATOM   2978  HD1 LYS A 772      66.360  45.210  47.480  1.00  0.00           H
ATOM   2979  HD2 LYS A 772      67.310  44.890  45.950  1.00  0.00           H
ATOM   2980  CE  LYS A 772      65.660  46.150  45.750  1.00  0.00           C
ATOM   2981  HE1 LYS A 772      65.810  46.800  44.870  1.00  0.00           H
ATOM   2982  HE2 LYS A 772      65.040  46.840  46.370  1.00  0.00           H
ATOM   2983  NZ  LYS A 772      64.900  44.970  45.260  1.00  0.00           N
ATOM   2984  HZ1 LYS A 772      65.610  44.270  44.970  1.00  0.00           H
ATOM   2985  HZ2 LYS A 772      64.330  45.200  44.420  1.00  0.00           H
ATOM   2986  HZ3 LYS A 772      64.260  44.540  45.950  1.00  0.00           H
ATOM   2987  C   LYS A 772      70.480  45.930  46.160  1.00  0.00           C
ATOM   2988  O   LYS A 772      70.140  45.450  45.030  1.00  0.00           O
ATOM   2989  N   GLN A 773      71.370  46.910  46.260  1.00  0.00           N
ATOM   2990  HN  GLN A 773      71.370  47.420  47.120  1.00  0.00           H
ATOM   2991  CA  GLN A 773      71.960  47.620  45.120  1.00  0.00           C
ATOM   2992  HA  GLN A 773      71.230  47.640  44.320  1.00  0.00           H
ATOM   2993  CB  GLN A 773      72.200  49.100  45.610  1.00  0.00           C
ATOM   2994  HB1 GLN A 773      72.880  49.630  44.910  1.00  0.00           H
ATOM   2995  HB2 GLN A 773      72.770  49.120  46.560  1.00  0.00           H
ATOM   2996  CG  GLN A 773      70.880  49.970  45.710  1.00  0.00           C
ATOM   2997  HG1 GLN A 773      70.200  49.620  46.520  1.00  0.00           H
ATOM   2998  HG2 GLN A 773      70.240  49.790  44.810  1.00  0.00           H
ATOM   2999  CD  GLN A 773      71.140  51.440  45.700  1.00  0.00           C
ATOM   3000  OE1 GLN A 773      70.590  52.150  46.560  1.00  0.00           O
ATOM   3001  NE2 GLN A 773      71.840  51.960  44.690  1.00  0.00           N
ATOM   3002 HE21 GLN A 773      71.930  52.950  44.580  1.00  0.00           H
ATOM   3003 HE22 GLN A 773      72.330  51.420  44.010  1.00  0.00           H
ATOM   3004  C   GLN A 773      73.230  46.980  44.620  1.00  0.00           C
ATOM   3005  O   GLN A 773      73.860  47.520  43.710  1.00  0.00           O
ATOM   3006  N   PHE A 774      73.580  45.780  45.110  1.00  0.00           N
ATOM   3007  HN  PHE A 774      73.270  45.630  46.040  1.00  0.00           H
ATOM   3008  CA  PHE A 774      74.610  44.880  44.640  1.00  0.00           C
ATOM   3009  HA  PHE A 774      75.550  45.420  44.530  1.00  0.00           H
ATOM   3010  CB  PHE A 774      74.820  43.720  45.700  1.00  0.00           C
ATOM   3011  HB1 PHE A 774      73.840  43.280  45.970  1.00  0.00           H
ATOM   3012  HB2 PHE A 774      75.280  44.180  46.600  1.00  0.00           H
ATOM   3013  CG  PHE A 774      75.720  42.590  45.260  1.00  0.00           C
ATOM   3014  CD1 PHE A 774      75.100  41.320  45.030  1.00  0.00           C
ATOM   3015  HD1 PHE A 774      74.030  41.210  45.180  1.00  0.00           H
ATOM   3016  CE1 PHE A 774      75.850  40.220  44.530  1.00  0.00           C
ATOM   3017  HE1 PHE A 774      75.330  39.280  44.410  1.00  0.00           H
ATOM   3018  CZ  PHE A 774      77.210  40.440  44.230  1.00  0.00           C
ATOM   3019  HZ  PHE A 774      77.780  39.620  43.830  1.00  0.00           H
ATOM   3020  CD2 PHE A 774      77.120  42.740  45.000  1.00  0.00           C
ATOM   3021  HD2 PHE A 774      77.580  43.710  45.030  1.00  0.00           H
ATOM   3022  CE2 PHE A 774      77.870  41.670  44.450  1.00  0.00           C
ATOM   3023  HE2 PHE A 774      78.870  41.810  44.080  1.00  0.00           H
ATOM   3024  C   PHE A 774      74.290  44.280  43.290  1.00  0.00           C
ATOM   3025  O   PHE A 774      75.060  44.150  42.330  1.00  0.00           O
ATOM   3026  N   LYS A 775      73.070  43.850  43.170  1.00  0.00           N
ATOM   3027  HN  LYS A 775      72.500  44.060  43.960  1.00  0.00           H
ATOM   3028  CA  LYS A 775      72.360  43.430  41.930  1.00  0.00           C
ATOM   3029  HA  LYS A 775      71.420  43.050  42.290  1.00  0.00           H
ATOM   3030  CB  LYS A 775      71.980  44.690  41.040  1.00  0.00           C
ATOM   3031  HB1 LYS A 775      71.700  44.360  40.010  1.00  0.00           H
ATOM   3032  HB2 LYS A 775      72.840  45.390  40.900  1.00  0.00           H
ATOM   3033  CG  LYS A 775      70.730  45.450  41.460  1.00  0.00           C
ATOM   3034  HG1 LYS A 775      70.630  46.380  40.860  1.00  0.00           H
ATOM   3035  HG2 LYS A 775      70.890  45.840  42.490  1.00  0.00           H
ATOM   3036  CD  LYS A 775      69.430  44.760  41.460  1.00  0.00           C
ATOM   3037  HD1 LYS A 775      69.510  43.710  41.800  1.00  0.00           H
ATOM   3038  HD2 LYS A 775      69.060  44.670  40.420  1.00  0.00           H
ATOM   3039  CE  LYS A 775      68.320  45.500  42.300  1.00  0.00           C
ATOM   3040  HE1 LYS A 775      68.310  46.600  42.190  1.00  0.00           H
ATOM   3041  HE2 LYS A 775      68.380  45.300  43.390  1.00  0.00           H
ATOM   3042  NZ  LYS A 775      66.930  45.110  41.940  1.00  0.00           N
ATOM   3043  HZ1 LYS A 775      66.250  45.890  42.060  1.00  0.00           H
ATOM   3044  HZ2 LYS A 775      66.530  44.230  42.320  1.00  0.00           H
ATOM   3045  HZ3 LYS A 775      66.980  44.980  40.900  1.00  0.00           H
ATOM   3046  C   LYS A 775      73.010  42.340  41.060  1.00  0.00           C
ATOM   3047  O   LYS A 775      74.060  41.760  41.360  1.00  0.00           O
ATOM   3048  N   THR A 776      72.430  42.070  39.870  1.00  0.00           N
ATOM   3049  HN  THR A 776      71.620  42.540  39.540  1.00  0.00           H
ATOM   3050  CA  THR A 776      72.940  41.000  39.030  1.00  0.00           C
ATOM   3051  HA  THR A 776      73.670  40.370  39.520  1.00  0.00           H
ATOM   3052  CB  THR A 776      71.920  40.050  38.520  1.00  0.00           C
ATOM   3053  HB  THR A 776      71.070  40.640  38.110  1.00  0.00           H
ATOM   3054  OG1 THR A 776      71.410  39.220  39.550  1.00  0.00           O
ATOM   3055  HG1 THR A 776      70.910  39.800  40.130  1.00  0.00           H
ATOM   3056  CG2 THR A 776      72.510  39.150  37.460  1.00  0.00           C
ATOM   3057 HG21 THR A 776      72.750  39.650  36.490  1.00  0.00           H
ATOM   3058 HG22 THR A 776      71.820  38.280  37.380  1.00  0.00           H
ATOM   3059 HG23 THR A 776      73.440  38.650  37.800  1.00  0.00           H
ATOM   3060  C   THR A 776      73.630  41.700  37.920  1.00  0.00           C
ATOM   3061  O   THR A 776      73.020  42.620  37.360  1.00  0.00           O
ATOM   3062  N   LYS A 777      74.910  41.380  37.730  1.00  0.00           N
ATOM   3063  HN  LYS A 777      75.420  40.760  38.310  1.00  0.00           H
ATOM   3064  CA  LYS A 777      75.710  41.900  36.630  1.00  0.00           C
ATOM   3065  HA  LYS A 777      75.050  42.180  35.830  1.00  0.00           H
ATOM   3066  CB  LYS A 777      76.720  43.000  37.080  1.00  0.00           C
ATOM   3067  HB1 LYS A 777      77.650  42.640  37.590  1.00  0.00           H
ATOM   3068  HB2 LYS A 777      76.210  43.600  37.870  1.00  0.00           H
ATOM   3069  CG  LYS A 777      77.010  43.970  35.930  1.00  0.00           C
ATOM   3070  HG1 LYS A 777      77.410  43.560  34.970  1.00  0.00           H
ATOM   3071  HG2 LYS A 777      77.860  44.590  36.290  1.00  0.00           H
ATOM   3072  CD  LYS A 777      75.770  44.850  35.500  1.00  0.00           C
ATOM   3073  HD1 LYS A 777      75.560  45.620  36.270  1.00  0.00           H
ATOM   3074  HD2 LYS A 777      74.920  44.140  35.400  1.00  0.00           H
ATOM   3075  CE  LYS A 777      76.000  45.600  34.130  1.00  0.00           C
ATOM   3076  HE1 LYS A 777      75.000  46.060  33.930  1.00  0.00           H
ATOM   3077  HE2 LYS A 777      76.410  44.910  33.370  1.00  0.00           H
ATOM   3078  NZ  LYS A 777      76.940  46.720  34.350  1.00  0.00           N
ATOM   3079  HZ1 LYS A 777      77.680  46.550  35.060  1.00  0.00           H
ATOM   3080  HZ2 LYS A 777      76.400  47.510  34.740  1.00  0.00           H
ATOM   3081  HZ3 LYS A 777      77.410  47.060  33.490  1.00  0.00           H
ATOM   3082  C   LYS A 777      76.560  40.700  36.200  1.00  0.00           C
ATOM   3083  O   LYS A 777      76.580  39.690  36.890  1.00  0.00           O
ATOM   3084  N   ARG A 778      77.330  40.650  35.020  1.00  0.00           N
ATOM   3085  HN  ARG A 778      77.170  41.450  34.460  1.00  0.00           H
ATOM   3086  CA  ARG A 778      78.510  39.800  34.820  1.00  0.00           C
ATOM   3087  HA  ARG A 778      78.180  38.840  34.460  1.00  0.00           H
ATOM   3088  CB  ARG A 778      79.460  40.320  33.600  1.00  0.00           C
ATOM   3089  HB1 ARG A 778      78.830  40.020  32.720  1.00  0.00           H
ATOM   3090  HB2 ARG A 778      80.250  39.560  33.660  1.00  0.00           H
ATOM   3091  CG  ARG A 778      79.990  41.720  33.840  1.00  0.00           C
ATOM   3092  HG1 ARG A 778      80.720  41.700  34.670  1.00  0.00           H
ATOM   3093  HG2 ARG A 778      79.190  42.470  34.030  1.00  0.00           H
ATOM   3094  CD  ARG A 778      80.740  42.350  32.670  1.00  0.00           C
ATOM   3095  HD1 ARG A 778      80.240  42.060  31.720  1.00  0.00           H
ATOM   3096  HD2 ARG A 778      81.810  42.060  32.760  1.00  0.00           H
ATOM   3097  NE  ARG A 778      80.710  43.800  32.760  1.00  0.00           N
ATOM   3098  HE  ARG A 778      81.490  44.350  33.020  1.00  0.00           H
ATOM   3099  CZ  ARG A 778      79.750  44.590  32.320  1.00  0.00           C
ATOM   3100  NH1 ARG A 778      78.640  44.220  31.810  1.00  0.00           N
ATOM   3101 HH11 ARG A 778      78.630  43.260  31.500  1.00  0.00           H
ATOM   3102 HH12 ARG A 778      78.010  44.850  31.370  1.00  0.00           H
ATOM   3103  NH2 ARG A 778      79.820  45.880  32.490  1.00  0.00           N
ATOM   3104 HH21 ARG A 778      80.640  46.200  32.970  1.00  0.00           H
ATOM   3105 HH22 ARG A 778      79.040  46.420  32.180  1.00  0.00           H
ATOM   3106  C   ARG A 778      79.350  39.530  36.080  1.00  0.00           C
ATOM   3107  O   ARG A 778      79.590  40.390  36.950  1.00  0.00           O
ATOM   3108  N   TYR A 779      79.910  38.300  36.170  1.00  0.00           N
ATOM   3109  HN  TYR A 779      79.550  37.650  35.480  1.00  0.00           H
ATOM   3110  CA  TYR A 779      80.780  37.810  37.250  1.00  0.00           C
ATOM   3111  HA  TYR A 779      81.010  36.760  37.100  1.00  0.00           H
ATOM   3112  CB  TYR A 779      82.140  38.570  37.280  1.00  0.00           C
ATOM   3113  HB1 TYR A 779      82.820  38.060  38.010  1.00  0.00           H
ATOM   3114  HB2 TYR A 779      81.970  39.620  37.580  1.00  0.00           H
ATOM   3115  CG  TYR A 779      82.800  38.420  35.930  1.00  0.00           C
ATOM   3116  CD1 TYR A 779      83.430  37.230  35.570  1.00  0.00           C
ATOM   3117  HD1 TYR A 779      83.540  36.340  36.180  1.00  0.00           H
ATOM   3118  CE1 TYR A 779      83.900  37.070  34.310  1.00  0.00           C
ATOM   3119  HE1 TYR A 779      84.450  36.210  33.980  1.00  0.00           H
ATOM   3120  CZ  TYR A 779      83.770  38.070  33.330  1.00  0.00           C
ATOM   3121  OH  TYR A 779      84.070  37.780  31.920  1.00  0.00           O
ATOM   3122  HH  TYR A 779      84.010  38.620  31.460  1.00  0.00           H
ATOM   3123  CD2 TYR A 779      82.770  39.500  35.020  1.00  0.00           C
ATOM   3124  HD2 TYR A 779      82.280  40.430  35.280  1.00  0.00           H
ATOM   3125  CE2 TYR A 779      83.180  39.280  33.670  1.00  0.00           C
ATOM   3126  HE2 TYR A 779      83.090  40.040  32.910  1.00  0.00           H
ATOM   3127  C   TYR A 779      80.170  37.700  38.650  1.00  0.00           C
ATOM   3128  O   TYR A 779      79.320  38.550  39.040  1.00  0.00           O
ATOM   3129  N   PHE A 780      80.590  36.680  39.370  1.00  0.00           N
ATOM   3130  HN  PHE A 780      81.340  36.140  39.010  1.00  0.00           H
ATOM   3131  CA  PHE A 780      80.020  36.100  40.550  1.00  0.00           C
ATOM   3132  HA  PHE A 780      80.700  35.300  40.820  1.00  0.00           H
ATOM   3133  CB  PHE A 780      80.120  37.080  41.790  1.00  0.00           C
ATOM   3134  HB1 PHE A 780      79.480  37.990  41.670  1.00  0.00           H
ATOM   3135  HB2 PHE A 780      81.170  37.420  41.920  1.00  0.00           H
ATOM   3136  CG  PHE A 780      79.710  36.410  43.100  1.00  0.00           C
ATOM   3137  CD1 PHE A 780      78.370  36.490  43.680  1.00  0.00           C
ATOM   3138  HD1 PHE A 780      77.640  36.980  43.080  1.00  0.00           H
ATOM   3139  CE1 PHE A 780      78.060  35.860  44.910  1.00  0.00           C
ATOM   3140  HE1 PHE A 780      77.090  36.080  45.330  1.00  0.00           H
ATOM   3141  CZ  PHE A 780      79.080  35.250  45.630  1.00  0.00           C
ATOM   3142  HZ  PHE A 780      78.830  34.720  46.540  1.00  0.00           H
ATOM   3143  CD2 PHE A 780      80.640  35.650  43.900  1.00  0.00           C
ATOM   3144  HD2 PHE A 780      81.630  35.500  43.490  1.00  0.00           H
ATOM   3145  CE2 PHE A 780      80.360  35.080  45.160  1.00  0.00           C
ATOM   3146  HE2 PHE A 780      81.100  34.510  45.710  1.00  0.00           H
ATOM   3147  C   PHE A 780      78.690  35.510  40.210  1.00  0.00           C
ATOM   3148  O   PHE A 780      77.920  36.280  39.630  1.00  0.00           O
ATOM   3149  N   PRO A 781      78.370  34.210  40.410  1.00  0.00           N
ATOM   3150  CD  PRO A 781      79.300  33.200  41.030  1.00  0.00           C
ATOM   3151  HD1 PRO A 781      79.470  33.440  42.100  1.00  0.00           H
ATOM   3152  HD2 PRO A 781      80.310  33.170  40.570  1.00  0.00           H
ATOM   3153  CA  PRO A 781      77.180  33.570  39.900  1.00  0.00           C
ATOM   3154  HA  PRO A 781      77.490  33.280  38.910  1.00  0.00           H
ATOM   3155  CB  PRO A 781      77.130  32.270  40.710  1.00  0.00           C
ATOM   3156  HB1 PRO A 781      76.530  31.560  40.110  1.00  0.00           H
ATOM   3157  HB2 PRO A 781      76.670  32.490  41.690  1.00  0.00           H
ATOM   3158  CG  PRO A 781      78.600  31.770  40.790  1.00  0.00           C
ATOM   3159  HG1 PRO A 781      78.760  31.010  41.590  1.00  0.00           H
ATOM   3160  HG2 PRO A 781      78.930  31.370  39.810  1.00  0.00           H
ATOM   3161  C   PRO A 781      75.840  34.270  39.730  1.00  0.00           C
ATOM   3162  O   PRO A 781      75.530  35.080  40.610  1.00  0.00           O
ATOM   3163  N   THR A 782      75.070  34.010  38.670  1.00  0.00           N
ATOM   3164  HN  THR A 782      75.440  33.340  38.030  1.00  0.00           H
ATOM   3165  CA  THR A 782      73.800  34.710  38.330  1.00  0.00           C
ATOM   3166  HA  THR A 782      74.060  35.750  38.250  1.00  0.00           H
ATOM   3167  CB  THR A 782      73.380  34.340  36.900  1.00  0.00           C
ATOM   3168  HB  THR A 782      72.430  34.830  36.600  1.00  0.00           H
ATOM   3169  OG1 THR A 782      73.210  32.950  36.670  1.00  0.00           O
ATOM   3170  HG1 THR A 782      74.070  32.540  36.780  1.00  0.00           H
ATOM   3171  CG2 THR A 782      74.460  34.800  35.920  1.00  0.00           C
ATOM   3172 HG21 THR A 782      74.170  35.850  35.710  1.00  0.00           H
ATOM   3173 HG22 THR A 782      74.350  34.240  34.960  1.00  0.00           H
ATOM   3174 HG23 THR A 782      75.480  34.680  36.350  1.00  0.00           H
ATOM   3175  C   THR A 782      72.580  34.630  39.290  1.00  0.00           C
ATOM   3176  O   THR A 782      72.050  35.700  39.670  1.00  0.00           O
ATOM   3177  N   LYS A 783      72.290  33.430  39.850  1.00  0.00           N
ATOM   3178  HN  LYS A 783      72.770  32.610  39.540  1.00  0.00           H
ATOM   3179  CA  LYS A 783      71.200  33.200  40.860  1.00  0.00           C
ATOM   3180  HA  LYS A 783      70.360  33.850  40.650  1.00  0.00           H
ATOM   3181  CB  LYS A 783      70.580  31.770  40.710  1.00  0.00           C
ATOM   3182  HB1 LYS A 783      69.620  31.640  41.250  1.00  0.00           H
ATOM   3183  HB2 LYS A 783      71.240  31.030  41.210  1.00  0.00           H
ATOM   3184  CG  LYS A 783      70.390  31.350  39.230  1.00  0.00           C
ATOM   3185  HG1 LYS A 783      70.080  30.300  39.070  1.00  0.00           H
ATOM   3186  HG2 LYS A 783      71.400  31.370  38.760  1.00  0.00           H
ATOM   3187  CD  LYS A 783      69.490  32.380  38.470  1.00  0.00           C
ATOM   3188  HD1 LYS A 783      69.560  32.210  37.380  1.00  0.00           H
ATOM   3189  HD2 LYS A 783      70.000  33.370  38.540  1.00  0.00           H
ATOM   3190  CE  LYS A 783      68.010  32.450  38.830  1.00  0.00           C
ATOM   3191  HE1 LYS A 783      67.490  33.280  38.290  1.00  0.00           H
ATOM   3192  HE2 LYS A 783      67.840  32.530  39.920  1.00  0.00           H
ATOM   3193  NZ  LYS A 783      67.330  31.180  38.450  1.00  0.00           N
ATOM   3194  HZ1 LYS A 783      67.910  30.330  38.610  1.00  0.00           H
ATOM   3195  HZ2 LYS A 783      67.230  31.160  37.420  1.00  0.00           H
ATOM   3196  HZ3 LYS A 783      66.400  31.090  38.910  1.00  0.00           H
ATOM   3197  C   LYS A 783      71.700  33.450  42.240  1.00  0.00           C
ATOM   3198  O   LYS A 783      70.880  33.760  43.120  1.00  0.00           O
ATOM   3199  N   VAL A 784      72.990  33.440  42.460  1.00  0.00           N
ATOM   3200  HN  VAL A 784      73.670  33.130  41.790  1.00  0.00           H
ATOM   3201  CA  VAL A 784      73.490  33.820  43.790  1.00  0.00           C
ATOM   3202  HA  VAL A 784      72.820  33.520  44.590  1.00  0.00           H
ATOM   3203  CB  VAL A 784      74.870  33.320  44.170  1.00  0.00           C
ATOM   3204  HB  VAL A 784      75.500  33.920  43.480  1.00  0.00           H
ATOM   3205  CG1 VAL A 784      75.280  33.730  45.570  1.00  0.00           C
ATOM   3206 HG11 VAL A 784      75.360  34.830  45.670  1.00  0.00           H
ATOM   3207 HG12 VAL A 784      76.230  33.260  45.910  1.00  0.00           H
ATOM   3208 HG13 VAL A 784      74.560  33.250  46.260  1.00  0.00           H
ATOM   3209  CG2 VAL A 784      75.230  31.810  43.950  1.00  0.00           C
ATOM   3210 HG21 VAL A 784      74.580  31.250  44.650  1.00  0.00           H
ATOM   3211 HG22 VAL A 784      76.300  31.560  44.140  1.00  0.00           H
ATOM   3212 HG23 VAL A 784      74.920  31.460  42.940  1.00  0.00           H
ATOM   3213  C   VAL A 784      73.330  35.350  43.950  1.00  0.00           C
ATOM   3214  O   VAL A 784      73.050  35.810  45.050  1.00  0.00           O
ATOM   3215  N   ARG A 785      73.480  36.150  42.860  1.00  0.00           N
ATOM   3216  HN  ARG A 785      73.790  35.600  42.080  1.00  0.00           H
ATOM   3217  CA  ARG A 785      73.360  37.580  42.850  1.00  0.00           C
ATOM   3218  HA  ARG A 785      73.890  37.990  43.700  1.00  0.00           H
ATOM   3219  CB  ARG A 785      74.050  38.260  41.610  1.00  0.00           C
ATOM   3220  HB1 ARG A 785      73.770  39.340  41.530  1.00  0.00           H
ATOM   3221  HB2 ARG A 785      73.710  37.780  40.660  1.00  0.00           H
ATOM   3222  CG  ARG A 785      75.560  38.130  41.670  1.00  0.00           C
ATOM   3223  HG1 ARG A 785      75.850  37.050  41.620  1.00  0.00           H
ATOM   3224  HG2 ARG A 785      76.100  38.440  42.600  1.00  0.00           H
ATOM   3225  CD  ARG A 785      76.420  38.870  40.530  1.00  0.00           C
ATOM   3226  HD1 ARG A 785      76.010  38.590  39.550  1.00  0.00           H
ATOM   3227  HD2 ARG A 785      77.480  38.570  40.630  1.00  0.00           H
ATOM   3228  NE  ARG A 785      76.230  40.370  40.790  1.00  0.00           N
ATOM   3229  HE  ARG A 785      75.460  40.640  41.360  1.00  0.00           H
ATOM   3230  CZ  ARG A 785      77.150  41.240  40.660  1.00  0.00           C
ATOM   3231  NH1 ARG A 785      78.410  40.960  40.390  1.00  0.00           N
ATOM   3232 HH11 ARG A 785      78.920  41.760  40.060  1.00  0.00           H
ATOM   3233 HH12 ARG A 785      78.640  40.060  40.030  1.00  0.00           H
ATOM   3234  NH2 ARG A 785      76.840  42.510  40.890  1.00  0.00           N
ATOM   3235 HH21 ARG A 785      77.410  43.240  40.520  1.00  0.00           H
ATOM   3236 HH22 ARG A 785      75.930  42.760  41.220  1.00  0.00           H
ATOM   3237  C   ARG A 785      71.950  38.120  43.090  1.00  0.00           C
ATOM   3238  O   ARG A 785      71.830  38.970  44.010  1.00  0.00           O
ATOM   3239  N   SER A 786      71.000  37.530  42.390  1.00  0.00           N
ATOM   3240  HN  SER A 786      71.180  36.940  41.610  1.00  0.00           H
ATOM   3241  CA  SER A 786      69.630  37.850  42.670  1.00  0.00           C
ATOM   3242  HA  SER A 786      69.500  38.920  42.770  1.00  0.00           H
ATOM   3243  CB  SER A 786      68.680  37.460  41.510  1.00  0.00           C
ATOM   3244  HB1 SER A 786      68.770  38.260  40.740  1.00  0.00           H
ATOM   3245  HB2 SER A 786      67.610  37.530  41.800  1.00  0.00           H
ATOM   3246  OG  SER A 786      68.870  36.180  40.920  1.00  0.00           O
ATOM   3247  HG1 SER A 786      68.590  35.540  41.570  1.00  0.00           H
ATOM   3248  C   SER A 786      69.110  37.350  43.980  1.00  0.00           C
ATOM   3249  O   SER A 786      68.330  38.090  44.580  1.00  0.00           O
ATOM   3250  N   THR A 787      69.610  36.170  44.470  1.00  0.00           N
ATOM   3251  HN  THR A 787      70.010  35.530  43.810  1.00  0.00           H
ATOM   3252  CA  THR A 787      69.370  35.710  45.800  1.00  0.00           C
ATOM   3253  HA  THR A 787      68.310  35.620  45.960  1.00  0.00           H
ATOM   3254  CB  THR A 787      70.000  34.340  46.060  1.00  0.00           C
ATOM   3255  HB  THR A 787      71.050  34.260  45.710  1.00  0.00           H
ATOM   3256  OG1 THR A 787      69.190  33.400  45.390  1.00  0.00           O
ATOM   3257  HG1 THR A 787      69.600  33.380  44.530  1.00  0.00           H
ATOM   3258  CG2 THR A 787      69.950  33.980  47.610  1.00  0.00           C
ATOM   3259 HG21 THR A 787      70.630  34.630  48.220  1.00  0.00           H
ATOM   3260 HG22 THR A 787      70.340  32.950  47.760  1.00  0.00           H
ATOM   3261 HG23 THR A 787      68.890  33.840  47.900  1.00  0.00           H
ATOM   3262  C   THR A 787      69.790  36.720  46.880  1.00  0.00           C
ATOM   3263  O   THR A 787      69.090  37.060  47.800  1.00  0.00           O
ATOM   3264  N   ILE A 788      71.020  37.340  46.760  1.00  0.00           N
ATOM   3265  HN  ILE A 788      71.690  37.100  46.050  1.00  0.00           H
ATOM   3266  CA  ILE A 788      71.610  38.280  47.630  1.00  0.00           C
ATOM   3267  HA  ILE A 788      71.560  37.860  48.630  1.00  0.00           H
ATOM   3268  CB  ILE A 788      73.030  38.560  47.360  1.00  0.00           C
ATOM   3269  HB  ILE A 788      73.180  38.890  46.310  1.00  0.00           H
ATOM   3270  CG2 ILE A 788      73.430  39.850  48.250  1.00  0.00           C
ATOM   3271 HG21 ILE A 788      73.220  39.640  49.330  1.00  0.00           H
ATOM   3272 HG22 ILE A 788      72.920  40.820  48.060  1.00  0.00           H
ATOM   3273 HG23 ILE A 788      74.490  40.150  48.150  1.00  0.00           H
ATOM   3274  CG1 ILE A 788      73.970  37.350  47.690  1.00  0.00           C
ATOM   3275 HG11 ILE A 788      73.450  36.370  47.580  1.00  0.00           H
ATOM   3276 HG12 ILE A 788      74.190  37.390  48.770  1.00  0.00           H
ATOM   3277  CD  ILE A 788      75.230  37.580  46.960  1.00  0.00           C
ATOM   3278  HD1 ILE A 788      75.930  36.800  47.320  1.00  0.00           H
ATOM   3279  HD2 ILE A 788      75.630  38.580  47.240  1.00  0.00           H
ATOM   3280  HD3 ILE A 788      75.160  37.560  45.860  1.00  0.00           H
ATOM   3281  C   ILE A 788      70.750  39.590  47.680  1.00  0.00           C
ATOM   3282  O   ILE A 788      70.330  40.100  48.720  1.00  0.00           O
ATOM   3283  N   SER A 789      70.450  40.160  46.450  1.00  0.00           N
ATOM   3284  HN  SER A 789      70.740  39.750  45.590  1.00  0.00           H
ATOM   3285  CA  SER A 789      69.680  41.350  46.330  1.00  0.00           C
ATOM   3286  HA  SER A 789      70.100  42.180  46.870  1.00  0.00           H
ATOM   3287  CB  SER A 789      69.770  41.790  44.790  1.00  0.00           C
ATOM   3288  HB1 SER A 789      69.460  40.920  44.170  1.00  0.00           H
ATOM   3289  HB2 SER A 789      70.860  41.970  44.630  1.00  0.00           H
ATOM   3290  OG  SER A 789      69.020  42.950  44.340  1.00  0.00           O
ATOM   3291  HG1 SER A 789      69.390  43.730  44.780  1.00  0.00           H
ATOM   3292  C   SER A 789      68.280  41.310  46.740  1.00  0.00           C
ATOM   3293  O   SER A 789      67.770  42.100  47.500  1.00  0.00           O
ATOM   3294  N   ASP A 790      67.580  40.300  46.260  1.00  0.00           N
ATOM   3295  HN  ASP A 790      68.060  39.690  45.640  1.00  0.00           H
ATOM   3296  CA  ASP A 790      66.190  39.980  46.710  1.00  0.00           C
ATOM   3297  HA  ASP A 790      65.700  40.930  46.630  1.00  0.00           H
ATOM   3298  CB  ASP A 790      65.490  38.950  45.850  1.00  0.00           C
ATOM   3299  HB1 ASP A 790      64.430  38.850  46.160  1.00  0.00           H
ATOM   3300  HB2 ASP A 790      65.910  37.930  45.730  1.00  0.00           H
ATOM   3301  CG  ASP A 790      65.220  39.480  44.460  1.00  0.00           C
ATOM   3302  OD1 ASP A 790      65.430  40.740  44.270  1.00  0.00           O
ATOM   3303  OD2 ASP A 790      64.930  38.740  43.520  1.00  0.00           O
ATOM   3304  C   ASP A 790      65.960  39.640  48.150  1.00  0.00           C
ATOM   3305  O   ASP A 790      64.930  40.010  48.740  1.00  0.00           O
ATOM   3306  N   PHE A 791      66.910  38.930  48.860  1.00  0.00           N
ATOM   3307  HN  PHE A 791      67.640  38.560  48.310  1.00  0.00           H
ATOM   3308  CA  PHE A 791      66.790  38.630  50.300  1.00  0.00           C
ATOM   3309  HA  PHE A 791      65.750  38.620  50.580  1.00  0.00           H
ATOM   3310  CB  PHE A 791      67.200  37.170  50.610  1.00  0.00           C
ATOM   3311  HB1 PHE A 791      67.320  37.110  51.720  1.00  0.00           H
ATOM   3312  HB2 PHE A 791      68.230  37.000  50.210  1.00  0.00           H
ATOM   3313  CG  PHE A 791      66.260  36.090  50.280  1.00  0.00           C
ATOM   3314  CD1 PHE A 791      66.600  35.190  49.330  1.00  0.00           C
ATOM   3315  HD1 PHE A 791      67.560  35.370  48.860  1.00  0.00           H
ATOM   3316  CE1 PHE A 791      65.710  34.220  48.940  1.00  0.00           C
ATOM   3317  HE1 PHE A 791      65.890  33.580  48.090  1.00  0.00           H
ATOM   3318  CZ  PHE A 791      64.500  34.080  49.530  1.00  0.00           C
ATOM   3319  HZ  PHE A 791      63.830  33.290  49.210  1.00  0.00           H
ATOM   3320  CD2 PHE A 791      65.070  35.900  51.030  1.00  0.00           C
ATOM   3321  HD2 PHE A 791      64.850  36.470  51.920  1.00  0.00           H
ATOM   3322  CE2 PHE A 791      64.140  34.890  50.630  1.00  0.00           C
ATOM   3323  HE2 PHE A 791      63.230  34.770  51.200  1.00  0.00           H
ATOM   3324  C   PHE A 791      67.480  39.650  51.250  1.00  0.00           C
ATOM   3325  O   PHE A 791      67.900  39.460  52.420  1.00  0.00           O
ATOM   3326  N   ALA A 792      67.760  40.950  50.650  1.00  0.00           N
ATOM   3327  HN  ALA A 792      67.370  41.190  49.760  1.00  0.00           H
ATOM   3328  CA  ALA A 792      68.570  41.980  51.300  1.00  0.00           C
ATOM   3329  HA  ALA A 792      69.640  41.880  51.270  1.00  0.00           H
ATOM   3330  CB  ALA A 792      68.460  43.250  50.410  1.00  0.00           C
ATOM   3331  HB1 ALA A 792      68.970  44.100  50.920  1.00  0.00           H
ATOM   3332  HB2 ALA A 792      67.390  43.470  50.240  1.00  0.00           H
ATOM   3333  HB3 ALA A 792      68.940  43.170  49.420  1.00  0.00           H
ATOM   3334  C   ALA A 792      68.150  42.280  52.800  1.00  0.00           C
ATOM   3335  O   ALA A 792      69.010  42.330  53.670  1.00  0.00           O
ATOM   3336  N   VAL A 793      66.840  42.440  53.080  1.00  0.00           N
ATOM   3337  HN  VAL A 793      66.180  42.500  52.350  1.00  0.00           H
ATOM   3338  CA  VAL A 793      66.390  42.480  54.460  1.00  0.00           C
ATOM   3339  HA  VAL A 793      66.870  43.340  54.920  1.00  0.00           H
ATOM   3340  CB  VAL A 793      64.880  42.870  54.430  1.00  0.00           C
ATOM   3341  HB  VAL A 793      64.390  42.250  53.650  1.00  0.00           H
ATOM   3342  CG1 VAL A 793      64.180  42.670  55.760  1.00  0.00           C
ATOM   3343 HG11 VAL A 793      64.800  43.110  56.580  1.00  0.00           H
ATOM   3344 HG12 VAL A 793      64.110  41.580  55.880  1.00  0.00           H
ATOM   3345 HG13 VAL A 793      63.130  43.030  55.800  1.00  0.00           H
ATOM   3346  CG2 VAL A 793      64.720  44.370  54.040  1.00  0.00           C
ATOM   3347 HG21 VAL A 793      63.670  44.560  53.740  1.00  0.00           H
ATOM   3348 HG22 VAL A 793      65.390  44.510  53.170  1.00  0.00           H
ATOM   3349 HG23 VAL A 793      65.000  45.060  54.870  1.00  0.00           H
ATOM   3350  C   VAL A 793      66.590  41.240  55.330  1.00  0.00           C
ATOM   3351  O   VAL A 793      67.210  41.390  56.400  1.00  0.00           O
ATOM   3352  N   PHE A 794      66.220  40.070  54.850  1.00  0.00           N
ATOM   3353  HN  PHE A 794      66.010  40.120  53.870  1.00  0.00           H
ATOM   3354  CA  PHE A 794      66.490  38.810  55.570  1.00  0.00           C
ATOM   3355  HA  PHE A 794      65.960  38.760  56.520  1.00  0.00           H
ATOM   3356  CB  PHE A 794      65.960  37.550  54.660  1.00  0.00           C
ATOM   3357  HB1 PHE A 794      66.500  37.570  53.690  1.00  0.00           H
ATOM   3358  HB2 PHE A 794      64.880  37.590  54.440  1.00  0.00           H
ATOM   3359  CG  PHE A 794      66.190  36.190  55.270  1.00  0.00           C
ATOM   3360  CD1 PHE A 794      66.430  35.140  54.400  1.00  0.00           C
ATOM   3361  HD1 PHE A 794      66.440  35.330  53.330  1.00  0.00           H
ATOM   3362  CE1 PHE A 794      66.740  33.860  54.940  1.00  0.00           C
ATOM   3363  HE1 PHE A 794      67.040  33.040  54.320  1.00  0.00           H
ATOM   3364  CZ  PHE A 794      66.730  33.620  56.310  1.00  0.00           C
ATOM   3365  HZ  PHE A 794      67.060  32.640  56.610  1.00  0.00           H
ATOM   3366  CD2 PHE A 794      66.040  35.960  56.650  1.00  0.00           C
ATOM   3367  HD2 PHE A 794      65.850  36.770  57.340  1.00  0.00           H
ATOM   3368  CE2 PHE A 794      66.350  34.700  57.150  1.00  0.00           C
ATOM   3369  HE2 PHE A 794      66.170  34.680  58.210  1.00  0.00           H
ATOM   3370  C   PHE A 794      67.980  38.690  56.000  1.00  0.00           C
ATOM   3371  O   PHE A 794      68.290  38.380  57.150  1.00  0.00           O
ATOM   3372  N   LEU A 795      68.860  38.940  55.040  1.00  0.00           N
ATOM   3373  HN  LEU A 795      68.580  39.010  54.090  1.00  0.00           H
ATOM   3374  CA  LEU A 795      70.350  38.860  55.130  1.00  0.00           C
ATOM   3375  HA  LEU A 795      70.660  37.920  55.550  1.00  0.00           H
ATOM   3376  CB  LEU A 795      71.050  38.870  53.760  1.00  0.00           C
ATOM   3377  HB1 LEU A 795      72.150  38.920  53.770  1.00  0.00           H
ATOM   3378  HB2 LEU A 795      70.750  39.840  53.300  1.00  0.00           H
ATOM   3379  CG  LEU A 795      70.620  37.660  52.980  1.00  0.00           C
ATOM   3380  HG  LEU A 795      69.500  37.610  52.930  1.00  0.00           H
ATOM   3381  CD1 LEU A 795      70.980  37.930  51.500  1.00  0.00           C
ATOM   3382 HD11 LEU A 795      71.090  36.940  51.010  1.00  0.00           H
ATOM   3383 HD12 LEU A 795      72.020  38.350  51.580  1.00  0.00           H
ATOM   3384 HD13 LEU A 795      70.460  38.700  50.890  1.00  0.00           H
ATOM   3385  CD2 LEU A 795      71.220  36.320  53.420  1.00  0.00           C
ATOM   3386 HD21 LEU A 795      70.950  35.580  52.640  1.00  0.00           H
ATOM   3387 HD22 LEU A 795      70.960  35.970  54.440  1.00  0.00           H
ATOM   3388 HD23 LEU A 795      72.310  36.490  53.530  1.00  0.00           H
ATOM   3389  C   LEU A 795      70.940  39.840  56.120  1.00  0.00           C
ATOM   3390  O   LEU A 795      71.770  39.570  56.960  1.00  0.00           O
ATOM   3391  N   THR A 796      70.300  41.030  56.190  1.00  0.00           N
ATOM   3392  HN  THR A 796      69.520  41.200  55.600  1.00  0.00           H
ATOM   3393  CA  THR A 796      70.540  42.100  57.080  1.00  0.00           C
ATOM   3394  HA  THR A 796      71.610  42.270  57.010  1.00  0.00           H
ATOM   3395  CB  THR A 796      69.800  43.420  56.690  1.00  0.00           C
ATOM   3396  HB  THR A 796      68.700  43.250  56.790  1.00  0.00           H
ATOM   3397  OG1 THR A 796      70.110  43.900  55.410  1.00  0.00           O
ATOM   3398  HG1 THR A 796      69.870  43.210  54.780  1.00  0.00           H
ATOM   3399  CG2 THR A 796      70.220  44.530  57.620  1.00  0.00           C
ATOM   3400 HG21 THR A 796      69.660  45.480  57.430  1.00  0.00           H
ATOM   3401 HG22 THR A 796      71.270  44.820  57.410  1.00  0.00           H
ATOM   3402 HG23 THR A 796      70.090  44.240  58.680  1.00  0.00           H
ATOM   3403  C   THR A 796      70.280  41.790  58.470  1.00  0.00           C
ATOM   3404  O   THR A 796      71.050  41.990  59.420  1.00  0.00           O
ATOM   3405  N   ILE A 797      69.060  41.230  58.650  1.00  0.00           N
ATOM   3406  HN  ILE A 797      68.390  41.230  57.910  1.00  0.00           H
ATOM   3407  CA  ILE A 797      68.580  40.780  59.920  1.00  0.00           C
ATOM   3408  HA  ILE A 797      68.610  41.550  60.670  1.00  0.00           H
ATOM   3409  CB  ILE A 797      67.130  40.340  59.760  1.00  0.00           C
ATOM   3410  HB  ILE A 797      67.110  39.580  58.950  1.00  0.00           H
ATOM   3411  CG2 ILE A 797      66.660  39.730  61.090  1.00  0.00           C
ATOM   3412 HG21 ILE A 797      67.190  38.800  61.380  1.00  0.00           H
ATOM   3413 HG22 ILE A 797      65.590  39.430  61.100  1.00  0.00           H
ATOM   3414 HG23 ILE A 797      66.840  40.570  61.790  1.00  0.00           H
ATOM   3415  CG1 ILE A 797      66.270  41.570  59.440  1.00  0.00           C
ATOM   3416 HG11 ILE A 797      66.620  42.140  58.560  1.00  0.00           H
ATOM   3417 HG12 ILE A 797      66.390  42.270  60.310  1.00  0.00           H
ATOM   3418  CD  ILE A 797      64.830  41.230  58.990  1.00  0.00           C
ATOM   3419  HD1 ILE A 797      64.940  40.610  58.080  1.00  0.00           H
ATOM   3420  HD2 ILE A 797      64.370  42.240  58.860  1.00  0.00           H
ATOM   3421  HD3 ILE A 797      64.290  40.690  59.800  1.00  0.00           H
ATOM   3422  C   ILE A 797      69.470  39.730  60.500  1.00  0.00           C
ATOM   3423  O   ILE A 797      69.740  39.670  61.710  1.00  0.00           O
ATOM   3424  N   VAL A 798      69.870  38.710  59.610  1.00  0.00           N
ATOM   3425  HN  VAL A 798      69.470  38.580  58.700  1.00  0.00           H
ATOM   3426  CA  VAL A 798      70.660  37.600  60.090  1.00  0.00           C
ATOM   3427  HA  VAL A 798      70.200  37.120  60.940  1.00  0.00           H
ATOM   3428  CB  VAL A 798      70.710  36.490  58.990  1.00  0.00           C
ATOM   3429  HB  VAL A 798      70.760  37.060  58.050  1.00  0.00           H
ATOM   3430  CG1 VAL A 798      71.960  35.620  59.060  1.00  0.00           C
ATOM   3431 HG11 VAL A 798      72.890  36.200  59.250  1.00  0.00           H
ATOM   3432 HG12 VAL A 798      72.160  35.190  58.050  1.00  0.00           H
ATOM   3433 HG13 VAL A 798      71.930  34.910  59.920  1.00  0.00           H
ATOM   3434  CG2 VAL A 798      69.460  35.740  59.160  1.00  0.00           C
ATOM   3435 HG21 VAL A 798      69.260  35.200  60.120  1.00  0.00           H
ATOM   3436 HG22 VAL A 798      69.260  35.000  58.360  1.00  0.00           H
ATOM   3437 HG23 VAL A 798      68.600  36.440  59.090  1.00  0.00           H
ATOM   3438  C   VAL A 798      72.000  38.080  60.570  1.00  0.00           C
ATOM   3439  O   VAL A 798      72.470  37.760  61.670  1.00  0.00           O
ATOM   3440  N   ILE A 799      72.670  38.980  59.800  1.00  0.00           N
ATOM   3441  HN  ILE A 799      72.250  39.210  58.920  1.00  0.00           H
ATOM   3442  CA  ILE A 799      73.880  39.610  60.270  1.00  0.00           C
ATOM   3443  HA  ILE A 799      74.540  38.880  60.720  1.00  0.00           H
ATOM   3444  CB  ILE A 799      74.490  40.320  59.050  1.00  0.00           C
ATOM   3445  HB  ILE A 799      73.780  41.030  58.570  1.00  0.00           H
ATOM   3446  CG2 ILE A 799      75.750  41.150  59.480  1.00  0.00           C
ATOM   3447 HG21 ILE A 799      75.270  41.990  60.030  1.00  0.00           H
ATOM   3448 HG22 ILE A 799      76.340  41.660  58.690  1.00  0.00           H
ATOM   3449 HG23 ILE A 799      76.410  40.580  60.160  1.00  0.00           H
ATOM   3450  CG1 ILE A 799      74.770  39.240  57.990  1.00  0.00           C
ATOM   3451 HG11 ILE A 799      73.910  38.660  57.630  1.00  0.00           H
ATOM   3452 HG12 ILE A 799      75.590  38.640  58.430  1.00  0.00           H
ATOM   3453  CD  ILE A 799      75.370  39.920  56.670  1.00  0.00           C
ATOM   3454  HD1 ILE A 799      74.990  39.450  55.740  1.00  0.00           H
ATOM   3455  HD2 ILE A 799      76.480  39.900  56.560  1.00  0.00           H
ATOM   3456  HD3 ILE A 799      74.960  40.950  56.670  1.00  0.00           H
ATOM   3457  C   ILE A 799      73.700  40.530  61.480  1.00  0.00           C
ATOM   3458  O   ILE A 799      74.490  40.460  62.400  1.00  0.00           O
ATOM   3459  N   MET A 800      72.650  41.380  61.490  1.00  0.00           N
ATOM   3460  HN  MET A 800      72.160  41.660  60.680  1.00  0.00           H
ATOM   3461  CA  MET A 800      72.310  42.210  62.690  1.00  0.00           C
ATOM   3462  HA  MET A 800      73.190  42.770  62.970  1.00  0.00           H
ATOM   3463  CB  MET A 800      71.250  43.330  62.340  1.00  0.00           C
ATOM   3464  HB1 MET A 800      71.100  43.770  63.340  1.00  0.00           H
ATOM   3465  HB2 MET A 800      70.300  42.860  62.010  1.00  0.00           H
ATOM   3466  CG  MET A 800      71.790  44.430  61.350  1.00  0.00           C
ATOM   3467  HG1 MET A 800      70.960  45.140  61.110  1.00  0.00           H
ATOM   3468  HG2 MET A 800      72.100  43.780  60.500  1.00  0.00           H
ATOM   3469  SD  MET A 800      73.270  45.280  61.830  1.00  0.00           S
ATOM   3470  CE  MET A 800      73.920  45.560  60.200  1.00  0.00           C
ATOM   3471  HE1 MET A 800      73.090  46.000  59.590  1.00  0.00           H
ATOM   3472  HE2 MET A 800      74.290  44.630  59.710  1.00  0.00           H
ATOM   3473  HE3 MET A 800      74.830  46.220  60.230  1.00  0.00           H
ATOM   3474  C   MET A 800      72.060  41.530  64.040  1.00  0.00           C
ATOM   3475  O   MET A 800      72.520  41.960  65.070  1.00  0.00           O
ATOM   3476  N   VAL A 801      71.260  40.450  64.000  1.00  0.00           N
ATOM   3477  HN  VAL A 801      70.930  40.050  63.140  1.00  0.00           H
ATOM   3478  CA  VAL A 801      71.060  39.540  65.090  1.00  0.00           C
ATOM   3479  HA  VAL A 801      70.760  40.110  65.980  1.00  0.00           H
ATOM   3480  CB  VAL A 801      69.930  38.500  64.760  1.00  0.00           C
ATOM   3481  HB  VAL A 801      70.040  38.090  63.730  1.00  0.00           H
ATOM   3482  CG1 VAL A 801      69.760  37.370  65.740  1.00  0.00           C
ATOM   3483 HG11 VAL A 801      70.560  36.650  65.430  1.00  0.00           H
ATOM   3484 HG12 VAL A 801      68.810  36.860  65.470  1.00  0.00           H
ATOM   3485 HG13 VAL A 801      69.800  37.530  66.840  1.00  0.00           H
ATOM   3486  CG2 VAL A 801      68.590  39.300  64.650  1.00  0.00           C
ATOM   3487 HG21 VAL A 801      68.670  40.210  64.020  1.00  0.00           H
ATOM   3488 HG22 VAL A 801      68.290  39.520  65.700  1.00  0.00           H
ATOM   3489 HG23 VAL A 801      67.710  38.700  64.340  1.00  0.00           H
ATOM   3490  C   VAL A 801      72.370  38.900  65.600  1.00  0.00           C
ATOM   3491  O   VAL A 801      72.550  38.660  66.800  1.00  0.00           O
ATOM   3492  N   THR A 802      73.200  38.440  64.630  1.00  0.00           N
ATOM   3493  HN  THR A 802      72.850  38.420  63.700  1.00  0.00           H
ATOM   3494  CA  THR A 802      74.570  37.920  64.860  1.00  0.00           C
ATOM   3495  HA  THR A 802      74.600  37.160  65.630  1.00  0.00           H
ATOM   3496  CB  THR A 802      75.110  37.310  63.530  1.00  0.00           C
ATOM   3497  HB  THR A 802      75.300  38.130  62.810  1.00  0.00           H
ATOM   3498  OG1 THR A 802      74.240  36.350  63.030  1.00  0.00           O
ATOM   3499  HG1 THR A 802      73.670  36.780  62.400  1.00  0.00           H
ATOM   3500  CG2 THR A 802      76.380  36.580  63.830  1.00  0.00           C
ATOM   3501 HG21 THR A 802      76.250  35.780  64.590  1.00  0.00           H
ATOM   3502 HG22 THR A 802      77.160  37.310  64.170  1.00  0.00           H
ATOM   3503 HG23 THR A 802      76.790  36.140  62.890  1.00  0.00           H
ATOM   3504  C   THR A 802      75.610  38.970  65.340  1.00  0.00           C
ATOM   3505  O   THR A 802      76.400  38.690  66.270  1.00  0.00           O
ATOM   3506  N   ILE A 803      75.620  40.200  64.810  1.00  0.00           N
ATOM   3507  HN  ILE A 803      75.080  40.270  63.980  1.00  0.00           H
ATOM   3508  CA  ILE A 803      76.380  41.380  65.310  1.00  0.00           C
ATOM   3509  HA  ILE A 803      77.380  40.980  65.490  1.00  0.00           H
ATOM   3510  CB  ILE A 803      76.440  42.530  64.340  1.00  0.00           C
ATOM   3511  HB  ILE A 803      75.450  42.950  64.050  1.00  0.00           H
ATOM   3512  CG2 ILE A 803      77.130  43.670  65.090  1.00  0.00           C
ATOM   3513 HG21 ILE A 803      76.460  44.030  65.910  1.00  0.00           H
ATOM   3514 HG22 ILE A 803      77.390  44.490  64.390  1.00  0.00           H
ATOM   3515 HG23 ILE A 803      78.090  43.360  65.550  1.00  0.00           H
ATOM   3516  CG1 ILE A 803      77.240  42.160  63.010  1.00  0.00           C
ATOM   3517 HG11 ILE A 803      76.880  41.240  62.510  1.00  0.00           H
ATOM   3518 HG12 ILE A 803      78.310  41.980  63.210  1.00  0.00           H
ATOM   3519  CD  ILE A 803      77.080  43.120  61.880  1.00  0.00           C
ATOM   3520  HD1 ILE A 803      75.990  43.260  61.670  1.00  0.00           H
ATOM   3521  HD2 ILE A 803      77.560  42.750  60.950  1.00  0.00           H
ATOM   3522  HD3 ILE A 803      77.550  44.080  62.180  1.00  0.00           H
ATOM   3523  C   ILE A 803      75.990  41.720  66.760  1.00  0.00           C
ATOM   3524  O   ILE A 803      76.960  41.830  67.580  1.00  0.00           O
ATOM   3525  N   ASP A 804      74.740  41.860  67.090  1.00  0.00           N
ATOM   3526  HN  ASP A 804      74.150  41.790  66.300  1.00  0.00           H
ATOM   3527  CA  ASP A 804      74.240  42.130  68.470  1.00  0.00           C
ATOM   3528  HA  ASP A 804      74.520  43.060  68.920  1.00  0.00           H
ATOM   3529  CB  ASP A 804      72.630  42.310  68.350  1.00  0.00           C
ATOM   3530  HB1 ASP A 804      72.280  41.510  67.670  1.00  0.00           H
ATOM   3531  HB2 ASP A 804      72.340  43.220  67.800  1.00  0.00           H
ATOM   3532  CG  ASP A 804      71.960  42.380  69.690  1.00  0.00           C
ATOM   3533  OD1 ASP A 804      71.570  41.300  70.200  1.00  0.00           O
ATOM   3534  OD2 ASP A 804      71.940  43.460  70.290  1.00  0.00           O
ATOM   3535  C   ASP A 804      74.710  41.130  69.490  1.00  0.00           C
ATOM   3536  O   ASP A 804      75.330  41.480  70.500  1.00  0.00           O
ATOM   3537  N   TYR A 805      74.610  39.850  69.120  1.00  0.00           N
ATOM   3538  HN  TYR A 805      74.050  39.590  68.340  1.00  0.00           H
ATOM   3539  CA  TYR A 805      75.250  38.710  69.830  1.00  0.00           C
ATOM   3540  HA  TYR A 805      74.720  38.580  70.760  1.00  0.00           H
ATOM   3541  CB  TYR A 805      74.640  37.450  69.140  1.00  0.00           C
ATOM   3542  HB1 TYR A 805      74.700  37.430  68.020  1.00  0.00           H
ATOM   3543  HB2 TYR A 805      73.580  37.360  69.430  1.00  0.00           H
ATOM   3544  CG  TYR A 805      75.270  36.150  69.560  1.00  0.00           C
ATOM   3545  CD1 TYR A 805      76.000  35.360  68.680  1.00  0.00           C
ATOM   3546  HD1 TYR A 805      76.160  35.690  67.660  1.00  0.00           H
ATOM   3547  CE1 TYR A 805      76.640  34.170  69.080  1.00  0.00           C
ATOM   3548  HE1 TYR A 805      77.170  33.590  68.330  1.00  0.00           H
ATOM   3549  CZ  TYR A 805      76.540  33.770  70.390  1.00  0.00           C
ATOM   3550  OH  TYR A 805      77.300  32.640  70.740  1.00  0.00           O
ATOM   3551  HH  TYR A 805      77.510  32.630  71.680  1.00  0.00           H
ATOM   3552  CD2 TYR A 805      75.160  35.730  70.930  1.00  0.00           C
ATOM   3553  HD2 TYR A 805      74.550  36.180  71.690  1.00  0.00           H
ATOM   3554  CE2 TYR A 805      75.780  34.520  71.270  1.00  0.00           C
ATOM   3555  HE2 TYR A 805      75.780  34.280  72.330  1.00  0.00           H
ATOM   3556  C   TYR A 805      76.770  38.630  70.120  1.00  0.00           C
ATOM   3557  O   TYR A 805      77.170  38.320  71.230  1.00  0.00           O
ATOM   3558  N   LEU A 806      77.710  38.940  69.160  1.00  0.00           N
ATOM   3559  HN  LEU A 806      77.290  39.300  68.310  1.00  0.00           H
ATOM   3560  CA  LEU A 806      79.180  39.060  69.300  1.00  0.00           C
ATOM   3561  HA  LEU A 806      79.540  38.220  69.870  1.00  0.00           H
ATOM   3562  CB  LEU A 806      79.770  39.160  67.870  1.00  0.00           C
ATOM   3563  HB1 LEU A 806      80.820  39.470  67.770  1.00  0.00           H
ATOM   3564  HB2 LEU A 806      79.120  39.910  67.360  1.00  0.00           H
ATOM   3565  CG  LEU A 806      79.580  37.920  66.970  1.00  0.00           C
ATOM   3566  HG  LEU A 806      78.490  37.730  66.870  1.00  0.00           H
ATOM   3567  CD1 LEU A 806      80.020  38.240  65.520  1.00  0.00           C
ATOM   3568 HD11 LEU A 806      80.380  37.380  64.900  1.00  0.00           H
ATOM   3569 HD12 LEU A 806      80.800  39.020  65.440  1.00  0.00           H
ATOM   3570 HD13 LEU A 806      79.160  38.730  65.020  1.00  0.00           H
ATOM   3571  CD2 LEU A 806      80.240  36.660  67.530  1.00  0.00           C
ATOM   3572 HD21 LEU A 806      81.330  36.780  67.680  1.00  0.00           H
ATOM   3573 HD22 LEU A 806      80.180  35.780  66.850  1.00  0.00           H
ATOM   3574 HD23 LEU A 806      79.840  36.370  68.530  1.00  0.00           H
ATOM   3575  C   LEU A 806      79.530  40.340  70.050  1.00  0.00           C
ATOM   3576  O   LEU A 806      80.340  40.230  70.950  1.00  0.00           O
ATOM   3577  N   VAL A 807      78.890  41.500  69.860  1.00  0.00           N
ATOM   3578  HN  VAL A 807      78.090  41.530  69.260  1.00  0.00           H
ATOM   3579  CA  VAL A 807      79.080  42.720  70.660  1.00  0.00           C
ATOM   3580  HA  VAL A 807      80.130  42.960  70.710  1.00  0.00           H
ATOM   3581  CB  VAL A 807      78.440  43.910  70.040  1.00  0.00           C
ATOM   3582  HB  VAL A 807      77.360  43.670  69.830  1.00  0.00           H
ATOM   3583  CG1 VAL A 807      78.470  45.120  70.970  1.00  0.00           C
ATOM   3584 HG11 VAL A 807      79.460  45.360  71.400  1.00  0.00           H
ATOM   3585 HG12 VAL A 807      77.860  44.970  71.890  1.00  0.00           H
ATOM   3586 HG13 VAL A 807      78.120  46.040  70.460  1.00  0.00           H
ATOM   3587  CG2 VAL A 807      79.060  44.250  68.690  1.00  0.00           C
ATOM   3588 HG21 VAL A 807      80.140  44.440  68.800  1.00  0.00           H
ATOM   3589 HG22 VAL A 807      78.560  45.170  68.330  1.00  0.00           H
ATOM   3590 HG23 VAL A 807      78.920  43.470  67.920  1.00  0.00           H
ATOM   3591  C   VAL A 807      78.620  42.550  72.110  1.00  0.00           C
ATOM   3592  O   VAL A 807      79.450  42.810  72.970  1.00  0.00           O
ATOM   3593  N   GLY A 808      77.400  41.990  72.280  1.00  0.00           N
ATOM   3594  HN  GLY A 808      76.870  41.830  71.450  1.00  0.00           H
ATOM   3595  CA  GLY A 808      76.930  41.350  73.490  1.00  0.00           C
ATOM   3596  HA1 GLY A 808      77.720  40.760  73.920  1.00  0.00           H
ATOM   3597  HA2 GLY A 808      76.060  40.740  73.290  1.00  0.00           H
ATOM   3598  C   GLY A 808      76.450  42.310  74.490  1.00  0.00           C
ATOM   3599  O   GLY A 808      76.650  42.050  75.700  1.00  0.00           O
ATOM   3600  N   VAL A 809      75.880  43.450  74.070  1.00  0.00           N
ATOM   3601  HN  VAL A 809      75.720  43.730  73.130  1.00  0.00           H
ATOM   3602  CA  VAL A 809      75.580  44.540  75.060  1.00  0.00           C
ATOM   3603  HA  VAL A 809      75.890  44.290  76.070  1.00  0.00           H
ATOM   3604  CB  VAL A 809      76.210  45.860  74.740  1.00  0.00           C
ATOM   3605  HB  VAL A 809      76.060  46.190  73.690  1.00  0.00           H
ATOM   3606  CG1 VAL A 809      75.790  47.040  75.740  1.00  0.00           C
ATOM   3607 HG11 VAL A 809      74.790  47.440  75.490  1.00  0.00           H
ATOM   3608 HG12 VAL A 809      76.480  47.910  75.630  1.00  0.00           H
ATOM   3609 HG13 VAL A 809      75.730  46.810  76.830  1.00  0.00           H
ATOM   3610  CG2 VAL A 809      77.700  45.720  74.830  1.00  0.00           C
ATOM   3611 HG21 VAL A 809      78.150  45.000  74.120  1.00  0.00           H
ATOM   3612 HG22 VAL A 809      78.020  45.460  75.870  1.00  0.00           H
ATOM   3613 HG23 VAL A 809      78.270  46.610  74.510  1.00  0.00           H
ATOM   3614  C   VAL A 809      74.080  44.790  74.920  1.00  0.00           C
ATOM   3615  O   VAL A 809      73.580  45.080  73.780  1.00  0.00           O
ATOM   3616  N   PRO A 810      73.440  44.740  76.060  1.00  0.00           N
ATOM   3617  CD  PRO A 810      73.990  44.490  77.440  1.00  0.00           C
ATOM   3618  HD1 PRO A 810      74.890  45.060  77.750  1.00  0.00           H
ATOM   3619  HD2 PRO A 810      74.300  43.420  77.350  1.00  0.00           H
ATOM   3620  CA  PRO A 810      72.030  45.110  76.140  1.00  0.00           C
ATOM   3621  HA  PRO A 810      71.530  44.160  76.050  1.00  0.00           H
ATOM   3622  CB  PRO A 810      71.860  45.510  77.630  1.00  0.00           C
ATOM   3623  HB1 PRO A 810      70.780  45.490  77.900  1.00  0.00           H
ATOM   3624  HB2 PRO A 810      72.300  46.510  77.800  1.00  0.00           H
ATOM   3625  CG  PRO A 810      72.780  44.580  78.370  1.00  0.00           C
ATOM   3626  HG1 PRO A 810      73.040  44.900  79.410  1.00  0.00           H
ATOM   3627  HG2 PRO A 810      72.360  43.560  78.310  1.00  0.00           H
ATOM   3628  C   PRO A 810      71.420  46.170  75.160  1.00  0.00           C
ATOM   3629  O   PRO A 810      71.760  47.330  75.260  1.00  0.00           O
ATOM   3630  N   SER A 811      70.500  45.710  74.280  1.00  0.00           N
ATOM   3631  HN  SER A 811      70.310  44.730  74.360  1.00  0.00           H
ATOM   3632  CA  SER A 811      69.900  46.550  73.200  1.00  0.00           C
ATOM   3633  HA  SER A 811      70.100  47.590  73.410  1.00  0.00           H
ATOM   3634  CB  SER A 811      70.340  46.350  71.710  1.00  0.00           C
ATOM   3635  HB1 SER A 811      71.450  46.450  71.740  1.00  0.00           H
ATOM   3636  HB2 SER A 811      69.780  47.000  71.000  1.00  0.00           H
ATOM   3637  OG  SER A 811      70.040  45.010  71.290  1.00  0.00           O
ATOM   3638  HG1 SER A 811      70.800  44.600  70.890  1.00  0.00           H
ATOM   3639  C   SER A 811      68.450  46.360  73.350  1.00  0.00           C
ATOM   3640  O   SER A 811      68.010  45.330  73.910  1.00  0.00           O
ATOM   3641  N   PRO A 812      67.600  47.310  73.010  1.00  0.00           N
ATOM   3642  CD  PRO A 812      67.950  48.700  73.020  1.00  0.00           C
ATOM   3643  HD1 PRO A 812      68.480  49.040  72.100  1.00  0.00           H
ATOM   3644  HD2 PRO A 812      68.590  48.990  73.890  1.00  0.00           H
ATOM   3645  CA  PRO A 812      66.150  47.210  73.170  1.00  0.00           C
ATOM   3646  HA  PRO A 812      66.000  46.860  74.180  1.00  0.00           H
ATOM   3647  CB  PRO A 812      65.640  48.560  72.830  1.00  0.00           C
ATOM   3648  HB1 PRO A 812      64.650  48.850  73.280  1.00  0.00           H
ATOM   3649  HB2 PRO A 812      65.570  48.820  71.750  1.00  0.00           H
ATOM   3650  CG  PRO A 812      66.730  49.460  73.280  1.00  0.00           C
ATOM   3651  HG1 PRO A 812      66.680  50.330  72.600  1.00  0.00           H
ATOM   3652  HG2 PRO A 812      66.590  49.680  74.360  1.00  0.00           H
ATOM   3653  C   PRO A 812      65.460  46.160  72.410  1.00  0.00           C
ATOM   3654  O   PRO A 812      65.780  45.870  71.240  1.00  0.00           O
ATOM   3655  N   LYS A 813      64.440  45.540  73.040  1.00  0.00           N
ATOM   3656  HN  LYS A 813      64.330  45.670  74.020  1.00  0.00           H
ATOM   3657  CA  LYS A 813      63.380  44.880  72.460  1.00  0.00           C
ATOM   3658  HA  LYS A 813      63.560  44.710  71.400  1.00  0.00           H
ATOM   3659  CB  LYS A 813      63.240  43.580  73.170  1.00  0.00           C
ATOM   3660  HB1 LYS A 813      62.400  42.980  72.770  1.00  0.00           H
ATOM   3661  HB2 LYS A 813      62.960  43.630  74.250  1.00  0.00           H
ATOM   3662  CG  LYS A 813      64.400  42.600  72.980  1.00  0.00           C
ATOM   3663  HG1 LYS A 813      63.840  41.740  73.380  1.00  0.00           H
ATOM   3664  HG2 LYS A 813      65.220  42.830  73.690  1.00  0.00           H
ATOM   3665  CD  LYS A 813      64.830  42.310  71.540  1.00  0.00           C
ATOM   3666  HD1 LYS A 813      65.310  43.250  71.220  1.00  0.00           H
ATOM   3667  HD2 LYS A 813      63.980  41.960  70.900  1.00  0.00           H
ATOM   3668  CE  LYS A 813      65.890  41.270  71.310  1.00  0.00           C
ATOM   3669  HE1 LYS A 813      66.930  41.430  71.670  1.00  0.00           H
ATOM   3670  HE2 LYS A 813      66.100  41.150  70.220  1.00  0.00           H
ATOM   3671  NZ  LYS A 813      65.330  39.970  71.790  1.00  0.00           N
ATOM   3672  HZ1 LYS A 813      65.840  39.120  71.470  1.00  0.00           H
ATOM   3673  HZ2 LYS A 813      64.310  39.910  71.590  1.00  0.00           H
ATOM   3674  HZ3 LYS A 813      65.400  39.880  72.810  1.00  0.00           H
ATOM   3675  C   LYS A 813      62.050  45.660  72.450  1.00  0.00           C
ATOM   3676  O   LYS A 813      61.790  46.550  73.220  1.00  0.00           O
ATOM   3677  N   LEU A 814      61.170  45.200  71.590  1.00  0.00           N
ATOM   3678  HN  LEU A 814      61.550  44.740  70.790  1.00  0.00           H
ATOM   3679  CA  LEU A 814      59.790  45.610  71.460  1.00  0.00           C
ATOM   3680  HA  LEU A 814      59.830  46.690  71.430  1.00  0.00           H
ATOM   3681  CB  LEU A 814      59.230  45.130  70.060  1.00  0.00           C
ATOM   3682  HB1 LEU A 814      58.130  45.150  70.100  1.00  0.00           H
ATOM   3683  HB2 LEU A 814      59.520  44.050  69.970  1.00  0.00           H
ATOM   3684  CG  LEU A 814      59.640  45.870  68.770  1.00  0.00           C
ATOM   3685  HG  LEU A 814      60.680  45.710  68.410  1.00  0.00           H
ATOM   3686  CD1 LEU A 814      58.710  45.610  67.570  1.00  0.00           C
ATOM   3687 HD11 LEU A 814      57.790  46.220  67.750  1.00  0.00           H
ATOM   3688 HD12 LEU A 814      58.570  44.520  67.490  1.00  0.00           H
ATOM   3689 HD13 LEU A 814      59.280  45.960  66.690  1.00  0.00           H
ATOM   3690  CD2 LEU A 814      59.640  47.410  69.030  1.00  0.00           C
ATOM   3691 HD21 LEU A 814      58.690  47.770  69.450  1.00  0.00           H
ATOM   3692 HD22 LEU A 814      59.880  48.000  68.110  1.00  0.00           H
ATOM   3693 HD23 LEU A 814      60.550  47.650  69.620  1.00  0.00           H
ATOM   3694  C   LEU A 814      58.840  45.270  72.610  1.00  0.00           C
ATOM   3695  O   LEU A 814      58.950  44.210  73.230  1.00  0.00           O
ATOM   3696  N   HSD A 815      57.860  46.090  72.970  1.00  0.00           N
ATOM   3697  HN  HSD A 815      57.820  46.980  72.510  1.00  0.00           H
ATOM   3698  CA  HSD A 815      56.890  45.900  73.980  1.00  0.00           C
ATOM   3699  HA  HSD A 815      57.280  45.250  74.750  1.00  0.00           H
ATOM   3700  CB  HSD A 815      56.660  47.180  74.890  1.00  0.00           C
ATOM   3701  HB1 HSD A 815      55.990  46.910  75.730  1.00  0.00           H
ATOM   3702  HB2 HSD A 815      56.170  47.940  74.250  1.00  0.00           H
ATOM   3703  ND1 HSD A 815      58.760  48.580  74.690  1.00  0.00           N
ATOM   3704  HD1 HSD A 815      58.640  48.900  73.750  1.00  0.00           H
ATOM   3705  CG  HSD A 815      57.920  47.830  75.400  1.00  0.00           C
ATOM   3706  CE1 HSD A 815      59.830  48.900  75.430  1.00  0.00           C
ATOM   3707  HE1 HSD A 815      60.540  49.650  75.110  1.00  0.00           H
ATOM   3708  NE2 HSD A 815      59.710  48.390  76.660  1.00  0.00           N
ATOM   3709  CD2 HSD A 815      58.510  47.660  76.650  1.00  0.00           C
ATOM   3710  HD2 HSD A 815      58.120  47.290  77.590  1.00  0.00           H
ATOM   3711  C   HSD A 815      55.570  45.460  73.500  1.00  0.00           C
ATOM   3712  O   HSD A 815      54.640  45.320  74.280  1.00  0.00           O
ATOM   3713  N   VAL A 816      55.320  45.120  72.170  1.00  0.00           N
ATOM   3714  HN  VAL A 816      56.080  45.160  71.530  1.00  0.00           H
ATOM   3715  CA  VAL A 816      54.110  44.530  71.520  1.00  0.00           C
ATOM   3716  HA  VAL A 816      53.490  45.410  71.490  1.00  0.00           H
ATOM   3717  CB  VAL A 816      54.340  44.080  70.160  1.00  0.00           C
ATOM   3718  HB  VAL A 816      53.400  43.890  69.600  1.00  0.00           H
ATOM   3719  CG1 VAL A 816      55.080  45.220  69.320  1.00  0.00           C
ATOM   3720 HG11 VAL A 816      55.070  44.860  68.280  1.00  0.00           H
ATOM   3721 HG12 VAL A 816      56.150  45.310  69.580  1.00  0.00           H
ATOM   3722 HG13 VAL A 816      54.510  46.160  69.380  1.00  0.00           H
ATOM   3723  CG2 VAL A 816      55.190  42.860  70.040  1.00  0.00           C
ATOM   3724 HG21 VAL A 816      54.690  42.000  70.530  1.00  0.00           H
ATOM   3725 HG22 VAL A 816      56.250  43.000  70.330  1.00  0.00           H
ATOM   3726 HG23 VAL A 816      55.120  42.510  68.980  1.00  0.00           H
ATOM   3727  C   VAL A 816      53.400  43.450  72.420  1.00  0.00           C
ATOM   3728  O   VAL A 816      54.100  42.590  72.980  1.00  0.00           O
ATOM   3729  N   PRO A 817      52.070  43.610  72.740  1.00  0.00           N
ATOM   3730  CD  PRO A 817      51.140  44.410  71.880  1.00  0.00           C
ATOM   3731  HD1 PRO A 817      51.480  44.710  70.870  1.00  0.00           H
ATOM   3732  HD2 PRO A 817      51.000  45.290  72.560  1.00  0.00           H
ATOM   3733  CA  PRO A 817      51.290  42.700  73.590  1.00  0.00           C
ATOM   3734  HA  PRO A 817      51.620  43.070  74.550  1.00  0.00           H
ATOM   3735  CB  PRO A 817      49.820  42.970  73.280  1.00  0.00           C
ATOM   3736  HB1 PRO A 817      49.490  43.740  74.000  1.00  0.00           H
ATOM   3737  HB2 PRO A 817      49.150  42.080  73.400  1.00  0.00           H
ATOM   3738  CG  PRO A 817      49.850  43.580  71.870  1.00  0.00           C
ATOM   3739  HG1 PRO A 817      49.870  42.730  71.130  1.00  0.00           H
ATOM   3740  HG2 PRO A 817      48.970  44.210  71.670  1.00  0.00           H
ATOM   3741  C   PRO A 817      51.580  41.190  73.350  1.00  0.00           C
ATOM   3742  O   PRO A 817      51.780  40.760  72.200  1.00  0.00           O
ATOM   3743  N   GLU A 818      51.730  40.380  74.430  1.00  0.00           N
ATOM   3744  HN  GLU A 818      51.420  40.680  75.330  1.00  0.00           H
ATOM   3745  CA  GLU A 818      52.150  38.970  74.270  1.00  0.00           C
ATOM   3746  HA  GLU A 818      53.060  39.010  73.690  1.00  0.00           H
ATOM   3747  CB  GLU A 818      52.480  38.270  75.570  1.00  0.00           C
ATOM   3748  HB1 GLU A 818      52.320  37.180  75.580  1.00  0.00           H
ATOM   3749  HB2 GLU A 818      51.730  38.670  76.310  1.00  0.00           H
ATOM   3750  CG  GLU A 818      53.870  38.740  76.090  1.00  0.00           C
ATOM   3751  HG1 GLU A 818      53.880  38.630  77.190  1.00  0.00           H
ATOM   3752  HG2 GLU A 818      53.980  39.820  75.840  1.00  0.00           H
ATOM   3753  CD  GLU A 818      54.980  37.940  75.560  1.00  0.00           C
ATOM   3754  OE1 GLU A 818      55.780  38.380  74.660  1.00  0.00           O
ATOM   3755  OE2 GLU A 818      55.010  36.770  75.870  1.00  0.00           O
ATOM   3756  C   GLU A 818      51.090  38.200  73.430  1.00  0.00           C
ATOM   3757  O   GLU A 818      49.920  38.010  73.870  1.00  0.00           O
ATOM   3758  N   LYS A 819      51.490  37.610  72.270  1.00  0.00           N
ATOM   3759  HN  LYS A 819      52.300  37.890  71.780  1.00  0.00           H
ATOM   3760  CA  LYS A 819      50.680  36.600  71.620  1.00  0.00           C
ATOM   3761  HA  LYS A 819      51.140  36.600  70.640  1.00  0.00           H
ATOM   3762  CB  LYS A 819      51.050  35.150  72.140  1.00  0.00           C
ATOM   3763  HB1 LYS A 819      50.600  34.540  71.330  1.00  0.00           H
ATOM   3764  HB2 LYS A 819      50.580  35.050  73.130  1.00  0.00           H
ATOM   3765  CG  LYS A 819      52.500  34.760  72.320  1.00  0.00           C
ATOM   3766  HG1 LYS A 819      53.100  34.950  71.390  1.00  0.00           H
ATOM   3767  HG2 LYS A 819      52.390  33.670  72.480  1.00  0.00           H
ATOM   3768  CD  LYS A 819      53.280  35.190  73.590  1.00  0.00           C
ATOM   3769  HD1 LYS A 819      52.690  34.710  74.400  1.00  0.00           H
ATOM   3770  HD2 LYS A 819      53.260  36.300  73.680  1.00  0.00           H
ATOM   3771  CE  LYS A 819      54.740  34.650  73.430  1.00  0.00           C
ATOM   3772  HE1 LYS A 819      55.270  35.460  72.880  1.00  0.00           H
ATOM   3773  HE2 LYS A 819      54.850  33.720  72.820  1.00  0.00           H
ATOM   3774  NZ  LYS A 819      55.470  34.450  74.700  1.00  0.00           N
ATOM   3775  HZ1 LYS A 819      56.430  34.030  74.640  1.00  0.00           H
ATOM   3776  HZ2 LYS A 819      54.950  33.870  75.390  1.00  0.00           H
ATOM   3777  HZ3 LYS A 819      55.490  35.410  75.090  1.00  0.00           H
ATOM   3778  C   LYS A 819      49.240  36.810  71.330  1.00  0.00           C
ATOM   3779  O   LYS A 819      48.910  37.930  71.010  1.00  0.00           O
ATOM   3780  N   PHE A 820      48.410  35.730  71.340  1.00  0.00           N
ATOM   3781  HN  PHE A 820      48.740  34.830  71.640  1.00  0.00           H
ATOM   3782  CA  PHE A 820      46.970  35.840  71.150  1.00  0.00           C
ATOM   3783  HA  PHE A 820      46.690  36.880  71.250  1.00  0.00           H
ATOM   3784  CB  PHE A 820      46.490  35.330  69.750  1.00  0.00           C
ATOM   3785  HB1 PHE A 820      46.750  34.260  69.750  1.00  0.00           H
ATOM   3786  HB2 PHE A 820      47.020  35.830  68.920  1.00  0.00           H
ATOM   3787  CG  PHE A 820      45.030  35.570  69.410  1.00  0.00           C
ATOM   3788  CD1 PHE A 820      44.600  36.870  69.050  1.00  0.00           C
ATOM   3789  HD1 PHE A 820      45.310  37.650  69.260  1.00  0.00           H
ATOM   3790  CE1 PHE A 820      43.300  37.110  68.710  1.00  0.00           C
ATOM   3791  HE1 PHE A 820      43.100  38.120  68.410  1.00  0.00           H
ATOM   3792  CZ  PHE A 820      42.380  36.040  68.650  1.00  0.00           C
ATOM   3793  HZ  PHE A 820      41.400  36.320  68.300  1.00  0.00           H
ATOM   3794  CD2 PHE A 820      44.110  34.560  69.560  1.00  0.00           C
ATOM   3795  HD2 PHE A 820      44.450  33.630  69.990  1.00  0.00           H
ATOM   3796  CE2 PHE A 820      42.790  34.780  69.140  1.00  0.00           C
ATOM   3797  HE2 PHE A 820      42.040  33.990  69.210  1.00  0.00           H
ATOM   3798  C   PHE A 820      46.320  34.950  72.260  1.00  0.00           C
ATOM   3799  O   PHE A 820      46.830  33.900  72.580  1.00  0.00           O
ATOM   3800  N   GLU A 821      45.200  35.340  73.000  1.00  0.00           N
ATOM   3801  HN  GLU A 821      44.650  36.150  72.820  1.00  0.00           H
ATOM   3802  CA  GLU A 821      44.660  34.600  74.080  1.00  0.00           C
ATOM   3803  HA  GLU A 821      45.440  34.520  74.830  1.00  0.00           H
ATOM   3804  CB  GLU A 821      43.570  35.260  74.990  1.00  0.00           C
ATOM   3805  HB1 GLU A 821      43.190  34.600  75.810  1.00  0.00           H
ATOM   3806  HB2 GLU A 821      42.710  35.510  74.320  1.00  0.00           H
ATOM   3807  CG  GLU A 821      44.050  36.650  75.650  1.00  0.00           C
ATOM   3808  HG1 GLU A 821      43.120  37.050  76.110  1.00  0.00           H
ATOM   3809  HG2 GLU A 821      44.420  37.320  74.850  1.00  0.00           H
ATOM   3810  CD  GLU A 821      45.150  36.550  76.780  1.00  0.00           C
ATOM   3811  OE1 GLU A 821      46.230  37.180  76.630  1.00  0.00           O
ATOM   3812  OE2 GLU A 821      44.690  36.090  77.920  1.00  0.00           O
ATOM   3813  C   GLU A 821      44.080  33.220  73.760  1.00  0.00           C
ATOM   3814  O   GLU A 821      43.210  33.070  72.900  1.00  0.00           O
ATOM   3815  N   PRO A 822      44.380  32.140  74.500  1.00  0.00           N
ATOM   3816  CD  PRO A 822      45.480  32.070  75.480  1.00  0.00           C
ATOM   3817  HD1 PRO A 822      45.060  32.450  76.430  1.00  0.00           H
ATOM   3818  HD2 PRO A 822      46.380  32.600  75.110  1.00  0.00           H
ATOM   3819  CA  PRO A 822      43.600  30.950  74.630  1.00  0.00           C
ATOM   3820  HA  PRO A 822      43.640  30.360  73.720  1.00  0.00           H
ATOM   3821  CB  PRO A 822      44.280  30.140  75.760  1.00  0.00           C
ATOM   3822  HB1 PRO A 822      44.170  29.050  75.560  1.00  0.00           H
ATOM   3823  HB2 PRO A 822      43.880  30.320  76.780  1.00  0.00           H
ATOM   3824  CG  PRO A 822      45.700  30.650  75.660  1.00  0.00           C
ATOM   3825  HG1 PRO A 822      46.390  30.420  76.510  1.00  0.00           H
ATOM   3826  HG2 PRO A 822      46.120  30.270  74.710  1.00  0.00           H
ATOM   3827  C   PRO A 822      42.110  31.180  74.750  1.00  0.00           C
ATOM   3828  O   PRO A 822      41.770  32.040  75.550  1.00  0.00           O
ATOM   3829  N   THR A 823      41.240  30.380  74.140  1.00  0.00           N
ATOM   3830  HN  THR A 823      41.590  29.570  73.670  1.00  0.00           H
ATOM   3831  CA  THR A 823      39.780  30.580  74.250  1.00  0.00           C
ATOM   3832  HA  THR A 823      39.500  31.580  73.930  1.00  0.00           H
ATOM   3833  CB  THR A 823      38.880  29.700  73.370  1.00  0.00           C
ATOM   3834  HB  THR A 823      37.780  29.800  73.520  1.00  0.00           H
ATOM   3835  OG1 THR A 823      39.320  28.330  73.520  1.00  0.00           O
ATOM   3836  HG1 THR A 823      38.930  27.970  74.320  1.00  0.00           H
ATOM   3837  CG2 THR A 823      39.060  30.060  71.880  1.00  0.00           C
ATOM   3838 HG21 THR A 823      38.840  31.100  71.570  1.00  0.00           H
ATOM   3839 HG22 THR A 823      38.330  29.430  71.310  1.00  0.00           H
ATOM   3840 HG23 THR A 823      40.080  29.780  71.560  1.00  0.00           H
ATOM   3841  C   THR A 823      39.240  30.460  75.650  1.00  0.00           C
ATOM   3842  O   THR A 823      39.710  29.600  76.390  1.00  0.00           O
ATOM   3843  N   HSD A 824      38.270  31.320  76.040  1.00  0.00           N
ATOM   3844  HN  HSD A 824      37.870  32.000  75.410  1.00  0.00           H
ATOM   3845  CA  HSD A 824      37.730  31.240  77.400  1.00  0.00           C
ATOM   3846  HA  HSD A 824      37.720  30.190  77.690  1.00  0.00           H
ATOM   3847  CB  HSD A 824      38.590  32.150  78.380  1.00  0.00           C
ATOM   3848  HB1 HSD A 824      38.400  33.220  78.190  1.00  0.00           H
ATOM   3849  HB2 HSD A 824      39.670  32.000  78.170  1.00  0.00           H
ATOM   3850  ND1 HSD A 824      37.760  32.740  80.730  1.00  0.00           N
ATOM   3851  HD1 HSD A 824      36.910  33.200  80.470  1.00  0.00           H
ATOM   3852  CG  HSD A 824      38.480  31.920  79.920  1.00  0.00           C
ATOM   3853  CE1 HSD A 824      38.010  32.430  82.050  1.00  0.00           C
ATOM   3854  HE1 HSD A 824      37.510  32.800  82.930  1.00  0.00           H
ATOM   3855  NE2 HSD A 824      38.820  31.370  82.090  1.00  0.00           N
ATOM   3856  CD2 HSD A 824      39.110  31.070  80.740  1.00  0.00           C
ATOM   3857  HD2 HSD A 824      39.770  30.300  80.370  1.00  0.00           H
ATOM   3858  C   HSD A 824      36.320  31.830  77.420  1.00  0.00           C
ATOM   3859  O   HSD A 824      36.030  32.740  76.640  1.00  0.00           O
ATOM   3860  N   PRO A 825      35.430  31.370  78.320  1.00  0.00           N
ATOM   3861  CD  PRO A 825      35.400  30.100  79.050  1.00  0.00           C
ATOM   3862  HD1 PRO A 825      36.070  30.040  79.940  1.00  0.00           H
ATOM   3863  HD2 PRO A 825      35.720  29.290  78.360  1.00  0.00           H
ATOM   3864  CA  PRO A 825      34.200  32.150  78.640  1.00  0.00           C
ATOM   3865  HA  PRO A 825      33.530  32.040  77.800  1.00  0.00           H
ATOM   3866  CB  PRO A 825      33.600  31.350  79.790  1.00  0.00           C
ATOM   3867  HB1 PRO A 825      32.490  31.450  79.860  1.00  0.00           H
ATOM   3868  HB2 PRO A 825      34.040  31.660  80.760  1.00  0.00           H
ATOM   3869  CG  PRO A 825      34.000  29.920  79.530  1.00  0.00           C
ATOM   3870  HG1 PRO A 825      33.890  29.340  80.470  1.00  0.00           H
ATOM   3871  HG2 PRO A 825      33.330  29.450  78.770  1.00  0.00           H
ATOM   3872  C   PRO A 825      34.370  33.620  78.860  1.00  0.00           C
ATOM   3873  O   PRO A 825      35.350  34.080  79.460  1.00  0.00           O
ATOM   3874  N   GLU A 826      33.400  34.460  78.360  1.00  0.00           N
ATOM   3875  HN  GLU A 826      32.570  34.110  77.930  1.00  0.00           H
ATOM   3876  CA  GLU A 826      33.530  35.960  78.410  1.00  0.00           C
ATOM   3877  HA  GLU A 826      32.520  36.330  78.440  1.00  0.00           H
ATOM   3878  CB  GLU A 826      34.090  36.670  79.680  1.00  0.00           C
ATOM   3879  HB1 GLU A 826      33.910  37.750  79.480  1.00  0.00           H
ATOM   3880  HB2 GLU A 826      35.190  36.610  79.770  1.00  0.00           H
ATOM   3881  CG  GLU A 826      33.380  36.260  80.970  1.00  0.00           C
ATOM   3882  HG1 GLU A 826      33.320  35.160  81.140  1.00  0.00           H
ATOM   3883  HG2 GLU A 826      32.330  36.570  80.720  1.00  0.00           H
ATOM   3884  CD  GLU A 826      33.860  36.930  82.300  1.00  0.00           C
ATOM   3885  OE1 GLU A 826      34.100  36.170  83.270  1.00  0.00           O
ATOM   3886  OE2 GLU A 826      33.720  38.200  82.460  1.00  0.00           O
ATOM   3887  C   GLU A 826      34.080  36.530  77.090  1.00  0.00           C
ATOM   3888  O   GLU A 826      35.260  36.990  77.040  1.00  0.00           O
ATOM   3889  N   ARG A 827      33.210  36.460  76.090  1.00  0.00           N
ATOM   3890  HN  ARG A 827      32.270  36.310  76.390  1.00  0.00           H
ATOM   3891  CA  ARG A 827      33.540  36.800  74.650  1.00  0.00           C
ATOM   3892  HA  ARG A 827      34.540  36.550  74.310  1.00  0.00           H
ATOM   3893  CB  ARG A 827      32.500  36.080  73.720  1.00  0.00           C
ATOM   3894  HB1 ARG A 827      32.960  36.200  72.710  1.00  0.00           H
ATOM   3895  HB2 ARG A 827      31.550  36.630  73.840  1.00  0.00           H
ATOM   3896  CG  ARG A 827      32.390  34.560  73.940  1.00  0.00           C
ATOM   3897  HG1 ARG A 827      31.820  34.110  73.090  1.00  0.00           H
ATOM   3898  HG2 ARG A 827      31.780  34.340  74.850  1.00  0.00           H
ATOM   3899  CD  ARG A 827      33.620  33.690  74.040  1.00  0.00           C
ATOM   3900  HD1 ARG A 827      34.450  34.090  74.670  1.00  0.00           H
ATOM   3901  HD2 ARG A 827      34.020  33.530  73.030  1.00  0.00           H
ATOM   3902  NE  ARG A 827      33.250  32.400  74.700  1.00  0.00           N
ATOM   3903  HE  ARG A 827      32.340  32.400  75.130  1.00  0.00           H
ATOM   3904  CZ  ARG A 827      33.950  31.280  74.720  1.00  0.00           C
ATOM   3905  NH1 ARG A 827      35.110  31.070  74.200  1.00  0.00           N
ATOM   3906 HH11 ARG A 827      35.640  31.890  73.980  1.00  0.00           H
ATOM   3907 HH12 ARG A 827      35.530  30.230  74.530  1.00  0.00           H
ATOM   3908  NH2 ARG A 827      33.510  30.230  75.450  1.00  0.00           N
ATOM   3909 HH21 ARG A 827      32.790  30.460  76.110  1.00  0.00           H
ATOM   3910 HH22 ARG A 827      34.130  29.480  75.670  1.00  0.00           H
ATOM   3911  C   ARG A 827      33.590  38.350  74.370  1.00  0.00           C
ATOM   3912  O   ARG A 827      32.570  38.990  74.260  1.00  0.00           O
ATOM   3913  N   GLY A 828      34.780  39.000  74.310  1.00  0.00           N
ATOM   3914  HN  GLY A 828      35.600  38.530  74.640  1.00  0.00           H
ATOM   3915  CA  GLY A 828      34.910  40.440  74.130  1.00  0.00           C
ATOM   3916  HA1 GLY A 828      35.970  40.660  74.110  1.00  0.00           H
ATOM   3917  HA2 GLY A 828      34.380  40.940  74.940  1.00  0.00           H
ATOM   3918  C   GLY A 828      34.380  40.920  72.860  1.00  0.00           C
ATOM   3919  O   GLY A 828      34.040  42.110  72.680  1.00  0.00           O
ATOM   3920  N   TRP A 829      34.260  40.020  71.830  1.00  0.00           N
ATOM   3921  HN  TRP A 829      34.650  39.090  71.920  1.00  0.00           H
ATOM   3922  CA  TRP A 829      34.020  40.420  70.510  1.00  0.00           C
ATOM   3923  HA  TRP A 829      34.320  41.440  70.370  1.00  0.00           H
ATOM   3924  CB  TRP A 829      34.820  39.410  69.720  1.00  0.00           C
ATOM   3925  HB1 TRP A 829      35.880  39.580  70.000  1.00  0.00           H
ATOM   3926  HB2 TRP A 829      34.710  39.590  68.620  1.00  0.00           H
ATOM   3927  CG  TRP A 829      34.600  37.970  70.170  1.00  0.00           C
ATOM   3928  CD1 TRP A 829      35.480  37.300  70.930  1.00  0.00           C
ATOM   3929  HD1 TRP A 829      36.350  37.810  71.320  1.00  0.00           H
ATOM   3930  NE1 TRP A 829      35.080  35.970  71.000  1.00  0.00           N
ATOM   3931  HE1 TRP A 829      35.620  35.180  71.150  1.00  0.00           H
ATOM   3932  CE2 TRP A 829      33.890  35.790  70.300  1.00  0.00           C
ATOM   3933  CD2 TRP A 829      33.560  37.040  69.750  1.00  0.00           C
ATOM   3934  CE3 TRP A 829      32.400  37.170  69.020  1.00  0.00           C
ATOM   3935  HE3 TRP A 829      32.080  38.100  68.570  1.00  0.00           H
ATOM   3936  CZ3 TRP A 829      31.590  36.060  68.780  1.00  0.00           C
ATOM   3937  HZ3 TRP A 829      30.610  36.220  68.370  1.00  0.00           H
ATOM   3938  CZ2 TRP A 829      33.090  34.680  70.110  1.00  0.00           C
ATOM   3939  HZ2 TRP A 829      33.370  33.690  70.430  1.00  0.00           H
ATOM   3940  CH2 TRP A 829      31.850  34.870  69.400  1.00  0.00           C
ATOM   3941  HH2 TRP A 829      31.200  34.030  69.170  1.00  0.00           H
ATOM   3942  C   TRP A 829      32.540  40.420  70.070  1.00  0.00           C
ATOM   3943  O   TRP A 829      32.190  40.840  69.000  1.00  0.00           O
ATOM   3944  N   ILE A 830      31.640  39.940  70.890  1.00  0.00           N
ATOM   3945  HN  ILE A 830      32.020  39.630  71.760  1.00  0.00           H
ATOM   3946  CA  ILE A 830      30.150  40.000  70.580  1.00  0.00           C
ATOM   3947  HA  ILE A 830      30.120  39.660  69.540  1.00  0.00           H
ATOM   3948  CB  ILE A 830      29.310  39.100  71.530  1.00  0.00           C
ATOM   3949  HB  ILE A 830      29.490  39.370  72.600  1.00  0.00           H
ATOM   3950  CG2 ILE A 830      27.830  39.250  71.080  1.00  0.00           C
ATOM   3951 HG21 ILE A 830      27.780  39.250  69.980  1.00  0.00           H
ATOM   3952 HG22 ILE A 830      27.440  40.220  71.460  1.00  0.00           H
ATOM   3953 HG23 ILE A 830      27.240  38.380  71.450  1.00  0.00           H
ATOM   3954  CG1 ILE A 830      29.790  37.670  71.460  1.00  0.00           C
ATOM   3955 HG11 ILE A 830      30.880  37.650  71.630  1.00  0.00           H
ATOM   3956 HG12 ILE A 830      29.710  37.240  70.440  1.00  0.00           H
ATOM   3957  CD  ILE A 830      29.160  36.760  72.470  1.00  0.00           C
ATOM   3958  HD1 ILE A 830      29.600  35.740  72.550  1.00  0.00           H
ATOM   3959  HD2 ILE A 830      28.060  36.710  72.340  1.00  0.00           H
ATOM   3960  HD3 ILE A 830      29.360  37.240  73.450  1.00  0.00           H
ATOM   3961  C   ILE A 830      29.720  41.460  70.660  1.00  0.00           C
ATOM   3962  O   ILE A 830      30.080  42.090  71.650  1.00  0.00           O
ATOM   3963  N   ILE A 831      28.880  41.960  69.780  1.00  0.00           N
ATOM   3964  HN  ILE A 831      28.730  41.490  68.910  1.00  0.00           H
ATOM   3965  CA  ILE A 831      28.220  43.290  69.930  1.00  0.00           C
ATOM   3966  HA  ILE A 831      29.050  43.970  69.850  1.00  0.00           H
ATOM   3967  CB  ILE A 831      27.220  43.460  68.740  1.00  0.00           C
ATOM   3968  HB  ILE A 831      27.860  43.310  67.840  1.00  0.00           H
ATOM   3969  CG2 ILE A 831      25.950  42.530  68.720  1.00  0.00           C
ATOM   3970 HG21 ILE A 831      26.250  41.460  68.670  1.00  0.00           H
ATOM   3971 HG22 ILE A 831      25.190  42.800  67.960  1.00  0.00           H
ATOM   3972 HG23 ILE A 831      25.390  42.580  69.680  1.00  0.00           H
ATOM   3973  CG1 ILE A 831      26.800  44.900  68.490  1.00  0.00           C
ATOM   3974 HG11 ILE A 831      26.180  45.240  69.350  1.00  0.00           H
ATOM   3975 HG12 ILE A 831      26.020  44.970  67.720  1.00  0.00           H
ATOM   3976  CD  ILE A 831      28.060  45.760  68.170  1.00  0.00           C
ATOM   3977  HD1 ILE A 831      28.220  45.920  67.080  1.00  0.00           H
ATOM   3978  HD2 ILE A 831      29.040  45.360  68.480  1.00  0.00           H
ATOM   3979  HD3 ILE A 831      27.890  46.820  68.490  1.00  0.00           H
ATOM   3980  C   ILE A 831      27.570  43.540  71.220  1.00  0.00           C
ATOM   3981  O   ILE A 831      26.650  42.920  71.720  1.00  0.00           O
ATOM   3982  N   SER A 832      27.900  44.740  71.720  1.00  0.00           N
ATOM   3983  HN  SER A 832      28.620  45.300  71.330  1.00  0.00           H
ATOM   3984  CA  SER A 832      27.230  45.380  72.870  1.00  0.00           C
ATOM   3985  HA  SER A 832      26.800  44.550  73.440  1.00  0.00           H
ATOM   3986  CB  SER A 832      28.120  46.220  73.760  1.00  0.00           C
ATOM   3987  HB1 SER A 832      28.770  45.420  74.180  1.00  0.00           H
ATOM   3988  HB2 SER A 832      27.520  46.600  74.610  1.00  0.00           H
ATOM   3989  OG  SER A 832      28.790  47.270  73.070  1.00  0.00           O
ATOM   3990  HG1 SER A 832      29.210  46.830  72.330  1.00  0.00           H
ATOM   3991  C   SER A 832      25.950  46.090  72.330  1.00  0.00           C
ATOM   3992  O   SER A 832      26.190  46.960  71.530  1.00  0.00           O
ATOM   3993  N   PRO A 833      24.700  45.800  72.780  1.00  0.00           N
ATOM   3994  CD  PRO A 833      24.520  45.170  74.080  1.00  0.00           C
ATOM   3995  HD1 PRO A 833      25.190  45.410  74.940  1.00  0.00           H
ATOM   3996  HD2 PRO A 833      24.490  44.050  74.040  1.00  0.00           H
ATOM   3997  CA  PRO A 833      23.410  46.350  72.260  1.00  0.00           C
ATOM   3998  HA  PRO A 833      23.290  45.870  71.300  1.00  0.00           H
ATOM   3999  CB  PRO A 833      22.420  45.950  73.380  1.00  0.00           C
ATOM   4000  HB1 PRO A 833      22.030  44.960  73.060  1.00  0.00           H
ATOM   4001  HB2 PRO A 833      21.560  46.660  73.520  1.00  0.00           H
ATOM   4002  CG  PRO A 833      23.180  45.710  74.580  1.00  0.00           C
ATOM   4003  HG1 PRO A 833      23.460  46.710  74.960  1.00  0.00           H
ATOM   4004  HG2 PRO A 833      22.720  45.070  75.370  1.00  0.00           H
ATOM   4005  C   PRO A 833      23.480  47.850  72.090  1.00  0.00           C
ATOM   4006  O   PRO A 833      23.960  48.560  72.940  1.00  0.00           O
ATOM   4007  N   LEU A 834      22.970  48.340  71.000  1.00  0.00           N
ATOM   4008  HN  LEU A 834      22.540  47.710  70.330  1.00  0.00           H
ATOM   4009  CA  LEU A 834      22.820  49.700  70.600  1.00  0.00           C
ATOM   4010  HA  LEU A 834      23.700  50.290  70.860  1.00  0.00           H
ATOM   4011  CB  LEU A 834      22.640  49.730  69.090  1.00  0.00           C
ATOM   4012  HB1 LEU A 834      22.480  50.750  68.670  1.00  0.00           H
ATOM   4013  HB2 LEU A 834      21.680  49.200  69.020  1.00  0.00           H
ATOM   4014  CG  LEU A 834      23.800  49.130  68.230  1.00  0.00           C
ATOM   4015  HG  LEU A 834      24.140  48.170  68.700  1.00  0.00           H
ATOM   4016  CD1 LEU A 834      23.360  48.860  66.790  1.00  0.00           C
ATOM   4017 HD11 LEU A 834      22.780  47.930  66.630  1.00  0.00           H
ATOM   4018 HD12 LEU A 834      24.280  48.620  66.210  1.00  0.00           H
ATOM   4019 HD13 LEU A 834      22.860  49.710  66.270  1.00  0.00           H
ATOM   4020  CD2 LEU A 834      25.030  50.000  68.130  1.00  0.00           C
ATOM   4021 HD21 LEU A 834      25.810  49.290  67.750  1.00  0.00           H
ATOM   4022 HD22 LEU A 834      25.450  50.380  69.090  1.00  0.00           H
ATOM   4023 HD23 LEU A 834      24.920  50.760  67.330  1.00  0.00           H
ATOM   4024  C   LEU A 834      21.560  50.310  71.260  1.00  0.00           C
ATOM   4025  O   LEU A 834      21.070  51.280  70.720  1.00  0.00           O
ATOM   4026  N   GLY A 835      21.110  49.930  72.490  1.00  0.00           N
ATOM   4027  HN  GLY A 835      21.630  49.280  73.030  1.00  0.00           H
ATOM   4028  CA  GLY A 835      20.060  50.580  73.260  1.00  0.00           C
ATOM   4029  HA1 GLY A 835      19.550  49.870  73.890  1.00  0.00           H
ATOM   4030  HA2 GLY A 835      19.370  51.070  72.590  1.00  0.00           H
ATOM   4031  C   GLY A 835      20.500  51.650  74.160  1.00  0.00           C
ATOM   4032  O   GLY A 835      19.730  52.400  74.750  1.00  0.00           O
ATOM   4033  N   ASP A 836      21.810  51.660  74.520  1.00  0.00           N
ATOM   4034  HN  ASP A 836      22.390  50.880  74.300  1.00  0.00           H
ATOM   4035  CA  ASP A 836      22.320  52.610  75.490  1.00  0.00           C
ATOM   4036  HA  ASP A 836      21.590  52.840  76.250  1.00  0.00           H
ATOM   4037  CB  ASP A 836      23.590  52.060  76.140  1.00  0.00           C
ATOM   4038  HB1 ASP A 836      24.220  52.810  76.670  1.00  0.00           H
ATOM   4039  HB2 ASP A 836      24.280  51.800  75.320  1.00  0.00           H
ATOM   4040  CG  ASP A 836      23.270  50.940  77.060  1.00  0.00           C
ATOM   4041  OD1 ASP A 836      22.680  51.030  78.160  1.00  0.00           O
ATOM   4042  OD2 ASP A 836      23.570  49.730  76.640  1.00  0.00           O
ATOM   4043  C   ASP A 836      22.630  53.930  74.830  1.00  0.00           C
ATOM   4044  O   ASP A 836      22.690  55.020  75.430  1.00  0.00           O
ATOM   4045  N   ASN A 837      22.890  53.910  73.510  1.00  0.00           N
ATOM   4046  HN  ASN A 837      22.780  53.050  73.020  1.00  0.00           H
ATOM   4047  CA  ASN A 837      23.280  55.120  72.770  1.00  0.00           C
ATOM   4048  HA  ASN A 837      23.870  55.690  73.470  1.00  0.00           H
ATOM   4049  CB  ASN A 837      24.060  54.760  71.550  1.00  0.00           C
ATOM   4050  HB1 ASN A 837      24.530  55.660  71.100  1.00  0.00           H
ATOM   4051  HB2 ASN A 837      23.350  54.270  70.850  1.00  0.00           H
ATOM   4052  CG  ASN A 837      25.190  53.850  71.710  1.00  0.00           C
ATOM   4053  OD1 ASN A 837      25.170  52.600  71.560  1.00  0.00           O
ATOM   4054  ND2 ASN A 837      26.360  54.450  71.960  1.00  0.00           N
ATOM   4055 HD21 ASN A 837      27.240  53.970  71.970  1.00  0.00           H
ATOM   4056 HD22 ASN A 837      26.380  55.450  72.070  1.00  0.00           H
ATOM   4057  C   ASN A 837      22.080  55.970  72.530  1.00  0.00           C
ATOM   4058  O   ASN A 837      21.200  55.370  71.900  1.00  0.00           O
ATOM   4059  N   PRO A 838      21.840  57.250  72.960  1.00  0.00           N
ATOM   4060  CD  PRO A 838      22.590  58.030  73.870  1.00  0.00           C
ATOM   4061  HD1 PRO A 838      23.480  58.520  73.430  1.00  0.00           H
ATOM   4062  HD2 PRO A 838      22.780  57.430  74.790  1.00  0.00           H
ATOM   4063  CA  PRO A 838      20.710  57.980  72.430  1.00  0.00           C
ATOM   4064  HA  PRO A 838      19.830  57.460  72.770  1.00  0.00           H
ATOM   4065  CB  PRO A 838      20.860  59.390  72.990  1.00  0.00           C
ATOM   4066  HB1 PRO A 838      19.860  59.740  73.320  1.00  0.00           H
ATOM   4067  HB2 PRO A 838      21.250  60.080  72.210  1.00  0.00           H
ATOM   4068  CG  PRO A 838      21.670  59.200  74.230  1.00  0.00           C
ATOM   4069  HG1 PRO A 838      22.260  60.120  74.460  1.00  0.00           H
ATOM   4070  HG2 PRO A 838      21.030  58.970  75.120  1.00  0.00           H
ATOM   4071  C   PRO A 838      20.480  58.000  70.960  1.00  0.00           C
ATOM   4072  O   PRO A 838      21.480  57.940  70.270  1.00  0.00           O
ATOM   4073  N   TRP A 839      19.200  58.060  70.470  1.00  0.00           N
ATOM   4074  HN  TRP A 839      18.540  58.150  71.210  1.00  0.00           H
ATOM   4075  CA  TRP A 839      18.870  57.750  69.030  1.00  0.00           C
ATOM   4076  HA  TRP A 839      19.270  56.770  68.860  1.00  0.00           H
ATOM   4077  CB  TRP A 839      17.280  57.730  68.910  1.00  0.00           C
ATOM   4078  HB1 TRP A 839      16.920  57.150  69.780  1.00  0.00           H
ATOM   4079  HB2 TRP A 839      17.160  57.150  67.970  1.00  0.00           H
ATOM   4080  CG  TRP A 839      16.550  59.040  68.910  1.00  0.00           C
ATOM   4081  CD1 TRP A 839      15.980  59.750  69.960  1.00  0.00           C
ATOM   4082  HD1 TRP A 839      15.830  59.350  70.950  1.00  0.00           H
ATOM   4083  NE1 TRP A 839      15.440  60.940  69.570  1.00  0.00           N
ATOM   4084  HE1 TRP A 839      14.810  61.520  70.030  1.00  0.00           H
ATOM   4085  CE2 TRP A 839      15.770  61.130  68.290  1.00  0.00           C
ATOM   4086  CD2 TRP A 839      16.480  59.980  67.810  1.00  0.00           C
ATOM   4087  CE3 TRP A 839      16.940  59.950  66.480  1.00  0.00           C
ATOM   4088  HE3 TRP A 839      17.500  59.120  66.110  1.00  0.00           H
ATOM   4089  CZ3 TRP A 839      16.600  60.960  65.580  1.00  0.00           C
ATOM   4090  HZ3 TRP A 839      16.920  60.970  64.550  1.00  0.00           H
ATOM   4091  CZ2 TRP A 839      15.490  62.110  67.410  1.00  0.00           C
ATOM   4092  HZ2 TRP A 839      14.990  62.990  67.770  1.00  0.00           H
ATOM   4093  CH2 TRP A 839      15.880  62.010  66.060  1.00  0.00           C
ATOM   4094  HH2 TRP A 839      15.450  62.730  65.380  1.00  0.00           H
ATOM   4095  C   TRP A 839      19.550  58.770  68.100  1.00  0.00           C
ATOM   4096  O   TRP A 839      20.100  58.360  67.120  1.00  0.00           O
ATOM   4097  N   TRP A 840      19.620  60.010  68.480  1.00  0.00           N
ATOM   4098  HN  TRP A 840      19.180  60.250  69.350  1.00  0.00           H
ATOM   4099  CA  TRP A 840      20.220  61.090  67.660  1.00  0.00           C
ATOM   4100  HA  TRP A 840      19.920  60.900  66.640  1.00  0.00           H
ATOM   4101  CB  TRP A 840      19.660  62.420  68.130  1.00  0.00           C
ATOM   4102  HB1 TRP A 840      18.570  62.320  67.950  1.00  0.00           H
ATOM   4103  HB2 TRP A 840      20.040  63.270  67.540  1.00  0.00           H
ATOM   4104  CG  TRP A 840      19.830  62.820  69.550  1.00  0.00           C
ATOM   4105  CD1 TRP A 840      18.940  62.250  70.520  1.00  0.00           C
ATOM   4106  HD1 TRP A 840      18.080  61.640  70.290  1.00  0.00           H
ATOM   4107  NE1 TRP A 840      19.510  62.430  71.680  1.00  0.00           N
ATOM   4108  HE1 TRP A 840      19.120  62.290  72.570  1.00  0.00           H
ATOM   4109  CE2 TRP A 840      20.700  63.030  71.580  1.00  0.00           C
ATOM   4110  CD2 TRP A 840      20.980  63.270  70.230  1.00  0.00           C
ATOM   4111  CE3 TRP A 840      22.170  63.750  69.810  1.00  0.00           C
ATOM   4112  HE3 TRP A 840      22.370  64.010  68.780  1.00  0.00           H
ATOM   4113  CZ3 TRP A 840      23.090  64.180  70.820  1.00  0.00           C
ATOM   4114  HZ3 TRP A 840      24.040  64.550  70.480  1.00  0.00           H
ATOM   4115  CZ2 TRP A 840      21.630  63.390  72.530  1.00  0.00           C
ATOM   4116  HZ2 TRP A 840      21.480  63.240  73.590  1.00  0.00           H
ATOM   4117  CH2 TRP A 840      22.850  64.030  72.180  1.00  0.00           C
ATOM   4118  HH2 TRP A 840      23.510  64.250  73.010  1.00  0.00           H
ATOM   4119  C   TRP A 840      21.770  60.940  67.590  1.00  0.00           C
ATOM   4120  O   TRP A 840      22.390  61.420  66.660  1.00  0.00           O
ATOM   4121  N   THR A 841      22.500  60.270  68.500  1.00  0.00           N
ATOM   4122  HN  THR A 841      22.110  59.930  69.350  1.00  0.00           H
ATOM   4123  CA  THR A 841      23.910  60.030  68.420  1.00  0.00           C
ATOM   4124  HA  THR A 841      24.490  60.930  68.230  1.00  0.00           H
ATOM   4125  CB  THR A 841      24.530  59.510  69.790  1.00  0.00           C
ATOM   4126  HB  THR A 841      25.650  59.470  69.770  1.00  0.00           H
ATOM   4127  OG1 THR A 841      24.050  58.260  70.270  1.00  0.00           O
ATOM   4128  HG1 THR A 841      23.090  58.210  70.300  1.00  0.00           H
ATOM   4129  CG2 THR A 841      24.100  60.590  70.820  1.00  0.00           C
ATOM   4130 HG21 THR A 841      24.630  60.560  71.780  1.00  0.00           H
ATOM   4131 HG22 THR A 841      23.030  60.410  71.060  1.00  0.00           H
ATOM   4132 HG23 THR A 841      24.180  61.610  70.380  1.00  0.00           H
ATOM   4133  C   THR A 841      24.260  59.190  67.240  1.00  0.00           C
ATOM   4134  O   THR A 841      25.220  59.410  66.540  1.00  0.00           O
ATOM   4135  N   LEU A 842      23.350  58.210  66.970  1.00  0.00           N
ATOM   4136  HN  LEU A 842      22.630  58.270  67.660  1.00  0.00           H
ATOM   4137  CA  LEU A 842      23.440  57.350  65.870  1.00  0.00           C
ATOM   4138  HA  LEU A 842      24.410  56.870  65.980  1.00  0.00           H
ATOM   4139  CB  LEU A 842      22.290  56.230  65.930  1.00  0.00           C
ATOM   4140  HB1 LEU A 842      22.630  55.470  65.210  1.00  0.00           H
ATOM   4141  HB2 LEU A 842      21.350  56.820  65.780  1.00  0.00           H
ATOM   4142  CG  LEU A 842      22.090  55.580  67.300  1.00  0.00           C
ATOM   4143  HG  LEU A 842      21.970  56.380  68.070  1.00  0.00           H
ATOM   4144  CD1 LEU A 842      20.870  54.680  67.300  1.00  0.00           C
ATOM   4145 HD11 LEU A 842      21.010  53.900  66.520  1.00  0.00           H
ATOM   4146 HD12 LEU A 842      19.880  55.170  67.330  1.00  0.00           H
ATOM   4147 HD13 LEU A 842      20.880  54.010  68.180  1.00  0.00           H
ATOM   4148  CD2 LEU A 842      23.290  54.840  67.660  1.00  0.00           C
ATOM   4149 HD21 LEU A 842      23.470  54.570  68.720  1.00  0.00           H
ATOM   4150 HD22 LEU A 842      24.210  55.380  67.350  1.00  0.00           H
ATOM   4151 HD23 LEU A 842      23.380  53.870  67.130  1.00  0.00           H
ATOM   4152  C   LEU A 842      23.410  58.050  64.460  1.00  0.00           C
ATOM   4153  O   LEU A 842      24.220  57.780  63.560  1.00  0.00           O
ATOM   4154  N   LEU A 843      22.560  59.090  64.320  1.00  0.00           N
ATOM   4155  HN  LEU A 843      21.920  59.280  65.060  1.00  0.00           H
ATOM   4156  CA  LEU A 843      22.540  59.970  63.150  1.00  0.00           C
ATOM   4157  HA  LEU A 843      22.580  59.330  62.270  1.00  0.00           H
ATOM   4158  CB  LEU A 843      21.170  60.690  63.080  1.00  0.00           C
ATOM   4159  HB1 LEU A 843      21.250  61.480  62.300  1.00  0.00           H
ATOM   4160  HB2 LEU A 843      21.020  61.290  64.000  1.00  0.00           H
ATOM   4161  CG  LEU A 843      19.940  59.830  62.660  1.00  0.00           C
ATOM   4162  HG  LEU A 843      19.060  60.490  62.740  1.00  0.00           H
ATOM   4163  CD1 LEU A 843      19.950  59.460  61.150  1.00  0.00           C
ATOM   4164 HD11 LEU A 843      19.830  60.360  60.520  1.00  0.00           H
ATOM   4165 HD12 LEU A 843      19.040  58.860  60.930  1.00  0.00           H
ATOM   4166 HD13 LEU A 843      20.880  59.040  60.700  1.00  0.00           H
ATOM   4167  CD2 LEU A 843      19.730  58.530  63.480  1.00  0.00           C
ATOM   4168 HD21 LEU A 843      18.650  58.340  63.310  1.00  0.00           H
ATOM   4169 HD22 LEU A 843      19.850  58.630  64.580  1.00  0.00           H
ATOM   4170 HD23 LEU A 843      20.290  57.600  63.230  1.00  0.00           H
ATOM   4171  C   LEU A 843      23.720  60.880  63.010  1.00  0.00           C
ATOM   4172  O   LEU A 843      24.130  61.220  61.900  1.00  0.00           O
ATOM   4173  N   ILE A 844      24.320  61.290  64.120  1.00  0.00           N
ATOM   4174  HN  ILE A 844      23.880  61.200  65.000  1.00  0.00           H
ATOM   4175  CA  ILE A 844      25.540  62.000  64.100  1.00  0.00           C
ATOM   4176  HA  ILE A 844      25.370  62.880  63.490  1.00  0.00           H
ATOM   4177  CB  ILE A 844      25.950  62.600  65.440  1.00  0.00           C
ATOM   4178  HB  ILE A 844      26.140  61.880  66.260  1.00  0.00           H
ATOM   4179  CG2 ILE A 844      27.180  63.460  65.390  1.00  0.00           C
ATOM   4180 HG21 ILE A 844      27.370  64.150  66.240  1.00  0.00           H
ATOM   4181 HG22 ILE A 844      27.160  64.080  64.460  1.00  0.00           H
ATOM   4182 HG23 ILE A 844      28.070  62.810  65.330  1.00  0.00           H
ATOM   4183  CG1 ILE A 844      24.820  63.520  65.950  1.00  0.00           C
ATOM   4184 HG11 ILE A 844      23.860  62.980  65.840  1.00  0.00           H
ATOM   4185 HG12 ILE A 844      24.870  64.360  65.210  1.00  0.00           H
ATOM   4186  CD  ILE A 844      24.850  64.050  67.330  1.00  0.00           C
ATOM   4187  HD1 ILE A 844      24.080  64.830  67.510  1.00  0.00           H
ATOM   4188  HD2 ILE A 844      25.770  64.600  67.630  1.00  0.00           H
ATOM   4189  HD3 ILE A 844      24.680  63.180  68.000  1.00  0.00           H
ATOM   4190  C   ILE A 844      26.730  61.180  63.460  1.00  0.00           C
ATOM   4191  O   ILE A 844      27.590  61.690  62.790  1.00  0.00           O
ATOM   4192  N   ALA A 845      26.680  59.820  63.810  1.00  0.00           N
ATOM   4193  HN  ALA A 845      25.900  59.650  64.410  1.00  0.00           H
ATOM   4194  CA  ALA A 845      27.590  58.870  63.380  1.00  0.00           C
ATOM   4195  HA  ALA A 845      28.610  59.200  63.560  1.00  0.00           H
ATOM   4196  CB  ALA A 845      27.460  57.480  64.140  1.00  0.00           C
ATOM   4197  HB1 ALA A 845      27.420  57.600  65.240  1.00  0.00           H
ATOM   4198  HB2 ALA A 845      28.280  56.800  63.870  1.00  0.00           H
ATOM   4199  HB3 ALA A 845      26.460  57.110  63.820  1.00  0.00           H
ATOM   4200  C   ALA A 845      27.540  58.520  61.890  1.00  0.00           C
ATOM   4201  O   ALA A 845      28.530  58.050  61.310  1.00  0.00           O
ATOM   4202  N   ALA A 846      26.380  58.780  61.180  1.00  0.00           N
ATOM   4203  HN  ALA A 846      25.550  59.130  61.600  1.00  0.00           H
ATOM   4204  CA  ALA A 846      26.330  58.660  59.750  1.00  0.00           C
ATOM   4205  HA  ALA A 846      26.560  57.630  59.530  1.00  0.00           H
ATOM   4206  CB  ALA A 846      24.880  58.890  59.210  1.00  0.00           C
ATOM   4207  HB1 ALA A 846      24.130  58.330  59.810  1.00  0.00           H
ATOM   4208  HB2 ALA A 846      24.870  58.310  58.260  1.00  0.00           H
ATOM   4209  HB3 ALA A 846      24.500  59.920  59.190  1.00  0.00           H
ATOM   4210  C   ALA A 846      27.190  59.550  58.940  1.00  0.00           C
ATOM   4211  O   ALA A 846      27.760  59.180  57.940  1.00  0.00           O
ATOM   4212  N   ILE A 847      27.310  60.830  59.430  1.00  0.00           N
ATOM   4213  HN  ILE A 847      26.790  61.030  60.260  1.00  0.00           H
ATOM   4214  CA  ILE A 847      28.060  61.960  58.800  1.00  0.00           C
ATOM   4215  HA  ILE A 847      27.590  62.030  57.840  1.00  0.00           H
ATOM   4216  CB  ILE A 847      27.860  63.230  59.680  1.00  0.00           C
ATOM   4217  HB  ILE A 847      28.480  63.160  60.600  1.00  0.00           H
ATOM   4218  CG2 ILE A 847      28.390  64.400  58.840  1.00  0.00           C
ATOM   4219 HG21 ILE A 847      29.470  64.320  58.610  1.00  0.00           H
ATOM   4220 HG22 ILE A 847      28.250  65.350  59.390  1.00  0.00           H
ATOM   4221 HG23 ILE A 847      27.800  64.460  57.910  1.00  0.00           H
ATOM   4222  CG1 ILE A 847      26.420  63.490  60.190  1.00  0.00           C
ATOM   4223 HG11 ILE A 847      25.950  62.590  60.650  1.00  0.00           H
ATOM   4224 HG12 ILE A 847      25.830  63.820  59.320  1.00  0.00           H
ATOM   4225  CD  ILE A 847      26.250  64.600  61.180  1.00  0.00           C
ATOM   4226  HD1 ILE A 847      27.100  64.450  61.880  1.00  0.00           H
ATOM   4227  HD2 ILE A 847      25.260  64.570  61.700  1.00  0.00           H
ATOM   4228  HD3 ILE A 847      26.470  65.640  60.840  1.00  0.00           H
ATOM   4229  C   ILE A 847      29.620  61.650  58.560  1.00  0.00           C
ATOM   4230  O   ILE A 847      29.950  61.890  57.440  1.00  0.00           O
ATOM   4231  N   PRO A 848      30.540  61.150  59.370  1.00  0.00           N
ATOM   4232  CD  PRO A 848      30.320  61.090  60.750  1.00  0.00           C
ATOM   4233  HD1 PRO A 848      29.370  60.550  60.980  1.00  0.00           H
ATOM   4234  HD2 PRO A 848      30.400  62.100  61.210  1.00  0.00           H
ATOM   4235  CA  PRO A 848      31.840  60.690  58.980  1.00  0.00           C
ATOM   4236  HA  PRO A 848      32.210  61.360  58.210  1.00  0.00           H
ATOM   4237  CB  PRO A 848      32.650  60.670  60.340  1.00  0.00           C
ATOM   4238  HB1 PRO A 848      32.960  61.730  60.490  1.00  0.00           H
ATOM   4239  HB2 PRO A 848      33.420  59.870  60.350  1.00  0.00           H
ATOM   4240  CG  PRO A 848      31.470  60.330  61.360  1.00  0.00           C
ATOM   4241  HG1 PRO A 848      31.430  59.220  61.320  1.00  0.00           H
ATOM   4242  HG2 PRO A 848      31.700  60.740  62.370  1.00  0.00           H
ATOM   4243  C   PRO A 848      31.830  59.410  58.220  1.00  0.00           C
ATOM   4244  O   PRO A 848      32.630  59.110  57.410  1.00  0.00           O
ATOM   4245  N   ALA A 849      30.770  58.620  58.490  1.00  0.00           N
ATOM   4246  HN  ALA A 849      30.130  58.790  59.230  1.00  0.00           H
ATOM   4247  CA  ALA A 849      30.580  57.340  57.800  1.00  0.00           C
ATOM   4248  HA  ALA A 849      31.550  56.870  57.890  1.00  0.00           H
ATOM   4249  CB  ALA A 849      29.600  56.340  58.520  1.00  0.00           C
ATOM   4250  HB1 ALA A 849      29.920  56.030  59.530  1.00  0.00           H
ATOM   4251  HB2 ALA A 849      29.650  55.360  58.000  1.00  0.00           H
ATOM   4252  HB3 ALA A 849      28.560  56.720  58.610  1.00  0.00           H
ATOM   4253  C   ALA A 849      30.240  57.480  56.340  1.00  0.00           C
ATOM   4254  O   ALA A 849      30.670  56.660  55.480  1.00  0.00           O
ATOM   4255  N   LEU A 850      29.450  58.500  55.950  1.00  0.00           N
ATOM   4256  HN  LEU A 850      28.920  59.030  56.610  1.00  0.00           H
ATOM   4257  CA  LEU A 850      29.260  58.980  54.580  1.00  0.00           C
ATOM   4258  HA  LEU A 850      28.900  58.110  54.050  1.00  0.00           H
ATOM   4259  CB  LEU A 850      28.420  60.270  54.490  1.00  0.00           C
ATOM   4260  HB1 LEU A 850      28.480  60.690  53.460  1.00  0.00           H
ATOM   4261  HB2 LEU A 850      28.770  60.970  55.260  1.00  0.00           H
ATOM   4262  CG  LEU A 850      26.910  60.070  54.690  1.00  0.00           C
ATOM   4263  HG  LEU A 850      26.820  59.330  55.520  1.00  0.00           H
ATOM   4264  CD1 LEU A 850      26.270  61.300  55.180  1.00  0.00           C
ATOM   4265 HD11 LEU A 850      26.430  61.570  56.250  1.00  0.00           H
ATOM   4266 HD12 LEU A 850      25.180  61.090  55.210  1.00  0.00           H
ATOM   4267 HD13 LEU A 850      26.420  62.220  54.560  1.00  0.00           H
ATOM   4268  CD2 LEU A 850      26.220  59.720  53.350  1.00  0.00           C
ATOM   4269 HD21 LEU A 850      26.380  60.550  52.620  1.00  0.00           H
ATOM   4270 HD22 LEU A 850      25.150  59.540  53.550  1.00  0.00           H
ATOM   4271 HD23 LEU A 850      26.610  58.810  52.850  1.00  0.00           H
ATOM   4272  C   LEU A 850      30.600  59.290  54.010  1.00  0.00           C
ATOM   4273  O   LEU A 850      30.940  58.670  52.990  1.00  0.00           O
ATOM   4274  N   LEU A 851      31.410  60.100  54.660  1.00  0.00           N
ATOM   4275  HN  LEU A 851      31.120  60.630  55.460  1.00  0.00           H
ATOM   4276  CA  LEU A 851      32.830  60.270  54.240  1.00  0.00           C
ATOM   4277  HA  LEU A 851      32.850  60.710  53.250  1.00  0.00           H
ATOM   4278  CB  LEU A 851      33.570  61.400  55.140  1.00  0.00           C
ATOM   4279  HB1 LEU A 851      33.370  61.190  56.220  1.00  0.00           H
ATOM   4280  HB2 LEU A 851      33.100  62.370  54.940  1.00  0.00           H
ATOM   4281  CG  LEU A 851      35.080  61.530  54.860  1.00  0.00           C
ATOM   4282  HG  LEU A 851      35.630  60.590  55.080  1.00  0.00           H
ATOM   4283  CD1 LEU A 851      35.310  62.020  53.420  1.00  0.00           C
ATOM   4284 HD11 LEU A 851      36.310  62.470  53.230  1.00  0.00           H
ATOM   4285 HD12 LEU A 851      34.530  62.730  53.080  1.00  0.00           H
ATOM   4286 HD13 LEU A 851      35.220  61.200  52.680  1.00  0.00           H
ATOM   4287  CD2 LEU A 851      35.720  62.350  56.050  1.00  0.00           C
ATOM   4288 HD21 LEU A 851      35.550  61.960  57.080  1.00  0.00           H
ATOM   4289 HD22 LEU A 851      35.210  63.330  55.970  1.00  0.00           H
ATOM   4290 HD23 LEU A 851      36.810  62.510  55.930  1.00  0.00           H
ATOM   4291  C   LEU A 851      33.810  59.090  54.140  1.00  0.00           C
ATOM   4292  O   LEU A 851      34.510  58.780  53.190  1.00  0.00           O
ATOM   4293  N   CYS A 852      33.860  58.290  55.210  1.00  0.00           N
ATOM   4294  HN  CYS A 852      33.430  58.550  56.070  1.00  0.00           H
ATOM   4295  CA  CYS A 852      34.560  56.990  55.200  1.00  0.00           C
ATOM   4296  HA  CYS A 852      35.620  57.220  55.160  1.00  0.00           H
ATOM   4297  CB  CYS A 852      34.280  56.220  56.530  1.00  0.00           C
ATOM   4298  HB1 CYS A 852      33.230  55.870  56.600  1.00  0.00           H
ATOM   4299  HB2 CYS A 852      34.390  56.960  57.350  1.00  0.00           H
ATOM   4300  SG  CYS A 852      35.370  54.790  56.870  1.00  0.00           S
ATOM   4301  HG1 CYS A 852      35.070  54.530  58.130  1.00  0.00           H
ATOM   4302  C   CYS A 852      34.160  56.090  54.020  1.00  0.00           C
ATOM   4303  O   CYS A 852      34.940  55.560  53.320  1.00  0.00           O
ATOM   4304  N   THR A 853      32.860  55.980  53.750  1.00  0.00           N
ATOM   4305  HN  THR A 853      32.170  56.410  54.330  1.00  0.00           H
ATOM   4306  CA  THR A 853      32.350  55.230  52.580  1.00  0.00           C
ATOM   4307  HA  THR A 853      32.690  54.210  52.640  1.00  0.00           H
ATOM   4308  CB  THR A 853      30.840  55.180  52.460  1.00  0.00           C
ATOM   4309  HB  THR A 853      30.330  56.140  52.230  1.00  0.00           H
ATOM   4310  OG1 THR A 853      30.290  54.650  53.700  1.00  0.00           O
ATOM   4311  HG1 THR A 853      30.390  55.350  54.350  1.00  0.00           H
ATOM   4312  CG2 THR A 853      30.410  54.160  51.420  1.00  0.00           C
ATOM   4313 HG21 THR A 853      30.600  54.410  50.360  1.00  0.00           H
ATOM   4314 HG22 THR A 853      29.310  54.310  51.470  1.00  0.00           H
ATOM   4315 HG23 THR A 853      30.560  53.070  51.620  1.00  0.00           H
ATOM   4316  C   THR A 853      32.860  55.730  51.220  1.00  0.00           C
ATOM   4317  O   THR A 853      33.380  55.100  50.340  1.00  0.00           O
ATOM   4318  N   ILE A 854      32.860  57.070  51.160  1.00  0.00           N
ATOM   4319  HN  ILE A 854      32.380  57.560  51.890  1.00  0.00           H
ATOM   4320  CA  ILE A 854      33.650  57.850  50.160  1.00  0.00           C
ATOM   4321  HA  ILE A 854      33.350  57.490  49.190  1.00  0.00           H
ATOM   4322  CB  ILE A 854      33.300  59.350  50.180  1.00  0.00           C
ATOM   4323  HB  ILE A 854      33.420  59.650  51.250  1.00  0.00           H
ATOM   4324  CG2 ILE A 854      34.290  60.270  49.380  1.00  0.00           C
ATOM   4325 HG21 ILE A 854      33.780  61.200  49.020  1.00  0.00           H
ATOM   4326 HG22 ILE A 854      34.600  59.840  48.410  1.00  0.00           H
ATOM   4327 HG23 ILE A 854      35.200  60.550  49.940  1.00  0.00           H
ATOM   4328  CG1 ILE A 854      31.810  59.730  49.850  1.00  0.00           C
ATOM   4329 HG11 ILE A 854      31.170  58.960  50.320  1.00  0.00           H
ATOM   4330 HG12 ILE A 854      31.620  59.570  48.760  1.00  0.00           H
ATOM   4331  CD  ILE A 854      31.260  61.130  50.280  1.00  0.00           C
ATOM   4332  HD1 ILE A 854      31.550  61.410  51.310  1.00  0.00           H
ATOM   4333  HD2 ILE A 854      30.140  61.120  50.250  1.00  0.00           H
ATOM   4334  HD3 ILE A 854      31.620  61.940  49.620  1.00  0.00           H
ATOM   4335  C   ILE A 854      35.110  57.650  50.110  1.00  0.00           C
ATOM   4336  O   ILE A 854      35.580  57.520  48.980  1.00  0.00           O
ATOM   4337  N   LEU A 855      35.880  57.590  51.230  1.00  0.00           N
ATOM   4338  HN  LEU A 855      35.470  57.700  52.130  1.00  0.00           H
ATOM   4339  CA  LEU A 855      37.290  57.300  51.100  1.00  0.00           C
ATOM   4340  HA  LEU A 855      37.770  57.940  50.380  1.00  0.00           H
ATOM   4341  CB  LEU A 855      37.930  57.720  52.460  1.00  0.00           C
ATOM   4342  HB1 LEU A 855      39.020  57.590  52.330  1.00  0.00           H
ATOM   4343  HB2 LEU A 855      37.530  56.990  53.190  1.00  0.00           H
ATOM   4344  CG  LEU A 855      37.750  59.170  53.010  1.00  0.00           C
ATOM   4345  HG  LEU A 855      36.650  59.280  53.100  1.00  0.00           H
ATOM   4346  CD1 LEU A 855      38.400  59.480  54.370  1.00  0.00           C
ATOM   4347 HD11 LEU A 855      37.820  59.040  55.220  1.00  0.00           H
ATOM   4348 HD12 LEU A 855      38.400  60.580  54.290  1.00  0.00           H
ATOM   4349 HD13 LEU A 855      39.440  59.130  54.560  1.00  0.00           H
ATOM   4350  CD2 LEU A 855      38.240  60.220  51.940  1.00  0.00           C
ATOM   4351 HD21 LEU A 855      38.230  61.300  52.230  1.00  0.00           H
ATOM   4352 HD22 LEU A 855      37.650  60.060  51.010  1.00  0.00           H
ATOM   4353 HD23 LEU A 855      39.260  59.940  51.610  1.00  0.00           H
ATOM   4354  C   LEU A 855      37.590  55.860  50.760  1.00  0.00           C
ATOM   4355  O   LEU A 855      38.510  55.540  50.020  1.00  0.00           O
ATOM   4356  N   ILE A 856      36.790  54.960  51.290  1.00  0.00           N
ATOM   4357  HN  ILE A 856      36.160  55.320  51.970  1.00  0.00           H
ATOM   4358  CA  ILE A 856      36.810  53.510  50.960  1.00  0.00           C
ATOM   4359  HA  ILE A 856      37.780  53.090  51.160  1.00  0.00           H
ATOM   4360  CB  ILE A 856      35.840  52.740  51.780  1.00  0.00           C
ATOM   4361  HB  ILE A 856      34.870  53.270  51.850  1.00  0.00           H
ATOM   4362  CG2 ILE A 856      35.380  51.420  51.050  1.00  0.00           C
ATOM   4363 HG21 ILE A 856      34.850  51.700  50.110  1.00  0.00           H
ATOM   4364 HG22 ILE A 856      34.620  50.890  51.660  1.00  0.00           H
ATOM   4365 HG23 ILE A 856      36.180  50.680  50.800  1.00  0.00           H
ATOM   4366  CG1 ILE A 856      36.150  52.510  53.290  1.00  0.00           C
ATOM   4367 HG11 ILE A 856      35.230  52.140  53.780  1.00  0.00           H
ATOM   4368 HG12 ILE A 856      36.410  53.450  53.810  1.00  0.00           H
ATOM   4369  CD  ILE A 856      37.310  51.540  53.470  1.00  0.00           C
ATOM   4370  HD1 ILE A 856      37.830  51.580  54.440  1.00  0.00           H
ATOM   4371  HD2 ILE A 856      38.040  51.620  52.640  1.00  0.00           H
ATOM   4372  HD3 ILE A 856      36.970  50.480  53.540  1.00  0.00           H
ATOM   4373  C   ILE A 856      36.580  53.280  49.420  1.00  0.00           C
ATOM   4374  O   ILE A 856      37.300  52.590  48.730  1.00  0.00           O
ATOM   4375  N   PHE A 857      35.570  54.010  48.860  1.00  0.00           N
ATOM   4376  HN  PHE A 857      34.950  54.570  49.410  1.00  0.00           H
ATOM   4377  CA  PHE A 857      35.190  54.050  47.510  1.00  0.00           C
ATOM   4378  HA  PHE A 857      34.990  53.050  47.160  1.00  0.00           H
ATOM   4379  CB  PHE A 857      33.860  54.860  47.210  1.00  0.00           C
ATOM   4380  HB1 PHE A 857      34.040  55.810  47.760  1.00  0.00           H
ATOM   4381  HB2 PHE A 857      32.970  54.320  47.610  1.00  0.00           H
ATOM   4382  CG  PHE A 857      33.740  55.180  45.780  1.00  0.00           C
ATOM   4383  CD1 PHE A 857      34.080  56.460  45.330  1.00  0.00           C
ATOM   4384  HD1 PHE A 857      34.420  57.250  45.980  1.00  0.00           H
ATOM   4385  CE1 PHE A 857      33.950  56.660  43.960  1.00  0.00           C
ATOM   4386  HE1 PHE A 857      34.060  57.650  43.550  1.00  0.00           H
ATOM   4387  CZ  PHE A 857      33.330  55.710  43.120  1.00  0.00           C
ATOM   4388  HZ  PHE A 857      33.140  55.980  42.090  1.00  0.00           H
ATOM   4389  CD2 PHE A 857      33.200  54.140  44.950  1.00  0.00           C
ATOM   4390  HD2 PHE A 857      32.940  53.190  45.400  1.00  0.00           H
ATOM   4391  CE2 PHE A 857      33.050  54.420  43.580  1.00  0.00           C
ATOM   4392  HE2 PHE A 857      32.740  53.580  42.980  1.00  0.00           H
ATOM   4393  C   PHE A 857      36.340  54.370  46.500  1.00  0.00           C
ATOM   4394  O   PHE A 857      36.730  53.430  45.790  1.00  0.00           O
ATOM   4395  N   MET A 858      36.980  55.560  46.390  1.00  0.00           N
ATOM   4396  HN  MET A 858      36.570  56.310  46.930  1.00  0.00           H
ATOM   4397  CA  MET A 858      38.110  55.860  45.530  1.00  0.00           C
ATOM   4398  HA  MET A 858      37.810  55.820  44.500  1.00  0.00           H
ATOM   4399  CB  MET A 858      38.440  57.360  45.650  1.00  0.00           C
ATOM   4400  HB1 MET A 858      37.450  57.790  45.370  1.00  0.00           H
ATOM   4401  HB2 MET A 858      39.280  57.530  44.950  1.00  0.00           H
ATOM   4402  CG  MET A 858      38.780  57.870  47.110  1.00  0.00           C
ATOM   4403  HG1 MET A 858      39.790  57.520  47.400  1.00  0.00           H
ATOM   4404  HG2 MET A 858      38.040  57.410  47.810  1.00  0.00           H
ATOM   4405  SD  MET A 858      38.730  59.670  47.380  1.00  0.00           S
ATOM   4406  CE  MET A 858      40.220  60.170  46.470  1.00  0.00           C
ATOM   4407  HE1 MET A 858      40.130  59.770  45.440  1.00  0.00           H
ATOM   4408  HE2 MET A 858      41.190  59.790  46.870  1.00  0.00           H
ATOM   4409  HE3 MET A 858      40.340  61.270  46.310  1.00  0.00           H
ATOM   4410  C   MET A 858      39.320  55.020  45.870  1.00  0.00           C
ATOM   4411  O   MET A 858      40.010  54.550  44.950  1.00  0.00           O
ATOM   4412  N   ASP A 859      39.690  54.810  47.170  1.00  0.00           N
ATOM   4413  HN  ASP A 859      39.170  55.110  47.960  1.00  0.00           H
ATOM   4414  CA  ASP A 859      40.860  54.050  47.500  1.00  0.00           C
ATOM   4415  HA  ASP A 859      41.590  54.610  46.940  1.00  0.00           H
ATOM   4416  CB  ASP A 859      41.250  54.080  48.940  1.00  0.00           C
ATOM   4417  HB1 ASP A 859      40.590  53.410  49.540  1.00  0.00           H
ATOM   4418  HB2 ASP A 859      41.110  55.090  49.350  1.00  0.00           H
ATOM   4419  CG  ASP A 859      42.680  53.740  49.220  1.00  0.00           C
ATOM   4420  OD1 ASP A 859      43.610  54.110  48.480  1.00  0.00           O
ATOM   4421  OD2 ASP A 859      42.980  53.130  50.250  1.00  0.00           O
ATOM   4422  C   ASP A 859      40.860  52.630  47.000  1.00  0.00           C
ATOM   4423  O   ASP A 859      41.820  52.120  46.370  1.00  0.00           O
ATOM   4424  N   GLN A 860      39.730  51.900  47.170  1.00  0.00           N
ATOM   4425  HN  GLN A 860      38.940  52.260  47.670  1.00  0.00           H
ATOM   4426  CA  GLN A 860      39.520  50.590  46.650  1.00  0.00           C
ATOM   4427  HA  GLN A 860      40.200  49.880  47.110  1.00  0.00           H
ATOM   4428  CB  GLN A 860      38.100  50.090  47.180  1.00  0.00           C
ATOM   4429  HB1 GLN A 860      37.330  50.880  47.010  1.00  0.00           H
ATOM   4430  HB2 GLN A 860      38.210  49.850  48.260  1.00  0.00           H
ATOM   4431  CG  GLN A 860      37.640  48.800  46.480  1.00  0.00           C
ATOM   4432  HG1 GLN A 860      37.520  48.950  45.390  1.00  0.00           H
ATOM   4433  HG2 GLN A 860      36.660  48.460  46.870  1.00  0.00           H
ATOM   4434  CD  GLN A 860      38.550  47.590  46.810  1.00  0.00           C
ATOM   4435  OE1 GLN A 860      38.910  47.320  47.990  1.00  0.00           O
ATOM   4436  NE2 GLN A 860      38.850  46.870  45.770  1.00  0.00           N
ATOM   4437 HE21 GLN A 860      38.650  47.180  44.840  1.00  0.00           H
ATOM   4438 HE22 GLN A 860      39.240  45.970  45.970  1.00  0.00           H
ATOM   4439  C   GLN A 860      39.550  50.490  45.140  1.00  0.00           C
ATOM   4440  O   GLN A 860      40.270  49.730  44.530  1.00  0.00           O
ATOM   4441  N   GLN A 861      38.750  51.320  44.490  1.00  0.00           N
ATOM   4442  HN  GLN A 861      38.260  52.060  44.960  1.00  0.00           H
ATOM   4443  CA  GLN A 861      38.470  51.290  43.090  1.00  0.00           C
ATOM   4444  HA  GLN A 861      38.270  50.290  42.730  1.00  0.00           H
ATOM   4445  CB  GLN A 861      37.200  52.180  42.820  1.00  0.00           C
ATOM   4446  HB1 GLN A 861      37.130  52.220  41.710  1.00  0.00           H
ATOM   4447  HB2 GLN A 861      37.360  53.160  43.320  1.00  0.00           H
ATOM   4448  CG  GLN A 861      35.850  51.710  43.350  1.00  0.00           C
ATOM   4449  HG1 GLN A 861      34.990  52.410  43.370  1.00  0.00           H
ATOM   4450  HG2 GLN A 861      35.870  51.550  44.460  1.00  0.00           H
ATOM   4451  CD  GLN A 861      35.320  50.430  42.890  1.00  0.00           C
ATOM   4452  OE1 GLN A 861      36.070  49.520  42.490  1.00  0.00           O
ATOM   4453  NE2 GLN A 861      33.930  50.170  42.880  1.00  0.00           N
ATOM   4454 HE21 GLN A 861      33.550  49.250  42.990  1.00  0.00           H
ATOM   4455 HE22 GLN A 861      33.250  50.880  42.730  1.00  0.00           H
ATOM   4456  C   GLN A 861      39.590  51.690  42.160  1.00  0.00           C
ATOM   4457  O   GLN A 861      39.760  51.050  41.120  1.00  0.00           O
ATOM   4458  N   ILE A 862      40.420  52.720  42.580  1.00  0.00           N
ATOM   4459  HN  ILE A 862      40.240  53.150  43.460  1.00  0.00           H
ATOM   4460  CA  ILE A 862      41.560  53.260  41.780  1.00  0.00           C
ATOM   4461  HA  ILE A 862      41.090  53.600  40.860  1.00  0.00           H
ATOM   4462  CB  ILE A 862      42.080  54.530  42.470  1.00  0.00           C
ATOM   4463  HB  ILE A 862      41.300  55.220  42.830  1.00  0.00           H
ATOM   4464  CG2 ILE A 862      42.930  54.120  43.730  1.00  0.00           C
ATOM   4465 HG21 ILE A 862      43.880  53.680  43.350  1.00  0.00           H
ATOM   4466 HG22 ILE A 862      42.290  53.370  44.230  1.00  0.00           H
ATOM   4467 HG23 ILE A 862      43.180  54.950  44.430  1.00  0.00           H
ATOM   4468  CG1 ILE A 862      42.930  55.330  41.470  1.00  0.00           C
ATOM   4469 HG11 ILE A 862      43.790  54.700  41.160  1.00  0.00           H
ATOM   4470 HG12 ILE A 862      43.450  56.170  41.970  1.00  0.00           H
ATOM   4471  CD  ILE A 862      42.210  55.850  40.160  1.00  0.00           C
ATOM   4472  HD1 ILE A 862      41.150  56.070  40.420  1.00  0.00           H
ATOM   4473  HD2 ILE A 862      42.290  55.050  39.380  1.00  0.00           H
ATOM   4474  HD3 ILE A 862      42.700  56.770  39.770  1.00  0.00           H
ATOM   4475  C   ILE A 862      42.620  52.250  41.460  1.00  0.00           C
ATOM   4476  O   ILE A 862      43.230  52.110  40.370  1.00  0.00           O
ATOM   4477  N   THR A 863      42.780  51.310  42.410  1.00  0.00           N
ATOM   4478  HN  THR A 863      42.250  51.350  43.250  1.00  0.00           H
ATOM   4479  CA  THR A 863      43.750  50.220  42.440  1.00  0.00           C
ATOM   4480  HA  THR A 863      44.760  50.600  42.490  1.00  0.00           H
ATOM   4481  CB  THR A 863      43.720  49.560  43.740  1.00  0.00           C
ATOM   4482  HB  THR A 863      42.700  49.340  44.120  1.00  0.00           H
ATOM   4483  OG1 THR A 863      44.370  50.340  44.720  1.00  0.00           O
ATOM   4484  HG1 THR A 863      44.960  50.960  44.280  1.00  0.00           H
ATOM   4485  CG2 THR A 863      44.520  48.190  43.650  1.00  0.00           C
ATOM   4486 HG21 THR A 863      45.390  48.330  42.990  1.00  0.00           H
ATOM   4487 HG22 THR A 863      43.780  47.470  43.220  1.00  0.00           H
ATOM   4488 HG23 THR A 863      45.040  47.860  44.580  1.00  0.00           H
ATOM   4489  C   THR A 863      43.590  49.220  41.270  1.00  0.00           C
ATOM   4490  O   THR A 863      44.540  48.980  40.560  1.00  0.00           O
ATOM   4491  N   ALA A 864      42.360  48.750  40.960  1.00  0.00           N
ATOM   4492  HN  ALA A 864      41.710  48.960  41.690  1.00  0.00           H
ATOM   4493  CA  ALA A 864      41.930  47.870  39.810  1.00  0.00           C
ATOM   4494  HA  ALA A 864      42.550  47.000  39.690  1.00  0.00           H
ATOM   4495  CB  ALA A 864      40.600  47.170  39.940  1.00  0.00           C
ATOM   4496  HB1 ALA A 864      40.440  46.480  40.810  1.00  0.00           H
ATOM   4497  HB2 ALA A 864      40.500  46.440  39.110  1.00  0.00           H
ATOM   4498  HB3 ALA A 864      39.780  47.920  39.920  1.00  0.00           H
ATOM   4499  C   ALA A 864      42.060  48.520  38.420  1.00  0.00           C
ATOM   4500  O   ALA A 864      42.440  47.860  37.470  1.00  0.00           O
ATOM   4501  N   VAL A 865      41.850  49.860  38.310  1.00  0.00           N
ATOM   4502  HN  VAL A 865      41.650  50.410  39.120  1.00  0.00           H
ATOM   4503  CA  VAL A 865      42.150  50.640  37.060  1.00  0.00           C
ATOM   4504  HA  VAL A 865      41.670  50.260  36.180  1.00  0.00           H
ATOM   4505  CB  VAL A 865      41.680  52.090  37.240  1.00  0.00           C
ATOM   4506  HB  VAL A 865      42.040  52.440  38.230  1.00  0.00           H
ATOM   4507  CG1 VAL A 865      42.100  53.070  36.110  1.00  0.00           C
ATOM   4508 HG11 VAL A 865      43.190  52.970  35.930  1.00  0.00           H
ATOM   4509 HG12 VAL A 865      41.820  54.080  36.470  1.00  0.00           H
ATOM   4510 HG13 VAL A 865      41.600  52.840  35.140  1.00  0.00           H
ATOM   4511  CG2 VAL A 865      40.160  52.140  37.360  1.00  0.00           C
ATOM   4512 HG21 VAL A 865      39.680  51.790  36.430  1.00  0.00           H
ATOM   4513 HG22 VAL A 865      39.810  53.180  37.550  1.00  0.00           H
ATOM   4514 HG23 VAL A 865      39.790  51.590  38.250  1.00  0.00           H
ATOM   4515  C   VAL A 865      43.610  50.730  36.790  1.00  0.00           C
ATOM   4516  O   VAL A 865      44.020  50.630  35.630  1.00  0.00           O
ATOM   4517  N   ILE A 866      44.430  50.840  37.860  1.00  0.00           N
ATOM   4518  HN  ILE A 866      43.990  51.200  38.670  1.00  0.00           H
ATOM   4519  CA  ILE A 866      45.930  50.890  37.660  1.00  0.00           C
ATOM   4520  HA  ILE A 866      46.130  51.440  36.750  1.00  0.00           H
ATOM   4521  CB  ILE A 866      46.640  51.570  38.830  1.00  0.00           C
ATOM   4522  HB  ILE A 866      46.380  51.010  39.750  1.00  0.00           H
ATOM   4523  CG2 ILE A 866      48.180  51.480  38.670  1.00  0.00           C
ATOM   4524 HG21 ILE A 866      48.530  50.470  38.960  1.00  0.00           H
ATOM   4525 HG22 ILE A 866      48.620  52.280  39.320  1.00  0.00           H
ATOM   4526 HG23 ILE A 866      48.420  51.550  37.590  1.00  0.00           H
ATOM   4527  CG1 ILE A 866      46.180  53.040  39.000  1.00  0.00           C
ATOM   4528 HG11 ILE A 866      45.140  53.230  38.650  1.00  0.00           H
ATOM   4529 HG12 ILE A 866      46.860  53.730  38.450  1.00  0.00           H
ATOM   4530  CD  ILE A 866      46.320  53.420  40.470  1.00  0.00           C
ATOM   4531  HD1 ILE A 866      47.340  53.620  40.830  1.00  0.00           H
ATOM   4532  HD2 ILE A 866      46.050  52.600  41.170  1.00  0.00           H
ATOM   4533  HD3 ILE A 866      45.790  54.370  40.730  1.00  0.00           H
ATOM   4534  C   ILE A 866      46.540  49.570  37.230  1.00  0.00           C
ATOM   4535  O   ILE A 866      47.380  49.510  36.360  1.00  0.00           O
ATOM   4536  N   ILE A 867      46.150  48.450  37.720  1.00  0.00           N
ATOM   4537  HN  ILE A 867      45.570  48.380  38.530  1.00  0.00           H
ATOM   4538  CA  ILE A 867      46.670  47.200  37.130  1.00  0.00           C
ATOM   4539  HA  ILE A 867      47.720  47.210  36.890  1.00  0.00           H
ATOM   4540  CB  ILE A 867      46.600  46.040  38.160  1.00  0.00           C
ATOM   4541  HB  ILE A 867      46.780  45.020  37.750  1.00  0.00           H
ATOM   4542  CG2 ILE A 867      47.800  46.160  39.110  1.00  0.00           C
ATOM   4543 HG21 ILE A 867      47.690  45.300  39.820  1.00  0.00           H
ATOM   4544 HG22 ILE A 867      48.000  47.170  39.510  1.00  0.00           H
ATOM   4545 HG23 ILE A 867      48.760  46.010  38.580  1.00  0.00           H
ATOM   4546  CG1 ILE A 867      45.270  45.940  38.890  1.00  0.00           C
ATOM   4547 HG11 ILE A 867      44.480  46.180  38.150  1.00  0.00           H
ATOM   4548 HG12 ILE A 867      45.000  46.620  39.720  1.00  0.00           H
ATOM   4549  CD  ILE A 867      45.090  44.450  39.210  1.00  0.00           C
ATOM   4550  HD1 ILE A 867      45.370  43.840  38.330  1.00  0.00           H
ATOM   4551  HD2 ILE A 867      44.030  44.210  39.420  1.00  0.00           H
ATOM   4552  HD3 ILE A 867      45.720  44.180  40.090  1.00  0.00           H
ATOM   4553  C   ILE A 867      46.000  46.670  35.890  1.00  0.00           C
ATOM   4554  O   ILE A 867      46.610  45.940  35.160  1.00  0.00           O
ATOM   4555  N   ASN A 868      44.790  47.240  35.530  1.00  0.00           N
ATOM   4556  HN  ASN A 868      44.280  47.870  36.120  1.00  0.00           H
ATOM   4557  CA  ASN A 868      44.240  47.180  34.150  1.00  0.00           C
ATOM   4558  HA  ASN A 868      44.620  46.290  33.660  1.00  0.00           H
ATOM   4559  CB  ASN A 868      42.680  47.300  34.170  1.00  0.00           C
ATOM   4560  HB1 ASN A 868      42.260  48.260  34.520  1.00  0.00           H
ATOM   4561  HB2 ASN A 868      42.260  46.700  34.990  1.00  0.00           H
ATOM   4562  CG  ASN A 868      41.990  46.830  32.920  1.00  0.00           C
ATOM   4563  OD1 ASN A 868      42.430  46.020  32.110  1.00  0.00           O
ATOM   4564  ND2 ASN A 868      40.770  47.410  32.700  1.00  0.00           N
ATOM   4565 HD21 ASN A 868      40.500  48.190  33.270  1.00  0.00           H
ATOM   4566 HD22 ASN A 868      40.290  47.220  31.850  1.00  0.00           H
ATOM   4567  C   ASN A 868      44.840  48.340  33.310  1.00  0.00           C
ATOM   4568  O   ASN A 868      44.200  48.870  32.440  1.00  0.00           O
ATOM   4569  N   ARG A 869      46.170  48.760  33.490  1.00  0.00           N
ATOM   4570  HN  ARG A 869      46.780  48.360  34.160  1.00  0.00           H
ATOM   4571  CA  ARG A 869      46.730  49.720  32.630  1.00  0.00           C
ATOM   4572  HA  ARG A 869      46.020  50.530  32.700  1.00  0.00           H
ATOM   4573  CB  ARG A 869      48.020  50.240  33.230  1.00  0.00           C
ATOM   4574  HB1 ARG A 869      47.880  50.570  34.280  1.00  0.00           H
ATOM   4575  HB2 ARG A 869      48.490  51.080  32.660  1.00  0.00           H
ATOM   4576  CG  ARG A 869      49.150  49.100  33.440  1.00  0.00           C
ATOM   4577  HG1 ARG A 869      49.440  48.610  32.490  1.00  0.00           H
ATOM   4578  HG2 ARG A 869      48.940  48.400  34.280  1.00  0.00           H
ATOM   4579  CD  ARG A 869      50.440  49.760  33.930  1.00  0.00           C
ATOM   4580  HD1 ARG A 869      50.210  50.330  34.860  1.00  0.00           H
ATOM   4581  HD2 ARG A 869      50.850  50.510  33.220  1.00  0.00           H
ATOM   4582  NE  ARG A 869      51.410  48.660  34.210  1.00  0.00           N
ATOM   4583  HE  ARG A 869      51.060  47.750  34.460  1.00  0.00           H
ATOM   4584  CZ  ARG A 869      52.620  48.910  34.630  1.00  0.00           C
ATOM   4585  NH1 ARG A 869      53.030  50.180  34.810  1.00  0.00           N
ATOM   4586 HH11 ARG A 869      52.500  50.890  34.350  1.00  0.00           H
ATOM   4587 HH12 ARG A 869      54.020  50.290  34.920  1.00  0.00           H
ATOM   4588  NH2 ARG A 869      53.520  47.980  34.860  1.00  0.00           N
ATOM   4589 HH21 ARG A 869      53.240  47.120  34.410  1.00  0.00           H
ATOM   4590 HH22 ARG A 869      54.320  48.120  35.450  1.00  0.00           H
ATOM   4591  C   ARG A 869      47.000  49.350  31.150  1.00  0.00           C
ATOM   4592  O   ARG A 869      47.130  48.160  30.800  1.00  0.00           O
ATOM   4593  N   LYS A 870      47.080  50.340  30.250  1.00  0.00           N
ATOM   4594  HN  LYS A 870      46.910  51.280  30.490  1.00  0.00           H
ATOM   4595  CA  LYS A 870      47.700  50.260  28.970  1.00  0.00           C
ATOM   4596  HA  LYS A 870      46.880  49.780  28.460  1.00  0.00           H
ATOM   4597  CB  LYS A 870      48.030  51.670  28.440  1.00  0.00           C
ATOM   4598  HB1 LYS A 870      48.290  52.300  29.320  1.00  0.00           H
ATOM   4599  HB2 LYS A 870      47.080  52.160  28.170  1.00  0.00           H
ATOM   4600  CG  LYS A 870      49.020  51.730  27.320  1.00  0.00           C
ATOM   4601  HG1 LYS A 870      48.780  51.030  26.500  1.00  0.00           H
ATOM   4602  HG2 LYS A 870      50.030  51.510  27.730  1.00  0.00           H
ATOM   4603  CD  LYS A 870      48.950  53.200  26.710  1.00  0.00           C
ATOM   4604  HD1 LYS A 870      48.940  53.830  27.630  1.00  0.00           H
ATOM   4605  HD2 LYS A 870      47.930  53.310  26.310  1.00  0.00           H
ATOM   4606  CE  LYS A 870      49.900  53.580  25.630  1.00  0.00           C
ATOM   4607  HE1 LYS A 870      49.960  54.690  25.580  1.00  0.00           H
ATOM   4608  HE2 LYS A 870      49.730  53.210  24.600  1.00  0.00           H
ATOM   4609  NZ  LYS A 870      51.250  53.030  25.980  1.00  0.00           N
ATOM   4610  HZ1 LYS A 870      52.040  53.370  25.380  1.00  0.00           H
ATOM   4611  HZ2 LYS A 870      51.190  52.000  25.840  1.00  0.00           H
ATOM   4612  HZ3 LYS A 870      51.490  53.340  26.930  1.00  0.00           H
ATOM   4613  C   LYS A 870      48.830  49.230  28.810  1.00  0.00           C
ATOM   4614  O   LYS A 870      49.890  49.260  29.410  1.00  0.00           O
ATOM   4615  N   GLU A 871      48.620  48.290  27.820  1.00  0.00           N
ATOM   4616  HN  GLU A 871      47.740  48.220  27.350  1.00  0.00           H
ATOM   4617  CA  GLU A 871      49.670  47.330  27.430  1.00  0.00           C
ATOM   4618  HA  GLU A 871      49.220  46.790  26.600  1.00  0.00           H
ATOM   4619  CB  GLU A 871      50.950  47.880  26.750  1.00  0.00           C
ATOM   4620  HB1 GLU A 871      51.660  47.070  26.470  1.00  0.00           H
ATOM   4621  HB2 GLU A 871      51.460  48.550  27.460  1.00  0.00           H
ATOM   4622  CG  GLU A 871      50.620  48.530  25.390  1.00  0.00           C
ATOM   4623  HG1 GLU A 871      49.530  48.660  25.320  1.00  0.00           H
ATOM   4624  HG2 GLU A 871      50.920  47.880  24.520  1.00  0.00           H
ATOM   4625  CD  GLU A 871      51.250  49.860  25.080  1.00  0.00           C
ATOM   4626  OE1 GLU A 871      51.240  50.330  23.910  1.00  0.00           O
ATOM   4627  OE2 GLU A 871      51.790  50.440  26.070  1.00  0.00           O
ATOM   4628  C   GLU A 871      49.950  46.270  28.420  1.00  0.00           C
ATOM   4629  O   GLU A 871      50.830  45.400  28.230  1.00  0.00           O
ATOM   4630  N   HSD A 872      49.250  46.250  29.530  1.00  0.00           N
ATOM   4631  HN  HSD A 872      48.510  46.860  29.750  1.00  0.00           H
ATOM   4632  CA  HSD A 872      49.380  45.160  30.460  1.00  0.00           C
ATOM   4633  HA  HSD A 872      49.960  44.300  30.180  1.00  0.00           H
ATOM   4634  CB  HSD A 872      50.130  45.630  31.780  1.00  0.00           C
ATOM   4635  HB1 HSD A 872      50.260  44.740  32.440  1.00  0.00           H
ATOM   4636  HB2 HSD A 872      49.470  46.450  32.120  1.00  0.00           H
ATOM   4637  ND1 HSD A 872      51.670  47.490  30.950  1.00  0.00           N
ATOM   4638  HD1 HSD A 872      51.000  47.850  30.300  1.00  0.00           H
ATOM   4639  CG  HSD A 872      51.450  46.250  31.570  1.00  0.00           C
ATOM   4640  CE1 HSD A 872      52.940  47.820  30.960  1.00  0.00           C
ATOM   4641  HE1 HSD A 872      53.240  48.820  30.650  1.00  0.00           H
ATOM   4642  NE2 HSD A 872      53.600  46.920  31.700  1.00  0.00           N
ATOM   4643  CD2 HSD A 872      52.650  45.940  32.100  1.00  0.00           C
ATOM   4644  HD2 HSD A 872      52.880  44.980  32.540  1.00  0.00           H
ATOM   4645  C   HSD A 872      47.980  44.730  30.790  1.00  0.00           C
ATOM   4646  O   HSD A 872      47.780  44.110  31.850  1.00  0.00           O
ATOM   4647  N   LYS A 873      47.000  45.050  29.920  1.00  0.00           N
ATOM   4648  HN  LYS A 873      47.300  45.560  29.120  1.00  0.00           H
ATOM   4649  CA  LYS A 873      45.560  44.790  29.990  1.00  0.00           C
ATOM   4650  HA  LYS A 873      45.300  45.390  30.850  1.00  0.00           H
ATOM   4651  CB  LYS A 873      44.730  45.220  28.750  1.00  0.00           C
ATOM   4652  HB1 LYS A 873      43.710  44.800  28.750  1.00  0.00           H
ATOM   4653  HB2 LYS A 873      45.160  44.690  27.880  1.00  0.00           H
ATOM   4654  CG  LYS A 873      44.600  46.720  28.400  1.00  0.00           C
ATOM   4655  HG1 LYS A 873      44.310  46.810  27.320  1.00  0.00           H
ATOM   4656  HG2 LYS A 873      45.580  47.200  28.590  1.00  0.00           H
ATOM   4657  CD  LYS A 873      43.460  47.450  29.270  1.00  0.00           C
ATOM   4658  HD1 LYS A 873      43.650  47.210  30.340  1.00  0.00           H
ATOM   4659  HD2 LYS A 873      42.480  46.990  29.020  1.00  0.00           H
ATOM   4660  CE  LYS A 873      43.360  48.990  29.280  1.00  0.00           C
ATOM   4661  HE1 LYS A 873      44.150  49.330  29.990  1.00  0.00           H
ATOM   4662  HE2 LYS A 873      42.350  49.280  29.620  1.00  0.00           H
ATOM   4663  NZ  LYS A 873      43.540  49.620  27.990  1.00  0.00           N
ATOM   4664  HZ1 LYS A 873      44.440  49.290  27.580  1.00  0.00           H
ATOM   4665  HZ2 LYS A 873      43.540  50.650  28.080  1.00  0.00           H
ATOM   4666  HZ3 LYS A 873      42.850  49.340  27.260  1.00  0.00           H
ATOM   4667  C   LYS A 873      45.100  43.460  30.460  1.00  0.00           C
ATOM   4668  O   LYS A 873      45.770  42.470  30.180  1.00  0.00           O
ATOM   4669  N   LEU A 874      43.970  43.450  31.210  1.00  0.00           N
ATOM   4670  HN  LEU A 874      43.380  44.250  31.160  1.00  0.00           H
ATOM   4671  CA  LEU A 874      43.500  42.310  31.910  1.00  0.00           C
ATOM   4672  HA  LEU A 874      44.120  41.440  31.720  1.00  0.00           H
ATOM   4673  CB  LEU A 874      43.380  42.530  33.460  1.00  0.00           C
ATOM   4674  HB1 LEU A 874      42.860  41.710  33.990  1.00  0.00           H
ATOM   4675  HB2 LEU A 874      42.840  43.490  33.610  1.00  0.00           H
ATOM   4676  CG  LEU A 874      44.700  42.860  34.150  1.00  0.00           C
ATOM   4677  HG  LEU A 874      45.130  43.790  33.700  1.00  0.00           H
ATOM   4678  CD1 LEU A 874      44.480  43.350  35.620  1.00  0.00           C
ATOM   4679 HD11 LEU A 874      44.260  42.460  36.230  1.00  0.00           H
ATOM   4680 HD12 LEU A 874      43.500  43.860  35.600  1.00  0.00           H
ATOM   4681 HD13 LEU A 874      45.320  43.990  35.960  1.00  0.00           H
ATOM   4682  CD2 LEU A 874      45.800  41.760  34.090  1.00  0.00           C
ATOM   4683 HD21 LEU A 874      45.300  40.830  34.470  1.00  0.00           H
ATOM   4684 HD22 LEU A 874      46.730  42.000  34.650  1.00  0.00           H
ATOM   4685 HD23 LEU A 874      46.030  41.560  33.020  1.00  0.00           H
ATOM   4686  C   LEU A 874      42.130  41.890  31.380  1.00  0.00           C
ATOM   4687  O   LEU A 874      41.300  42.690  31.120  1.00  0.00           O
ATOM   4688  N   LYS A 875      41.820  40.530  31.170  1.00  0.00           N
ATOM   4689  HN  LYS A 875      42.540  39.940  31.530  1.00  0.00           H
ATOM   4690  CA  LYS A 875      40.550  39.990  30.720  1.00  0.00           C
ATOM   4691  HA  LYS A 875      40.470  40.210  29.670  1.00  0.00           H
ATOM   4692  CB  LYS A 875      40.700  38.380  30.700  1.00  0.00           C
ATOM   4693  HB1 LYS A 875      39.780  37.800  30.480  1.00  0.00           H
ATOM   4694  HB2 LYS A 875      41.260  38.040  31.600  1.00  0.00           H
ATOM   4695  CG  LYS A 875      41.620  38.030  29.500  1.00  0.00           C
ATOM   4696  HG1 LYS A 875      41.910  36.960  29.630  1.00  0.00           H
ATOM   4697  HG2 LYS A 875      42.620  38.470  29.630  1.00  0.00           H
ATOM   4698  CD  LYS A 875      41.060  38.190  28.090  1.00  0.00           C
ATOM   4699  HD1 LYS A 875      41.040  39.250  27.750  1.00  0.00           H
ATOM   4700  HD2 LYS A 875      40.020  37.830  27.920  1.00  0.00           H
ATOM   4701  CE  LYS A 875      41.720  37.410  26.970  1.00  0.00           C
ATOM   4702  HE1 LYS A 875      41.330  37.570  25.950  1.00  0.00           H
ATOM   4703  HE2 LYS A 875      41.720  36.330  27.260  1.00  0.00           H
ATOM   4704  NZ  LYS A 875      43.140  37.700  27.060  1.00  0.00           N
ATOM   4705  HZ1 LYS A 875      43.500  37.610  28.030  1.00  0.00           H
ATOM   4706  HZ2 LYS A 875      43.450  38.650  26.780  1.00  0.00           H
ATOM   4707  HZ3 LYS A 875      43.580  36.920  26.520  1.00  0.00           H
ATOM   4708  C   LYS A 875      39.250  40.380  31.480  1.00  0.00           C
ATOM   4709  O   LYS A 875      38.220  40.630  30.840  1.00  0.00           O
ATOM   4710  N   LYS A 876      39.220  40.440  32.790  1.00  0.00           N
ATOM   4711  HN  LYS A 876      40.010  40.230  33.360  1.00  0.00           H
ATOM   4712  CA  LYS A 876      38.070  40.800  33.500  1.00  0.00           C
ATOM   4713  HA  LYS A 876      37.210  40.510  32.900  1.00  0.00           H
ATOM   4714  CB  LYS A 876      38.040  39.960  34.800  1.00  0.00           C
ATOM   4715  HB1 LYS A 876      37.370  40.440  35.540  1.00  0.00           H
ATOM   4716  HB2 LYS A 876      39.010  39.950  35.340  1.00  0.00           H
ATOM   4717  CG  LYS A 876      37.530  38.480  34.700  1.00  0.00           C
ATOM   4718  HG1 LYS A 876      36.600  38.390  34.100  1.00  0.00           H
ATOM   4719  HG2 LYS A 876      37.300  38.240  35.760  1.00  0.00           H
ATOM   4720  CD  LYS A 876      38.610  37.520  34.210  1.00  0.00           C
ATOM   4721  HD1 LYS A 876      39.610  38.010  34.270  1.00  0.00           H
ATOM   4722  HD2 LYS A 876      38.360  37.120  33.210  1.00  0.00           H
ATOM   4723  CE  LYS A 876      38.760  36.280  35.100  1.00  0.00           C
ATOM   4724  HE1 LYS A 876      37.790  35.760  35.310  1.00  0.00           H
ATOM   4725  HE2 LYS A 876      39.200  36.490  36.110  1.00  0.00           H
ATOM   4726  NZ  LYS A 876      39.660  35.310  34.500  1.00  0.00           N
ATOM   4727  HZ1 LYS A 876      40.540  35.870  34.430  1.00  0.00           H
ATOM   4728  HZ2 LYS A 876      39.120  35.150  33.640  1.00  0.00           H
ATOM   4729  HZ3 LYS A 876      39.840  34.420  35.010  1.00  0.00           H
ATOM   4730  C   LYS A 876      37.980  42.320  33.830  1.00  0.00           C
ATOM   4731  O   LYS A 876      37.040  42.780  34.470  1.00  0.00           O
ATOM   4732  N   GLY A 877      38.900  43.190  33.250  1.00  0.00           N
ATOM   4733  HN  GLY A 877      39.570  42.800  32.640  1.00  0.00           H
ATOM   4734  CA  GLY A 877      38.970  44.610  33.610  1.00  0.00           C
ATOM   4735  HA1 GLY A 877      38.060  45.040  33.200  1.00  0.00           H
ATOM   4736  HA2 GLY A 877      39.920  44.970  33.250  1.00  0.00           H
ATOM   4737  C   GLY A 877      38.930  44.860  35.150  1.00  0.00           C
ATOM   4738  O   GLY A 877      39.520  44.170  35.930  1.00  0.00           O
ATOM   4739  N   ALA A 878      38.310  45.980  35.550  1.00  0.00           N
ATOM   4740  HN  ALA A 878      37.670  46.520  35.020  1.00  0.00           H
ATOM   4741  CA  ALA A 878      38.350  46.350  36.980  1.00  0.00           C
ATOM   4742  HA  ALA A 878      39.320  46.110  37.390  1.00  0.00           H
ATOM   4743  CB  ALA A 878      38.060  47.810  37.220  1.00  0.00           C
ATOM   4744  HB1 ALA A 878      38.060  48.240  38.240  1.00  0.00           H
ATOM   4745  HB2 ALA A 878      37.110  48.000  36.680  1.00  0.00           H
ATOM   4746  HB3 ALA A 878      38.830  48.460  36.730  1.00  0.00           H
ATOM   4747  C   ALA A 878      37.450  45.530  37.850  1.00  0.00           C
ATOM   4748  O   ALA A 878      37.850  45.090  38.930  1.00  0.00           O
ATOM   4749  N   GLY A 879      36.200  45.300  37.390  1.00  0.00           N
ATOM   4750  HN  GLY A 879      35.890  45.730  36.550  1.00  0.00           H
ATOM   4751  CA  GLY A 879      35.130  44.760  38.190  1.00  0.00           C
ATOM   4752  HA1 GLY A 879      35.380  43.740  38.490  1.00  0.00           H
ATOM   4753  HA2 GLY A 879      34.210  44.800  37.610  1.00  0.00           H
ATOM   4754  C   GLY A 879      34.640  45.430  39.410  1.00  0.00           C
ATOM   4755  O   GLY A 879      34.450  44.820  40.440  1.00  0.00           O
ATOM   4756  N   TYR A 880      34.390  46.730  39.270  1.00  0.00           N
ATOM   4757  HN  TYR A 880      34.630  47.130  38.390  1.00  0.00           H
ATOM   4758  CA  TYR A 880      34.010  47.710  40.220  1.00  0.00           C
ATOM   4759  HA  TYR A 880      34.840  47.740  40.900  1.00  0.00           H
ATOM   4760  CB  TYR A 880      33.690  49.010  39.450  1.00  0.00           C
ATOM   4761  HB1 TYR A 880      33.660  49.790  40.240  1.00  0.00           H
ATOM   4762  HB2 TYR A 880      32.650  48.880  39.060  1.00  0.00           H
ATOM   4763  CG  TYR A 880      34.680  49.440  38.410  1.00  0.00           C
ATOM   4764  CD1 TYR A 880      35.810  50.170  38.870  1.00  0.00           C
ATOM   4765  HD1 TYR A 880      35.910  50.290  39.940  1.00  0.00           H
ATOM   4766  CE1 TYR A 880      36.570  50.950  38.040  1.00  0.00           C
ATOM   4767  HE1 TYR A 880      37.410  51.470  38.490  1.00  0.00           H
ATOM   4768  CZ  TYR A 880      36.290  50.980  36.680  1.00  0.00           C
ATOM   4769  OH  TYR A 880      37.070  51.760  35.720  1.00  0.00           O
ATOM   4770  HH  TYR A 880      36.700  51.740  34.840  1.00  0.00           H
ATOM   4771  CD2 TYR A 880      34.380  49.460  37.050  1.00  0.00           C
ATOM   4772  HD2 TYR A 880      33.670  48.820  36.540  1.00  0.00           H
ATOM   4773  CE2 TYR A 880      35.290  50.140  36.220  1.00  0.00           C
ATOM   4774  HE2 TYR A 880      35.210  50.090  35.140  1.00  0.00           H
ATOM   4775  C   TYR A 880      32.770  47.400  41.120  1.00  0.00           C
ATOM   4776  O   TYR A 880      32.870  47.540  42.340  1.00  0.00           O
ATOM   4777  N   HSD A 881      31.620  46.920  40.610  1.00  0.00           N
ATOM   4778  HN  HSD A 881      31.470  46.770  39.630  1.00  0.00           H
ATOM   4779  CA  HSD A 881      30.430  46.540  41.410  1.00  0.00           C
ATOM   4780  HA  HSD A 881      30.170  47.410  42.000  1.00  0.00           H
ATOM   4781  CB  HSD A 881      29.150  46.310  40.670  1.00  0.00           C
ATOM   4782  HB1 HSD A 881      28.260  46.080  41.290  1.00  0.00           H
ATOM   4783  HB2 HSD A 881      29.420  45.480  39.980  1.00  0.00           H
ATOM   4784  ND1 HSD A 881      28.040  48.490  40.410  1.00  0.00           N
ATOM   4785  HD1 HSD A 881      28.060  48.930  41.310  1.00  0.00           H
ATOM   4786  CG  HSD A 881      28.590  47.360  39.830  1.00  0.00           C
ATOM   4787  CE1 HSD A 881      27.650  49.270  39.370  1.00  0.00           C
ATOM   4788  HE1 HSD A 881      27.150  50.220  39.590  1.00  0.00           H
ATOM   4789  NE2 HSD A 881      27.830  48.670  38.160  1.00  0.00           N
ATOM   4790  CD2 HSD A 881      28.480  47.460  38.480  1.00  0.00           C
ATOM   4791  HD2 HSD A 881      28.890  46.870  37.670  1.00  0.00           H
ATOM   4792  C   HSD A 881      30.680  45.380  42.330  1.00  0.00           C
ATOM   4793  O   HSD A 881      30.390  45.480  43.500  1.00  0.00           O
ATOM   4794  N   LEU A 882      31.200  44.240  41.810  1.00  0.00           N
ATOM   4795  HN  LEU A 882      31.420  44.200  40.830  1.00  0.00           H
ATOM   4796  CA  LEU A 882      31.360  43.110  42.640  1.00  0.00           C
ATOM   4797  HA  LEU A 882      30.440  43.120  43.210  1.00  0.00           H
ATOM   4798  CB  LEU A 882      31.370  41.780  41.820  1.00  0.00           C
ATOM   4799  HB1 LEU A 882      32.210  41.810  41.100  1.00  0.00           H
ATOM   4800  HB2 LEU A 882      30.480  41.760  41.150  1.00  0.00           H
ATOM   4801  CG  LEU A 882      31.450  40.420  42.600  1.00  0.00           C
ATOM   4802  HG  LEU A 882      32.450  40.340  43.080  1.00  0.00           H
ATOM   4803  CD1 LEU A 882      30.450  40.410  43.710  1.00  0.00           C
ATOM   4804 HD11 LEU A 882      30.390  41.270  44.400  1.00  0.00           H
ATOM   4805 HD12 LEU A 882      30.720  39.520  44.300  1.00  0.00           H
ATOM   4806 HD13 LEU A 882      29.440  40.270  43.280  1.00  0.00           H
ATOM   4807  CD2 LEU A 882      31.080  39.170  41.760  1.00  0.00           C
ATOM   4808 HD21 LEU A 882      30.050  39.240  41.320  1.00  0.00           H
ATOM   4809 HD22 LEU A 882      31.110  38.190  42.270  1.00  0.00           H
ATOM   4810 HD23 LEU A 882      31.810  39.150  40.920  1.00  0.00           H
ATOM   4811  C   LEU A 882      32.560  43.240  43.640  1.00  0.00           C
ATOM   4812  O   LEU A 882      32.510  42.830  44.800  1.00  0.00           O
ATOM   4813  N   ASP A 883      33.630  43.960  43.290  1.00  0.00           N
ATOM   4814  HN  ASP A 883      33.700  44.490  42.450  1.00  0.00           H
ATOM   4815  CA  ASP A 883      34.760  44.250  44.180  1.00  0.00           C
ATOM   4816  HA  ASP A 883      35.170  43.350  44.590  1.00  0.00           H
ATOM   4817  CB  ASP A 883      35.910  45.010  43.560  1.00  0.00           C
ATOM   4818  HB1 ASP A 883      36.740  44.910  44.300  1.00  0.00           H
ATOM   4819  HB2 ASP A 883      35.740  46.090  43.340  1.00  0.00           H
ATOM   4820  CG  ASP A 883      36.510  44.300  42.370  1.00  0.00           C
ATOM   4821  OD1 ASP A 883      36.300  43.170  42.040  1.00  0.00           O
ATOM   4822  OD2 ASP A 883      37.370  45.170  41.640  1.00  0.00           O
ATOM   4823  HD2 ASP A 883      37.480  44.870  40.740  1.00  0.00           H
ATOM   4824  C   ASP A 883      34.190  45.110  45.370  1.00  0.00           C
ATOM   4825  O   ASP A 883      34.390  44.840  46.550  1.00  0.00           O
ATOM   4826  N   LEU A 884      33.390  46.140  45.100  1.00  0.00           N
ATOM   4827  HN  LEU A 884      33.200  46.380  44.150  1.00  0.00           H
ATOM   4828  CA  LEU A 884      32.730  46.950  46.140  1.00  0.00           C
ATOM   4829  HA  LEU A 884      33.560  47.170  46.790  1.00  0.00           H
ATOM   4830  CB  LEU A 884      32.180  48.320  45.530  1.00  0.00           C
ATOM   4831  HB1 LEU A 884      31.320  47.970  44.940  1.00  0.00           H
ATOM   4832  HB2 LEU A 884      32.990  48.720  44.860  1.00  0.00           H
ATOM   4833  CG  LEU A 884      31.630  49.390  46.450  1.00  0.00           C
ATOM   4834  HG  LEU A 884      30.770  48.970  47.030  1.00  0.00           H
ATOM   4835  CD1 LEU A 884      32.530  50.040  47.480  1.00  0.00           C
ATOM   4836 HD11 LEU A 884      32.050  50.810  48.120  1.00  0.00           H
ATOM   4837 HD12 LEU A 884      33.310  50.510  46.840  1.00  0.00           H
ATOM   4838 HD13 LEU A 884      32.800  49.210  48.170  1.00  0.00           H
ATOM   4839  CD2 LEU A 884      30.910  50.430  45.600  1.00  0.00           C
ATOM   4840 HD21 LEU A 884      31.720  50.940  45.030  1.00  0.00           H
ATOM   4841 HD22 LEU A 884      30.420  51.140  46.290  1.00  0.00           H
ATOM   4842 HD23 LEU A 884      30.130  50.090  44.870  1.00  0.00           H
ATOM   4843  C   LEU A 884      31.720  46.260  46.950  1.00  0.00           C
ATOM   4844  O   LEU A 884      31.630  46.330  48.180  1.00  0.00           O
ATOM   4845  N   LEU A 885      30.880  45.420  46.290  1.00  0.00           N
ATOM   4846  HN  LEU A 885      30.870  45.470  45.300  1.00  0.00           H
ATOM   4847  CA  LEU A 885      29.850  44.660  46.970  1.00  0.00           C
ATOM   4848  HA  LEU A 885      29.240  45.350  47.540  1.00  0.00           H
ATOM   4849  CB  LEU A 885      28.960  43.890  45.940  1.00  0.00           C
ATOM   4850  HB1 LEU A 885      29.620  43.100  45.540  1.00  0.00           H
ATOM   4851  HB2 LEU A 885      28.700  44.560  45.100  1.00  0.00           H
ATOM   4852  CG  LEU A 885      27.700  43.250  46.630  1.00  0.00           C
ATOM   4853  HG  LEU A 885      28.120  42.550  47.390  1.00  0.00           H
ATOM   4854  CD1 LEU A 885      26.840  44.270  47.330  1.00  0.00           C
ATOM   4855 HD11 LEU A 885      26.380  44.860  46.510  1.00  0.00           H
ATOM   4856 HD12 LEU A 885      27.430  44.910  48.020  1.00  0.00           H
ATOM   4857 HD13 LEU A 885      26.070  43.690  47.880  1.00  0.00           H
ATOM   4858  CD2 LEU A 885      26.830  42.450  45.540  1.00  0.00           C
ATOM   4859 HD21 LEU A 885      27.340  41.480  45.370  1.00  0.00           H
ATOM   4860 HD22 LEU A 885      26.810  43.090  44.620  1.00  0.00           H
ATOM   4861 HD23 LEU A 885      25.800  42.360  45.930  1.00  0.00           H
ATOM   4862  C   LEU A 885      30.420  43.730  48.070  1.00  0.00           C
ATOM   4863  O   LEU A 885      29.950  43.710  49.210  1.00  0.00           O
ATOM   4864  N   MET A 886      31.600  43.140  47.700  1.00  0.00           N
ATOM   4865  HN  MET A 886      31.970  43.260  46.790  1.00  0.00           H
ATOM   4866  CA  MET A 886      32.480  42.420  48.580  1.00  0.00           C
ATOM   4867  HA  MET A 886      31.870  41.710  49.110  1.00  0.00           H
ATOM   4868  CB  MET A 886      33.630  41.700  47.810  1.00  0.00           C
ATOM   4869  HB1 MET A 886      34.240  41.310  48.640  1.00  0.00           H
ATOM   4870  HB2 MET A 886      34.210  42.290  47.070  1.00  0.00           H
ATOM   4871  CG  MET A 886      32.960  40.520  47.000  1.00  0.00           C
ATOM   4872  HG1 MET A 886      33.770  39.990  46.460  1.00  0.00           H
ATOM   4873  HG2 MET A 886      32.360  41.010  46.200  1.00  0.00           H
ATOM   4874  SD  MET A 886      31.870  39.270  47.890  1.00  0.00           S
ATOM   4875  CE  MET A 886      33.180  38.550  48.860  1.00  0.00           C
ATOM   4876  HE1 MET A 886      32.690  37.720  49.420  1.00  0.00           H
ATOM   4877  HE2 MET A 886      33.650  39.240  49.580  1.00  0.00           H
ATOM   4878  HE3 MET A 886      34.020  38.130  48.270  1.00  0.00           H
ATOM   4879  C   MET A 886      33.170  43.340  49.700  1.00  0.00           C
ATOM   4880  O   MET A 886      33.140  42.970  50.930  1.00  0.00           O
ATOM   4881  N   VAL A 887      33.610  44.580  49.380  1.00  0.00           N
ATOM   4882  HN  VAL A 887      33.530  44.890  48.450  1.00  0.00           H
ATOM   4883  CA  VAL A 887      34.120  45.540  50.320  1.00  0.00           C
ATOM   4884  HA  VAL A 887      34.790  44.950  50.920  1.00  0.00           H
ATOM   4885  CB  VAL A 887      34.820  46.740  49.640  1.00  0.00           C
ATOM   4886  HB  VAL A 887      34.220  46.890  48.730  1.00  0.00           H
ATOM   4887  CG1 VAL A 887      34.820  48.040  50.430  1.00  0.00           C
ATOM   4888 HG11 VAL A 887      35.590  48.130  51.230  1.00  0.00           H
ATOM   4889 HG12 VAL A 887      33.820  48.360  50.780  1.00  0.00           H
ATOM   4890 HG13 VAL A 887      35.070  48.890  49.780  1.00  0.00           H
ATOM   4891  CG2 VAL A 887      36.280  46.260  49.320  1.00  0.00           C
ATOM   4892 HG21 VAL A 887      36.140  45.550  48.470  1.00  0.00           H
ATOM   4893 HG22 VAL A 887      36.820  45.740  50.140  1.00  0.00           H
ATOM   4894 HG23 VAL A 887      36.880  47.080  48.880  1.00  0.00           H
ATOM   4895  C   VAL A 887      33.070  46.000  51.360  1.00  0.00           C
ATOM   4896  O   VAL A 887      33.450  46.170  52.490  1.00  0.00           O
ATOM   4897  N   GLY A 888      31.740  46.070  51.010  1.00  0.00           N
ATOM   4898  HN  GLY A 888      31.350  46.060  50.090  1.00  0.00           H
ATOM   4899  CA  GLY A 888      30.800  46.380  52.150  1.00  0.00           C
ATOM   4900  HA1 GLY A 888      29.870  46.570  51.660  1.00  0.00           H
ATOM   4901  HA2 GLY A 888      31.240  47.210  52.690  1.00  0.00           H
ATOM   4902  C   GLY A 888      30.650  45.300  53.050  1.00  0.00           C
ATOM   4903  O   GLY A 888      30.690  45.550  54.250  1.00  0.00           O
ATOM   4904  N   VAL A 889      30.220  44.080  52.600  1.00  0.00           N
ATOM   4905  HN  VAL A 889      30.000  44.100  51.630  1.00  0.00           H
ATOM   4906  CA  VAL A 889      29.750  42.960  53.460  1.00  0.00           C
ATOM   4907  HA  VAL A 889      29.020  43.360  54.160  1.00  0.00           H
ATOM   4908  CB  VAL A 889      29.120  41.820  52.660  1.00  0.00           C
ATOM   4909  HB  VAL A 889      28.370  42.300  51.990  1.00  0.00           H
ATOM   4910  CG1 VAL A 889      30.020  41.190  51.600  1.00  0.00           C
ATOM   4911 HG11 VAL A 889      30.770  41.800  51.070  1.00  0.00           H
ATOM   4912 HG12 VAL A 889      29.430  40.610  50.850  1.00  0.00           H
ATOM   4913 HG13 VAL A 889      30.800  40.560  52.100  1.00  0.00           H
ATOM   4914  CG2 VAL A 889      28.550  40.710  53.620  1.00  0.00           C
ATOM   4915 HG21 VAL A 889      28.320  41.200  54.590  1.00  0.00           H
ATOM   4916 HG22 VAL A 889      29.290  39.910  53.780  1.00  0.00           H
ATOM   4917 HG23 VAL A 889      27.600  40.330  53.190  1.00  0.00           H
ATOM   4918  C   VAL A 889      30.950  42.430  54.250  1.00  0.00           C
ATOM   4919  O   VAL A 889      30.780  42.340  55.420  1.00  0.00           O
ATOM   4920  N   MET A 890      32.210  42.370  53.740  1.00  0.00           N
ATOM   4921  HN  MET A 890      32.430  42.570  52.790  1.00  0.00           H
ATOM   4922  CA  MET A 890      33.330  41.930  54.580  1.00  0.00           C
ATOM   4923  HA  MET A 890      32.910  41.090  55.110  1.00  0.00           H
ATOM   4924  CB  MET A 890      34.490  41.330  53.710  1.00  0.00           C
ATOM   4925  HB1 MET A 890      35.290  40.980  54.410  1.00  0.00           H
ATOM   4926  HB2 MET A 890      34.810  42.120  52.990  1.00  0.00           H
ATOM   4927  CG  MET A 890      34.000  40.130  52.840  1.00  0.00           C
ATOM   4928  HG1 MET A 890      34.860  39.640  52.330  1.00  0.00           H
ATOM   4929  HG2 MET A 890      33.370  40.520  52.030  1.00  0.00           H
ATOM   4930  SD  MET A 890      32.970  38.820  53.680  1.00  0.00           S
ATOM   4931  CE  MET A 890      34.330  38.150  54.650  1.00  0.00           C
ATOM   4932  HE1 MET A 890      33.870  37.270  55.150  1.00  0.00           H
ATOM   4933  HE2 MET A 890      34.740  38.850  55.400  1.00  0.00           H
ATOM   4934  HE3 MET A 890      35.120  37.770  53.960  1.00  0.00           H
ATOM   4935  C   MET A 890      33.930  42.930  55.600  1.00  0.00           C
ATOM   4936  O   MET A 890      34.270  42.560  56.750  1.00  0.00           O
ATOM   4937  N   LEU A 891      33.840  44.240  55.280  1.00  0.00           N
ATOM   4938  HN  LEU A 891      33.740  44.500  54.320  1.00  0.00           H
ATOM   4939  CA  LEU A 891      33.940  45.340  56.180  1.00  0.00           C
ATOM   4940  HA  LEU A 891      34.920  45.250  56.630  1.00  0.00           H
ATOM   4941  CB  LEU A 891      33.950  46.730  55.320  1.00  0.00           C
ATOM   4942  HB1 LEU A 891      33.020  46.860  54.730  1.00  0.00           H
ATOM   4943  HB2 LEU A 891      34.850  46.740  54.670  1.00  0.00           H
ATOM   4944  CG  LEU A 891      34.180  48.090  56.180  1.00  0.00           C
ATOM   4945  HG  LEU A 891      34.880  47.810  56.990  1.00  0.00           H
ATOM   4946  CD1 LEU A 891      34.760  49.240  55.300  1.00  0.00           C
ATOM   4947 HD11 LEU A 891      35.000  50.150  55.880  1.00  0.00           H
ATOM   4948 HD12 LEU A 891      33.960  49.500  54.570  1.00  0.00           H
ATOM   4949 HD13 LEU A 891      35.640  48.850  54.740  1.00  0.00           H
ATOM   4950  CD2 LEU A 891      32.920  48.500  56.890  1.00  0.00           C
ATOM   4951 HD21 LEU A 891      33.020  49.410  57.540  1.00  0.00           H
ATOM   4952 HD22 LEU A 891      32.480  47.730  57.540  1.00  0.00           H
ATOM   4953 HD23 LEU A 891      32.120  48.720  56.160  1.00  0.00           H
ATOM   4954  C   LEU A 891      32.990  45.230  57.360  1.00  0.00           C
ATOM   4955  O   LEU A 891      33.390  45.520  58.490  1.00  0.00           O
ATOM   4956  N   GLY A 892      31.780  44.860  57.040  1.00  0.00           N
ATOM   4957  HN  GLY A 892      31.500  44.730  56.090  1.00  0.00           H
ATOM   4958  CA  GLY A 892      30.720  44.580  57.950  1.00  0.00           C
ATOM   4959  HA1 GLY A 892      29.850  44.240  57.420  1.00  0.00           H
ATOM   4960  HA2 GLY A 892      30.490  45.450  58.540  1.00  0.00           H
ATOM   4961  C   GLY A 892      31.020  43.580  58.990  1.00  0.00           C
ATOM   4962  O   GLY A 892      30.890  43.900  60.130  1.00  0.00           O
ATOM   4963  N   VAL A 893      31.370  42.390  58.510  1.00  0.00           N
ATOM   4964  HN  VAL A 893      31.470  42.370  57.520  1.00  0.00           H
ATOM   4965  CA  VAL A 893      31.770  41.230  59.340  1.00  0.00           C
ATOM   4966  HA  VAL A 893      30.950  41.030  60.000  1.00  0.00           H
ATOM   4967  CB  VAL A 893      31.930  40.050  58.420  1.00  0.00           C
ATOM   4968  HB  VAL A 893      32.660  40.270  57.600  1.00  0.00           H
ATOM   4969  CG1 VAL A 893      32.630  38.850  59.110  1.00  0.00           C
ATOM   4970 HG11 VAL A 893      32.160  38.690  60.100  1.00  0.00           H
ATOM   4971 HG12 VAL A 893      33.710  39.010  59.300  1.00  0.00           H
ATOM   4972 HG13 VAL A 893      32.480  38.000  58.410  1.00  0.00           H
ATOM   4973  CG2 VAL A 893      30.560  39.600  57.780  1.00  0.00           C
ATOM   4974 HG21 VAL A 893      29.760  39.920  58.480  1.00  0.00           H
ATOM   4975 HG22 VAL A 893      30.510  38.520  57.540  1.00  0.00           H
ATOM   4976 HG23 VAL A 893      30.260  40.250  56.930  1.00  0.00           H
ATOM   4977  C   VAL A 893      33.030  41.450  60.250  1.00  0.00           C
ATOM   4978  O   VAL A 893      33.030  41.220  61.490  1.00  0.00           O
ATOM   4979  N   CYS A 894      34.010  42.090  59.560  1.00  0.00           N
ATOM   4980  HN  CYS A 894      33.860  42.260  58.590  1.00  0.00           H
ATOM   4981  CA  CYS A 894      35.140  42.620  60.250  1.00  0.00           C
ATOM   4982  HA  CYS A 894      35.700  41.870  60.780  1.00  0.00           H
ATOM   4983  CB  CYS A 894      36.120  43.370  59.320  1.00  0.00           C
ATOM   4984  HB1 CYS A 894      36.780  44.070  59.880  1.00  0.00           H
ATOM   4985  HB2 CYS A 894      35.580  44.030  58.610  1.00  0.00           H
ATOM   4986  SG  CYS A 894      37.120  42.150  58.480  1.00  0.00           S
ATOM   4987  HG1 CYS A 894      36.190  41.830  57.590  1.00  0.00           H
ATOM   4988  C   CYS A 894      34.800  43.630  61.370  1.00  0.00           C
ATOM   4989  O   CYS A 894      35.110  43.370  62.550  1.00  0.00           O
ATOM   4990  N   SER A 895      33.950  44.600  61.040  1.00  0.00           N
ATOM   4991  HN  SER A 895      33.690  44.890  60.120  1.00  0.00           H
ATOM   4992  CA  SER A 895      33.490  45.530  62.050  1.00  0.00           C
ATOM   4993  HA  SER A 895      34.390  45.930  62.500  1.00  0.00           H
ATOM   4994  CB  SER A 895      32.790  46.810  61.470  1.00  0.00           C
ATOM   4995  HB1 SER A 895      32.690  47.540  62.310  1.00  0.00           H
ATOM   4996  HB2 SER A 895      31.800  46.590  61.030  1.00  0.00           H
ATOM   4997  OG  SER A 895      33.600  47.460  60.470  1.00  0.00           O
ATOM   4998  HG1 SER A 895      33.560  46.910  59.690  1.00  0.00           H
ATOM   4999  C   SER A 895      32.650  44.950  63.170  1.00  0.00           C
ATOM   5000  O   SER A 895      32.900  45.220  64.360  1.00  0.00           O
ATOM   5001  N   VAL A 896      31.690  44.140  62.840  1.00  0.00           N
ATOM   5002  HN  VAL A 896      31.520  44.020  61.870  1.00  0.00           H
ATOM   5003  CA  VAL A 896      30.980  43.270  63.800  1.00  0.00           C
ATOM   5004  HA  VAL A 896      30.380  43.930  64.420  1.00  0.00           H
ATOM   5005  CB  VAL A 896      29.930  42.370  63.100  1.00  0.00           C
ATOM   5006  HB  VAL A 896      30.360  41.960  62.170  1.00  0.00           H
ATOM   5007  CG1 VAL A 896      29.420  41.240  63.990  1.00  0.00           C
ATOM   5008 HG11 VAL A 896      28.720  40.630  63.380  1.00  0.00           H
ATOM   5009 HG12 VAL A 896      28.840  41.640  64.850  1.00  0.00           H
ATOM   5010 HG13 VAL A 896      30.120  40.550  64.520  1.00  0.00           H
ATOM   5011  CG2 VAL A 896      28.740  43.270  62.770  1.00  0.00           C
ATOM   5012 HG21 VAL A 896      27.920  42.750  62.250  1.00  0.00           H
ATOM   5013 HG22 VAL A 896      29.070  44.090  62.090  1.00  0.00           H
ATOM   5014 HG23 VAL A 896      28.270  43.640  63.720  1.00  0.00           H
ATOM   5015  C   VAL A 896      31.920  42.490  64.780  1.00  0.00           C
ATOM   5016  O   VAL A 896      31.730  42.460  65.950  1.00  0.00           O
ATOM   5017  N   MET A 897      33.000  41.930  64.330  1.00  0.00           N
ATOM   5018  HN  MET A 897      33.230  42.020  63.360  1.00  0.00           H
ATOM   5019  CA  MET A 897      33.930  41.210  65.190  1.00  0.00           C
ATOM   5020  HA  MET A 897      33.450  40.550  65.890  1.00  0.00           H
ATOM   5021  CB  MET A 897      34.840  40.350  64.310  1.00  0.00           C
ATOM   5022  HB1 MET A 897      35.730  40.020  64.890  1.00  0.00           H
ATOM   5023  HB2 MET A 897      35.180  40.990  63.470  1.00  0.00           H
ATOM   5024  CG  MET A 897      34.210  38.990  63.820  1.00  0.00           C
ATOM   5025  HG1 MET A 897      34.790  38.630  62.940  1.00  0.00           H
ATOM   5026  HG2 MET A 897      33.190  39.320  63.550  1.00  0.00           H
ATOM   5027  SD  MET A 897      34.040  37.770  65.210  1.00  0.00           S
ATOM   5028  CE  MET A 897      32.230  37.930  65.230  1.00  0.00           C
ATOM   5029  HE1 MET A 897      31.740  37.690  64.260  1.00  0.00           H
ATOM   5030  HE2 MET A 897      31.880  38.940  65.540  1.00  0.00           H
ATOM   5031  HE3 MET A 897      31.930  37.110  65.920  1.00  0.00           H
ATOM   5032  C   MET A 897      34.870  42.330  65.890  1.00  0.00           C
ATOM   5033  O   MET A 897      35.530  41.980  66.880  1.00  0.00           O
ATOM   5034  N   GLY A 898      35.020  43.530  65.340  1.00  0.00           N
ATOM   5035  HN  GLY A 898      34.510  43.700  64.490  1.00  0.00           H
ATOM   5036  CA  GLY A 898      36.000  44.520  65.670  1.00  0.00           C
ATOM   5037  HA1 GLY A 898      36.230  44.470  66.720  1.00  0.00           H
ATOM   5038  HA2 GLY A 898      35.680  45.480  65.280  1.00  0.00           H
ATOM   5039  C   GLY A 898      37.360  44.240  65.000  1.00  0.00           C
ATOM   5040  O   GLY A 898      38.400  44.490  65.640  1.00  0.00           O
ATOM   5041  N   LEU A 899      37.410  43.830  63.760  1.00  0.00           N
ATOM   5042  HN  LEU A 899      36.530  43.670  63.300  1.00  0.00           H
ATOM   5043  CA  LEU A 899      38.580  43.670  63.020  1.00  0.00           C
ATOM   5044  HA  LEU A 899      39.380  43.590  63.740  1.00  0.00           H
ATOM   5045  CB  LEU A 899      38.620  42.430  62.160  1.00  0.00           C
ATOM   5046  HB1 LEU A 899      39.550  42.310  61.570  1.00  0.00           H
ATOM   5047  HB2 LEU A 899      37.850  42.440  61.350  1.00  0.00           H
ATOM   5048  CG  LEU A 899      38.450  41.080  62.910  1.00  0.00           C
ATOM   5049  HG  LEU A 899      37.380  40.910  63.170  1.00  0.00           H
ATOM   5050  CD1 LEU A 899      38.760  39.920  62.020  1.00  0.00           C
ATOM   5051 HD11 LEU A 899      39.810  39.650  61.790  1.00  0.00           H
ATOM   5052 HD12 LEU A 899      38.070  39.850  61.160  1.00  0.00           H
ATOM   5053 HD13 LEU A 899      38.410  39.080  62.650  1.00  0.00           H
ATOM   5054  CD2 LEU A 899      39.280  40.960  64.240  1.00  0.00           C
ATOM   5055 HD21 LEU A 899      39.160  39.890  64.530  1.00  0.00           H
ATOM   5056 HD22 LEU A 899      38.990  41.750  64.960  1.00  0.00           H
ATOM   5057 HD23 LEU A 899      40.350  41.150  64.000  1.00  0.00           H
ATOM   5058  C   LEU A 899      38.840  44.850  62.100  1.00  0.00           C
ATOM   5059  O   LEU A 899      37.900  45.480  61.620  1.00  0.00           O
ATOM   5060  N   PRO A 900      40.080  45.270  61.820  1.00  0.00           N
[truncated: 7,490,634 more chars]
