# Supplementary material for: CryoEM and computational modeling structural insights into the pH regulator NBCn1
Source: Nat Commun. 2025 Nov 11;16:9932. doi: 10.1038/s41467-025-64868-z (PMC12606367; doi:10.1038/s41467-025-64868-z)
Supplement: Supplementary file 8 — Supplementary Data 6 [file 41467_2025_64868_MOESM8_ESM.zip › 1us_unrestr_MD_OF_IF_transition_apoNBCn1/transition_rep2_traj7_last.pdb]

REMARK    GENERATED BY TRJCONV
TITLE     Title t= 1000000.00000 step= 500000000
REMARK    THIS IS A SIMULATION BOX
CRYST1   96.096   96.096  105.205  90.00  90.00  90.00 P 1           1
MODEL        1
ATOM      1  N   LEU A 585      30.970  35.910  42.730  1.00  0.00           N
ATOM      2  HT1 LEU A 585      30.360  35.470  42.010  1.00  0.00           H
ATOM      3  HT2 LEU A 585      31.890  36.130  42.290  1.00  0.00           H
ATOM      4  HT3 LEU A 585      30.520  36.830  42.930  1.00  0.00           H
ATOM      5  CA  LEU A 585      30.830  35.060  44.010  1.00  0.00           C
ATOM      6  HA  LEU A 585      31.420  35.530  44.780  1.00  0.00           H
ATOM      7  CB  LEU A 585      29.290  34.970  44.460  1.00  0.00           C
ATOM      8  HB1 LEU A 585      28.670  34.300  43.840  1.00  0.00           H
ATOM      9  HB2 LEU A 585      28.700  35.910  44.500  1.00  0.00           H
ATOM     10  CG  LEU A 585      29.170  34.430  45.910  1.00  0.00           C
ATOM     11  HG  LEU A 585      29.870  33.600  46.150  1.00  0.00           H
ATOM     12  CD1 LEU A 585      29.630  35.600  46.870  1.00  0.00           C
ATOM     13 HD11 LEU A 585      29.550  35.340  47.940  1.00  0.00           H
ATOM     14 HD12 LEU A 585      28.880  36.400  46.700  1.00  0.00           H
ATOM     15 HD13 LEU A 585      30.580  36.110  46.580  1.00  0.00           H
ATOM     16  CD2 LEU A 585      27.740  34.000  46.150  1.00  0.00           C
ATOM     17 HD21 LEU A 585      27.050  34.850  45.980  1.00  0.00           H
ATOM     18 HD22 LEU A 585      27.520  33.510  47.120  1.00  0.00           H
ATOM     19 HD23 LEU A 585      27.550  33.220  45.380  1.00  0.00           H
ATOM     20  C   LEU A 585      31.480  33.690  43.870  1.00  0.00           C
ATOM     21  O   LEU A 585      32.710  33.480  44.010  1.00  0.00           O
ATOM     22  N   ILE A 586      30.620  32.660  43.680  1.00  0.00           N
ATOM     23  HN  ILE A 586      29.640  32.810  43.570  1.00  0.00           H
ATOM     24  CA  ILE A 586      31.010  31.240  43.550  1.00  0.00           C
ATOM     25  HA  ILE A 586      31.750  30.990  44.290  1.00  0.00           H
ATOM     26  CB  ILE A 586      29.770  30.410  43.570  1.00  0.00           C
ATOM     27  HB  ILE A 586      29.110  30.740  42.740  1.00  0.00           H
ATOM     28  CG2 ILE A 586      29.980  28.900  43.320  1.00  0.00           C
ATOM     29 HG21 ILE A 586      29.000  28.390  43.320  1.00  0.00           H
ATOM     30 HG22 ILE A 586      30.630  28.480  44.130  1.00  0.00           H
ATOM     31 HG23 ILE A 586      30.570  28.820  42.380  1.00  0.00           H
ATOM     32  CG1 ILE A 586      29.020  30.510  44.920  1.00  0.00           C
ATOM     33 HG11 ILE A 586      28.030  30.050  44.740  1.00  0.00           H
ATOM     34 HG12 ILE A 586      28.920  31.590  45.190  1.00  0.00           H
ATOM     35  CD  ILE A 586      29.670  29.790  46.170  1.00  0.00           C
ATOM     36  HD1 ILE A 586      29.180  30.040  47.130  1.00  0.00           H
ATOM     37  HD2 ILE A 586      30.750  30.050  46.210  1.00  0.00           H
ATOM     38  HD3 ILE A 586      29.660  28.680  46.040  1.00  0.00           H
ATOM     39  C   ILE A 586      31.680  31.040  42.160  1.00  0.00           C
ATOM     40  O   ILE A 586      32.640  30.240  42.080  1.00  0.00           O
ATOM     41  N   LEU A 587      31.320  31.890  41.110  1.00  0.00           N
ATOM     42  HN  LEU A 587      30.540  32.490  41.270  1.00  0.00           H
ATOM     43  CA  LEU A 587      31.840  31.810  39.760  1.00  0.00           C
ATOM     44  HA  LEU A 587      31.700  30.770  39.510  1.00  0.00           H
ATOM     45  CB  LEU A 587      30.950  32.700  38.940  1.00  0.00           C
ATOM     46  HB1 LEU A 587      31.020  33.780  39.190  1.00  0.00           H
ATOM     47  HB2 LEU A 587      29.930  32.300  39.160  1.00  0.00           H
ATOM     48  CG  LEU A 587      30.950  32.390  37.460  1.00  0.00           C
ATOM     49  HG  LEU A 587      31.000  31.280  37.310  1.00  0.00           H
ATOM     50  CD1 LEU A 587      29.750  32.980  36.680  1.00  0.00           C
ATOM     51 HD11 LEU A 587      28.800  32.670  37.150  1.00  0.00           H
ATOM     52 HD12 LEU A 587      29.850  32.550  35.650  1.00  0.00           H
ATOM     53 HD13 LEU A 587      29.770  34.090  36.790  1.00  0.00           H
ATOM     54  CD2 LEU A 587      32.270  32.760  36.680  1.00  0.00           C
ATOM     55 HD21 LEU A 587      32.410  33.860  36.810  1.00  0.00           H
ATOM     56 HD22 LEU A 587      32.050  32.550  35.610  1.00  0.00           H
ATOM     57 HD23 LEU A 587      33.110  32.170  37.110  1.00  0.00           H
ATOM     58  C   LEU A 587      33.300  32.170  39.630  1.00  0.00           C
ATOM     59  O   LEU A 587      34.140  31.570  38.970  1.00  0.00           O
ATOM     60  N   ASP A 588      33.730  33.100  40.520  1.00  0.00           N
ATOM     61  HN  ASP A 588      33.100  33.440  41.210  1.00  0.00           H
ATOM     62  CA  ASP A 588      35.070  33.510  40.720  1.00  0.00           C
ATOM     63  HA  ASP A 588      35.550  33.800  39.800  1.00  0.00           H
ATOM     64  CB  ASP A 588      35.150  34.620  41.740  1.00  0.00           C
ATOM     65  HB1 ASP A 588      36.150  34.960  42.100  1.00  0.00           H
ATOM     66  HB2 ASP A 588      34.510  34.420  42.630  1.00  0.00           H
ATOM     67  CG  ASP A 588      34.440  35.840  41.120  1.00  0.00           C
ATOM     68  OD1 ASP A 588      33.270  36.190  41.440  1.00  0.00           O
ATOM     69  OD2 ASP A 588      35.040  36.510  40.210  1.00  0.00           O
ATOM     70  C   ASP A 588      35.870  32.320  41.260  1.00  0.00           C
ATOM     71  O   ASP A 588      36.960  32.040  40.730  1.00  0.00           O
ATOM     72  N   ILE A 589      35.370  31.430  42.190  1.00  0.00           N
ATOM     73  HN  ILE A 589      34.480  31.680  42.550  1.00  0.00           H
ATOM     74  CA  ILE A 589      35.870  30.120  42.510  1.00  0.00           C
ATOM     75  HA  ILE A 589      36.900  30.390  42.690  1.00  0.00           H
ATOM     76  CB  ILE A 589      35.250  29.560  43.730  1.00  0.00           C
ATOM     77  HB  ILE A 589      34.300  29.030  43.490  1.00  0.00           H
ATOM     78  CG2 ILE A 589      36.100  28.390  44.250  1.00  0.00           C
ATOM     79 HG21 ILE A 589      37.010  28.610  44.840  1.00  0.00           H
ATOM     80 HG22 ILE A 589      36.440  27.670  43.490  1.00  0.00           H
ATOM     81 HG23 ILE A 589      35.440  27.770  44.890  1.00  0.00           H
ATOM     82  CG1 ILE A 589      34.990  30.640  44.740  1.00  0.00           C
ATOM     83 HG11 ILE A 589      33.960  31.020  44.530  1.00  0.00           H
ATOM     84 HG12 ILE A 589      35.640  31.540  44.650  1.00  0.00           H
ATOM     85  CD  ILE A 589      35.020  30.200  46.180  1.00  0.00           C
ATOM     86  HD1 ILE A 589      36.060  29.830  46.310  1.00  0.00           H
ATOM     87  HD2 ILE A 589      34.160  29.500  46.200  1.00  0.00           H
ATOM     88  HD3 ILE A 589      34.950  31.070  46.890  1.00  0.00           H
ATOM     89  C   ILE A 589      35.880  29.100  41.300  1.00  0.00           C
ATOM     90  O   ILE A 589      36.880  28.390  41.180  1.00  0.00           O
ATOM     91  N   LYS A 590      34.830  29.000  40.490  1.00  0.00           N
ATOM     92  HN  LYS A 590      34.060  29.580  40.720  1.00  0.00           H
ATOM     93  CA  LYS A 590      34.800  28.160  39.310  1.00  0.00           C
ATOM     94  HA  LYS A 590      34.840  27.210  39.820  1.00  0.00           H
ATOM     95  CB  LYS A 590      33.470  28.290  38.540  1.00  0.00           C
ATOM     96  HB1 LYS A 590      33.420  27.540  37.720  1.00  0.00           H
ATOM     97  HB2 LYS A 590      33.330  29.250  37.990  1.00  0.00           H
ATOM     98  CG  LYS A 590      32.200  27.970  39.380  1.00  0.00           C
ATOM     99  HG1 LYS A 590      31.900  28.790  40.060  1.00  0.00           H
ATOM    100  HG2 LYS A 590      32.350  27.070  40.010  1.00  0.00           H
ATOM    101  CD  LYS A 590      31.010  27.760  38.400  1.00  0.00           C
ATOM    102  HD1 LYS A 590      31.230  26.850  37.800  1.00  0.00           H
ATOM    103  HD2 LYS A 590      30.940  28.670  37.790  1.00  0.00           H
ATOM    104  CE  LYS A 590      29.760  27.300  39.150  1.00  0.00           C
ATOM    105  HE1 LYS A 590      29.630  28.070  39.940  1.00  0.00           H
ATOM    106  HE2 LYS A 590      29.910  26.300  39.600  1.00  0.00           H
ATOM    107  NZ  LYS A 590      28.640  27.200  38.210  1.00  0.00           N
ATOM    108  HZ1 LYS A 590      27.890  26.610  38.610  1.00  0.00           H
ATOM    109  HZ2 LYS A 590      28.970  26.740  37.330  1.00  0.00           H
ATOM    110  HZ3 LYS A 590      28.270  28.120  37.880  1.00  0.00           H
ATOM    111  C   LYS A 590      36.080  28.360  38.430  1.00  0.00           C
ATOM    112  O   LYS A 590      36.760  27.450  38.180  1.00  0.00           O
ATOM    113  N   ARG A 591      36.260  29.630  38.020  1.00  0.00           N
ATOM    114  HN  ARG A 591      35.580  30.360  38.130  1.00  0.00           H
ATOM    115  CA  ARG A 591      37.400  30.050  37.190  1.00  0.00           C
ATOM    116  HA  ARG A 591      37.390  29.500  36.260  1.00  0.00           H
ATOM    117  CB  ARG A 591      37.190  31.500  36.820  1.00  0.00           C
ATOM    118  HB1 ARG A 591      38.080  32.050  36.420  1.00  0.00           H
ATOM    119  HB2 ARG A 591      36.940  32.180  37.660  1.00  0.00           H
ATOM    120  CG  ARG A 591      36.090  31.730  35.790  1.00  0.00           C
ATOM    121  HG1 ARG A 591      35.140  31.220  36.080  1.00  0.00           H
ATOM    122  HG2 ARG A 591      36.400  31.360  34.790  1.00  0.00           H
ATOM    123  CD  ARG A 591      35.690  33.200  35.510  1.00  0.00           C
ATOM    124  HD1 ARG A 591      35.480  33.690  36.490  1.00  0.00           H
ATOM    125  HD2 ARG A 591      34.770  33.210  34.890  1.00  0.00           H
ATOM    126  NE  ARG A 591      36.760  33.980  34.720  1.00  0.00           N
ATOM    127  HE  ARG A 591      36.820  33.920  33.730  1.00  0.00           H
ATOM    128  CZ  ARG A 591      37.660  34.780  35.210  1.00  0.00           C
ATOM    129  NH1 ARG A 591      37.610  35.280  36.460  1.00  0.00           N
ATOM    130 HH11 ARG A 591      38.260  36.010  36.670  1.00  0.00           H
ATOM    131 HH12 ARG A 591      36.880  35.160  37.140  1.00  0.00           H
ATOM    132  NH2 ARG A 591      38.750  35.140  34.540  1.00  0.00           N
ATOM    133 HH21 ARG A 591      38.900  34.920  33.580  1.00  0.00           H
ATOM    134 HH22 ARG A 591      39.470  35.660  34.990  1.00  0.00           H
ATOM    135  C   ARG A 591      38.780  29.720  37.740  1.00  0.00           C
ATOM    136  O   ARG A 591      39.630  29.140  37.100  1.00  0.00           O
ATOM    137  N   LYS A 592      39.000  30.080  38.980  1.00  0.00           N
ATOM    138  HN  LYS A 592      38.380  30.760  39.380  1.00  0.00           H
ATOM    139  CA  LYS A 592      40.290  30.050  39.660  1.00  0.00           C
ATOM    140  HA  LYS A 592      41.040  30.130  38.890  1.00  0.00           H
ATOM    141  CB  LYS A 592      40.400  31.250  40.690  1.00  0.00           C
ATOM    142  HB1 LYS A 592      41.380  31.250  41.200  1.00  0.00           H
ATOM    143  HB2 LYS A 592      39.530  31.190  41.380  1.00  0.00           H
ATOM    144  CG  LYS A 592      40.190  32.590  40.010  1.00  0.00           C
ATOM    145  HG1 LYS A 592      40.330  33.360  40.800  1.00  0.00           H
ATOM    146  HG2 LYS A 592      39.140  32.650  39.660  1.00  0.00           H
ATOM    147  CD  LYS A 592      41.130  32.760  38.860  1.00  0.00           C
ATOM    148  HD1 LYS A 592      41.060  31.920  38.150  1.00  0.00           H
ATOM    149  HD2 LYS A 592      42.120  32.670  39.330  1.00  0.00           H
ATOM    150  CE  LYS A 592      40.870  34.010  38.070  1.00  0.00           C
ATOM    151  HE1 LYS A 592      41.070  34.950  38.610  1.00  0.00           H
ATOM    152  HE2 LYS A 592      39.840  34.200  37.670  1.00  0.00           H
ATOM    153  NZ  LYS A 592      41.670  33.860  36.840  1.00  0.00           N
ATOM    154  HZ1 LYS A 592      42.640  34.050  37.170  1.00  0.00           H
ATOM    155  HZ2 LYS A 592      41.350  34.660  36.240  1.00  0.00           H
ATOM    156  HZ3 LYS A 592      41.570  32.940  36.360  1.00  0.00           H
ATOM    157  C   LYS A 592      40.730  28.760  40.290  1.00  0.00           C
ATOM    158  O   LYS A 592      41.910  28.500  40.400  1.00  0.00           O
ATOM    159  N   ALA A 593      39.790  27.880  40.710  1.00  0.00           N
ATOM    160  HN  ALA A 593      38.810  28.070  40.640  1.00  0.00           H
ATOM    161  CA  ALA A 593      40.160  26.680  41.400  1.00  0.00           C
ATOM    162  HA  ALA A 593      40.560  26.940  42.360  1.00  0.00           H
ATOM    163  CB  ALA A 593      38.880  25.990  41.870  1.00  0.00           C
ATOM    164  HB1 ALA A 593      38.090  25.740  41.130  1.00  0.00           H
ATOM    165  HB2 ALA A 593      38.380  26.670  42.590  1.00  0.00           H
ATOM    166  HB3 ALA A 593      39.220  25.120  42.470  1.00  0.00           H
ATOM    167  C   ALA A 593      41.050  25.710  40.630  1.00  0.00           C
ATOM    168  O   ALA A 593      42.000  25.200  41.180  1.00  0.00           O
ATOM    169  N   PRO A 594      40.830  25.370  39.370  1.00  0.00           N
ATOM    170  CD  PRO A 594      39.560  25.650  38.570  1.00  0.00           C
ATOM    171  HD1 PRO A 594      39.580  26.630  38.050  1.00  0.00           H
ATOM    172  HD2 PRO A 594      38.650  25.530  39.210  1.00  0.00           H
ATOM    173  CA  PRO A 594      41.790  24.550  38.650  1.00  0.00           C
ATOM    174  HA  PRO A 594      41.860  23.620  39.170  1.00  0.00           H
ATOM    175  CB  PRO A 594      41.150  24.430  37.300  1.00  0.00           C
ATOM    176  HB1 PRO A 594      41.290  23.450  36.820  1.00  0.00           H
ATOM    177  HB2 PRO A 594      41.460  25.230  36.580  1.00  0.00           H
ATOM    178  CG  PRO A 594      39.620  24.650  37.500  1.00  0.00           C
ATOM    179  HG1 PRO A 594      39.190  25.050  36.550  1.00  0.00           H
ATOM    180  HG2 PRO A 594      39.080  23.710  37.720  1.00  0.00           H
ATOM    181  C   PRO A 594      43.170  25.040  38.440  1.00  0.00           C
ATOM    182  O   PRO A 594      44.060  24.200  38.220  1.00  0.00           O
ATOM    183  N   PHE A 595      43.500  26.350  38.470  1.00  0.00           N
ATOM    184  HN  PHE A 595      42.840  27.050  38.760  1.00  0.00           H
ATOM    185  CA  PHE A 595      44.840  26.840  38.350  1.00  0.00           C
ATOM    186  HA  PHE A 595      45.490  26.100  37.920  1.00  0.00           H
ATOM    187  CB  PHE A 595      44.850  28.150  37.560  1.00  0.00           C
ATOM    188  HB1 PHE A 595      45.860  28.540  37.330  1.00  0.00           H
ATOM    189  HB2 PHE A 595      44.330  28.990  38.070  1.00  0.00           H
ATOM    190  CG  PHE A 595      44.130  27.830  36.290  1.00  0.00           C
ATOM    191  CD1 PHE A 595      42.780  28.070  36.120  1.00  0.00           C
ATOM    192  HD1 PHE A 595      42.230  28.410  36.990  1.00  0.00           H
ATOM    193  CE1 PHE A 595      42.170  27.800  34.840  1.00  0.00           C
ATOM    194  HE1 PHE A 595      41.110  27.920  34.790  1.00  0.00           H
ATOM    195  CZ  PHE A 595      42.910  27.440  33.680  1.00  0.00           C
ATOM    196  HZ  PHE A 595      42.430  27.290  32.730  1.00  0.00           H
ATOM    197  CD2 PHE A 595      44.800  27.260  35.200  1.00  0.00           C
ATOM    198  HD2 PHE A 595      45.860  27.180  35.400  1.00  0.00           H
ATOM    199  CE2 PHE A 595      44.280  27.180  33.910  1.00  0.00           C
ATOM    200  HE2 PHE A 595      44.900  26.710  33.160  1.00  0.00           H
ATOM    201  C   PHE A 595      45.330  27.230  39.800  1.00  0.00           C
ATOM    202  O   PHE A 595      46.540  27.290  39.960  1.00  0.00           O
ATOM    203  N   PHE A 596      44.490  27.310  40.820  1.00  0.00           N
ATOM    204  HN  PHE A 596      43.530  27.360  40.530  1.00  0.00           H
ATOM    205  CA  PHE A 596      44.870  27.840  42.160  1.00  0.00           C
ATOM    206  HA  PHE A 596      45.030  28.910  42.120  1.00  0.00           H
ATOM    207  CB  PHE A 596      43.670  27.600  43.150  1.00  0.00           C
ATOM    208  HB1 PHE A 596      43.490  26.500  43.170  1.00  0.00           H
ATOM    209  HB2 PHE A 596      42.770  28.180  42.880  1.00  0.00           H
ATOM    210  CG  PHE A 596      43.820  27.960  44.610  1.00  0.00           C
ATOM    211  CD1 PHE A 596      44.450  29.180  45.030  1.00  0.00           C
ATOM    212  HD1 PHE A 596      44.690  29.880  44.250  1.00  0.00           H
ATOM    213  CE1 PHE A 596      44.540  29.470  46.420  1.00  0.00           C
ATOM    214  HE1 PHE A 596      44.900  30.450  46.700  1.00  0.00           H
ATOM    215  CZ  PHE A 596      44.000  28.560  47.360  1.00  0.00           C
ATOM    216  HZ  PHE A 596      44.090  28.800  48.410  1.00  0.00           H
ATOM    217  CD2 PHE A 596      43.290  27.160  45.630  1.00  0.00           C
ATOM    218  HD2 PHE A 596      42.840  26.270  45.210  1.00  0.00           H
ATOM    219  CE2 PHE A 596      43.370  27.420  46.980  1.00  0.00           C
ATOM    220  HE2 PHE A 596      43.060  26.690  47.730  1.00  0.00           H
ATOM    221  C   PHE A 596      46.140  27.430  42.780  1.00  0.00           C
ATOM    222  O   PHE A 596      46.870  28.300  43.250  1.00  0.00           O
ATOM    223  N   LEU A 597      46.420  26.090  42.820  1.00  0.00           N
ATOM    224  HN  LEU A 597      45.700  25.460  42.540  1.00  0.00           H
ATOM    225  CA  LEU A 597      47.630  25.690  43.500  1.00  0.00           C
ATOM    226  HA  LEU A 597      48.140  26.530  43.960  1.00  0.00           H
ATOM    227  CB  LEU A 597      47.380  24.770  44.670  1.00  0.00           C
ATOM    228  HB1 LEU A 597      48.300  24.500  45.220  1.00  0.00           H
ATOM    229  HB2 LEU A 597      46.970  23.790  44.340  1.00  0.00           H
ATOM    230  CG  LEU A 597      46.510  25.400  45.860  1.00  0.00           C
ATOM    231  HG  LEU A 597      45.500  25.610  45.460  1.00  0.00           H
ATOM    232  CD1 LEU A 597      46.260  24.250  46.880  1.00  0.00           C
ATOM    233 HD11 LEU A 597      47.180  23.870  47.370  1.00  0.00           H
ATOM    234 HD12 LEU A 597      45.710  23.460  46.330  1.00  0.00           H
ATOM    235 HD13 LEU A 597      45.680  24.790  47.670  1.00  0.00           H
ATOM    236  CD2 LEU A 597      47.090  26.750  46.440  1.00  0.00           C
ATOM    237 HD21 LEU A 597      46.550  27.010  47.370  1.00  0.00           H
ATOM    238 HD22 LEU A 597      46.810  27.560  45.730  1.00  0.00           H
ATOM    239 HD23 LEU A 597      48.170  26.750  46.710  1.00  0.00           H
ATOM    240  C   LEU A 597      48.620  25.130  42.460  1.00  0.00           C
ATOM    241  O   LEU A 597      49.670  24.570  42.710  1.00  0.00           O
ATOM    242  N   SER A 598      48.230  25.330  41.180  1.00  0.00           N
ATOM    243  HN  SER A 598      47.490  25.970  41.020  1.00  0.00           H
ATOM    244  CA  SER A 598      48.900  24.780  40.050  1.00  0.00           C
ATOM    245  HA  SER A 598      48.920  23.770  40.420  1.00  0.00           H
ATOM    246  CB  SER A 598      48.150  24.880  38.640  1.00  0.00           C
ATOM    247  HB1 SER A 598      48.030  25.950  38.350  1.00  0.00           H
ATOM    248  HB2 SER A 598      47.130  24.450  38.760  1.00  0.00           H
ATOM    249  OG  SER A 598      48.750  24.170  37.600  1.00  0.00           O
ATOM    250  HG1 SER A 598      48.570  23.250  37.790  1.00  0.00           H
ATOM    251  C   SER A 598      50.360  25.280  39.870  1.00  0.00           C
ATOM    252  O   SER A 598      51.270  24.590  39.590  1.00  0.00           O
ATOM    253  N   ASP A 599      50.590  26.540  40.180  1.00  0.00           N
ATOM    254  HN  ASP A 599      49.910  27.120  40.640  1.00  0.00           H
ATOM    255  CA  ASP A 599      51.890  27.220  40.030  1.00  0.00           C
ATOM    256  HA  ASP A 599      52.500  26.760  39.270  1.00  0.00           H
ATOM    257  CB  ASP A 599      51.740  28.650  39.500  1.00  0.00           C
ATOM    258  HB1 ASP A 599      52.760  29.070  39.430  1.00  0.00           H
ATOM    259  HB2 ASP A 599      51.080  29.330  40.090  1.00  0.00           H
ATOM    260  CG  ASP A 599      51.330  28.760  38.010  1.00  0.00           C
ATOM    261  OD1 ASP A 599      52.070  28.140  37.250  1.00  0.00           O
ATOM    262  OD2 ASP A 599      50.220  29.320  37.760  1.00  0.00           O
ATOM    263  C   ASP A 599      52.660  27.380  41.390  1.00  0.00           C
ATOM    264  O   ASP A 599      53.610  28.140  41.580  1.00  0.00           O
ATOM    265  N   PHE A 600      52.240  26.610  42.430  1.00  0.00           N
ATOM    266  HN  PHE A 600      51.550  25.890  42.420  1.00  0.00           H
ATOM    267  CA  PHE A 600      52.850  26.560  43.770  1.00  0.00           C
ATOM    268  HA  PHE A 600      52.830  27.560  44.140  1.00  0.00           H
ATOM    269  CB  PHE A 600      51.930  25.680  44.710  1.00  0.00           C
ATOM    270  HB1 PHE A 600      51.750  24.720  44.190  1.00  0.00           H
ATOM    271  HB2 PHE A 600      50.940  26.170  44.840  1.00  0.00           H
ATOM    272  CG  PHE A 600      52.500  25.490  46.130  1.00  0.00           C
ATOM    273  CD1 PHE A 600      52.360  24.240  46.690  1.00  0.00           C
ATOM    274  HD1 PHE A 600      51.740  23.470  46.270  1.00  0.00           H
ATOM    275  CE1 PHE A 600      53.000  23.840  47.900  1.00  0.00           C
ATOM    276  HE1 PHE A 600      52.820  22.810  48.150  1.00  0.00           H
ATOM    277  CZ  PHE A 600      53.610  24.870  48.650  1.00  0.00           C
ATOM    278  HZ  PHE A 600      54.080  24.680  49.610  1.00  0.00           H
ATOM    279  CD2 PHE A 600      53.070  26.500  46.930  1.00  0.00           C
ATOM    280  HD2 PHE A 600      53.090  27.500  46.510  1.00  0.00           H
ATOM    281  CE2 PHE A 600      53.570  26.210  48.170  1.00  0.00           C
ATOM    282  HE2 PHE A 600      53.960  26.990  48.810  1.00  0.00           H
ATOM    283  C   PHE A 600      54.410  26.130  43.800  1.00  0.00           C
ATOM    284  O   PHE A 600      55.180  26.910  44.370  1.00  0.00           O
ATOM    285  N   LYS A 601      54.910  25.090  43.040  1.00  0.00           N
ATOM    286  HN  LYS A 601      54.360  24.610  42.370  1.00  0.00           H
ATOM    287  CA  LYS A 601      56.350  24.910  42.910  1.00  0.00           C
ATOM    288  HA  LYS A 601      56.770  24.940  43.900  1.00  0.00           H
ATOM    289  CB  LYS A 601      56.640  23.490  42.150  1.00  0.00           C
ATOM    290  HB1 LYS A 601      57.710  23.460  41.850  1.00  0.00           H
ATOM    291  HB2 LYS A 601      56.020  23.560  41.230  1.00  0.00           H
ATOM    292  CG  LYS A 601      56.240  22.270  42.950  1.00  0.00           C
ATOM    293  HG1 LYS A 601      55.180  22.280  43.290  1.00  0.00           H
ATOM    294  HG2 LYS A 601      56.730  22.200  43.940  1.00  0.00           H
ATOM    295  CD  LYS A 601      56.420  20.870  42.220  1.00  0.00           C
ATOM    296  HD1 LYS A 601      56.000  20.020  42.790  1.00  0.00           H
ATOM    297  HD2 LYS A 601      57.500  20.600  42.290  1.00  0.00           H
ATOM    298  CE  LYS A 601      55.770  20.900  40.830  1.00  0.00           C
ATOM    299  HE1 LYS A 601      56.280  21.660  40.200  1.00  0.00           H
ATOM    300  HE2 LYS A 601      54.690  21.150  40.800  1.00  0.00           H
ATOM    301  NZ  LYS A 601      55.910  19.580  40.180  1.00  0.00           N
ATOM    302  HZ1 LYS A 601      55.270  19.030  40.790  1.00  0.00           H
ATOM    303  HZ2 LYS A 601      56.920  19.310  40.240  1.00  0.00           H
ATOM    304  HZ3 LYS A 601      55.740  19.560  39.160  1.00  0.00           H
ATOM    305  C   LYS A 601      57.060  26.070  42.230  1.00  0.00           C
ATOM    306  O   LYS A 601      58.230  26.310  42.500  1.00  0.00           O
ATOM    307  N   ASP A 602      56.460  26.850  41.370  1.00  0.00           N
ATOM    308  HN  ASP A 602      55.490  26.710  41.190  1.00  0.00           H
ATOM    309  CA  ASP A 602      57.140  28.010  40.820  1.00  0.00           C
ATOM    310  HA  ASP A 602      58.130  27.720  40.500  1.00  0.00           H
ATOM    311  CB  ASP A 602      56.400  28.710  39.610  1.00  0.00           C
ATOM    312  HB1 ASP A 602      56.780  29.700  39.300  1.00  0.00           H
ATOM    313  HB2 ASP A 602      55.320  28.870  39.820  1.00  0.00           H
ATOM    314  CG  ASP A 602      56.560  27.930  38.330  1.00  0.00           C
ATOM    315  OD1 ASP A 602      57.130  26.840  38.370  1.00  0.00           O
ATOM    316  OD2 ASP A 602      55.990  28.340  37.310  1.00  0.00           O
ATOM    317  C   ASP A 602      57.450  29.110  41.890  1.00  0.00           C
ATOM    318  O   ASP A 602      58.420  29.900  41.730  1.00  0.00           O
ATOM    319  N   ALA A 603      56.750  29.220  43.060  1.00  0.00           N
ATOM    320  HN  ALA A 603      55.980  28.590  43.210  1.00  0.00           H
ATOM    321  CA  ALA A 603      57.130  30.100  44.120  1.00  0.00           C
ATOM    322  HA  ALA A 603      57.690  30.930  43.730  1.00  0.00           H
ATOM    323  CB  ALA A 603      55.840  30.650  44.760  1.00  0.00           C
ATOM    324  HB1 ALA A 603      55.140  29.810  44.970  1.00  0.00           H
ATOM    325  HB2 ALA A 603      55.340  31.460  44.180  1.00  0.00           H
ATOM    326  HB3 ALA A 603      55.920  31.070  45.780  1.00  0.00           H
ATOM    327  C   ALA A 603      58.010  29.370  45.120  1.00  0.00           C
ATOM    328  O   ALA A 603      58.520  30.010  46.010  1.00  0.00           O
ATOM    329  N   LEU A 604      58.360  28.090  44.790  1.00  0.00           N
ATOM    330  HN  LEU A 604      58.020  27.650  43.970  1.00  0.00           H
ATOM    331  CA  LEU A 604      59.390  27.470  45.640  1.00  0.00           C
ATOM    332  HA  LEU A 604      59.360  27.890  46.640  1.00  0.00           H
ATOM    333  CB  LEU A 604      59.080  25.940  45.760  1.00  0.00           C
ATOM    334  HB1 LEU A 604      59.830  25.520  46.470  1.00  0.00           H
ATOM    335  HB2 LEU A 604      59.120  25.330  44.830  1.00  0.00           H
ATOM    336  CG  LEU A 604      57.700  25.640  46.440  1.00  0.00           C
ATOM    337  HG  LEU A 604      56.920  26.230  45.910  1.00  0.00           H
ATOM    338  CD1 LEU A 604      57.470  24.180  46.450  1.00  0.00           C
ATOM    339 HD11 LEU A 604      57.910  23.810  47.410  1.00  0.00           H
ATOM    340 HD12 LEU A 604      58.010  23.730  45.580  1.00  0.00           H
ATOM    341 HD13 LEU A 604      56.390  23.910  46.370  1.00  0.00           H
ATOM    342  CD2 LEU A 604      57.750  26.120  47.920  1.00  0.00           C
ATOM    343 HD21 LEU A 604      58.670  25.680  48.380  1.00  0.00           H
ATOM    344 HD22 LEU A 604      56.760  25.860  48.340  1.00  0.00           H
ATOM    345 HD23 LEU A 604      57.990  27.200  47.980  1.00  0.00           H
ATOM    346  C   LEU A 604      60.720  27.710  45.080  1.00  0.00           C
ATOM    347  O   LEU A 604      61.770  27.450  45.650  1.00  0.00           O
ATOM    348  N   SER A 605      60.750  28.160  43.760  1.00  0.00           N
ATOM    349  HN  SER A 605      59.880  28.190  43.260  1.00  0.00           H
ATOM    350  CA  SER A 605      61.990  28.530  43.070  1.00  0.00           C
ATOM    351  HA  SER A 605      62.640  27.670  43.090  1.00  0.00           H
ATOM    352  CB  SER A 605      61.650  28.940  41.590  1.00  0.00           C
ATOM    353  HB1 SER A 605      61.030  29.870  41.630  1.00  0.00           H
ATOM    354  HB2 SER A 605      60.980  28.100  41.310  1.00  0.00           H
ATOM    355  OG  SER A 605      62.710  29.160  40.740  1.00  0.00           O
ATOM    356  HG1 SER A 605      62.290  29.080  39.880  1.00  0.00           H
ATOM    357  C   SER A 605      62.790  29.620  43.690  1.00  0.00           C
ATOM    358  O   SER A 605      62.230  30.710  44.050  1.00  0.00           O
ATOM    359  N   LEU A 606      64.100  29.320  43.920  1.00  0.00           N
ATOM    360  HN  LEU A 606      64.450  28.500  43.470  1.00  0.00           H
ATOM    361  CA  LEU A 606      64.930  30.000  44.860  1.00  0.00           C
ATOM    362  HA  LEU A 606      64.640  29.880  45.890  1.00  0.00           H
ATOM    363  CB  LEU A 606      66.370  29.420  44.710  1.00  0.00           C
ATOM    364  HB1 LEU A 606      66.790  29.480  43.680  1.00  0.00           H
ATOM    365  HB2 LEU A 606      66.370  28.320  44.730  1.00  0.00           H
ATOM    366  CG  LEU A 606      67.520  29.990  45.670  1.00  0.00           C
ATOM    367  HG  LEU A 606      67.060  30.430  46.580  1.00  0.00           H
ATOM    368  CD1 LEU A 606      68.380  28.760  46.090  1.00  0.00           C
ATOM    369 HD11 LEU A 606      67.700  28.100  46.670  1.00  0.00           H
ATOM    370 HD12 LEU A 606      69.230  29.090  46.730  1.00  0.00           H
ATOM    371 HD13 LEU A 606      68.700  28.150  45.220  1.00  0.00           H
ATOM    372  CD2 LEU A 606      68.390  31.090  45.080  1.00  0.00           C
ATOM    373 HD21 LEU A 606      68.090  32.120  45.380  1.00  0.00           H
ATOM    374 HD22 LEU A 606      68.470  31.090  43.980  1.00  0.00           H
ATOM    375 HD23 LEU A 606      69.440  30.950  45.390  1.00  0.00           H
ATOM    376  C   LEU A 606      64.930  31.540  44.840  1.00  0.00           C
ATOM    377  O   LEU A 606      64.790  32.190  45.900  1.00  0.00           O
ATOM    378  N   GLN A 607      65.110  32.190  43.680  1.00  0.00           N
ATOM    379  HN  GLN A 607      65.310  31.650  42.860  1.00  0.00           H
ATOM    380  CA  GLN A 607      65.050  33.600  43.500  1.00  0.00           C
ATOM    381  HA  GLN A 607      65.840  34.090  44.040  1.00  0.00           H
ATOM    382  CB  GLN A 607      65.430  34.060  42.010  1.00  0.00           C
ATOM    383  HB1 GLN A 607      64.940  35.050  41.900  1.00  0.00           H
ATOM    384  HB2 GLN A 607      64.890  33.300  41.430  1.00  0.00           H
ATOM    385  CG  GLN A 607      66.940  34.240  41.680  1.00  0.00           C
ATOM    386  HG1 GLN A 607      67.080  34.770  40.700  1.00  0.00           H
ATOM    387  HG2 GLN A 607      67.420  33.250  41.570  1.00  0.00           H
ATOM    388  CD  GLN A 607      67.850  34.890  42.710  1.00  0.00           C
ATOM    389  OE1 GLN A 607      68.870  34.310  43.180  1.00  0.00           O
ATOM    390  NE2 GLN A 607      67.540  36.140  42.990  1.00  0.00           N
ATOM    391 HE21 GLN A 607      66.720  36.580  42.630  1.00  0.00           H
ATOM    392 HE22 GLN A 607      68.000  36.790  43.610  1.00  0.00           H
ATOM    393  C   GLN A 607      63.690  34.200  43.900  1.00  0.00           C
ATOM    394  O   GLN A 607      63.650  35.230  44.560  1.00  0.00           O
ATOM    395  N   CYS A 608      62.520  33.580  43.580  1.00  0.00           N
ATOM    396  HN  CYS A 608      62.480  32.720  43.090  1.00  0.00           H
ATOM    397  CA  CYS A 608      61.290  34.150  44.050  1.00  0.00           C
ATOM    398  HA  CYS A 608      61.320  35.220  44.010  1.00  0.00           H
ATOM    399  CB  CYS A 608      60.080  33.680  43.190  1.00  0.00           C
ATOM    400  HB1 CYS A 608      60.270  32.600  43.040  1.00  0.00           H
ATOM    401  HB2 CYS A 608      60.170  34.130  42.180  1.00  0.00           H
ATOM    402  SG  CYS A 608      58.410  33.910  43.880  1.00  0.00           S
ATOM    403  HG1 CYS A 608      58.370  32.790  44.570  1.00  0.00           H
ATOM    404  C   CYS A 608      61.100  33.820  45.550  1.00  0.00           C
ATOM    405  O   CYS A 608      60.490  34.620  46.230  1.00  0.00           O
ATOM    406  N   LEU A 609      61.590  32.650  46.060  1.00  0.00           N
ATOM    407  HN  LEU A 609      61.980  31.960  45.440  1.00  0.00           H
ATOM    408  CA  LEU A 609      61.420  32.310  47.370  1.00  0.00           C
ATOM    409  HA  LEU A 609      60.390  32.410  47.670  1.00  0.00           H
ATOM    410  CB  LEU A 609      61.870  30.830  47.550  1.00  0.00           C
ATOM    411  HB1 LEU A 609      62.980  30.780  47.460  1.00  0.00           H
ATOM    412  HB2 LEU A 609      61.450  30.170  46.770  1.00  0.00           H
ATOM    413  CG  LEU A 609      61.550  30.120  48.880  1.00  0.00           C
ATOM    414  HG  LEU A 609      62.240  30.480  49.660  1.00  0.00           H
ATOM    415  CD1 LEU A 609      60.150  30.310  49.450  1.00  0.00           C
ATOM    416 HD11 LEU A 609      59.980  31.410  49.460  1.00  0.00           H
ATOM    417 HD12 LEU A 609      60.030  29.980  50.500  1.00  0.00           H
ATOM    418 HD13 LEU A 609      59.380  29.890  48.770  1.00  0.00           H
ATOM    419  CD2 LEU A 609      61.870  28.630  48.670  1.00  0.00           C
ATOM    420 HD21 LEU A 609      62.020  28.010  49.590  1.00  0.00           H
ATOM    421 HD22 LEU A 609      62.730  28.590  47.980  1.00  0.00           H
ATOM    422 HD23 LEU A 609      60.970  28.250  48.140  1.00  0.00           H
ATOM    423  C   LEU A 609      62.220  33.250  48.260  1.00  0.00           C
ATOM    424  O   LEU A 609      61.780  33.580  49.400  1.00  0.00           O
ATOM    425  N   ALA A 610      63.360  33.730  47.760  1.00  0.00           N
ATOM    426  HN  ALA A 610      63.650  33.270  46.930  1.00  0.00           H
ATOM    427  CA  ALA A 610      64.100  34.840  48.270  1.00  0.00           C
ATOM    428  HA  ALA A 610      64.330  34.570  49.300  1.00  0.00           H
ATOM    429  CB  ALA A 610      65.410  34.930  47.550  1.00  0.00           C
ATOM    430  HB1 ALA A 610      66.150  35.540  48.110  1.00  0.00           H
ATOM    431  HB2 ALA A 610      65.280  35.350  46.520  1.00  0.00           H
ATOM    432  HB3 ALA A 610      65.920  33.950  47.420  1.00  0.00           H
ATOM    433  C   ALA A 610      63.340  36.140  48.360  1.00  0.00           C
ATOM    434  O   ALA A 610      63.340  36.830  49.370  1.00  0.00           O
ATOM    435  N   SER A 611      62.680  36.460  47.260  1.00  0.00           N
ATOM    436  HN  SER A 611      62.770  35.930  46.410  1.00  0.00           H
ATOM    437  CA  SER A 611      61.790  37.650  47.190  1.00  0.00           C
ATOM    438  HA  SER A 611      62.310  38.530  47.560  1.00  0.00           H
ATOM    439  CB  SER A 611      61.420  37.870  45.720  1.00  0.00           C
ATOM    440  HB1 SER A 611      60.700  38.690  45.560  1.00  0.00           H
ATOM    441  HB2 SER A 611      60.990  37.010  45.170  1.00  0.00           H
ATOM    442  OG  SER A 611      62.640  38.320  45.020  1.00  0.00           O
ATOM    443  HG1 SER A 611      63.070  37.570  44.600  1.00  0.00           H
ATOM    444  C   SER A 611      60.600  37.580  48.230  1.00  0.00           C
ATOM    445  O   SER A 611      60.130  38.560  48.810  1.00  0.00           O
ATOM    446  N   ILE A 612      60.060  36.360  48.450  1.00  0.00           N
ATOM    447  HN  ILE A 612      60.440  35.620  47.900  1.00  0.00           H
ATOM    448  CA  ILE A 612      59.000  36.100  49.360  1.00  0.00           C
ATOM    449  HA  ILE A 612      58.190  36.810  49.220  1.00  0.00           H
ATOM    450  CB  ILE A 612      58.320  34.800  49.020  1.00  0.00           C
ATOM    451  HB  ILE A 612      59.060  33.990  48.920  1.00  0.00           H
ATOM    452  CG2 ILE A 612      57.370  34.310  50.220  1.00  0.00           C
ATOM    453 HG21 ILE A 612      56.470  34.960  50.240  1.00  0.00           H
ATOM    454 HG22 ILE A 612      57.880  34.350  51.200  1.00  0.00           H
ATOM    455 HG23 ILE A 612      56.950  33.310  49.960  1.00  0.00           H
ATOM    456  CG1 ILE A 612      57.510  34.840  47.690  1.00  0.00           C
ATOM    457 HG11 ILE A 612      58.250  35.170  46.920  1.00  0.00           H
ATOM    458 HG12 ILE A 612      56.810  35.680  47.820  1.00  0.00           H
ATOM    459  CD  ILE A 612      56.840  33.590  47.200  1.00  0.00           C
ATOM    460  HD1 ILE A 612      56.450  33.770  46.170  1.00  0.00           H
ATOM    461  HD2 ILE A 612      56.020  33.280  47.870  1.00  0.00           H
ATOM    462  HD3 ILE A 612      57.630  32.810  47.180  1.00  0.00           H
ATOM    463  C   ILE A 612      59.540  36.260  50.810  1.00  0.00           C
ATOM    464  O   ILE A 612      58.820  36.860  51.590  1.00  0.00           O
ATOM    465  N   LEU A 613      60.790  35.730  51.090  1.00  0.00           N
ATOM    466  HN  LEU A 613      61.380  35.250  50.450  1.00  0.00           H
ATOM    467  CA  LEU A 613      61.490  36.050  52.360  1.00  0.00           C
ATOM    468  HA  LEU A 613      60.870  35.660  53.150  1.00  0.00           H
ATOM    469  CB  LEU A 613      62.850  35.380  52.480  1.00  0.00           C
ATOM    470  HB1 LEU A 613      63.440  35.720  53.370  1.00  0.00           H
ATOM    471  HB2 LEU A 613      63.400  35.510  51.540  1.00  0.00           H
ATOM    472  CG  LEU A 613      62.770  33.820  52.590  1.00  0.00           C
ATOM    473  HG  LEU A 613      61.940  33.530  51.910  1.00  0.00           H
ATOM    474  CD1 LEU A 613      63.950  33.110  52.090  1.00  0.00           C
ATOM    475 HD11 LEU A 613      64.740  33.430  52.810  1.00  0.00           H
ATOM    476 HD12 LEU A 613      64.150  33.470  51.060  1.00  0.00           H
ATOM    477 HD13 LEU A 613      63.800  32.000  52.060  1.00  0.00           H
ATOM    478  CD2 LEU A 613      62.380  33.310  54.050  1.00  0.00           C
ATOM    479 HD21 LEU A 613      62.480  32.200  54.080  1.00  0.00           H
ATOM    480 HD22 LEU A 613      61.430  33.770  54.390  1.00  0.00           H
ATOM    481 HD23 LEU A 613      63.240  33.620  54.700  1.00  0.00           H
ATOM    482  C   LEU A 613      61.680  37.540  52.710  1.00  0.00           C
ATOM    483  O   LEU A 613      61.570  38.050  53.820  1.00  0.00           O
ATOM    484  N   PHE A 614      61.940  38.320  51.730  1.00  0.00           N
ATOM    485  HN  PHE A 614      62.200  37.970  50.830  1.00  0.00           H
ATOM    486  CA  PHE A 614      61.840  39.800  51.830  1.00  0.00           C
ATOM    487  HA  PHE A 614      62.490  40.120  52.620  1.00  0.00           H
ATOM    488  CB  PHE A 614      62.430  40.280  50.460  1.00  0.00           C
ATOM    489  HB1 PHE A 614      61.940  39.630  49.690  1.00  0.00           H
ATOM    490  HB2 PHE A 614      63.540  40.180  50.470  1.00  0.00           H
ATOM    491  CG  PHE A 614      61.990  41.710  50.020  1.00  0.00           C
ATOM    492  CD1 PHE A 614      61.490  41.780  48.710  1.00  0.00           C
ATOM    493  HD1 PHE A 614      61.460  40.870  48.130  1.00  0.00           H
ATOM    494  CE1 PHE A 614      61.020  42.940  48.200  1.00  0.00           C
ATOM    495  HE1 PHE A 614      60.630  43.010  47.200  1.00  0.00           H
ATOM    496  CZ  PHE A 614      61.300  44.160  48.920  1.00  0.00           C
ATOM    497  HZ  PHE A 614      60.960  45.050  48.430  1.00  0.00           H
ATOM    498  CD2 PHE A 614      62.180  42.890  50.780  1.00  0.00           C
ATOM    499  HD2 PHE A 614      62.690  42.960  51.730  1.00  0.00           H
ATOM    500  CE2 PHE A 614      61.830  44.150  50.180  1.00  0.00           C
ATOM    501  HE2 PHE A 614      62.000  45.100  50.670  1.00  0.00           H
ATOM    502  C   PHE A 614      60.480  40.350  52.150  1.00  0.00           C
ATOM    503  O   PHE A 614      60.340  41.170  53.080  1.00  0.00           O
ATOM    504  N   LEU A 615      59.460  39.910  51.470  1.00  0.00           N
ATOM    505  HN  LEU A 615      59.560  39.380  50.630  1.00  0.00           H
ATOM    506  CA  LEU A 615      58.120  40.400  51.610  1.00  0.00           C
ATOM    507  HA  LEU A 615      58.100  41.480  51.480  1.00  0.00           H
ATOM    508  CB  LEU A 615      57.150  39.640  50.600  1.00  0.00           C
ATOM    509  HB1 LEU A 615      57.240  38.550  50.780  1.00  0.00           H
ATOM    510  HB2 LEU A 615      57.510  39.860  49.570  1.00  0.00           H
ATOM    511  CG  LEU A 615      55.650  39.990  50.500  1.00  0.00           C
ATOM    512  HG  LEU A 615      55.200  39.570  51.430  1.00  0.00           H
ATOM    513  CD1 LEU A 615      55.440  41.540  50.350  1.00  0.00           C
ATOM    514 HD11 LEU A 615      56.070  41.970  49.550  1.00  0.00           H
ATOM    515 HD12 LEU A 615      55.720  42.120  51.250  1.00  0.00           H
ATOM    516 HD13 LEU A 615      54.360  41.680  50.140  1.00  0.00           H
ATOM    517  CD2 LEU A 615      54.930  39.240  49.420  1.00  0.00           C
ATOM    518 HD21 LEU A 615      54.810  38.140  49.570  1.00  0.00           H
ATOM    519 HD22 LEU A 615      55.480  39.350  48.460  1.00  0.00           H
ATOM    520 HD23 LEU A 615      53.930  39.680  49.210  1.00  0.00           H
ATOM    521  C   LEU A 615      57.560  40.090  53.040  1.00  0.00           C
ATOM    522  O   LEU A 615      57.010  40.940  53.690  1.00  0.00           O
ATOM    523  N   TYR A 616      57.860  38.850  53.490  1.00  0.00           N
ATOM    524  HN  TYR A 616      58.400  38.200  52.960  1.00  0.00           H
ATOM    525  CA  TYR A 616      57.610  38.350  54.790  1.00  0.00           C
ATOM    526  HA  TYR A 616      56.550  38.510  54.950  1.00  0.00           H
ATOM    527  CB  TYR A 616      57.770  36.800  54.930  1.00  0.00           C
ATOM    528  HB1 TYR A 616      58.650  36.440  54.370  1.00  0.00           H
ATOM    529  HB2 TYR A 616      56.890  36.350  54.430  1.00  0.00           H
ATOM    530  CG  TYR A 616      57.750  36.240  56.320  1.00  0.00           C
ATOM    531  CD1 TYR A 616      56.760  36.460  57.250  1.00  0.00           C
ATOM    532  HD1 TYR A 616      55.960  37.130  56.970  1.00  0.00           H
ATOM    533  CE1 TYR A 616      56.860  35.850  58.510  1.00  0.00           C
ATOM    534  HE1 TYR A 616      56.080  36.090  59.220  1.00  0.00           H
ATOM    535  CZ  TYR A 616      57.940  34.970  58.830  1.00  0.00           C
ATOM    536  OH  TYR A 616      57.970  34.380  60.040  1.00  0.00           O
ATOM    537  HH  TYR A 616      57.140  34.600  60.470  1.00  0.00           H
ATOM    538  CD2 TYR A 616      58.880  35.490  56.630  1.00  0.00           C
ATOM    539  HD2 TYR A 616      59.730  35.420  55.990  1.00  0.00           H
ATOM    540  CE2 TYR A 616      58.940  34.770  57.860  1.00  0.00           C
ATOM    541  HE2 TYR A 616      59.760  34.100  58.030  1.00  0.00           H
ATOM    542  C   TYR A 616      58.240  39.170  55.910  1.00  0.00           C
ATOM    543  O   TYR A 616      57.580  39.520  56.860  1.00  0.00           O
ATOM    544  N   CYS A 617      59.470  39.540  55.600  1.00  0.00           N
ATOM    545  HN  CYS A 617      60.030  39.070  54.930  1.00  0.00           H
ATOM    546  CA  CYS A 617      60.130  40.530  56.490  1.00  0.00           C
ATOM    547  HA  CYS A 617      60.110  40.070  57.470  1.00  0.00           H
ATOM    548  CB  CYS A 617      61.710  40.570  56.130  1.00  0.00           C
ATOM    549  HB1 CYS A 617      61.840  41.040  55.120  1.00  0.00           H
ATOM    550  HB2 CYS A 617      62.070  39.530  56.120  1.00  0.00           H
ATOM    551  SG  CYS A 617      62.660  41.580  57.390  1.00  0.00           S
ATOM    552  HG1 CYS A 617      63.430  40.610  57.870  1.00  0.00           H
ATOM    553  C   CYS A 617      59.510  41.930  56.530  1.00  0.00           C
ATOM    554  O   CYS A 617      59.320  42.420  57.660  1.00  0.00           O
ATOM    555  N   ALA A 618      59.170  42.560  55.380  1.00  0.00           N
ATOM    556  HN  ALA A 618      59.370  42.160  54.490  1.00  0.00           H
ATOM    557  CA  ALA A 618      58.340  43.700  55.240  1.00  0.00           C
ATOM    558  HA  ALA A 618      58.850  44.570  55.630  1.00  0.00           H
ATOM    559  CB  ALA A 618      58.320  43.870  53.730  1.00  0.00           C
ATOM    560  HB1 ALA A 618      57.580  44.640  53.420  1.00  0.00           H
ATOM    561  HB2 ALA A 618      58.080  42.940  53.160  1.00  0.00           H
ATOM    562  HB3 ALA A 618      59.330  44.190  53.390  1.00  0.00           H
ATOM    563  C   ALA A 618      56.940  43.720  55.860  1.00  0.00           C
ATOM    564  O   ALA A 618      56.420  44.790  56.150  1.00  0.00           O
ATOM    565  N   CYS A 619      56.330  42.490  56.020  1.00  0.00           N
ATOM    566  HN  CYS A 619      56.760  41.750  55.510  1.00  0.00           H
ATOM    567  CA  CYS A 619      54.970  42.420  56.590  1.00  0.00           C
ATOM    568  HA  CYS A 619      54.480  43.360  56.400  1.00  0.00           H
ATOM    569  CB  CYS A 619      54.060  41.280  56.010  1.00  0.00           C
ATOM    570  HB1 CYS A 619      53.100  41.260  56.580  1.00  0.00           H
ATOM    571  HB2 CYS A 619      54.550  40.300  56.230  1.00  0.00           H
ATOM    572  SG  CYS A 619      53.870  41.510  54.220  1.00  0.00           S
ATOM    573  HG1 CYS A 619      55.120  41.170  53.970  1.00  0.00           H
ATOM    574  C   CYS A 619      55.070  42.240  58.090  1.00  0.00           C
ATOM    575  O   CYS A 619      54.330  42.890  58.910  1.00  0.00           O
ATOM    576  N   MET A 620      56.070  41.440  58.560  1.00  0.00           N
ATOM    577  HN  MET A 620      56.630  40.900  57.950  1.00  0.00           H
ATOM    578  CA  MET A 620      56.410  41.350  60.040  1.00  0.00           C
ATOM    579  HA  MET A 620      55.510  41.200  60.630  1.00  0.00           H
ATOM    580  CB  MET A 620      57.520  40.220  60.230  1.00  0.00           C
ATOM    581  HB1 MET A 620      58.250  40.300  61.080  1.00  0.00           H
ATOM    582  HB2 MET A 620      58.210  40.290  59.370  1.00  0.00           H
ATOM    583  CG  MET A 620      56.880  38.790  60.240  1.00  0.00           C
ATOM    584  HG1 MET A 620      57.730  38.080  60.280  1.00  0.00           H
ATOM    585  HG2 MET A 620      56.410  38.610  59.260  1.00  0.00           H
ATOM    586  SD  MET A 620      55.690  38.450  61.580  1.00  0.00           S
ATOM    587  CE  MET A 620      56.740  38.280  63.130  1.00  0.00           C
ATOM    588  HE1 MET A 620      57.140  37.250  62.960  1.00  0.00           H
ATOM    589  HE2 MET A 620      56.140  38.270  64.060  1.00  0.00           H
ATOM    590  HE3 MET A 620      57.530  39.040  63.140  1.00  0.00           H
ATOM    591  C   MET A 620      56.870  42.690  60.560  1.00  0.00           C
ATOM    592  O   MET A 620      56.510  43.040  61.670  1.00  0.00           O
ATOM    593  N   SER A 621      57.680  43.500  59.880  1.00  0.00           N
ATOM    594  HN  SER A 621      58.130  43.210  59.040  1.00  0.00           H
ATOM    595  CA  SER A 621      58.240  44.790  60.410  1.00  0.00           C
ATOM    596  HA  SER A 621      58.740  44.460  61.310  1.00  0.00           H
ATOM    597  CB  SER A 621      59.270  45.450  59.450  1.00  0.00           C
ATOM    598  HB1 SER A 621      59.670  46.370  59.930  1.00  0.00           H
ATOM    599  HB2 SER A 621      58.920  45.570  58.400  1.00  0.00           H
ATOM    600  OG  SER A 621      60.400  44.580  59.250  1.00  0.00           O
ATOM    601  HG1 SER A 621      60.040  43.890  58.710  1.00  0.00           H
ATOM    602  C   SER A 621      57.300  45.910  60.980  1.00  0.00           C
ATOM    603  O   SER A 621      57.550  46.180  62.130  1.00  0.00           O
ATOM    604  N   PRO A 622      56.300  46.520  60.320  1.00  0.00           N
ATOM    605  CD  PRO A 622      55.960  46.400  58.890  1.00  0.00           C
ATOM    606  HD1 PRO A 622      55.890  45.350  58.510  1.00  0.00           H
ATOM    607  HD2 PRO A 622      56.720  46.940  58.290  1.00  0.00           H
ATOM    608  CA  PRO A 622      55.380  47.450  61.010  1.00  0.00           C
ATOM    609  HA  PRO A 622      55.950  48.180  61.570  1.00  0.00           H
ATOM    610  CB  PRO A 622      54.600  48.050  59.830  1.00  0.00           C
ATOM    611  HB1 PRO A 622      54.980  49.060  59.580  1.00  0.00           H
ATOM    612  HB2 PRO A 622      53.520  48.240  59.990  1.00  0.00           H
ATOM    613  CG  PRO A 622      54.630  46.970  58.740  1.00  0.00           C
ATOM    614  HG1 PRO A 622      53.860  46.190  58.930  1.00  0.00           H
ATOM    615  HG2 PRO A 622      54.430  47.410  57.740  1.00  0.00           H
ATOM    616  C   PRO A 622      54.510  46.720  62.060  1.00  0.00           C
ATOM    617  O   PRO A 622      54.270  47.320  63.120  1.00  0.00           O
ATOM    618  N   VAL A 623      53.970  45.550  61.730  1.00  0.00           N
ATOM    619  HN  VAL A 623      54.340  45.060  60.940  1.00  0.00           H
ATOM    620  CA  VAL A 623      52.900  44.880  62.500  1.00  0.00           C
ATOM    621  HA  VAL A 623      52.040  45.530  62.550  1.00  0.00           H
ATOM    622  CB  VAL A 623      52.380  43.720  61.600  1.00  0.00           C
ATOM    623  HB  VAL A 623      53.210  43.180  61.110  1.00  0.00           H
ATOM    624  CG1 VAL A 623      51.390  42.880  62.420  1.00  0.00           C
ATOM    625 HG11 VAL A 623      51.050  42.040  61.770  1.00  0.00           H
ATOM    626 HG12 VAL A 623      50.470  43.400  62.770  1.00  0.00           H
ATOM    627 HG13 VAL A 623      51.870  42.390  63.290  1.00  0.00           H
ATOM    628  CG2 VAL A 623      51.560  44.330  60.330  1.00  0.00           C
ATOM    629 HG21 VAL A 623      50.760  45.020  60.660  1.00  0.00           H
ATOM    630 HG22 VAL A 623      51.270  43.500  59.650  1.00  0.00           H
ATOM    631 HG23 VAL A 623      52.190  44.970  59.650  1.00  0.00           H
ATOM    632  C   VAL A 623      53.450  44.430  63.940  1.00  0.00           C
ATOM    633  O   VAL A 623      52.750  44.730  64.850  1.00  0.00           O
ATOM    634  N   ILE A 624      54.690  43.850  64.060  1.00  0.00           N
ATOM    635  HN  ILE A 624      55.310  43.710  63.280  1.00  0.00           H
ATOM    636  CA  ILE A 624      55.250  43.650  65.390  1.00  0.00           C
ATOM    637  HA  ILE A 624      54.510  43.300  66.110  1.00  0.00           H
ATOM    638  CB  ILE A 624      56.340  42.560  65.540  1.00  0.00           C
ATOM    639  HB  ILE A 624      56.440  42.450  66.630  1.00  0.00           H
ATOM    640  CG2 ILE A 624      55.770  41.190  65.090  1.00  0.00           C
ATOM    641 HG21 ILE A 624      54.840  41.080  65.670  1.00  0.00           H
ATOM    642 HG22 ILE A 624      56.540  40.430  65.360  1.00  0.00           H
ATOM    643 HG23 ILE A 624      55.560  41.110  64.000  1.00  0.00           H
ATOM    644  CG1 ILE A 624      57.700  42.970  64.990  1.00  0.00           C
ATOM    645 HG11 ILE A 624      58.110  43.800  65.600  1.00  0.00           H
ATOM    646 HG12 ILE A 624      57.620  43.400  63.970  1.00  0.00           H
ATOM    647  CD  ILE A 624      58.790  41.930  65.030  1.00  0.00           C
ATOM    648  HD1 ILE A 624      58.490  41.050  64.430  1.00  0.00           H
ATOM    649  HD2 ILE A 624      58.910  41.460  66.030  1.00  0.00           H
ATOM    650  HD3 ILE A 624      59.800  42.240  64.700  1.00  0.00           H
ATOM    651  C   ILE A 624      55.760  44.950  66.110  1.00  0.00           C
ATOM    652  O   ILE A 624      55.880  45.000  67.300  1.00  0.00           O
ATOM    653  N   THR A 625      56.190  45.930  65.230  1.00  0.00           N
ATOM    654  HN  THR A 625      56.130  45.820  64.250  1.00  0.00           H
ATOM    655  CA  THR A 625      56.490  47.240  65.740  1.00  0.00           C
ATOM    656  HA  THR A 625      57.160  47.110  66.570  1.00  0.00           H
ATOM    657  CB  THR A 625      57.170  48.100  64.720  1.00  0.00           C
ATOM    658  HB  THR A 625      56.540  48.010  63.810  1.00  0.00           H
ATOM    659  OG1 THR A 625      58.530  47.590  64.340  1.00  0.00           O
ATOM    660  HG1 THR A 625      58.370  46.970  63.640  1.00  0.00           H
ATOM    661  CG2 THR A 625      57.290  49.650  64.950  1.00  0.00           C
ATOM    662 HG21 THR A 625      57.600  50.230  64.050  1.00  0.00           H
ATOM    663 HG22 THR A 625      57.940  49.880  65.820  1.00  0.00           H
ATOM    664 HG23 THR A 625      56.300  50.080  65.240  1.00  0.00           H
ATOM    665  C   THR A 625      55.240  47.930  66.450  1.00  0.00           C
ATOM    666  O   THR A 625      55.470  48.630  67.480  1.00  0.00           O
ATOM    667  N   PHE A 626      54.050  47.870  65.850  1.00  0.00           N
ATOM    668  HN  PHE A 626      53.920  47.430  64.950  1.00  0.00           H
ATOM    669  CA  PHE A 626      52.890  48.530  66.300  1.00  0.00           C
ATOM    670  HA  PHE A 626      53.120  49.530  66.640  1.00  0.00           H
ATOM    671  CB  PHE A 626      51.860  48.660  65.260  1.00  0.00           C
ATOM    672  HB1 PHE A 626      50.990  49.200  65.690  1.00  0.00           H
ATOM    673  HB2 PHE A 626      51.560  47.670  64.820  1.00  0.00           H
ATOM    674  CG  PHE A 626      52.170  49.530  64.060  1.00  0.00           C
ATOM    675  CD1 PHE A 626      51.220  49.420  62.980  1.00  0.00           C
ATOM    676  HD1 PHE A 626      50.310  48.870  63.150  1.00  0.00           H
ATOM    677  CE1 PHE A 626      51.390  49.990  61.700  1.00  0.00           C
ATOM    678  HE1 PHE A 626      50.650  49.920  60.920  1.00  0.00           H
ATOM    679  CZ  PHE A 626      52.530  50.770  61.520  1.00  0.00           C
ATOM    680  HZ  PHE A 626      52.620  51.350  60.610  1.00  0.00           H
ATOM    681  CD2 PHE A 626      53.240  50.460  63.830  1.00  0.00           C
ATOM    682  HD2 PHE A 626      54.000  50.650  64.570  1.00  0.00           H
ATOM    683  CE2 PHE A 626      53.360  51.010  62.550  1.00  0.00           C
ATOM    684  HE2 PHE A 626      53.990  51.870  62.400  1.00  0.00           H
ATOM    685  C   PHE A 626      52.200  47.830  67.530  1.00  0.00           C
ATOM    686  O   PHE A 626      52.340  46.670  67.760  1.00  0.00           O
ATOM    687  N   GLY A 627      51.450  48.570  68.320  1.00  0.00           N
ATOM    688  HN  GLY A 627      51.060  49.460  68.100  1.00  0.00           H
ATOM    689  CA  GLY A 627      50.930  48.070  69.570  1.00  0.00           C
ATOM    690  HA1 GLY A 627      50.520  47.090  69.520  1.00  0.00           H
ATOM    691  HA2 GLY A 627      50.290  48.880  69.890  1.00  0.00           H
ATOM    692  C   GLY A 627      51.870  48.060  70.760  1.00  0.00           C
ATOM    693  O   GLY A 627      52.770  48.860  70.950  1.00  0.00           O
ATOM    694  N   GLY A 628      51.640  47.130  71.700  1.00  0.00           N
ATOM    695  HN  GLY A 628      50.870  46.510  71.530  1.00  0.00           H
ATOM    696  CA  GLY A 628      52.440  47.000  72.920  1.00  0.00           C
ATOM    697  HA1 GLY A 628      53.460  47.190  72.640  1.00  0.00           H
ATOM    698  HA2 GLY A 628      52.130  46.020  73.270  1.00  0.00           H
ATOM    699  C   GLY A 628      52.120  48.020  73.910  1.00  0.00           C
ATOM    700  O   GLY A 628      50.940  48.310  74.190  1.00  0.00           O
ATOM    701  N   LEU A 629      53.150  48.510  74.610  1.00  0.00           N
ATOM    702  HN  LEU A 629      54.120  48.390  74.400  1.00  0.00           H
ATOM    703  CA  LEU A 629      52.960  49.390  75.780  1.00  0.00           C
ATOM    704  HA  LEU A 629      52.350  48.840  76.480  1.00  0.00           H
ATOM    705  CB  LEU A 629      54.380  49.630  76.450  1.00  0.00           C
ATOM    706  HB1 LEU A 629      54.440  50.410  77.240  1.00  0.00           H
ATOM    707  HB2 LEU A 629      55.100  49.830  75.630  1.00  0.00           H
ATOM    708  CG  LEU A 629      54.800  48.420  77.240  1.00  0.00           C
ATOM    709  HG  LEU A 629      54.770  47.470  76.670  1.00  0.00           H
ATOM    710  CD1 LEU A 629      56.260  48.550  77.690  1.00  0.00           C
ATOM    711 HD11 LEU A 629      56.850  48.590  76.760  1.00  0.00           H
ATOM    712 HD12 LEU A 629      56.670  47.700  78.270  1.00  0.00           H
ATOM    713 HD13 LEU A 629      56.470  49.450  78.320  1.00  0.00           H
ATOM    714  CD2 LEU A 629      53.880  48.190  78.490  1.00  0.00           C
ATOM    715 HD21 LEU A 629      54.100  48.960  79.260  1.00  0.00           H
ATOM    716 HD22 LEU A 629      54.280  47.270  78.980  1.00  0.00           H
ATOM    717 HD23 LEU A 629      52.770  48.110  78.400  1.00  0.00           H
ATOM    718  C   LEU A 629      52.190  50.710  75.470  1.00  0.00           C
ATOM    719  O   LEU A 629      51.280  51.130  76.160  1.00  0.00           O
ATOM    720  N   LEU A 630      52.540  51.390  74.370  1.00  0.00           N
ATOM    721  HN  LEU A 630      53.370  51.090  73.890  1.00  0.00           H
ATOM    722  CA  LEU A 630      51.820  52.570  73.940  1.00  0.00           C
ATOM    723  HA  LEU A 630      52.060  53.350  74.640  1.00  0.00           H
ATOM    724  CB  LEU A 630      52.510  53.100  72.600  1.00  0.00           C
ATOM    725  HB1 LEU A 630      52.610  52.230  71.910  1.00  0.00           H
ATOM    726  HB2 LEU A 630      53.590  53.250  72.820  1.00  0.00           H
ATOM    727  CG  LEU A 630      51.950  54.350  72.040  1.00  0.00           C
ATOM    728  HG  LEU A 630      50.860  54.260  71.890  1.00  0.00           H
ATOM    729  CD1 LEU A 630      52.100  55.510  73.050  1.00  0.00           C
ATOM    730 HD11 LEU A 630      51.670  55.320  74.050  1.00  0.00           H
ATOM    731 HD12 LEU A 630      51.550  56.360  72.610  1.00  0.00           H
ATOM    732 HD13 LEU A 630      53.180  55.760  73.090  1.00  0.00           H
ATOM    733  CD2 LEU A 630      52.550  54.680  70.680  1.00  0.00           C
ATOM    734 HD21 LEU A 630      52.510  53.800  70.010  1.00  0.00           H
ATOM    735 HD22 LEU A 630      53.630  54.940  70.750  1.00  0.00           H
ATOM    736 HD23 LEU A 630      51.940  55.480  70.210  1.00  0.00           H
ATOM    737  C   LEU A 630      50.300  52.390  73.760  1.00  0.00           C
ATOM    738  O   LEU A 630      49.500  53.170  74.250  1.00  0.00           O
ATOM    739  N   GLY A 631      49.910  51.320  73.030  1.00  0.00           N
ATOM    740  HN  GLY A 631      50.700  50.850  72.630  1.00  0.00           H
ATOM    741  CA  GLY A 631      48.550  50.800  72.940  1.00  0.00           C
ATOM    742  HA1 GLY A 631      48.540  49.830  72.480  1.00  0.00           H
ATOM    743  HA2 GLY A 631      47.920  51.510  72.430  1.00  0.00           H
ATOM    744  C   GLY A 631      47.770  50.660  74.300  1.00  0.00           C
ATOM    745  O   GLY A 631      46.650  51.120  74.510  1.00  0.00           O
ATOM    746  N   GLU A 632      48.360  49.970  75.240  1.00  0.00           N
ATOM    747  HN  GLU A 632      49.330  49.770  75.170  1.00  0.00           H
ATOM    748  CA  GLU A 632      47.860  49.730  76.530  1.00  0.00           C
ATOM    749  HA  GLU A 632      46.860  49.360  76.340  1.00  0.00           H
ATOM    750  CB  GLU A 632      48.830  48.700  77.220  1.00  0.00           C
ATOM    751  HB1 GLU A 632      49.720  49.360  77.400  1.00  0.00           H
ATOM    752  HB2 GLU A 632      49.070  47.950  76.430  1.00  0.00           H
ATOM    753  CG  GLU A 632      48.450  48.100  78.590  1.00  0.00           C
ATOM    754  HG1 GLU A 632      47.680  47.300  78.570  1.00  0.00           H
ATOM    755  HG2 GLU A 632      48.020  48.950  79.160  1.00  0.00           H
ATOM    756  CD  GLU A 632      49.580  47.520  79.370  1.00  0.00           C
ATOM    757  OE1 GLU A 632      50.000  46.390  79.020  1.00  0.00           O
ATOM    758  OE2 GLU A 632      49.970  48.180  80.350  1.00  0.00           O
ATOM    759  C   GLU A 632      47.570  50.920  77.390  1.00  0.00           C
ATOM    760  O   GLU A 632      46.460  51.120  77.930  1.00  0.00           O
ATOM    761  N   ALA A 633      48.530  51.910  77.460  1.00  0.00           N
ATOM    762  HN  ALA A 633      49.420  51.720  77.050  1.00  0.00           H
ATOM    763  CA  ALA A 633      48.330  53.140  78.130  1.00  0.00           C
ATOM    764  HA  ALA A 633      47.910  53.110  79.120  1.00  0.00           H
ATOM    765  CB  ALA A 633      49.780  53.670  78.290  1.00  0.00           C
ATOM    766  HB1 ALA A 633      49.640  54.730  78.580  1.00  0.00           H
ATOM    767  HB2 ALA A 633      50.330  53.740  77.330  1.00  0.00           H
ATOM    768  HB3 ALA A 633      50.300  53.110  79.100  1.00  0.00           H
ATOM    769  C   ALA A 633      47.390  54.130  77.500  1.00  0.00           C
ATOM    770  O   ALA A 633      46.840  54.960  78.230  1.00  0.00           O
ATOM    771  N   THR A 634      47.320  54.070  76.110  1.00  0.00           N
ATOM    772  HN  THR A 634      47.890  53.490  75.520  1.00  0.00           H
ATOM    773  CA  THR A 634      46.390  54.990  75.370  1.00  0.00           C
ATOM    774  HA  THR A 634      46.260  55.930  75.870  1.00  0.00           H
ATOM    775  CB  THR A 634      46.890  55.470  74.010  1.00  0.00           C
ATOM    776  HB  THR A 634      46.040  55.960  73.500  1.00  0.00           H
ATOM    777  OG1 THR A 634      47.400  54.360  73.250  1.00  0.00           O
ATOM    778  HG1 THR A 634      48.170  53.980  73.680  1.00  0.00           H
ATOM    779  CG2 THR A 634      47.930  56.600  74.240  1.00  0.00           C
ATOM    780 HG21 THR A 634      47.550  57.390  74.920  1.00  0.00           H
ATOM    781 HG22 THR A 634      48.220  57.110  73.290  1.00  0.00           H
ATOM    782 HG23 THR A 634      48.850  56.190  74.700  1.00  0.00           H
ATOM    783  C   THR A 634      44.970  54.300  75.220  1.00  0.00           C
ATOM    784  O   THR A 634      44.030  54.960  74.810  1.00  0.00           O
ATOM    785  N   GLU A 635      44.890  53.040  75.720  1.00  0.00           N
ATOM    786  HN  GLU A 635      45.650  52.530  76.100  1.00  0.00           H
ATOM    787  CA  GLU A 635      43.670  52.350  75.920  1.00  0.00           C
ATOM    788  HA  GLU A 635      43.780  51.530  76.630  1.00  0.00           H
ATOM    789  CB  GLU A 635      42.720  53.300  76.850  1.00  0.00           C
ATOM    790  HB1 GLU A 635      41.850  52.700  77.180  1.00  0.00           H
ATOM    791  HB2 GLU A 635      42.310  54.060  76.140  1.00  0.00           H
ATOM    792  CG  GLU A 635      43.420  53.910  78.100  1.00  0.00           C
ATOM    793  HG1 GLU A 635      44.260  54.550  77.750  1.00  0.00           H
ATOM    794  HG2 GLU A 635      43.820  53.020  78.640  1.00  0.00           H
ATOM    795  CD  GLU A 635      42.530  54.610  79.060  1.00  0.00           C
ATOM    796  OE1 GLU A 635      42.510  54.310  80.300  1.00  0.00           O
ATOM    797  OE2 GLU A 635      41.800  55.530  78.580  1.00  0.00           O
ATOM    798  C   GLU A 635      42.960  51.670  74.760  1.00  0.00           C
ATOM    799  O   GLU A 635      41.730  51.720  74.600  1.00  0.00           O
ATOM    800  N   GLY A 636      43.800  51.260  73.750  1.00  0.00           N
ATOM    801  HN  GLY A 636      44.740  51.490  73.990  1.00  0.00           H
ATOM    802  CA  GLY A 636      43.500  50.490  72.550  1.00  0.00           C
ATOM    803  HA1 GLY A 636      43.890  50.940  71.660  1.00  0.00           H
ATOM    804  HA2 GLY A 636      42.440  50.320  72.490  1.00  0.00           H
ATOM    805  C   GLY A 636      44.130  49.090  72.580  1.00  0.00           C
ATOM    806  O   GLY A 636      44.420  48.390  73.570  1.00  0.00           O
ATOM    807  N   ARG A 637      44.250  48.530  71.250  1.00  0.00           N
ATOM    808  HN  ARG A 637      43.880  48.970  70.430  1.00  0.00           H
ATOM    809  CA  ARG A 637      44.870  47.250  71.020  1.00  0.00           C
ATOM    810  HA  ARG A 637      44.300  46.530  71.600  1.00  0.00           H
ATOM    811  CB  ARG A 637      44.690  46.750  69.540  1.00  0.00           C
ATOM    812  HB1 ARG A 637      45.150  45.730  69.480  1.00  0.00           H
ATOM    813  HB2 ARG A 637      45.310  47.370  68.860  1.00  0.00           H
ATOM    814  CG  ARG A 637      43.270  46.720  68.940  1.00  0.00           C
ATOM    815  HG1 ARG A 637      43.360  46.750  67.840  1.00  0.00           H
ATOM    816  HG2 ARG A 637      42.840  47.720  69.180  1.00  0.00           H
ATOM    817  CD  ARG A 637      42.340  45.610  69.570  1.00  0.00           C
ATOM    818  HD1 ARG A 637      42.360  45.780  70.670  1.00  0.00           H
ATOM    819  HD2 ARG A 637      42.550  44.550  69.350  1.00  0.00           H
ATOM    820  NE  ARG A 637      40.950  45.790  69.000  1.00  0.00           N
ATOM    821  HE  ARG A 637      40.690  46.730  68.800  1.00  0.00           H
ATOM    822  CZ  ARG A 637      39.990  44.910  68.960  1.00  0.00           C
ATOM    823  NH1 ARG A 637      40.070  43.760  69.580  1.00  0.00           N
ATOM    824 HH11 ARG A 637      39.360  43.080  69.430  1.00  0.00           H
ATOM    825 HH12 ARG A 637      40.790  43.540  70.240  1.00  0.00           H
ATOM    826  NH2 ARG A 637      38.890  45.200  68.290  1.00  0.00           N
ATOM    827 HH21 ARG A 637      38.920  46.050  67.750  1.00  0.00           H
ATOM    828 HH22 ARG A 637      38.070  44.650  68.390  1.00  0.00           H
ATOM    829  C   ARG A 637      46.340  47.160  71.420  1.00  0.00           C
ATOM    830  O   ARG A 637      47.200  47.960  71.030  1.00  0.00           O
ATOM    831  N   LEU A 638      46.710  46.190  72.270  1.00  0.00           N
ATOM    832  HN  LEU A 638      46.020  45.540  72.580  1.00  0.00           H
ATOM    833  CA  LEU A 638      48.100  46.060  72.740  1.00  0.00           C
ATOM    834  HA  LEU A 638      48.670  46.950  72.490  1.00  0.00           H
ATOM    835  CB  LEU A 638      47.940  46.020  74.300  1.00  0.00           C
ATOM    836  HB1 LEU A 638      47.630  47.050  74.570  1.00  0.00           H
ATOM    837  HB2 LEU A 638      48.960  45.860  74.700  1.00  0.00           H
ATOM    838  CG  LEU A 638      47.060  44.890  74.960  1.00  0.00           C
ATOM    839  HG  LEU A 638      46.070  44.890  74.470  1.00  0.00           H
ATOM    840  CD1 LEU A 638      47.670  43.450  74.940  1.00  0.00           C
ATOM    841 HD11 LEU A 638      47.350  42.960  73.990  1.00  0.00           H
ATOM    842 HD12 LEU A 638      47.400  42.810  75.810  1.00  0.00           H
ATOM    843 HD13 LEU A 638      48.770  43.490  74.980  1.00  0.00           H
ATOM    844  CD2 LEU A 638      46.860  45.170  76.440  1.00  0.00           C
ATOM    845 HD21 LEU A 638      46.400  44.360  77.060  1.00  0.00           H
ATOM    846 HD22 LEU A 638      46.290  46.120  76.470  1.00  0.00           H
ATOM    847 HD23 LEU A 638      47.820  45.380  76.960  1.00  0.00           H
ATOM    848  C   LEU A 638      48.800  44.930  72.120  1.00  0.00           C
ATOM    849  O   LEU A 638      50.040  44.920  72.180  1.00  0.00           O
ATOM    850  N   SER A 639      48.120  43.940  71.450  1.00  0.00           N
ATOM    851  HN  SER A 639      47.120  43.940  71.390  1.00  0.00           H
ATOM    852  CA  SER A 639      48.840  42.710  70.910  1.00  0.00           C
ATOM    853  HA  SER A 639      49.830  42.730  71.310  1.00  0.00           H
ATOM    854  CB  SER A 639      48.040  41.460  71.440  1.00  0.00           C
ATOM    855  HB1 SER A 639      46.930  41.410  71.360  1.00  0.00           H
ATOM    856  HB2 SER A 639      48.160  41.450  72.540  1.00  0.00           H
ATOM    857  OG  SER A 639      48.650  40.260  70.900  1.00  0.00           O
ATOM    858  HG1 SER A 639      48.990  39.810  71.680  1.00  0.00           H
ATOM    859  C   SER A 639      48.910  42.660  69.410  1.00  0.00           C
ATOM    860  O   SER A 639      47.960  42.790  68.630  1.00  0.00           O
ATOM    861  N   ALA A 640      50.160  42.670  68.910  1.00  0.00           N
ATOM    862  HN  ALA A 640      50.910  42.820  69.550  1.00  0.00           H
ATOM    863  CA  ALA A 640      50.630  42.420  67.530  1.00  0.00           C
ATOM    864  HA  ALA A 640      49.940  42.940  66.880  1.00  0.00           H
ATOM    865  CB  ALA A 640      52.090  43.000  67.480  1.00  0.00           C
ATOM    866  HB1 ALA A 640      52.030  44.010  67.930  1.00  0.00           H
ATOM    867  HB2 ALA A 640      52.410  42.990  66.420  1.00  0.00           H
ATOM    868  HB3 ALA A 640      52.830  42.360  68.020  1.00  0.00           H
ATOM    869  C   ALA A 640      50.620  41.000  67.120  1.00  0.00           C
ATOM    870  O   ALA A 640      50.300  40.650  65.970  1.00  0.00           O
ATOM    871  N   ILE A 641      50.820  40.100  68.030  1.00  0.00           N
ATOM    872  HN  ILE A 641      51.210  40.450  68.880  1.00  0.00           H
ATOM    873  CA  ILE A 641      50.490  38.720  67.930  1.00  0.00           C
ATOM    874  HA  ILE A 641      51.080  38.330  67.120  1.00  0.00           H
ATOM    875  CB  ILE A 641      51.100  37.940  69.110  1.00  0.00           C
ATOM    876  HB  ILE A 641      50.690  38.280  70.070  1.00  0.00           H
ATOM    877  CG2 ILE A 641      50.770  36.440  68.990  1.00  0.00           C
ATOM    878 HG21 ILE A 641      51.080  36.090  67.990  1.00  0.00           H
ATOM    879 HG22 ILE A 641      49.680  36.250  69.080  1.00  0.00           H
ATOM    880 HG23 ILE A 641      51.330  35.880  69.770  1.00  0.00           H
ATOM    881  CG1 ILE A 641      52.620  38.210  69.320  1.00  0.00           C
ATOM    882 HG11 ILE A 641      52.980  37.760  70.260  1.00  0.00           H
ATOM    883 HG12 ILE A 641      52.750  39.290  69.520  1.00  0.00           H
ATOM    884  CD  ILE A 641      53.540  37.690  68.140  1.00  0.00           C
ATOM    885  HD1 ILE A 641      53.350  36.600  68.030  1.00  0.00           H
ATOM    886  HD2 ILE A 641      54.590  37.730  68.500  1.00  0.00           H
ATOM    887  HD3 ILE A 641      53.320  38.110  67.140  1.00  0.00           H
ATOM    888  C   ILE A 641      48.980  38.410  67.730  1.00  0.00           C
ATOM    889  O   ILE A 641      48.640  37.520  66.990  1.00  0.00           O
ATOM    890  N   GLU A 642      48.000  39.110  68.440  1.00  0.00           N
ATOM    891  HN  GLU A 642      48.150  39.720  69.210  1.00  0.00           H
ATOM    892  CA  GLU A 642      46.600  39.000  68.090  1.00  0.00           C
ATOM    893  HA  GLU A 642      46.310  37.960  68.100  1.00  0.00           H
ATOM    894  CB  GLU A 642      45.730  39.750  69.100  1.00  0.00           C
ATOM    895  HB1 GLU A 642      46.190  40.730  69.360  1.00  0.00           H
ATOM    896  HB2 GLU A 642      45.710  39.120  70.020  1.00  0.00           H
ATOM    897  CG  GLU A 642      44.260  40.100  68.830  1.00  0.00           C
ATOM    898  HG1 GLU A 642      43.560  39.240  68.860  1.00  0.00           H
ATOM    899  HG2 GLU A 642      44.120  40.610  67.850  1.00  0.00           H
ATOM    900  CD  GLU A 642      43.710  41.090  69.900  1.00  0.00           C
ATOM    901  OE1 GLU A 642      44.180  42.240  69.940  1.00  0.00           O
ATOM    902  OE2 GLU A 642      42.730  40.730  70.610  1.00  0.00           O
ATOM    903  C   GLU A 642      46.270  39.540  66.690  1.00  0.00           C
ATOM    904  O   GLU A 642      45.380  39.080  65.970  1.00  0.00           O
ATOM    905  N   SER A 643      47.010  40.580  66.220  1.00  0.00           N
ATOM    906  HN  SER A 643      47.720  40.850  66.870  1.00  0.00           H
ATOM    907  CA  SER A 643      46.850  41.210  64.920  1.00  0.00           C
ATOM    908  HA  SER A 643      45.820  41.500  64.750  1.00  0.00           H
ATOM    909  CB  SER A 643      47.700  42.500  64.890  1.00  0.00           C
ATOM    910  HB1 SER A 643      48.750  42.350  64.570  1.00  0.00           H
ATOM    911  HB2 SER A 643      47.650  43.070  65.850  1.00  0.00           H
ATOM    912  OG  SER A 643      47.200  43.390  63.890  1.00  0.00           O
ATOM    913  HG1 SER A 643      47.350  43.040  63.010  1.00  0.00           H
ATOM    914  C   SER A 643      47.270  40.190  63.830  1.00  0.00           C
ATOM    915  O   SER A 643      46.620  40.000  62.830  1.00  0.00           O
ATOM    916  N   LEU A 644      48.470  39.470  64.000  1.00  0.00           N
ATOM    917  HN  LEU A 644      48.940  39.570  64.870  1.00  0.00           H
ATOM    918  CA  LEU A 644      48.950  38.470  63.110  1.00  0.00           C
ATOM    919  HA  LEU A 644      49.060  38.830  62.080  1.00  0.00           H
ATOM    920  CB  LEU A 644      50.390  38.040  63.530  1.00  0.00           C
ATOM    921  HB1 LEU A 644      50.760  37.160  62.960  1.00  0.00           H
ATOM    922  HB2 LEU A 644      50.280  37.710  64.580  1.00  0.00           H
ATOM    923  CG  LEU A 644      51.410  39.150  63.370  1.00  0.00           C
ATOM    924  HG  LEU A 644      51.050  40.160  63.660  1.00  0.00           H
ATOM    925  CD1 LEU A 644      52.650  38.980  64.300  1.00  0.00           C
ATOM    926 HD11 LEU A 644      52.480  39.170  65.390  1.00  0.00           H
ATOM    927 HD12 LEU A 644      53.500  39.610  63.980  1.00  0.00           H
ATOM    928 HD13 LEU A 644      52.880  37.900  64.220  1.00  0.00           H
ATOM    929  CD2 LEU A 644      51.860  39.160  61.840  1.00  0.00           C
ATOM    930 HD21 LEU A 644      52.510  40.010  61.530  1.00  0.00           H
ATOM    931 HD22 LEU A 644      50.920  39.200  61.250  1.00  0.00           H
ATOM    932 HD23 LEU A 644      52.360  38.200  61.600  1.00  0.00           H
ATOM    933  C   LEU A 644      48.000  37.240  62.960  1.00  0.00           C
ATOM    934  O   LEU A 644      47.660  36.830  61.860  1.00  0.00           O
ATOM    935  N   PHE A 645      47.520  36.640  64.050  1.00  0.00           N
ATOM    936  HN  PHE A 645      47.990  36.820  64.910  1.00  0.00           H
ATOM    937  CA  PHE A 645      46.400  35.740  64.070  1.00  0.00           C
ATOM    938  HA  PHE A 645      46.790  34.810  63.660  1.00  0.00           H
ATOM    939  CB  PHE A 645      46.010  35.530  65.560  1.00  0.00           C
ATOM    940  HB1 PHE A 645      45.980  36.550  66.000  1.00  0.00           H
ATOM    941  HB2 PHE A 645      46.830  34.910  65.990  1.00  0.00           H
ATOM    942  CG  PHE A 645      44.750  34.810  65.760  1.00  0.00           C
ATOM    943  CD1 PHE A 645      44.450  33.660  65.130  1.00  0.00           C
ATOM    944  HD1 PHE A 645      45.150  33.270  64.420  1.00  0.00           H
ATOM    945  CE1 PHE A 645      43.250  32.940  65.330  1.00  0.00           C
ATOM    946  HE1 PHE A 645      42.950  32.080  64.750  1.00  0.00           H
ATOM    947  CZ  PHE A 645      42.490  33.260  66.400  1.00  0.00           C
ATOM    948  HZ  PHE A 645      41.570  32.730  66.620  1.00  0.00           H
ATOM    949  CD2 PHE A 645      43.830  35.280  66.720  1.00  0.00           C
ATOM    950  HD2 PHE A 645      43.940  36.160  67.330  1.00  0.00           H
ATOM    951  CE2 PHE A 645      42.730  34.440  67.090  1.00  0.00           C
ATOM    952  HE2 PHE A 645      42.020  34.670  67.880  1.00  0.00           H
ATOM    953  C   PHE A 645      45.150  36.140  63.230  1.00  0.00           C
ATOM    954  O   PHE A 645      44.740  35.460  62.350  1.00  0.00           O
ATOM    955  N   GLY A 646      44.530  37.280  63.520  1.00  0.00           N
ATOM    956  HN  GLY A 646      44.850  37.870  64.250  1.00  0.00           H
ATOM    957  CA  GLY A 646      43.390  37.830  62.810  1.00  0.00           C
ATOM    958  HA1 GLY A 646      43.040  38.780  63.180  1.00  0.00           H
ATOM    959  HA2 GLY A 646      42.660  37.040  62.900  1.00  0.00           H
ATOM    960  C   GLY A 646      43.640  38.140  61.360  1.00  0.00           C
ATOM    961  O   GLY A 646      42.710  38.020  60.620  1.00  0.00           O
ATOM    962  N   ALA A 647      44.920  38.550  60.960  1.00  0.00           N
ATOM    963  HN  ALA A 647      45.550  38.850  61.660  1.00  0.00           H
ATOM    964  CA  ALA A 647      45.360  38.710  59.620  1.00  0.00           C
ATOM    965  HA  ALA A 647      44.570  39.320  59.220  1.00  0.00           H
ATOM    966  CB  ALA A 647      46.630  39.520  59.440  1.00  0.00           C
ATOM    967  HB1 ALA A 647      46.480  40.490  59.950  1.00  0.00           H
ATOM    968  HB2 ALA A 647      46.780  39.740  58.360  1.00  0.00           H
ATOM    969  HB3 ALA A 647      47.570  39.050  59.820  1.00  0.00           H
ATOM    970  C   ALA A 647      45.420  37.430  58.890  1.00  0.00           C
ATOM    971  O   ALA A 647      45.190  37.410  57.710  1.00  0.00           O
ATOM    972  N   SER A 648      45.920  36.430  59.500  1.00  0.00           N
ATOM    973  HN  SER A 648      46.100  36.570  60.470  1.00  0.00           H
ATOM    974  CA  SER A 648      46.110  35.090  58.960  1.00  0.00           C
ATOM    975  HA  SER A 648      46.570  35.110  57.990  1.00  0.00           H
ATOM    976  CB  SER A 648      47.110  34.390  59.930  1.00  0.00           C
ATOM    977  HB1 SER A 648      46.750  34.510  60.970  1.00  0.00           H
ATOM    978  HB2 SER A 648      48.040  34.990  59.780  1.00  0.00           H
ATOM    979  OG  SER A 648      47.320  32.990  59.720  1.00  0.00           O
ATOM    980  HG1 SER A 648      47.590  32.960  58.800  1.00  0.00           H
ATOM    981  C   SER A 648      44.850  34.300  58.770  1.00  0.00           C
ATOM    982  O   SER A 648      44.540  33.870  57.680  1.00  0.00           O
ATOM    983  N   LEU A 649      44.010  34.200  59.840  1.00  0.00           N
ATOM    984  HN  LEU A 649      44.260  34.500  60.760  1.00  0.00           H
ATOM    985  CA  LEU A 649      42.730  33.690  59.780  1.00  0.00           C
ATOM    986  HA  LEU A 649      42.770  32.650  59.460  1.00  0.00           H
ATOM    987  CB  LEU A 649      42.230  33.900  61.270  1.00  0.00           C
ATOM    988  HB1 LEU A 649      42.150  34.970  61.540  1.00  0.00           H
ATOM    989  HB2 LEU A 649      42.980  33.490  61.980  1.00  0.00           H
ATOM    990  CG  LEU A 649      40.780  33.340  61.550  1.00  0.00           C
ATOM    991  HG  LEU A 649      40.440  33.100  60.520  1.00  0.00           H
ATOM    992  CD1 LEU A 649      40.940  32.020  62.450  1.00  0.00           C
ATOM    993 HD11 LEU A 649      40.010  31.450  62.660  1.00  0.00           H
ATOM    994 HD12 LEU A 649      41.250  32.350  63.460  1.00  0.00           H
ATOM    995 HD13 LEU A 649      41.640  31.290  61.980  1.00  0.00           H
ATOM    996  CD2 LEU A 649      39.880  34.330  62.300  1.00  0.00           C
ATOM    997 HD21 LEU A 649      39.820  35.240  61.680  1.00  0.00           H
ATOM    998 HD22 LEU A 649      40.290  34.480  63.320  1.00  0.00           H
ATOM    999 HD23 LEU A 649      38.870  33.870  62.320  1.00  0.00           H
ATOM   1000  C   LEU A 649      41.850  34.300  58.760  1.00  0.00           C
ATOM   1001  O   LEU A 649      41.110  33.650  58.000  1.00  0.00           O
ATOM   1002  N   THR A 650      41.900  35.670  58.590  1.00  0.00           N
ATOM   1003  HN  THR A 650      42.500  36.190  59.180  1.00  0.00           H
ATOM   1004  CA  THR A 650      41.160  36.380  57.540  1.00  0.00           C
ATOM   1005  HA  THR A 650      40.150  35.990  57.530  1.00  0.00           H
ATOM   1006  CB  THR A 650      40.990  37.890  57.680  1.00  0.00           C
ATOM   1007  HB  THR A 650      40.660  38.380  56.750  1.00  0.00           H
ATOM   1008  OG1 THR A 650      42.220  38.560  57.920  1.00  0.00           O
ATOM   1009  HG1 THR A 650      42.280  38.500  58.880  1.00  0.00           H
ATOM   1010  CG2 THR A 650      40.150  38.220  58.890  1.00  0.00           C
ATOM   1011 HG21 THR A 650      39.090  37.940  58.710  1.00  0.00           H
ATOM   1012 HG22 THR A 650      40.280  39.290  59.120  1.00  0.00           H
ATOM   1013 HG23 THR A 650      40.460  37.680  59.800  1.00  0.00           H
ATOM   1014  C   THR A 650      41.710  36.040  56.180  1.00  0.00           C
ATOM   1015  O   THR A 650      41.020  35.840  55.210  1.00  0.00           O
ATOM   1016  N   GLY A 651      43.040  36.030  56.040  1.00  0.00           N
ATOM   1017  HN  GLY A 651      43.570  36.330  56.830  1.00  0.00           H
ATOM   1018  CA  GLY A 651      43.740  35.770  54.800  1.00  0.00           C
ATOM   1019  HA1 GLY A 651      44.800  35.900  55.000  1.00  0.00           H
ATOM   1020  HA2 GLY A 651      43.360  36.490  54.100  1.00  0.00           H
ATOM   1021  C   GLY A 651      43.550  34.400  54.300  1.00  0.00           C
ATOM   1022  O   GLY A 651      43.390  34.350  53.080  1.00  0.00           O
ATOM   1023  N   ILE A 652      43.530  33.300  55.060  1.00  0.00           N
ATOM   1024  HN  ILE A 652      43.960  33.380  55.950  1.00  0.00           H
ATOM   1025  CA  ILE A 652      43.290  31.900  54.560  1.00  0.00           C
ATOM   1026  HA  ILE A 652      43.990  31.770  53.750  1.00  0.00           H
ATOM   1027  CB  ILE A 652      43.660  30.880  55.720  1.00  0.00           C
ATOM   1028  HB  ILE A 652      43.190  31.480  56.530  1.00  0.00           H
ATOM   1029  CG2 ILE A 652      43.140  29.430  55.520  1.00  0.00           C
ATOM   1030 HG21 ILE A 652      43.140  29.150  54.440  1.00  0.00           H
ATOM   1031 HG22 ILE A 652      42.070  29.500  55.830  1.00  0.00           H
ATOM   1032 HG23 ILE A 652      43.750  28.820  56.200  1.00  0.00           H
ATOM   1033  CG1 ILE A 652      45.120  30.830  56.090  1.00  0.00           C
ATOM   1034 HG11 ILE A 652      45.480  31.860  55.920  1.00  0.00           H
ATOM   1035 HG12 ILE A 652      45.640  30.150  55.380  1.00  0.00           H
ATOM   1036  CD  ILE A 652      45.290  30.470  57.580  1.00  0.00           C
ATOM   1037  HD1 ILE A 652      44.600  29.710  58.020  1.00  0.00           H
ATOM   1038  HD2 ILE A 652      45.160  31.330  58.250  1.00  0.00           H
ATOM   1039  HD3 ILE A 652      46.290  30.010  57.720  1.00  0.00           H
ATOM   1040  C   ILE A 652      41.810  31.870  54.010  1.00  0.00           C
ATOM   1041  O   ILE A 652      41.560  31.300  52.950  1.00  0.00           O
ATOM   1042  N   ALA A 653      40.790  32.450  54.680  1.00  0.00           N
ATOM   1043  HN  ALA A 653      40.940  33.120  55.400  1.00  0.00           H
ATOM   1044  CA  ALA A 653      39.390  32.540  54.230  1.00  0.00           C
ATOM   1045  HA  ALA A 653      39.090  31.520  54.070  1.00  0.00           H
ATOM   1046  CB  ALA A 653      38.430  33.260  55.240  1.00  0.00           C
ATOM   1047  HB1 ALA A 653      38.610  34.360  55.220  1.00  0.00           H
ATOM   1048  HB2 ALA A 653      38.550  32.850  56.260  1.00  0.00           H
ATOM   1049  HB3 ALA A 653      37.390  33.020  54.900  1.00  0.00           H
ATOM   1050  C   ALA A 653      39.300  33.300  52.920  1.00  0.00           C
ATOM   1051  O   ALA A 653      38.730  32.910  51.900  1.00  0.00           O
ATOM   1052  N   TYR A 654      39.940  34.510  52.920  1.00  0.00           N
ATOM   1053  HN  TYR A 654      40.220  34.940  53.770  1.00  0.00           H
ATOM   1054  CA  TYR A 654      40.010  35.340  51.750  1.00  0.00           C
ATOM   1055  HA  TYR A 654      39.020  35.690  51.480  1.00  0.00           H
ATOM   1056  CB  TYR A 654      40.810  36.660  52.110  1.00  0.00           C
ATOM   1057  HB1 TYR A 654      41.760  36.400  52.630  1.00  0.00           H
ATOM   1058  HB2 TYR A 654      40.220  37.250  52.850  1.00  0.00           H
ATOM   1059  CG  TYR A 654      41.090  37.550  51.010  1.00  0.00           C
ATOM   1060  CD1 TYR A 654      42.330  37.910  50.580  1.00  0.00           C
ATOM   1061  HD1 TYR A 654      43.180  37.350  50.950  1.00  0.00           H
ATOM   1062  CE1 TYR A 654      42.470  39.030  49.780  1.00  0.00           C
ATOM   1063  HE1 TYR A 654      43.450  39.460  49.640  1.00  0.00           H
ATOM   1064  CZ  TYR A 654      41.340  39.730  49.200  1.00  0.00           C
ATOM   1065  OH  TYR A 654      41.540  40.890  48.480  1.00  0.00           O
ATOM   1066  HH  TYR A 654      42.430  41.210  48.530  1.00  0.00           H
ATOM   1067  CD2 TYR A 654      40.000  38.280  50.560  1.00  0.00           C
ATOM   1068  HD2 TYR A 654      39.020  38.150  50.990  1.00  0.00           H
ATOM   1069  CE2 TYR A 654      40.030  39.300  49.550  1.00  0.00           C
ATOM   1070  HE2 TYR A 654      39.160  39.860  49.250  1.00  0.00           H
ATOM   1071  C   TYR A 654      40.650  34.680  50.540  1.00  0.00           C
ATOM   1072  O   TYR A 654      40.150  34.860  49.410  1.00  0.00           O
ATOM   1073  N   SER A 655      41.700  33.880  50.800  1.00  0.00           N
ATOM   1074  HN  SER A 655      41.900  33.710  51.760  1.00  0.00           H
ATOM   1075  CA  SER A 655      42.290  33.160  49.610  1.00  0.00           C
ATOM   1076  HA  SER A 655      42.540  33.840  48.810  1.00  0.00           H
ATOM   1077  CB  SER A 655      43.610  32.470  50.050  1.00  0.00           C
ATOM   1078  HB1 SER A 655      44.070  32.100  49.100  1.00  0.00           H
ATOM   1079  HB2 SER A 655      43.500  31.640  50.780  1.00  0.00           H
ATOM   1080  OG  SER A 655      44.500  33.400  50.710  1.00  0.00           O
ATOM   1081  HG1 SER A 655      44.120  33.700  51.530  1.00  0.00           H
ATOM   1082  C   SER A 655      41.450  32.060  49.050  1.00  0.00           C
ATOM   1083  O   SER A 655      41.260  31.950  47.860  1.00  0.00           O
ATOM   1084  N   LEU A 656      40.840  31.300  49.930  1.00  0.00           N
ATOM   1085  HN  LEU A 656      40.940  31.480  50.900  1.00  0.00           H
ATOM   1086  CA  LEU A 656      39.930  30.230  49.530  1.00  0.00           C
ATOM   1087  HA  LEU A 656      40.460  29.740  48.720  1.00  0.00           H
ATOM   1088  CB  LEU A 656      39.640  29.290  50.700  1.00  0.00           C
ATOM   1089  HB1 LEU A 656      39.050  28.450  50.280  1.00  0.00           H
ATOM   1090  HB2 LEU A 656      38.900  29.840  51.330  1.00  0.00           H
ATOM   1091  CG  LEU A 656      40.840  28.610  51.310  1.00  0.00           C
ATOM   1092  HG  LEU A 656      41.570  29.390  51.590  1.00  0.00           H
ATOM   1093  CD1 LEU A 656      40.440  27.830  52.540  1.00  0.00           C
ATOM   1094 HD11 LEU A 656      39.930  28.550  53.210  1.00  0.00           H
ATOM   1095 HD12 LEU A 656      41.310  27.390  53.090  1.00  0.00           H
ATOM   1096 HD13 LEU A 656      39.680  27.090  52.220  1.00  0.00           H
ATOM   1097  CD2 LEU A 656      41.610  27.600  50.380  1.00  0.00           C
ATOM   1098 HD21 LEU A 656      41.960  28.200  49.520  1.00  0.00           H
ATOM   1099 HD22 LEU A 656      40.860  26.840  50.050  1.00  0.00           H
ATOM   1100 HD23 LEU A 656      42.500  27.230  50.920  1.00  0.00           H
ATOM   1101  C   LEU A 656      38.590  30.640  48.900  1.00  0.00           C
ATOM   1102  O   LEU A 656      37.920  29.830  48.210  1.00  0.00           O
ATOM   1103  N   PHE A 657      38.230  31.910  49.120  1.00  0.00           N
ATOM   1104  HN  PHE A 657      38.800  32.440  49.740  1.00  0.00           H
ATOM   1105  CA  PHE A 657      37.100  32.520  48.460  1.00  0.00           C
ATOM   1106  HA  PHE A 657      36.480  31.710  48.090  1.00  0.00           H
ATOM   1107  CB  PHE A 657      36.270  33.310  49.420  1.00  0.00           C
ATOM   1108  HB1 PHE A 657      35.330  33.750  49.030  1.00  0.00           H
ATOM   1109  HB2 PHE A 657      36.950  34.080  49.850  1.00  0.00           H
ATOM   1110  CG  PHE A 657      35.800  32.610  50.700  1.00  0.00           C
ATOM   1111  CD1 PHE A 657      35.880  33.250  51.930  1.00  0.00           C
ATOM   1112  HD1 PHE A 657      36.340  34.220  51.980  1.00  0.00           H
ATOM   1113  CE1 PHE A 657      35.350  32.720  53.120  1.00  0.00           C
ATOM   1114  HE1 PHE A 657      35.230  33.430  53.930  1.00  0.00           H
ATOM   1115  CZ  PHE A 657      34.700  31.530  53.090  1.00  0.00           C
ATOM   1116  HZ  PHE A 657      34.170  31.200  53.960  1.00  0.00           H
ATOM   1117  CD2 PHE A 657      35.180  31.310  50.690  1.00  0.00           C
ATOM   1118  HD2 PHE A 657      35.140  30.830  49.730  1.00  0.00           H
ATOM   1119  CE2 PHE A 657      34.600  30.810  51.890  1.00  0.00           C
ATOM   1120  HE2 PHE A 657      34.170  29.820  51.860  1.00  0.00           H
ATOM   1121  C   PHE A 657      37.540  33.330  47.190  1.00  0.00           C
ATOM   1122  O   PHE A 657      36.870  34.210  46.790  1.00  0.00           O
ATOM   1123  N   ALA A 658      38.740  32.960  46.690  1.00  0.00           N
ATOM   1124  HN  ALA A 658      39.240  32.220  47.150  1.00  0.00           H
ATOM   1125  CA  ALA A 658      39.160  33.500  45.380  1.00  0.00           C
ATOM   1126  HA  ALA A 658      40.090  32.970  45.180  1.00  0.00           H
ATOM   1127  CB  ALA A 658      38.190  33.110  44.270  1.00  0.00           C
ATOM   1128  HB1 ALA A 658      37.920  32.040  44.210  1.00  0.00           H
ATOM   1129  HB2 ALA A 658      38.670  33.310  43.290  1.00  0.00           H
ATOM   1130  HB3 ALA A 658      37.310  33.760  44.460  1.00  0.00           H
ATOM   1131  C   ALA A 658      39.720  34.960  45.320  1.00  0.00           C
ATOM   1132  O   ALA A 658      39.800  35.560  44.300  1.00  0.00           O
ATOM   1133  N   GLY A 659      40.100  35.500  46.490  1.00  0.00           N
ATOM   1134  HN  GLY A 659      40.080  34.860  47.260  1.00  0.00           H
ATOM   1135  CA  GLY A 659      40.600  36.850  46.840  1.00  0.00           C
ATOM   1136  HA1 GLY A 659      40.920  36.810  47.870  1.00  0.00           H
ATOM   1137  HA2 GLY A 659      39.830  37.580  46.620  1.00  0.00           H
ATOM   1138  C   GLY A 659      41.890  37.150  46.050  1.00  0.00           C
ATOM   1139  O   GLY A 659      42.620  36.290  45.550  1.00  0.00           O
ATOM   1140  N   GLN A 660      42.180  38.440  45.790  1.00  0.00           N
ATOM   1141  HN  GLN A 660      41.520  39.130  46.100  1.00  0.00           H
ATOM   1142  CA  GLN A 660      43.410  38.920  45.200  1.00  0.00           C
ATOM   1143  HA  GLN A 660      43.460  38.530  44.200  1.00  0.00           H
ATOM   1144  CB  GLN A 660      43.330  40.450  45.030  1.00  0.00           C
ATOM   1145  HB1 GLN A 660      44.360  40.840  44.860  1.00  0.00           H
ATOM   1146  HB2 GLN A 660      42.950  40.880  45.990  1.00  0.00           H
ATOM   1147  CG  GLN A 660      42.290  40.930  43.950  1.00  0.00           C
ATOM   1148  HG1 GLN A 660      42.320  42.040  44.070  1.00  0.00           H
ATOM   1149  HG2 GLN A 660      41.310  40.520  44.250  1.00  0.00           H
ATOM   1150  CD  GLN A 660      42.710  40.560  42.550  1.00  0.00           C
ATOM   1151  OE1 GLN A 660      43.910  40.480  42.250  1.00  0.00           O
ATOM   1152  NE2 GLN A 660      41.760  40.270  41.630  1.00  0.00           N
ATOM   1153 HE21 GLN A 660      41.920  40.010  40.680  1.00  0.00           H
ATOM   1154 HE22 GLN A 660      40.820  40.100  41.920  1.00  0.00           H
ATOM   1155  C   GLN A 660      44.710  38.470  45.840  1.00  0.00           C
ATOM   1156  O   GLN A 660      44.920  38.680  47.040  1.00  0.00           O
ATOM   1157  N   PRO A 661      45.700  37.840  45.160  1.00  0.00           N
ATOM   1158  CD  PRO A 661      45.660  37.490  43.760  1.00  0.00           C
ATOM   1159  HD1 PRO A 661      45.310  38.360  43.160  1.00  0.00           H
ATOM   1160  HD2 PRO A 661      44.910  36.680  43.650  1.00  0.00           H
ATOM   1161  CA  PRO A 661      46.930  37.500  45.750  1.00  0.00           C
ATOM   1162  HA  PRO A 661      46.640  37.010  46.650  1.00  0.00           H
ATOM   1163  CB  PRO A 661      47.460  36.420  44.830  1.00  0.00           C
ATOM   1164  HB1 PRO A 661      46.800  35.530  44.870  1.00  0.00           H
ATOM   1165  HB2 PRO A 661      48.540  36.170  44.910  1.00  0.00           H
ATOM   1166  CG  PRO A 661      47.070  37.110  43.480  1.00  0.00           C
ATOM   1167  HG1 PRO A 661      47.710  37.970  43.220  1.00  0.00           H
ATOM   1168  HG2 PRO A 661      47.040  36.320  42.690  1.00  0.00           H
ATOM   1169  C   PRO A 661      48.010  38.540  46.120  1.00  0.00           C
ATOM   1170  O   PRO A 661      48.770  38.280  47.030  1.00  0.00           O
ATOM   1171  N   LEU A 662      48.170  39.670  45.430  1.00  0.00           N
ATOM   1172  HN  LEU A 662      47.580  39.780  44.640  1.00  0.00           H
ATOM   1173  CA  LEU A 662      48.970  40.800  45.820  1.00  0.00           C
ATOM   1174  HA  LEU A 662      49.960  40.360  45.840  1.00  0.00           H
ATOM   1175  CB  LEU A 662      48.910  41.830  44.710  1.00  0.00           C
ATOM   1176  HB1 LEU A 662      49.460  42.750  45.000  1.00  0.00           H
ATOM   1177  HB2 LEU A 662      47.880  42.200  44.520  1.00  0.00           H
ATOM   1178  CG  LEU A 662      49.600  41.360  43.380  1.00  0.00           C
ATOM   1179  HG  LEU A 662      49.320  40.310  43.150  1.00  0.00           H
ATOM   1180  CD1 LEU A 662      49.280  42.220  42.170  1.00  0.00           C
ATOM   1181 HD11 LEU A 662      48.230  42.410  41.870  1.00  0.00           H
ATOM   1182 HD12 LEU A 662      49.720  41.810  41.230  1.00  0.00           H
ATOM   1183 HD13 LEU A 662      49.620  43.260  42.400  1.00  0.00           H
ATOM   1184  CD2 LEU A 662      51.140  41.340  43.560  1.00  0.00           C
ATOM   1185 HD21 LEU A 662      51.470  40.550  44.280  1.00  0.00           H
ATOM   1186 HD22 LEU A 662      51.470  42.260  44.060  1.00  0.00           H
ATOM   1187 HD23 LEU A 662      51.680  41.080  42.620  1.00  0.00           H
ATOM   1188  C   LEU A 662      48.600  41.430  47.190  1.00  0.00           C
ATOM   1189  O   LEU A 662      49.420  41.830  47.990  1.00  0.00           O
ATOM   1190  N   THR A 663      47.340  41.550  47.450  1.00  0.00           N
ATOM   1191  HN  THR A 663      46.610  41.080  46.960  1.00  0.00           H
ATOM   1192  CA  THR A 663      46.940  42.140  48.700  1.00  0.00           C
ATOM   1193  HA  THR A 663      47.500  43.060  48.740  1.00  0.00           H
ATOM   1194  CB  THR A 663      45.430  42.550  48.830  1.00  0.00           C
ATOM   1195  HB  THR A 663      45.200  43.110  49.760  1.00  0.00           H
ATOM   1196  OG1 THR A 663      44.540  41.450  48.710  1.00  0.00           O
ATOM   1197  HG1 THR A 663      45.030  40.750  49.160  1.00  0.00           H
ATOM   1198  CG2 THR A 663      45.150  43.490  47.630  1.00  0.00           C
ATOM   1199 HG21 THR A 663      45.160  42.910  46.670  1.00  0.00           H
ATOM   1200 HG22 THR A 663      45.950  44.260  47.530  1.00  0.00           H
ATOM   1201 HG23 THR A 663      44.200  44.050  47.710  1.00  0.00           H
ATOM   1202  C   THR A 663      47.260  41.380  49.960  1.00  0.00           C
ATOM   1203  O   THR A 663      47.110  40.180  50.010  1.00  0.00           O
ATOM   1204  N   ILE A 664      47.690  42.100  50.950  1.00  0.00           N
ATOM   1205  HN  ILE A 664      47.600  43.090  51.020  1.00  0.00           H
ATOM   1206  CA  ILE A 664      48.100  41.540  52.230  1.00  0.00           C
ATOM   1207  HA  ILE A 664      48.000  40.470  52.200  1.00  0.00           H
ATOM   1208  CB  ILE A 664      49.580  41.860  52.470  1.00  0.00           C
ATOM   1209  HB  ILE A 664      49.690  42.960  52.450  1.00  0.00           H
ATOM   1210  CG2 ILE A 664      50.020  41.540  53.910  1.00  0.00           C
ATOM   1211 HG21 ILE A 664      49.940  40.480  54.240  1.00  0.00           H
ATOM   1212 HG22 ILE A 664      49.350  42.110  54.580  1.00  0.00           H
ATOM   1213 HG23 ILE A 664      51.020  41.950  54.180  1.00  0.00           H
ATOM   1214  CG1 ILE A 664      50.570  41.390  51.420  1.00  0.00           C
ATOM   1215 HG11 ILE A 664      51.520  41.920  51.580  1.00  0.00           H
ATOM   1216 HG12 ILE A 664      50.240  41.820  50.450  1.00  0.00           H
ATOM   1217  CD  ILE A 664      50.850  39.860  51.570  1.00  0.00           C
ATOM   1218  HD1 ILE A 664      51.000  39.610  52.640  1.00  0.00           H
ATOM   1219  HD2 ILE A 664      51.800  39.650  51.040  1.00  0.00           H
ATOM   1220  HD3 ILE A 664      50.010  39.280  51.140  1.00  0.00           H
ATOM   1221  C   ILE A 664      47.180  42.190  53.230  1.00  0.00           C
ATOM   1222  O   ILE A 664      47.070  43.430  53.260  1.00  0.00           O
ATOM   1223  N   LEU A 665      46.490  41.450  54.140  1.00  0.00           N
ATOM   1224  HN  LEU A 665      46.750  40.500  54.270  1.00  0.00           H
ATOM   1225  CA  LEU A 665      45.510  42.000  55.100  1.00  0.00           C
ATOM   1226  HA  LEU A 665      45.040  42.890  54.690  1.00  0.00           H
ATOM   1227  CB  LEU A 665      44.370  41.040  55.420  1.00  0.00           C
ATOM   1228  HB1 LEU A 665      43.690  41.310  56.260  1.00  0.00           H
ATOM   1229  HB2 LEU A 665      44.810  40.120  55.830  1.00  0.00           H
ATOM   1230  CG  LEU A 665      43.340  40.780  54.250  1.00  0.00           C
ATOM   1231  HG  LEU A 665      43.960  40.550  53.360  1.00  0.00           H
ATOM   1232  CD1 LEU A 665      42.490  39.530  54.370  1.00  0.00           C
ATOM   1233 HD11 LEU A 665      43.130  38.700  54.740  1.00  0.00           H
ATOM   1234 HD12 LEU A 665      42.010  39.300  53.400  1.00  0.00           H
ATOM   1235 HD13 LEU A 665      41.710  39.700  55.120  1.00  0.00           H
ATOM   1236  CD2 LEU A 665      42.480  42.010  53.950  1.00  0.00           C
ATOM   1237 HD21 LEU A 665      42.730  42.530  53.000  1.00  0.00           H
ATOM   1238 HD22 LEU A 665      42.350  42.630  54.860  1.00  0.00           H
ATOM   1239 HD23 LEU A 665      41.480  41.640  53.660  1.00  0.00           H
ATOM   1240  C   LEU A 665      46.140  42.490  56.430  1.00  0.00           C
ATOM   1241  O   LEU A 665      47.070  41.880  56.960  1.00  0.00           O
ATOM   1242  N   GLY A 666      45.720  43.630  57.050  1.00  0.00           N
ATOM   1243  HN  GLY A 666      45.090  44.250  56.600  1.00  0.00           H
ATOM   1244  CA  GLY A 666      46.110  44.060  58.390  1.00  0.00           C
ATOM   1245  HA1 GLY A 666      47.080  44.510  58.230  1.00  0.00           H
ATOM   1246  HA2 GLY A 666      45.870  43.240  59.060  1.00  0.00           H
ATOM   1247  C   GLY A 666      45.170  45.150  58.900  1.00  0.00           C
ATOM   1248  O   GLY A 666      44.660  45.950  58.160  1.00  0.00           O
ATOM   1249  N   SER A 667      45.100  45.250  60.200  1.00  0.00           N
ATOM   1250  HN  SER A 667      45.560  44.650  60.840  1.00  0.00           H
ATOM   1251  CA  SER A 667      44.450  46.400  60.810  1.00  0.00           C
ATOM   1252  HA  SER A 667      43.440  46.380  60.420  1.00  0.00           H
ATOM   1253  CB  SER A 667      44.260  46.350  62.340  1.00  0.00           C
ATOM   1254  HB1 SER A 667      43.530  45.540  62.570  1.00  0.00           H
ATOM   1255  HB2 SER A 667      43.700  47.220  62.740  1.00  0.00           H
ATOM   1256  OG  SER A 667      45.530  45.990  62.920  1.00  0.00           O
ATOM   1257  HG1 SER A 667      45.420  46.230  63.860  1.00  0.00           H
ATOM   1258  C   SER A 667      45.100  47.740  60.480  1.00  0.00           C
ATOM   1259  O   SER A 667      46.270  47.920  60.140  1.00  0.00           O
ATOM   1260  N   THR A 668      44.230  48.780  60.500  1.00  0.00           N
ATOM   1261  HN  THR A 668      43.310  48.730  60.890  1.00  0.00           H
ATOM   1262  CA  THR A 668      44.490  50.180  60.000  1.00  0.00           C
ATOM   1263  HA  THR A 668      45.530  50.150  59.720  1.00  0.00           H
ATOM   1264  CB  THR A 668      43.640  50.500  58.770  1.00  0.00           C
ATOM   1265  HB  THR A 668      43.700  49.680  58.030  1.00  0.00           H
ATOM   1266  OG1 THR A 668      44.100  51.730  58.220  1.00  0.00           O
ATOM   1267  HG1 THR A 668      43.780  51.620  57.320  1.00  0.00           H
ATOM   1268  CG2 THR A 668      42.130  50.740  59.030  1.00  0.00           C
ATOM   1269 HG21 THR A 668      42.000  51.590  59.730  1.00  0.00           H
ATOM   1270 HG22 THR A 668      41.560  49.950  59.580  1.00  0.00           H
ATOM   1271 HG23 THR A 668      41.600  50.990  58.090  1.00  0.00           H
ATOM   1272  C   THR A 668      44.440  51.280  61.010  1.00  0.00           C
ATOM   1273  O   THR A 668      43.490  51.230  61.810  1.00  0.00           O
ATOM   1274  N   GLY A 669      45.390  52.270  61.020  1.00  0.00           N
ATOM   1275  HN  GLY A 669      46.020  52.290  60.250  1.00  0.00           H
ATOM   1276  CA  GLY A 669      45.500  53.320  61.980  1.00  0.00           C
ATOM   1277  HA1 GLY A 669      46.140  54.050  61.520  1.00  0.00           H
ATOM   1278  HA2 GLY A 669      45.880  52.840  62.870  1.00  0.00           H
ATOM   1279  C   GLY A 669      44.190  53.960  62.370  1.00  0.00           C
ATOM   1280  O   GLY A 669      44.010  54.050  63.540  1.00  0.00           O
ATOM   1281  N   PRO A 670      43.240  54.470  61.440  1.00  0.00           N
ATOM   1282  CD  PRO A 670      43.610  54.730  60.040  1.00  0.00           C
ATOM   1283  HD1 PRO A 670      43.120  53.910  59.460  1.00  0.00           H
ATOM   1284  HD2 PRO A 670      44.700  54.620  59.850  1.00  0.00           H
ATOM   1285  CA  PRO A 670      42.280  55.430  61.870  1.00  0.00           C
ATOM   1286  HA  PRO A 670      42.850  56.040  62.540  1.00  0.00           H
ATOM   1287  CB  PRO A 670      41.890  56.200  60.610  1.00  0.00           C
ATOM   1288  HB1 PRO A 670      41.540  57.250  60.770  1.00  0.00           H
ATOM   1289  HB2 PRO A 670      41.080  55.620  60.140  1.00  0.00           H
ATOM   1290  CG  PRO A 670      43.120  56.110  59.730  1.00  0.00           C
ATOM   1291  HG1 PRO A 670      42.930  56.190  58.640  1.00  0.00           H
ATOM   1292  HG2 PRO A 670      43.850  56.850  60.100  1.00  0.00           H
ATOM   1293  C   PRO A 670      41.190  54.760  62.670  1.00  0.00           C
ATOM   1294  O   PRO A 670      40.620  55.460  63.500  1.00  0.00           O
ATOM   1295  N   VAL A 671      40.840  53.440  62.410  1.00  0.00           N
ATOM   1296  HN  VAL A 671      41.170  52.960  61.590  1.00  0.00           H
ATOM   1297  CA  VAL A 671      39.950  52.550  63.110  1.00  0.00           C
ATOM   1298  HA  VAL A 671      39.030  53.080  63.350  1.00  0.00           H
ATOM   1299  CB  VAL A 671      39.460  51.360  62.270  1.00  0.00           C
ATOM   1300  HB  VAL A 671      40.310  50.720  61.970  1.00  0.00           H
ATOM   1301  CG1 VAL A 671      38.530  50.430  63.110  1.00  0.00           C
ATOM   1302 HG11 VAL A 671      38.160  49.590  62.500  1.00  0.00           H
ATOM   1303 HG12 VAL A 671      37.680  51.060  63.440  1.00  0.00           H
ATOM   1304 HG13 VAL A 671      39.050  50.030  64.000  1.00  0.00           H
ATOM   1305  CG2 VAL A 671      38.710  51.950  61.060  1.00  0.00           C
ATOM   1306 HG21 VAL A 671      37.910  52.520  61.580  1.00  0.00           H
ATOM   1307 HG22 VAL A 671      38.230  51.220  60.370  1.00  0.00           H
ATOM   1308 HG23 VAL A 671      39.370  52.650  60.480  1.00  0.00           H
ATOM   1309  C   VAL A 671      40.530  52.240  64.500  1.00  0.00           C
ATOM   1310  O   VAL A 671      39.860  52.410  65.500  1.00  0.00           O
ATOM   1311  N   LEU A 672      41.800  51.810  64.600  1.00  0.00           N
ATOM   1312  HN  LEU A 672      42.270  51.670  63.740  1.00  0.00           H
ATOM   1313  CA  LEU A 672      42.420  51.460  65.860  1.00  0.00           C
ATOM   1314  HA  LEU A 672      41.870  50.630  66.310  1.00  0.00           H
ATOM   1315  CB  LEU A 672      43.850  50.780  65.570  1.00  0.00           C
ATOM   1316  HB1 LEU A 672      44.440  50.670  66.500  1.00  0.00           H
ATOM   1317  HB2 LEU A 672      44.430  51.520  64.970  1.00  0.00           H
ATOM   1318  CG  LEU A 672      43.940  49.440  64.820  1.00  0.00           C
ATOM   1319  HG  LEU A 672      43.310  49.650  63.920  1.00  0.00           H
ATOM   1320  CD1 LEU A 672      45.400  49.170  64.320  1.00  0.00           C
ATOM   1321 HD11 LEU A 672      45.380  48.370  63.550  1.00  0.00           H
ATOM   1322 HD12 LEU A 672      46.010  48.810  65.170  1.00  0.00           H
ATOM   1323 HD13 LEU A 672      45.780  50.020  63.720  1.00  0.00           H
ATOM   1324  CD2 LEU A 672      43.480  48.290  65.620  1.00  0.00           C
ATOM   1325 HD21 LEU A 672      44.270  48.060  66.370  1.00  0.00           H
ATOM   1326 HD22 LEU A 672      43.360  47.340  65.050  1.00  0.00           H
ATOM   1327 HD23 LEU A 672      42.540  48.490  66.180  1.00  0.00           H
ATOM   1328  C   LEU A 672      42.460  52.600  66.870  1.00  0.00           C
ATOM   1329  O   LEU A 672      42.200  52.410  68.070  1.00  0.00           O
ATOM   1330  N   VAL A 673      42.810  53.830  66.420  1.00  0.00           N
ATOM   1331  HN  VAL A 673      43.190  53.980  65.510  1.00  0.00           H
ATOM   1332  CA  VAL A 673      42.460  55.010  67.220  1.00  0.00           C
ATOM   1333  HA  VAL A 673      43.100  54.930  68.100  1.00  0.00           H
ATOM   1334  CB  VAL A 673      42.920  56.300  66.640  1.00  0.00           C
ATOM   1335  HB  VAL A 673      42.480  56.380  65.620  1.00  0.00           H
ATOM   1336  CG1 VAL A 673      42.670  57.570  67.540  1.00  0.00           C
ATOM   1337 HG11 VAL A 673      43.170  58.400  67.010  1.00  0.00           H
ATOM   1338 HG12 VAL A 673      43.120  57.420  68.550  1.00  0.00           H
ATOM   1339 HG13 VAL A 673      41.590  57.800  67.680  1.00  0.00           H
ATOM   1340  CG2 VAL A 673      44.470  56.190  66.480  1.00  0.00           C
ATOM   1341 HG21 VAL A 673      44.720  55.580  65.580  1.00  0.00           H
ATOM   1342 HG22 VAL A 673      44.960  55.700  67.350  1.00  0.00           H
ATOM   1343 HG23 VAL A 673      44.920  57.210  66.430  1.00  0.00           H
ATOM   1344  C   VAL A 673      40.990  55.180  67.640  1.00  0.00           C
ATOM   1345  O   VAL A 673      40.730  55.390  68.820  1.00  0.00           O
ATOM   1346  N   PHE A 674      40.090  55.030  66.630  1.00  0.00           N
ATOM   1347  HN  PHE A 674      40.500  54.990  65.720  1.00  0.00           H
ATOM   1348  CA  PHE A 674      38.670  55.230  66.890  1.00  0.00           C
ATOM   1349  HA  PHE A 674      38.490  56.230  67.270  1.00  0.00           H
ATOM   1350  CB  PHE A 674      37.880  55.140  65.560  1.00  0.00           C
ATOM   1351  HB1 PHE A 674      38.280  54.330  64.920  1.00  0.00           H
ATOM   1352  HB2 PHE A 674      37.940  56.060  64.930  1.00  0.00           H
ATOM   1353  CG  PHE A 674      36.420  54.780  65.590  1.00  0.00           C
ATOM   1354  CD1 PHE A 674      35.460  55.820  65.690  1.00  0.00           C
ATOM   1355  HD1 PHE A 674      35.730  56.860  65.830  1.00  0.00           H
ATOM   1356  CE1 PHE A 674      34.080  55.530  65.790  1.00  0.00           C
ATOM   1357  HE1 PHE A 674      33.330  56.310  65.800  1.00  0.00           H
ATOM   1358  CZ  PHE A 674      33.690  54.190  65.850  1.00  0.00           C
ATOM   1359  HZ  PHE A 674      32.640  54.020  65.980  1.00  0.00           H
ATOM   1360  CD2 PHE A 674      35.960  53.420  65.580  1.00  0.00           C
ATOM   1361  HD2 PHE A 674      36.760  52.700  65.580  1.00  0.00           H
ATOM   1362  CE2 PHE A 674      34.590  53.120  65.820  1.00  0.00           C
ATOM   1363  HE2 PHE A 674      34.200  52.120  65.820  1.00  0.00           H
ATOM   1364  C   PHE A 674      38.040  54.310  68.020  1.00  0.00           C
ATOM   1365  O   PHE A 674      37.170  54.740  68.880  1.00  0.00           O
ATOM   1366  N   GLU A 675      38.550  53.110  68.120  1.00  0.00           N
ATOM   1367  HN  GLU A 675      39.250  52.720  67.520  1.00  0.00           H
ATOM   1368  CA  GLU A 675      38.110  52.150  69.130  1.00  0.00           C
ATOM   1369  HA  GLU A 675      37.040  52.120  69.080  1.00  0.00           H
ATOM   1370  CB  GLU A 675      38.940  50.830  68.900  1.00  0.00           C
ATOM   1371  HB1 GLU A 675      38.960  50.300  69.870  1.00  0.00           H
ATOM   1372  HB2 GLU A 675      40.000  51.100  68.730  1.00  0.00           H
ATOM   1373  CG  GLU A 675      38.540  49.910  67.750  1.00  0.00           C
ATOM   1374  HG1 GLU A 675      38.750  50.270  66.720  1.00  0.00           H
ATOM   1375  HG2 GLU A 675      37.440  49.690  67.780  1.00  0.00           H
ATOM   1376  CD  GLU A 675      39.250  48.570  67.860  1.00  0.00           C
ATOM   1377  OE1 GLU A 675      40.270  48.400  68.600  1.00  0.00           O
ATOM   1378  OE2 GLU A 675      38.790  47.720  67.030  1.00  0.00           O
ATOM   1379  C   GLU A 675      38.430  52.680  70.590  1.00  0.00           C
ATOM   1380  O   GLU A 675      37.630  52.610  71.500  1.00  0.00           O
ATOM   1381  N   LYS A 676      39.620  53.370  70.700  1.00  0.00           N
ATOM   1382  HN  LYS A 676      40.280  53.440  69.950  1.00  0.00           H
ATOM   1383  CA  LYS A 676      40.100  53.930  72.010  1.00  0.00           C
ATOM   1384  HA  LYS A 676      40.160  53.060  72.650  1.00  0.00           H
ATOM   1385  CB  LYS A 676      41.580  54.650  71.980  1.00  0.00           C
ATOM   1386  HB1 LYS A 676      41.800  54.620  73.060  1.00  0.00           H
ATOM   1387  HB2 LYS A 676      41.510  55.710  71.670  1.00  0.00           H
ATOM   1388  CG  LYS A 676      42.690  53.870  71.250  1.00  0.00           C
ATOM   1389  HG1 LYS A 676      42.300  53.570  70.260  1.00  0.00           H
ATOM   1390  HG2 LYS A 676      42.820  52.860  71.710  1.00  0.00           H
ATOM   1391  CD  LYS A 676      44.090  54.580  71.160  1.00  0.00           C
ATOM   1392  HD1 LYS A 676      44.320  54.660  72.250  1.00  0.00           H
ATOM   1393  HD2 LYS A 676      43.970  55.600  70.730  1.00  0.00           H
ATOM   1394  CE  LYS A 676      45.120  53.630  70.510  1.00  0.00           C
ATOM   1395  HE1 LYS A 676      44.740  53.420  69.480  1.00  0.00           H
ATOM   1396  HE2 LYS A 676      45.200  52.660  71.050  1.00  0.00           H
ATOM   1397  NZ  LYS A 676      46.360  54.390  70.470  1.00  0.00           N
ATOM   1398  HZ1 LYS A 676      47.060  54.060  69.780  1.00  0.00           H
ATOM   1399  HZ2 LYS A 676      46.790  54.380  71.420  1.00  0.00           H
ATOM   1400  HZ3 LYS A 676      46.230  55.390  70.270  1.00  0.00           H
ATOM   1401  C   LYS A 676      39.110  54.970  72.450  1.00  0.00           C
ATOM   1402  O   LYS A 676      38.660  54.920  73.610  1.00  0.00           O
ATOM   1403  N   ILE A 677      38.650  55.890  71.570  1.00  0.00           N
ATOM   1404  HN  ILE A 677      39.080  55.910  70.670  1.00  0.00           H
ATOM   1405  CA  ILE A 677      37.670  56.900  71.880  1.00  0.00           C
ATOM   1406  HA  ILE A 677      38.000  57.300  72.820  1.00  0.00           H
ATOM   1407  CB  ILE A 677      37.750  58.020  70.820  1.00  0.00           C
ATOM   1408  HB  ILE A 677      37.400  57.710  69.820  1.00  0.00           H
ATOM   1409  CG2 ILE A 677      36.820  59.090  71.270  1.00  0.00           C
ATOM   1410 HG21 ILE A 677      35.740  58.870  71.100  1.00  0.00           H
ATOM   1411 HG22 ILE A 677      37.120  60.060  70.820  1.00  0.00           H
ATOM   1412 HG23 ILE A 677      37.110  59.280  72.330  1.00  0.00           H
ATOM   1413  CG1 ILE A 677      39.240  58.480  70.650  1.00  0.00           C
ATOM   1414 HG11 ILE A 677      39.240  59.330  69.950  1.00  0.00           H
ATOM   1415 HG12 ILE A 677      39.950  57.740  70.190  1.00  0.00           H
ATOM   1416  CD  ILE A 677      40.110  58.930  71.930  1.00  0.00           C
ATOM   1417  HD1 ILE A 677      40.880  59.490  71.350  1.00  0.00           H
ATOM   1418  HD2 ILE A 677      40.640  58.080  72.440  1.00  0.00           H
ATOM   1419  HD3 ILE A 677      39.470  59.560  72.580  1.00  0.00           H
ATOM   1420  C   ILE A 677      36.310  56.280  72.160  1.00  0.00           C
ATOM   1421  O   ILE A 677      35.690  56.700  73.110  1.00  0.00           O
ATOM   1422  N   LEU A 678      35.870  55.250  71.400  1.00  0.00           N
ATOM   1423  HN  LEU A 678      36.440  54.870  70.680  1.00  0.00           H
ATOM   1424  CA  LEU A 678      34.660  54.550  71.730  1.00  0.00           C
ATOM   1425  HA  LEU A 678      33.850  55.260  71.630  1.00  0.00           H
ATOM   1426  CB  LEU A 678      34.450  53.460  70.630  1.00  0.00           C
ATOM   1427  HB1 LEU A 678      35.370  52.830  70.590  1.00  0.00           H
ATOM   1428  HB2 LEU A 678      34.390  53.950  69.640  1.00  0.00           H
ATOM   1429  CG  LEU A 678      33.200  52.550  70.840  1.00  0.00           C
ATOM   1430  HG  LEU A 678      33.210  52.090  71.850  1.00  0.00           H
ATOM   1431  CD1 LEU A 678      31.970  53.370  70.880  1.00  0.00           C
ATOM   1432 HD11 LEU A 678      31.880  53.920  71.840  1.00  0.00           H
ATOM   1433 HD12 LEU A 678      31.060  52.760  70.720  1.00  0.00           H
ATOM   1434 HD13 LEU A 678      31.890  54.060  70.020  1.00  0.00           H
ATOM   1435  CD2 LEU A 678      33.220  51.420  69.800  1.00  0.00           C
ATOM   1436 HD21 LEU A 678      32.990  51.860  68.810  1.00  0.00           H
ATOM   1437 HD22 LEU A 678      32.430  50.690  70.090  1.00  0.00           H
ATOM   1438 HD23 LEU A 678      34.230  50.940  69.740  1.00  0.00           H
ATOM   1439  C   LEU A 678      34.640  53.920  73.160  1.00  0.00           C
ATOM   1440  O   LEU A 678      33.650  54.200  73.920  1.00  0.00           O
ATOM   1441  N   TYR A 679      35.670  53.290  73.620  1.00  0.00           N
ATOM   1442  HN  TYR A 679      36.440  53.070  73.020  1.00  0.00           H
ATOM   1443  CA  TYR A 679      35.860  52.910  74.990  1.00  0.00           C
ATOM   1444  HA  TYR A 679      35.050  52.260  75.290  1.00  0.00           H
ATOM   1445  CB  TYR A 679      37.250  52.170  75.170  1.00  0.00           C
ATOM   1446  HB1 TYR A 679      38.020  52.840  74.760  1.00  0.00           H
ATOM   1447  HB2 TYR A 679      37.190  51.210  74.620  1.00  0.00           H
ATOM   1448  CG  TYR A 679      37.720  51.800  76.550  1.00  0.00           C
ATOM   1449  CD1 TYR A 679      36.810  51.020  77.270  1.00  0.00           C
ATOM   1450  HD1 TYR A 679      35.920  50.590  76.850  1.00  0.00           H
ATOM   1451  CE1 TYR A 679      37.090  50.710  78.600  1.00  0.00           C
ATOM   1452  HE1 TYR A 679      36.430  50.080  79.170  1.00  0.00           H
ATOM   1453  CZ  TYR A 679      38.190  51.330  79.250  1.00  0.00           C
ATOM   1454  OH  TYR A 679      38.350  50.940  80.630  1.00  0.00           O
ATOM   1455  HH  TYR A 679      37.470  50.720  80.960  1.00  0.00           H
ATOM   1456  CD2 TYR A 679      38.740  52.440  77.220  1.00  0.00           C
ATOM   1457  HD2 TYR A 679      39.290  53.180  76.650  1.00  0.00           H
ATOM   1458  CE2 TYR A 679      39.040  52.200  78.560  1.00  0.00           C
ATOM   1459  HE2 TYR A 679      39.850  52.670  79.110  1.00  0.00           H
ATOM   1460  C   TYR A 679      35.910  54.030  76.010  1.00  0.00           C
ATOM   1461  O   TYR A 679      35.330  53.970  77.080  1.00  0.00           O
ATOM   1462  N   LYS A 680      36.630  55.130  75.750  1.00  0.00           N
ATOM   1463  HN  LYS A 680      37.220  55.350  74.970  1.00  0.00           H
ATOM   1464  CA  LYS A 680      36.590  56.310  76.640  1.00  0.00           C
ATOM   1465  HA  LYS A 680      36.860  55.990  77.640  1.00  0.00           H
ATOM   1466  CB  LYS A 680      37.600  57.320  76.170  1.00  0.00           C
ATOM   1467  HB1 LYS A 680      37.490  58.280  76.700  1.00  0.00           H
ATOM   1468  HB2 LYS A 680      37.490  57.570  75.090  1.00  0.00           H
ATOM   1469  CG  LYS A 680      39.020  56.850  76.320  1.00  0.00           C
ATOM   1470  HG1 LYS A 680      39.120  55.750  76.170  1.00  0.00           H
ATOM   1471  HG2 LYS A 680      39.310  57.100  77.360  1.00  0.00           H
ATOM   1472  CD  LYS A 680      39.940  57.480  75.300  1.00  0.00           C
ATOM   1473  HD1 LYS A 680      39.760  58.570  75.370  1.00  0.00           H
ATOM   1474  HD2 LYS A 680      39.410  57.270  74.360  1.00  0.00           H
ATOM   1475  CE  LYS A 680      41.370  56.910  75.270  1.00  0.00           C
ATOM   1476  HE1 LYS A 680      42.010  57.260  74.430  1.00  0.00           H
ATOM   1477  HE2 LYS A 680      41.280  55.810  75.170  1.00  0.00           H
ATOM   1478  NZ  LYS A 680      41.990  57.210  76.630  1.00  0.00           N
ATOM   1479  HZ1 LYS A 680      41.610  58.150  76.900  1.00  0.00           H
ATOM   1480  HZ2 LYS A 680      43.010  57.310  76.560  1.00  0.00           H
ATOM   1481  HZ3 LYS A 680      41.850  56.490  77.360  1.00  0.00           H
ATOM   1482  C   LYS A 680      35.170  57.020  76.760  1.00  0.00           C
ATOM   1483  O   LYS A 680      34.750  57.390  77.830  1.00  0.00           O
ATOM   1484  N   PHE A 681      34.490  57.310  75.640  1.00  0.00           N
ATOM   1485  HN  PHE A 681      34.950  57.140  74.770  1.00  0.00           H
ATOM   1486  CA  PHE A 681      33.110  57.680  75.740  1.00  0.00           C
ATOM   1487  HA  PHE A 681      33.010  58.630  76.230  1.00  0.00           H
ATOM   1488  CB  PHE A 681      32.710  57.940  74.240  1.00  0.00           C
ATOM   1489  HB1 PHE A 681      32.750  56.940  73.740  1.00  0.00           H
ATOM   1490  HB2 PHE A 681      33.310  58.630  73.620  1.00  0.00           H
ATOM   1491  CG  PHE A 681      31.240  58.390  74.160  1.00  0.00           C
ATOM   1492  CD1 PHE A 681      30.990  59.820  74.220  1.00  0.00           C
ATOM   1493  HD1 PHE A 681      31.910  60.390  74.350  1.00  0.00           H
ATOM   1494  CE1 PHE A 681      29.740  60.390  73.990  1.00  0.00           C
ATOM   1495  HE1 PHE A 681      29.620  61.460  73.870  1.00  0.00           H
ATOM   1496  CZ  PHE A 681      28.580  59.510  73.800  1.00  0.00           C
ATOM   1497  HZ  PHE A 681      27.580  59.900  73.860  1.00  0.00           H
ATOM   1498  CD2 PHE A 681      30.110  57.600  73.910  1.00  0.00           C
ATOM   1499  HD2 PHE A 681      30.240  56.540  73.800  1.00  0.00           H
ATOM   1500  CE2 PHE A 681      28.820  58.130  73.810  1.00  0.00           C
ATOM   1501  HE2 PHE A 681      27.980  57.450  73.760  1.00  0.00           H
ATOM   1502  C   PHE A 681      32.220  56.640  76.440  1.00  0.00           C
ATOM   1503  O   PHE A 681      31.400  57.110  77.220  1.00  0.00           O
ATOM   1504  N   CYS A 682      32.260  55.320  76.150  1.00  0.00           N
ATOM   1505  HN  CYS A 682      32.800  54.940  75.400  1.00  0.00           H
ATOM   1506  CA  CYS A 682      31.490  54.360  76.860  1.00  0.00           C
ATOM   1507  HA  CYS A 682      30.450  54.590  76.680  1.00  0.00           H
ATOM   1508  CB  CYS A 682      31.780  52.880  76.470  1.00  0.00           C
ATOM   1509  HB1 CYS A 682      31.230  52.350  77.280  1.00  0.00           H
ATOM   1510  HB2 CYS A 682      32.860  52.710  76.670  1.00  0.00           H
ATOM   1511  SG  CYS A 682      31.390  52.450  74.650  1.00  0.00           S
ATOM   1512  HG1 CYS A 682      32.420  53.160  74.210  1.00  0.00           H
ATOM   1513  C   CYS A 682      31.750  54.450  78.350  1.00  0.00           C
ATOM   1514  O   CYS A 682      30.770  54.520  79.090  1.00  0.00           O
ATOM   1515  N   ARG A 683      33.020  54.470  78.730  1.00  0.00           N
ATOM   1516  HN  ARG A 683      33.710  54.450  78.020  1.00  0.00           H
ATOM   1517  CA  ARG A 683      33.350  54.530  80.150  1.00  0.00           C
ATOM   1518  HA  ARG A 683      32.730  53.720  80.470  1.00  0.00           H
ATOM   1519  CB  ARG A 683      34.830  54.230  80.390  1.00  0.00           C
ATOM   1520  HB1 ARG A 683      35.410  54.970  79.790  1.00  0.00           H
ATOM   1521  HB2 ARG A 683      35.090  53.240  79.960  1.00  0.00           H
ATOM   1522  CG  ARG A 683      35.420  54.520  81.830  1.00  0.00           C
ATOM   1523  HG1 ARG A 683      34.770  53.890  82.460  1.00  0.00           H
ATOM   1524  HG2 ARG A 683      35.390  55.590  82.110  1.00  0.00           H
ATOM   1525  CD  ARG A 683      36.860  54.190  82.000  1.00  0.00           C
ATOM   1526  HD1 ARG A 683      37.130  53.170  81.640  1.00  0.00           H
ATOM   1527  HD2 ARG A 683      37.060  54.210  83.080  1.00  0.00           H
ATOM   1528  NE  ARG A 683      37.700  55.270  81.340  1.00  0.00           N
ATOM   1529  HE  ARG A 683      37.170  56.080  81.090  1.00  0.00           H
ATOM   1530  CZ  ARG A 683      38.850  55.110  80.770  1.00  0.00           C
ATOM   1531  NH1 ARG A 683      39.720  54.240  81.230  1.00  0.00           N
ATOM   1532 HH11 ARG A 683      39.480  53.740  82.060  1.00  0.00           H
ATOM   1533 HH12 ARG A 683      40.610  54.210  80.790  1.00  0.00           H
ATOM   1534  NH2 ARG A 683      39.110  55.970  79.860  1.00  0.00           N
ATOM   1535 HH21 ARG A 683      38.530  56.750  79.640  1.00  0.00           H
ATOM   1536 HH22 ARG A 683      40.050  55.980  79.530  1.00  0.00           H
ATOM   1537  C   ARG A 683      32.710  55.710  80.920  1.00  0.00           C
ATOM   1538  O   ARG A 683      32.160  55.490  82.010  1.00  0.00           O
ATOM   1539  N   ASP A 684      32.680  56.810  80.320  1.00  0.00           N
ATOM   1540  HN  ASP A 684      33.200  56.910  79.470  1.00  0.00           H
ATOM   1541  CA  ASP A 684      32.100  57.960  80.980  1.00  0.00           C
ATOM   1542  HA  ASP A 684      32.700  58.080  81.880  1.00  0.00           H
ATOM   1543  CB  ASP A 684      32.310  59.330  80.240  1.00  0.00           C
ATOM   1544  HB1 ASP A 684      31.570  60.070  80.640  1.00  0.00           H
ATOM   1545  HB2 ASP A 684      32.170  59.230  79.140  1.00  0.00           H
ATOM   1546  CG  ASP A 684      33.670  59.940  80.480  1.00  0.00           C
ATOM   1547  OD1 ASP A 684      34.490  59.230  81.090  1.00  0.00           O
ATOM   1548  OD2 ASP A 684      33.950  61.040  80.020  1.00  0.00           O
ATOM   1549  C   ASP A 684      30.570  57.940  81.390  1.00  0.00           C
ATOM   1550  O   ASP A 684      30.150  58.590  82.310  1.00  0.00           O
ATOM   1551  N   TYR A 685      29.800  57.240  80.670  1.00  0.00           N
ATOM   1552  HN  TYR A 685      30.070  56.710  79.880  1.00  0.00           H
ATOM   1553  CA  TYR A 685      28.330  57.220  80.800  1.00  0.00           C
ATOM   1554  HA  TYR A 685      28.010  57.830  81.640  1.00  0.00           H
ATOM   1555  CB  TYR A 685      27.760  57.670  79.370  1.00  0.00           C
ATOM   1556  HB1 TYR A 685      26.690  57.430  79.200  1.00  0.00           H
ATOM   1557  HB2 TYR A 685      28.170  57.040  78.550  1.00  0.00           H
ATOM   1558  CG  TYR A 685      28.140  59.090  78.970  1.00  0.00           C
ATOM   1559  CD1 TYR A 685      28.980  59.340  77.840  1.00  0.00           C
ATOM   1560  HD1 TYR A 685      29.180  58.570  77.110  1.00  0.00           H
ATOM   1561  CE1 TYR A 685      29.150  60.670  77.460  1.00  0.00           C
ATOM   1562  HE1 TYR A 685      29.770  60.820  76.590  1.00  0.00           H
ATOM   1563  CZ  TYR A 685      28.620  61.750  78.160  1.00  0.00           C
ATOM   1564  OH  TYR A 685      28.680  62.980  77.590  1.00  0.00           O
ATOM   1565  HH  TYR A 685      28.060  63.550  78.070  1.00  0.00           H
ATOM   1566  CD2 TYR A 685      27.580  60.170  79.630  1.00  0.00           C
ATOM   1567  HD2 TYR A 685      26.970  60.030  80.520  1.00  0.00           H
ATOM   1568  CE2 TYR A 685      27.790  61.480  79.290  1.00  0.00           C
ATOM   1569  HE2 TYR A 685      27.300  62.300  79.780  1.00  0.00           H
ATOM   1570  C   TYR A 685      27.840  55.830  81.120  1.00  0.00           C
ATOM   1571  O   TYR A 685      26.650  55.600  81.280  1.00  0.00           O
ATOM   1572  N   GLN A 686      28.830  54.970  81.400  1.00  0.00           N
ATOM   1573  HN  GLN A 686      29.770  55.250  81.190  1.00  0.00           H
ATOM   1574  CA  GLN A 686      28.580  53.620  81.920  1.00  0.00           C
ATOM   1575  HA  GLN A 686      29.580  53.240  82.120  1.00  0.00           H
ATOM   1576  CB  GLN A 686      28.100  53.570  83.330  1.00  0.00           C
ATOM   1577  HB1 GLN A 686      28.260  52.510  83.650  1.00  0.00           H
ATOM   1578  HB2 GLN A 686      27.060  53.960  83.470  1.00  0.00           H
ATOM   1579  CG  GLN A 686      28.990  54.390  84.270  1.00  0.00           C
ATOM   1580  HG1 GLN A 686      28.940  55.470  84.000  1.00  0.00           H
ATOM   1581  HG2 GLN A 686      30.080  54.140  84.220  1.00  0.00           H
ATOM   1582  CD  GLN A 686      28.460  54.270  85.760  1.00  0.00           C
ATOM   1583  OE1 GLN A 686      28.040  53.220  86.210  1.00  0.00           O
ATOM   1584  NE2 GLN A 686      28.570  55.380  86.550  1.00  0.00           N
ATOM   1585 HE21 GLN A 686      28.900  56.250  86.200  1.00  0.00           H
ATOM   1586 HE22 GLN A 686      28.280  55.380  87.510  1.00  0.00           H
ATOM   1587  C   GLN A 686      28.100  52.510  80.940  1.00  0.00           C
ATOM   1588  O   GLN A 686      27.570  51.460  81.300  1.00  0.00           O
ATOM   1589  N   LEU A 687      28.370  52.820  79.640  1.00  0.00           N
ATOM   1590  HN  LEU A 687      29.050  53.530  79.450  1.00  0.00           H
ATOM   1591  CA  LEU A 687      27.940  51.980  78.500  1.00  0.00           C
ATOM   1592  HA  LEU A 687      26.900  51.790  78.690  1.00  0.00           H
ATOM   1593  CB  LEU A 687      27.910  52.720  77.070  1.00  0.00           C
ATOM   1594  HB1 LEU A 687      27.310  52.150  76.330  1.00  0.00           H
ATOM   1595  HB2 LEU A 687      28.960  52.670  76.710  1.00  0.00           H
ATOM   1596  CG  LEU A 687      27.380  54.140  77.000  1.00  0.00           C
ATOM   1597  HG  LEU A 687      28.020  54.770  77.640  1.00  0.00           H
ATOM   1598  CD1 LEU A 687      27.570  54.660  75.570  1.00  0.00           C
ATOM   1599 HD11 LEU A 687      28.670  54.650  75.400  1.00  0.00           H
ATOM   1600 HD12 LEU A 687      27.110  55.660  75.530  1.00  0.00           H
ATOM   1601 HD13 LEU A 687      26.970  53.980  74.920  1.00  0.00           H
ATOM   1602  CD2 LEU A 687      25.920  54.290  77.600  1.00  0.00           C
ATOM   1603 HD21 LEU A 687      25.760  53.730  78.540  1.00  0.00           H
ATOM   1604 HD22 LEU A 687      25.260  53.800  76.850  1.00  0.00           H
ATOM   1605 HD23 LEU A 687      25.650  55.340  77.830  1.00  0.00           H
ATOM   1606  C   LEU A 687      28.710  50.660  78.300  1.00  0.00           C
ATOM   1607  O   LEU A 687      29.970  50.660  78.480  1.00  0.00           O
ATOM   1608  N   SER A 688      28.100  49.570  77.870  1.00  0.00           N
ATOM   1609  HN  SER A 688      27.120  49.670  77.700  1.00  0.00           H
ATOM   1610  CA  SER A 688      28.750  48.320  77.630  1.00  0.00           C
ATOM   1611  HA  SER A 688      29.450  48.060  78.410  1.00  0.00           H
ATOM   1612  CB  SER A 688      27.640  47.210  77.600  1.00  0.00           C
ATOM   1613  HB1 SER A 688      27.930  46.200  77.920  1.00  0.00           H
ATOM   1614  HB2 SER A 688      27.210  47.190  76.570  1.00  0.00           H
ATOM   1615  OG  SER A 688      26.450  47.510  78.360  1.00  0.00           O
ATOM   1616  HG1 SER A 688      26.660  48.010  79.150  1.00  0.00           H
ATOM   1617  C   SER A 688      29.590  48.300  76.280  1.00  0.00           C
ATOM   1618  O   SER A 688      29.110  47.980  75.160  1.00  0.00           O
ATOM   1619  N   TYR A 689      30.790  48.710  76.350  1.00  0.00           N
ATOM   1620  HN  TYR A 689      31.110  48.890  77.280  1.00  0.00           H
ATOM   1621  CA  TYR A 689      31.710  48.880  75.270  1.00  0.00           C
ATOM   1622  HA  TYR A 689      31.310  49.700  74.700  1.00  0.00           H
ATOM   1623  CB  TYR A 689      33.090  49.270  75.870  1.00  0.00           C
ATOM   1624  HB1 TYR A 689      33.380  48.690  76.780  1.00  0.00           H
ATOM   1625  HB2 TYR A 689      32.880  50.260  76.320  1.00  0.00           H
ATOM   1626  CG  TYR A 689      34.300  49.220  74.870  1.00  0.00           C
ATOM   1627  CD1 TYR A 689      34.220  49.810  73.650  1.00  0.00           C
ATOM   1628  HD1 TYR A 689      33.370  50.450  73.480  1.00  0.00           H
ATOM   1629  CE1 TYR A 689      35.320  49.810  72.770  1.00  0.00           C
ATOM   1630  HE1 TYR A 689      35.410  50.340  71.830  1.00  0.00           H
ATOM   1631  CZ  TYR A 689      36.470  49.140  73.200  1.00  0.00           C
ATOM   1632  OH  TYR A 689      37.470  49.220  72.280  1.00  0.00           O
ATOM   1633  HH  TYR A 689      38.230  49.580  72.740  1.00  0.00           H
ATOM   1634  CD2 TYR A 689      35.480  48.510  75.260  1.00  0.00           C
ATOM   1635  HD2 TYR A 689      35.580  47.990  76.200  1.00  0.00           H
ATOM   1636  CE2 TYR A 689      36.610  48.620  74.480  1.00  0.00           C
ATOM   1637  HE2 TYR A 689      37.520  48.120  74.780  1.00  0.00           H
ATOM   1638  C   TYR A 689      31.810  47.750  74.250  1.00  0.00           C
ATOM   1639  O   TYR A 689      31.610  48.000  73.070  1.00  0.00           O
ATOM   1640  N   LEU A 690      32.060  46.500  74.730  1.00  0.00           N
ATOM   1641  HN  LEU A 690      31.870  46.260  75.680  1.00  0.00           H
ATOM   1642  CA  LEU A 690      32.310  45.390  73.870  1.00  0.00           C
ATOM   1643  HA  LEU A 690      33.200  45.640  73.320  1.00  0.00           H
ATOM   1644  CB  LEU A 690      32.620  44.090  74.630  1.00  0.00           C
ATOM   1645  HB1 LEU A 690      32.870  43.270  73.930  1.00  0.00           H
ATOM   1646  HB2 LEU A 690      31.770  43.850  75.290  1.00  0.00           H
ATOM   1647  CG  LEU A 690      33.680  44.240  75.720  1.00  0.00           C
ATOM   1648  HG  LEU A 690      33.510  45.180  76.310  1.00  0.00           H
ATOM   1649  CD1 LEU A 690      33.700  42.980  76.660  1.00  0.00           C
ATOM   1650 HD11 LEU A 690      32.900  42.940  77.440  1.00  0.00           H
ATOM   1651 HD12 LEU A 690      34.610  42.970  77.280  1.00  0.00           H
ATOM   1652 HD13 LEU A 690      33.520  42.110  75.990  1.00  0.00           H
ATOM   1653  CD2 LEU A 690      35.100  44.480  75.170  1.00  0.00           C
ATOM   1654 HD21 LEU A 690      35.360  43.640  74.490  1.00  0.00           H
ATOM   1655 HD22 LEU A 690      35.720  44.590  76.090  1.00  0.00           H
ATOM   1656 HD23 LEU A 690      35.220  45.430  74.610  1.00  0.00           H
ATOM   1657  C   LEU A 690      31.080  45.130  72.930  1.00  0.00           C
ATOM   1658  O   LEU A 690      31.170  44.900  71.710  1.00  0.00           O
ATOM   1659  N   SER A 691      29.850  45.090  73.540  1.00  0.00           N
ATOM   1660  HN  SER A 691      29.790  45.230  74.520  1.00  0.00           H
ATOM   1661  CA  SER A 691      28.600  44.890  72.820  1.00  0.00           C
ATOM   1662  HA  SER A 691      28.570  43.940  72.290  1.00  0.00           H
ATOM   1663  CB  SER A 691      27.410  45.040  73.830  1.00  0.00           C
ATOM   1664  HB1 SER A 691      27.250  46.110  74.100  1.00  0.00           H
ATOM   1665  HB2 SER A 691      27.740  44.470  74.730  1.00  0.00           H
ATOM   1666  OG  SER A 691      26.220  44.460  73.310  1.00  0.00           O
ATOM   1667  HG1 SER A 691      26.330  43.510  73.410  1.00  0.00           H
ATOM   1668  C   SER A 691      28.380  45.990  71.810  1.00  0.00           C
ATOM   1669  O   SER A 691      28.050  45.730  70.670  1.00  0.00           O
ATOM   1670  N   LEU A 692      28.640  47.280  72.140  1.00  0.00           N
ATOM   1671  HN  LEU A 692      28.900  47.530  73.070  1.00  0.00           H
ATOM   1672  CA  LEU A 692      28.430  48.380  71.250  1.00  0.00           C
ATOM   1673  HA  LEU A 692      27.500  48.240  70.700  1.00  0.00           H
ATOM   1674  CB  LEU A 692      28.600  49.690  72.140  1.00  0.00           C
ATOM   1675  HB1 LEU A 692      29.580  49.680  72.670  1.00  0.00           H
ATOM   1676  HB2 LEU A 692      27.810  49.640  72.930  1.00  0.00           H
ATOM   1677  CG  LEU A 692      28.300  51.050  71.410  1.00  0.00           C
ATOM   1678  HG  LEU A 692      29.080  51.200  70.630  1.00  0.00           H
ATOM   1679  CD1 LEU A 692      26.970  51.060  70.510  1.00  0.00           C
ATOM   1680 HD11 LEU A 692      27.160  50.790  69.450  1.00  0.00           H
ATOM   1681 HD12 LEU A 692      26.500  52.060  70.580  1.00  0.00           H
ATOM   1682 HD13 LEU A 692      26.230  50.340  70.930  1.00  0.00           H
ATOM   1683  CD2 LEU A 692      28.250  52.200  72.400  1.00  0.00           C
ATOM   1684 HD21 LEU A 692      29.250  52.600  72.690  1.00  0.00           H
ATOM   1685 HD22 LEU A 692      27.620  51.940  73.270  1.00  0.00           H
ATOM   1686 HD23 LEU A 692      27.730  52.990  71.820  1.00  0.00           H
ATOM   1687  C   LEU A 692      29.510  48.420  70.170  1.00  0.00           C
ATOM   1688  O   LEU A 692      29.260  48.740  69.050  1.00  0.00           O
ATOM   1689  N   ARG A 693      30.830  48.030  70.410  1.00  0.00           N
ATOM   1690  HN  ARG A 693      31.110  47.790  71.340  1.00  0.00           H
ATOM   1691  CA  ARG A 693      31.910  47.840  69.420  1.00  0.00           C
ATOM   1692  HA  ARG A 693      32.070  48.810  68.970  1.00  0.00           H
ATOM   1693  CB  ARG A 693      33.270  47.430  70.170  1.00  0.00           C
ATOM   1694  HB1 ARG A 693      33.140  46.430  70.630  1.00  0.00           H
ATOM   1695  HB2 ARG A 693      33.440  48.130  71.020  1.00  0.00           H
ATOM   1696  CG  ARG A 693      34.550  47.440  69.380  1.00  0.00           C
ATOM   1697  HG1 ARG A 693      34.630  48.380  68.790  1.00  0.00           H
ATOM   1698  HG2 ARG A 693      34.560  46.620  68.630  1.00  0.00           H
ATOM   1699  CD  ARG A 693      35.870  47.220  70.150  1.00  0.00           C
ATOM   1700  HD1 ARG A 693      35.870  47.750  71.130  1.00  0.00           H
ATOM   1701  HD2 ARG A 693      36.760  47.610  69.610  1.00  0.00           H
ATOM   1702  NE  ARG A 693      36.090  45.790  70.440  1.00  0.00           N
ATOM   1703  HE  ARG A 693      35.310  45.190  70.250  1.00  0.00           H
ATOM   1704  CZ  ARG A 693      37.070  45.310  71.200  1.00  0.00           C
ATOM   1705  NH1 ARG A 693      37.910  46.120  71.740  1.00  0.00           N
ATOM   1706 HH11 ARG A 693      37.860  47.110  71.630  1.00  0.00           H
ATOM   1707 HH12 ARG A 693      38.500  45.690  72.420  1.00  0.00           H
ATOM   1708  NH2 ARG A 693      37.190  44.020  71.410  1.00  0.00           N
ATOM   1709 HH21 ARG A 693      36.410  43.430  71.220  1.00  0.00           H
ATOM   1710 HH22 ARG A 693      37.910  43.610  71.980  1.00  0.00           H
ATOM   1711  C   ARG A 693      31.560  46.740  68.400  1.00  0.00           C
ATOM   1712  O   ARG A 693      31.570  46.990  67.210  1.00  0.00           O
ATOM   1713  N   THR A 694      31.060  45.550  68.860  1.00  0.00           N
ATOM   1714  HN  THR A 694      31.230  45.370  69.830  1.00  0.00           H
ATOM   1715  CA  THR A 694      30.370  44.550  68.150  1.00  0.00           C
ATOM   1716  HA  THR A 694      31.090  44.160  67.450  1.00  0.00           H
ATOM   1717  CB  THR A 694      29.920  43.390  69.040  1.00  0.00           C
ATOM   1718  HB  THR A 694      29.310  43.840  69.850  1.00  0.00           H
ATOM   1719  OG1 THR A 694      31.050  42.800  69.670  1.00  0.00           O
ATOM   1720  HG1 THR A 694      31.160  43.340  70.450  1.00  0.00           H
ATOM   1721  CG2 THR A 694      29.280  42.200  68.380  1.00  0.00           C
ATOM   1722 HG21 THR A 694      28.990  41.460  69.160  1.00  0.00           H
ATOM   1723 HG22 THR A 694      29.970  41.660  67.690  1.00  0.00           H
ATOM   1724 HG23 THR A 694      28.400  42.520  67.790  1.00  0.00           H
ATOM   1725  C   THR A 694      29.230  45.140  67.390  1.00  0.00           C
ATOM   1726  O   THR A 694      29.140  44.820  66.150  1.00  0.00           O
ATOM   1727  N   SER A 695      28.340  46.030  67.880  1.00  0.00           N
ATOM   1728  HN  SER A 695      28.330  46.190  68.850  1.00  0.00           H
ATOM   1729  CA  SER A 695      27.230  46.600  67.110  1.00  0.00           C
ATOM   1730  HA  SER A 695      26.710  45.820  66.580  1.00  0.00           H
ATOM   1731  CB  SER A 695      26.220  47.390  68.040  1.00  0.00           C
ATOM   1732  HB1 SER A 695      26.840  48.260  68.330  1.00  0.00           H
ATOM   1733  HB2 SER A 695      25.860  46.920  68.970  1.00  0.00           H
ATOM   1734  OG  SER A 695      25.200  48.010  67.340  1.00  0.00           O
ATOM   1735  HG1 SER A 695      24.570  47.310  67.140  1.00  0.00           H
ATOM   1736  C   SER A 695      27.650  47.510  65.970  1.00  0.00           C
ATOM   1737  O   SER A 695      27.210  47.340  64.850  1.00  0.00           O
ATOM   1738  N   ILE A 696      28.530  48.450  66.280  1.00  0.00           N
ATOM   1739  HN  ILE A 696      28.790  48.690  67.220  1.00  0.00           H
ATOM   1740  CA  ILE A 696      29.130  49.350  65.380  1.00  0.00           C
ATOM   1741  HA  ILE A 696      28.280  49.840  64.920  1.00  0.00           H
ATOM   1742  CB  ILE A 696      29.960  50.470  65.940  1.00  0.00           C
ATOM   1743  HB  ILE A 696      30.800  49.960  66.470  1.00  0.00           H
ATOM   1744  CG2 ILE A 696      30.480  51.410  64.800  1.00  0.00           C
ATOM   1745 HG21 ILE A 696      29.560  51.530  64.190  1.00  0.00           H
ATOM   1746 HG22 ILE A 696      31.220  50.950  64.100  1.00  0.00           H
ATOM   1747 HG23 ILE A 696      30.830  52.410  65.150  1.00  0.00           H
ATOM   1748  CG1 ILE A 696      29.240  51.420  66.960  1.00  0.00           C
ATOM   1749 HG11 ILE A 696      28.720  50.750  67.680  1.00  0.00           H
ATOM   1750 HG12 ILE A 696      28.390  52.000  66.550  1.00  0.00           H
ATOM   1751  CD  ILE A 696      30.160  52.300  67.720  1.00  0.00           C
ATOM   1752  HD1 ILE A 696      29.580  52.810  68.520  1.00  0.00           H
ATOM   1753  HD2 ILE A 696      30.450  53.160  67.080  1.00  0.00           H
ATOM   1754  HD3 ILE A 696      31.050  51.700  68.010  1.00  0.00           H
ATOM   1755  C   ILE A 696      29.880  48.530  64.240  1.00  0.00           C
ATOM   1756  O   ILE A 696      29.720  48.790  63.050  1.00  0.00           O
ATOM   1757  N   GLY A 697      30.620  47.380  64.620  1.00  0.00           N
ATOM   1758  HN  GLY A 697      30.650  47.070  65.570  1.00  0.00           H
ATOM   1759  CA  GLY A 697      31.340  46.650  63.610  1.00  0.00           C
ATOM   1760  HA1 GLY A 697      32.060  45.980  64.030  1.00  0.00           H
ATOM   1761  HA2 GLY A 697      31.870  47.300  62.940  1.00  0.00           H
ATOM   1762  C   GLY A 697      30.430  45.790  62.780  1.00  0.00           C
ATOM   1763  O   GLY A 697      30.530  45.830  61.580  1.00  0.00           O
ATOM   1764  N   LEU A 698      29.470  45.110  63.420  1.00  0.00           N
ATOM   1765  HN  LEU A 698      29.320  45.200  64.400  1.00  0.00           H
ATOM   1766  CA  LEU A 698      28.380  44.390  62.710  1.00  0.00           C
ATOM   1767  HA  LEU A 698      28.860  43.610  62.120  1.00  0.00           H
ATOM   1768  CB  LEU A 698      27.370  43.610  63.610  1.00  0.00           C
ATOM   1769  HB1 LEU A 698      26.610  43.320  62.860  1.00  0.00           H
ATOM   1770  HB2 LEU A 698      26.910  44.310  64.340  1.00  0.00           H
ATOM   1771  CG  LEU A 698      27.970  42.410  64.440  1.00  0.00           C
ATOM   1772  HG  LEU A 698      28.720  42.660  65.220  1.00  0.00           H
ATOM   1773  CD1 LEU A 698      26.860  41.660  65.180  1.00  0.00           C
ATOM   1774 HD11 LEU A 698      26.140  41.230  64.440  1.00  0.00           H
ATOM   1775 HD12 LEU A 698      26.470  42.360  65.940  1.00  0.00           H
ATOM   1776 HD13 LEU A 698      27.230  40.720  65.670  1.00  0.00           H
ATOM   1777  CD2 LEU A 698      28.600  41.390  63.410  1.00  0.00           C
ATOM   1778 HD21 LEU A 698      27.840  41.150  62.650  1.00  0.00           H
ATOM   1779 HD22 LEU A 698      28.720  40.440  63.970  1.00  0.00           H
ATOM   1780 HD23 LEU A 698      29.510  41.780  62.890  1.00  0.00           H
ATOM   1781  C   LEU A 698      27.610  45.280  61.690  1.00  0.00           C
ATOM   1782  O   LEU A 698      27.290  44.880  60.570  1.00  0.00           O
ATOM   1783  N   TRP A 699      27.200  46.490  62.110  1.00  0.00           N
ATOM   1784  HN  TRP A 699      27.330  46.880  63.020  1.00  0.00           H
ATOM   1785  CA  TRP A 699      26.660  47.480  61.170  1.00  0.00           C
ATOM   1786  HA  TRP A 699      25.760  47.040  60.720  1.00  0.00           H
ATOM   1787  CB  TRP A 699      26.400  48.800  61.940  1.00  0.00           C
ATOM   1788  HB1 TRP A 699      26.530  49.650  61.220  1.00  0.00           H
ATOM   1789  HB2 TRP A 699      27.220  48.820  62.690  1.00  0.00           H
ATOM   1790  CG  TRP A 699      25.010  48.930  62.550  1.00  0.00           C
ATOM   1791  CD1 TRP A 699      24.730  48.940  63.910  1.00  0.00           C
ATOM   1792  HD1 TRP A 699      25.480  48.910  64.700  1.00  0.00           H
ATOM   1793  NE1 TRP A 699      23.360  48.980  64.030  1.00  0.00           N
ATOM   1794  HE1 TRP A 699      22.900  49.190  64.870  1.00  0.00           H
ATOM   1795  CE2 TRP A 699      22.710  49.120  62.810  1.00  0.00           C
ATOM   1796  CD2 TRP A 699      23.720  48.990  61.840  1.00  0.00           C
ATOM   1797  CE3 TRP A 699      23.460  49.030  60.500  1.00  0.00           C
ATOM   1798  HE3 TRP A 699      24.360  48.980  59.880  1.00  0.00           H
ATOM   1799  CZ3 TRP A 699      22.120  49.180  60.060  1.00  0.00           C
ATOM   1800  HZ3 TRP A 699      21.900  49.280  59.020  1.00  0.00           H
ATOM   1801  CZ2 TRP A 699      21.350  49.240  62.450  1.00  0.00           C
ATOM   1802  HZ2 TRP A 699      20.530  49.390  63.150  1.00  0.00           H
ATOM   1803  CH2 TRP A 699      21.130  49.430  61.060  1.00  0.00           C
ATOM   1804  HH2 TRP A 699      20.130  49.550  60.670  1.00  0.00           H
ATOM   1805  C   TRP A 699      27.600  47.890  60.070  1.00  0.00           C
ATOM   1806  O   TRP A 699      27.210  47.900  58.920  1.00  0.00           O
ATOM   1807  N   THR A 700      28.920  48.120  60.350  1.00  0.00           N
ATOM   1808  HN  THR A 700      29.260  48.060  61.280  1.00  0.00           H
ATOM   1809  CA  THR A 700      29.970  48.550  59.410  1.00  0.00           C
ATOM   1810  HA  THR A 700      29.700  49.440  58.870  1.00  0.00           H
ATOM   1811  CB  THR A 700      31.370  48.900  59.990  1.00  0.00           C
ATOM   1812  HB  THR A 700      31.810  48.020  60.490  1.00  0.00           H
ATOM   1813  OG1 THR A 700      31.220  49.800  61.080  1.00  0.00           O
ATOM   1814  HG1 THR A 700      30.630  49.550  61.790  1.00  0.00           H
ATOM   1815  CG2 THR A 700      32.350  49.610  59.040  1.00  0.00           C
ATOM   1816 HG21 THR A 700      32.370  48.990  58.130  1.00  0.00           H
ATOM   1817 HG22 THR A 700      33.360  49.810  59.450  1.00  0.00           H
ATOM   1818 HG23 THR A 700      31.940  50.600  58.760  1.00  0.00           H
ATOM   1819  C   THR A 700      30.050  47.480  58.380  1.00  0.00           C
ATOM   1820  O   THR A 700      30.100  47.690  57.200  1.00  0.00           O
ATOM   1821  N   SER A 701      30.100  46.190  58.880  1.00  0.00           N
ATOM   1822  HN  SER A 701      30.150  46.050  59.860  1.00  0.00           H
ATOM   1823  CA  SER A 701      30.080  44.970  58.020  1.00  0.00           C
ATOM   1824  HA  SER A 701      30.930  45.100  57.370  1.00  0.00           H
ATOM   1825  CB  SER A 701      30.030  43.660  58.830  1.00  0.00           C
ATOM   1826  HB1 SER A 701      29.210  43.650  59.570  1.00  0.00           H
ATOM   1827  HB2 SER A 701      31.050  43.730  59.290  1.00  0.00           H
ATOM   1828  OG  SER A 701      29.970  42.370  58.160  1.00  0.00           O
ATOM   1829  HG1 SER A 701      30.550  42.330  57.390  1.00  0.00           H
ATOM   1830  C   SER A 701      28.750  44.880  57.160  1.00  0.00           C
ATOM   1831  O   SER A 701      28.900  44.620  55.950  1.00  0.00           O
ATOM   1832  N   PHE A 702      27.570  45.160  57.740  1.00  0.00           N
ATOM   1833  HN  PHE A 702      27.490  45.160  58.730  1.00  0.00           H
ATOM   1834  CA  PHE A 702      26.380  45.300  56.980  1.00  0.00           C
ATOM   1835  HA  PHE A 702      26.360  44.390  56.420  1.00  0.00           H
ATOM   1836  CB  PHE A 702      25.000  45.360  57.750  1.00  0.00           C
ATOM   1837  HB1 PHE A 702      25.240  45.990  58.630  1.00  0.00           H
ATOM   1838  HB2 PHE A 702      24.630  44.390  58.150  1.00  0.00           H
ATOM   1839  CG  PHE A 702      23.760  45.900  57.030  1.00  0.00           C
ATOM   1840  CD1 PHE A 702      23.230  45.110  55.980  1.00  0.00           C
ATOM   1841  HD1 PHE A 702      23.600  44.130  55.700  1.00  0.00           H
ATOM   1842  CE1 PHE A 702      22.230  45.590  55.130  1.00  0.00           C
ATOM   1843  HE1 PHE A 702      21.910  45.050  54.250  1.00  0.00           H
ATOM   1844  CZ  PHE A 702      21.690  46.800  55.450  1.00  0.00           C
ATOM   1845  HZ  PHE A 702      20.810  47.120  54.880  1.00  0.00           H
ATOM   1846  CD2 PHE A 702      23.170  47.160  57.220  1.00  0.00           C
ATOM   1847  HD2 PHE A 702      23.650  47.840  57.900  1.00  0.00           H
ATOM   1848  CE2 PHE A 702      22.150  47.580  56.480  1.00  0.00           C
ATOM   1849  HE2 PHE A 702      21.660  48.500  56.750  1.00  0.00           H
ATOM   1850  C   PHE A 702      26.460  46.440  55.920  1.00  0.00           C
ATOM   1851  O   PHE A 702      26.190  46.250  54.730  1.00  0.00           O
ATOM   1852  N   LEU A 703      26.930  47.690  56.230  1.00  0.00           N
ATOM   1853  HN  LEU A 703      27.100  47.840  57.200  1.00  0.00           H
ATOM   1854  CA  LEU A 703      26.940  48.870  55.280  1.00  0.00           C
ATOM   1855  HA  LEU A 703      26.020  48.910  54.740  1.00  0.00           H
ATOM   1856  CB  LEU A 703      27.350  50.000  56.190  1.00  0.00           C
ATOM   1857  HB1 LEU A 703      27.630  50.930  55.640  1.00  0.00           H
ATOM   1858  HB2 LEU A 703      28.140  49.630  56.880  1.00  0.00           H
ATOM   1859  CG  LEU A 703      26.150  50.340  57.110  1.00  0.00           C
ATOM   1860  HG  LEU A 703      25.700  49.430  57.570  1.00  0.00           H
ATOM   1861  CD1 LEU A 703      26.640  51.220  58.370  1.00  0.00           C
ATOM   1862 HD11 LEU A 703      26.940  52.170  57.860  1.00  0.00           H
ATOM   1863 HD12 LEU A 703      27.530  50.780  58.870  1.00  0.00           H
ATOM   1864 HD13 LEU A 703      25.870  51.420  59.150  1.00  0.00           H
ATOM   1865  CD2 LEU A 703      25.060  51.130  56.370  1.00  0.00           C
ATOM   1866 HD21 LEU A 703      25.510  52.070  56.000  1.00  0.00           H
ATOM   1867 HD22 LEU A 703      24.260  51.380  57.110  1.00  0.00           H
ATOM   1868 HD23 LEU A 703      24.630  50.570  55.510  1.00  0.00           H
ATOM   1869  C   LEU A 703      27.900  48.600  54.130  1.00  0.00           C
ATOM   1870  O   LEU A 703      27.680  48.980  52.980  1.00  0.00           O
ATOM   1871  N   CYS A 704      28.980  47.990  54.520  1.00  0.00           N
ATOM   1872  HN  CYS A 704      29.280  48.070  55.460  1.00  0.00           H
ATOM   1873  CA  CYS A 704      29.940  47.350  53.510  1.00  0.00           C
ATOM   1874  HA  CYS A 704      30.400  48.130  52.920  1.00  0.00           H
ATOM   1875  CB  CYS A 704      31.060  46.580  54.320  1.00  0.00           C
ATOM   1876  HB1 CYS A 704      31.410  45.860  53.560  1.00  0.00           H
ATOM   1877  HB2 CYS A 704      30.520  45.970  55.060  1.00  0.00           H
ATOM   1878  SG  CYS A 704      32.270  47.760  54.900  1.00  0.00           S
ATOM   1879  HG1 CYS A 704      31.870  47.640  56.170  1.00  0.00           H
ATOM   1880  C   CYS A 704      29.250  46.420  52.520  1.00  0.00           C
ATOM   1881  O   CYS A 704      29.440  46.510  51.340  1.00  0.00           O
ATOM   1882  N   ILE A 705      28.370  45.530  53.040  1.00  0.00           N
ATOM   1883  HN  ILE A 705      28.310  45.390  54.030  1.00  0.00           H
ATOM   1884  CA  ILE A 705      27.510  44.600  52.290  1.00  0.00           C
ATOM   1885  HA  ILE A 705      28.190  44.240  51.530  1.00  0.00           H
ATOM   1886  CB  ILE A 705      26.890  43.440  53.090  1.00  0.00           C
ATOM   1887  HB  ILE A 705      26.430  43.810  54.040  1.00  0.00           H
ATOM   1888  CG2 ILE A 705      25.690  42.870  52.350  1.00  0.00           C
ATOM   1889 HG21 ILE A 705      25.910  42.520  51.320  1.00  0.00           H
ATOM   1890 HG22 ILE A 705      24.930  43.680  52.280  1.00  0.00           H
ATOM   1891 HG23 ILE A 705      25.250  41.990  52.860  1.00  0.00           H
ATOM   1892  CG1 ILE A 705      27.990  42.320  53.310  1.00  0.00           C
ATOM   1893 HG11 ILE A 705      29.010  42.740  53.460  1.00  0.00           H
ATOM   1894 HG12 ILE A 705      27.990  41.710  52.390  1.00  0.00           H
ATOM   1895  CD  ILE A 705      27.690  41.460  54.510  1.00  0.00           C
ATOM   1896  HD1 ILE A 705      27.220  42.160  55.240  1.00  0.00           H
ATOM   1897  HD2 ILE A 705      28.590  40.970  54.930  1.00  0.00           H
ATOM   1898  HD3 ILE A 705      26.950  40.660  54.290  1.00  0.00           H
ATOM   1899  C   ILE A 705      26.500  45.320  51.470  1.00  0.00           C
ATOM   1900  O   ILE A 705      26.260  45.010  50.270  1.00  0.00           O
ATOM   1901  N   VAL A 706      25.840  46.380  51.930  1.00  0.00           N
ATOM   1902  HN  VAL A 706      25.780  46.450  52.910  1.00  0.00           H
ATOM   1903  CA  VAL A 706      25.100  47.340  51.110  1.00  0.00           C
ATOM   1904  HA  VAL A 706      24.310  46.790  50.630  1.00  0.00           H
ATOM   1905  CB  VAL A 706      24.330  48.430  51.930  1.00  0.00           C
ATOM   1906  HB  VAL A 706      25.040  49.130  52.420  1.00  0.00           H
ATOM   1907  CG1 VAL A 706      23.340  49.180  50.990  1.00  0.00           C
ATOM   1908 HG11 VAL A 706      22.960  50.060  51.550  1.00  0.00           H
ATOM   1909 HG12 VAL A 706      22.510  48.520  50.670  1.00  0.00           H
ATOM   1910 HG13 VAL A 706      23.810  49.590  50.080  1.00  0.00           H
ATOM   1911  CG2 VAL A 706      23.440  47.700  53.030  1.00  0.00           C
ATOM   1912 HG21 VAL A 706      22.570  47.090  52.680  1.00  0.00           H
ATOM   1913 HG22 VAL A 706      23.060  48.520  53.670  1.00  0.00           H
ATOM   1914 HG23 VAL A 706      24.150  47.200  53.720  1.00  0.00           H
ATOM   1915  C   VAL A 706      25.930  48.010  49.980  1.00  0.00           C
ATOM   1916  O   VAL A 706      25.540  48.040  48.790  1.00  0.00           O
ATOM   1917  N   LEU A 707      27.170  48.460  50.250  1.00  0.00           N
ATOM   1918  HN  LEU A 707      27.540  48.430  51.180  1.00  0.00           H
ATOM   1919  CA  LEU A 707      28.060  49.080  49.310  1.00  0.00           C
ATOM   1920  HA  LEU A 707      27.580  49.910  48.830  1.00  0.00           H
ATOM   1921  CB  LEU A 707      29.250  49.670  50.110  1.00  0.00           C
ATOM   1922  HB1 LEU A 707      29.800  48.900  50.710  1.00  0.00           H
ATOM   1923  HB2 LEU A 707      28.870  50.440  50.830  1.00  0.00           H
ATOM   1924  CG  LEU A 707      30.360  50.370  49.270  1.00  0.00           C
ATOM   1925  HG  LEU A 707      30.800  49.650  48.550  1.00  0.00           H
ATOM   1926  CD1 LEU A 707      29.830  51.440  48.290  1.00  0.00           C
ATOM   1927 HD11 LEU A 707      29.260  52.160  48.910  1.00  0.00           H
ATOM   1928 HD12 LEU A 707      29.170  50.950  47.540  1.00  0.00           H
ATOM   1929 HD13 LEU A 707      30.670  52.000  47.820  1.00  0.00           H
ATOM   1930  CD2 LEU A 707      31.410  51.000  50.280  1.00  0.00           C
ATOM   1931 HD21 LEU A 707      31.310  50.420  51.230  1.00  0.00           H
ATOM   1932 HD22 LEU A 707      31.010  52.040  50.430  1.00  0.00           H
ATOM   1933 HD23 LEU A 707      32.360  51.170  49.720  1.00  0.00           H
ATOM   1934  C   LEU A 707      28.510  48.180  48.180  1.00  0.00           C
ATOM   1935  O   LEU A 707      28.540  48.550  47.050  1.00  0.00           O
ATOM   1936  N   VAL A 708      28.710  46.850  48.410  1.00  0.00           N
ATOM   1937  HN  VAL A 708      28.860  46.510  49.340  1.00  0.00           H
ATOM   1938  CA  VAL A 708      28.680  45.750  47.460  1.00  0.00           C
ATOM   1939  HA  VAL A 708      29.550  45.890  46.840  1.00  0.00           H
ATOM   1940  CB  VAL A 708      29.100  44.500  48.260  1.00  0.00           C
ATOM   1941  HB  VAL A 708      28.380  44.330  49.100  1.00  0.00           H
ATOM   1942  CG1 VAL A 708      29.210  43.200  47.330  1.00  0.00           C
ATOM   1943 HG11 VAL A 708      28.530  43.180  46.450  1.00  0.00           H
ATOM   1944 HG12 VAL A 708      28.950  42.200  47.770  1.00  0.00           H
ATOM   1945 HG13 VAL A 708      30.250  43.220  46.920  1.00  0.00           H
ATOM   1946  CG2 VAL A 708      30.480  44.710  48.990  1.00  0.00           C
ATOM   1947 HG21 VAL A 708      30.730  45.700  49.440  1.00  0.00           H
ATOM   1948 HG22 VAL A 708      31.250  44.690  48.180  1.00  0.00           H
ATOM   1949 HG23 VAL A 708      30.630  43.980  49.810  1.00  0.00           H
ATOM   1950  C   VAL A 708      27.390  45.570  46.610  1.00  0.00           C
ATOM   1951  O   VAL A 708      27.490  45.350  45.390  1.00  0.00           O
ATOM   1952  N   ALA A 709      26.150  45.770  47.250  1.00  0.00           N
ATOM   1953  HN  ALA A 709      26.150  46.130  48.180  1.00  0.00           H
ATOM   1954  CA  ALA A 709      24.880  45.580  46.580  1.00  0.00           C
ATOM   1955  HA  ALA A 709      24.950  44.730  45.910  1.00  0.00           H
ATOM   1956  CB  ALA A 709      23.840  45.260  47.680  1.00  0.00           C
ATOM   1957  HB1 ALA A 709      24.380  44.620  48.410  1.00  0.00           H
ATOM   1958  HB2 ALA A 709      22.910  44.750  47.370  1.00  0.00           H
ATOM   1959  HB3 ALA A 709      23.630  46.170  48.280  1.00  0.00           H
ATOM   1960  C   ALA A 709      24.280  46.750  45.820  1.00  0.00           C
ATOM   1961  O   ALA A 709      23.250  46.700  45.200  1.00  0.00           O
ATOM   1962  N   THR A 710      24.890  47.990  45.930  1.00  0.00           N
ATOM   1963  HN  THR A 710      25.680  48.130  46.500  1.00  0.00           H
ATOM   1964  CA  THR A 710      24.370  49.270  45.310  1.00  0.00           C
ATOM   1965  HA  THR A 710      23.640  48.960  44.580  1.00  0.00           H
ATOM   1966  CB  THR A 710      23.510  50.110  46.300  1.00  0.00           C
ATOM   1967  HB  THR A 710      22.870  49.420  46.890  1.00  0.00           H
ATOM   1968  OG1 THR A 710      22.510  50.950  45.740  1.00  0.00           O
ATOM   1969  HG1 THR A 710      22.260  50.550  44.910  1.00  0.00           H
ATOM   1970  CG2 THR A 710      24.270  50.900  47.370  1.00  0.00           C
ATOM   1971 HG21 THR A 710      24.830  50.120  47.950  1.00  0.00           H
ATOM   1972 HG22 THR A 710      23.530  51.350  48.050  1.00  0.00           H
ATOM   1973 HG23 THR A 710      24.970  51.660  46.950  1.00  0.00           H
ATOM   1974  C   THR A 710      25.390  50.140  44.620  1.00  0.00           C
ATOM   1975  O   THR A 710      26.590  50.160  44.910  1.00  0.00           O
ATOM   1976  N   ASP A 711      24.900  50.900  43.600  1.00  0.00           N
ATOM   1977  HN  ASP A 711      23.960  50.820  43.270  1.00  0.00           H
ATOM   1978  CA  ASP A 711      25.750  51.730  42.820  1.00  0.00           C
ATOM   1979  HA  ASP A 711      26.600  51.160  42.460  1.00  0.00           H
ATOM   1980  CB  ASP A 711      25.040  52.220  41.550  1.00  0.00           C
ATOM   1981  HB1 ASP A 711      24.040  52.670  41.780  1.00  0.00           H
ATOM   1982  HB2 ASP A 711      24.900  51.270  40.990  1.00  0.00           H
ATOM   1983  CG  ASP A 711      25.780  53.190  40.670  1.00  0.00           C
ATOM   1984  OD1 ASP A 711      26.960  53.500  40.750  1.00  0.00           O
ATOM   1985  OD2 ASP A 711      25.180  53.400  39.570  1.00  0.00           O
ATOM   1986  C   ASP A 711      26.360  52.880  43.570  1.00  0.00           C
ATOM   1987  O   ASP A 711      25.670  53.860  43.900  1.00  0.00           O
ATOM   1988  N   ALA A 712      27.660  52.880  43.790  1.00  0.00           N
ATOM   1989  HN  ALA A 712      28.140  52.020  43.600  1.00  0.00           H
ATOM   1990  CA  ALA A 712      28.340  53.950  44.560  1.00  0.00           C
ATOM   1991  HA  ALA A 712      27.630  54.660  44.920  1.00  0.00           H
ATOM   1992  CB  ALA A 712      29.050  53.190  45.660  1.00  0.00           C
ATOM   1993  HB1 ALA A 712      28.310  52.560  46.190  1.00  0.00           H
ATOM   1994  HB2 ALA A 712      29.430  53.950  46.380  1.00  0.00           H
ATOM   1995  HB3 ALA A 712      29.830  52.530  45.240  1.00  0.00           H
ATOM   1996  C   ALA A 712      29.340  54.650  43.720  1.00  0.00           C
ATOM   1997  O   ALA A 712      30.450  54.970  44.160  1.00  0.00           O
ATOM   1998  N   SER A 713      29.040  54.750  42.360  1.00  0.00           N
ATOM   1999  HN  SER A 713      28.200  54.400  41.940  1.00  0.00           H
ATOM   2000  CA  SER A 713      30.000  55.290  41.460  1.00  0.00           C
ATOM   2001  HA  SER A 713      30.910  54.730  41.570  1.00  0.00           H
ATOM   2002  CB  SER A 713      29.790  54.900  39.910  1.00  0.00           C
ATOM   2003  HB1 SER A 713      29.950  53.800  39.840  1.00  0.00           H
ATOM   2004  HB2 SER A 713      30.580  55.350  39.270  1.00  0.00           H
ATOM   2005  OG  SER A 713      28.480  55.330  39.520  1.00  0.00           O
ATOM   2006  HG1 SER A 713      27.820  54.740  39.890  1.00  0.00           H
ATOM   2007  C   SER A 713      30.210  56.800  41.690  1.00  0.00           C
ATOM   2008  O   SER A 713      31.270  57.380  41.380  1.00  0.00           O
ATOM   2009  N   SER A 714      29.340  57.430  42.480  1.00  0.00           N
ATOM   2010  HN  SER A 714      28.480  56.990  42.710  1.00  0.00           H
ATOM   2011  CA  SER A 714      29.480  58.740  43.080  1.00  0.00           C
ATOM   2012  HA  SER A 714      29.590  59.430  42.240  1.00  0.00           H
ATOM   2013  CB  SER A 714      28.280  59.030  43.950  1.00  0.00           C
ATOM   2014  HB1 SER A 714      27.450  59.080  43.220  1.00  0.00           H
ATOM   2015  HB2 SER A 714      28.240  59.990  44.510  1.00  0.00           H
ATOM   2016  OG  SER A 714      28.020  57.950  44.780  1.00  0.00           O
ATOM   2017  HG1 SER A 714      27.270  58.270  45.290  1.00  0.00           H
ATOM   2018  C   SER A 714      30.770  58.860  43.860  1.00  0.00           C
ATOM   2019  O   SER A 714      31.540  59.780  43.610  1.00  0.00           O
ATOM   2020  N   LEU A 715      31.160  57.950  44.740  1.00  0.00           N
ATOM   2021  HN  LEU A 715      30.440  57.300  44.950  1.00  0.00           H
ATOM   2022  CA  LEU A 715      32.380  58.030  45.540  1.00  0.00           C
ATOM   2023  HA  LEU A 715      32.340  59.010  45.990  1.00  0.00           H
ATOM   2024  CB  LEU A 715      32.400  56.890  46.630  1.00  0.00           C
ATOM   2025  HB1 LEU A 715      33.030  57.240  47.480  1.00  0.00           H
ATOM   2026  HB2 LEU A 715      32.890  55.970  46.240  1.00  0.00           H
ATOM   2027  CG  LEU A 715      31.050  56.470  47.260  1.00  0.00           C
ATOM   2028  HG  LEU A 715      30.440  56.180  46.370  1.00  0.00           H
ATOM   2029  CD1 LEU A 715      31.220  55.220  48.100  1.00  0.00           C
ATOM   2030 HD11 LEU A 715      30.220  54.850  48.370  1.00  0.00           H
ATOM   2031 HD12 LEU A 715      31.700  55.440  49.080  1.00  0.00           H
ATOM   2032 HD13 LEU A 715      31.870  54.490  47.580  1.00  0.00           H
ATOM   2033  CD2 LEU A 715      30.250  57.560  48.010  1.00  0.00           C
ATOM   2034 HD21 LEU A 715      30.400  58.560  47.540  1.00  0.00           H
ATOM   2035 HD22 LEU A 715      30.740  57.580  49.000  1.00  0.00           H
ATOM   2036 HD23 LEU A 715      29.160  57.340  48.150  1.00  0.00           H
ATOM   2037  C   LEU A 715      33.700  58.140  44.730  1.00  0.00           C
ATOM   2038  O   LEU A 715      34.470  59.000  45.110  1.00  0.00           O
ATOM   2039  N   VAL A 716      34.000  57.420  43.610  1.00  0.00           N
ATOM   2040  HN  VAL A 716      33.460  56.650  43.270  1.00  0.00           H
ATOM   2041  CA  VAL A 716      35.230  57.510  42.740  1.00  0.00           C
ATOM   2042  HA  VAL A 716      36.160  57.530  43.290  1.00  0.00           H
ATOM   2043  CB  VAL A 716      35.380  56.310  41.810  1.00  0.00           C
ATOM   2044  HB  VAL A 716      36.290  56.340  41.180  1.00  0.00           H
ATOM   2045  CG1 VAL A 716      35.630  55.060  42.710  1.00  0.00           C
ATOM   2046 HG11 VAL A 716      36.560  55.170  43.290  1.00  0.00           H
ATOM   2047 HG12 VAL A 716      35.760  54.090  42.170  1.00  0.00           H
ATOM   2048 HG13 VAL A 716      34.860  54.870  43.490  1.00  0.00           H
ATOM   2049  CG2 VAL A 716      34.060  55.900  41.040  1.00  0.00           C
ATOM   2050 HG21 VAL A 716      33.650  56.660  40.340  1.00  0.00           H
ATOM   2051 HG22 VAL A 716      33.320  55.710  41.860  1.00  0.00           H
ATOM   2052 HG23 VAL A 716      34.340  55.070  40.370  1.00  0.00           H
ATOM   2053  C   VAL A 716      35.120  58.780  41.880  1.00  0.00           C
ATOM   2054  O   VAL A 716      36.210  59.330  41.600  1.00  0.00           O
ATOM   2055  N   CYS A 717      33.920  59.280  41.560  1.00  0.00           N
ATOM   2056  HN  CYS A 717      33.140  58.700  41.810  1.00  0.00           H
ATOM   2057  CA  CYS A 717      33.590  60.570  40.940  1.00  0.00           C
ATOM   2058  HA  CYS A 717      34.130  60.640  40.010  1.00  0.00           H
ATOM   2059  CB  CYS A 717      32.090  60.700  40.470  1.00  0.00           C
ATOM   2060  HB1 CYS A 717      31.500  60.390  41.350  1.00  0.00           H
ATOM   2061  HB2 CYS A 717      31.870  60.000  39.650  1.00  0.00           H
ATOM   2062  SG  CYS A 717      31.550  62.330  39.830  1.00  0.00           S
ATOM   2063  HG1 CYS A 717      31.100  62.750  41.010  1.00  0.00           H
ATOM   2064  C   CYS A 717      34.030  61.760  41.760  1.00  0.00           C
ATOM   2065  O   CYS A 717      34.700  62.690  41.310  1.00  0.00           O
ATOM   2066  N   TYR A 718      33.750  61.700  43.080  1.00  0.00           N
ATOM   2067  HN  TYR A 718      33.400  60.870  43.530  1.00  0.00           H
ATOM   2068  CA  TYR A 718      33.980  62.770  43.990  1.00  0.00           C
ATOM   2069  HA  TYR A 718      33.600  63.690  43.590  1.00  0.00           H
ATOM   2070  CB  TYR A 718      33.220  62.450  45.370  1.00  0.00           C
ATOM   2071  HB1 TYR A 718      33.600  63.030  46.250  1.00  0.00           H
ATOM   2072  HB2 TYR A 718      33.470  61.380  45.580  1.00  0.00           H
ATOM   2073  CG  TYR A 718      31.670  62.490  45.420  1.00  0.00           C
ATOM   2074  CD1 TYR A 718      30.840  62.660  44.320  1.00  0.00           C
ATOM   2075  HD1 TYR A 718      31.270  62.760  43.330  1.00  0.00           H
ATOM   2076  CE1 TYR A 718      29.470  62.600  44.410  1.00  0.00           C
ATOM   2077  HE1 TYR A 718      28.880  62.660  43.520  1.00  0.00           H
ATOM   2078  CZ  TYR A 718      28.840  62.510  45.640  1.00  0.00           C
ATOM   2079  OH  TYR A 718      27.420  62.390  45.660  1.00  0.00           O
ATOM   2080  HH  TYR A 718      27.090  62.860  44.900  1.00  0.00           H
ATOM   2081  CD2 TYR A 718      31.080  62.430  46.700  1.00  0.00           C
ATOM   2082  HD2 TYR A 718      31.630  62.380  47.630  1.00  0.00           H
ATOM   2083  CE2 TYR A 718      29.640  62.430  46.820  1.00  0.00           C
ATOM   2084  HE2 TYR A 718      29.180  62.240  47.790  1.00  0.00           H
ATOM   2085  C   TYR A 718      35.400  63.150  44.310  1.00  0.00           C
ATOM   2086  O   TYR A 718      35.640  64.250  44.770  1.00  0.00           O
ATOM   2087  N   ILE A 719      36.340  62.200  44.200  1.00  0.00           N
ATOM   2088  HN  ILE A 719      36.130  61.310  43.780  1.00  0.00           H
ATOM   2089  CA  ILE A 719      37.730  62.330  44.560  1.00  0.00           C
ATOM   2090  HA  ILE A 719      37.820  63.220  45.160  1.00  0.00           H
ATOM   2091  CB  ILE A 719      38.070  61.140  45.400  1.00  0.00           C
ATOM   2092  HB  ILE A 719      37.190  60.820  45.990  1.00  0.00           H
ATOM   2093  CG2 ILE A 719      38.600  59.980  44.690  1.00  0.00           C
ATOM   2094 HG21 ILE A 719      38.460  59.020  45.230  1.00  0.00           H
ATOM   2095 HG22 ILE A 719      39.700  60.100  44.600  1.00  0.00           H
ATOM   2096 HG23 ILE A 719      38.310  59.880  43.630  1.00  0.00           H
ATOM   2097  CG1 ILE A 719      39.030  61.520  46.580  1.00  0.00           C
ATOM   2098 HG11 ILE A 719      38.490  62.280  47.170  1.00  0.00           H
ATOM   2099 HG12 ILE A 719      39.970  61.920  46.170  1.00  0.00           H
ATOM   2100  CD  ILE A 719      39.580  60.480  47.570  1.00  0.00           C
ATOM   2101  HD1 ILE A 719      40.060  60.960  48.440  1.00  0.00           H
ATOM   2102  HD2 ILE A 719      40.280  59.720  47.170  1.00  0.00           H
ATOM   2103  HD3 ILE A 719      38.690  59.870  47.880  1.00  0.00           H
ATOM   2104  C   ILE A 719      38.470  62.480  43.310  1.00  0.00           C
ATOM   2105  O   ILE A 719      38.010  62.110  42.220  1.00  0.00           O
ATOM   2106  N   THR A 720      39.700  63.070  43.330  1.00  0.00           N
ATOM   2107  HN  THR A 720      40.060  63.520  44.150  1.00  0.00           H
ATOM   2108  CA  THR A 720      40.560  63.210  42.180  1.00  0.00           C
ATOM   2109  HA  THR A 720      39.870  63.250  41.340  1.00  0.00           H
ATOM   2110  CB  THR A 720      41.380  64.600  42.210  1.00  0.00           C
ATOM   2111  HB  THR A 720      41.760  64.750  41.180  1.00  0.00           H
ATOM   2112  OG1 THR A 720      42.390  64.620  43.140  1.00  0.00           O
ATOM   2113  HG1 THR A 720      42.840  65.450  43.000  1.00  0.00           H
ATOM   2114  CG2 THR A 720      40.350  65.660  42.580  1.00  0.00           C
ATOM   2115 HG21 THR A 720      39.370  65.630  42.060  1.00  0.00           H
ATOM   2116 HG22 THR A 720      40.740  66.650  42.250  1.00  0.00           H
ATOM   2117 HG23 THR A 720      40.170  65.730  43.680  1.00  0.00           H
ATOM   2118  C   THR A 720      41.440  62.040  41.980  1.00  0.00           C
ATOM   2119  O   THR A 720      41.650  61.240  42.890  1.00  0.00           O
ATOM   2120  N   ARG A 721      41.920  61.940  40.770  1.00  0.00           N
ATOM   2121  HN  ARG A 721      41.540  62.490  40.020  1.00  0.00           H
ATOM   2122  CA  ARG A 721      42.840  60.870  40.480  1.00  0.00           C
ATOM   2123  HA  ARG A 721      42.530  59.990  41.020  1.00  0.00           H
ATOM   2124  CB  ARG A 721      42.880  60.620  38.880  1.00  0.00           C
ATOM   2125  HB1 ARG A 721      43.590  59.810  38.660  1.00  0.00           H
ATOM   2126  HB2 ARG A 721      43.280  61.600  38.510  1.00  0.00           H
ATOM   2127  CG  ARG A 721      41.530  60.350  38.130  1.00  0.00           C
ATOM   2128  HG1 ARG A 721      41.730  60.640  37.070  1.00  0.00           H
ATOM   2129  HG2 ARG A 721      40.680  60.980  38.470  1.00  0.00           H
ATOM   2130  CD  ARG A 721      41.190  58.840  38.220  1.00  0.00           C
ATOM   2131  HD1 ARG A 721      42.150  58.280  38.150  1.00  0.00           H
ATOM   2132  HD2 ARG A 721      40.500  58.590  37.380  1.00  0.00           H
ATOM   2133  NE  ARG A 721      40.520  58.430  39.530  1.00  0.00           N
ATOM   2134  HE  ARG A 721      41.010  57.880  40.190  1.00  0.00           H
ATOM   2135  CZ  ARG A 721      39.300  58.770  39.870  1.00  0.00           C
ATOM   2136  NH1 ARG A 721      38.450  59.430  39.140  1.00  0.00           N
ATOM   2137 HH11 ARG A 721      38.750  59.880  38.300  1.00  0.00           H
ATOM   2138 HH12 ARG A 721      37.470  59.410  39.360  1.00  0.00           H
ATOM   2139  NH2 ARG A 721      38.850  58.430  41.100  1.00  0.00           N
ATOM   2140 HH21 ARG A 721      39.430  57.810  41.640  1.00  0.00           H
ATOM   2141 HH22 ARG A 721      37.960  58.730  41.410  1.00  0.00           H
ATOM   2142  C   ARG A 721      44.220  61.040  41.040  1.00  0.00           C
ATOM   2143  O   ARG A 721      44.940  60.140  41.470  1.00  0.00           O
ATOM   2144  N   PHE A 722      44.610  62.320  41.070  1.00  0.00           N
ATOM   2145  HN  PHE A 722      44.090  63.040  40.620  1.00  0.00           H
ATOM   2146  CA  PHE A 722      45.790  62.800  41.770  1.00  0.00           C
ATOM   2147  HA  PHE A 722      46.570  62.100  41.510  1.00  0.00           H
ATOM   2148  CB  PHE A 722      46.370  64.190  41.410  1.00  0.00           C
ATOM   2149  HB1 PHE A 722      45.490  64.790  41.070  1.00  0.00           H
ATOM   2150  HB2 PHE A 722      47.000  64.100  40.500  1.00  0.00           H
ATOM   2151  CG  PHE A 722      47.160  64.930  42.460  1.00  0.00           C
ATOM   2152  CD1 PHE A 722      48.460  64.460  42.770  1.00  0.00           C
ATOM   2153  HD1 PHE A 722      48.680  63.570  42.190  1.00  0.00           H
ATOM   2154  CE1 PHE A 722      49.180  64.890  43.920  1.00  0.00           C
ATOM   2155  HE1 PHE A 722      50.110  64.460  44.260  1.00  0.00           H
ATOM   2156  CZ  PHE A 722      48.630  66.020  44.570  1.00  0.00           C
ATOM   2157  HZ  PHE A 722      49.170  66.290  45.470  1.00  0.00           H
ATOM   2158  CD2 PHE A 722      46.640  65.990  43.260  1.00  0.00           C
ATOM   2159  HD2 PHE A 722      45.650  66.350  43.070  1.00  0.00           H
ATOM   2160  CE2 PHE A 722      47.310  66.470  44.320  1.00  0.00           C
ATOM   2161  HE2 PHE A 722      47.000  67.310  44.940  1.00  0.00           H
ATOM   2162  C   PHE A 722      45.700  62.520  43.320  1.00  0.00           C
ATOM   2163  O   PHE A 722      46.680  62.050  43.880  1.00  0.00           O
ATOM   2164  N   THR A 723      44.540  62.720  43.930  1.00  0.00           N
ATOM   2165  HN  THR A 723      43.760  63.070  43.420  1.00  0.00           H
ATOM   2166  CA  THR A 723      44.350  62.460  45.420  1.00  0.00           C
ATOM   2167  HA  THR A 723      45.130  62.880  46.050  1.00  0.00           H
ATOM   2168  CB  THR A 723      42.950  62.870  45.930  1.00  0.00           C
ATOM   2169  HB  THR A 723      42.060  62.350  45.510  1.00  0.00           H
ATOM   2170  OG1 THR A 723      42.810  64.250  45.700  1.00  0.00           O
ATOM   2171  HG1 THR A 723      42.750  64.370  44.750  1.00  0.00           H
ATOM   2172  CG2 THR A 723      42.940  62.730  47.440  1.00  0.00           C
ATOM   2173 HG21 THR A 723      43.640  63.420  47.960  1.00  0.00           H
ATOM   2174 HG22 THR A 723      43.080  61.660  47.720  1.00  0.00           H
ATOM   2175 HG23 THR A 723      41.990  63.080  47.900  1.00  0.00           H
ATOM   2176  C   THR A 723      44.520  60.980  45.730  1.00  0.00           C
ATOM   2177  O   THR A 723      45.210  60.520  46.710  1.00  0.00           O
ATOM   2178  N   GLU A 724      44.010  60.040  44.830  1.00  0.00           N
ATOM   2179  HN  GLU A 724      43.500  60.370  44.040  1.00  0.00           H
ATOM   2180  CA  GLU A 724      44.260  58.650  44.930  1.00  0.00           C
ATOM   2181  HA  GLU A 724      43.870  58.440  45.920  1.00  0.00           H
ATOM   2182  CB  GLU A 724      43.600  57.940  43.720  1.00  0.00           C
ATOM   2183  HB1 GLU A 724      44.090  56.960  43.540  1.00  0.00           H
ATOM   2184  HB2 GLU A 724      43.720  58.660  42.890  1.00  0.00           H
ATOM   2185  CG  GLU A 724      42.080  57.610  43.850  1.00  0.00           C
ATOM   2186  HG1 GLU A 724      41.590  58.560  44.200  1.00  0.00           H
ATOM   2187  HG2 GLU A 724      41.830  56.760  44.510  1.00  0.00           H
ATOM   2188  CD  GLU A 724      41.490  57.210  42.480  1.00  0.00           C
ATOM   2189  OE1 GLU A 724      42.070  57.330  41.370  1.00  0.00           O
ATOM   2190  OE2 GLU A 724      40.390  56.710  42.530  1.00  0.00           O
ATOM   2191  C   GLU A 724      45.800  58.240  44.950  1.00  0.00           C
ATOM   2192  O   GLU A 724      46.230  57.400  45.770  1.00  0.00           O
ATOM   2193  N   GLU A 725      46.580  58.810  43.990  1.00  0.00           N
ATOM   2194  HN  GLU A 725      46.220  59.510  43.370  1.00  0.00           H
ATOM   2195  CA  GLU A 725      48.030  58.700  43.900  1.00  0.00           C
ATOM   2196  HA  GLU A 725      48.230  57.660  43.720  1.00  0.00           H
ATOM   2197  CB  GLU A 725      48.460  59.440  42.680  1.00  0.00           C
ATOM   2198  HB1 GLU A 725      49.560  59.550  42.710  1.00  0.00           H
ATOM   2199  HB2 GLU A 725      48.200  60.520  42.540  1.00  0.00           H
ATOM   2200  CG  GLU A 725      48.100  58.670  41.380  1.00  0.00           C
ATOM   2201  HG1 GLU A 725      47.010  58.710  41.140  1.00  0.00           H
ATOM   2202  HG2 GLU A 725      48.300  57.590  41.460  1.00  0.00           H
ATOM   2203  CD  GLU A 725      48.830  59.230  40.230  1.00  0.00           C
ATOM   2204  OE1 GLU A 725      50.090  59.100  40.200  1.00  0.00           O
ATOM   2205  OE2 GLU A 725      48.200  59.950  39.410  1.00  0.00           O
ATOM   2206  C   GLU A 725      48.770  59.240  45.140  1.00  0.00           C
ATOM   2207  O   GLU A 725      49.750  58.700  45.680  1.00  0.00           O
ATOM   2208  N   ALA A 726      48.220  60.380  45.610  1.00  0.00           N
ATOM   2209  HN  ALA A 726      47.450  60.880  45.200  1.00  0.00           H
ATOM   2210  CA  ALA A 726      48.680  61.080  46.780  1.00  0.00           C
ATOM   2211  HA  ALA A 726      49.740  61.270  46.710  1.00  0.00           H
ATOM   2212  CB  ALA A 726      48.040  62.460  47.060  1.00  0.00           C
ATOM   2213  HB1 ALA A 726      48.110  63.140  46.180  1.00  0.00           H
ATOM   2214  HB2 ALA A 726      48.450  62.950  47.960  1.00  0.00           H
ATOM   2215  HB3 ALA A 726      46.940  62.340  47.210  1.00  0.00           H
ATOM   2216  C   ALA A 726      48.600  60.310  48.050  1.00  0.00           C
ATOM   2217  O   ALA A 726      49.570  60.250  48.830  1.00  0.00           O
ATOM   2218  N   PHE A 727      47.440  59.680  48.300  1.00  0.00           N
ATOM   2219  HN  PHE A 727      46.660  59.770  47.700  1.00  0.00           H
ATOM   2220  CA  PHE A 727      47.270  58.770  49.360  1.00  0.00           C
ATOM   2221  HA  PHE A 727      47.470  59.290  50.290  1.00  0.00           H
ATOM   2222  CB  PHE A 727      45.790  58.430  49.440  1.00  0.00           C
ATOM   2223  HB1 PHE A 727      45.630  57.470  49.990  1.00  0.00           H
ATOM   2224  HB2 PHE A 727      45.560  58.130  48.400  1.00  0.00           H
ATOM   2225  CG  PHE A 727      44.800  59.490  49.930  1.00  0.00           C
ATOM   2226  CD1 PHE A 727      45.140  60.690  50.550  1.00  0.00           C
ATOM   2227  HD1 PHE A 727      46.140  60.960  50.850  1.00  0.00           H
ATOM   2228  CE1 PHE A 727      44.040  61.560  50.860  1.00  0.00           C
ATOM   2229  HE1 PHE A 727      44.230  62.460  51.420  1.00  0.00           H
ATOM   2230  CZ  PHE A 727      42.700  61.160  50.790  1.00  0.00           C
ATOM   2231  HZ  PHE A 727      41.960  61.870  51.120  1.00  0.00           H
ATOM   2232  CD2 PHE A 727      43.470  59.110  49.800  1.00  0.00           C
ATOM   2233  HD2 PHE A 727      43.350  58.060  49.580  1.00  0.00           H
ATOM   2234  CE2 PHE A 727      42.370  59.930  50.180  1.00  0.00           C
ATOM   2235  HE2 PHE A 727      41.380  59.530  50.010  1.00  0.00           H
ATOM   2236  C   PHE A 727      48.260  57.590  49.400  1.00  0.00           C
ATOM   2237  O   PHE A 727      48.790  57.150  50.430  1.00  0.00           O
ATOM   2238  N   ALA A 728      48.640  56.980  48.180  1.00  0.00           N
ATOM   2239  HN  ALA A 728      48.210  57.160  47.300  1.00  0.00           H
ATOM   2240  CA  ALA A 728      49.640  56.060  48.140  1.00  0.00           C
ATOM   2241  HA  ALA A 728      49.470  55.320  48.910  1.00  0.00           H
ATOM   2242  CB  ALA A 728      49.670  55.320  46.800  1.00  0.00           C
ATOM   2243  HB1 ALA A 728      50.260  54.390  46.880  1.00  0.00           H
ATOM   2244  HB2 ALA A 728      50.070  55.970  45.990  1.00  0.00           H
ATOM   2245  HB3 ALA A 728      48.660  55.000  46.470  1.00  0.00           H
ATOM   2246  C   ALA A 728      51.130  56.560  48.570  1.00  0.00           C
ATOM   2247  O   ALA A 728      51.760  55.900  49.390  1.00  0.00           O
ATOM   2248  N   ALA A 729      51.590  57.810  48.090  1.00  0.00           N
ATOM   2249  HN  ALA A 729      51.100  58.240  47.340  1.00  0.00           H
ATOM   2250  CA  ALA A 729      52.760  58.470  48.660  1.00  0.00           C
ATOM   2251  HA  ALA A 729      53.520  57.720  48.580  1.00  0.00           H
ATOM   2252  CB  ALA A 729      53.050  59.730  47.900  1.00  0.00           C
ATOM   2253  HB1 ALA A 729      54.000  60.220  48.170  1.00  0.00           H
ATOM   2254  HB2 ALA A 729      52.200  60.420  48.020  1.00  0.00           H
ATOM   2255  HB3 ALA A 729      53.340  59.520  46.850  1.00  0.00           H
ATOM   2256  C   ALA A 729      52.700  58.740  50.150  1.00  0.00           C
ATOM   2257  O   ALA A 729      53.590  58.440  50.980  1.00  0.00           O
ATOM   2258  N   LEU A 730      51.570  59.320  50.590  1.00  0.00           N
ATOM   2259  HN  LEU A 730      50.840  59.440  49.910  1.00  0.00           H
ATOM   2260  CA  LEU A 730      51.260  59.720  52.000  1.00  0.00           C
ATOM   2261  HA  LEU A 730      51.970  60.500  52.250  1.00  0.00           H
ATOM   2262  CB  LEU A 730      49.880  60.270  52.000  1.00  0.00           C
ATOM   2263  HB1 LEU A 730      49.130  59.520  51.680  1.00  0.00           H
ATOM   2264  HB2 LEU A 730      49.860  61.220  51.410  1.00  0.00           H
ATOM   2265  CG  LEU A 730      49.420  60.840  53.380  1.00  0.00           C
ATOM   2266  HG  LEU A 730      49.400  60.030  54.120  1.00  0.00           H
ATOM   2267  CD1 LEU A 730      50.340  61.940  54.000  1.00  0.00           C
ATOM   2268 HD11 LEU A 730      50.460  62.900  53.450  1.00  0.00           H
ATOM   2269 HD12 LEU A 730      51.370  61.540  54.100  1.00  0.00           H
ATOM   2270 HD13 LEU A 730      49.790  62.000  54.960  1.00  0.00           H
ATOM   2271  CD2 LEU A 730      47.930  61.380  53.190  1.00  0.00           C
ATOM   2272 HD21 LEU A 730      47.270  60.680  52.640  1.00  0.00           H
ATOM   2273 HD22 LEU A 730      47.980  62.400  52.760  1.00  0.00           H
ATOM   2274 HD23 LEU A 730      47.480  61.310  54.210  1.00  0.00           H
ATOM   2275  C   LEU A 730      51.400  58.560  52.980  1.00  0.00           C
ATOM   2276  O   LEU A 730      52.060  58.690  54.050  1.00  0.00           O
ATOM   2277  N   ILE A 731      50.710  57.410  52.820  1.00  0.00           N
ATOM   2278  HN  ILE A 731      50.100  57.440  52.020  1.00  0.00           H
ATOM   2279  CA  ILE A 731      50.720  56.280  53.760  1.00  0.00           C
ATOM   2280  HA  ILE A 731      50.490  56.670  54.740  1.00  0.00           H
ATOM   2281  CB  ILE A 731      49.750  55.150  53.370  1.00  0.00           C
ATOM   2282  HB  ILE A 731      48.750  55.640  53.230  1.00  0.00           H
ATOM   2283  CG2 ILE A 731      50.160  54.590  52.020  1.00  0.00           C
ATOM   2284 HG21 ILE A 731      51.100  54.020  52.190  1.00  0.00           H
ATOM   2285 HG22 ILE A 731      50.440  55.410  51.320  1.00  0.00           H
ATOM   2286 HG23 ILE A 731      49.330  53.980  51.620  1.00  0.00           H
ATOM   2287  CG1 ILE A 731      49.550  54.120  54.450  1.00  0.00           C
ATOM   2288 HG11 ILE A 731      50.440  53.450  54.570  1.00  0.00           H
ATOM   2289 HG12 ILE A 731      48.690  53.450  54.210  1.00  0.00           H
ATOM   2290  CD  ILE A 731      49.210  54.740  55.840  1.00  0.00           C
ATOM   2291  HD1 ILE A 731      48.270  55.330  55.810  1.00  0.00           H
ATOM   2292  HD2 ILE A 731      50.060  55.360  56.180  1.00  0.00           H
ATOM   2293  HD3 ILE A 731      49.120  53.940  56.610  1.00  0.00           H
ATOM   2294  C   ILE A 731      52.120  55.680  54.000  1.00  0.00           C
ATOM   2295  O   ILE A 731      52.640  55.470  55.080  1.00  0.00           O
ATOM   2296  N   CYS A 732      52.960  55.620  52.860  1.00  0.00           N
ATOM   2297  HN  CYS A 732      52.560  55.850  51.980  1.00  0.00           H
ATOM   2298  CA  CYS A 732      54.400  55.200  53.010  1.00  0.00           C
ATOM   2299  HA  CYS A 732      54.440  54.340  53.660  1.00  0.00           H
ATOM   2300  CB  CYS A 732      55.090  54.880  51.680  1.00  0.00           C
ATOM   2301  HB1 CYS A 732      56.100  54.640  52.050  1.00  0.00           H
ATOM   2302  HB2 CYS A 732      55.350  55.650  50.930  1.00  0.00           H
ATOM   2303  SG  CYS A 732      54.320  53.490  50.740  1.00  0.00           S
ATOM   2304  HG1 CYS A 732      53.580  54.300  49.990  1.00  0.00           H
ATOM   2305  C   CYS A 732      55.180  56.240  53.750  1.00  0.00           C
ATOM   2306  O   CYS A 732      56.050  55.950  54.560  1.00  0.00           O
ATOM   2307  N   ILE A 733      54.900  57.510  53.450  1.00  0.00           N
ATOM   2308  HN  ILE A 733      54.140  57.720  52.840  1.00  0.00           H
ATOM   2309  CA  ILE A 733      55.590  58.570  54.180  1.00  0.00           C
ATOM   2310  HA  ILE A 733      56.660  58.390  54.110  1.00  0.00           H
ATOM   2311  CB  ILE A 733      55.350  59.960  53.590  1.00  0.00           C
ATOM   2312  HB  ILE A 733      54.290  60.070  53.300  1.00  0.00           H
ATOM   2313  CG2 ILE A 733      55.770  61.140  54.450  1.00  0.00           C
ATOM   2314 HG21 ILE A 733      56.850  61.070  54.700  1.00  0.00           H
ATOM   2315 HG22 ILE A 733      55.220  61.230  55.410  1.00  0.00           H
ATOM   2316 HG23 ILE A 733      55.690  62.170  54.040  1.00  0.00           H
ATOM   2317  CG1 ILE A 733      56.050  60.150  52.160  1.00  0.00           C
ATOM   2318 HG11 ILE A 733      55.990  59.240  51.520  1.00  0.00           H
ATOM   2319 HG12 ILE A 733      57.130  60.380  52.230  1.00  0.00           H
ATOM   2320  CD  ILE A 733      55.360  61.410  51.540  1.00  0.00           C
ATOM   2321  HD1 ILE A 733      54.250  61.310  51.500  1.00  0.00           H
ATOM   2322  HD2 ILE A 733      55.610  61.400  50.460  1.00  0.00           H
ATOM   2323  HD3 ILE A 733      55.590  62.430  51.920  1.00  0.00           H
ATOM   2324  C   ILE A 733      55.230  58.620  55.680  1.00  0.00           C
ATOM   2325  O   ILE A 733      56.120  58.890  56.460  1.00  0.00           O
ATOM   2326  N   ILE A 734      53.990  58.320  56.020  1.00  0.00           N
ATOM   2327  HN  ILE A 734      53.270  58.260  55.330  1.00  0.00           H
ATOM   2328  CA  ILE A 734      53.520  58.030  57.360  1.00  0.00           C
ATOM   2329  HA  ILE A 734      53.770  58.890  57.960  1.00  0.00           H
ATOM   2330  CB  ILE A 734      51.970  57.780  57.480  1.00  0.00           C
ATOM   2331  HB  ILE A 734      51.640  56.970  56.800  1.00  0.00           H
ATOM   2332  CG2 ILE A 734      51.510  57.280  58.900  1.00  0.00           C
ATOM   2333 HG21 ILE A 734      51.820  56.220  59.010  1.00  0.00           H
ATOM   2334 HG22 ILE A 734      50.420  57.480  59.040  1.00  0.00           H
ATOM   2335 HG23 ILE A 734      51.980  57.820  59.750  1.00  0.00           H
ATOM   2336  CG1 ILE A 734      51.190  59.030  57.220  1.00  0.00           C
ATOM   2337 HG11 ILE A 734      50.090  58.850  57.230  1.00  0.00           H
ATOM   2338 HG12 ILE A 734      51.300  59.360  56.170  1.00  0.00           H
ATOM   2339  CD  ILE A 734      51.530  60.230  58.120  1.00  0.00           C
ATOM   2340  HD1 ILE A 734      52.550  60.620  57.920  1.00  0.00           H
ATOM   2341  HD2 ILE A 734      51.270  60.040  59.190  1.00  0.00           H
ATOM   2342  HD3 ILE A 734      50.930  61.140  57.890  1.00  0.00           H
ATOM   2343  C   ILE A 734      54.310  56.870  57.930  1.00  0.00           C
ATOM   2344  O   ILE A 734      54.850  57.000  59.010  1.00  0.00           O
ATOM   2345  N   PHE A 735      54.540  55.700  57.280  1.00  0.00           N
ATOM   2346  HN  PHE A 735      54.000  55.550  56.450  1.00  0.00           H
ATOM   2347  CA  PHE A 735      55.330  54.650  57.760  1.00  0.00           C
ATOM   2348  HA  PHE A 735      54.930  54.280  58.690  1.00  0.00           H
ATOM   2349  CB  PHE A 735      55.180  53.330  56.840  1.00  0.00           C
ATOM   2350  HB1 PHE A 735      56.060  52.690  57.060  1.00  0.00           H
ATOM   2351  HB2 PHE A 735      55.240  53.510  55.740  1.00  0.00           H
ATOM   2352  CG  PHE A 735      53.990  52.500  57.190  1.00  0.00           C
ATOM   2353  CD1 PHE A 735      52.790  53.210  57.560  1.00  0.00           C
ATOM   2354  HD1 PHE A 735      52.570  54.260  57.480  1.00  0.00           H
ATOM   2355  CE1 PHE A 735      51.670  52.440  58.050  1.00  0.00           C
ATOM   2356  HE1 PHE A 735      50.790  52.970  58.390  1.00  0.00           H
ATOM   2357  CZ  PHE A 735      51.710  51.030  58.140  1.00  0.00           C
ATOM   2358  HZ  PHE A 735      50.880  50.510  58.610  1.00  0.00           H
ATOM   2359  CD2 PHE A 735      54.020  51.140  57.300  1.00  0.00           C
ATOM   2360  HD2 PHE A 735      54.900  50.620  56.970  1.00  0.00           H
ATOM   2361  CE2 PHE A 735      52.920  50.380  57.820  1.00  0.00           C
ATOM   2362  HE2 PHE A 735      52.980  49.310  57.700  1.00  0.00           H
ATOM   2363  C   PHE A 735      56.770  55.040  57.950  1.00  0.00           C
ATOM   2364  O   PHE A 735      57.400  54.620  58.930  1.00  0.00           O
ATOM   2365  N   ILE A 736      57.390  55.840  57.120  1.00  0.00           N
ATOM   2366  HN  ILE A 736      56.930  56.160  56.300  1.00  0.00           H
ATOM   2367  CA  ILE A 736      58.750  56.370  57.300  1.00  0.00           C
ATOM   2368  HA  ILE A 736      59.350  55.490  57.520  1.00  0.00           H
ATOM   2369  CB  ILE A 736      59.250  56.970  56.070  1.00  0.00           C
ATOM   2370  HB  ILE A 736      58.420  57.640  55.770  1.00  0.00           H
ATOM   2371  CG2 ILE A 736      60.610  57.720  56.230  1.00  0.00           C
ATOM   2372 HG21 ILE A 736      61.410  57.080  56.640  1.00  0.00           H
ATOM   2373 HG22 ILE A 736      60.490  58.640  56.840  1.00  0.00           H
ATOM   2374 HG23 ILE A 736      60.980  58.060  55.250  1.00  0.00           H
ATOM   2375  CG1 ILE A 736      59.370  55.880  54.920  1.00  0.00           C
ATOM   2376 HG11 ILE A 736      58.660  55.060  55.130  1.00  0.00           H
ATOM   2377 HG12 ILE A 736      60.350  55.370  55.090  1.00  0.00           H
ATOM   2378  CD  ILE A 736      59.280  56.450  53.470  1.00  0.00           C
ATOM   2379  HD1 ILE A 736      58.220  56.670  53.230  1.00  0.00           H
ATOM   2380  HD2 ILE A 736      59.610  55.730  52.700  1.00  0.00           H
ATOM   2381  HD3 ILE A 736      59.850  57.370  53.230  1.00  0.00           H
ATOM   2382  C   ILE A 736      58.790  57.310  58.490  1.00  0.00           C
ATOM   2383  O   ILE A 736      59.800  57.230  59.200  1.00  0.00           O
ATOM   2384  N   TYR A 737      57.800  58.190  58.730  1.00  0.00           N
ATOM   2385  HN  TYR A 737      57.060  58.260  58.070  1.00  0.00           H
ATOM   2386  CA  TYR A 737      57.630  59.110  59.860  1.00  0.00           C
ATOM   2387  HA  TYR A 737      58.620  59.530  59.970  1.00  0.00           H
ATOM   2388  CB  TYR A 737      56.640  60.210  59.510  1.00  0.00           C
ATOM   2389  HB1 TYR A 737      55.640  59.850  59.220  1.00  0.00           H
ATOM   2390  HB2 TYR A 737      57.090  60.750  58.640  1.00  0.00           H
ATOM   2391  CG  TYR A 737      56.470  61.200  60.640  1.00  0.00           C
ATOM   2392  CD1 TYR A 737      57.410  62.080  61.020  1.00  0.00           C
ATOM   2393  HD1 TYR A 737      58.430  62.130  60.680  1.00  0.00           H
ATOM   2394  CE1 TYR A 737      57.220  63.090  62.040  1.00  0.00           C
ATOM   2395  HE1 TYR A 737      58.080  63.730  62.230  1.00  0.00           H
ATOM   2396  CZ  TYR A 737      55.960  63.230  62.590  1.00  0.00           C
ATOM   2397  OH  TYR A 737      55.860  64.160  63.520  1.00  0.00           O
ATOM   2398  HH  TYR A 737      54.980  64.080  63.890  1.00  0.00           H
ATOM   2399  CD2 TYR A 737      55.170  61.360  61.200  1.00  0.00           C
ATOM   2400  HD2 TYR A 737      54.320  60.790  60.900  1.00  0.00           H
ATOM   2401  CE2 TYR A 737      54.940  62.330  62.200  1.00  0.00           C
ATOM   2402  HE2 TYR A 737      53.980  62.560  62.630  1.00  0.00           H
ATOM   2403  C   TYR A 737      57.510  58.410  61.210  1.00  0.00           C
ATOM   2404  O   TYR A 737      58.140  58.740  62.230  1.00  0.00           O
ATOM   2405  N   GLU A 738      56.770  57.270  61.180  1.00  0.00           N
ATOM   2406  HN  GLU A 738      56.230  56.890  60.430  1.00  0.00           H
ATOM   2407  CA  GLU A 738      56.530  56.460  62.230  1.00  0.00           C
ATOM   2408  HA  GLU A 738      56.350  57.020  63.140  1.00  0.00           H
ATOM   2409  CB  GLU A 738      55.220  55.660  61.990  1.00  0.00           C
ATOM   2410  HB1 GLU A 738      55.220  54.810  62.690  1.00  0.00           H
ATOM   2411  HB2 GLU A 738      55.210  55.150  61.000  1.00  0.00           H
ATOM   2412  CG  GLU A 738      53.890  56.370  61.990  1.00  0.00           C
ATOM   2413  HG1 GLU A 738      53.370  56.250  61.020  1.00  0.00           H
ATOM   2414  HG2 GLU A 738      54.180  57.430  62.110  1.00  0.00           H
ATOM   2415  CD  GLU A 738      52.920  56.010  63.160  1.00  0.00           C
ATOM   2416  OE1 GLU A 738      51.860  55.270  62.990  1.00  0.00           O
ATOM   2417  OE2 GLU A 738      53.300  56.420  64.300  1.00  0.00           O
ATOM   2418  C   GLU A 738      57.690  55.550  62.640  1.00  0.00           C
ATOM   2419  O   GLU A 738      57.920  55.220  63.770  1.00  0.00           O
ATOM   2420  N   ALA A 739      58.540  55.180  61.690  1.00  0.00           N
ATOM   2421  HN  ALA A 739      58.280  55.280  60.740  1.00  0.00           H
ATOM   2422  CA  ALA A 739      59.830  54.600  61.980  1.00  0.00           C
ATOM   2423  HA  ALA A 739      59.700  53.770  62.670  1.00  0.00           H
ATOM   2424  CB  ALA A 739      60.490  54.060  60.680  1.00  0.00           C
ATOM   2425  HB1 ALA A 739      59.750  53.650  59.960  1.00  0.00           H
ATOM   2426  HB2 ALA A 739      61.220  53.250  60.890  1.00  0.00           H
ATOM   2427  HB3 ALA A 739      61.070  54.870  60.190  1.00  0.00           H
ATOM   2428  C   ALA A 739      60.760  55.530  62.740  1.00  0.00           C
ATOM   2429  O   ALA A 739      61.300  55.150  63.810  1.00  0.00           O
ATOM   2430  N   LEU A 740      60.880  56.790  62.260  1.00  0.00           N
ATOM   2431  HN  LEU A 740      60.460  57.150  61.420  1.00  0.00           H
ATOM   2432  CA  LEU A 740      61.570  57.840  62.910  1.00  0.00           C
ATOM   2433  HA  LEU A 740      62.600  57.570  63.030  1.00  0.00           H
ATOM   2434  CB  LEU A 740      61.670  59.150  62.050  1.00  0.00           C
ATOM   2435  HB1 LEU A 740      62.080  59.950  62.710  1.00  0.00           H
ATOM   2436  HB2 LEU A 740      60.610  59.360  61.800  1.00  0.00           H
ATOM   2437  CG  LEU A 740      62.470  59.010  60.720  1.00  0.00           C
ATOM   2438  HG  LEU A 740      61.950  58.340  60.020  1.00  0.00           H
ATOM   2439  CD1 LEU A 740      62.650  60.470  60.160  1.00  0.00           C
ATOM   2440 HD11 LEU A 740      61.600  60.820  60.080  1.00  0.00           H
ATOM   2441 HD12 LEU A 740      63.150  60.490  59.160  1.00  0.00           H
ATOM   2442 HD13 LEU A 740      63.190  61.120  60.890  1.00  0.00           H
ATOM   2443  CD2 LEU A 740      63.830  58.360  60.930  1.00  0.00           C
ATOM   2444 HD21 LEU A 740      63.760  57.330  61.320  1.00  0.00           H
ATOM   2445 HD22 LEU A 740      64.560  58.870  61.590  1.00  0.00           H
ATOM   2446 HD23 LEU A 740      64.360  58.230  59.960  1.00  0.00           H
ATOM   2447  C   LEU A 740      61.110  58.070  64.340  1.00  0.00           C
ATOM   2448  O   LEU A 740      61.970  58.020  65.260  1.00  0.00           O
ATOM   2449  N   GLU A 741      59.790  58.320  64.610  1.00  0.00           N
ATOM   2450  HN  GLU A 741      59.160  58.480  63.870  1.00  0.00           H
ATOM   2451  CA  GLU A 741      59.370  58.480  65.980  1.00  0.00           C
ATOM   2452  HA  GLU A 741      59.910  59.300  66.420  1.00  0.00           H
ATOM   2453  CB  GLU A 741      57.860  58.900  65.920  1.00  0.00           C
ATOM   2454  HB1 GLU A 741      57.250  58.110  65.410  1.00  0.00           H
ATOM   2455  HB2 GLU A 741      57.760  59.810  65.310  1.00  0.00           H
ATOM   2456  CG  GLU A 741      57.200  59.270  67.320  1.00  0.00           C
ATOM   2457  HG1 GLU A 741      57.640  60.190  67.760  1.00  0.00           H
ATOM   2458  HG2 GLU A 741      57.410  58.540  68.130  1.00  0.00           H
ATOM   2459  CD  GLU A 741      55.710  59.330  67.120  1.00  0.00           C
ATOM   2460  OE1 GLU A 741      54.910  58.750  67.950  1.00  0.00           O
ATOM   2461  OE2 GLU A 741      55.260  59.900  66.060  1.00  0.00           O
ATOM   2462  C   GLU A 741      59.530  57.220  66.900  1.00  0.00           C
ATOM   2463  O   GLU A 741      59.790  57.390  68.090  1.00  0.00           O
ATOM   2464  N   LYS A 742      59.400  56.000  66.350  1.00  0.00           N
ATOM   2465  HN  LYS A 742      59.170  55.920  65.370  1.00  0.00           H
ATOM   2466  CA  LYS A 742      59.600  54.820  67.120  1.00  0.00           C
ATOM   2467  HA  LYS A 742      58.910  54.870  67.950  1.00  0.00           H
ATOM   2468  CB  LYS A 742      59.140  53.520  66.400  1.00  0.00           C
ATOM   2469  HB1 LYS A 742      59.510  52.680  67.020  1.00  0.00           H
ATOM   2470  HB2 LYS A 742      59.610  53.480  65.390  1.00  0.00           H
ATOM   2471  CG  LYS A 742      57.670  53.300  66.220  1.00  0.00           C
ATOM   2472  HG1 LYS A 742      57.470  52.750  65.270  1.00  0.00           H
ATOM   2473  HG2 LYS A 742      57.130  54.250  66.030  1.00  0.00           H
ATOM   2474  CD  LYS A 742      57.150  52.590  67.400  1.00  0.00           C
ATOM   2475  HD1 LYS A 742      57.730  52.930  68.280  1.00  0.00           H
ATOM   2476  HD2 LYS A 742      57.510  51.550  67.330  1.00  0.00           H
ATOM   2477  CE  LYS A 742      55.670  52.610  67.740  1.00  0.00           C
ATOM   2478  HE1 LYS A 742      55.520  51.950  68.620  1.00  0.00           H
ATOM   2479  HE2 LYS A 742      55.030  52.170  66.960  1.00  0.00           H
ATOM   2480  NZ  LYS A 742      55.210  54.040  67.970  1.00  0.00           N
ATOM   2481  HZ1 LYS A 742      55.460  54.680  67.180  1.00  0.00           H
ATOM   2482  HZ2 LYS A 742      55.720  54.340  68.830  1.00  0.00           H
ATOM   2483  HZ3 LYS A 742      54.230  54.280  68.240  1.00  0.00           H
ATOM   2484  C   LYS A 742      60.970  54.640  67.760  1.00  0.00           C
ATOM   2485  O   LYS A 742      61.120  54.360  68.960  1.00  0.00           O
ATOM   2486  N   LEU A 743      62.030  55.000  66.920  1.00  0.00           N
ATOM   2487  HN  LEU A 743      61.740  55.190  65.990  1.00  0.00           H
ATOM   2488  CA  LEU A 743      63.350  55.410  67.410  1.00  0.00           C
ATOM   2489  HA  LEU A 743      63.830  54.570  67.870  1.00  0.00           H
ATOM   2490  CB  LEU A 743      64.320  55.790  66.260  1.00  0.00           C
ATOM   2491  HB1 LEU A 743      63.860  56.700  65.820  1.00  0.00           H
ATOM   2492  HB2 LEU A 743      64.330  55.060  65.420  1.00  0.00           H
ATOM   2493  CG  LEU A 743      65.830  56.290  66.550  1.00  0.00           C
ATOM   2494  HG  LEU A 743      65.920  56.980  67.400  1.00  0.00           H
ATOM   2495  CD1 LEU A 743      66.820  55.150  66.970  1.00  0.00           C
ATOM   2496 HD11 LEU A 743      66.400  54.680  67.890  1.00  0.00           H
ATOM   2497 HD12 LEU A 743      67.810  55.570  67.270  1.00  0.00           H
ATOM   2498 HD13 LEU A 743      66.840  54.380  66.170  1.00  0.00           H
ATOM   2499  CD2 LEU A 743      66.470  57.060  65.370  1.00  0.00           C
ATOM   2500 HD21 LEU A 743      67.440  57.470  65.710  1.00  0.00           H
ATOM   2501 HD22 LEU A 743      65.830  57.960  65.220  1.00  0.00           H
ATOM   2502 HD23 LEU A 743      66.480  56.510  64.410  1.00  0.00           H
ATOM   2503  C   LEU A 743      63.300  56.530  68.470  1.00  0.00           C
ATOM   2504  O   LEU A 743      63.850  56.360  69.550  1.00  0.00           O
ATOM   2505  N   PHE A 744      62.560  57.610  68.150  1.00  0.00           N
ATOM   2506  HN  PHE A 744      62.100  57.740  67.270  1.00  0.00           H
ATOM   2507  CA  PHE A 744      62.530  58.740  69.010  1.00  0.00           C
ATOM   2508  HA  PHE A 744      63.560  58.940  69.280  1.00  0.00           H
ATOM   2509  CB  PHE A 744      61.900  60.010  68.350  1.00  0.00           C
ATOM   2510  HB1 PHE A 744      62.040  60.910  68.970  1.00  0.00           H
ATOM   2511  HB2 PHE A 744      60.820  59.880  68.170  1.00  0.00           H
ATOM   2512  CG  PHE A 744      62.610  60.410  67.000  1.00  0.00           C
ATOM   2513  CD1 PHE A 744      61.840  61.130  66.070  1.00  0.00           C
ATOM   2514  HD1 PHE A 744      60.790  61.350  66.220  1.00  0.00           H
ATOM   2515  CE1 PHE A 744      62.500  61.710  64.950  1.00  0.00           C
ATOM   2516  HE1 PHE A 744      61.950  62.320  64.240  1.00  0.00           H
ATOM   2517  CZ  PHE A 744      63.850  61.570  64.830  1.00  0.00           C
ATOM   2518  HZ  PHE A 744      64.390  61.930  63.960  1.00  0.00           H
ATOM   2519  CD2 PHE A 744      63.970  60.070  66.690  1.00  0.00           C
ATOM   2520  HD2 PHE A 744      64.410  59.530  67.530  1.00  0.00           H
ATOM   2521  CE2 PHE A 744      64.550  60.640  65.580  1.00  0.00           C
ATOM   2522  HE2 PHE A 744      65.550  60.280  65.380  1.00  0.00           H
ATOM   2523  C   PHE A 744      61.970  58.490  70.390  1.00  0.00           C
ATOM   2524  O   PHE A 744      62.510  58.910  71.400  1.00  0.00           O
ATOM   2525  N   ASP A 745      60.930  57.640  70.490  1.00  0.00           N
ATOM   2526  HN  ASP A 745      60.440  57.360  69.670  1.00  0.00           H
ATOM   2527  CA  ASP A 745      60.340  57.390  71.740  1.00  0.00           C
ATOM   2528  HA  ASP A 745      60.500  58.270  72.340  1.00  0.00           H
ATOM   2529  CB  ASP A 745      58.760  57.150  71.690  1.00  0.00           C
ATOM   2530  HB1 ASP A 745      58.420  56.600  72.600  1.00  0.00           H
ATOM   2531  HB2 ASP A 745      58.630  56.580  70.740  1.00  0.00           H
ATOM   2532  CG  ASP A 745      58.000  58.460  71.560  1.00  0.00           C
ATOM   2533  OD1 ASP A 745      58.620  59.570  71.470  1.00  0.00           O
ATOM   2534  OD2 ASP A 745      56.710  58.330  71.620  1.00  0.00           O
ATOM   2535  C   ASP A 745      61.030  56.230  72.530  1.00  0.00           C
ATOM   2536  O   ASP A 745      60.650  55.720  73.580  1.00  0.00           O
ATOM   2537  N   LEU A 746      62.210  55.830  72.000  1.00  0.00           N
ATOM   2538  HN  LEU A 746      62.500  56.030  71.070  1.00  0.00           H
ATOM   2539  CA  LEU A 746      63.280  55.320  72.840  1.00  0.00           C
ATOM   2540  HA  LEU A 746      62.810  54.660  73.550  1.00  0.00           H
ATOM   2541  CB  LEU A 746      64.290  54.390  72.150  1.00  0.00           C
ATOM   2542  HB1 LEU A 746      65.090  54.050  72.850  1.00  0.00           H
ATOM   2543  HB2 LEU A 746      64.750  54.910  71.280  1.00  0.00           H
ATOM   2544  CG  LEU A 746      63.610  53.210  71.410  1.00  0.00           C
ATOM   2545  HG  LEU A 746      63.000  53.590  70.560  1.00  0.00           H
ATOM   2546  CD1 LEU A 746      64.720  52.290  70.710  1.00  0.00           C
ATOM   2547 HD11 LEU A 746      64.310  51.710  69.860  1.00  0.00           H
ATOM   2548 HD12 LEU A 746      65.180  51.710  71.530  1.00  0.00           H
ATOM   2549 HD13 LEU A 746      65.430  53.020  70.250  1.00  0.00           H
ATOM   2550  CD2 LEU A 746      62.860  52.210  72.340  1.00  0.00           C
ATOM   2551 HD21 LEU A 746      62.320  51.490  71.700  1.00  0.00           H
ATOM   2552 HD22 LEU A 746      62.210  52.770  73.050  1.00  0.00           H
ATOM   2553 HD23 LEU A 746      63.680  51.700  72.880  1.00  0.00           H
ATOM   2554  C   LEU A 746      64.000  56.360  73.740  1.00  0.00           C
ATOM   2555  O   LEU A 746      64.500  56.040  74.820  1.00  0.00           O
ATOM   2556  N   GLY A 747      64.010  57.640  73.360  1.00  0.00           N
ATOM   2557  HN  GLY A 747      63.540  57.890  72.510  1.00  0.00           H
ATOM   2558  CA  GLY A 747      64.440  58.680  74.280  1.00  0.00           C
ATOM   2559  HA1 GLY A 747      64.680  59.490  73.620  1.00  0.00           H
ATOM   2560  HA2 GLY A 747      65.250  58.430  74.950  1.00  0.00           H
ATOM   2561  C   GLY A 747      63.280  59.090  75.190  1.00  0.00           C
ATOM   2562  O   GLY A 747      63.570  59.530  76.310  1.00  0.00           O
ATOM   2563  N   GLU A 748      62.000  58.930  74.790  1.00  0.00           N
ATOM   2564  HN  GLU A 748      61.860  58.580  73.870  1.00  0.00           H
ATOM   2565  CA  GLU A 748      60.950  59.070  75.790  1.00  0.00           C
ATOM   2566  HA  GLU A 748      60.940  60.060  76.230  1.00  0.00           H
ATOM   2567  CB  GLU A 748      59.520  58.920  75.110  1.00  0.00           C
ATOM   2568  HB1 GLU A 748      59.350  57.880  74.730  1.00  0.00           H
ATOM   2569  HB2 GLU A 748      59.450  59.680  74.310  1.00  0.00           H
ATOM   2570  CG  GLU A 748      58.400  59.180  76.240  1.00  0.00           C
ATOM   2571  HG1 GLU A 748      58.830  59.960  76.900  1.00  0.00           H
ATOM   2572  HG2 GLU A 748      58.320  58.220  76.790  1.00  0.00           H
ATOM   2573  CD  GLU A 748      57.230  59.720  75.590  1.00  0.00           C
ATOM   2574  OE1 GLU A 748      56.200  58.990  75.390  1.00  0.00           O
ATOM   2575  OE2 GLU A 748      57.230  60.930  75.260  1.00  0.00           O
ATOM   2576  C   GLU A 748      61.050  58.290  77.020  1.00  0.00           C
ATOM   2577  O   GLU A 748      60.650  58.660  78.160  1.00  0.00           O
ATOM   2578  N   THR A 749      61.480  57.000  76.840  1.00  0.00           N
ATOM   2579  HN  THR A 749      61.760  56.730  75.910  1.00  0.00           H
ATOM   2580  CA  THR A 749      61.430  55.910  77.730  1.00  0.00           C
ATOM   2581  HA  THR A 749      60.700  56.150  78.490  1.00  0.00           H
ATOM   2582  CB  THR A 749      61.000  54.610  77.020  1.00  0.00           C
ATOM   2583  HB  THR A 749      61.230  53.800  77.740  1.00  0.00           H
ATOM   2584  OG1 THR A 749      61.770  54.340  75.850  1.00  0.00           O
ATOM   2585  HG1 THR A 749      61.140  54.610  75.160  1.00  0.00           H
ATOM   2586  CG2 THR A 749      59.530  54.740  76.610  1.00  0.00           C
ATOM   2587 HG21 THR A 749      58.820  54.890  77.450  1.00  0.00           H
ATOM   2588 HG22 THR A 749      59.100  53.950  75.960  1.00  0.00           H
ATOM   2589 HG23 THR A 749      59.420  55.680  76.030  1.00  0.00           H
ATOM   2590  C   THR A 749      62.750  55.840  78.410  1.00  0.00           C
ATOM   2591  O   THR A 749      62.970  55.150  79.380  1.00  0.00           O
ATOM   2592  N   TYR A 750      63.660  56.820  78.100  1.00  0.00           N
ATOM   2593  HN  TYR A 750      63.410  57.550  77.470  1.00  0.00           H
ATOM   2594  CA  TYR A 750      65.030  56.880  78.600  1.00  0.00           C
ATOM   2595  HA  TYR A 750      65.550  57.490  77.880  1.00  0.00           H
ATOM   2596  CB  TYR A 750      65.160  57.470  80.030  1.00  0.00           C
ATOM   2597  HB1 TYR A 750      66.200  57.500  80.410  1.00  0.00           H
ATOM   2598  HB2 TYR A 750      64.590  56.810  80.710  1.00  0.00           H
ATOM   2599  CG  TYR A 750      64.550  58.760  80.230  1.00  0.00           C
ATOM   2600  CD1 TYR A 750      63.180  58.860  80.600  1.00  0.00           C
ATOM   2601  HD1 TYR A 750      62.450  58.080  80.490  1.00  0.00           H
ATOM   2602  CE1 TYR A 750      62.780  60.090  81.160  1.00  0.00           C
ATOM   2603  HE1 TYR A 750      61.750  60.230  81.480  1.00  0.00           H
ATOM   2604  CZ  TYR A 750      63.590  61.240  81.220  1.00  0.00           C
ATOM   2605  OH  TYR A 750      63.210  62.500  81.770  1.00  0.00           O
ATOM   2606  HH  TYR A 750      62.550  62.340  82.450  1.00  0.00           H
ATOM   2607  CD2 TYR A 750      65.360  59.930  80.260  1.00  0.00           C
ATOM   2608  HD2 TYR A 750      66.400  59.930  79.990  1.00  0.00           H
ATOM   2609  CE2 TYR A 750      64.840  61.180  80.680  1.00  0.00           C
ATOM   2610  HE2 TYR A 750      65.550  61.980  80.790  1.00  0.00           H
ATOM   2611  C   TYR A 750      65.870  55.540  78.320  1.00  0.00           C
ATOM   2612  O   TYR A 750      66.400  55.030  79.290  1.00  0.00           O
ATOM   2613  N   ALA A 751      66.060  54.960  77.100  1.00  0.00           N
ATOM   2614  HN  ALA A 751      65.480  55.190  76.330  1.00  0.00           H
ATOM   2615  CA  ALA A 751      67.150  54.080  76.870  1.00  0.00           C
ATOM   2616  HA  ALA A 751      67.170  53.300  77.600  1.00  0.00           H
ATOM   2617  CB  ALA A 751      67.080  53.510  75.430  1.00  0.00           C
ATOM   2618  HB1 ALA A 751      66.120  52.950  75.390  1.00  0.00           H
ATOM   2619  HB2 ALA A 751      67.950  52.820  75.320  1.00  0.00           H
ATOM   2620  HB3 ALA A 751      67.110  54.270  74.620  1.00  0.00           H
ATOM   2621  C   ALA A 751      68.590  54.740  77.020  1.00  0.00           C
ATOM   2622  O   ALA A 751      68.900  55.900  76.700  1.00  0.00           O
ATOM   2623  N   ASP A 752      69.560  53.980  77.650  1.00  0.00           N
ATOM   2624  HN  ASP A 752      69.330  53.080  78.000  1.00  0.00           H
ATOM   2625  CA  ASP A 752      70.860  54.480  78.110  1.00  0.00           C
ATOM   2626  HA  ASP A 752      70.710  55.490  78.460  1.00  0.00           H
ATOM   2627  CB  ASP A 752      71.390  53.340  79.050  1.00  0.00           C
ATOM   2628  HB1 ASP A 752      72.450  53.530  79.330  1.00  0.00           H
ATOM   2629  HB2 ASP A 752      71.280  52.340  78.580  1.00  0.00           H
ATOM   2630  CG  ASP A 752      70.680  53.380  80.300  1.00  0.00           C
ATOM   2631  OD1 ASP A 752      69.870  52.440  80.580  1.00  0.00           O
ATOM   2632  OD2 ASP A 752      70.940  54.320  81.100  1.00  0.00           O
ATOM   2633  C   ASP A 752      71.790  54.550  76.890  1.00  0.00           C
ATOM   2634  O   ASP A 752      72.790  55.290  76.950  1.00  0.00           O
ATOM   2635  N   VAL A 753      71.560  53.850  75.760  1.00  0.00           N
ATOM   2636  HN  VAL A 753      70.710  53.370  75.580  1.00  0.00           H
ATOM   2637  CA  VAL A 753      72.490  53.790  74.680  1.00  0.00           C
ATOM   2638  HA  VAL A 753      73.350  54.410  74.900  1.00  0.00           H
ATOM   2639  CB  VAL A 753      72.820  52.310  74.360  1.00  0.00           C
ATOM   2640  HB  VAL A 753      73.320  52.240  73.370  1.00  0.00           H
ATOM   2641  CG1 VAL A 753      73.810  51.880  75.510  1.00  0.00           C
ATOM   2642 HG11 VAL A 753      73.270  51.410  76.350  1.00  0.00           H
ATOM   2643 HG12 VAL A 753      74.370  52.780  75.840  1.00  0.00           H
ATOM   2644 HG13 VAL A 753      74.510  51.100  75.140  1.00  0.00           H
ATOM   2645  CG2 VAL A 753      71.600  51.400  74.330  1.00  0.00           C
ATOM   2646 HG21 VAL A 753      71.830  50.540  73.680  1.00  0.00           H
ATOM   2647 HG22 VAL A 753      70.780  51.980  73.850  1.00  0.00           H
ATOM   2648 HG23 VAL A 753      71.320  51.030  75.340  1.00  0.00           H
ATOM   2649  C   VAL A 753      71.980  54.560  73.540  1.00  0.00           C
ATOM   2650  O   VAL A 753      72.180  54.200  72.380  1.00  0.00           O
ATOM   2651  N   LEU A 754      71.110  55.540  73.760  1.00  0.00           N
ATOM   2652  HN  LEU A 754      71.020  55.850  74.700  1.00  0.00           H
ATOM   2653  CA  LEU A 754      70.350  56.190  72.730  1.00  0.00           C
ATOM   2654  HA  LEU A 754      69.630  55.480  72.370  1.00  0.00           H
ATOM   2655  CB  LEU A 754      69.530  57.360  73.400  1.00  0.00           C
ATOM   2656  HB1 LEU A 754      70.290  58.120  73.690  1.00  0.00           H
ATOM   2657  HB2 LEU A 754      69.160  57.070  74.400  1.00  0.00           H
ATOM   2658  CG  LEU A 754      68.410  58.060  72.730  1.00  0.00           C
ATOM   2659  HG  LEU A 754      68.830  58.480  71.790  1.00  0.00           H
ATOM   2660  CD1 LEU A 754      67.300  57.110  72.400  1.00  0.00           C
ATOM   2661 HD11 LEU A 754      67.570  56.220  71.810  1.00  0.00           H
ATOM   2662 HD12 LEU A 754      66.530  57.720  71.870  1.00  0.00           H
ATOM   2663 HD13 LEU A 754      66.870  56.630  73.310  1.00  0.00           H
ATOM   2664  CD2 LEU A 754      67.980  59.120  73.720  1.00  0.00           C
ATOM   2665 HD21 LEU A 754      67.050  59.630  73.380  1.00  0.00           H
ATOM   2666 HD22 LEU A 754      68.780  59.880  73.920  1.00  0.00           H
ATOM   2667 HD23 LEU A 754      67.810  58.770  74.760  1.00  0.00           H
ATOM   2668  C   LEU A 754      71.150  56.780  71.520  1.00  0.00           C
ATOM   2669  O   LEU A 754      70.840  56.480  70.360  1.00  0.00           O
ATOM   2670  N   PHE A 755      72.290  57.440  71.730  1.00  0.00           N
ATOM   2671  HN  PHE A 755      72.420  57.730  72.680  1.00  0.00           H
ATOM   2672  CA  PHE A 755      73.320  57.790  70.750  1.00  0.00           C
ATOM   2673  HA  PHE A 755      72.880  58.550  70.110  1.00  0.00           H
ATOM   2674  CB  PHE A 755      74.440  58.590  71.480  1.00  0.00           C
ATOM   2675  HB1 PHE A 755      74.670  58.100  72.450  1.00  0.00           H
ATOM   2676  HB2 PHE A 755      74.090  59.610  71.720  1.00  0.00           H
ATOM   2677  CG  PHE A 755      75.760  58.550  70.680  1.00  0.00           C
ATOM   2678  CD1 PHE A 755      76.910  57.950  71.120  1.00  0.00           C
ATOM   2679  HD1 PHE A 755      76.850  57.160  71.850  1.00  0.00           H
ATOM   2680  CE1 PHE A 755      78.150  58.080  70.470  1.00  0.00           C
ATOM   2681  HE1 PHE A 755      79.000  57.520  70.810  1.00  0.00           H
ATOM   2682  CZ  PHE A 755      78.240  59.090  69.480  1.00  0.00           C
ATOM   2683  HZ  PHE A 755      79.200  59.320  69.040  1.00  0.00           H
ATOM   2684  CD2 PHE A 755      75.880  59.420  69.610  1.00  0.00           C
ATOM   2685  HD2 PHE A 755      74.970  59.960  69.350  1.00  0.00           H
ATOM   2686  CE2 PHE A 755      77.090  59.670  69.000  1.00  0.00           C
ATOM   2687  HE2 PHE A 755      77.110  60.430  68.240  1.00  0.00           H
ATOM   2688  C   PHE A 755      73.710  56.650  69.800  1.00  0.00           C
ATOM   2689  O   PHE A 755      73.530  56.790  68.600  1.00  0.00           O
ATOM   2690  N   TRP A 756      74.110  55.520  70.380  1.00  0.00           N
ATOM   2691  HN  TRP A 756      74.210  55.480  71.370  1.00  0.00           H
ATOM   2692  CA  TRP A 756      74.440  54.290  69.700  1.00  0.00           C
ATOM   2693  HA  TRP A 756      75.190  54.440  68.950  1.00  0.00           H
ATOM   2694  CB  TRP A 756      75.150  53.350  70.630  1.00  0.00           C
ATOM   2695  HB1 TRP A 756      74.530  53.420  71.550  1.00  0.00           H
ATOM   2696  HB2 TRP A 756      76.140  53.670  71.020  1.00  0.00           H
ATOM   2697  CG  TRP A 756      75.190  51.910  70.300  1.00  0.00           C
ATOM   2698  CD1 TRP A 756      74.460  50.850  70.710  1.00  0.00           C
ATOM   2699  HD1 TRP A 756      73.670  50.840  71.430  1.00  0.00           H
ATOM   2700  NE1 TRP A 756      74.690  49.810  69.830  1.00  0.00           N
ATOM   2701  HE1 TRP A 756      74.140  49.010  69.710  1.00  0.00           H
ATOM   2702  CE2 TRP A 756      75.510  50.140  68.850  1.00  0.00           C
ATOM   2703  CD2 TRP A 756      75.920  51.520  69.170  1.00  0.00           C
ATOM   2704  CE3 TRP A 756      76.750  52.130  68.280  1.00  0.00           C
ATOM   2705  HE3 TRP A 756      77.040  53.160  68.460  1.00  0.00           H
ATOM   2706  CZ3 TRP A 756      77.120  51.460  67.110  1.00  0.00           C
ATOM   2707  HZ3 TRP A 756      77.590  52.050  66.340  1.00  0.00           H
ATOM   2708  CZ2 TRP A 756      75.990  49.430  67.760  1.00  0.00           C
ATOM   2709  HZ2 TRP A 756      75.840  48.370  67.630  1.00  0.00           H
ATOM   2710  CH2 TRP A 756      76.800  50.100  66.890  1.00  0.00           C
ATOM   2711  HH2 TRP A 756      77.210  49.600  66.030  1.00  0.00           H
ATOM   2712  C   TRP A 756      73.330  53.700  68.930  1.00  0.00           C
ATOM   2713  O   TRP A 756      73.560  53.260  67.790  1.00  0.00           O
ATOM   2714  N   CYS A 757      72.110  53.690  69.490  1.00  0.00           N
ATOM   2715  HN  CYS A 757      71.990  53.930  70.440  1.00  0.00           H
ATOM   2716  CA  CYS A 757      70.910  53.330  68.840  1.00  0.00           C
ATOM   2717  HA  CYS A 757      71.050  52.280  68.620  1.00  0.00           H
ATOM   2718  CB  CYS A 757      69.650  53.520  69.730  1.00  0.00           C
ATOM   2719  HB1 CYS A 757      68.730  53.220  69.180  1.00  0.00           H
ATOM   2720  HB2 CYS A 757      69.480  54.610  69.920  1.00  0.00           H
ATOM   2721  SG  CYS A 757      69.650  52.690  71.380  1.00  0.00           S
ATOM   2722  HG1 CYS A 757      70.470  53.420  72.110  1.00  0.00           H
ATOM   2723  C   CYS A 757      70.630  54.180  67.610  1.00  0.00           C
ATOM   2724  O   CYS A 757      70.080  53.670  66.650  1.00  0.00           O
ATOM   2725  N   VAL A 758      70.920  55.500  67.600  1.00  0.00           N
ATOM   2726  HN  VAL A 758      71.520  55.850  68.320  1.00  0.00           H
ATOM   2727  CA  VAL A 758      70.720  56.330  66.350  1.00  0.00           C
ATOM   2728  HA  VAL A 758      69.740  56.090  65.970  1.00  0.00           H
ATOM   2729  CB  VAL A 758      70.860  57.840  66.660  1.00  0.00           C
ATOM   2730  HB  VAL A 758      71.920  58.060  66.940  1.00  0.00           H
ATOM   2731  CG1 VAL A 758      70.680  58.630  65.320  1.00  0.00           C
ATOM   2732 HG11 VAL A 758      70.610  59.700  65.580  1.00  0.00           H
ATOM   2733 HG12 VAL A 758      69.810  58.270  64.730  1.00  0.00           H
ATOM   2734 HG13 VAL A 758      71.560  58.420  64.670  1.00  0.00           H
ATOM   2735  CG2 VAL A 758      69.890  58.300  67.750  1.00  0.00           C
ATOM   2736 HG21 VAL A 758      70.260  58.170  68.790  1.00  0.00           H
ATOM   2737 HG22 VAL A 758      68.880  57.860  67.600  1.00  0.00           H
ATOM   2738 HG23 VAL A 758      69.810  59.400  67.620  1.00  0.00           H
ATOM   2739  C   VAL A 758      71.620  55.730  65.250  1.00  0.00           C
ATOM   2740  O   VAL A 758      71.220  55.530  64.100  1.00  0.00           O
ATOM   2741  N   ILE A 759      72.950  55.490  65.600  1.00  0.00           N
ATOM   2742  HN  ILE A 759      73.200  55.780  66.520  1.00  0.00           H
ATOM   2743  CA  ILE A 759      73.920  55.020  64.650  1.00  0.00           C
ATOM   2744  HA  ILE A 759      73.900  55.670  63.790  1.00  0.00           H
ATOM   2745  CB  ILE A 759      75.260  55.040  65.290  1.00  0.00           C
ATOM   2746  HB  ILE A 759      75.200  54.470  66.240  1.00  0.00           H
ATOM   2747  CG2 ILE A 759      76.350  54.270  64.470  1.00  0.00           C
ATOM   2748 HG21 ILE A 759      77.360  54.300  64.950  1.00  0.00           H
ATOM   2749 HG22 ILE A 759      76.380  54.640  63.430  1.00  0.00           H
ATOM   2750 HG23 ILE A 759      76.200  53.170  64.370  1.00  0.00           H
ATOM   2751  CG1 ILE A 759      75.780  56.450  65.720  1.00  0.00           C
ATOM   2752 HG11 ILE A 759      75.080  57.070  66.320  1.00  0.00           H
ATOM   2753 HG12 ILE A 759      76.000  56.960  64.760  1.00  0.00           H
ATOM   2754  CD  ILE A 759      77.130  56.440  66.500  1.00  0.00           C
ATOM   2755  HD1 ILE A 759      77.370  57.480  66.810  1.00  0.00           H
ATOM   2756  HD2 ILE A 759      77.910  55.970  65.850  1.00  0.00           H
ATOM   2757  HD3 ILE A 759      77.030  55.810  67.400  1.00  0.00           H
ATOM   2758  C   ILE A 759      73.550  53.620  64.120  1.00  0.00           C
ATOM   2759  O   ILE A 759      73.650  53.390  62.940  1.00  0.00           O
ATOM   2760  N   LEU A 760      73.130  52.740  65.000  1.00  0.00           N
ATOM   2761  HN  LEU A 760      73.110  53.070  65.950  1.00  0.00           H
ATOM   2762  CA  LEU A 760      72.700  51.350  64.780  1.00  0.00           C
ATOM   2763  HA  LEU A 760      73.510  50.780  64.350  1.00  0.00           H
ATOM   2764  CB  LEU A 760      72.450  50.670  66.160  1.00  0.00           C
ATOM   2765  HB1 LEU A 760      71.780  51.370  66.700  1.00  0.00           H
ATOM   2766  HB2 LEU A 760      73.470  50.900  66.530  1.00  0.00           H
ATOM   2767  CG  LEU A 760      72.070  49.230  66.120  1.00  0.00           C
ATOM   2768  HG  LEU A 760      71.090  49.060  65.620  1.00  0.00           H
ATOM   2769  CD1 LEU A 760      72.930  48.250  65.280  1.00  0.00           C
ATOM   2770 HD11 LEU A 760      73.050  48.540  64.220  1.00  0.00           H
ATOM   2771 HD12 LEU A 760      72.470  47.240  65.330  1.00  0.00           H
ATOM   2772 HD13 LEU A 760      73.890  48.150  65.840  1.00  0.00           H
ATOM   2773  CD2 LEU A 760      71.960  48.600  67.580  1.00  0.00           C
ATOM   2774 HD21 LEU A 760      72.920  48.580  68.140  1.00  0.00           H
ATOM   2775 HD22 LEU A 760      71.460  47.610  67.640  1.00  0.00           H
ATOM   2776 HD23 LEU A 760      71.320  49.340  68.130  1.00  0.00           H
ATOM   2777  C   LEU A 760      71.440  51.210  63.910  1.00  0.00           C
ATOM   2778  O   LEU A 760      71.340  50.430  63.010  1.00  0.00           O
ATOM   2779  N   PHE A 761      70.510  52.180  64.070  1.00  0.00           N
ATOM   2780  HN  PHE A 761      70.640  52.900  64.750  1.00  0.00           H
ATOM   2781  CA  PHE A 761      69.330  52.340  63.280  1.00  0.00           C
ATOM   2782  HA  PHE A 761      68.920  51.330  63.220  1.00  0.00           H
ATOM   2783  CB  PHE A 761      68.340  53.270  63.970  1.00  0.00           C
ATOM   2784  HB1 PHE A 761      68.890  54.220  64.220  1.00  0.00           H
ATOM   2785  HB2 PHE A 761      68.020  52.780  64.920  1.00  0.00           H
ATOM   2786  CG  PHE A 761      67.130  53.790  63.360  1.00  0.00           C
ATOM   2787  CD1 PHE A 761      65.860  53.240  63.420  1.00  0.00           C
ATOM   2788  HD1 PHE A 761      65.900  52.230  63.810  1.00  0.00           H
ATOM   2789  CE1 PHE A 761      64.730  53.740  62.740  1.00  0.00           C
ATOM   2790  HE1 PHE A 761      63.810  53.210  63.000  1.00  0.00           H
ATOM   2791  CZ  PHE A 761      64.790  54.910  62.060  1.00  0.00           C
ATOM   2792  HZ  PHE A 761      63.880  55.180  61.540  1.00  0.00           H
ATOM   2793  CD2 PHE A 761      67.240  54.930  62.540  1.00  0.00           C
ATOM   2794  HD2 PHE A 761      68.150  55.490  62.470  1.00  0.00           H
ATOM   2795  CE2 PHE A 761      66.100  55.490  61.930  1.00  0.00           C
ATOM   2796  HE2 PHE A 761      66.210  56.420  61.390  1.00  0.00           H
ATOM   2797  C   PHE A 761      69.640  52.780  61.860  1.00  0.00           C
ATOM   2798  O   PHE A 761      69.250  52.130  60.950  1.00  0.00           O
ATOM   2799  N   PHE A 762      70.400  53.930  61.710  1.00  0.00           N
ATOM   2800  HN  PHE A 762      70.690  54.490  62.490  1.00  0.00           H
ATOM   2801  CA  PHE A 762      70.850  54.340  60.340  1.00  0.00           C
ATOM   2802  HA  PHE A 762      70.070  54.390  59.590  1.00  0.00           H
ATOM   2803  CB  PHE A 762      71.640  55.730  60.430  1.00  0.00           C
ATOM   2804  HB1 PHE A 762      72.350  55.850  59.570  1.00  0.00           H
ATOM   2805  HB2 PHE A 762      72.250  55.890  61.350  1.00  0.00           H
ATOM   2806  CG  PHE A 762      70.630  56.880  60.450  1.00  0.00           C
ATOM   2807  CD1 PHE A 762      70.370  57.560  61.660  1.00  0.00           C
ATOM   2808  HD1 PHE A 762      70.890  57.370  62.580  1.00  0.00           H
ATOM   2809  CE1 PHE A 762      69.440  58.540  61.660  1.00  0.00           C
ATOM   2810  HE1 PHE A 762      69.150  59.170  62.490  1.00  0.00           H
ATOM   2811  CZ  PHE A 762      68.760  58.920  60.460  1.00  0.00           C
ATOM   2812  HZ  PHE A 762      68.160  59.800  60.660  1.00  0.00           H
ATOM   2813  CD2 PHE A 762      70.050  57.300  59.220  1.00  0.00           C
ATOM   2814  HD2 PHE A 762      70.380  56.890  58.280  1.00  0.00           H
ATOM   2815  CE2 PHE A 762      69.190  58.360  59.240  1.00  0.00           C
ATOM   2816  HE2 PHE A 762      68.920  58.740  58.250  1.00  0.00           H
ATOM   2817  C   PHE A 762      71.780  53.340  59.640  1.00  0.00           C
ATOM   2818  O   PHE A 762      71.710  53.170  58.450  1.00  0.00           O
ATOM   2819  N   THR A 763      72.640  52.700  60.440  1.00  0.00           N
ATOM   2820  HN  THR A 763      72.720  52.980  61.400  1.00  0.00           H
ATOM   2821  CA  THR A 763      73.570  51.660  60.040  1.00  0.00           C
ATOM   2822  HA  THR A 763      74.030  52.020  59.120  1.00  0.00           H
ATOM   2823  CB  THR A 763      74.560  51.260  61.130  1.00  0.00           C
ATOM   2824  HB  THR A 763      74.020  51.170  62.100  1.00  0.00           H
ATOM   2825  OG1 THR A 763      75.480  52.370  61.320  1.00  0.00           O
ATOM   2826  HG1 THR A 763      74.870  53.030  61.660  1.00  0.00           H
ATOM   2827  CG2 THR A 763      75.460  50.110  60.860  1.00  0.00           C
ATOM   2828 HG21 THR A 763      76.380  50.130  61.470  1.00  0.00           H
ATOM   2829 HG22 THR A 763      75.760  49.970  59.790  1.00  0.00           H
ATOM   2830 HG23 THR A 763      74.880  49.200  61.130  1.00  0.00           H
ATOM   2831  C   THR A 763      72.930  50.400  59.560  1.00  0.00           C
ATOM   2832  O   THR A 763      73.360  49.830  58.640  1.00  0.00           O
ATOM   2833  N   THR A 764      71.830  49.880  60.130  1.00  0.00           N
ATOM   2834  HN  THR A 764      71.450  50.370  60.910  1.00  0.00           H
ATOM   2835  CA  THR A 764      71.010  48.760  59.730  1.00  0.00           C
ATOM   2836  HA  THR A 764      71.680  47.920  59.670  1.00  0.00           H
ATOM   2837  CB  THR A 764      70.000  48.420  60.820  1.00  0.00           C
ATOM   2838  HB  THR A 764      69.410  49.330  61.040  1.00  0.00           H
ATOM   2839  OG1 THR A 764      70.610  48.040  62.020  1.00  0.00           O
ATOM   2840  HG1 THR A 764      70.960  48.880  62.350  1.00  0.00           H
ATOM   2841  CG2 THR A 764      69.180  47.230  60.440  1.00  0.00           C
ATOM   2842 HG21 THR A 764      68.450  46.880  61.190  1.00  0.00           H
ATOM   2843 HG22 THR A 764      69.810  46.360  60.170  1.00  0.00           H
ATOM   2844 HG23 THR A 764      68.560  47.510  59.560  1.00  0.00           H
ATOM   2845  C   THR A 764      70.340  49.060  58.400  1.00  0.00           C
ATOM   2846  O   THR A 764      70.340  48.180  57.520  1.00  0.00           O
ATOM   2847  N   PHE A 765      69.790  50.300  58.190  1.00  0.00           N
ATOM   2848  HN  PHE A 765      69.850  51.020  58.870  1.00  0.00           H
ATOM   2849  CA  PHE A 765      69.230  50.950  56.990  1.00  0.00           C
ATOM   2850  HA  PHE A 765      68.400  50.390  56.620  1.00  0.00           H
ATOM   2851  CB  PHE A 765      68.510  52.290  57.330  1.00  0.00           C
ATOM   2852  HB1 PHE A 765      69.130  52.880  58.040  1.00  0.00           H
ATOM   2853  HB2 PHE A 765      67.540  52.140  57.840  1.00  0.00           H
ATOM   2854  CG  PHE A 765      68.250  53.150  56.150  1.00  0.00           C
ATOM   2855  CD1 PHE A 765      66.980  52.960  55.580  1.00  0.00           C
ATOM   2856  HD1 PHE A 765      66.380  52.090  55.810  1.00  0.00           H
ATOM   2857  CE1 PHE A 765      66.550  53.840  54.580  1.00  0.00           C
ATOM   2858  HE1 PHE A 765      65.590  53.690  54.090  1.00  0.00           H
ATOM   2859  CZ  PHE A 765      67.380  54.850  54.170  1.00  0.00           C
ATOM   2860  HZ  PHE A 765      67.060  55.570  53.440  1.00  0.00           H
ATOM   2861  CD2 PHE A 765      69.150  54.140  55.710  1.00  0.00           C
ATOM   2862  HD2 PHE A 765      70.030  54.360  56.290  1.00  0.00           H
ATOM   2863  CE2 PHE A 765      68.640  54.970  54.670  1.00  0.00           C
ATOM   2864  HE2 PHE A 765      69.290  55.800  54.440  1.00  0.00           H
ATOM   2865  C   PHE A 765      70.160  51.010  55.780  1.00  0.00           C
ATOM   2866  O   PHE A 765      69.920  50.360  54.790  1.00  0.00           O
ATOM   2867  N   PHE A 766      71.340  51.590  55.890  1.00  0.00           N
ATOM   2868  HN  PHE A 766      71.570  52.160  56.680  1.00  0.00           H
ATOM   2869  CA  PHE A 766      72.410  51.410  54.950  1.00  0.00           C
ATOM   2870  HA  PHE A 766      72.020  51.710  53.990  1.00  0.00           H
ATOM   2871  CB  PHE A 766      73.590  52.300  55.300  1.00  0.00           C
ATOM   2872  HB1 PHE A 766      74.450  52.050  54.640  1.00  0.00           H
ATOM   2873  HB2 PHE A 766      73.810  52.350  56.380  1.00  0.00           H
ATOM   2874  CG  PHE A 766      73.170  53.720  54.980  1.00  0.00           C
ATOM   2875  CD1 PHE A 766      72.900  54.690  55.960  1.00  0.00           C
ATOM   2876  HD1 PHE A 766      73.130  54.530  57.010  1.00  0.00           H
ATOM   2877  CE1 PHE A 766      72.550  55.990  55.590  1.00  0.00           C
ATOM   2878  HE1 PHE A 766      72.370  56.760  56.330  1.00  0.00           H
ATOM   2879  CZ  PHE A 766      72.490  56.310  54.250  1.00  0.00           C
ATOM   2880  HZ  PHE A 766      72.440  57.340  53.960  1.00  0.00           H
ATOM   2881  CD2 PHE A 766      73.060  54.080  53.610  1.00  0.00           C
ATOM   2882  HD2 PHE A 766      73.240  53.310  52.880  1.00  0.00           H
ATOM   2883  CE2 PHE A 766      72.740  55.370  53.270  1.00  0.00           C
ATOM   2884  HE2 PHE A 766      72.690  55.630  52.220  1.00  0.00           H
ATOM   2885  C   PHE A 766      72.970  50.000  54.680  1.00  0.00           C
ATOM   2886  O   PHE A 766      73.170  49.660  53.540  1.00  0.00           O
ATOM   2887  N   LEU A 767      73.140  49.080  55.700  1.00  0.00           N
ATOM   2888  HN  LEU A 767      73.020  49.360  56.660  1.00  0.00           H
ATOM   2889  CA  LEU A 767      73.550  47.710  55.480  1.00  0.00           C
ATOM   2890  HA  LEU A 767      74.440  47.760  54.880  1.00  0.00           H
ATOM   2891  CB  LEU A 767      73.890  46.990  56.780  1.00  0.00           C
ATOM   2892  HB1 LEU A 767      72.960  47.090  57.380  1.00  0.00           H
ATOM   2893  HB2 LEU A 767      74.760  47.450  57.290  1.00  0.00           H
ATOM   2894  CG  LEU A 767      74.070  45.400  56.770  1.00  0.00           C
ATOM   2895  HG  LEU A 767      73.260  44.880  56.210  1.00  0.00           H
ATOM   2896  CD1 LEU A 767      75.370  44.940  56.060  1.00  0.00           C
ATOM   2897 HD11 LEU A 767      76.280  45.200  56.660  1.00  0.00           H
ATOM   2898 HD12 LEU A 767      75.540  45.380  55.050  1.00  0.00           H
ATOM   2899 HD13 LEU A 767      75.440  43.840  56.110  1.00  0.00           H
ATOM   2900  CD2 LEU A 767      74.090  44.900  58.240  1.00  0.00           C
ATOM   2901 HD21 LEU A 767      73.130  45.010  58.780  1.00  0.00           H
ATOM   2902 HD22 LEU A 767      74.920  45.420  58.740  1.00  0.00           H
ATOM   2903 HD23 LEU A 767      74.260  43.810  58.340  1.00  0.00           H
ATOM   2904  C   LEU A 767      72.490  46.950  54.640  1.00  0.00           C
ATOM   2905  O   LEU A 767      72.810  46.200  53.690  1.00  0.00           O
ATOM   2906  N   SER A 768      71.140  47.180  54.870  1.00  0.00           N
ATOM   2907  HN  SER A 768      70.860  47.620  55.720  1.00  0.00           H
ATOM   2908  CA  SER A 768      69.980  46.660  54.070  1.00  0.00           C
ATOM   2909  HA  SER A 768      69.920  45.590  53.940  1.00  0.00           H
ATOM   2910  CB  SER A 768      68.620  47.120  54.740  1.00  0.00           C
ATOM   2911  HB1 SER A 768      68.480  48.220  54.720  1.00  0.00           H
ATOM   2912  HB2 SER A 768      68.610  46.810  55.810  1.00  0.00           H
ATOM   2913  OG  SER A 768      67.470  46.430  54.180  1.00  0.00           O
ATOM   2914  HG1 SER A 768      67.360  46.800  53.290  1.00  0.00           H
ATOM   2915  C   SER A 768      70.120  47.190  52.690  1.00  0.00           C
ATOM   2916  O   SER A 768      70.060  46.470  51.670  1.00  0.00           O
ATOM   2917  N   SER A 769      70.420  48.500  52.550  1.00  0.00           N
ATOM   2918  HN  SER A 769      70.560  49.050  53.360  1.00  0.00           H
ATOM   2919  CA  SER A 769      70.670  49.080  51.260  1.00  0.00           C
ATOM   2920  HA  SER A 769      69.850  48.800  50.630  1.00  0.00           H
ATOM   2921  CB  SER A 769      70.810  50.610  51.400  1.00  0.00           C
ATOM   2922  HB1 SER A 769      71.860  50.860  51.650  1.00  0.00           H
ATOM   2923  HB2 SER A 769      70.140  51.020  52.180  1.00  0.00           H
ATOM   2924  OG  SER A 769      70.580  51.250  50.130  1.00  0.00           O
ATOM   2925  HG1 SER A 769      69.770  50.880  49.770  1.00  0.00           H
ATOM   2926  C   SER A 769      71.850  48.460  50.560  1.00  0.00           C
ATOM   2927  O   SER A 769      71.820  48.200  49.390  1.00  0.00           O
ATOM   2928  N   PHE A 770      73.000  48.230  51.230  1.00  0.00           N
ATOM   2929  HN  PHE A 770      73.040  48.440  52.200  1.00  0.00           H
ATOM   2930  CA  PHE A 770      74.320  47.720  50.700  1.00  0.00           C
ATOM   2931  HA  PHE A 770      74.710  48.430  49.980  1.00  0.00           H
ATOM   2932  CB  PHE A 770      75.400  47.700  51.870  1.00  0.00           C
ATOM   2933  HB1 PHE A 770      75.120  47.010  52.700  1.00  0.00           H
ATOM   2934  HB2 PHE A 770      75.460  48.710  52.350  1.00  0.00           H
ATOM   2935  CG  PHE A 770      76.850  47.480  51.380  1.00  0.00           C
ATOM   2936  CD1 PHE A 770      77.470  48.220  50.320  1.00  0.00           C
ATOM   2937  HD1 PHE A 770      76.960  49.000  49.780  1.00  0.00           H
ATOM   2938  CE1 PHE A 770      78.690  47.840  49.870  1.00  0.00           C
ATOM   2939  HE1 PHE A 770      79.160  48.360  49.040  1.00  0.00           H
ATOM   2940  CZ  PHE A 770      79.380  46.770  50.520  1.00  0.00           C
ATOM   2941  HZ  PHE A 770      80.340  46.440  50.160  1.00  0.00           H
ATOM   2942  CD2 PHE A 770      77.570  46.460  52.060  1.00  0.00           C
ATOM   2943  HD2 PHE A 770      77.210  46.060  53.000  1.00  0.00           H
ATOM   2944  CE2 PHE A 770      78.850  46.130  51.590  1.00  0.00           C
ATOM   2945  HE2 PHE A 770      79.450  45.340  52.040  1.00  0.00           H
ATOM   2946  C   PHE A 770      74.220  46.370  50.080  1.00  0.00           C
ATOM   2947  O   PHE A 770      74.680  46.100  48.970  1.00  0.00           O
ATOM   2948  N   LEU A 771      73.580  45.400  50.790  1.00  0.00           N
ATOM   2949  HN  LEU A 771      73.360  45.600  51.750  1.00  0.00           H
ATOM   2950  CA  LEU A 771      73.390  44.050  50.410  1.00  0.00           C
ATOM   2951  HA  LEU A 771      74.260  43.610  49.950  1.00  0.00           H
ATOM   2952  CB  LEU A 771      72.820  43.270  51.640  1.00  0.00           C
ATOM   2953  HB1 LEU A 771      72.490  42.260  51.310  1.00  0.00           H
ATOM   2954  HB2 LEU A 771      71.880  43.650  52.080  1.00  0.00           H
ATOM   2955  CG  LEU A 771      73.770  43.040  52.840  1.00  0.00           C
ATOM   2956  HG  LEU A 771      74.030  44.050  53.210  1.00  0.00           H
ATOM   2957  CD1 LEU A 771      73.090  42.430  54.070  1.00  0.00           C
ATOM   2958 HD11 LEU A 771      72.380  41.600  53.860  1.00  0.00           H
ATOM   2959 HD12 LEU A 771      72.360  43.090  54.610  1.00  0.00           H
ATOM   2960 HD13 LEU A 771      73.810  42.050  54.800  1.00  0.00           H
ATOM   2961  CD2 LEU A 771      74.950  42.130  52.400  1.00  0.00           C
ATOM   2962 HD21 LEU A 771      75.460  42.460  51.470  1.00  0.00           H
ATOM   2963 HD22 LEU A 771      74.520  41.130  52.140  1.00  0.00           H
ATOM   2964 HD23 LEU A 771      75.780  41.970  53.130  1.00  0.00           H
ATOM   2965  C   LEU A 771      72.380  43.930  49.230  1.00  0.00           C
ATOM   2966  O   LEU A 771      72.470  43.030  48.390  1.00  0.00           O
ATOM   2967  N   LYS A 772      71.460  44.910  49.130  1.00  0.00           N
ATOM   2968  HN  LYS A 772      71.210  45.540  49.870  1.00  0.00           H
ATOM   2969  CA  LYS A 772      70.750  45.140  47.920  1.00  0.00           C
ATOM   2970  HA  LYS A 772      70.200  44.230  47.780  1.00  0.00           H
ATOM   2971  CB  LYS A 772      69.560  46.150  48.090  1.00  0.00           C
ATOM   2972  HB1 LYS A 772      69.240  46.760  47.220  1.00  0.00           H
ATOM   2973  HB2 LYS A 772      69.880  46.840  48.900  1.00  0.00           H
ATOM   2974  CG  LYS A 772      68.350  45.420  48.690  1.00  0.00           C
ATOM   2975  HG1 LYS A 772      67.750  46.180  49.210  1.00  0.00           H
ATOM   2976  HG2 LYS A 772      68.690  44.730  49.510  1.00  0.00           H
ATOM   2977  CD  LYS A 772      67.460  44.730  47.720  1.00  0.00           C
ATOM   2978  HD1 LYS A 772      66.590  44.250  48.210  1.00  0.00           H
ATOM   2979  HD2 LYS A 772      68.120  43.960  47.250  1.00  0.00           H
ATOM   2980  CE  LYS A 772      66.930  45.740  46.690  1.00  0.00           C
ATOM   2981  HE1 LYS A 772      67.810  45.970  46.040  1.00  0.00           H
ATOM   2982  HE2 LYS A 772      66.540  46.690  47.120  1.00  0.00           H
ATOM   2983  NZ  LYS A 772      65.880  45.160  45.880  1.00  0.00           N
ATOM   2984  HZ1 LYS A 772      64.990  45.010  46.420  1.00  0.00           H
ATOM   2985  HZ2 LYS A 772      66.180  44.310  45.370  1.00  0.00           H
ATOM   2986  HZ3 LYS A 772      65.470  45.740  45.120  1.00  0.00           H
ATOM   2987  C   LYS A 772      71.570  45.450  46.560  1.00  0.00           C
ATOM   2988  O   LYS A 772      71.180  44.900  45.570  1.00  0.00           O
ATOM   2989  N   GLN A 773      72.590  46.290  46.580  1.00  0.00           N
ATOM   2990  HN  GLN A 773      72.930  46.530  47.470  1.00  0.00           H
ATOM   2991  CA  GLN A 773      73.280  46.900  45.430  1.00  0.00           C
ATOM   2992  HA  GLN A 773      72.590  47.510  44.880  1.00  0.00           H
ATOM   2993  CB  GLN A 773      74.340  47.980  46.020  1.00  0.00           C
ATOM   2994  HB1 GLN A 773      74.880  48.410  45.150  1.00  0.00           H
ATOM   2995  HB2 GLN A 773      75.150  47.460  46.570  1.00  0.00           H
ATOM   2996  CG  GLN A 773      73.780  49.160  46.850  1.00  0.00           C
ATOM   2997  HG1 GLN A 773      74.630  49.860  46.950  1.00  0.00           H
ATOM   2998  HG2 GLN A 773      73.450  48.920  47.890  1.00  0.00           H
ATOM   2999  CD  GLN A 773      72.560  49.860  46.260  1.00  0.00           C
ATOM   3000  OE1 GLN A 773      72.710  50.550  45.230  1.00  0.00           O
ATOM   3001  NE2 GLN A 773      71.370  49.800  46.890  1.00  0.00           N
ATOM   3002 HE21 GLN A 773      70.610  50.390  46.620  1.00  0.00           H
ATOM   3003 HE22 GLN A 773      71.320  49.300  47.750  1.00  0.00           H
ATOM   3004  C   GLN A 773      74.030  45.960  44.510  1.00  0.00           C
ATOM   3005  O   GLN A 773      74.630  46.360  43.510  1.00  0.00           O
ATOM   3006  N   PHE A 774      74.030  44.640  44.760  1.00  0.00           N
ATOM   3007  HN  PHE A 774      73.570  44.320  45.590  1.00  0.00           H
ATOM   3008  CA  PHE A 774      74.780  43.700  43.980  1.00  0.00           C
ATOM   3009  HA  PHE A 774      75.550  44.120  43.350  1.00  0.00           H
ATOM   3010  CB  PHE A 774      75.550  42.720  44.840  1.00  0.00           C
ATOM   3011  HB1 PHE A 774      76.390  42.380  44.200  1.00  0.00           H
ATOM   3012  HB2 PHE A 774      74.930  41.870  45.170  1.00  0.00           H
ATOM   3013  CG  PHE A 774      76.210  43.440  46.030  1.00  0.00           C
ATOM   3014  CD1 PHE A 774      76.040  42.840  47.320  1.00  0.00           C
ATOM   3015  HD1 PHE A 774      75.350  42.010  47.400  1.00  0.00           H
ATOM   3016  CE1 PHE A 774      76.630  43.440  48.400  1.00  0.00           C
ATOM   3017  HE1 PHE A 774      76.430  43.130  49.420  1.00  0.00           H
ATOM   3018  CZ  PHE A 774      77.490  44.590  48.180  1.00  0.00           C
ATOM   3019  HZ  PHE A 774      77.830  45.130  49.060  1.00  0.00           H
ATOM   3020  CD2 PHE A 774      77.000  44.550  45.880  1.00  0.00           C
ATOM   3021  HD2 PHE A 774      77.000  45.120  44.960  1.00  0.00           H
ATOM   3022  CE2 PHE A 774      77.710  45.120  46.990  1.00  0.00           C
ATOM   3023  HE2 PHE A 774      78.310  46.010  46.870  1.00  0.00           H
ATOM   3024  C   PHE A 774      73.780  42.960  43.070  1.00  0.00           C
ATOM   3025  O   PHE A 774      74.150  41.900  42.480  1.00  0.00           O
ATOM   3026  N   LYS A 775      72.560  43.390  42.880  1.00  0.00           N
ATOM   3027  HN  LYS A 775      72.190  43.940  43.630  1.00  0.00           H
ATOM   3028  CA  LYS A 775      71.770  42.880  41.750  1.00  0.00           C
ATOM   3029  HA  LYS A 775      71.490  41.880  42.070  1.00  0.00           H
ATOM   3030  CB  LYS A 775      70.550  43.770  41.430  1.00  0.00           C
ATOM   3031  HB1 LYS A 775      70.080  43.400  40.490  1.00  0.00           H
ATOM   3032  HB2 LYS A 775      70.910  44.810  41.250  1.00  0.00           H
ATOM   3033  CG  LYS A 775      69.450  43.750  42.610  1.00  0.00           C
ATOM   3034  HG1 LYS A 775      69.790  44.360  43.470  1.00  0.00           H
ATOM   3035  HG2 LYS A 775      69.190  42.760  43.000  1.00  0.00           H
ATOM   3036  CD  LYS A 775      68.030  44.310  42.080  1.00  0.00           C
ATOM   3037  HD1 LYS A 775      67.290  44.230  42.900  1.00  0.00           H
ATOM   3038  HD2 LYS A 775      67.710  43.500  41.400  1.00  0.00           H
ATOM   3039  CE  LYS A 775      67.980  45.700  41.560  1.00  0.00           C
ATOM   3040  HE1 LYS A 775      68.590  45.680  40.630  1.00  0.00           H
ATOM   3041  HE2 LYS A 775      68.390  46.340  42.350  1.00  0.00           H
ATOM   3042  NZ  LYS A 775      66.560  46.040  41.390  1.00  0.00           N
ATOM   3043  HZ1 LYS A 775      66.000  45.420  40.770  1.00  0.00           H
ATOM   3044  HZ2 LYS A 775      66.550  46.980  40.930  1.00  0.00           H
ATOM   3045  HZ3 LYS A 775      66.060  46.130  42.300  1.00  0.00           H
ATOM   3046  C   LYS A 775      72.510  42.760  40.370  1.00  0.00           C
ATOM   3047  O   LYS A 775      73.500  43.450  40.130  1.00  0.00           O
ATOM   3048  N   THR A 776      72.010  41.920  39.450  1.00  0.00           N
ATOM   3049  HN  THR A 776      71.170  41.420  39.560  1.00  0.00           H
ATOM   3050  CA  THR A 776      72.820  41.440  38.330  1.00  0.00           C
ATOM   3051  HA  THR A 776      73.640  40.840  38.700  1.00  0.00           H
ATOM   3052  CB  THR A 776      72.220  40.480  37.370  1.00  0.00           C
ATOM   3053  HB  THR A 776      71.830  39.620  37.970  1.00  0.00           H
ATOM   3054  OG1 THR A 776      73.120  39.820  36.480  1.00  0.00           O
ATOM   3055  HG1 THR A 776      72.590  39.360  35.840  1.00  0.00           H
ATOM   3056  CG2 THR A 776      71.030  40.990  36.530  1.00  0.00           C
ATOM   3057 HG21 THR A 776      70.430  40.180  36.070  1.00  0.00           H
ATOM   3058 HG22 THR A 776      71.390  41.690  35.730  1.00  0.00           H
ATOM   3059 HG23 THR A 776      70.430  41.610  37.220  1.00  0.00           H
ATOM   3060  C   THR A 776      73.660  42.450  37.450  1.00  0.00           C
ATOM   3061  O   THR A 776      73.100  43.460  36.990  1.00  0.00           O
ATOM   3062  N   LYS A 777      74.910  42.110  37.130  1.00  0.00           N
ATOM   3063  HN  LYS A 777      75.290  41.250  37.470  1.00  0.00           H
ATOM   3064  CA  LYS A 777      75.650  42.860  36.170  1.00  0.00           C
ATOM   3065  HA  LYS A 777      75.050  43.050  35.290  1.00  0.00           H
ATOM   3066  CB  LYS A 777      76.200  44.160  36.860  1.00  0.00           C
ATOM   3067  HB1 LYS A 777      77.220  43.880  37.200  1.00  0.00           H
ATOM   3068  HB2 LYS A 777      75.660  44.400  37.800  1.00  0.00           H
ATOM   3069  CG  LYS A 777      76.440  45.350  35.910  1.00  0.00           C
ATOM   3070  HG1 LYS A 777      76.590  44.860  34.920  1.00  0.00           H
ATOM   3071  HG2 LYS A 777      77.320  45.940  36.230  1.00  0.00           H
ATOM   3072  CD  LYS A 777      75.180  46.330  35.930  1.00  0.00           C
ATOM   3073  HD1 LYS A 777      74.250  45.800  35.640  1.00  0.00           H
ATOM   3074  HD2 LYS A 777      75.330  47.090  35.140  1.00  0.00           H
ATOM   3075  CE  LYS A 777      74.970  47.020  37.270  1.00  0.00           C
ATOM   3076  HE1 LYS A 777      74.900  46.340  38.140  1.00  0.00           H
ATOM   3077  HE2 LYS A 777      74.060  47.650  37.350  1.00  0.00           H
ATOM   3078  NZ  LYS A 777      76.030  47.980  37.510  1.00  0.00           N
ATOM   3079  HZ1 LYS A 777      76.950  47.550  37.680  1.00  0.00           H
ATOM   3080  HZ2 LYS A 777      75.810  48.660  38.270  1.00  0.00           H
ATOM   3081  HZ3 LYS A 777      76.040  48.450  36.580  1.00  0.00           H
ATOM   3082  C   LYS A 777      76.650  41.850  35.660  1.00  0.00           C
ATOM   3083  O   LYS A 777      77.000  40.860  36.300  1.00  0.00           O
ATOM   3084  N   ARG A 778      77.190  41.990  34.390  1.00  0.00           N
ATOM   3085  HN  ARG A 778      76.920  42.850  33.960  1.00  0.00           H
ATOM   3086  CA  ARG A 778      77.950  41.130  33.560  1.00  0.00           C
ATOM   3087  HA  ARG A 778      77.580  40.130  33.740  1.00  0.00           H
ATOM   3088  CB  ARG A 778      77.760  41.430  32.070  1.00  0.00           C
ATOM   3089  HB1 ARG A 778      76.660  41.450  31.980  1.00  0.00           H
ATOM   3090  HB2 ARG A 778      78.170  40.580  31.490  1.00  0.00           H
ATOM   3091  CG  ARG A 778      78.280  42.760  31.500  1.00  0.00           C
ATOM   3092  HG1 ARG A 778      79.290  42.910  31.930  1.00  0.00           H
ATOM   3093  HG2 ARG A 778      77.620  43.550  31.930  1.00  0.00           H
ATOM   3094  CD  ARG A 778      78.390  42.840  29.970  1.00  0.00           C
ATOM   3095  HD1 ARG A 778      77.410  42.550  29.530  1.00  0.00           H
ATOM   3096  HD2 ARG A 778      79.200  42.230  29.540  1.00  0.00           H
ATOM   3097  NE  ARG A 778      78.590  44.290  29.610  1.00  0.00           N
ATOM   3098  HE  ARG A 778      78.420  44.950  30.350  1.00  0.00           H
ATOM   3099  CZ  ARG A 778      78.920  44.770  28.420  1.00  0.00           C
ATOM   3100  NH1 ARG A 778      79.050  44.080  27.290  1.00  0.00           N
ATOM   3101 HH11 ARG A 778      79.000  43.080  27.370  1.00  0.00           H
ATOM   3102 HH12 ARG A 778      79.620  44.520  26.600  1.00  0.00           H
ATOM   3103  NH2 ARG A 778      79.100  46.070  28.360  1.00  0.00           N
ATOM   3104 HH21 ARG A 778      78.810  46.660  29.120  1.00  0.00           H
ATOM   3105 HH22 ARG A 778      79.090  46.500  27.460  1.00  0.00           H
ATOM   3106  C   ARG A 778      79.420  41.180  33.990  1.00  0.00           C
ATOM   3107  O   ARG A 778      79.860  42.080  34.680  1.00  0.00           O
ATOM   3108  N   TYR A 779      80.240  40.260  33.540  1.00  0.00           N
ATOM   3109  HN  TYR A 779      79.780  39.620  32.920  1.00  0.00           H
ATOM   3110  CA  TYR A 779      81.700  40.010  33.710  1.00  0.00           C
ATOM   3111  HA  TYR A 779      81.960  39.230  33.000  1.00  0.00           H
ATOM   3112  CB  TYR A 779      82.480  41.230  33.280  1.00  0.00           C
ATOM   3113  HB1 TYR A 779      83.570  40.990  33.380  1.00  0.00           H
ATOM   3114  HB2 TYR A 779      82.280  42.020  34.030  1.00  0.00           H
ATOM   3115  CG  TYR A 779      82.240  41.650  31.810  1.00  0.00           C
ATOM   3116  CD1 TYR A 779      81.900  42.970  31.550  1.00  0.00           C
ATOM   3117  HD1 TYR A 779      81.810  43.620  32.420  1.00  0.00           H
ATOM   3118  CE1 TYR A 779      81.790  43.410  30.320  1.00  0.00           C
ATOM   3119  HE1 TYR A 779      81.650  44.440  30.030  1.00  0.00           H
ATOM   3120  CZ  TYR A 779      82.110  42.510  29.280  1.00  0.00           C
ATOM   3121  OH  TYR A 779      82.120  42.990  27.900  1.00  0.00           O
ATOM   3122  HH  TYR A 779      82.210  43.940  27.960  1.00  0.00           H
ATOM   3123  CD2 TYR A 779      82.570  40.780  30.770  1.00  0.00           C
ATOM   3124  HD2 TYR A 779      82.830  39.760  31.000  1.00  0.00           H
ATOM   3125  CE2 TYR A 779      82.500  41.160  29.460  1.00  0.00           C
ATOM   3126  HE2 TYR A 779      82.690  40.630  28.540  1.00  0.00           H
ATOM   3127  C   TYR A 779      82.160  39.380  35.010  1.00  0.00           C
ATOM   3128  O   TYR A 779      83.300  39.020  35.180  1.00  0.00           O
ATOM   3129  N   PHE A 780      81.250  39.150  35.970  1.00  0.00           N
ATOM   3130  HN  PHE A 780      80.290  39.430  35.920  1.00  0.00           H
ATOM   3131  CA  PHE A 780      81.480  38.350  37.130  1.00  0.00           C
ATOM   3132  HA  PHE A 780      82.300  37.670  36.960  1.00  0.00           H
ATOM   3133  CB  PHE A 780      81.940  39.210  38.320  1.00  0.00           C
ATOM   3134  HB1 PHE A 780      81.200  40.000  38.560  1.00  0.00           H
ATOM   3135  HB2 PHE A 780      82.920  39.710  38.120  1.00  0.00           H
ATOM   3136  CG  PHE A 780      82.090  38.540  39.620  1.00  0.00           C
ATOM   3137  CD1 PHE A 780      81.050  38.340  40.580  1.00  0.00           C
ATOM   3138  HD1 PHE A 780      80.020  38.570  40.330  1.00  0.00           H
ATOM   3139  CE1 PHE A 780      81.320  37.870  41.840  1.00  0.00           C
ATOM   3140  HE1 PHE A 780      80.590  37.820  42.630  1.00  0.00           H
ATOM   3141  CZ  PHE A 780      82.670  37.710  42.190  1.00  0.00           C
ATOM   3142  HZ  PHE A 780      82.810  37.510  43.240  1.00  0.00           H
ATOM   3143  CD2 PHE A 780      83.380  38.180  39.900  1.00  0.00           C
ATOM   3144  HD2 PHE A 780      84.170  38.320  39.170  1.00  0.00           H
ATOM   3145  CE2 PHE A 780      83.720  37.900  41.260  1.00  0.00           C
ATOM   3146  HE2 PHE A 780      84.750  37.620  41.450  1.00  0.00           H
ATOM   3147  C   PHE A 780      80.270  37.440  37.220  1.00  0.00           C
ATOM   3148  O   PHE A 780      79.250  37.790  36.560  1.00  0.00           O
ATOM   3149  N   PRO A 781      80.210  36.320  37.920  1.00  0.00           N
ATOM   3150  CD  PRO A 781      81.410  35.420  38.050  1.00  0.00           C
ATOM   3151  HD1 PRO A 781      82.050  35.830  38.860  1.00  0.00           H
ATOM   3152  HD2 PRO A 781      81.840  35.360  37.030  1.00  0.00           H
ATOM   3153  CA  PRO A 781      79.050  35.600  38.230  1.00  0.00           C
ATOM   3154  HA  PRO A 781      78.730  35.140  37.320  1.00  0.00           H
ATOM   3155  CB  PRO A 781      79.590  34.590  39.170  1.00  0.00           C
ATOM   3156  HB1 PRO A 781      78.940  33.730  39.400  1.00  0.00           H
ATOM   3157  HB2 PRO A 781      79.780  35.110  40.130  1.00  0.00           H
ATOM   3158  CG  PRO A 781      80.760  34.120  38.360  1.00  0.00           C
ATOM   3159  HG1 PRO A 781      81.470  33.490  38.940  1.00  0.00           H
ATOM   3160  HG2 PRO A 781      80.410  33.460  37.530  1.00  0.00           H
ATOM   3161  C   PRO A 781      77.810  36.340  38.790  1.00  0.00           C
ATOM   3162  O   PRO A 781      77.910  37.040  39.750  1.00  0.00           O
ATOM   3163  N   THR A 782      76.650  36.090  38.140  1.00  0.00           N
ATOM   3164  HN  THR A 782      76.720  35.480  37.350  1.00  0.00           H
ATOM   3165  CA  THR A 782      75.400  36.750  38.220  1.00  0.00           C
ATOM   3166  HA  THR A 782      75.520  37.770  38.530  1.00  0.00           H
ATOM   3167  CB  THR A 782      74.780  36.820  36.800  1.00  0.00           C
ATOM   3168  HB  THR A 782      73.990  37.600  36.750  1.00  0.00           H
ATOM   3169  OG1 THR A 782      74.290  35.570  36.250  1.00  0.00           O
ATOM   3170  HG1 THR A 782      73.490  35.760  35.750  1.00  0.00           H
ATOM   3171  CG2 THR A 782      75.820  37.330  35.810  1.00  0.00           C
ATOM   3172 HG21 THR A 782      76.220  38.250  36.300  1.00  0.00           H
ATOM   3173 HG22 THR A 782      75.380  37.440  34.800  1.00  0.00           H
ATOM   3174 HG23 THR A 782      76.540  36.480  35.790  1.00  0.00           H
ATOM   3175  C   THR A 782      74.450  36.080  39.160  1.00  0.00           C
ATOM   3176  O   THR A 782      73.850  36.770  39.980  1.00  0.00           O
ATOM   3177  N   LYS A 783      74.360  34.710  39.050  1.00  0.00           N
ATOM   3178  HN  LYS A 783      74.800  34.310  38.250  1.00  0.00           H
ATOM   3179  CA  LYS A 783      73.580  33.840  39.870  1.00  0.00           C
ATOM   3180  HA  LYS A 783      72.510  33.960  39.820  1.00  0.00           H
ATOM   3181  CB  LYS A 783      73.850  32.380  39.550  1.00  0.00           C
ATOM   3182  HB1 LYS A 783      73.280  31.600  40.090  1.00  0.00           H
ATOM   3183  HB2 LYS A 783      74.890  32.120  39.810  1.00  0.00           H
ATOM   3184  CG  LYS A 783      73.680  32.110  38.040  1.00  0.00           C
ATOM   3185  HG1 LYS A 783      74.070  31.110  37.760  1.00  0.00           H
ATOM   3186  HG2 LYS A 783      74.270  32.810  37.400  1.00  0.00           H
ATOM   3187  CD  LYS A 783      72.190  32.070  37.660  1.00  0.00           C
ATOM   3188  HD1 LYS A 783      71.650  33.030  37.820  1.00  0.00           H
ATOM   3189  HD2 LYS A 783      71.730  31.330  38.360  1.00  0.00           H
ATOM   3190  CE  LYS A 783      72.030  31.660  36.150  1.00  0.00           C
ATOM   3191  HE1 LYS A 783      72.670  30.770  36.010  1.00  0.00           H
ATOM   3192  HE2 LYS A 783      72.240  32.400  35.360  1.00  0.00           H
ATOM   3193  NZ  LYS A 783      70.600  31.290  35.990  1.00  0.00           N
ATOM   3194  HZ1 LYS A 783      70.380  30.620  36.760  1.00  0.00           H
ATOM   3195  HZ2 LYS A 783      70.510  30.800  35.090  1.00  0.00           H
ATOM   3196  HZ3 LYS A 783      69.950  32.100  36.050  1.00  0.00           H
ATOM   3197  C   LYS A 783      73.990  34.040  41.350  1.00  0.00           C
ATOM   3198  O   LYS A 783      73.100  34.020  42.220  1.00  0.00           O
ATOM   3199  N   VAL A 784      75.290  34.160  41.700  1.00  0.00           N
ATOM   3200  HN  VAL A 784      75.910  34.090  40.920  1.00  0.00           H
ATOM   3201  CA  VAL A 784      75.760  34.340  43.030  1.00  0.00           C
ATOM   3202  HA  VAL A 784      75.390  33.530  43.660  1.00  0.00           H
ATOM   3203  CB  VAL A 784      77.280  34.220  43.200  1.00  0.00           C
ATOM   3204  HB  VAL A 784      77.800  35.050  42.670  1.00  0.00           H
ATOM   3205  CG1 VAL A 784      77.720  34.290  44.690  1.00  0.00           C
ATOM   3206 HG11 VAL A 784      77.340  35.240  45.140  1.00  0.00           H
ATOM   3207 HG12 VAL A 784      78.800  34.380  44.890  1.00  0.00           H
ATOM   3208 HG13 VAL A 784      77.290  33.420  45.230  1.00  0.00           H
ATOM   3209  CG2 VAL A 784      77.810  32.930  42.530  1.00  0.00           C
ATOM   3210 HG21 VAL A 784      77.660  32.140  43.300  1.00  0.00           H
ATOM   3211 HG22 VAL A 784      78.910  32.810  42.390  1.00  0.00           H
ATOM   3212 HG23 VAL A 784      77.430  32.730  41.500  1.00  0.00           H
ATOM   3213  C   VAL A 784      75.150  35.630  43.640  1.00  0.00           C
ATOM   3214  O   VAL A 784      74.470  35.720  44.690  1.00  0.00           O
ATOM   3215  N   ARG A 785      75.400  36.800  42.960  1.00  0.00           N
ATOM   3216  HN  ARG A 785      76.040  36.890  42.190  1.00  0.00           H
ATOM   3217  CA  ARG A 785      74.990  38.150  43.370  1.00  0.00           C
ATOM   3218  HA  ARG A 785      75.100  38.340  44.420  1.00  0.00           H
ATOM   3219  CB  ARG A 785      75.830  39.210  42.560  1.00  0.00           C
ATOM   3220  HB1 ARG A 785      76.880  38.980  42.840  1.00  0.00           H
ATOM   3221  HB2 ARG A 785      75.600  40.210  43.010  1.00  0.00           H
ATOM   3222  CG  ARG A 785      75.750  39.120  41.060  1.00  0.00           C
ATOM   3223  HG1 ARG A 785      74.700  39.280  40.720  1.00  0.00           H
ATOM   3224  HG2 ARG A 785      75.980  38.100  40.680  1.00  0.00           H
ATOM   3225  CD  ARG A 785      76.560  40.180  40.390  1.00  0.00           C
ATOM   3226  HD1 ARG A 785      76.510  40.180  39.290  1.00  0.00           H
ATOM   3227  HD2 ARG A 785      77.630  39.990  40.650  1.00  0.00           H
ATOM   3228  NE  ARG A 785      76.150  41.550  40.820  1.00  0.00           N
ATOM   3229  HE  ARG A 785      75.320  41.770  41.340  1.00  0.00           H
ATOM   3230  CZ  ARG A 785      76.950  42.580  40.720  1.00  0.00           C
ATOM   3231  NH1 ARG A 785      78.170  42.520  40.230  1.00  0.00           N
ATOM   3232 HH11 ARG A 785      78.580  43.390  39.940  1.00  0.00           H
ATOM   3233 HH12 ARG A 785      78.370  41.770  39.590  1.00  0.00           H
ATOM   3234  NH2 ARG A 785      76.460  43.790  41.030  1.00  0.00           N
ATOM   3235 HH21 ARG A 785      75.490  44.020  41.070  1.00  0.00           H
ATOM   3236 HH22 ARG A 785      77.020  44.450  40.520  1.00  0.00           H
ATOM   3237  C   ARG A 785      73.480  38.430  43.380  1.00  0.00           C
ATOM   3238  O   ARG A 785      73.020  39.220  44.140  1.00  0.00           O
ATOM   3239  N   SER A 786      72.750  37.720  42.460  1.00  0.00           N
ATOM   3240  HN  SER A 786      73.180  37.090  41.810  1.00  0.00           H
ATOM   3241  CA  SER A 786      71.300  37.640  42.390  1.00  0.00           C
ATOM   3242  HA  SER A 786      70.920  38.650  42.280  1.00  0.00           H
ATOM   3243  CB  SER A 786      70.710  36.970  41.170  1.00  0.00           C
ATOM   3244  HB1 SER A 786      69.610  37.160  41.160  1.00  0.00           H
ATOM   3245  HB2 SER A 786      70.890  35.880  41.160  1.00  0.00           H
ATOM   3246  OG  SER A 786      71.220  37.700  39.970  1.00  0.00           O
ATOM   3247  HG1 SER A 786      72.080  37.370  39.730  1.00  0.00           H
ATOM   3248  C   SER A 786      70.760  37.150  43.690  1.00  0.00           C
ATOM   3249  O   SER A 786      69.880  37.740  44.290  1.00  0.00           O
ATOM   3250  N   THR A 787      71.390  36.080  44.240  1.00  0.00           N
ATOM   3251  HN  THR A 787      72.120  35.720  43.670  1.00  0.00           H
ATOM   3252  CA  THR A 787      71.010  35.390  45.460  1.00  0.00           C
ATOM   3253  HA  THR A 787      69.940  35.340  45.360  1.00  0.00           H
ATOM   3254  CB  THR A 787      71.560  33.970  45.500  1.00  0.00           C
ATOM   3255  HB  THR A 787      72.670  33.940  45.490  1.00  0.00           H
ATOM   3256  OG1 THR A 787      71.100  33.210  44.410  1.00  0.00           O
ATOM   3257  HG1 THR A 787      70.300  33.670  44.160  1.00  0.00           H
ATOM   3258  CG2 THR A 787      70.930  33.310  46.860  1.00  0.00           C
ATOM   3259 HG21 THR A 787      71.200  33.970  47.710  1.00  0.00           H
ATOM   3260 HG22 THR A 787      71.310  32.280  47.040  1.00  0.00           H
ATOM   3261 HG23 THR A 787      69.820  33.290  46.760  1.00  0.00           H
ATOM   3262  C   THR A 787      71.310  36.270  46.610  1.00  0.00           C
ATOM   3263  O   THR A 787      70.550  36.350  47.580  1.00  0.00           O
ATOM   3264  N   ILE A 788      72.510  36.950  46.670  1.00  0.00           N
ATOM   3265  HN  ILE A 788      73.290  36.790  46.080  1.00  0.00           H
ATOM   3266  CA  ILE A 788      72.780  37.810  47.770  1.00  0.00           C
ATOM   3267  HA  ILE A 788      72.600  37.310  48.710  1.00  0.00           H
ATOM   3268  CB  ILE A 788      74.280  38.310  47.760  1.00  0.00           C
ATOM   3269  HB  ILE A 788      74.400  38.900  46.830  1.00  0.00           H
ATOM   3270  CG2 ILE A 788      74.490  39.330  48.930  1.00  0.00           C
ATOM   3271 HG21 ILE A 788      74.600  38.830  49.900  1.00  0.00           H
ATOM   3272 HG22 ILE A 788      73.740  40.160  48.950  1.00  0.00           H
ATOM   3273 HG23 ILE A 788      75.500  39.780  48.780  1.00  0.00           H
ATOM   3274  CG1 ILE A 788      75.310  37.180  47.800  1.00  0.00           C
ATOM   3275 HG11 ILE A 788      76.310  37.670  47.840  1.00  0.00           H
ATOM   3276 HG12 ILE A 788      75.350  36.690  46.800  1.00  0.00           H
ATOM   3277  CD  ILE A 788      75.200  36.140  48.860  1.00  0.00           C
ATOM   3278  HD1 ILE A 788      75.830  35.230  48.840  1.00  0.00           H
ATOM   3279  HD2 ILE A 788      74.210  35.650  48.930  1.00  0.00           H
ATOM   3280  HD3 ILE A 788      75.300  36.600  49.870  1.00  0.00           H
ATOM   3281  C   ILE A 788      71.820  38.990  47.870  1.00  0.00           C
ATOM   3282  O   ILE A 788      71.250  39.230  48.930  1.00  0.00           O
ATOM   3283  N   SER A 789      71.580  39.660  46.760  1.00  0.00           N
ATOM   3284  HN  SER A 789      71.930  39.220  45.940  1.00  0.00           H
ATOM   3285  CA  SER A 789      70.670  40.790  46.710  1.00  0.00           C
ATOM   3286  HA  SER A 789      71.020  41.390  47.540  1.00  0.00           H
ATOM   3287  CB  SER A 789      70.870  41.680  45.450  1.00  0.00           C
ATOM   3288  HB1 SER A 789      71.930  42.000  45.500  1.00  0.00           H
ATOM   3289  HB2 SER A 789      70.270  42.620  45.540  1.00  0.00           H
ATOM   3290  OG  SER A 789      70.600  41.000  44.220  1.00  0.00           O
ATOM   3291  HG1 SER A 789      71.310  40.370  44.070  1.00  0.00           H
ATOM   3292  C   SER A 789      69.180  40.530  46.890  1.00  0.00           C
ATOM   3293  O   SER A 789      68.560  41.390  47.530  1.00  0.00           O
ATOM   3294  N   ASP A 790      68.530  39.410  46.380  1.00  0.00           N
ATOM   3295  HN  ASP A 790      69.030  38.680  45.920  1.00  0.00           H
ATOM   3296  CA  ASP A 790      67.100  39.110  46.570  1.00  0.00           C
ATOM   3297  HA  ASP A 790      66.650  40.090  46.600  1.00  0.00           H
ATOM   3298  CB  ASP A 790      66.420  38.340  45.440  1.00  0.00           C
ATOM   3299  HB1 ASP A 790      65.470  38.060  45.940  1.00  0.00           H
ATOM   3300  HB2 ASP A 790      66.950  37.440  45.060  1.00  0.00           H
ATOM   3301  CG  ASP A 790      66.100  39.210  44.250  1.00  0.00           C
ATOM   3302  OD1 ASP A 790      65.630  40.330  44.540  1.00  0.00           O
ATOM   3303  OD2 ASP A 790      66.350  38.830  43.100  1.00  0.00           O
ATOM   3304  C   ASP A 790      66.740  38.550  47.950  1.00  0.00           C
ATOM   3305  O   ASP A 790      65.610  38.760  48.400  1.00  0.00           O
ATOM   3306  N   PHE A 791      67.770  38.070  48.690  1.00  0.00           N
ATOM   3307  HN  PHE A 791      68.580  37.750  48.210  1.00  0.00           H
ATOM   3308  CA  PHE A 791      67.580  37.710  50.080  1.00  0.00           C
ATOM   3309  HA  PHE A 791      66.550  37.540  50.340  1.00  0.00           H
ATOM   3310  CB  PHE A 791      68.380  36.410  50.130  1.00  0.00           C
ATOM   3311  HB1 PHE A 791      69.440  36.560  49.810  1.00  0.00           H
ATOM   3312  HB2 PHE A 791      67.910  35.630  49.490  1.00  0.00           H
ATOM   3313  CG  PHE A 791      68.540  35.820  51.520  1.00  0.00           C
ATOM   3314  CD1 PHE A 791      67.360  35.460  52.260  1.00  0.00           C
ATOM   3315  HD1 PHE A 791      66.390  35.660  51.820  1.00  0.00           H
ATOM   3316  CE1 PHE A 791      67.480  34.690  53.430  1.00  0.00           C
ATOM   3317  HE1 PHE A 791      66.680  34.440  54.120  1.00  0.00           H
ATOM   3318  CZ  PHE A 791      68.790  34.380  53.900  1.00  0.00           C
ATOM   3319  HZ  PHE A 791      68.790  33.720  54.760  1.00  0.00           H
ATOM   3320  CD2 PHE A 791      69.830  35.360  51.930  1.00  0.00           C
ATOM   3321  HD2 PHE A 791      70.670  35.510  51.250  1.00  0.00           H
ATOM   3322  CE2 PHE A 791      69.870  34.520  53.110  1.00  0.00           C
ATOM   3323  HE2 PHE A 791      70.730  33.920  53.360  1.00  0.00           H
ATOM   3324  C   PHE A 791      68.010  38.770  51.080  1.00  0.00           C
ATOM   3325  O   PHE A 791      67.760  38.610  52.270  1.00  0.00           O
ATOM   3326  N   ALA A 792      68.560  39.890  50.660  1.00  0.00           N
ATOM   3327  HN  ALA A 792      68.800  40.080  49.720  1.00  0.00           H
ATOM   3328  CA  ALA A 792      69.190  40.910  51.480  1.00  0.00           C
ATOM   3329  HA  ALA A 792      70.060  40.540  51.970  1.00  0.00           H
ATOM   3330  CB  ALA A 792      69.660  42.040  50.510  1.00  0.00           C
ATOM   3331  HB1 ALA A 792      70.410  41.690  49.770  1.00  0.00           H
ATOM   3332  HB2 ALA A 792      70.240  42.760  51.130  1.00  0.00           H
ATOM   3333  HB3 ALA A 792      68.840  42.490  49.940  1.00  0.00           H
ATOM   3334  C   ALA A 792      68.430  41.550  52.630  1.00  0.00           C
ATOM   3335  O   ALA A 792      69.020  41.770  53.700  1.00  0.00           O
ATOM   3336  N   VAL A 793      67.140  41.860  52.550  1.00  0.00           N
ATOM   3337  HN  VAL A 793      66.790  41.760  51.620  1.00  0.00           H
ATOM   3338  CA  VAL A 793      66.350  42.400  53.600  1.00  0.00           C
ATOM   3339  HA  VAL A 793      66.860  43.300  53.940  1.00  0.00           H
ATOM   3340  CB  VAL A 793      65.040  42.900  53.050  1.00  0.00           C
ATOM   3341  HB  VAL A 793      64.420  42.100  52.600  1.00  0.00           H
ATOM   3342  CG1 VAL A 793      64.320  43.610  54.240  1.00  0.00           C
ATOM   3343 HG11 VAL A 793      64.990  44.310  54.760  1.00  0.00           H
ATOM   3344 HG12 VAL A 793      64.100  42.850  55.020  1.00  0.00           H
ATOM   3345 HG13 VAL A 793      63.350  44.070  53.950  1.00  0.00           H
ATOM   3346  CG2 VAL A 793      65.290  44.080  52.110  1.00  0.00           C
ATOM   3347 HG21 VAL A 793      65.960  44.810  52.620  1.00  0.00           H
ATOM   3348 HG22 VAL A 793      64.310  44.540  51.910  1.00  0.00           H
ATOM   3349 HG23 VAL A 793      65.760  43.870  51.120  1.00  0.00           H
ATOM   3350  C   VAL A 793      66.130  41.380  54.770  1.00  0.00           C
ATOM   3351  O   VAL A 793      66.310  41.750  55.940  1.00  0.00           O
ATOM   3352  N   PHE A 794      65.880  40.140  54.440  1.00  0.00           N
ATOM   3353  HN  PHE A 794      65.880  39.770  53.520  1.00  0.00           H
ATOM   3354  CA  PHE A 794      65.960  39.000  55.440  1.00  0.00           C
ATOM   3355  HA  PHE A 794      65.260  39.380  56.170  1.00  0.00           H
ATOM   3356  CB  PHE A 794      65.440  37.660  54.820  1.00  0.00           C
ATOM   3357  HB1 PHE A 794      66.240  37.240  54.170  1.00  0.00           H
ATOM   3358  HB2 PHE A 794      64.510  37.910  54.280  1.00  0.00           H
ATOM   3359  CG  PHE A 794      64.990  36.720  55.950  1.00  0.00           C
ATOM   3360  CD1 PHE A 794      65.930  35.890  56.550  1.00  0.00           C
ATOM   3361  HD1 PHE A 794      66.940  36.020  56.190  1.00  0.00           H
ATOM   3362  CE1 PHE A 794      65.540  35.060  57.610  1.00  0.00           C
ATOM   3363  HE1 PHE A 794      66.270  34.310  57.900  1.00  0.00           H
ATOM   3364  CZ  PHE A 794      64.220  34.980  58.010  1.00  0.00           C
ATOM   3365  HZ  PHE A 794      63.890  34.350  58.830  1.00  0.00           H
ATOM   3366  CD2 PHE A 794      63.640  36.690  56.360  1.00  0.00           C
ATOM   3367  HD2 PHE A 794      62.920  37.360  55.900  1.00  0.00           H
ATOM   3368  CE2 PHE A 794      63.240  35.810  57.380  1.00  0.00           C
ATOM   3369  HE2 PHE A 794      62.210  35.860  57.710  1.00  0.00           H
ATOM   3370  C   PHE A 794      67.420  38.800  55.960  1.00  0.00           C
ATOM   3371  O   PHE A 794      67.650  38.690  57.150  1.00  0.00           O
ATOM   3372  N   LEU A 795      68.380  38.800  55.090  1.00  0.00           N
ATOM   3373  HN  LEU A 795      68.170  38.760  54.120  1.00  0.00           H
ATOM   3374  CA  LEU A 795      69.790  38.640  55.510  1.00  0.00           C
ATOM   3375  HA  LEU A 795      69.940  37.650  55.920  1.00  0.00           H
ATOM   3376  CB  LEU A 795      70.630  38.680  54.250  1.00  0.00           C
ATOM   3377  HB1 LEU A 795      70.340  39.610  53.720  1.00  0.00           H
ATOM   3378  HB2 LEU A 795      70.290  37.860  53.570  1.00  0.00           H
ATOM   3379  CG  LEU A 795      72.190  38.470  54.250  1.00  0.00           C
ATOM   3380  HG  LEU A 795      72.740  39.390  54.530  1.00  0.00           H
ATOM   3381  CD1 LEU A 795      72.810  37.450  55.100  1.00  0.00           C
ATOM   3382 HD11 LEU A 795      73.870  37.380  54.770  1.00  0.00           H
ATOM   3383 HD12 LEU A 795      72.410  36.430  54.960  1.00  0.00           H
ATOM   3384 HD13 LEU A 795      72.780  37.660  56.190  1.00  0.00           H
ATOM   3385  CD2 LEU A 795      72.530  38.070  52.770  1.00  0.00           C
ATOM   3386 HD21 LEU A 795      72.380  36.990  52.550  1.00  0.00           H
ATOM   3387 HD22 LEU A 795      73.610  38.330  52.610  1.00  0.00           H
ATOM   3388 HD23 LEU A 795      72.020  38.720  52.040  1.00  0.00           H
ATOM   3389  C   LEU A 795      70.330  39.580  56.530  1.00  0.00           C
ATOM   3390  O   LEU A 795      71.190  39.260  57.400  1.00  0.00           O
ATOM   3391  N   THR A 796      69.930  40.860  56.400  1.00  0.00           N
ATOM   3392  HN  THR A 796      69.340  41.030  55.610  1.00  0.00           H
ATOM   3393  CA  THR A 796      70.310  41.920  57.320  1.00  0.00           C
ATOM   3394  HA  THR A 796      71.380  42.020  57.260  1.00  0.00           H
ATOM   3395  CB  THR A 796      69.630  43.300  56.940  1.00  0.00           C
ATOM   3396  HB  THR A 796      68.530  43.260  57.100  1.00  0.00           H
ATOM   3397  OG1 THR A 796      69.890  43.760  55.630  1.00  0.00           O
ATOM   3398  HG1 THR A 796      69.530  43.110  55.020  1.00  0.00           H
ATOM   3399  CG2 THR A 796      70.120  44.380  57.870  1.00  0.00           C
ATOM   3400 HG21 THR A 796      69.800  44.210  58.920  1.00  0.00           H
ATOM   3401 HG22 THR A 796      69.570  45.310  57.590  1.00  0.00           H
ATOM   3402 HG23 THR A 796      71.220  44.530  57.760  1.00  0.00           H
ATOM   3403  C   THR A 796      69.990  41.550  58.780  1.00  0.00           C
ATOM   3404  O   THR A 796      70.750  41.850  59.670  1.00  0.00           O
ATOM   3405  N   ILE A 797      68.860  40.800  59.080  1.00  0.00           N
ATOM   3406  HN  ILE A 797      68.320  40.400  58.340  1.00  0.00           H
ATOM   3407  CA  ILE A 797      68.430  40.430  60.410  1.00  0.00           C
ATOM   3408  HA  ILE A 797      68.770  41.190  61.090  1.00  0.00           H
ATOM   3409  CB  ILE A 797      66.850  40.380  60.540  1.00  0.00           C
ATOM   3410  HB  ILE A 797      66.480  39.780  59.690  1.00  0.00           H
ATOM   3411  CG2 ILE A 797      66.420  39.580  61.840  1.00  0.00           C
ATOM   3412 HG21 ILE A 797      66.850  38.550  61.870  1.00  0.00           H
ATOM   3413 HG22 ILE A 797      65.330  39.480  62.040  1.00  0.00           H
ATOM   3414 HG23 ILE A 797      66.880  40.190  62.650  1.00  0.00           H
ATOM   3415  CG1 ILE A 797      66.380  41.880  60.580  1.00  0.00           C
ATOM   3416 HG11 ILE A 797      66.680  42.380  59.640  1.00  0.00           H
ATOM   3417 HG12 ILE A 797      66.950  42.390  61.390  1.00  0.00           H
ATOM   3418  CD  ILE A 797      64.890  42.080  60.830  1.00  0.00           C
ATOM   3419  HD1 ILE A 797      64.310  41.730  59.960  1.00  0.00           H
ATOM   3420  HD2 ILE A 797      64.580  43.140  61.030  1.00  0.00           H
ATOM   3421  HD3 ILE A 797      64.500  41.410  61.630  1.00  0.00           H
ATOM   3422  C   ILE A 797      69.170  39.190  60.840  1.00  0.00           C
ATOM   3423  O   ILE A 797      69.700  39.200  61.970  1.00  0.00           O
ATOM   3424  N   VAL A 798      69.420  38.170  60.060  1.00  0.00           N
ATOM   3425  HN  VAL A 798      68.830  38.190  59.260  1.00  0.00           H
ATOM   3426  CA  VAL A 798      70.430  37.130  60.260  1.00  0.00           C
ATOM   3427  HA  VAL A 798      70.160  36.520  61.120  1.00  0.00           H
ATOM   3428  CB  VAL A 798      70.640  36.210  59.030  1.00  0.00           C
ATOM   3429  HB  VAL A 798      71.010  36.790  58.160  1.00  0.00           H
ATOM   3430  CG1 VAL A 798      71.640  35.030  59.360  1.00  0.00           C
ATOM   3431 HG11 VAL A 798      71.770  34.440  58.430  1.00  0.00           H
ATOM   3432 HG12 VAL A 798      71.280  34.280  60.090  1.00  0.00           H
ATOM   3433 HG13 VAL A 798      72.640  35.440  59.620  1.00  0.00           H
ATOM   3434  CG2 VAL A 798      69.310  35.640  58.690  1.00  0.00           C
ATOM   3435 HG21 VAL A 798      68.800  35.080  59.490  1.00  0.00           H
ATOM   3436 HG22 VAL A 798      69.360  34.980  57.790  1.00  0.00           H
ATOM   3437 HG23 VAL A 798      68.660  36.450  58.310  1.00  0.00           H
ATOM   3438  C   VAL A 798      71.900  37.580  60.680  1.00  0.00           C
ATOM   3439  O   VAL A 798      72.330  37.070  61.650  1.00  0.00           O
ATOM   3440  N   ILE A 799      72.490  38.570  59.880  1.00  0.00           N
ATOM   3441  HN  ILE A 799      72.070  38.900  59.050  1.00  0.00           H
ATOM   3442  CA  ILE A 799      73.750  39.230  60.210  1.00  0.00           C
ATOM   3443  HA  ILE A 799      74.500  38.460  60.280  1.00  0.00           H
ATOM   3444  CB  ILE A 799      74.070  40.170  59.080  1.00  0.00           C
ATOM   3445  HB  ILE A 799      73.130  40.440  58.560  1.00  0.00           H
ATOM   3446  CG2 ILE A 799      74.740  41.500  59.520  1.00  0.00           C
ATOM   3447 HG21 ILE A 799      75.530  41.270  60.270  1.00  0.00           H
ATOM   3448 HG22 ILE A 799      74.040  42.250  59.930  1.00  0.00           H
ATOM   3449 HG23 ILE A 799      75.200  41.900  58.590  1.00  0.00           H
ATOM   3450  CG1 ILE A 799      75.020  39.440  58.110  1.00  0.00           C
ATOM   3451 HG11 ILE A 799      74.610  38.420  57.930  1.00  0.00           H
ATOM   3452 HG12 ILE A 799      76.010  39.380  58.610  1.00  0.00           H
ATOM   3453  CD  ILE A 799      75.110  40.160  56.730  1.00  0.00           C
ATOM   3454  HD1 ILE A 799      75.350  41.240  56.710  1.00  0.00           H
ATOM   3455  HD2 ILE A 799      74.110  40.050  56.250  1.00  0.00           H
ATOM   3456  HD3 ILE A 799      75.880  39.690  56.090  1.00  0.00           H
ATOM   3457  C   ILE A 799      73.730  39.960  61.580  1.00  0.00           C
ATOM   3458  O   ILE A 799      74.670  39.830  62.380  1.00  0.00           O
ATOM   3459  N   MET A 800      72.650  40.760  61.930  1.00  0.00           N
ATOM   3460  HN  MET A 800      71.810  40.820  61.410  1.00  0.00           H
ATOM   3461  CA  MET A 800      72.640  41.450  63.230  1.00  0.00           C
ATOM   3462  HA  MET A 800      73.610  41.910  63.430  1.00  0.00           H
ATOM   3463  CB  MET A 800      71.630  42.590  63.230  1.00  0.00           C
ATOM   3464  HB1 MET A 800      71.340  42.830  64.270  1.00  0.00           H
ATOM   3465  HB2 MET A 800      70.710  42.230  62.730  1.00  0.00           H
ATOM   3466  CG  MET A 800      72.080  43.950  62.550  1.00  0.00           C
ATOM   3467  HG1 MET A 800      71.170  44.580  62.390  1.00  0.00           H
ATOM   3468  HG2 MET A 800      72.570  43.830  61.560  1.00  0.00           H
ATOM   3469  SD  MET A 800      73.280  44.980  63.500  1.00  0.00           S
ATOM   3470  CE  MET A 800      73.640  45.980  62.060  1.00  0.00           C
ATOM   3471  HE1 MET A 800      73.950  45.340  61.210  1.00  0.00           H
ATOM   3472  HE2 MET A 800      74.560  46.590  62.220  1.00  0.00           H
ATOM   3473  HE3 MET A 800      72.850  46.730  61.800  1.00  0.00           H
ATOM   3474  C   MET A 800      72.480  40.480  64.410  1.00  0.00           C
ATOM   3475  O   MET A 800      73.210  40.520  65.410  1.00  0.00           O
ATOM   3476  N   VAL A 801      71.490  39.530  64.250  1.00  0.00           N
ATOM   3477  HN  VAL A 801      71.000  39.460  63.370  1.00  0.00           H
ATOM   3478  CA  VAL A 801      71.100  38.570  65.210  1.00  0.00           C
ATOM   3479  HA  VAL A 801      70.960  39.050  66.170  1.00  0.00           H
ATOM   3480  CB  VAL A 801      69.650  38.090  64.930  1.00  0.00           C
ATOM   3481  HB  VAL A 801      69.460  37.750  63.890  1.00  0.00           H
ATOM   3482  CG1 VAL A 801      69.140  36.930  65.850  1.00  0.00           C
ATOM   3483 HG11 VAL A 801      69.330  37.130  66.930  1.00  0.00           H
ATOM   3484 HG12 VAL A 801      69.700  36.010  65.590  1.00  0.00           H
ATOM   3485 HG13 VAL A 801      68.060  36.750  65.700  1.00  0.00           H
ATOM   3486  CG2 VAL A 801      68.790  39.390  65.080  1.00  0.00           C
ATOM   3487 HG21 VAL A 801      69.120  39.830  66.040  1.00  0.00           H
ATOM   3488 HG22 VAL A 801      67.690  39.290  65.000  1.00  0.00           H
ATOM   3489 HG23 VAL A 801      69.100  40.070  64.260  1.00  0.00           H
ATOM   3490  C   VAL A 801      72.110  37.450  65.500  1.00  0.00           C
ATOM   3491  O   VAL A 801      72.250  36.980  66.610  1.00  0.00           O
ATOM   3492  N   THR A 802      73.000  37.120  64.550  1.00  0.00           N
ATOM   3493  HN  THR A 802      72.910  37.490  63.630  1.00  0.00           H
ATOM   3494  CA  THR A 802      74.240  36.270  64.740  1.00  0.00           C
ATOM   3495  HA  THR A 802      73.930  35.320  65.160  1.00  0.00           H
ATOM   3496  CB  THR A 802      74.950  35.910  63.460  1.00  0.00           C
ATOM   3497  HB  THR A 802      75.140  36.820  62.870  1.00  0.00           H
ATOM   3498  OG1 THR A 802      74.020  35.090  62.800  1.00  0.00           O
ATOM   3499  HG1 THR A 802      73.230  35.590  62.570  1.00  0.00           H
ATOM   3500  CG2 THR A 802      76.240  35.080  63.660  1.00  0.00           C
ATOM   3501 HG21 THR A 802      77.100  35.710  63.960  1.00  0.00           H
ATOM   3502 HG22 THR A 802      76.590  34.560  62.740  1.00  0.00           H
ATOM   3503 HG23 THR A 802      76.120  34.400  64.530  1.00  0.00           H
ATOM   3504  C   THR A 802      75.310  36.950  65.550  1.00  0.00           C
ATOM   3505  O   THR A 802      75.910  36.400  66.480  1.00  0.00           O
ATOM   3506  N   ILE A 803      75.590  38.260  65.300  1.00  0.00           N
ATOM   3507  HN  ILE A 803      75.070  38.830  64.670  1.00  0.00           H
ATOM   3508  CA  ILE A 803      76.570  39.040  66.180  1.00  0.00           C
ATOM   3509  HA  ILE A 803      77.470  38.450  66.220  1.00  0.00           H
ATOM   3510  CB  ILE A 803      76.810  40.440  65.650  1.00  0.00           C
ATOM   3511  HB  ILE A 803      75.820  40.900  65.470  1.00  0.00           H
ATOM   3512  CG2 ILE A 803      77.540  41.350  66.710  1.00  0.00           C
ATOM   3513 HG21 ILE A 803      77.920  42.290  66.260  1.00  0.00           H
ATOM   3514 HG22 ILE A 803      78.410  40.830  67.170  1.00  0.00           H
ATOM   3515 HG23 ILE A 803      76.870  41.510  67.590  1.00  0.00           H
ATOM   3516  CG1 ILE A 803      77.500  40.450  64.230  1.00  0.00           C
ATOM   3517 HG11 ILE A 803      77.660  41.490  63.880  1.00  0.00           H
ATOM   3518 HG12 ILE A 803      76.740  39.980  63.560  1.00  0.00           H
ATOM   3519  CD  ILE A 803      78.770  39.590  64.150  1.00  0.00           C
ATOM   3520  HD1 ILE A 803      79.550  40.110  64.750  1.00  0.00           H
ATOM   3521  HD2 ILE A 803      79.080  39.620  63.100  1.00  0.00           H
ATOM   3522  HD3 ILE A 803      78.640  38.550  64.520  1.00  0.00           H
ATOM   3523  C   ILE A 803      76.030  39.120  67.550  1.00  0.00           C
ATOM   3524  O   ILE A 803      76.690  38.780  68.520  1.00  0.00           O
ATOM   3525  N   ASP A 804      74.780  39.510  67.760  1.00  0.00           N
ATOM   3526  HN  ASP A 804      74.240  39.860  66.990  1.00  0.00           H
ATOM   3527  CA  ASP A 804      74.110  39.580  69.020  1.00  0.00           C
ATOM   3528  HA  ASP A 804      74.620  40.350  69.580  1.00  0.00           H
ATOM   3529  CB  ASP A 804      72.740  40.090  68.780  1.00  0.00           C
ATOM   3530  HB1 ASP A 804      72.290  39.250  68.200  1.00  0.00           H
ATOM   3531  HB2 ASP A 804      72.700  40.990  68.140  1.00  0.00           H
ATOM   3532  CG  ASP A 804      72.050  40.590  70.030  1.00  0.00           C
ATOM   3533  OD1 ASP A 804      70.810  40.790  70.080  1.00  0.00           O
ATOM   3534  OD2 ASP A 804      72.820  41.000  70.980  1.00  0.00           O
ATOM   3535  C   ASP A 804      74.040  38.270  69.910  1.00  0.00           C
ATOM   3536  O   ASP A 804      74.240  38.290  71.130  1.00  0.00           O
ATOM   3537  N   TYR A 805      73.740  37.170  69.260  1.00  0.00           N
ATOM   3538  HN  TYR A 805      73.480  37.150  68.310  1.00  0.00           H
ATOM   3539  CA  TYR A 805      73.770  35.770  69.780  1.00  0.00           C
ATOM   3540  HA  TYR A 805      73.160  35.690  70.660  1.00  0.00           H
ATOM   3541  CB  TYR A 805      73.340  34.770  68.620  1.00  0.00           C
ATOM   3542  HB1 TYR A 805      74.080  34.990  67.820  1.00  0.00           H
ATOM   3543  HB2 TYR A 805      72.340  34.980  68.170  1.00  0.00           H
ATOM   3544  CG  TYR A 805      73.470  33.340  68.960  1.00  0.00           C
ATOM   3545  CD1 TYR A 805      74.210  32.500  68.100  1.00  0.00           C
ATOM   3546  HD1 TYR A 805      74.560  32.990  67.210  1.00  0.00           H
ATOM   3547  CE1 TYR A 805      74.510  31.250  68.400  1.00  0.00           C
ATOM   3548  HE1 TYR A 805      75.260  30.740  67.800  1.00  0.00           H
ATOM   3549  CZ  TYR A 805      74.050  30.660  69.550  1.00  0.00           C
ATOM   3550  OH  TYR A 805      74.320  29.280  69.880  1.00  0.00           O
ATOM   3551  HH  TYR A 805      74.040  29.190  70.790  1.00  0.00           H
ATOM   3552  CD2 TYR A 805      72.850  32.730  70.030  1.00  0.00           C
ATOM   3553  HD2 TYR A 805      72.210  33.320  70.670  1.00  0.00           H
ATOM   3554  CE2 TYR A 805      73.130  31.360  70.330  1.00  0.00           C
ATOM   3555  HE2 TYR A 805      72.690  30.830  71.160  1.00  0.00           H
ATOM   3556  C   TYR A 805      75.240  35.510  70.350  1.00  0.00           C
ATOM   3557  O   TYR A 805      75.410  35.190  71.560  1.00  0.00           O
ATOM   3558  N   LEU A 806      76.300  35.640  69.540  1.00  0.00           N
ATOM   3559  HN  LEU A 806      76.130  36.000  68.620  1.00  0.00           H
ATOM   3560  CA  LEU A 806      77.650  35.250  69.820  1.00  0.00           C
ATOM   3561  HA  LEU A 806      77.630  34.310  70.360  1.00  0.00           H
ATOM   3562  CB  LEU A 806      78.470  35.170  68.450  1.00  0.00           C
ATOM   3563  HB1 LEU A 806      79.500  34.850  68.730  1.00  0.00           H
ATOM   3564  HB2 LEU A 806      78.420  36.120  67.890  1.00  0.00           H
ATOM   3565  CG  LEU A 806      77.900  34.150  67.450  1.00  0.00           C
ATOM   3566  HG  LEU A 806      76.840  34.400  67.240  1.00  0.00           H
ATOM   3567  CD1 LEU A 806      78.560  34.220  66.110  1.00  0.00           C
ATOM   3568 HD11 LEU A 806      78.500  35.230  65.660  1.00  0.00           H
ATOM   3569 HD12 LEU A 806      78.080  33.540  65.370  1.00  0.00           H
ATOM   3570 HD13 LEU A 806      79.660  34.010  66.030  1.00  0.00           H
ATOM   3571  CD2 LEU A 806      78.030  32.810  68.160  1.00  0.00           C
ATOM   3572 HD21 LEU A 806      77.270  32.690  68.960  1.00  0.00           H
ATOM   3573 HD22 LEU A 806      79.090  32.720  68.500  1.00  0.00           H
ATOM   3574 HD23 LEU A 806      77.800  31.990  67.440  1.00  0.00           H
ATOM   3575  C   LEU A 806      78.410  36.230  70.650  1.00  0.00           C
ATOM   3576  O   LEU A 806      79.260  35.780  71.400  1.00  0.00           O
ATOM   3577  N   VAL A 807      78.010  37.560  70.590  1.00  0.00           N
ATOM   3578  HN  VAL A 807      77.350  37.930  69.960  1.00  0.00           H
ATOM   3579  CA  VAL A 807      78.770  38.580  71.260  1.00  0.00           C
ATOM   3580  HA  VAL A 807      79.490  38.120  71.920  1.00  0.00           H
ATOM   3581  CB  VAL A 807      79.410  39.480  70.170  1.00  0.00           C
ATOM   3582  HB  VAL A 807      78.660  40.050  69.590  1.00  0.00           H
ATOM   3583  CG1 VAL A 807      80.370  40.560  70.790  1.00  0.00           C
ATOM   3584 HG11 VAL A 807      80.860  41.100  69.950  1.00  0.00           H
ATOM   3585 HG12 VAL A 807      81.250  40.190  71.360  1.00  0.00           H
ATOM   3586 HG13 VAL A 807      79.770  41.350  71.300  1.00  0.00           H
ATOM   3587  CG2 VAL A 807      80.200  38.600  69.220  1.00  0.00           C
ATOM   3588 HG21 VAL A 807      80.790  37.890  69.850  1.00  0.00           H
ATOM   3589 HG22 VAL A 807      80.850  39.210  68.550  1.00  0.00           H
ATOM   3590 HG23 VAL A 807      79.450  38.070  68.580  1.00  0.00           H
ATOM   3591  C   VAL A 807      77.840  39.410  72.080  1.00  0.00           C
ATOM   3592  O   VAL A 807      77.980  39.610  73.360  1.00  0.00           O
ATOM   3593  N   GLY A 808      76.820  40.000  71.430  1.00  0.00           N
ATOM   3594  HN  GLY A 808      76.790  39.930  70.440  1.00  0.00           H
ATOM   3595  CA  GLY A 808      75.800  40.760  72.110  1.00  0.00           C
ATOM   3596  HA1 GLY A 808      75.990  40.730  73.170  1.00  0.00           H
ATOM   3597  HA2 GLY A 808      74.830  40.370  71.840  1.00  0.00           H
ATOM   3598  C   GLY A 808      75.900  42.260  71.810  1.00  0.00           C
ATOM   3599  O   GLY A 808      76.980  42.900  71.970  1.00  0.00           O
ATOM   3600  N   VAL A 809      74.770  42.880  71.350  1.00  0.00           N
ATOM   3601  HN  VAL A 809      73.900  42.380  71.270  1.00  0.00           H
ATOM   3602  CA  VAL A 809      74.640  44.220  70.940  1.00  0.00           C
ATOM   3603  HA  VAL A 809      75.590  44.730  70.870  1.00  0.00           H
ATOM   3604  CB  VAL A 809      73.960  44.180  69.560  1.00  0.00           C
ATOM   3605  HB  VAL A 809      72.920  43.790  69.500  1.00  0.00           H
ATOM   3606  CG1 VAL A 809      73.830  45.690  69.160  1.00  0.00           C
ATOM   3607 HG11 VAL A 809      73.430  45.790  68.130  1.00  0.00           H
ATOM   3608 HG12 VAL A 809      74.810  46.190  69.270  1.00  0.00           H
ATOM   3609 HG13 VAL A 809      73.130  46.230  69.840  1.00  0.00           H
ATOM   3610  CG2 VAL A 809      74.910  43.540  68.440  1.00  0.00           C
ATOM   3611 HG21 VAL A 809      74.330  43.460  67.490  1.00  0.00           H
ATOM   3612 HG22 VAL A 809      75.290  42.510  68.660  1.00  0.00           H
ATOM   3613 HG23 VAL A 809      75.840  44.100  68.260  1.00  0.00           H
ATOM   3614  C   VAL A 809      73.760  44.970  72.040  1.00  0.00           C
ATOM   3615  O   VAL A 809      72.510  44.820  72.030  1.00  0.00           O
ATOM   3616  N   PRO A 810      74.380  45.910  72.710  1.00  0.00           N
ATOM   3617  CD  PRO A 810      75.820  45.990  73.010  1.00  0.00           C
ATOM   3618  HD1 PRO A 810      76.290  46.550  72.170  1.00  0.00           H
ATOM   3619  HD2 PRO A 810      76.310  45.000  73.130  1.00  0.00           H
ATOM   3620  CA  PRO A 810      73.630  46.990  73.410  1.00  0.00           C
ATOM   3621  HA  PRO A 810      73.110  46.400  74.170  1.00  0.00           H
ATOM   3622  CB  PRO A 810      74.610  47.930  74.130  1.00  0.00           C
ATOM   3623  HB1 PRO A 810      74.100  48.250  75.070  1.00  0.00           H
ATOM   3624  HB2 PRO A 810      74.900  48.820  73.540  1.00  0.00           H
ATOM   3625  CG  PRO A 810      75.760  46.830  74.280  1.00  0.00           C
ATOM   3626  HG1 PRO A 810      76.690  47.400  74.470  1.00  0.00           H
ATOM   3627  HG2 PRO A 810      75.510  46.270  75.200  1.00  0.00           H
ATOM   3628  C   PRO A 810      72.550  47.690  72.680  1.00  0.00           C
ATOM   3629  O   PRO A 810      72.720  48.210  71.580  1.00  0.00           O
ATOM   3630  N   SER A 811      71.320  47.750  73.260  1.00  0.00           N
ATOM   3631  HN  SER A 811      71.200  47.360  74.170  1.00  0.00           H
ATOM   3632  CA  SER A 811      70.110  48.280  72.720  1.00  0.00           C
ATOM   3633  HA  SER A 811      70.280  49.290  73.040  1.00  0.00           H
ATOM   3634  CB  SER A 811      69.900  48.180  71.190  1.00  0.00           C
ATOM   3635  HB1 SER A 811      68.910  48.470  70.770  1.00  0.00           H
ATOM   3636  HB2 SER A 811      70.380  47.290  70.740  1.00  0.00           H
ATOM   3637  OG  SER A 811      70.610  49.300  70.530  1.00  0.00           O
ATOM   3638  HG1 SER A 811      71.540  49.240  70.740  1.00  0.00           H
ATOM   3639  C   SER A 811      68.880  47.640  73.330  1.00  0.00           C
ATOM   3640  O   SER A 811      68.920  46.410  73.530  1.00  0.00           O
ATOM   3641  N   PRO A 812      67.730  48.340  73.600  1.00  0.00           N
ATOM   3642  CD  PRO A 812      67.720  49.780  73.840  1.00  0.00           C
ATOM   3643  HD1 PRO A 812      67.830  50.270  72.840  1.00  0.00           H
ATOM   3644  HD2 PRO A 812      68.520  50.070  74.540  1.00  0.00           H
ATOM   3645  CA  PRO A 812      66.420  47.780  74.040  1.00  0.00           C
ATOM   3646  HA  PRO A 812      66.460  47.410  75.050  1.00  0.00           H
ATOM   3647  CB  PRO A 812      65.510  48.910  74.420  1.00  0.00           C
ATOM   3648  HB1 PRO A 812      65.050  48.770  75.420  1.00  0.00           H
ATOM   3649  HB2 PRO A 812      64.730  49.100  73.650  1.00  0.00           H
ATOM   3650  CG  PRO A 812      66.370  50.160  74.430  1.00  0.00           C
ATOM   3651  HG1 PRO A 812      65.910  50.950  73.800  1.00  0.00           H
ATOM   3652  HG2 PRO A 812      66.580  50.470  75.470  1.00  0.00           H
ATOM   3653  C   PRO A 812      65.890  46.740  73.090  1.00  0.00           C
ATOM   3654  O   PRO A 812      65.810  47.010  71.890  1.00  0.00           O
ATOM   3655  N   LYS A 813      65.530  45.550  73.580  1.00  0.00           N
ATOM   3656  HN  LYS A 813      65.700  45.440  74.560  1.00  0.00           H
ATOM   3657  CA  LYS A 813      64.840  44.580  72.850  1.00  0.00           C
ATOM   3658  HA  LYS A 813      64.950  44.840  71.810  1.00  0.00           H
ATOM   3659  CB  LYS A 813      65.230  43.110  73.370  1.00  0.00           C
ATOM   3660  HB1 LYS A 813      64.540  42.410  72.850  1.00  0.00           H
ATOM   3661  HB2 LYS A 813      65.120  43.040  74.480  1.00  0.00           H
ATOM   3662  CG  LYS A 813      66.720  42.800  73.040  1.00  0.00           C
ATOM   3663  HG1 LYS A 813      67.280  43.590  73.600  1.00  0.00           H
ATOM   3664  HG2 LYS A 813      66.710  43.090  71.970  1.00  0.00           H
ATOM   3665  CD  LYS A 813      67.220  41.410  73.360  1.00  0.00           C
ATOM   3666  HD1 LYS A 813      66.350  40.720  73.250  1.00  0.00           H
ATOM   3667  HD2 LYS A 813      67.610  41.380  74.390  1.00  0.00           H
ATOM   3668  CE  LYS A 813      68.300  40.930  72.380  1.00  0.00           C
ATOM   3669  HE1 LYS A 813      68.000  41.220  71.350  1.00  0.00           H
ATOM   3670  HE2 LYS A 813      68.210  39.830  72.520  1.00  0.00           H
ATOM   3671  NZ  LYS A 813      69.650  41.340  72.600  1.00  0.00           N
ATOM   3672  HZ1 LYS A 813      69.970  40.930  73.510  1.00  0.00           H
ATOM   3673  HZ2 LYS A 813      69.810  42.370  72.600  1.00  0.00           H
ATOM   3674  HZ3 LYS A 813      70.370  40.910  71.980  1.00  0.00           H
ATOM   3675  C   LYS A 813      63.330  44.740  72.920  1.00  0.00           C
ATOM   3676  O   LYS A 813      62.720  45.300  73.790  1.00  0.00           O
ATOM   3677  N   LEU A 814      62.520  44.260  71.880  1.00  0.00           N
ATOM   3678  HN  LEU A 814      63.110  44.010  71.110  1.00  0.00           H
ATOM   3679  CA  LEU A 814      61.120  44.280  71.650  1.00  0.00           C
ATOM   3680  HA  LEU A 814      60.910  45.330  71.540  1.00  0.00           H
ATOM   3681  CB  LEU A 814      60.670  43.700  70.280  1.00  0.00           C
ATOM   3682  HB1 LEU A 814      60.950  42.620  70.270  1.00  0.00           H
ATOM   3683  HB2 LEU A 814      61.380  44.170  69.560  1.00  0.00           H
ATOM   3684  CG  LEU A 814      59.180  43.810  69.860  1.00  0.00           C
ATOM   3685  HG  LEU A 814      58.550  43.460  70.710  1.00  0.00           H
ATOM   3686  CD1 LEU A 814      58.720  45.280  69.600  1.00  0.00           C
ATOM   3687 HD11 LEU A 814      59.100  45.700  68.640  1.00  0.00           H
ATOM   3688 HD12 LEU A 814      59.140  45.930  70.390  1.00  0.00           H
ATOM   3689 HD13 LEU A 814      57.610  45.220  69.570  1.00  0.00           H
ATOM   3690  CD2 LEU A 814      58.740  42.930  68.710  1.00  0.00           C
ATOM   3691 HD21 LEU A 814      59.010  41.860  68.820  1.00  0.00           H
ATOM   3692 HD22 LEU A 814      59.180  43.290  67.750  1.00  0.00           H
ATOM   3693 HD23 LEU A 814      57.660  43.050  68.540  1.00  0.00           H
ATOM   3694  C   LEU A 814      60.310  43.590  72.670  1.00  0.00           C
ATOM   3695  O   LEU A 814      60.500  42.400  72.960  1.00  0.00           O
ATOM   3696  N   HSD A 815      59.360  44.310  73.290  1.00  0.00           N
ATOM   3697  HN  HSD A 815      59.140  45.250  73.010  1.00  0.00           H
ATOM   3698  CA  HSD A 815      58.440  43.660  74.210  1.00  0.00           C
ATOM   3699  HA  HSD A 815      58.830  42.730  74.580  1.00  0.00           H
ATOM   3700  CB  HSD A 815      57.990  44.650  75.300  1.00  0.00           C
ATOM   3701  HB1 HSD A 815      58.930  44.920  75.820  1.00  0.00           H
ATOM   3702  HB2 HSD A 815      57.300  44.210  76.060  1.00  0.00           H
ATOM   3703  ND1 HSD A 815      58.040  47.090  74.870  1.00  0.00           N
ATOM   3704  HD1 HSD A 815      58.920  47.210  75.320  1.00  0.00           H
ATOM   3705  CG  HSD A 815      57.410  45.890  74.830  1.00  0.00           C
ATOM   3706  CE1 HSD A 815      57.260  47.990  74.190  1.00  0.00           C
ATOM   3707  HE1 HSD A 815      57.610  48.970  73.860  1.00  0.00           H
ATOM   3708  NE2 HSD A 815      56.050  47.430  73.820  1.00  0.00           N
ATOM   3709  CD2 HSD A 815      56.190  46.120  74.280  1.00  0.00           C
ATOM   3710  HD2 HSD A 815      55.340  45.460  74.140  1.00  0.00           H
ATOM   3711  C   HSD A 815      57.240  43.150  73.550  1.00  0.00           C
ATOM   3712  O   HSD A 815      56.660  43.760  72.650  1.00  0.00           O
ATOM   3713  N   VAL A 816      56.780  41.950  73.860  1.00  0.00           N
ATOM   3714  HN  VAL A 816      57.340  41.390  74.470  1.00  0.00           H
ATOM   3715  CA  VAL A 816      55.730  41.310  73.040  1.00  0.00           C
ATOM   3716  HA  VAL A 816      55.380  42.000  72.300  1.00  0.00           H
ATOM   3717  CB  VAL A 816      56.280  40.100  72.250  1.00  0.00           C
ATOM   3718  HB  VAL A 816      56.660  39.220  72.830  1.00  0.00           H
ATOM   3719  CG1 VAL A 816      55.210  39.610  71.250  1.00  0.00           C
ATOM   3720 HG11 VAL A 816      55.660  38.910  70.490  1.00  0.00           H
ATOM   3721 HG12 VAL A 816      54.750  40.470  70.730  1.00  0.00           H
ATOM   3722 HG13 VAL A 816      54.430  39.120  71.870  1.00  0.00           H
ATOM   3723  CG2 VAL A 816      57.410  40.650  71.380  1.00  0.00           C
ATOM   3724 HG21 VAL A 816      58.150  41.100  72.070  1.00  0.00           H
ATOM   3725 HG22 VAL A 816      57.020  41.370  70.630  1.00  0.00           H
ATOM   3726 HG23 VAL A 816      57.930  39.890  70.770  1.00  0.00           H
ATOM   3727  C   VAL A 816      54.670  40.780  74.030  1.00  0.00           C
ATOM   3728  O   VAL A 816      54.980  39.900  74.850  1.00  0.00           O
ATOM   3729  N   PRO A 817      53.410  41.280  73.990  1.00  0.00           N
ATOM   3730  CD  PRO A 817      53.290  42.730  74.010  1.00  0.00           C
ATOM   3731  HD1 PRO A 817      53.260  43.150  72.980  1.00  0.00           H
ATOM   3732  HD2 PRO A 817      54.140  43.230  74.520  1.00  0.00           H
ATOM   3733  CA  PRO A 817      52.190  40.600  74.380  1.00  0.00           C
ATOM   3734  HA  PRO A 817      52.290  40.250  75.390  1.00  0.00           H
ATOM   3735  CB  PRO A 817      51.080  41.750  74.440  1.00  0.00           C
ATOM   3736  HB1 PRO A 817      50.300  41.620  75.210  1.00  0.00           H
ATOM   3737  HB2 PRO A 817      50.600  41.990  73.460  1.00  0.00           H
ATOM   3738  CG  PRO A 817      52.020  42.940  74.770  1.00  0.00           C
ATOM   3739  HG1 PRO A 817      51.440  43.890  74.700  1.00  0.00           H
ATOM   3740  HG2 PRO A 817      52.310  42.870  75.840  1.00  0.00           H
ATOM   3741  C   PRO A 817      51.910  39.420  73.490  1.00  0.00           C
ATOM   3742  O   PRO A 817      51.560  39.520  72.330  1.00  0.00           O
ATOM   3743  N   GLU A 818      51.990  38.150  74.030  1.00  0.00           N
ATOM   3744  HN  GLU A 818      52.020  38.090  75.020  1.00  0.00           H
ATOM   3745  CA  GLU A 818      51.950  36.950  73.330  1.00  0.00           C
ATOM   3746  HA  GLU A 818      52.310  37.140  72.330  1.00  0.00           H
ATOM   3747  CB  GLU A 818      52.980  36.010  74.020  1.00  0.00           C
ATOM   3748  HB1 GLU A 818      52.960  35.020  73.520  1.00  0.00           H
ATOM   3749  HB2 GLU A 818      52.620  35.930  75.070  1.00  0.00           H
ATOM   3750  CG  GLU A 818      54.420  36.570  73.910  1.00  0.00           C
ATOM   3751  HG1 GLU A 818      54.580  37.660  74.010  1.00  0.00           H
ATOM   3752  HG2 GLU A 818      54.660  36.470  72.830  1.00  0.00           H
ATOM   3753  CD  GLU A 818      55.490  35.760  74.680  1.00  0.00           C
ATOM   3754  OE1 GLU A 818      55.800  36.090  75.810  1.00  0.00           O
ATOM   3755  OE2 GLU A 818      55.840  34.650  74.170  1.00  0.00           O
ATOM   3756  C   GLU A 818      50.600  36.280  73.210  1.00  0.00           C
ATOM   3757  O   GLU A 818      50.380  35.490  72.350  1.00  0.00           O
ATOM   3758  N   LYS A 819      49.560  36.610  74.060  1.00  0.00           N
ATOM   3759  HN  LYS A 819      49.750  37.330  74.710  1.00  0.00           H
ATOM   3760  CA  LYS A 819      48.280  35.930  74.000  1.00  0.00           C
ATOM   3761  HA  LYS A 819      48.390  34.920  73.640  1.00  0.00           H
ATOM   3762  CB  LYS A 819      47.530  35.590  75.330  1.00  0.00           C
ATOM   3763  HB1 LYS A 819      46.550  35.150  75.050  1.00  0.00           H
ATOM   3764  HB2 LYS A 819      47.390  36.550  75.890  1.00  0.00           H
ATOM   3765  CG  LYS A 819      48.270  34.500  76.140  1.00  0.00           C
ATOM   3766  HG1 LYS A 819      47.680  34.500  77.070  1.00  0.00           H
ATOM   3767  HG2 LYS A 819      49.320  34.870  76.130  1.00  0.00           H
ATOM   3768  CD  LYS A 819      48.210  33.060  75.610  1.00  0.00           C
ATOM   3769  HD1 LYS A 819      49.000  32.500  76.170  1.00  0.00           H
ATOM   3770  HD2 LYS A 819      48.620  32.860  74.590  1.00  0.00           H
ATOM   3771  CE  LYS A 819      46.900  32.280  75.670  1.00  0.00           C
ATOM   3772  HE1 LYS A 819      46.180  32.640  74.910  1.00  0.00           H
ATOM   3773  HE2 LYS A 819      46.400  32.360  76.650  1.00  0.00           H
ATOM   3774  NZ  LYS A 819      47.180  30.850  75.310  1.00  0.00           N
ATOM   3775  HZ1 LYS A 819      47.860  30.480  76.010  1.00  0.00           H
ATOM   3776  HZ2 LYS A 819      47.580  30.870  74.360  1.00  0.00           H
ATOM   3777  HZ3 LYS A 819      46.220  30.460  75.340  1.00  0.00           H
ATOM   3778  C   LYS A 819      47.320  36.680  73.040  1.00  0.00           C
ATOM   3779  O   LYS A 819      47.140  37.930  73.030  1.00  0.00           O
ATOM   3780  N   PHE A 820      46.500  35.900  72.330  1.00  0.00           N
ATOM   3781  HN  PHE A 820      46.710  34.920  72.330  1.00  0.00           H
ATOM   3782  CA  PHE A 820      45.150  36.210  71.870  1.00  0.00           C
ATOM   3783  HA  PHE A 820      45.110  37.290  71.860  1.00  0.00           H
ATOM   3784  CB  PHE A 820      44.980  35.830  70.410  1.00  0.00           C
ATOM   3785  HB1 PHE A 820      45.610  36.520  69.800  1.00  0.00           H
ATOM   3786  HB2 PHE A 820      43.900  35.780  70.180  1.00  0.00           H
ATOM   3787  CG  PHE A 820      45.680  34.530  70.000  1.00  0.00           C
ATOM   3788  CD1 PHE A 820      46.880  34.490  69.300  1.00  0.00           C
ATOM   3789  HD1 PHE A 820      47.380  35.430  69.130  1.00  0.00           H
ATOM   3790  CE1 PHE A 820      47.410  33.300  68.790  1.00  0.00           C
ATOM   3791  HE1 PHE A 820      48.390  33.370  68.330  1.00  0.00           H
ATOM   3792  CZ  PHE A 820      46.720  32.100  69.060  1.00  0.00           C
ATOM   3793  HZ  PHE A 820      47.160  31.130  68.890  1.00  0.00           H
ATOM   3794  CD2 PHE A 820      44.960  33.310  70.240  1.00  0.00           C
ATOM   3795  HD2 PHE A 820      44.020  33.320  70.780  1.00  0.00           H
ATOM   3796  CE2 PHE A 820      45.510  32.110  69.690  1.00  0.00           C
ATOM   3797  HE2 PHE A 820      45.030  31.180  69.890  1.00  0.00           H
ATOM   3798  C   PHE A 820      43.990  35.820  72.730  1.00  0.00           C
ATOM   3799  O   PHE A 820      43.690  34.640  72.850  1.00  0.00           O
ATOM   3800  N   GLU A 821      43.310  36.790  73.420  1.00  0.00           N
ATOM   3801  HN  GLU A 821      43.430  37.780  73.290  1.00  0.00           H
ATOM   3802  CA  GLU A 821      42.430  36.440  74.530  1.00  0.00           C
ATOM   3803  HA  GLU A 821      42.540  35.370  74.680  1.00  0.00           H
ATOM   3804  CB  GLU A 821      42.710  37.280  75.900  1.00  0.00           C
ATOM   3805  HB1 GLU A 821      41.800  37.170  76.520  1.00  0.00           H
ATOM   3806  HB2 GLU A 821      42.930  38.330  75.660  1.00  0.00           H
ATOM   3807  CG  GLU A 821      43.950  36.740  76.550  1.00  0.00           C
ATOM   3808  HG1 GLU A 821      44.830  37.050  75.930  1.00  0.00           H
ATOM   3809  HG2 GLU A 821      43.910  35.640  76.640  1.00  0.00           H
ATOM   3810  CD  GLU A 821      44.160  37.120  77.990  1.00  0.00           C
ATOM   3811  OE1 GLU A 821      44.460  38.350  78.290  1.00  0.00           O
ATOM   3812  OE2 GLU A 821      43.990  36.260  78.870  1.00  0.00           O
ATOM   3813  C   GLU A 821      41.050  36.640  73.980  1.00  0.00           C
ATOM   3814  O   GLU A 821      40.820  37.680  73.380  1.00  0.00           O
ATOM   3815  N   PRO A 822      40.020  35.810  74.160  1.00  0.00           N
ATOM   3816  CD  PRO A 822      40.190  34.510  74.710  1.00  0.00           C
ATOM   3817  HD1 PRO A 822      40.250  34.570  75.820  1.00  0.00           H
ATOM   3818  HD2 PRO A 822      41.110  34.090  74.260  1.00  0.00           H
ATOM   3819  CA  PRO A 822      38.660  36.180  74.260  1.00  0.00           C
ATOM   3820  HA  PRO A 822      38.330  36.510  73.280  1.00  0.00           H
ATOM   3821  CB  PRO A 822      37.880  34.850  74.460  1.00  0.00           C
ATOM   3822  HB1 PRO A 822      36.960  34.770  73.830  1.00  0.00           H
ATOM   3823  HB2 PRO A 822      37.540  34.800  75.520  1.00  0.00           H
ATOM   3824  CG  PRO A 822      38.880  33.770  74.310  1.00  0.00           C
ATOM   3825  HG1 PRO A 822      38.690  32.970  75.070  1.00  0.00           H
ATOM   3826  HG2 PRO A 822      39.030  33.300  73.310  1.00  0.00           H
ATOM   3827  C   PRO A 822      38.380  37.320  75.200  1.00  0.00           C
ATOM   3828  O   PRO A 822      39.130  37.540  76.110  1.00  0.00           O
ATOM   3829  N   THR A 823      37.300  38.210  74.930  1.00  0.00           N
ATOM   3830  HN  THR A 823      36.700  38.130  74.140  1.00  0.00           H
ATOM   3831  CA  THR A 823      37.070  39.440  75.710  1.00  0.00           C
ATOM   3832  HA  THR A 823      38.080  39.790  75.850  1.00  0.00           H
ATOM   3833  CB  THR A 823      36.210  40.550  75.100  1.00  0.00           C
ATOM   3834  HB  THR A 823      35.930  41.370  75.780  1.00  0.00           H
ATOM   3835  OG1 THR A 823      35.000  40.120  74.600  1.00  0.00           O
ATOM   3836  HG1 THR A 823      34.480  39.690  75.310  1.00  0.00           H
ATOM   3837  CG2 THR A 823      37.060  41.130  73.900  1.00  0.00           C
ATOM   3838 HG21 THR A 823      36.760  42.190  73.740  1.00  0.00           H
ATOM   3839 HG22 THR A 823      36.960  40.520  72.990  1.00  0.00           H
ATOM   3840 HG23 THR A 823      38.130  41.190  74.220  1.00  0.00           H
ATOM   3841  C   THR A 823      36.500  39.080  77.030  1.00  0.00           C
ATOM   3842  O   THR A 823      36.590  39.890  77.970  1.00  0.00           O
ATOM   3843  N   HSD A 824      35.820  37.960  77.220  1.00  0.00           N
ATOM   3844  HN  HSD A 824      35.660  37.300  76.480  1.00  0.00           H
ATOM   3845  CA  HSD A 824      35.460  37.460  78.580  1.00  0.00           C
ATOM   3846  HA  HSD A 824      35.640  38.260  79.300  1.00  0.00           H
ATOM   3847  CB  HSD A 824      34.010  37.030  78.680  1.00  0.00           C
ATOM   3848  HB1 HSD A 824      33.820  36.560  79.680  1.00  0.00           H
ATOM   3849  HB2 HSD A 824      33.830  36.260  77.910  1.00  0.00           H
ATOM   3850  ND1 HSD A 824      32.440  38.690  77.540  1.00  0.00           N
ATOM   3851  HD1 HSD A 824      32.690  38.250  76.670  1.00  0.00           H
ATOM   3852  CG  HSD A 824      32.970  38.160  78.720  1.00  0.00           C
ATOM   3853  CE1 HSD A 824      31.560  39.620  77.850  1.00  0.00           C
ATOM   3854  HE1 HSD A 824      30.970  40.160  77.110  1.00  0.00           H
ATOM   3855  NE2 HSD A 824      31.400  39.730  79.140  1.00  0.00           N
ATOM   3856  CD2 HSD A 824      32.330  38.860  79.720  1.00  0.00           C
ATOM   3857  HD2 HSD A 824      32.260  38.620  80.780  1.00  0.00           H
ATOM   3858  C   HSD A 824      36.260  36.300  79.160  1.00  0.00           C
ATOM   3859  O   HSD A 824      36.270  35.250  78.490  1.00  0.00           O
ATOM   3860  N   PRO A 825      36.800  36.400  80.340  1.00  0.00           N
ATOM   3861  CD  PRO A 825      36.910  37.620  81.090  1.00  0.00           C
ATOM   3862  HD1 PRO A 825      35.880  37.890  81.430  1.00  0.00           H
ATOM   3863  HD2 PRO A 825      37.330  38.470  80.490  1.00  0.00           H
ATOM   3864  CA  PRO A 825      37.170  35.240  81.140  1.00  0.00           C
ATOM   3865  HA  PRO A 825      38.080  34.850  80.710  1.00  0.00           H
ATOM   3866  CB  PRO A 825      37.440  35.810  82.560  1.00  0.00           C
ATOM   3867  HB1 PRO A 825      38.260  35.240  83.050  1.00  0.00           H
ATOM   3868  HB2 PRO A 825      36.570  35.750  83.250  1.00  0.00           H
ATOM   3869  CG  PRO A 825      37.850  37.230  82.240  1.00  0.00           C
ATOM   3870  HG1 PRO A 825      37.780  37.880  83.130  1.00  0.00           H
ATOM   3871  HG2 PRO A 825      38.890  37.160  81.840  1.00  0.00           H
ATOM   3872  C   PRO A 825      36.180  34.050  81.170  1.00  0.00           C
ATOM   3873  O   PRO A 825      35.010  34.320  81.410  1.00  0.00           O
ATOM   3874  N   GLU A 826      36.700  32.810  80.970  1.00  0.00           N
ATOM   3875  HN  GLU A 826      37.690  32.880  80.810  1.00  0.00           H
ATOM   3876  CA  GLU A 826      35.990  31.540  80.870  1.00  0.00           C
ATOM   3877  HA  GLU A 826      36.760  30.800  80.670  1.00  0.00           H
ATOM   3878  CB  GLU A 826      35.450  31.070  82.250  1.00  0.00           C
ATOM   3879  HB1 GLU A 826      34.840  30.150  82.330  1.00  0.00           H
ATOM   3880  HB2 GLU A 826      34.830  31.890  82.650  1.00  0.00           H
ATOM   3881  CG  GLU A 826      36.630  30.730  83.280  1.00  0.00           C
ATOM   3882  HG1 GLU A 826      37.180  31.680  83.400  1.00  0.00           H
ATOM   3883  HG2 GLU A 826      37.240  29.970  82.750  1.00  0.00           H
ATOM   3884  CD  GLU A 826      36.070  30.430  84.620  1.00  0.00           C
ATOM   3885  OE1 GLU A 826      35.250  29.500  84.670  1.00  0.00           O
ATOM   3886  OE2 GLU A 826      36.440  31.050  85.630  1.00  0.00           O
ATOM   3887  C   GLU A 826      34.850  31.420  79.840  1.00  0.00           C
ATOM   3888  O   GLU A 826      33.960  30.670  80.090  1.00  0.00           O
ATOM   3889  N   ARG A 827      34.830  32.220  78.810  1.00  0.00           N
ATOM   3890  HN  ARG A 827      35.560  32.860  78.610  1.00  0.00           H
ATOM   3891  CA  ARG A 827      33.890  32.250  77.730  1.00  0.00           C
ATOM   3892  HA  ARG A 827      33.460  31.260  77.690  1.00  0.00           H
ATOM   3893  CB  ARG A 827      32.800  33.390  77.840  1.00  0.00           C
ATOM   3894  HB1 ARG A 827      31.950  33.350  77.120  1.00  0.00           H
ATOM   3895  HB2 ARG A 827      33.230  34.400  77.680  1.00  0.00           H
ATOM   3896  CG  ARG A 827      32.210  33.340  79.260  1.00  0.00           C
ATOM   3897  HG1 ARG A 827      32.900  33.770  80.010  1.00  0.00           H
ATOM   3898  HG2 ARG A 827      31.940  32.310  79.600  1.00  0.00           H
ATOM   3899  CD  ARG A 827      30.840  33.980  79.250  1.00  0.00           C
ATOM   3900  HD1 ARG A 827      30.060  33.450  78.670  1.00  0.00           H
ATOM   3901  HD2 ARG A 827      31.050  34.940  78.740  1.00  0.00           H
ATOM   3902  NE  ARG A 827      30.340  34.260  80.650  1.00  0.00           N
ATOM   3903  HE  ARG A 827      30.960  33.970  81.390  1.00  0.00           H
ATOM   3904  CZ  ARG A 827      29.180  34.810  80.980  1.00  0.00           C
ATOM   3905  NH1 ARG A 827      28.370  35.350  80.060  1.00  0.00           N
ATOM   3906 HH11 ARG A 827      28.810  35.640  79.210  1.00  0.00           H
ATOM   3907 HH12 ARG A 827      27.650  35.930  80.420  1.00  0.00           H
ATOM   3908  NH2 ARG A 827      28.800  34.940  82.220  1.00  0.00           N
ATOM   3909 HH21 ARG A 827      29.420  34.440  82.830  1.00  0.00           H
ATOM   3910 HH22 ARG A 827      27.890  35.290  82.410  1.00  0.00           H
ATOM   3911  C   ARG A 827      34.670  32.400  76.420  1.00  0.00           C
ATOM   3912  O   ARG A 827      35.640  33.210  76.400  1.00  0.00           O
ATOM   3913  N   GLY A 828      34.340  31.570  75.460  1.00  0.00           N
ATOM   3914  HN  GLY A 828      33.630  30.870  75.550  1.00  0.00           H
ATOM   3915  CA  GLY A 828      35.140  31.460  74.270  1.00  0.00           C
ATOM   3916  HA1 GLY A 828      34.790  30.560  73.800  1.00  0.00           H
ATOM   3917  HA2 GLY A 828      36.190  31.460  74.530  1.00  0.00           H
ATOM   3918  C   GLY A 828      35.050  32.590  73.260  1.00  0.00           C
ATOM   3919  O   GLY A 828      34.420  33.610  73.500  1.00  0.00           O
ATOM   3920  N   TRP A 829      35.640  32.360  72.010  1.00  0.00           N
ATOM   3921  HN  TRP A 829      36.160  31.530  71.810  1.00  0.00           H
ATOM   3922  CA  TRP A 829      35.720  33.410  70.980  1.00  0.00           C
ATOM   3923  HA  TRP A 829      36.210  34.300  71.330  1.00  0.00           H
ATOM   3924  CB  TRP A 829      36.460  32.850  69.740  1.00  0.00           C
ATOM   3925  HB1 TRP A 829      36.230  33.290  68.750  1.00  0.00           H
ATOM   3926  HB2 TRP A 829      36.140  31.810  69.480  1.00  0.00           H
ATOM   3927  CG  TRP A 829      37.970  32.890  69.910  1.00  0.00           C
ATOM   3928  CD1 TRP A 829      38.780  31.830  69.970  1.00  0.00           C
ATOM   3929  HD1 TRP A 829      38.440  30.820  70.090  1.00  0.00           H
ATOM   3930  NE1 TRP A 829      40.060  32.270  70.150  1.00  0.00           N
ATOM   3931  HE1 TRP A 829      40.820  31.730  70.440  1.00  0.00           H
ATOM   3932  CE2 TRP A 829      40.090  33.650  70.160  1.00  0.00           C
ATOM   3933  CD2 TRP A 829      38.760  34.070  70.050  1.00  0.00           C
ATOM   3934  CE3 TRP A 829      38.500  35.450  70.040  1.00  0.00           C
ATOM   3935  HE3 TRP A 829      37.450  35.700  69.980  1.00  0.00           H
ATOM   3936  CZ3 TRP A 829      39.540  36.380  70.100  1.00  0.00           C
ATOM   3937  HZ3 TRP A 829      39.420  37.450  70.140  1.00  0.00           H
ATOM   3938  CZ2 TRP A 829      41.110  34.550  70.460  1.00  0.00           C
ATOM   3939  HZ2 TRP A 829      42.110  34.240  70.720  1.00  0.00           H
ATOM   3940  CH2 TRP A 829      40.810  35.900  70.440  1.00  0.00           C
ATOM   3941  HH2 TRP A 829      41.570  36.620  70.670  1.00  0.00           H
ATOM   3942  C   TRP A 829      34.400  33.790  70.380  1.00  0.00           C
ATOM   3943  O   TRP A 829      34.110  35.010  70.310  1.00  0.00           O
ATOM   3944  N   ILE A 830      33.530  32.800  69.970  1.00  0.00           N
ATOM   3945  HN  ILE A 830      33.800  31.850  70.060  1.00  0.00           H
ATOM   3946  CA  ILE A 830      32.380  33.120  69.180  1.00  0.00           C
ATOM   3947  HA  ILE A 830      32.470  34.020  68.590  1.00  0.00           H
ATOM   3948  CB  ILE A 830      32.300  32.030  68.190  1.00  0.00           C
ATOM   3949  HB  ILE A 830      33.360  31.780  67.940  1.00  0.00           H
ATOM   3950  CG2 ILE A 830      31.650  30.710  68.710  1.00  0.00           C
ATOM   3951 HG21 ILE A 830      32.100  30.470  69.700  1.00  0.00           H
ATOM   3952 HG22 ILE A 830      31.970  29.840  68.090  1.00  0.00           H
ATOM   3953 HG23 ILE A 830      30.550  30.670  68.850  1.00  0.00           H
ATOM   3954  CG1 ILE A 830      31.630  32.360  66.800  1.00  0.00           C
ATOM   3955 HG11 ILE A 830      30.650  32.800  67.030  1.00  0.00           H
ATOM   3956 HG12 ILE A 830      31.420  31.420  66.250  1.00  0.00           H
ATOM   3957  CD  ILE A 830      32.440  33.300  65.910  1.00  0.00           C
ATOM   3958  HD1 ILE A 830      32.270  33.060  64.840  1.00  0.00           H
ATOM   3959  HD2 ILE A 830      33.520  33.300  66.140  1.00  0.00           H
ATOM   3960  HD3 ILE A 830      32.010  34.320  66.040  1.00  0.00           H
ATOM   3961  C   ILE A 830      31.130  33.290  69.990  1.00  0.00           C
ATOM   3962  O   ILE A 830      30.000  33.390  69.520  1.00  0.00           O
ATOM   3963  N   ILE A 831      31.370  33.280  71.300  1.00  0.00           N
ATOM   3964  HN  ILE A 831      32.330  33.200  71.560  1.00  0.00           H
ATOM   3965  CA  ILE A 831      30.360  33.550  72.350  1.00  0.00           C
ATOM   3966  HA  ILE A 831      29.450  33.040  72.050  1.00  0.00           H
ATOM   3967  CB  ILE A 831      30.770  33.030  73.700  1.00  0.00           C
ATOM   3968  HB  ILE A 831      31.650  33.620  74.040  1.00  0.00           H
ATOM   3969  CG2 ILE A 831      29.720  33.260  74.780  1.00  0.00           C
ATOM   3970 HG21 ILE A 831      28.790  32.780  74.380  1.00  0.00           H
ATOM   3971 HG22 ILE A 831      29.610  34.340  75.030  1.00  0.00           H
ATOM   3972 HG23 ILE A 831      29.920  32.670  75.700  1.00  0.00           H
ATOM   3973  CG1 ILE A 831      31.370  31.550  73.580  1.00  0.00           C
ATOM   3974 HG11 ILE A 831      31.470  31.210  74.630  1.00  0.00           H
ATOM   3975 HG12 ILE A 831      32.380  31.650  73.130  1.00  0.00           H
ATOM   3976  CD  ILE A 831      30.610  30.510  72.700  1.00  0.00           C
ATOM   3977  HD1 ILE A 831      30.670  30.820  71.630  1.00  0.00           H
ATOM   3978  HD2 ILE A 831      29.560  30.550  73.020  1.00  0.00           H
ATOM   3979  HD3 ILE A 831      30.970  29.480  72.910  1.00  0.00           H
ATOM   3980  C   ILE A 831      29.820  35.000  72.380  1.00  0.00           C
ATOM   3981  O   ILE A 831      30.690  35.910  72.310  1.00  0.00           O
ATOM   3982  N   SER A 832      28.530  35.370  72.300  1.00  0.00           N
ATOM   3983  HN  SER A 832      27.900  34.590  72.270  1.00  0.00           H
ATOM   3984  CA  SER A 832      27.940  36.680  72.400  1.00  0.00           C
ATOM   3985  HA  SER A 832      28.490  37.240  71.650  1.00  0.00           H
ATOM   3986  CB  SER A 832      26.470  36.770  72.030  1.00  0.00           C
ATOM   3987  HB1 SER A 832      25.880  36.370  72.880  1.00  0.00           H
ATOM   3988  HB2 SER A 832      26.240  36.220  71.100  1.00  0.00           H
ATOM   3989  OG  SER A 832      26.040  38.100  71.780  1.00  0.00           O
ATOM   3990  HG1 SER A 832      25.720  38.550  72.560  1.00  0.00           H
ATOM   3991  C   SER A 832      28.290  37.400  73.720  1.00  0.00           C
ATOM   3992  O   SER A 832      28.270  36.700  74.750  1.00  0.00           O
ATOM   3993  N   PRO A 833      28.550  38.750  73.730  1.00  0.00           N
ATOM   3994  CD  PRO A 833      29.190  39.350  72.490  1.00  0.00           C
ATOM   3995  HD1 PRO A 833      28.470  39.720  71.730  1.00  0.00           H
ATOM   3996  HD2 PRO A 833      29.920  38.660  72.030  1.00  0.00           H
ATOM   3997  CA  PRO A 833      29.090  39.430  74.920  1.00  0.00           C
ATOM   3998  HA  PRO A 833      29.860  38.860  75.400  1.00  0.00           H
ATOM   3999  CB  PRO A 833      29.640  40.700  74.410  1.00  0.00           C
ATOM   4000  HB1 PRO A 833      30.410  41.120  75.070  1.00  0.00           H
ATOM   4001  HB2 PRO A 833      28.710  41.330  74.460  1.00  0.00           H
ATOM   4002  CG  PRO A 833      30.060  40.540  73.000  1.00  0.00           C
ATOM   4003  HG1 PRO A 833      30.040  41.440  72.350  1.00  0.00           H
ATOM   4004  HG2 PRO A 833      31.040  40.040  72.940  1.00  0.00           H
ATOM   4005  C   PRO A 833      28.130  39.540  76.040  1.00  0.00           C
ATOM   4006  O   PRO A 833      28.660  39.650  77.180  1.00  0.00           O
ATOM   4007  N   LEU A 834      26.840  39.760  75.800  1.00  0.00           N
ATOM   4008  HN  LEU A 834      26.460  39.960  74.890  1.00  0.00           H
ATOM   4009  CA  LEU A 834      25.940  39.930  76.930  1.00  0.00           C
ATOM   4010  HA  LEU A 834      24.940  39.790  76.540  1.00  0.00           H
ATOM   4011  CB  LEU A 834      25.910  38.840  78.030  1.00  0.00           C
ATOM   4012  HB1 LEU A 834      24.990  39.070  78.630  1.00  0.00           H
ATOM   4013  HB2 LEU A 834      26.740  38.940  78.780  1.00  0.00           H
ATOM   4014  CG  LEU A 834      25.730  37.470  77.420  1.00  0.00           C
ATOM   4015  HG  LEU A 834      26.690  37.310  76.880  1.00  0.00           H
ATOM   4016  CD1 LEU A 834      25.610  36.550  78.700  1.00  0.00           C
ATOM   4017 HD11 LEU A 834      25.720  35.480  78.400  1.00  0.00           H
ATOM   4018 HD12 LEU A 834      24.550  36.820  78.900  1.00  0.00           H
ATOM   4019 HD13 LEU A 834      26.180  36.850  79.600  1.00  0.00           H
ATOM   4020  CD2 LEU A 834      24.530  37.160  76.480  1.00  0.00           C
ATOM   4021 HD21 LEU A 834      23.530  37.400  76.900  1.00  0.00           H
ATOM   4022 HD22 LEU A 834      24.610  36.090  76.160  1.00  0.00           H
ATOM   4023 HD23 LEU A 834      24.710  37.820  75.600  1.00  0.00           H
ATOM   4024  C   LEU A 834      25.910  41.310  77.430  1.00  0.00           C
ATOM   4025  O   LEU A 834      25.930  41.520  78.660  1.00  0.00           O
ATOM   4026  N   GLY A 835      25.710  42.330  76.590  1.00  0.00           N
ATOM   4027  HN  GLY A 835      25.510  42.150  75.630  1.00  0.00           H
ATOM   4028  CA  GLY A 835      25.650  43.790  76.830  1.00  0.00           C
ATOM   4029  HA1 GLY A 835      25.490  44.260  75.880  1.00  0.00           H
ATOM   4030  HA2 GLY A 835      26.600  44.100  77.270  1.00  0.00           H
ATOM   4031  C   GLY A 835      24.550  44.090  77.880  1.00  0.00           C
ATOM   4032  O   GLY A 835      23.630  43.280  78.130  1.00  0.00           O
ATOM   4033  N   ASP A 836      24.480  45.280  78.460  1.00  0.00           N
ATOM   4034  HN  ASP A 836      25.210  45.960  78.440  1.00  0.00           H
ATOM   4035  CA  ASP A 836      23.360  45.750  79.290  1.00  0.00           C
ATOM   4036  HA  ASP A 836      22.540  45.050  79.200  1.00  0.00           H
ATOM   4037  CB  ASP A 836      23.820  45.760  80.810  1.00  0.00           C
ATOM   4038  HB1 ASP A 836      24.410  46.690  80.970  1.00  0.00           H
ATOM   4039  HB2 ASP A 836      24.420  44.850  80.990  1.00  0.00           H
ATOM   4040  CG  ASP A 836      22.760  45.690  81.910  1.00  0.00           C
ATOM   4041  OD1 ASP A 836      21.500  45.530  81.680  1.00  0.00           O
ATOM   4042  OD2 ASP A 836      23.160  45.840  83.100  1.00  0.00           O
ATOM   4043  C   ASP A 836      22.880  47.150  78.920  1.00  0.00           C
ATOM   4044  O   ASP A 836      22.260  47.840  79.740  1.00  0.00           O
ATOM   4045  N   ASN A 837      23.280  47.600  77.730  1.00  0.00           N
ATOM   4046  HN  ASN A 837      23.800  47.010  77.120  1.00  0.00           H
ATOM   4047  CA  ASN A 837      22.790  48.810  77.200  1.00  0.00           C
ATOM   4048  HA  ASN A 837      23.170  49.550  77.890  1.00  0.00           H
ATOM   4049  CB  ASN A 837      23.330  49.080  75.710  1.00  0.00           C
ATOM   4050  HB1 ASN A 837      22.850  50.020  75.370  1.00  0.00           H
ATOM   4051  HB2 ASN A 837      23.060  48.280  74.990  1.00  0.00           H
ATOM   4052  CG  ASN A 837      24.810  49.410  75.630  1.00  0.00           C
ATOM   4053  OD1 ASN A 837      25.340  49.950  76.650  1.00  0.00           O
ATOM   4054  ND2 ASN A 837      25.530  48.960  74.560  1.00  0.00           N
ATOM   4055 HD21 ASN A 837      26.530  48.950  74.630  1.00  0.00           H
ATOM   4056 HD22 ASN A 837      25.050  48.290  74.000  1.00  0.00           H
ATOM   4057  C   ASN A 837      21.240  48.870  77.080  1.00  0.00           C
ATOM   4058  O   ASN A 837      20.620  47.900  76.730  1.00  0.00           O
ATOM   4059  N   PRO A 838      20.490  49.990  77.320  1.00  0.00           N
ATOM   4060  CD  PRO A 838      21.000  51.030  78.170  1.00  0.00           C
ATOM   4061  HD1 PRO A 838      21.870  51.540  77.670  1.00  0.00           H
ATOM   4062  HD2 PRO A 838      21.480  50.670  79.110  1.00  0.00           H
ATOM   4063  CA  PRO A 838      19.280  50.400  76.610  1.00  0.00           C
ATOM   4064  HA  PRO A 838      18.440  49.890  77.050  1.00  0.00           H
ATOM   4065  CB  PRO A 838      19.230  51.930  77.000  1.00  0.00           C
ATOM   4066  HB1 PRO A 838      18.210  52.320  77.170  1.00  0.00           H
ATOM   4067  HB2 PRO A 838      19.750  52.480  76.190  1.00  0.00           H
ATOM   4068  CG  PRO A 838      19.860  51.950  78.400  1.00  0.00           C
ATOM   4069  HG1 PRO A 838      20.140  52.940  78.810  1.00  0.00           H
ATOM   4070  HG2 PRO A 838      19.130  51.450  79.080  1.00  0.00           H
ATOM   4071  C   PRO A 838      19.270  50.140  75.110  1.00  0.00           C
ATOM   4072  O   PRO A 838      20.280  50.380  74.410  1.00  0.00           O
ATOM   4073  N   TRP A 839      18.130  49.670  74.560  1.00  0.00           N
ATOM   4074  HN  TRP A 839      17.290  49.730  75.100  1.00  0.00           H
ATOM   4075  CA  TRP A 839      18.020  49.100  73.190  1.00  0.00           C
ATOM   4076  HA  TRP A 839      18.810  48.380  73.320  1.00  0.00           H
ATOM   4077  CB  TRP A 839      16.600  48.400  72.990  1.00  0.00           C
ATOM   4078  HB1 TRP A 839      15.870  49.240  73.070  1.00  0.00           H
ATOM   4079  HB2 TRP A 839      16.500  47.730  73.880  1.00  0.00           H
ATOM   4080  CG  TRP A 839      16.330  47.680  71.680  1.00  0.00           C
ATOM   4081  CD1 TRP A 839      17.090  46.650  71.240  1.00  0.00           C
ATOM   4082  HD1 TRP A 839      17.980  46.290  71.740  1.00  0.00           H
ATOM   4083  NE1 TRP A 839      16.770  46.280  69.940  1.00  0.00           N
ATOM   4084  HE1 TRP A 839      17.180  45.630  69.350  1.00  0.00           H
ATOM   4085  CE2 TRP A 839      15.780  47.180  69.520  1.00  0.00           C
ATOM   4086  CD2 TRP A 839      15.530  48.100  70.570  1.00  0.00           C
ATOM   4087  CE3 TRP A 839      14.660  49.160  70.410  1.00  0.00           C
ATOM   4088  HE3 TRP A 839      14.430  49.810  71.240  1.00  0.00           H
ATOM   4089  CZ3 TRP A 839      13.900  49.220  69.190  1.00  0.00           C
ATOM   4090  HZ3 TRP A 839      13.160  49.990  69.060  1.00  0.00           H
ATOM   4091  CZ2 TRP A 839      15.030  47.230  68.380  1.00  0.00           C
ATOM   4092  HZ2 TRP A 839      15.310  46.620  67.530  1.00  0.00           H
ATOM   4093  CH2 TRP A 839      14.140  48.240  68.250  1.00  0.00           C
ATOM   4094  HH2 TRP A 839      13.730  48.260  67.250  1.00  0.00           H
ATOM   4095  C   TRP A 839      18.260  50.070  72.050  1.00  0.00           C
ATOM   4096  O   TRP A 839      18.820  49.730  71.050  1.00  0.00           O
ATOM   4097  N   TRP A 840      17.790  51.300  72.250  1.00  0.00           N
ATOM   4098  HN  TRP A 840      17.390  51.560  73.130  1.00  0.00           H
ATOM   4099  CA  TRP A 840      17.960  52.360  71.280  1.00  0.00           C
ATOM   4100  HA  TRP A 840      17.610  51.970  70.340  1.00  0.00           H
ATOM   4101  CB  TRP A 840      17.200  53.580  71.770  1.00  0.00           C
ATOM   4102  HB1 TRP A 840      16.120  53.340  71.680  1.00  0.00           H
ATOM   4103  HB2 TRP A 840      17.470  54.400  71.060  1.00  0.00           H
ATOM   4104  CG  TRP A 840      17.580  54.040  73.160  1.00  0.00           C
ATOM   4105  CD1 TRP A 840      16.850  53.660  74.280  1.00  0.00           C
ATOM   4106  HD1 TRP A 840      16.030  52.950  74.370  1.00  0.00           H
ATOM   4107  NE1 TRP A 840      17.500  54.360  75.370  1.00  0.00           N
ATOM   4108  HE1 TRP A 840      17.160  54.170  76.270  1.00  0.00           H
ATOM   4109  CE2 TRP A 840      18.450  55.200  74.970  1.00  0.00           C
ATOM   4110  CD2 TRP A 840      18.650  54.890  73.550  1.00  0.00           C
ATOM   4111  CE3 TRP A 840      19.610  55.640  72.810  1.00  0.00           C
ATOM   4112  HE3 TRP A 840      19.620  55.690  71.730  1.00  0.00           H
ATOM   4113  CZ3 TRP A 840      20.500  56.340  73.600  1.00  0.00           C
ATOM   4114  HZ3 TRP A 840      21.350  56.850  73.160  1.00  0.00           H
ATOM   4115  CZ2 TRP A 840      19.430  55.820  75.710  1.00  0.00           C
ATOM   4116  HZ2 TRP A 840      19.340  55.920  76.780  1.00  0.00           H
ATOM   4117  CH2 TRP A 840      20.490  56.390  75.010  1.00  0.00           C
ATOM   4118  HH2 TRP A 840      21.400  56.810  75.420  1.00  0.00           H
ATOM   4119  C   TRP A 840      19.440  52.700  70.960  1.00  0.00           C
ATOM   4120  O   TRP A 840      19.770  53.420  69.970  1.00  0.00           O
ATOM   4121  N   THR A 841      20.420  52.240  71.830  1.00  0.00           N
ATOM   4122  HN  THR A 841      20.230  51.500  72.460  1.00  0.00           H
ATOM   4123  CA  THR A 841      21.800  52.630  71.640  1.00  0.00           C
ATOM   4124  HA  THR A 841      21.730  53.690  71.420  1.00  0.00           H
ATOM   4125  CB  THR A 841      22.770  52.280  72.750  1.00  0.00           C
ATOM   4126  HB  THR A 841      23.090  51.220  72.730  1.00  0.00           H
ATOM   4127  OG1 THR A 841      22.230  52.370  74.150  1.00  0.00           O
ATOM   4128  HG1 THR A 841      21.710  51.570  74.310  1.00  0.00           H
ATOM   4129  CG2 THR A 841      24.090  53.100  72.760  1.00  0.00           C
ATOM   4130 HG21 THR A 841      24.640  52.630  71.920  1.00  0.00           H
ATOM   4131 HG22 THR A 841      24.640  52.840  73.690  1.00  0.00           H
ATOM   4132 HG23 THR A 841      23.900  54.180  72.590  1.00  0.00           H
ATOM   4133  C   THR A 841      22.360  51.920  70.350  1.00  0.00           C
ATOM   4134  O   THR A 841      23.370  52.330  69.800  1.00  0.00           O
ATOM   4135  N   LEU A 842      21.830  50.700  69.950  1.00  0.00           N
ATOM   4136  HN  LEU A 842      21.170  50.230  70.510  1.00  0.00           H
ATOM   4137  CA  LEU A 842      22.300  49.830  68.870  1.00  0.00           C
ATOM   4138  HA  LEU A 842      23.370  49.660  68.810  1.00  0.00           H
ATOM   4139  CB  LEU A 842      21.720  48.420  69.170  1.00  0.00           C
ATOM   4140  HB1 LEU A 842      22.370  47.660  68.700  1.00  0.00           H
ATOM   4141  HB2 LEU A 842      20.690  48.410  68.760  1.00  0.00           H
ATOM   4142  CG  LEU A 842      21.770  47.900  70.620  1.00  0.00           C
ATOM   4143  HG  LEU A 842      20.970  48.450  71.170  1.00  0.00           H
ATOM   4144  CD1 LEU A 842      21.360  46.440  70.480  1.00  0.00           C
ATOM   4145 HD11 LEU A 842      21.130  46.030  71.480  1.00  0.00           H
ATOM   4146 HD12 LEU A 842      22.190  45.830  70.040  1.00  0.00           H
ATOM   4147 HD13 LEU A 842      20.510  46.280  69.790  1.00  0.00           H
ATOM   4148  CD2 LEU A 842      23.130  48.060  71.340  1.00  0.00           C
ATOM   4149 HD21 LEU A 842      23.500  49.110  71.270  1.00  0.00           H
ATOM   4150 HD22 LEU A 842      23.960  47.440  70.910  1.00  0.00           H
ATOM   4151 HD23 LEU A 842      23.050  47.780  72.420  1.00  0.00           H
ATOM   4152  C   LEU A 842      21.830  50.440  67.530  1.00  0.00           C
ATOM   4153  O   LEU A 842      22.430  50.340  66.450  1.00  0.00           O
ATOM   4154  N   LEU A 843      20.710  51.270  67.620  1.00  0.00           N
ATOM   4155  HN  LEU A 843      20.090  51.330  68.400  1.00  0.00           H
ATOM   4156  CA  LEU A 843      20.040  51.960  66.640  1.00  0.00           C
ATOM   4157  HA  LEU A 843      19.980  51.390  65.730  1.00  0.00           H
ATOM   4158  CB  LEU A 843      18.620  52.270  67.170  1.00  0.00           C
ATOM   4159  HB1 LEU A 843      18.020  52.850  66.420  1.00  0.00           H
ATOM   4160  HB2 LEU A 843      18.590  52.920  68.070  1.00  0.00           H
ATOM   4161  CG  LEU A 843      17.730  51.050  67.460  1.00  0.00           C
ATOM   4162  HG  LEU A 843      17.920  50.520  68.430  1.00  0.00           H
ATOM   4163  CD1 LEU A 843      16.340  51.600  67.630  1.00  0.00           C
ATOM   4164 HD11 LEU A 843      15.620  50.890  68.090  1.00  0.00           H
ATOM   4165 HD12 LEU A 843      15.850  51.840  66.670  1.00  0.00           H
ATOM   4166 HD13 LEU A 843      16.340  52.470  68.320  1.00  0.00           H
ATOM   4167  CD2 LEU A 843      17.770  50.020  66.390  1.00  0.00           C
ATOM   4168 HD21 LEU A 843      18.720  49.450  66.450  1.00  0.00           H
ATOM   4169 HD22 LEU A 843      17.730  50.620  65.460  1.00  0.00           H
ATOM   4170 HD23 LEU A 843      16.950  49.280  66.490  1.00  0.00           H
ATOM   4171  C   LEU A 843      20.730  53.310  66.300  1.00  0.00           C
ATOM   4172  O   LEU A 843      20.490  53.740  65.170  1.00  0.00           O
ATOM   4173  N   ILE A 844      21.610  53.890  67.190  1.00  0.00           N
ATOM   4174  HN  ILE A 844      21.510  53.620  68.150  1.00  0.00           H
ATOM   4175  CA  ILE A 844      22.330  55.160  66.920  1.00  0.00           C
ATOM   4176  HA  ILE A 844      21.830  55.690  66.130  1.00  0.00           H
ATOM   4177  CB  ILE A 844      22.440  55.980  68.230  1.00  0.00           C
ATOM   4178  HB  ILE A 844      23.060  55.460  68.990  1.00  0.00           H
ATOM   4179  CG2 ILE A 844      23.260  57.240  67.980  1.00  0.00           C
ATOM   4180 HG21 ILE A 844      23.240  57.910  68.870  1.00  0.00           H
ATOM   4181 HG22 ILE A 844      22.800  57.720  67.100  1.00  0.00           H
ATOM   4182 HG23 ILE A 844      24.330  57.060  67.780  1.00  0.00           H
ATOM   4183  CG1 ILE A 844      21.070  56.360  68.900  1.00  0.00           C
ATOM   4184 HG11 ILE A 844      21.170  57.270  69.530  1.00  0.00           H
ATOM   4185 HG12 ILE A 844      20.670  55.490  69.460  1.00  0.00           H
ATOM   4186  CD  ILE A 844      19.990  56.790  67.810  1.00  0.00           C
ATOM   4187  HD1 ILE A 844      20.280  57.560  67.050  1.00  0.00           H
ATOM   4188  HD2 ILE A 844      19.120  57.130  68.410  1.00  0.00           H
ATOM   4189  HD3 ILE A 844      19.670  55.880  67.280  1.00  0.00           H
ATOM   4190  C   ILE A 844      23.700  54.710  66.480  1.00  0.00           C
ATOM   4191  O   ILE A 844      24.600  55.400  66.030  1.00  0.00           O
ATOM   4192  N   ALA A 845      24.000  53.330  66.480  1.00  0.00           N
ATOM   4193  HN  ALA A 845      23.340  52.640  66.760  1.00  0.00           H
ATOM   4194  CA  ALA A 845      25.300  52.720  66.250  1.00  0.00           C
ATOM   4195  HA  ALA A 845      26.040  53.340  66.720  1.00  0.00           H
ATOM   4196  CB  ALA A 845      25.390  51.280  66.900  1.00  0.00           C
ATOM   4197  HB1 ALA A 845      24.560  50.690  66.460  1.00  0.00           H
ATOM   4198  HB2 ALA A 845      25.340  51.450  68.000  1.00  0.00           H
ATOM   4199  HB3 ALA A 845      26.360  50.840  66.580  1.00  0.00           H
ATOM   4200  C   ALA A 845      25.710  52.670  64.730  1.00  0.00           C
ATOM   4201  O   ALA A 845      26.880  52.840  64.370  1.00  0.00           O
ATOM   4202  N   ALA A 846      24.680  52.760  63.880  1.00  0.00           N
ATOM   4203  HN  ALA A 846      23.750  52.600  64.200  1.00  0.00           H
ATOM   4204  CA  ALA A 846      24.710  53.070  62.470  1.00  0.00           C
ATOM   4205  HA  ALA A 846      25.260  52.270  61.970  1.00  0.00           H
ATOM   4206  CB  ALA A 846      23.210  53.020  61.950  1.00  0.00           C
ATOM   4207  HB1 ALA A 846      23.270  52.920  60.850  1.00  0.00           H
ATOM   4208  HB2 ALA A 846      22.660  53.920  62.330  1.00  0.00           H
ATOM   4209  HB3 ALA A 846      22.820  52.090  62.420  1.00  0.00           H
ATOM   4210  C   ALA A 846      25.420  54.360  62.170  1.00  0.00           C
ATOM   4211  O   ALA A 846      26.300  54.330  61.270  1.00  0.00           O
ATOM   4212  N   ILE A 847      25.100  55.410  62.920  1.00  0.00           N
ATOM   4213  HN  ILE A 847      24.480  55.380  63.700  1.00  0.00           H
ATOM   4214  CA  ILE A 847      25.500  56.780  62.680  1.00  0.00           C
ATOM   4215  HA  ILE A 847      25.040  57.120  61.770  1.00  0.00           H
ATOM   4216  CB  ILE A 847      24.950  57.760  63.710  1.00  0.00           C
ATOM   4217  HB  ILE A 847      25.260  57.520  64.750  1.00  0.00           H
ATOM   4218  CG2 ILE A 847      25.520  59.130  63.230  1.00  0.00           C
ATOM   4219 HG21 ILE A 847      25.220  59.930  63.920  1.00  0.00           H
ATOM   4220 HG22 ILE A 847      25.110  59.310  62.210  1.00  0.00           H
ATOM   4221 HG23 ILE A 847      26.620  59.050  63.240  1.00  0.00           H
ATOM   4222  CG1 ILE A 847      23.380  57.740  63.740  1.00  0.00           C
ATOM   4223 HG11 ILE A 847      22.870  56.810  64.070  1.00  0.00           H
ATOM   4224 HG12 ILE A 847      23.110  57.830  62.660  1.00  0.00           H
ATOM   4225  CD  ILE A 847      22.710  59.010  64.300  1.00  0.00           C
ATOM   4226  HD1 ILE A 847      22.950  59.880  63.640  1.00  0.00           H
ATOM   4227  HD2 ILE A 847      23.150  59.270  65.300  1.00  0.00           H
ATOM   4228  HD3 ILE A 847      21.610  58.930  64.270  1.00  0.00           H
ATOM   4229  C   ILE A 847      27.120  56.730  62.530  1.00  0.00           C
ATOM   4230  O   ILE A 847      27.620  57.090  61.480  1.00  0.00           O
ATOM   4231  N   PRO A 848      27.990  56.290  63.480  1.00  0.00           N
ATOM   4232  CD  PRO A 848      27.610  56.250  64.860  1.00  0.00           C
ATOM   4233  HD1 PRO A 848      26.680  55.640  64.950  1.00  0.00           H
ATOM   4234  HD2 PRO A 848      27.530  57.280  65.260  1.00  0.00           H
ATOM   4235  CA  PRO A 848      29.440  56.160  63.310  1.00  0.00           C
ATOM   4236  HA  PRO A 848      29.750  57.060  62.790  1.00  0.00           H
ATOM   4237  CB  PRO A 848      30.010  55.820  64.760  1.00  0.00           C
ATOM   4238  HB1 PRO A 848      30.450  56.720  65.230  1.00  0.00           H
ATOM   4239  HB2 PRO A 848      30.750  55.010  64.780  1.00  0.00           H
ATOM   4240  CG  PRO A 848      28.720  55.390  65.540  1.00  0.00           C
ATOM   4241  HG1 PRO A 848      28.450  54.330  65.310  1.00  0.00           H
ATOM   4242  HG2 PRO A 848      28.790  55.560  66.630  1.00  0.00           H
ATOM   4243  C   PRO A 848      29.840  55.070  62.420  1.00  0.00           C
ATOM   4244  O   PRO A 848      30.860  55.180  61.800  1.00  0.00           O
ATOM   4245  N   ALA A 849      29.100  53.960  62.360  1.00  0.00           N
ATOM   4246  HN  ALA A 849      28.320  53.690  62.920  1.00  0.00           H
ATOM   4247  CA  ALA A 849      29.320  52.940  61.380  1.00  0.00           C
ATOM   4248  HA  ALA A 849      30.300  52.510  61.560  1.00  0.00           H
ATOM   4249  CB  ALA A 849      28.290  51.770  61.430  1.00  0.00           C
ATOM   4250  HB1 ALA A 849      28.180  51.270  62.410  1.00  0.00           H
ATOM   4251  HB2 ALA A 849      28.730  50.990  60.760  1.00  0.00           H
ATOM   4252  HB3 ALA A 849      27.270  51.970  61.020  1.00  0.00           H
ATOM   4253  C   ALA A 849      29.420  53.410  59.890  1.00  0.00           C
ATOM   4254  O   ALA A 849      30.220  52.850  59.070  1.00  0.00           O
ATOM   4255  N   LEU A 850      28.670  54.450  59.470  1.00  0.00           N
ATOM   4256  HN  LEU A 850      28.090  54.950  60.120  1.00  0.00           H
ATOM   4257  CA  LEU A 850      28.800  55.150  58.200  1.00  0.00           C
ATOM   4258  HA  LEU A 850      28.580  54.450  57.410  1.00  0.00           H
ATOM   4259  CB  LEU A 850      27.830  56.340  58.030  1.00  0.00           C
ATOM   4260  HB1 LEU A 850      28.130  56.910  57.120  1.00  0.00           H
ATOM   4261  HB2 LEU A 850      27.910  57.090  58.840  1.00  0.00           H
ATOM   4262  CG  LEU A 850      26.300  56.030  58.100  1.00  0.00           C
ATOM   4263  HG  LEU A 850      26.040  55.340  58.950  1.00  0.00           H
ATOM   4264  CD1 LEU A 850      25.590  57.360  58.370  1.00  0.00           C
ATOM   4265 HD11 LEU A 850      24.500  57.160  58.400  1.00  0.00           H
ATOM   4266 HD12 LEU A 850      25.860  58.230  57.740  1.00  0.00           H
ATOM   4267 HD13 LEU A 850      25.830  57.670  59.410  1.00  0.00           H
ATOM   4268  CD2 LEU A 850      25.740  55.520  56.790  1.00  0.00           C
ATOM   4269 HD21 LEU A 850      26.340  54.630  56.520  1.00  0.00           H
ATOM   4270 HD22 LEU A 850      25.890  56.410  56.140  1.00  0.00           H
ATOM   4271 HD23 LEU A 850      24.690  55.190  56.900  1.00  0.00           H
ATOM   4272  C   LEU A 850      30.190  55.770  57.910  1.00  0.00           C
ATOM   4273  O   LEU A 850      30.780  55.650  56.830  1.00  0.00           O
ATOM   4274  N   LEU A 851      30.690  56.530  58.890  1.00  0.00           N
ATOM   4275  HN  LEU A 851      30.180  56.510  59.750  1.00  0.00           H
ATOM   4276  CA  LEU A 851      32.070  56.930  58.900  1.00  0.00           C
ATOM   4277  HA  LEU A 851      32.090  57.550  58.020  1.00  0.00           H
ATOM   4278  CB  LEU A 851      32.400  57.810  60.110  1.00  0.00           C
ATOM   4279  HB1 LEU A 851      32.220  57.150  60.980  1.00  0.00           H
ATOM   4280  HB2 LEU A 851      31.570  58.520  60.310  1.00  0.00           H
ATOM   4281  CG  LEU A 851      33.770  58.420  60.110  1.00  0.00           C
ATOM   4282  HG  LEU A 851      34.530  57.610  60.170  1.00  0.00           H
ATOM   4283  CD1 LEU A 851      34.040  59.240  58.900  1.00  0.00           C
ATOM   4284 HD11 LEU A 851      33.740  58.690  57.980  1.00  0.00           H
ATOM   4285 HD12 LEU A 851      35.160  59.300  58.850  1.00  0.00           H
ATOM   4286 HD13 LEU A 851      33.690  60.290  58.960  1.00  0.00           H
ATOM   4287  CD2 LEU A 851      34.000  59.200  61.470  1.00  0.00           C
ATOM   4288 HD21 LEU A 851      34.910  59.830  61.390  1.00  0.00           H
ATOM   4289 HD22 LEU A 851      34.100  58.520  62.340  1.00  0.00           H
ATOM   4290 HD23 LEU A 851      33.150  59.890  61.680  1.00  0.00           H
ATOM   4291  C   LEU A 851      33.170  55.870  58.800  1.00  0.00           C
ATOM   4292  O   LEU A 851      34.060  55.960  57.990  1.00  0.00           O
ATOM   4293  N   CYS A 852      32.920  54.760  59.640  1.00  0.00           N
ATOM   4294  HN  CYS A 852      32.070  54.840  60.160  1.00  0.00           H
ATOM   4295  CA  CYS A 852      33.700  53.520  59.630  1.00  0.00           C
ATOM   4296  HA  CYS A 852      34.700  53.830  59.900  1.00  0.00           H
ATOM   4297  CB  CYS A 852      33.200  52.470  60.610  1.00  0.00           C
ATOM   4298  HB1 CYS A 852      33.880  51.600  60.580  1.00  0.00           H
ATOM   4299  HB2 CYS A 852      32.150  52.180  60.390  1.00  0.00           H
ATOM   4300  SG  CYS A 852      33.300  52.970  62.420  1.00  0.00           S
ATOM   4301  HG1 CYS A 852      32.170  53.640  62.260  1.00  0.00           H
ATOM   4302  C   CYS A 852      33.740  52.950  58.230  1.00  0.00           C
ATOM   4303  O   CYS A 852      34.880  52.640  57.710  1.00  0.00           O
ATOM   4304  N   THR A 853      32.610  53.000  57.570  1.00  0.00           N
ATOM   4305  HN  THR A 853      31.770  53.280  58.020  1.00  0.00           H
ATOM   4306  CA  THR A 853      32.490  52.460  56.190  1.00  0.00           C
ATOM   4307  HA  THR A 853      32.820  51.430  56.210  1.00  0.00           H
ATOM   4308  CB  THR A 853      31.070  52.380  55.650  1.00  0.00           C
ATOM   4309  HB  THR A 853      30.670  53.420  55.750  1.00  0.00           H
ATOM   4310  OG1 THR A 853      30.210  51.510  56.390  1.00  0.00           O
ATOM   4311  HG1 THR A 853      29.930  51.960  57.180  1.00  0.00           H
ATOM   4312  CG2 THR A 853      30.920  51.840  54.190  1.00  0.00           C
ATOM   4313 HG21 THR A 853      29.850  51.950  53.880  1.00  0.00           H
ATOM   4314 HG22 THR A 853      31.200  50.760  54.130  1.00  0.00           H
ATOM   4315 HG23 THR A 853      31.510  52.390  53.430  1.00  0.00           H
ATOM   4316  C   THR A 853      33.350  53.130  55.150  1.00  0.00           C
ATOM   4317  O   THR A 853      34.020  52.390  54.440  1.00  0.00           O
ATOM   4318  N   ILE A 854      33.440  54.440  55.160  1.00  0.00           N
ATOM   4319  HN  ILE A 854      32.840  54.900  55.800  1.00  0.00           H
ATOM   4320  CA  ILE A 854      34.370  55.270  54.360  1.00  0.00           C
ATOM   4321  HA  ILE A 854      34.390  54.980  53.320  1.00  0.00           H
ATOM   4322  CB  ILE A 854      33.900  56.730  54.450  1.00  0.00           C
ATOM   4323  HB  ILE A 854      33.800  57.090  55.490  1.00  0.00           H
ATOM   4324  CG2 ILE A 854      34.850  57.640  53.700  1.00  0.00           C
ATOM   4325 HG21 ILE A 854      34.920  57.440  52.620  1.00  0.00           H
ATOM   4326 HG22 ILE A 854      35.810  57.560  54.270  1.00  0.00           H
ATOM   4327 HG23 ILE A 854      34.600  58.730  53.740  1.00  0.00           H
ATOM   4328  CG1 ILE A 854      32.450  56.950  53.990  1.00  0.00           C
ATOM   4329 HG11 ILE A 854      32.280  58.040  54.120  1.00  0.00           H
ATOM   4330 HG12 ILE A 854      31.890  56.330  54.730  1.00  0.00           H
ATOM   4331  CD  ILE A 854      32.250  56.580  52.510  1.00  0.00           C
ATOM   4332  HD1 ILE A 854      32.430  55.490  52.360  1.00  0.00           H
ATOM   4333  HD2 ILE A 854      32.960  57.200  51.930  1.00  0.00           H
ATOM   4334  HD3 ILE A 854      31.180  56.750  52.230  1.00  0.00           H
ATOM   4335  C   ILE A 854      35.840  55.200  54.710  1.00  0.00           C
ATOM   4336  O   ILE A 854      36.670  55.220  53.830  1.00  0.00           O
ATOM   4337  N   LEU A 855      36.110  55.140  56.070  1.00  0.00           N
ATOM   4338  HN  LEU A 855      35.330  55.250  56.690  1.00  0.00           H
ATOM   4339  CA  LEU A 855      37.470  54.920  56.640  1.00  0.00           C
ATOM   4340  HA  LEU A 855      38.010  55.770  56.250  1.00  0.00           H
ATOM   4341  CB  LEU A 855      37.440  54.900  58.220  1.00  0.00           C
ATOM   4342  HB1 LEU A 855      38.310  54.340  58.620  1.00  0.00           H
ATOM   4343  HB2 LEU A 855      36.510  54.330  58.490  1.00  0.00           H
ATOM   4344  CG  LEU A 855      37.470  56.240  58.910  1.00  0.00           C
ATOM   4345  HG  LEU A 855      36.540  56.760  58.630  1.00  0.00           H
ATOM   4346  CD1 LEU A 855      37.480  56.040  60.430  1.00  0.00           C
ATOM   4347 HD11 LEU A 855      36.760  55.280  60.810  1.00  0.00           H
ATOM   4348 HD12 LEU A 855      37.360  57.030  60.920  1.00  0.00           H
ATOM   4349 HD13 LEU A 855      38.470  55.720  60.800  1.00  0.00           H
ATOM   4350  CD2 LEU A 855      38.800  56.990  58.590  1.00  0.00           C
ATOM   4351 HD21 LEU A 855      39.100  57.740  59.350  1.00  0.00           H
ATOM   4352 HD22 LEU A 855      38.830  57.420  57.560  1.00  0.00           H
ATOM   4353 HD23 LEU A 855      39.560  56.180  58.530  1.00  0.00           H
ATOM   4354  C   LEU A 855      37.970  53.580  56.130  1.00  0.00           C
ATOM   4355  O   LEU A 855      39.110  53.570  55.720  1.00  0.00           O
ATOM   4356  N   ILE A 856      37.100  52.490  56.080  1.00  0.00           N
ATOM   4357  HN  ILE A 856      36.200  52.560  56.520  1.00  0.00           H
ATOM   4358  CA  ILE A 856      37.490  51.210  55.580  1.00  0.00           C
ATOM   4359  HA  ILE A 856      38.460  50.930  55.990  1.00  0.00           H
ATOM   4360  CB  ILE A 856      36.600  50.160  56.100  1.00  0.00           C
ATOM   4361  HB  ILE A 856      35.530  50.390  55.900  1.00  0.00           H
ATOM   4362  CG2 ILE A 856      36.820  48.780  55.440  1.00  0.00           C
ATOM   4363 HG21 ILE A 856      37.870  48.470  55.560  1.00  0.00           H
ATOM   4364 HG22 ILE A 856      36.670  48.910  54.350  1.00  0.00           H
ATOM   4365 HG23 ILE A 856      36.080  48.030  55.810  1.00  0.00           H
ATOM   4366  CG1 ILE A 856      36.670  49.980  57.680  1.00  0.00           C
ATOM   4367 HG11 ILE A 856      35.650  49.630  57.940  1.00  0.00           H
ATOM   4368 HG12 ILE A 856      36.730  50.980  58.160  1.00  0.00           H
ATOM   4369  CD  ILE A 856      37.790  49.160  58.340  1.00  0.00           C
ATOM   4370  HD1 ILE A 856      38.150  48.230  57.870  1.00  0.00           H
ATOM   4371  HD2 ILE A 856      37.610  49.040  59.430  1.00  0.00           H
ATOM   4372  HD3 ILE A 856      38.670  49.830  58.230  1.00  0.00           H
ATOM   4373  C   ILE A 856      37.560  51.160  54.000  1.00  0.00           C
ATOM   4374  O   ILE A 856      38.450  50.640  53.390  1.00  0.00           O
ATOM   4375  N   PHE A 857      36.590  51.800  53.320  1.00  0.00           N
ATOM   4376  HN  PHE A 857      35.850  52.230  53.820  1.00  0.00           H
ATOM   4377  CA  PHE A 857      36.560  51.790  51.880  1.00  0.00           C
ATOM   4378  HA  PHE A 857      36.810  50.780  51.560  1.00  0.00           H
ATOM   4379  CB  PHE A 857      35.190  52.300  51.360  1.00  0.00           C
ATOM   4380  HB1 PHE A 857      34.920  53.300  51.750  1.00  0.00           H
ATOM   4381  HB2 PHE A 857      34.310  51.730  51.760  1.00  0.00           H
ATOM   4382  CG  PHE A 857      35.090  52.330  49.810  1.00  0.00           C
ATOM   4383  CD1 PHE A 857      35.220  51.160  49.060  1.00  0.00           C
ATOM   4384  HD1 PHE A 857      35.600  50.290  49.570  1.00  0.00           H
ATOM   4385  CE1 PHE A 857      34.930  51.160  47.690  1.00  0.00           C
ATOM   4386  HE1 PHE A 857      34.980  50.240  47.110  1.00  0.00           H
ATOM   4387  CZ  PHE A 857      34.450  52.330  47.060  1.00  0.00           C
ATOM   4388  HZ  PHE A 857      34.190  52.250  46.010  1.00  0.00           H
ATOM   4389  CD2 PHE A 857      34.700  53.520  49.160  1.00  0.00           C
ATOM   4390  HD2 PHE A 857      34.660  54.470  49.670  1.00  0.00           H
ATOM   4391  CE2 PHE A 857      34.480  53.490  47.760  1.00  0.00           C
ATOM   4392  HE2 PHE A 857      34.260  54.460  47.370  1.00  0.00           H
ATOM   4393  C   PHE A 857      37.700  52.520  51.190  1.00  0.00           C
ATOM   4394  O   PHE A 857      38.200  52.020  50.160  1.00  0.00           O
ATOM   4395  N   MET A 858      38.230  53.610  51.820  1.00  0.00           N
ATOM   4396  HN  MET A 858      37.820  53.910  52.670  1.00  0.00           H
ATOM   4397  CA  MET A 858      39.380  54.240  51.220  1.00  0.00           C
ATOM   4398  HA  MET A 858      39.170  54.530  50.200  1.00  0.00           H
ATOM   4399  CB  MET A 858      39.660  55.610  51.860  1.00  0.00           C
ATOM   4400  HB1 MET A 858      38.690  56.150  51.670  1.00  0.00           H
ATOM   4401  HB2 MET A 858      40.460  56.210  51.350  1.00  0.00           H
ATOM   4402  CG  MET A 858      39.950  55.440  53.360  1.00  0.00           C
ATOM   4403  HG1 MET A 858      40.900  54.880  53.480  1.00  0.00           H
ATOM   4404  HG2 MET A 858      39.240  54.700  53.820  1.00  0.00           H
ATOM   4405  SD  MET A 858      39.990  56.920  54.380  1.00  0.00           S
ATOM   4406  CE  MET A 858      41.550  57.430  53.880  1.00  0.00           C
ATOM   4407  HE1 MET A 858      41.710  57.380  52.790  1.00  0.00           H
ATOM   4408  HE2 MET A 858      42.300  56.800  54.400  1.00  0.00           H
ATOM   4409  HE3 MET A 858      41.660  58.490  54.170  1.00  0.00           H
ATOM   4410  C   MET A 858      40.660  53.400  51.150  1.00  0.00           C
ATOM   4411  O   MET A 858      41.390  53.440  50.170  1.00  0.00           O
ATOM   4412  N   ASP A 859      40.970  52.600  52.200  1.00  0.00           N
ATOM   4413  HN  ASP A 859      40.370  52.510  52.980  1.00  0.00           H
ATOM   4414  CA  ASP A 859      42.100  51.620  52.190  1.00  0.00           C
ATOM   4415  HA  ASP A 859      42.990  52.160  51.900  1.00  0.00           H
ATOM   4416  CB  ASP A 859      42.420  50.890  53.550  1.00  0.00           C
ATOM   4417  HB1 ASP A 859      43.270  50.200  53.380  1.00  0.00           H
ATOM   4418  HB2 ASP A 859      41.510  50.350  53.910  1.00  0.00           H
ATOM   4419  CG  ASP A 859      42.870  51.860  54.600  1.00  0.00           C
ATOM   4420  OD1 ASP A 859      43.140  53.040  54.330  1.00  0.00           O
ATOM   4421  OD2 ASP A 859      43.080  51.340  55.780  1.00  0.00           O
ATOM   4422  C   ASP A 859      42.000  50.560  51.060  1.00  0.00           C
ATOM   4423  O   ASP A 859      42.950  50.350  50.290  1.00  0.00           O
ATOM   4424  N   GLN A 860      40.740  49.940  50.900  1.00  0.00           N
ATOM   4425  HN  GLN A 860      39.970  49.990  51.520  1.00  0.00           H
ATOM   4426  CA  GLN A 860      40.570  49.110  49.720  1.00  0.00           C
ATOM   4427  HA  GLN A 860      41.160  48.200  49.670  1.00  0.00           H
ATOM   4428  CB  GLN A 860      39.140  48.610  49.750  1.00  0.00           C
ATOM   4429  HB1 GLN A 860      39.010  48.140  48.750  1.00  0.00           H
ATOM   4430  HB2 GLN A 860      38.410  49.450  49.680  1.00  0.00           H
ATOM   4431  CG  GLN A 860      38.630  47.680  50.830  1.00  0.00           C
ATOM   4432  HG1 GLN A 860      37.690  47.150  50.520  1.00  0.00           H
ATOM   4433  HG2 GLN A 860      38.430  48.250  51.760  1.00  0.00           H
ATOM   4434  CD  GLN A 860      39.790  46.700  51.280  1.00  0.00           C
ATOM   4435  OE1 GLN A 860      40.260  46.790  52.420  1.00  0.00           O
ATOM   4436  NE2 GLN A 860      40.240  45.820  50.380  1.00  0.00           N
ATOM   4437 HE21 GLN A 860      40.900  45.130  50.680  1.00  0.00           H
ATOM   4438 HE22 GLN A 860      39.940  45.710  49.430  1.00  0.00           H
ATOM   4439  C   GLN A 860      40.800  49.780  48.390  1.00  0.00           C
ATOM   4440  O   GLN A 860      41.460  49.190  47.510  1.00  0.00           O
ATOM   4441  N   GLN A 861      40.270  51.020  48.130  1.00  0.00           N
ATOM   4442  HN  GLN A 861      39.800  51.460  48.890  1.00  0.00           H
ATOM   4443  CA  GLN A 861      40.360  51.770  46.890  1.00  0.00           C
ATOM   4444  HA  GLN A 861      40.060  51.100  46.100  1.00  0.00           H
ATOM   4445  CB  GLN A 861      39.480  53.070  46.840  1.00  0.00           C
ATOM   4446  HB1 GLN A 861      39.950  53.670  46.040  1.00  0.00           H
ATOM   4447  HB2 GLN A 861      39.720  53.680  47.740  1.00  0.00           H
ATOM   4448  CG  GLN A 861      37.970  52.760  46.650  1.00  0.00           C
ATOM   4449  HG1 GLN A 861      37.500  53.750  46.570  1.00  0.00           H
ATOM   4450  HG2 GLN A 861      37.620  52.220  47.570  1.00  0.00           H
ATOM   4451  CD  GLN A 861      37.710  51.900  45.420  1.00  0.00           C
ATOM   4452  OE1 GLN A 861      36.970  50.880  45.460  1.00  0.00           O
ATOM   4453  NE2 GLN A 861      38.090  52.490  44.250  1.00  0.00           N
ATOM   4454 HE21 GLN A 861      38.670  53.290  44.340  1.00  0.00           H
ATOM   4455 HE22 GLN A 861      38.070  51.980  43.390  1.00  0.00           H
ATOM   4456  C   GLN A 861      41.810  52.080  46.500  1.00  0.00           C
ATOM   4457  O   GLN A 861      42.380  51.840  45.410  1.00  0.00           O
ATOM   4458  N   ILE A 862      42.600  52.660  47.370  1.00  0.00           N
ATOM   4459  HN  ILE A 862      42.230  53.030  48.220  1.00  0.00           H
ATOM   4460  CA  ILE A 862      44.000  53.010  47.220  1.00  0.00           C
ATOM   4461  HA  ILE A 862      44.160  53.540  46.290  1.00  0.00           H
ATOM   4462  CB  ILE A 862      44.510  53.810  48.340  1.00  0.00           C
ATOM   4463  HB  ILE A 862      44.330  53.230  49.270  1.00  0.00           H
ATOM   4464  CG2 ILE A 862      46.020  53.990  48.270  1.00  0.00           C
ATOM   4465 HG21 ILE A 862      46.560  53.090  48.620  1.00  0.00           H
ATOM   4466 HG22 ILE A 862      46.410  54.790  48.930  1.00  0.00           H
ATOM   4467 HG23 ILE A 862      46.290  54.450  47.300  1.00  0.00           H
ATOM   4468  CG1 ILE A 862      43.720  55.100  48.480  1.00  0.00           C
ATOM   4469 HG11 ILE A 862      44.110  55.640  49.370  1.00  0.00           H
ATOM   4470 HG12 ILE A 862      42.690  54.870  48.810  1.00  0.00           H
ATOM   4471  CD  ILE A 862      43.620  56.120  47.280  1.00  0.00           C
ATOM   4472  HD1 ILE A 862      43.620  55.530  46.340  1.00  0.00           H
ATOM   4473  HD2 ILE A 862      44.520  56.760  47.150  1.00  0.00           H
ATOM   4474  HD3 ILE A 862      42.750  56.790  47.320  1.00  0.00           H
ATOM   4475  C   ILE A 862      44.720  51.680  46.910  1.00  0.00           C
ATOM   4476  O   ILE A 862      45.590  51.630  46.080  1.00  0.00           O
ATOM   4477  N   THR A 863      44.350  50.560  47.570  1.00  0.00           N
ATOM   4478  HN  THR A 863      43.510  50.620  48.110  1.00  0.00           H
ATOM   4479  CA  THR A 863      44.870  49.290  47.250  1.00  0.00           C
ATOM   4480  HA  THR A 863      45.910  49.540  47.380  1.00  0.00           H
ATOM   4481  CB  THR A 863      44.510  48.200  48.260  1.00  0.00           C
ATOM   4482  HB  THR A 863      43.430  47.940  48.290  1.00  0.00           H
ATOM   4483  OG1 THR A 863      44.900  48.580  49.560  1.00  0.00           O
ATOM   4484  HG1 THR A 863      44.390  49.320  49.920  1.00  0.00           H
ATOM   4485  CG2 THR A 863      45.280  46.880  47.960  1.00  0.00           C
ATOM   4486 HG21 THR A 863      44.980  46.440  46.990  1.00  0.00           H
ATOM   4487 HG22 THR A 863      45.240  46.110  48.760  1.00  0.00           H
ATOM   4488 HG23 THR A 863      46.350  47.210  47.890  1.00  0.00           H
ATOM   4489  C   THR A 863      44.540  48.870  45.860  1.00  0.00           C
ATOM   4490  O   THR A 863      45.390  48.580  45.020  1.00  0.00           O
ATOM   4491  N   ALA A 864      43.260  48.970  45.480  1.00  0.00           N
ATOM   4492  HN  ALA A 864      42.540  49.240  46.120  1.00  0.00           H
ATOM   4493  CA  ALA A 864      42.760  48.640  44.120  1.00  0.00           C
ATOM   4494  HA  ALA A 864      42.900  47.600  43.920  1.00  0.00           H
ATOM   4495  CB  ALA A 864      41.220  49.060  44.110  1.00  0.00           C
ATOM   4496  HB1 ALA A 864      40.740  48.800  43.140  1.00  0.00           H
ATOM   4497  HB2 ALA A 864      41.030  50.130  44.330  1.00  0.00           H
ATOM   4498  HB3 ALA A 864      40.690  48.500  44.930  1.00  0.00           H
ATOM   4499  C   ALA A 864      43.520  49.530  43.050  1.00  0.00           C
ATOM   4500  O   ALA A 864      43.860  49.050  41.960  1.00  0.00           O
ATOM   4501  N   VAL A 865      43.900  50.780  43.320  1.00  0.00           N
ATOM   4502  HN  VAL A 865      43.820  51.010  44.280  1.00  0.00           H
ATOM   4503  CA  VAL A 865      44.620  51.710  42.450  1.00  0.00           C
ATOM   4504  HA  VAL A 865      44.150  51.790  41.480  1.00  0.00           H
ATOM   4505  CB  VAL A 865      44.680  53.140  43.040  1.00  0.00           C
ATOM   4506  HB  VAL A 865      44.790  53.080  44.140  1.00  0.00           H
ATOM   4507  CG1 VAL A 865      45.720  54.090  42.400  1.00  0.00           C
ATOM   4508 HG11 VAL A 865      45.540  54.040  41.300  1.00  0.00           H
ATOM   4509 HG12 VAL A 865      46.750  53.700  42.550  1.00  0.00           H
ATOM   4510 HG13 VAL A 865      45.660  55.090  42.870  1.00  0.00           H
ATOM   4511  CG2 VAL A 865      43.350  53.800  42.730  1.00  0.00           C
ATOM   4512 HG21 VAL A 865      43.170  53.870  41.630  1.00  0.00           H
ATOM   4513 HG22 VAL A 865      43.350  54.820  43.190  1.00  0.00           H
ATOM   4514 HG23 VAL A 865      42.500  53.320  43.250  1.00  0.00           H
ATOM   4515  C   VAL A 865      46.030  51.150  42.320  1.00  0.00           C
ATOM   4516  O   VAL A 865      46.550  51.140  41.200  1.00  0.00           O
ATOM   4517  N   ILE A 866      46.660  50.770  43.460  1.00  0.00           N
ATOM   4518  HN  ILE A 866      46.180  50.970  44.320  1.00  0.00           H
ATOM   4519  CA  ILE A 866      48.050  50.360  43.500  1.00  0.00           C
ATOM   4520  HA  ILE A 866      48.690  51.150  43.140  1.00  0.00           H
ATOM   4521  CB  ILE A 866      48.390  50.160  45.030  1.00  0.00           C
ATOM   4522  HB  ILE A 866      47.440  49.940  45.570  1.00  0.00           H
ATOM   4523  CG2 ILE A 866      49.400  48.940  45.120  1.00  0.00           C
ATOM   4524 HG21 ILE A 866      48.900  48.030  44.740  1.00  0.00           H
ATOM   4525 HG22 ILE A 866      49.510  48.830  46.220  1.00  0.00           H
ATOM   4526 HG23 ILE A 866      50.390  49.000  44.600  1.00  0.00           H
ATOM   4527  CG1 ILE A 866      49.050  51.460  45.530  1.00  0.00           C
ATOM   4528 HG11 ILE A 866      48.260  52.220  45.370  1.00  0.00           H
ATOM   4529 HG12 ILE A 866      49.920  51.880  44.980  1.00  0.00           H
ATOM   4530  CD  ILE A 866      49.390  51.400  47.050  1.00  0.00           C
ATOM   4531  HD1 ILE A 866      49.890  50.440  47.310  1.00  0.00           H
ATOM   4532  HD2 ILE A 866      48.470  51.570  47.650  1.00  0.00           H
ATOM   4533  HD3 ILE A 866      50.090  52.240  47.280  1.00  0.00           H
ATOM   4534  C   ILE A 866      48.300  49.170  42.590  1.00  0.00           C
ATOM   4535  O   ILE A 866      49.310  49.080  41.870  1.00  0.00           O
ATOM   4536  N   ILE A 867      47.410  48.170  42.570  1.00  0.00           N
ATOM   4537  HN  ILE A 867      46.560  48.240  43.080  1.00  0.00           H
ATOM   4538  CA  ILE A 867      47.520  47.000  41.700  1.00  0.00           C
ATOM   4539  HA  ILE A 867      48.580  46.820  41.670  1.00  0.00           H
ATOM   4540  CB  ILE A 867      46.950  45.700  42.330  1.00  0.00           C
ATOM   4541  HB  ILE A 867      47.040  44.870  41.610  1.00  0.00           H
ATOM   4542  CG2 ILE A 867      47.910  45.390  43.510  1.00  0.00           C
ATOM   4543 HG21 ILE A 867      47.780  44.410  44.000  1.00  0.00           H
ATOM   4544 HG22 ILE A 867      47.830  46.220  44.260  1.00  0.00           H
ATOM   4545 HG23 ILE A 867      48.950  45.450  43.110  1.00  0.00           H
ATOM   4546  CG1 ILE A 867      45.520  45.900  42.960  1.00  0.00           C
ATOM   4547 HG11 ILE A 867      45.030  46.440  42.120  1.00  0.00           H
ATOM   4548 HG12 ILE A 867      45.630  46.540  43.860  1.00  0.00           H
ATOM   4549  CD  ILE A 867      44.820  44.570  43.100  1.00  0.00           C
ATOM   4550  HD1 ILE A 867      43.770  44.790  43.410  1.00  0.00           H
ATOM   4551  HD2 ILE A 867      45.110  43.840  43.890  1.00  0.00           H
ATOM   4552  HD3 ILE A 867      44.840  43.960  42.180  1.00  0.00           H
ATOM   4553  C   ILE A 867      47.090  47.270  40.280  1.00  0.00           C
ATOM   4554  O   ILE A 867      47.380  46.550  39.350  1.00  0.00           O
ATOM   4555  N   ASN A 868      46.320  48.320  40.080  1.00  0.00           N
ATOM   4556  HN  ASN A 868      46.000  48.860  40.850  1.00  0.00           H
ATOM   4557  CA  ASN A 868      45.560  48.600  38.860  1.00  0.00           C
ATOM   4558  HA  ASN A 868      45.560  47.770  38.170  1.00  0.00           H
ATOM   4559  CB  ASN A 868      44.100  49.140  38.970  1.00  0.00           C
ATOM   4560  HB1 ASN A 868      43.710  49.640  38.070  1.00  0.00           H
ATOM   4561  HB2 ASN A 868      44.230  49.930  39.750  1.00  0.00           H
ATOM   4562  CG  ASN A 868      43.080  48.050  39.340  1.00  0.00           C
ATOM   4563  OD1 ASN A 868      43.370  46.860  39.210  1.00  0.00           O
ATOM   4564  ND2 ASN A 868      41.900  48.530  39.770  1.00  0.00           N
ATOM   4565 HD21 ASN A 868      41.180  47.890  40.000  1.00  0.00           H
ATOM   4566 HD22 ASN A 868      41.920  49.520  39.940  1.00  0.00           H
ATOM   4567  C   ASN A 868      46.420  49.600  38.070  1.00  0.00           C
ATOM   4568  O   ASN A 868      46.050  49.960  36.940  1.00  0.00           O
ATOM   4569  N   ARG A 869      47.620  49.910  38.530  1.00  0.00           N
ATOM   4570  HN  ARG A 869      47.800  49.680  39.490  1.00  0.00           H
ATOM   4571  CA  ARG A 869      48.630  50.630  37.760  1.00  0.00           C
ATOM   4572  HA  ARG A 869      48.200  51.580  37.500  1.00  0.00           H
ATOM   4573  CB  ARG A 869      49.860  50.840  38.670  1.00  0.00           C
ATOM   4574  HB1 ARG A 869      50.790  51.090  38.110  1.00  0.00           H
ATOM   4575  HB2 ARG A 869      50.030  49.890  39.220  1.00  0.00           H
ATOM   4576  CG  ARG A 869      49.700  52.010  39.730  1.00  0.00           C
ATOM   4577  HG1 ARG A 869      50.480  52.120  40.510  1.00  0.00           H
ATOM   4578  HG2 ARG A 869      48.870  51.690  40.390  1.00  0.00           H
ATOM   4579  CD  ARG A 869      49.270  53.390  39.240  1.00  0.00           C
ATOM   4580  HD1 ARG A 869      49.050  54.070  40.080  1.00  0.00           H
ATOM   4581  HD2 ARG A 869      48.260  53.300  38.780  1.00  0.00           H
ATOM   4582  NE  ARG A 869      50.180  53.890  38.160  1.00  0.00           N
ATOM   4583  HE  ARG A 869      50.810  53.300  37.660  1.00  0.00           H
ATOM   4584  CZ  ARG A 869      50.010  55.070  37.600  1.00  0.00           C
ATOM   4585  NH1 ARG A 869      49.050  55.910  37.980  1.00  0.00           N
ATOM   4586 HH11 ARG A 869      48.420  55.620  38.700  1.00  0.00           H
ATOM   4587 HH12 ARG A 869      48.800  56.770  37.530  1.00  0.00           H
ATOM   4588  NH2 ARG A 869      50.630  55.300  36.480  1.00  0.00           N
ATOM   4589 HH21 ARG A 869      50.490  56.210  36.100  1.00  0.00           H
ATOM   4590 HH22 ARG A 869      51.330  54.620  36.260  1.00  0.00           H
ATOM   4591  C   ARG A 869      49.100  49.850  36.560  1.00  0.00           C
ATOM   4592  O   ARG A 869      49.360  48.660  36.540  1.00  0.00           O
ATOM   4593  N   LYS A 870      49.260  50.610  35.370  1.00  0.00           N
ATOM   4594  HN  LYS A 870      49.200  51.600  35.390  1.00  0.00           H
ATOM   4595  CA  LYS A 870      49.710  50.000  34.120  1.00  0.00           C
ATOM   4596  HA  LYS A 870      49.050  49.180  33.880  1.00  0.00           H
ATOM   4597  CB  LYS A 870      49.600  51.120  33.070  1.00  0.00           C
ATOM   4598  HB1 LYS A 870      48.540  51.440  33.030  1.00  0.00           H
ATOM   4599  HB2 LYS A 870      49.870  50.670  32.090  1.00  0.00           H
ATOM   4600  CG  LYS A 870      50.620  52.160  33.210  1.00  0.00           C
ATOM   4601  HG1 LYS A 870      51.650  51.720  33.230  1.00  0.00           H
ATOM   4602  HG2 LYS A 870      50.550  52.620  34.220  1.00  0.00           H
ATOM   4603  CD  LYS A 870      50.430  53.280  32.130  1.00  0.00           C
ATOM   4604  HD1 LYS A 870      49.550  53.840  32.540  1.00  0.00           H
ATOM   4605  HD2 LYS A 870      50.200  52.840  31.140  1.00  0.00           H
ATOM   4606  CE  LYS A 870      51.580  54.310  31.940  1.00  0.00           C
ATOM   4607  HE1 LYS A 870      51.280  55.020  31.140  1.00  0.00           H
ATOM   4608  HE2 LYS A 870      52.470  53.790  31.550  1.00  0.00           H
ATOM   4609  NZ  LYS A 870      51.960  55.030  33.150  1.00  0.00           N
ATOM   4610  HZ1 LYS A 870      52.280  54.390  33.900  1.00  0.00           H
ATOM   4611  HZ2 LYS A 870      51.170  55.640  33.450  1.00  0.00           H
ATOM   4612  HZ3 LYS A 870      52.660  55.770  32.980  1.00  0.00           H
ATOM   4613  C   LYS A 870      51.110  49.370  34.240  1.00  0.00           C
ATOM   4614  O   LYS A 870      51.480  48.410  33.520  1.00  0.00           O
ATOM   4615  N   GLU A 871      51.920  49.940  35.170  1.00  0.00           N
ATOM   4616  HN  GLU A 871      51.600  50.720  35.680  1.00  0.00           H
ATOM   4617  CA  GLU A 871      53.290  49.580  35.390  1.00  0.00           C
ATOM   4618  HA  GLU A 871      53.800  49.350  34.460  1.00  0.00           H
ATOM   4619  CB  GLU A 871      53.980  50.730  36.190  1.00  0.00           C
ATOM   4620  HB1 GLU A 871      55.000  50.380  36.430  1.00  0.00           H
ATOM   4621  HB2 GLU A 871      53.490  50.710  37.180  1.00  0.00           H
ATOM   4622  CG  GLU A 871      54.010  52.050  35.490  1.00  0.00           C
ATOM   4623  HG1 GLU A 871      54.140  51.970  34.380  1.00  0.00           H
ATOM   4624  HG2 GLU A 871      54.880  52.580  35.900  1.00  0.00           H
ATOM   4625  CD  GLU A 871      52.880  52.830  35.800  1.00  0.00           C
ATOM   4626  OE1 GLU A 871      52.930  54.050  35.410  1.00  0.00           O
ATOM   4627  OE2 GLU A 871      51.850  52.420  36.450  1.00  0.00           O
ATOM   4628  C   GLU A 871      53.420  48.230  36.220  1.00  0.00           C
ATOM   4629  O   GLU A 871      54.500  47.670  36.430  1.00  0.00           O
ATOM   4630  N   HSD A 872      52.230  47.740  36.700  1.00  0.00           N
ATOM   4631  HN  HSD A 872      51.480  48.390  36.700  1.00  0.00           H
ATOM   4632  CA  HSD A 872      52.030  46.540  37.510  1.00  0.00           C
ATOM   4633  HA  HSD A 872      53.010  46.100  37.540  1.00  0.00           H
ATOM   4634  CB  HSD A 872      51.510  46.850  38.890  1.00  0.00           C
ATOM   4635  HB1 HSD A 872      51.370  45.940  39.490  1.00  0.00           H
ATOM   4636  HB2 HSD A 872      50.520  47.350  38.770  1.00  0.00           H
ATOM   4637  ND1 HSD A 872      52.000  48.600  40.730  1.00  0.00           N
ATOM   4638  HD1 HSD A 872      51.120  48.540  41.200  1.00  0.00           H
ATOM   4639  CG  HSD A 872      52.420  47.870  39.620  1.00  0.00           C
ATOM   4640  CE1 HSD A 872      53.060  49.390  41.080  1.00  0.00           C
ATOM   4641  HE1 HSD A 872      52.900  50.010  41.960  1.00  0.00           H
ATOM   4642  NE2 HSD A 872      54.090  49.150  40.310  1.00  0.00           N
ATOM   4643  CD2 HSD A 872      53.710  48.150  39.440  1.00  0.00           C
ATOM   4644  HD2 HSD A 872      54.410  47.750  38.700  1.00  0.00           H
ATOM   4645  C   HSD A 872      51.100  45.540  36.820  1.00  0.00           C
ATOM   4646  O   HSD A 872      50.960  44.390  37.170  1.00  0.00           O
ATOM   4647  N   LYS A 873      50.460  46.010  35.740  1.00  0.00           N
ATOM   4648  HN  LYS A 873      50.470  46.970  35.510  1.00  0.00           H
ATOM   4649  CA  LYS A 873      49.440  45.360  35.040  1.00  0.00           C
ATOM   4650  HA  LYS A 873      48.770  44.850  35.720  1.00  0.00           H
ATOM   4651  CB  LYS A 873      48.460  46.430  34.390  1.00  0.00           C
ATOM   4652  HB1 LYS A 873      49.060  47.110  33.760  1.00  0.00           H
ATOM   4653  HB2 LYS A 873      47.920  46.950  35.220  1.00  0.00           H
ATOM   4654  CG  LYS A 873      47.520  45.980  33.280  1.00  0.00           C
ATOM   4655  HG1 LYS A 873      46.780  45.230  33.610  1.00  0.00           H
ATOM   4656  HG2 LYS A 873      48.090  45.520  32.440  1.00  0.00           H
ATOM   4657  CD  LYS A 873      46.750  47.220  32.700  1.00  0.00           C
ATOM   4658  HD1 LYS A 873      46.250  46.820  31.780  1.00  0.00           H
ATOM   4659  HD2 LYS A 873      47.570  47.920  32.420  1.00  0.00           H
ATOM   4660  CE  LYS A 873      45.680  47.850  33.640  1.00  0.00           C
ATOM   4661  HE1 LYS A 873      46.160  48.250  34.560  1.00  0.00           H
ATOM   4662  HE2 LYS A 873      45.030  46.970  33.830  1.00  0.00           H
ATOM   4663  NZ  LYS A 873      44.860  48.820  33.010  1.00  0.00           N
ATOM   4664  HZ1 LYS A 873      44.130  49.260  33.590  1.00  0.00           H
ATOM   4665  HZ2 LYS A 873      44.440  48.380  32.170  1.00  0.00           H
ATOM   4666  HZ3 LYS A 873      45.510  49.570  32.720  1.00  0.00           H
ATOM   4667  C   LYS A 873      49.780  44.410  33.950  1.00  0.00           C
ATOM   4668  O   LYS A 873      50.820  44.590  33.320  1.00  0.00           O
ATOM   4669  N   LEU A 874      48.860  43.360  33.820  1.00  0.00           N
ATOM   4670  HN  LEU A 874      48.010  43.290  34.350  1.00  0.00           H
ATOM   4671  CA  LEU A 874      49.020  42.350  32.810  1.00  0.00           C
ATOM   4672  HA  LEU A 874      49.810  42.700  32.150  1.00  0.00           H
ATOM   4673  CB  LEU A 874      49.280  40.960  33.440  1.00  0.00           C
ATOM   4674  HB1 LEU A 874      48.320  40.520  33.780  1.00  0.00           H
ATOM   4675  HB2 LEU A 874      50.040  41.000  34.240  1.00  0.00           H
ATOM   4676  CG  LEU A 874      49.900  39.950  32.510  1.00  0.00           C
ATOM   4677  HG  LEU A 874      49.240  39.860  31.620  1.00  0.00           H
ATOM   4678  CD1 LEU A 874      51.290  40.310  32.120  1.00  0.00           C
ATOM   4679 HD11 LEU A 874      51.840  39.470  31.650  1.00  0.00           H
ATOM   4680 HD12 LEU A 874      52.000  40.600  32.920  1.00  0.00           H
ATOM   4681 HD13 LEU A 874      51.270  41.110  31.350  1.00  0.00           H
ATOM   4682  CD2 LEU A 874      49.910  38.540  33.160  1.00  0.00           C
ATOM   4683 HD21 LEU A 874      50.370  38.630  34.170  1.00  0.00           H
ATOM   4684 HD22 LEU A 874      50.410  37.790  32.520  1.00  0.00           H
ATOM   4685 HD23 LEU A 874      48.920  38.100  33.420  1.00  0.00           H
ATOM   4686  C   LEU A 874      47.870  42.280  31.840  1.00  0.00           C
ATOM   4687  O   LEU A 874      48.140  42.250  30.660  1.00  0.00           O
ATOM   4688  N   LYS A 875      46.640  42.270  32.370  1.00  0.00           N
ATOM   4689  HN  LYS A 875      46.410  42.350  33.340  1.00  0.00           H
ATOM   4690  CA  LYS A 875      45.390  42.180  31.540  1.00  0.00           C
ATOM   4691  HA  LYS A 875      45.460  42.460  30.510  1.00  0.00           H
ATOM   4692  CB  LYS A 875      44.850  40.690  31.730  1.00  0.00           C
ATOM   4693  HB1 LYS A 875      45.620  39.940  31.460  1.00  0.00           H
ATOM   4694  HB2 LYS A 875      43.950  40.410  31.140  1.00  0.00           H
ATOM   4695  CG  LYS A 875      44.510  40.340  33.270  1.00  0.00           C
ATOM   4696  HG1 LYS A 875      43.510  40.800  33.410  1.00  0.00           H
ATOM   4697  HG2 LYS A 875      45.170  40.800  34.040  1.00  0.00           H
ATOM   4698  CD  LYS A 875      44.410  38.850  33.600  1.00  0.00           C
ATOM   4699  HD1 LYS A 875      45.410  38.370  33.650  1.00  0.00           H
ATOM   4700  HD2 LYS A 875      43.790  38.270  32.900  1.00  0.00           H
ATOM   4701  CE  LYS A 875      43.800  38.780  34.990  1.00  0.00           C
ATOM   4702  HE1 LYS A 875      42.760  39.190  34.950  1.00  0.00           H
ATOM   4703  HE2 LYS A 875      44.330  39.390  35.760  1.00  0.00           H
ATOM   4704  NZ  LYS A 875      43.620  37.410  35.440  1.00  0.00           N
ATOM   4705  HZ1 LYS A 875      42.890  37.340  36.170  1.00  0.00           H
ATOM   4706  HZ2 LYS A 875      44.580  37.160  35.760  1.00  0.00           H
ATOM   4707  HZ3 LYS A 875      43.290  36.870  34.620  1.00  0.00           H
ATOM   4708  C   LYS A 875      44.280  43.120  32.090  1.00  0.00           C
ATOM   4709  O   LYS A 875      44.400  43.620  33.190  1.00  0.00           O
ATOM   4710  N   LYS A 876      43.290  43.500  31.170  1.00  0.00           N
ATOM   4711  HN  LYS A 876      43.360  43.290  30.200  1.00  0.00           H
ATOM   4712  CA  LYS A 876      42.070  44.300  31.380  1.00  0.00           C
ATOM   4713  HA  LYS A 876      42.430  45.300  31.210  1.00  0.00           H
ATOM   4714  CB  LYS A 876      40.970  44.040  30.300  1.00  0.00           C
ATOM   4715  HB1 LYS A 876      41.490  44.270  29.350  1.00  0.00           H
ATOM   4716  HB2 LYS A 876      40.170  44.780  30.480  1.00  0.00           H
ATOM   4717  CG  LYS A 876      40.300  42.620  30.200  1.00  0.00           C
ATOM   4718  HG1 LYS A 876      39.340  42.790  29.670  1.00  0.00           H
ATOM   4719  HG2 LYS A 876      40.060  42.300  31.240  1.00  0.00           H
ATOM   4720  CD  LYS A 876      41.140  41.510  29.610  1.00  0.00           C
ATOM   4721  HD1 LYS A 876      41.840  41.230  30.410  1.00  0.00           H
ATOM   4722  HD2 LYS A 876      41.600  41.750  28.620  1.00  0.00           H
ATOM   4723  CE  LYS A 876      40.190  40.270  29.170  1.00  0.00           C
ATOM   4724  HE1 LYS A 876      39.460  40.670  28.430  1.00  0.00           H
ATOM   4725  HE2 LYS A 876      39.790  39.930  30.150  1.00  0.00           H
ATOM   4726  NZ  LYS A 876      41.050  39.230  28.590  1.00  0.00           N
ATOM   4727  HZ1 LYS A 876      40.450  38.620  27.990  1.00  0.00           H
ATOM   4728  HZ2 LYS A 876      41.550  38.660  29.300  1.00  0.00           H
ATOM   4729  HZ3 LYS A 876      41.650  39.760  27.930  1.00  0.00           H
ATOM   4730  C   LYS A 876      41.380  44.160  32.810  1.00  0.00           C
ATOM   4731  O   LYS A 876      41.150  43.070  33.320  1.00  0.00           O
ATOM   4732  N   GLY A 877      40.890  45.230  33.470  1.00  0.00           N
ATOM   4733  HN  GLY A 877      41.030  46.190  33.200  1.00  0.00           H
ATOM   4734  CA  GLY A 877      40.110  45.080  34.650  1.00  0.00           C
ATOM   4735  HA1 GLY A 877      39.970  46.100  35.010  1.00  0.00           H
ATOM   4736  HA2 GLY A 877      40.750  44.550  35.320  1.00  0.00           H
ATOM   4737  C   GLY A 877      38.790  44.390  34.630  1.00  0.00           C
ATOM   4738  O   GLY A 877      37.980  44.360  33.700  1.00  0.00           O
ATOM   4739  N   ALA A 878      38.340  43.700  35.650  1.00  0.00           N
ATOM   4740  HN  ALA A 878      39.050  43.410  36.280  1.00  0.00           H
ATOM   4741  CA  ALA A 878      36.980  43.130  35.810  1.00  0.00           C
ATOM   4742  HA  ALA A 878      36.360  43.320  34.960  1.00  0.00           H
ATOM   4743  CB  ALA A 878      37.150  41.600  36.090  1.00  0.00           C
ATOM   4744  HB1 ALA A 878      36.170  41.140  35.780  1.00  0.00           H
ATOM   4745  HB2 ALA A 878      37.320  41.410  37.170  1.00  0.00           H
ATOM   4746  HB3 ALA A 878      37.950  41.190  35.450  1.00  0.00           H
ATOM   4747  C   ALA A 878      36.280  43.590  37.090  1.00  0.00           C
ATOM   4748  O   ALA A 878      35.140  43.290  37.470  1.00  0.00           O
ATOM   4749  N   GLY A 879      36.880  44.540  37.780  1.00  0.00           N
ATOM   4750  HN  GLY A 879      37.660  44.930  37.280  1.00  0.00           H
ATOM   4751  CA  GLY A 879      36.610  45.040  39.100  1.00  0.00           C
ATOM   4752  HA1 GLY A 879      35.590  45.380  39.220  1.00  0.00           H
ATOM   4753  HA2 GLY A 879      37.290  45.860  39.310  1.00  0.00           H
ATOM   4754  C   GLY A 879      36.860  44.060  40.190  1.00  0.00           C
ATOM   4755  O   GLY A 879      37.190  42.850  40.010  1.00  0.00           O
ATOM   4756  N   TYR A 880      36.900  44.560  41.390  1.00  0.00           N
ATOM   4757  HN  TYR A 880      36.790  45.540  41.400  1.00  0.00           H
ATOM   4758  CA  TYR A 880      37.130  43.830  42.650  1.00  0.00           C
ATOM   4759  HA  TYR A 880      37.340  42.780  42.460  1.00  0.00           H
ATOM   4760  CB  TYR A 880      38.410  44.480  43.340  1.00  0.00           C
ATOM   4761  HB1 TYR A 880      38.660  44.150  44.370  1.00  0.00           H
ATOM   4762  HB2 TYR A 880      38.180  45.550  43.430  1.00  0.00           H
ATOM   4763  CG  TYR A 880      39.660  44.410  42.520  1.00  0.00           C
ATOM   4764  CD1 TYR A 880      40.500  45.540  42.400  1.00  0.00           C
ATOM   4765  HD1 TYR A 880      40.350  46.480  42.920  1.00  0.00           H
ATOM   4766  CE1 TYR A 880      41.670  45.390  41.550  1.00  0.00           C
ATOM   4767  HE1 TYR A 880      42.290  46.260  41.350  1.00  0.00           H
ATOM   4768  CZ  TYR A 880      41.860  44.330  40.730  1.00  0.00           C
ATOM   4769  OH  TYR A 880      42.730  44.360  39.670  1.00  0.00           O
ATOM   4770  HH  TYR A 880      43.110  45.240  39.600  1.00  0.00           H
ATOM   4771  CD2 TYR A 880      39.990  43.230  41.800  1.00  0.00           C
ATOM   4772  HD2 TYR A 880      39.430  42.330  41.980  1.00  0.00           H
ATOM   4773  CE2 TYR A 880      41.100  43.200  40.950  1.00  0.00           C
ATOM   4774  HE2 TYR A 880      41.220  42.280  40.400  1.00  0.00           H
ATOM   4775  C   TYR A 880      36.010  44.040  43.680  1.00  0.00           C
ATOM   4776  O   TYR A 880      36.200  43.870  44.920  1.00  0.00           O
ATOM   4777  N   HSD A 881      34.720  44.170  43.340  1.00  0.00           N
ATOM   4778  HN  HSD A 881      34.480  44.310  42.380  1.00  0.00           H
ATOM   4779  CA  HSD A 881      33.580  43.960  44.280  1.00  0.00           C
ATOM   4780  HA  HSD A 881      33.560  44.850  44.900  1.00  0.00           H
ATOM   4781  CB  HSD A 881      32.270  44.010  43.480  1.00  0.00           C
ATOM   4782  HB1 HSD A 881      31.380  44.160  44.130  1.00  0.00           H
ATOM   4783  HB2 HSD A 881      32.080  43.050  42.970  1.00  0.00           H
ATOM   4784  ND1 HSD A 881      32.110  44.960  41.100  1.00  0.00           N
ATOM   4785  HD1 HSD A 881      32.130  44.110  40.580  1.00  0.00           H
ATOM   4786  CG  HSD A 881      32.210  45.130  42.490  1.00  0.00           C
ATOM   4787  CE1 HSD A 881      31.920  46.230  40.590  1.00  0.00           C
ATOM   4788  HE1 HSD A 881      32.120  46.400  39.530  1.00  0.00           H
ATOM   4789  NE2 HSD A 881      31.740  47.140  41.550  1.00  0.00           N
ATOM   4790  CD2 HSD A 881      31.970  46.450  42.720  1.00  0.00           C
ATOM   4791  HD2 HSD A 881      31.710  46.940  43.660  1.00  0.00           H
ATOM   4792  C   HSD A 881      33.510  42.680  45.130  1.00  0.00           C
ATOM   4793  O   HSD A 881      33.110  42.670  46.260  1.00  0.00           O
ATOM   4794  N   LEU A 882      34.100  41.600  44.630  1.00  0.00           N
ATOM   4795  HN  LEU A 882      34.320  41.680  43.660  1.00  0.00           H
ATOM   4796  CA  LEU A 882      34.390  40.370  45.360  1.00  0.00           C
ATOM   4797  HA  LEU A 882      33.410  39.990  45.610  1.00  0.00           H
ATOM   4798  CB  LEU A 882      35.070  39.340  44.350  1.00  0.00           C
ATOM   4799  HB1 LEU A 882      36.030  39.740  43.960  1.00  0.00           H
ATOM   4800  HB2 LEU A 882      34.590  39.450  43.360  1.00  0.00           H
ATOM   4801  CG  LEU A 882      35.040  37.820  44.730  1.00  0.00           C
ATOM   4802  HG  LEU A 882      35.170  37.170  43.840  1.00  0.00           H
ATOM   4803  CD1 LEU A 882      36.210  37.460  45.650  1.00  0.00           C
ATOM   4804 HD11 LEU A 882      36.320  36.360  45.650  1.00  0.00           H
ATOM   4805 HD12 LEU A 882      35.820  37.590  46.680  1.00  0.00           H
ATOM   4806 HD13 LEU A 882      37.240  37.860  45.510  1.00  0.00           H
ATOM   4807  CD2 LEU A 882      33.720  37.330  45.420  1.00  0.00           C
ATOM   4808 HD21 LEU A 882      32.890  37.470  44.690  1.00  0.00           H
ATOM   4809 HD22 LEU A 882      33.510  37.940  46.320  1.00  0.00           H
ATOM   4810 HD23 LEU A 882      33.680  36.240  45.570  1.00  0.00           H
ATOM   4811  C   LEU A 882      35.180  40.450  46.600  1.00  0.00           C
ATOM   4812  O   LEU A 882      34.770  39.960  47.650  1.00  0.00           O
ATOM   4813  N   ASP A 883      36.310  41.150  46.420  1.00  0.00           N
ATOM   4814  HN  ASP A 883      36.370  41.620  45.530  1.00  0.00           H
ATOM   4815  CA  ASP A 883      37.310  41.470  47.450  1.00  0.00           C
ATOM   4816  HA  ASP A 883      37.520  40.600  48.050  1.00  0.00           H
ATOM   4817  CB  ASP A 883      38.560  41.920  46.660  1.00  0.00           C
ATOM   4818  HB1 ASP A 883      39.410  42.190  47.330  1.00  0.00           H
ATOM   4819  HB2 ASP A 883      38.190  42.820  46.140  1.00  0.00           H
ATOM   4820  CG  ASP A 883      39.060  40.790  45.810  1.00  0.00           C
ATOM   4821  OD1 ASP A 883      39.820  39.970  46.200  1.00  0.00           O
ATOM   4822  OD2 ASP A 883      38.580  40.860  44.540  1.00  0.00           O
ATOM   4823  HD2 ASP A 883      38.960  40.110  44.060  1.00  0.00           H
ATOM   4824  C   ASP A 883      36.730  42.530  48.510  1.00  0.00           C
ATOM   4825  O   ASP A 883      36.950  42.370  49.700  1.00  0.00           O
ATOM   4826  N   LEU A 884      35.990  43.560  48.130  1.00  0.00           N
ATOM   4827  HN  LEU A 884      35.760  43.550  47.150  1.00  0.00           H
ATOM   4828  CA  LEU A 884      35.210  44.290  49.050  1.00  0.00           C
ATOM   4829  HA  LEU A 884      35.940  44.730  49.710  1.00  0.00           H
ATOM   4830  CB  LEU A 884      34.350  45.400  48.410  1.00  0.00           C
ATOM   4831  HB1 LEU A 884      33.610  44.790  47.860  1.00  0.00           H
ATOM   4832  HB2 LEU A 884      34.930  45.900  47.600  1.00  0.00           H
ATOM   4833  CG  LEU A 884      33.710  46.440  49.360  1.00  0.00           C
ATOM   4834  HG  LEU A 884      32.990  46.030  50.090  1.00  0.00           H
ATOM   4835  CD1 LEU A 884      34.850  47.130  50.140  1.00  0.00           C
ATOM   4836 HD11 LEU A 884      35.430  46.460  50.820  1.00  0.00           H
ATOM   4837 HD12 LEU A 884      34.530  48.050  50.660  1.00  0.00           H
ATOM   4838 HD13 LEU A 884      35.490  47.490  49.290  1.00  0.00           H
ATOM   4839  CD2 LEU A 884      33.000  47.540  48.500  1.00  0.00           C
ATOM   4840 HD21 LEU A 884      32.100  47.070  48.060  1.00  0.00           H
ATOM   4841 HD22 LEU A 884      33.680  48.030  47.770  1.00  0.00           H
ATOM   4842 HD23 LEU A 884      32.790  48.440  49.130  1.00  0.00           H
ATOM   4843  C   LEU A 884      34.230  43.460  49.870  1.00  0.00           C
ATOM   4844  O   LEU A 884      34.070  43.630  51.060  1.00  0.00           O
ATOM   4845  N   LEU A 885      33.400  42.490  49.230  1.00  0.00           N
ATOM   4846  HN  LEU A 885      33.380  42.500  48.230  1.00  0.00           H
ATOM   4847  CA  LEU A 885      32.460  41.750  50.060  1.00  0.00           C
ATOM   4848  HA  LEU A 885      31.850  42.440  50.620  1.00  0.00           H
ATOM   4849  CB  LEU A 885      31.690  40.750  49.220  1.00  0.00           C
ATOM   4850  HB1 LEU A 885      32.340  40.040  48.660  1.00  0.00           H
ATOM   4851  HB2 LEU A 885      31.080  41.300  48.470  1.00  0.00           H
ATOM   4852  CG  LEU A 885      30.570  39.870  49.930  1.00  0.00           C
ATOM   4853  HG  LEU A 885      31.130  39.290  50.700  1.00  0.00           H
ATOM   4854  CD1 LEU A 885      29.500  40.760  50.530  1.00  0.00           C
ATOM   4855 HD11 LEU A 885      28.870  40.070  51.150  1.00  0.00           H
ATOM   4856 HD12 LEU A 885      28.850  41.310  49.810  1.00  0.00           H
ATOM   4857 HD13 LEU A 885      29.930  41.510  51.220  1.00  0.00           H
ATOM   4858  CD2 LEU A 885      29.970  38.920  48.920  1.00  0.00           C
ATOM   4859 HD21 LEU A 885      29.340  38.160  49.440  1.00  0.00           H
ATOM   4860 HD22 LEU A 885      30.860  38.320  48.640  1.00  0.00           H
ATOM   4861 HD23 LEU A 885      29.490  39.310  48.010  1.00  0.00           H
ATOM   4862  C   LEU A 885      33.050  40.870  51.130  1.00  0.00           C
ATOM   4863  O   LEU A 885      32.680  41.070  52.300  1.00  0.00           O
ATOM   4864  N   MET A 886      34.040  40.100  50.780  1.00  0.00           N
ATOM   4865  HN  MET A 886      34.050  39.990  49.790  1.00  0.00           H
ATOM   4866  CA  MET A 886      34.770  39.190  51.680  1.00  0.00           C
ATOM   4867  HA  MET A 886      34.000  38.580  52.120  1.00  0.00           H
ATOM   4868  CB  MET A 886      35.810  38.330  50.860  1.00  0.00           C
ATOM   4869  HB1 MET A 886      36.440  37.670  51.500  1.00  0.00           H
ATOM   4870  HB2 MET A 886      36.350  39.010  50.160  1.00  0.00           H
ATOM   4871  CG  MET A 886      35.120  37.440  49.760  1.00  0.00           C
ATOM   4872  HG1 MET A 886      35.920  36.950  49.160  1.00  0.00           H
ATOM   4873  HG2 MET A 886      34.530  38.050  49.040  1.00  0.00           H
ATOM   4874  SD  MET A 886      33.870  36.300  50.440  1.00  0.00           S
ATOM   4875  CE  MET A 886      33.110  35.950  48.850  1.00  0.00           C
ATOM   4876  HE1 MET A 886      33.820  35.910  48.000  1.00  0.00           H
ATOM   4877  HE2 MET A 886      32.350  36.740  48.620  1.00  0.00           H
ATOM   4878  HE3 MET A 886      32.600  34.970  48.910  1.00  0.00           H
ATOM   4879  C   MET A 886      35.520  39.820  52.840  1.00  0.00           C
ATOM   4880  O   MET A 886      35.360  39.350  53.970  1.00  0.00           O
ATOM   4881  N   VAL A 887      36.270  40.950  52.610  1.00  0.00           N
ATOM   4882  HN  VAL A 887      36.450  41.460  51.760  1.00  0.00           H
ATOM   4883  CA  VAL A 887      36.870  41.700  53.730  1.00  0.00           C
ATOM   4884  HA  VAL A 887      37.520  41.070  54.320  1.00  0.00           H
ATOM   4885  CB  VAL A 887      37.840  42.700  53.110  1.00  0.00           C
ATOM   4886  HB  VAL A 887      37.400  43.330  52.310  1.00  0.00           H
ATOM   4887  CG1 VAL A 887      38.420  43.530  54.260  1.00  0.00           C
ATOM   4888 HG11 VAL A 887      37.610  44.140  54.720  1.00  0.00           H
ATOM   4889 HG12 VAL A 887      39.000  44.320  53.720  1.00  0.00           H
ATOM   4890 HG13 VAL A 887      39.010  43.030  55.050  1.00  0.00           H
ATOM   4891  CG2 VAL A 887      38.940  41.880  52.400  1.00  0.00           C
ATOM   4892 HG21 VAL A 887      39.680  42.670  52.130  1.00  0.00           H
ATOM   4893 HG22 VAL A 887      38.690  41.410  51.420  1.00  0.00           H
ATOM   4894 HG23 VAL A 887      39.300  41.040  53.020  1.00  0.00           H
ATOM   4895  C   VAL A 887      35.720  42.340  54.510  1.00  0.00           C
ATOM   4896  O   VAL A 887      35.750  42.350  55.680  1.00  0.00           O
ATOM   4897  N   GLY A 888      34.620  42.850  53.910  1.00  0.00           N
ATOM   4898  HN  GLY A 888      34.570  42.840  52.920  1.00  0.00           H
ATOM   4899  CA  GLY A 888      33.400  43.350  54.670  1.00  0.00           C
ATOM   4900  HA1 GLY A 888      32.580  43.540  54.000  1.00  0.00           H
ATOM   4901  HA2 GLY A 888      33.710  44.230  55.210  1.00  0.00           H
ATOM   4902  C   GLY A 888      32.830  42.260  55.570  1.00  0.00           C
ATOM   4903  O   GLY A 888      32.460  42.520  56.710  1.00  0.00           O
ATOM   4904  N   VAL A 889      32.720  41.020  55.110  1.00  0.00           N
ATOM   4905  HN  VAL A 889      33.190  40.860  54.240  1.00  0.00           H
ATOM   4906  CA  VAL A 889      32.130  39.860  55.740  1.00  0.00           C
ATOM   4907  HA  VAL A 889      31.130  40.080  56.100  1.00  0.00           H
ATOM   4908  CB  VAL A 889      31.740  38.700  54.780  1.00  0.00           C
ATOM   4909  HB  VAL A 889      32.670  38.660  54.160  1.00  0.00           H
ATOM   4910  CG1 VAL A 889      31.440  37.370  55.450  1.00  0.00           C
ATOM   4911 HG11 VAL A 889      32.210  37.200  56.220  1.00  0.00           H
ATOM   4912 HG12 VAL A 889      31.280  36.530  54.760  1.00  0.00           H
ATOM   4913 HG13 VAL A 889      30.510  37.500  56.050  1.00  0.00           H
ATOM   4914  CG2 VAL A 889      30.450  39.100  53.920  1.00  0.00           C
ATOM   4915 HG21 VAL A 889      30.270  38.360  53.110  1.00  0.00           H
ATOM   4916 HG22 VAL A 889      30.640  40.140  53.560  1.00  0.00           H
ATOM   4917 HG23 VAL A 889      29.490  39.120  54.490  1.00  0.00           H
ATOM   4918  C   VAL A 889      33.020  39.550  56.910  1.00  0.00           C
ATOM   4919  O   VAL A 889      32.480  39.230  57.960  1.00  0.00           O
ATOM   4920  N   MET A 890      34.370  39.550  56.750  1.00  0.00           N
ATOM   4921  HN  MET A 890      34.730  39.810  55.860  1.00  0.00           H
ATOM   4922  CA  MET A 890      35.270  39.140  57.800  1.00  0.00           C
ATOM   4923  HA  MET A 890      34.790  38.350  58.350  1.00  0.00           H
ATOM   4924  CB  MET A 890      36.520  38.530  57.270  1.00  0.00           C
ATOM   4925  HB1 MET A 890      37.340  38.790  57.970  1.00  0.00           H
ATOM   4926  HB2 MET A 890      36.860  39.010  56.320  1.00  0.00           H
ATOM   4927  CG  MET A 890      36.560  36.930  57.030  1.00  0.00           C
ATOM   4928  HG1 MET A 890      35.830  36.430  57.710  1.00  0.00           H
ATOM   4929  HG2 MET A 890      37.560  36.530  57.260  1.00  0.00           H
ATOM   4930  SD  MET A 890      36.150  36.410  55.300  1.00  0.00           S
ATOM   4931  CE  MET A 890      37.700  37.100  54.550  1.00  0.00           C
ATOM   4932  HE1 MET A 890      37.640  36.730  53.500  1.00  0.00           H
ATOM   4933  HE2 MET A 890      38.610  36.640  55.010  1.00  0.00           H
ATOM   4934  HE3 MET A 890      37.860  38.200  54.660  1.00  0.00           H
ATOM   4935  C   MET A 890      35.540  40.200  58.790  1.00  0.00           C
ATOM   4936  O   MET A 890      35.900  39.880  59.910  1.00  0.00           O
ATOM   4937  N   LEU A 891      35.090  41.510  58.510  1.00  0.00           N
ATOM   4938  HN  LEU A 891      34.810  41.770  57.600  1.00  0.00           H
ATOM   4939  CA  LEU A 891      34.810  42.570  59.520  1.00  0.00           C
ATOM   4940  HA  LEU A 891      35.810  42.690  59.910  1.00  0.00           H
ATOM   4941  CB  LEU A 891      34.440  43.900  58.840  1.00  0.00           C
ATOM   4942  HB1 LEU A 891      33.430  43.950  58.390  1.00  0.00           H
ATOM   4943  HB2 LEU A 891      35.160  44.000  58.000  1.00  0.00           H
ATOM   4944  CG  LEU A 891      34.430  45.170  59.710  1.00  0.00           C
ATOM   4945  HG  LEU A 891      35.260  45.070  60.450  1.00  0.00           H
ATOM   4946  CD1 LEU A 891      34.560  46.410  58.830  1.00  0.00           C
ATOM   4947 HD11 LEU A 891      34.770  47.330  59.420  1.00  0.00           H
ATOM   4948 HD12 LEU A 891      33.630  46.500  58.210  1.00  0.00           H
ATOM   4949 HD13 LEU A 891      35.450  46.310  58.170  1.00  0.00           H
ATOM   4950  CD2 LEU A 891      33.130  45.320  60.570  1.00  0.00           C
ATOM   4951 HD21 LEU A 891      33.450  46.090  61.310  1.00  0.00           H
ATOM   4952 HD22 LEU A 891      32.910  44.340  61.050  1.00  0.00           H
ATOM   4953 HD23 LEU A 891      32.290  45.720  59.960  1.00  0.00           H
ATOM   4954  C   LEU A 891      33.860  42.070  60.600  1.00  0.00           C
ATOM   4955  O   LEU A 891      34.150  42.200  61.800  1.00  0.00           O
ATOM   4956  N   GLY A 892      32.750  41.440  60.160  1.00  0.00           N
ATOM   4957  HN  GLY A 892      32.700  41.530  59.170  1.00  0.00           H
ATOM   4958  CA  GLY A 892      31.670  41.010  60.950  1.00  0.00           C
ATOM   4959  HA1 GLY A 892      30.960  40.740  60.180  1.00  0.00           H
ATOM   4960  HA2 GLY A 892      31.360  41.790  61.640  1.00  0.00           H
ATOM   4961  C   GLY A 892      32.010  39.770  61.750  1.00  0.00           C
ATOM   4962  O   GLY A 892      31.730  39.710  62.930  1.00  0.00           O
ATOM   4963  N   VAL A 893      32.600  38.770  61.080  1.00  0.00           N
ATOM   4964  HN  VAL A 893      32.530  38.710  60.080  1.00  0.00           H
ATOM   4965  CA  VAL A 893      33.120  37.650  61.890  1.00  0.00           C
ATOM   4966  HA  VAL A 893      32.300  37.220  62.440  1.00  0.00           H
ATOM   4967  CB  VAL A 893      33.850  36.630  61.020  1.00  0.00           C
ATOM   4968  HB  VAL A 893      34.850  37.010  60.720  1.00  0.00           H
ATOM   4969  CG1 VAL A 893      34.040  35.280  61.810  1.00  0.00           C
ATOM   4970 HG11 VAL A 893      34.120  34.420  61.110  1.00  0.00           H
ATOM   4971 HG12 VAL A 893      33.200  35.010  62.480  1.00  0.00           H
ATOM   4972 HG13 VAL A 893      34.980  35.400  62.390  1.00  0.00           H
ATOM   4973  CG2 VAL A 893      32.990  36.380  59.770  1.00  0.00           C
ATOM   4974 HG21 VAL A 893      32.000  36.020  60.110  1.00  0.00           H
ATOM   4975 HG22 VAL A 893      33.330  35.540  59.120  1.00  0.00           H
ATOM   4976 HG23 VAL A 893      32.850  37.260  59.110  1.00  0.00           H
ATOM   4977  C   VAL A 893      34.200  38.110  62.980  1.00  0.00           C
ATOM   4978  O   VAL A 893      34.150  37.650  64.120  1.00  0.00           O
ATOM   4979  N   CYS A 894      35.130  39.030  62.710  1.00  0.00           N
ATOM   4980  HN  CYS A 894      35.110  39.550  61.850  1.00  0.00           H
ATOM   4981  CA  CYS A 894      36.050  39.500  63.700  1.00  0.00           C
ATOM   4982  HA  CYS A 894      36.420  38.660  64.260  1.00  0.00           H
ATOM   4983  CB  CYS A 894      37.170  40.290  62.890  1.00  0.00           C
ATOM   4984  HB1 CYS A 894      37.820  40.810  63.640  1.00  0.00           H
ATOM   4985  HB2 CYS A 894      36.720  41.130  62.320  1.00  0.00           H
ATOM   4986  SG  CYS A 894      38.090  39.020  61.920  1.00  0.00           S
ATOM   4987  HG1 CYS A 894      37.160  39.260  61.020  1.00  0.00           H
ATOM   4988  C   CYS A 894      35.470  40.360  64.780  1.00  0.00           C
ATOM   4989  O   CYS A 894      35.820  40.200  65.930  1.00  0.00           O
ATOM   4990  N   SER A 895      34.510  41.160  64.470  1.00  0.00           N
ATOM   4991  HN  SER A 895      34.200  41.250  63.520  1.00  0.00           H
ATOM   4992  CA  SER A 895      33.760  41.980  65.490  1.00  0.00           C
ATOM   4993  HA  SER A 895      34.470  42.520  66.090  1.00  0.00           H
ATOM   4994  CB  SER A 895      32.540  42.850  65.000  1.00  0.00           C
ATOM   4995  HB1 SER A 895      31.950  43.440  65.740  1.00  0.00           H
ATOM   4996  HB2 SER A 895      31.810  42.210  64.450  1.00  0.00           H
ATOM   4997  OG  SER A 895      32.950  43.800  64.050  1.00  0.00           O
ATOM   4998  HG1 SER A 895      33.340  43.260  63.360  1.00  0.00           H
ATOM   4999  C   SER A 895      33.080  41.100  66.490  1.00  0.00           C
ATOM   5000  O   SER A 895      32.940  41.440  67.670  1.00  0.00           O
ATOM   5001  N   VAL A 896      32.450  40.020  65.960  1.00  0.00           N
ATOM   5002  HN  VAL A 896      32.360  39.850  64.980  1.00  0.00           H
ATOM   5003  CA  VAL A 896      31.870  38.910  66.800  1.00  0.00           C
ATOM   5004  HA  VAL A 896      31.100  39.290  67.460  1.00  0.00           H
ATOM   5005  CB  VAL A 896      31.250  37.650  66.150  1.00  0.00           C
ATOM   5006  HB  VAL A 896      31.940  37.070  65.520  1.00  0.00           H
ATOM   5007  CG1 VAL A 896      30.650  36.670  67.220  1.00  0.00           C
ATOM   5008 HG11 VAL A 896      30.130  35.920  66.590  1.00  0.00           H
ATOM   5009 HG12 VAL A 896      30.000  37.200  67.940  1.00  0.00           H
ATOM   5010 HG13 VAL A 896      31.460  36.070  67.700  1.00  0.00           H
ATOM   5011  CG2 VAL A 896      30.120  38.330  65.270  1.00  0.00           C
ATOM   5012 HG21 VAL A 896      29.860  39.330  65.680  1.00  0.00           H
ATOM   5013 HG22 VAL A 896      29.130  37.820  65.360  1.00  0.00           H
ATOM   5014 HG23 VAL A 896      30.340  38.360  64.180  1.00  0.00           H
ATOM   5015  C   VAL A 896      32.860  38.400  67.790  1.00  0.00           C
ATOM   5016  O   VAL A 896      32.630  38.190  68.930  1.00  0.00           O
ATOM   5017  N   MET A 897      34.060  38.040  67.220  1.00  0.00           N
ATOM   5018  HN  MET A 897      34.190  38.140  66.240  1.00  0.00           H
ATOM   5019  CA  MET A 897      35.090  37.410  67.990  1.00  0.00           C
ATOM   5020  HA  MET A 897      34.590  36.700  68.630  1.00  0.00           H
ATOM   5021  CB  MET A 897      35.990  36.590  67.100  1.00  0.00           C
ATOM   5022  HB1 MET A 897      36.960  36.430  67.600  1.00  0.00           H
ATOM   5023  HB2 MET A 897      36.140  37.250  66.220  1.00  0.00           H
ATOM   5024  CG  MET A 897      35.330  35.370  66.540  1.00  0.00           C
ATOM   5025  HG1 MET A 897      34.340  35.590  66.080  1.00  0.00           H
ATOM   5026  HG2 MET A 897      35.250  34.640  67.370  1.00  0.00           H
ATOM   5027  SD  MET A 897      36.410  34.570  65.270  1.00  0.00           S
ATOM   5028  CE  MET A 897      37.750  33.950  66.330  1.00  0.00           C
ATOM   5029  HE1 MET A 897      38.770  33.860  65.910  1.00  0.00           H
ATOM   5030  HE2 MET A 897      37.400  32.970  66.710  1.00  0.00           H
ATOM   5031  HE3 MET A 897      37.880  34.590  67.220  1.00  0.00           H
ATOM   5032  C   MET A 897      35.840  38.340  68.870  1.00  0.00           C
ATOM   5033  O   MET A 897      36.550  37.920  69.780  1.00  0.00           O
ATOM   5034  N   GLY A 898      35.750  39.650  68.590  1.00  0.00           N
ATOM   5035  HN  GLY A 898      35.110  39.870  67.870  1.00  0.00           H
ATOM   5036  CA  GLY A 898      36.320  40.720  69.370  1.00  0.00           C
ATOM   5037  HA1 GLY A 898      36.430  40.290  70.360  1.00  0.00           H
ATOM   5038  HA2 GLY A 898      35.810  41.660  69.230  1.00  0.00           H
ATOM   5039  C   GLY A 898      37.720  41.000  68.910  1.00  0.00           C
ATOM   5040  O   GLY A 898      38.440  41.810  69.480  1.00  0.00           O
ATOM   5041  N   LEU A 899      38.050  40.420  67.720  1.00  0.00           N
ATOM   5042  HN  LEU A 899      37.450  39.840  67.160  1.00  0.00           H
ATOM   5043  CA  LEU A 899      39.330  40.710  67.130  1.00  0.00           C
ATOM   5044  HA  LEU A 899      40.010  40.610  67.970  1.00  0.00           H
ATOM   5045  CB  LEU A 899      39.630  39.650  65.990  1.00  0.00           C
ATOM   5046  HB1 LEU A 899      40.460  40.010  65.330  1.00  0.00           H
ATOM   5047  HB2 LEU A 899      38.830  39.570  65.210  1.00  0.00           H
ATOM   5048  CG  LEU A 899      39.920  38.260  66.560  1.00  0.00           C
ATOM   5049  HG  LEU A 899      39.150  38.100  67.350  1.00  0.00           H
ATOM   5050  CD1 LEU A 899      39.740  37.100  65.480  1.00  0.00           C
ATOM   5051 HD11 LEU A 899      40.160  36.150  65.870  1.00  0.00           H
ATOM   5052 HD12 LEU A 899      40.230  37.380  64.520  1.00  0.00           H
ATOM   5053 HD13 LEU A 899      38.640  37.060  65.320  1.00  0.00           H
ATOM   5054  CD2 LEU A 899      41.350  38.180  67.030  1.00  0.00           C
ATOM   5055 HD21 LEU A 899      42.070  38.240  66.170  1.00  0.00           H
ATOM   5056 HD22 LEU A 899      41.520  37.190  67.500  1.00  0.00           H
ATOM   5057 HD23 LEU A 899      41.720  39.050  67.620  1.00  0.00           H
ATOM   5058  C   LEU A 899      39.330  42.090  66.420  1.00  0.00           C
ATOM   5059  O   LEU A 899      38.270  42.660  66.220  1.00  0.00           O
ATOM   5060  N   PRO A 900      40.490  42.640  66.020  1.00  0.00           N
[truncated: 7,490,634 more chars]
