# Supplementary material for: CryoEM and computational modeling structural insights into the pH regulator NBCn1
Source: Nat Commun. 2025 Nov 11;16:9932. doi: 10.1038/s41467-025-64868-z (PMC12606367; doi:10.1038/s41467-025-64868-z)
Supplement: Supplementary file 8 — Supplementary Data 6 [file 41467_2025_64868_MOESM8_ESM.zip › 1us_unrestr_MD_OF_IF_transition_apoNBCn1/transition_rep2_traj13_first.pdb]

REMARK    GENERATED BY TRJCONV
TITLE     Title t=   0.00000 step= 0
REMARK    THIS IS A SIMULATION BOX
CRYST1   96.719   96.719  103.573  90.00  90.00  90.00 P 1           1
MODEL        1
ATOM      1  N   LEU A 585      29.400  42.370  38.960  1.00  0.00           N
ATOM      2  HT1 LEU A 585      29.990  42.540  38.130  1.00  0.00           H
ATOM      3  HT2 LEU A 585      29.360  43.290  39.430  1.00  0.00           H
ATOM      4  HT3 LEU A 585      28.390  42.140  38.820  1.00  0.00           H
ATOM      5  CA  LEU A 585      29.850  41.210  39.870  1.00  0.00           C
ATOM      6  HA  LEU A 585      30.900  41.390  40.050  1.00  0.00           H
ATOM      7  CB  LEU A 585      29.050  41.180  41.170  1.00  0.00           C
ATOM      8  HB1 LEU A 585      27.990  40.940  40.940  1.00  0.00           H
ATOM      9  HB2 LEU A 585      29.140  42.140  41.710  1.00  0.00           H
ATOM     10  CG  LEU A 585      29.380  40.080  42.180  1.00  0.00           C
ATOM     11  HG  LEU A 585      29.280  39.060  41.760  1.00  0.00           H
ATOM     12  CD1 LEU A 585      30.930  40.040  42.540  1.00  0.00           C
ATOM     13 HD11 LEU A 585      31.290  40.930  43.090  1.00  0.00           H
ATOM     14 HD12 LEU A 585      31.470  39.950  41.560  1.00  0.00           H
ATOM     15 HD13 LEU A 585      31.130  39.100  43.090  1.00  0.00           H
ATOM     16  CD2 LEU A 585      28.570  40.080  43.440  1.00  0.00           C
ATOM     17 HD21 LEU A 585      28.510  41.070  43.960  1.00  0.00           H
ATOM     18 HD22 LEU A 585      28.990  39.400  44.210  1.00  0.00           H
ATOM     19 HD23 LEU A 585      27.530  39.730  43.280  1.00  0.00           H
ATOM     20  C   LEU A 585      29.790  39.850  39.160  1.00  0.00           C
ATOM     21  O   LEU A 585      30.800  39.140  39.170  1.00  0.00           O
ATOM     22  N   ILE A 586      28.710  39.480  38.430  1.00  0.00           N
ATOM     23  HN  ILE A 586      27.980  40.170  38.460  1.00  0.00           H
ATOM     24  CA  ILE A 586      28.600  38.210  37.780  1.00  0.00           C
ATOM     25  HA  ILE A 586      28.720  37.560  38.640  1.00  0.00           H
ATOM     26  CB  ILE A 586      27.190  37.850  37.220  1.00  0.00           C
ATOM     27  HB  ILE A 586      26.400  38.080  37.960  1.00  0.00           H
ATOM     28  CG2 ILE A 586      26.860  38.800  36.010  1.00  0.00           C
ATOM     29 HG21 ILE A 586      27.230  39.810  36.270  1.00  0.00           H
ATOM     30 HG22 ILE A 586      25.830  38.780  35.630  1.00  0.00           H
ATOM     31 HG23 ILE A 586      27.490  38.460  35.150  1.00  0.00           H
ATOM     32  CG1 ILE A 586      27.240  36.380  36.800  1.00  0.00           C
ATOM     33 HG11 ILE A 586      27.890  35.800  37.470  1.00  0.00           H
ATOM     34 HG12 ILE A 586      27.570  36.240  35.740  1.00  0.00           H
ATOM     35  CD  ILE A 586      25.800  35.810  36.990  1.00  0.00           C
ATOM     36  HD1 ILE A 586      25.780  34.720  36.770  1.00  0.00           H
ATOM     37  HD2 ILE A 586      25.080  36.350  36.350  1.00  0.00           H
ATOM     38  HD3 ILE A 586      25.480  36.010  38.030  1.00  0.00           H
ATOM     39  C   ILE A 586      29.730  37.890  36.730  1.00  0.00           C
ATOM     40  O   ILE A 586      30.310  36.790  36.600  1.00  0.00           O
ATOM     41  N   LEU A 587      30.160  38.940  35.950  1.00  0.00           N
ATOM     42  HN  LEU A 587      29.720  39.810  36.180  1.00  0.00           H
ATOM     43  CA  LEU A 587      31.280  39.050  35.000  1.00  0.00           C
ATOM     44  HA  LEU A 587      31.050  38.380  34.190  1.00  0.00           H
ATOM     45  CB  LEU A 587      31.430  40.580  34.670  1.00  0.00           C
ATOM     46  HB1 LEU A 587      31.500  41.140  35.630  1.00  0.00           H
ATOM     47  HB2 LEU A 587      30.590  41.010  34.080  1.00  0.00           H
ATOM     48  CG  LEU A 587      32.640  40.940  33.730  1.00  0.00           C
ATOM     49  HG  LEU A 587      33.570  40.660  34.250  1.00  0.00           H
ATOM     50  CD1 LEU A 587      32.450  40.240  32.360  1.00  0.00           C
ATOM     51 HD11 LEU A 587      31.460  40.450  31.900  1.00  0.00           H
ATOM     52 HD12 LEU A 587      32.720  39.170  32.320  1.00  0.00           H
ATOM     53 HD13 LEU A 587      33.190  40.700  31.680  1.00  0.00           H
ATOM     54  CD2 LEU A 587      32.750  42.410  33.560  1.00  0.00           C
ATOM     55 HD21 LEU A 587      33.480  42.840  32.840  1.00  0.00           H
ATOM     56 HD22 LEU A 587      32.960  42.740  34.600  1.00  0.00           H
ATOM     57 HD23 LEU A 587      31.740  42.840  33.340  1.00  0.00           H
ATOM     58  C   LEU A 587      32.600  38.530  35.610  1.00  0.00           C
ATOM     59  O   LEU A 587      33.320  37.810  34.940  1.00  0.00           O
ATOM     60  N   ASP A 588      32.870  38.860  36.870  1.00  0.00           N
ATOM     61  HN  ASP A 588      32.300  39.550  37.320  1.00  0.00           H
ATOM     62  CA  ASP A 588      34.060  38.300  37.580  1.00  0.00           C
ATOM     63  HA  ASP A 588      34.990  38.390  37.040  1.00  0.00           H
ATOM     64  CB  ASP A 588      34.140  39.000  39.020  1.00  0.00           C
ATOM     65  HB1 ASP A 588      35.090  38.660  39.490  1.00  0.00           H
ATOM     66  HB2 ASP A 588      33.300  38.660  39.660  1.00  0.00           H
ATOM     67  CG  ASP A 588      34.160  40.520  39.110  1.00  0.00           C
ATOM     68  OD1 ASP A 588      33.870  41.280  38.120  1.00  0.00           O
ATOM     69  OD2 ASP A 588      34.410  41.050  40.270  1.00  0.00           O
ATOM     70  C   ASP A 588      33.970  36.800  37.800  1.00  0.00           C
ATOM     71  O   ASP A 588      34.940  36.060  37.740  1.00  0.00           O
ATOM     72  N   ILE A 589      32.730  36.330  38.160  1.00  0.00           N
ATOM     73  HN  ILE A 589      31.870  36.840  38.180  1.00  0.00           H
ATOM     74  CA  ILE A 589      32.440  34.900  38.370  1.00  0.00           C
ATOM     75  HA  ILE A 589      33.100  34.480  39.120  1.00  0.00           H
ATOM     76  CB  ILE A 589      31.060  34.640  38.890  1.00  0.00           C
ATOM     77  HB  ILE A 589      30.360  34.830  38.060  1.00  0.00           H
ATOM     78  CG2 ILE A 589      30.850  33.170  39.310  1.00  0.00           C
ATOM     79 HG21 ILE A 589      31.300  32.930  40.300  1.00  0.00           H
ATOM     80 HG22 ILE A 589      31.220  32.530  38.490  1.00  0.00           H
ATOM     81 HG23 ILE A 589      29.770  32.970  39.430  1.00  0.00           H
ATOM     82  CG1 ILE A 589      30.540  35.580  40.050  1.00  0.00           C
ATOM     83 HG11 ILE A 589      29.540  35.250  40.400  1.00  0.00           H
ATOM     84 HG12 ILE A 589      30.490  36.550  39.520  1.00  0.00           H
ATOM     85  CD  ILE A 589      31.430  35.630  41.280  1.00  0.00           C
ATOM     86  HD1 ILE A 589      31.160  36.510  41.910  1.00  0.00           H
ATOM     87  HD2 ILE A 589      32.500  35.660  41.010  1.00  0.00           H
ATOM     88  HD3 ILE A 589      31.140  34.720  41.850  1.00  0.00           H
ATOM     89  C   ILE A 589      32.750  34.080  37.110  1.00  0.00           C
ATOM     90  O   ILE A 589      33.450  33.070  37.130  1.00  0.00           O
ATOM     91  N   LYS A 590      32.270  34.550  35.940  1.00  0.00           N
ATOM     92  HN  LYS A 590      31.880  35.460  36.010  1.00  0.00           H
ATOM     93  CA  LYS A 590      32.440  33.870  34.720  1.00  0.00           C
ATOM     94  HA  LYS A 590      32.140  32.830  34.710  1.00  0.00           H
ATOM     95  CB  LYS A 590      31.590  34.660  33.670  1.00  0.00           C
ATOM     96  HB1 LYS A 590      31.750  34.210  32.660  1.00  0.00           H
ATOM     97  HB2 LYS A 590      31.950  35.710  33.660  1.00  0.00           H
ATOM     98  CG  LYS A 590      30.060  34.600  33.890  1.00  0.00           C
ATOM     99  HG1 LYS A 590      29.780  35.380  34.640  1.00  0.00           H
ATOM    100  HG2 LYS A 590      29.820  33.600  34.300  1.00  0.00           H
ATOM    101  CD  LYS A 590      29.250  35.000  32.590  1.00  0.00           C
ATOM    102  HD1 LYS A 590      29.480  34.340  31.720  1.00  0.00           H
ATOM    103  HD2 LYS A 590      29.620  35.990  32.260  1.00  0.00           H
ATOM    104  CE  LYS A 590      27.790  35.240  32.810  1.00  0.00           C
ATOM    105  HE1 LYS A 590      27.650  36.120  33.480  1.00  0.00           H
ATOM    106  HE2 LYS A 590      27.310  34.350  33.250  1.00  0.00           H
ATOM    107  NZ  LYS A 590      27.080  35.420  31.610  1.00  0.00           N
ATOM    108  HZ1 LYS A 590      27.180  36.330  31.110  1.00  0.00           H
ATOM    109  HZ2 LYS A 590      26.040  35.340  31.640  1.00  0.00           H
ATOM    110  HZ3 LYS A 590      27.440  34.640  31.030  1.00  0.00           H
ATOM    111  C   LYS A 590      33.880  33.990  34.140  1.00  0.00           C
ATOM    112  O   LYS A 590      34.400  33.040  33.540  1.00  0.00           O
ATOM    113  N   ARG A 591      34.610  35.150  34.410  1.00  0.00           N
ATOM    114  HN  ARG A 591      34.080  35.930  34.750  1.00  0.00           H
ATOM    115  CA  ARG A 591      36.050  35.260  34.220  1.00  0.00           C
ATOM    116  HA  ARG A 591      36.360  35.230  33.190  1.00  0.00           H
ATOM    117  CB  ARG A 591      36.530  36.700  34.660  1.00  0.00           C
ATOM    118  HB1 ARG A 591      37.630  36.850  34.640  1.00  0.00           H
ATOM    119  HB2 ARG A 591      36.010  37.000  35.590  1.00  0.00           H
ATOM    120  CG  ARG A 591      36.050  37.790  33.570  1.00  0.00           C
ATOM    121  HG1 ARG A 591      34.970  37.610  33.390  1.00  0.00           H
ATOM    122  HG2 ARG A 591      36.630  37.790  32.630  1.00  0.00           H
ATOM    123  CD  ARG A 591      36.180  39.150  34.150  1.00  0.00           C
ATOM    124  HD1 ARG A 591      37.180  39.490  34.500  1.00  0.00           H
ATOM    125  HD2 ARG A 591      35.470  39.290  35.000  1.00  0.00           H
ATOM    126  NE  ARG A 591      35.880  40.080  32.980  1.00  0.00           N
ATOM    127  HE  ARG A 591      35.660  39.620  32.130  1.00  0.00           H
ATOM    128  CZ  ARG A 591      36.300  41.320  32.900  1.00  0.00           C
ATOM    129  NH1 ARG A 591      36.600  42.090  33.860  1.00  0.00           N
ATOM    130 HH11 ARG A 591      36.380  41.790  34.790  1.00  0.00           H
ATOM    131 HH12 ARG A 591      37.010  42.990  33.690  1.00  0.00           H
ATOM    132  NH2 ARG A 591      36.320  41.780  31.680  1.00  0.00           N
ATOM    133 HH21 ARG A 591      36.090  41.210  30.890  1.00  0.00           H
ATOM    134 HH22 ARG A 591      36.330  42.770  31.550  1.00  0.00           H
ATOM    135  C   ARG A 591      36.940  34.280  34.950  1.00  0.00           C
ATOM    136  O   ARG A 591      37.880  33.790  34.350  1.00  0.00           O
ATOM    137  N   LYS A 592      36.600  34.010  36.190  1.00  0.00           N
ATOM    138  HN  LYS A 592      35.840  34.420  36.680  1.00  0.00           H
ATOM    139  CA  LYS A 592      37.410  33.100  37.040  1.00  0.00           C
ATOM    140  HA  LYS A 592      38.420  33.000  36.650  1.00  0.00           H
ATOM    141  CB  LYS A 592      37.420  33.710  38.460  1.00  0.00           C
ATOM    142  HB1 LYS A 592      37.970  33.000  39.110  1.00  0.00           H
ATOM    143  HB2 LYS A 592      36.330  33.760  38.740  1.00  0.00           H
ATOM    144  CG  LYS A 592      38.090  35.130  38.710  1.00  0.00           C
ATOM    145  HG1 LYS A 592      38.150  35.210  39.810  1.00  0.00           H
ATOM    146  HG2 LYS A 592      37.390  35.900  38.330  1.00  0.00           H
ATOM    147  CD  LYS A 592      39.470  35.280  37.940  1.00  0.00           C
ATOM    148  HD1 LYS A 592      39.810  36.320  38.150  1.00  0.00           H
ATOM    149  HD2 LYS A 592      39.280  35.260  36.850  1.00  0.00           H
ATOM    150  CE  LYS A 592      40.520  34.370  38.390  1.00  0.00           C
ATOM    151  HE1 LYS A 592      40.320  33.280  38.280  1.00  0.00           H
ATOM    152  HE2 LYS A 592      40.760  34.570  39.460  1.00  0.00           H
ATOM    153  NZ  LYS A 592      41.850  34.630  37.670  1.00  0.00           N
ATOM    154  HZ1 LYS A 592      41.590  34.600  36.660  1.00  0.00           H
ATOM    155  HZ2 LYS A 592      42.590  33.950  37.940  1.00  0.00           H
ATOM    156  HZ3 LYS A 592      42.270  35.540  37.930  1.00  0.00           H
ATOM    157  C   LYS A 592      37.040  31.660  37.120  1.00  0.00           C
ATOM    158  O   LYS A 592      37.970  30.860  37.350  1.00  0.00           O
ATOM    159  N   ALA A 593      35.800  31.200  36.840  1.00  0.00           N
ATOM    160  HN  ALA A 593      35.230  31.950  36.490  1.00  0.00           H
ATOM    161  CA  ALA A 593      35.230  29.910  36.840  1.00  0.00           C
ATOM    162  HA  ALA A 593      35.360  29.490  37.830  1.00  0.00           H
ATOM    163  CB  ALA A 593      33.630  29.920  36.690  1.00  0.00           C
ATOM    164  HB1 ALA A 593      33.350  28.900  37.030  1.00  0.00           H
ATOM    165  HB2 ALA A 593      33.310  30.240  35.670  1.00  0.00           H
ATOM    166  HB3 ALA A 593      33.140  30.670  37.350  1.00  0.00           H
ATOM    167  C   ALA A 593      35.970  28.870  36.030  1.00  0.00           C
ATOM    168  O   ALA A 593      36.040  27.730  36.430  1.00  0.00           O
ATOM    169  N   PRO A 594      36.490  29.130  34.770  1.00  0.00           N
ATOM    170  CD  PRO A 594      35.890  30.160  33.900  1.00  0.00           C
ATOM    171  HD1 PRO A 594      35.960  31.170  34.350  1.00  0.00           H
ATOM    172  HD2 PRO A 594      34.850  29.920  33.580  1.00  0.00           H
ATOM    173  CA  PRO A 594      37.200  28.160  33.990  1.00  0.00           C
ATOM    174  HA  PRO A 594      36.900  27.160  34.270  1.00  0.00           H
ATOM    175  CB  PRO A 594      36.810  28.470  32.570  1.00  0.00           C
ATOM    176  HB1 PRO A 594      35.800  28.050  32.370  1.00  0.00           H
ATOM    177  HB2 PRO A 594      37.450  28.000  31.800  1.00  0.00           H
ATOM    178  CG  PRO A 594      36.660  30.030  32.590  1.00  0.00           C
ATOM    179  HG1 PRO A 594      37.610  30.590  32.750  1.00  0.00           H
ATOM    180  HG2 PRO A 594      36.000  30.460  31.800  1.00  0.00           H
ATOM    181  C   PRO A 594      38.750  28.300  34.250  1.00  0.00           C
ATOM    182  O   PRO A 594      39.530  27.460  33.730  1.00  0.00           O
ATOM    183  N   PHE A 595      39.230  29.290  35.110  1.00  0.00           N
ATOM    184  HN  PHE A 595      38.580  29.990  35.380  1.00  0.00           H
ATOM    185  CA  PHE A 595      40.610  29.540  35.310  1.00  0.00           C
ATOM    186  HA  PHE A 595      41.190  28.800  34.780  1.00  0.00           H
ATOM    187  CB  PHE A 595      41.080  31.010  34.930  1.00  0.00           C
ATOM    188  HB1 PHE A 595      42.080  31.190  35.400  1.00  0.00           H
ATOM    189  HB2 PHE A 595      40.320  31.740  35.280  1.00  0.00           H
ATOM    190  CG  PHE A 595      41.180  30.960  33.380  1.00  0.00           C
ATOM    191  CD1 PHE A 595      42.180  30.250  32.770  1.00  0.00           C
ATOM    192  HD1 PHE A 595      43.020  29.840  33.310  1.00  0.00           H
ATOM    193  CE1 PHE A 595      42.230  30.220  31.370  1.00  0.00           C
ATOM    194  HE1 PHE A 595      42.970  29.620  30.870  1.00  0.00           H
ATOM    195  CZ  PHE A 595      41.280  30.850  30.590  1.00  0.00           C
ATOM    196  HZ  PHE A 595      41.160  30.880  29.520  1.00  0.00           H
ATOM    197  CD2 PHE A 595      40.190  31.460  32.610  1.00  0.00           C
ATOM    198  HD2 PHE A 595      39.340  31.870  33.140  1.00  0.00           H
ATOM    199  CE2 PHE A 595      40.150  31.380  31.210  1.00  0.00           C
ATOM    200  HE2 PHE A 595      39.350  31.750  30.580  1.00  0.00           H
ATOM    201  C   PHE A 595      40.930  29.290  36.700  1.00  0.00           C
ATOM    202  O   PHE A 595      42.100  29.440  37.060  1.00  0.00           O
ATOM    203  N   PHE A 596      39.910  28.830  37.470  1.00  0.00           N
ATOM    204  HN  PHE A 596      39.020  28.590  37.070  1.00  0.00           H
ATOM    205  CA  PHE A 596      40.070  28.630  38.850  1.00  0.00           C
ATOM    206  HA  PHE A 596      40.360  29.580  39.250  1.00  0.00           H
ATOM    207  CB  PHE A 596      38.680  28.380  39.510  1.00  0.00           C
ATOM    208  HB1 PHE A 596      38.100  27.650  38.930  1.00  0.00           H
ATOM    209  HB2 PHE A 596      38.060  29.300  39.460  1.00  0.00           H
ATOM    210  CG  PHE A 596      38.740  27.960  41.010  1.00  0.00           C
ATOM    211  CD1 PHE A 596      38.750  28.880  42.080  1.00  0.00           C
ATOM    212  HD1 PHE A 596      38.750  29.930  41.820  1.00  0.00           H
ATOM    213  CE1 PHE A 596      38.760  28.510  43.410  1.00  0.00           C
ATOM    214  HE1 PHE A 596      38.610  29.250  44.180  1.00  0.00           H
ATOM    215  CZ  PHE A 596      38.650  27.200  43.740  1.00  0.00           C
ATOM    216  HZ  PHE A 596      38.660  26.900  44.770  1.00  0.00           H
ATOM    217  CD2 PHE A 596      38.720  26.620  41.360  1.00  0.00           C
ATOM    218  HD2 PHE A 596      38.740  25.920  40.530  1.00  0.00           H
ATOM    219  CE2 PHE A 596      38.690  26.210  42.660  1.00  0.00           C
ATOM    220  HE2 PHE A 596      38.600  25.210  43.040  1.00  0.00           H
ATOM    221  C   PHE A 596      41.120  27.540  39.160  1.00  0.00           C
ATOM    222  O   PHE A 596      42.090  27.800  39.900  1.00  0.00           O
ATOM    223  N   LEU A 597      40.940  26.330  38.550  1.00  0.00           N
ATOM    224  HN  LEU A 597      40.220  26.330  37.870  1.00  0.00           H
ATOM    225  CA  LEU A 597      41.780  25.120  38.720  1.00  0.00           C
ATOM    226  HA  LEU A 597      41.870  24.900  39.780  1.00  0.00           H
ATOM    227  CB  LEU A 597      41.140  23.870  38.080  1.00  0.00           C
ATOM    228  HB1 LEU A 597      41.760  22.970  38.270  1.00  0.00           H
ATOM    229  HB2 LEU A 597      41.110  24.110  36.990  1.00  0.00           H
ATOM    230  CG  LEU A 597      39.730  23.580  38.630  1.00  0.00           C
ATOM    231  HG  LEU A 597      39.140  24.530  38.670  1.00  0.00           H
ATOM    232  CD1 LEU A 597      38.870  22.630  37.740  1.00  0.00           C
ATOM    233 HD11 LEU A 597      39.260  22.780  36.700  1.00  0.00           H
ATOM    234 HD12 LEU A 597      37.800  22.910  37.790  1.00  0.00           H
ATOM    235 HD13 LEU A 597      39.000  21.570  38.020  1.00  0.00           H
ATOM    236  CD2 LEU A 597      39.790  23.010  40.110  1.00  0.00           C
ATOM    237 HD21 LEU A 597      40.250  23.750  40.810  1.00  0.00           H
ATOM    238 HD22 LEU A 597      40.410  22.090  40.160  1.00  0.00           H
ATOM    239 HD23 LEU A 597      38.790  22.760  40.520  1.00  0.00           H
ATOM    240  C   LEU A 597      43.230  25.320  38.220  1.00  0.00           C
ATOM    241  O   LEU A 597      44.190  24.720  38.710  1.00  0.00           O
ATOM    242  N   SER A 598      43.390  26.320  37.250  1.00  0.00           N
ATOM    243  HN  SER A 598      42.630  26.890  36.920  1.00  0.00           H
ATOM    244  CA  SER A 598      44.560  26.520  36.500  1.00  0.00           C
ATOM    245  HA  SER A 598      44.840  25.590  36.040  1.00  0.00           H
ATOM    246  CB  SER A 598      44.320  27.570  35.370  1.00  0.00           C
ATOM    247  HB1 SER A 598      43.310  27.470  34.910  1.00  0.00           H
ATOM    248  HB2 SER A 598      45.040  27.370  34.540  1.00  0.00           H
ATOM    249  OG  SER A 598      44.490  28.930  35.750  1.00  0.00           O
ATOM    250  HG1 SER A 598      43.760  29.080  36.370  1.00  0.00           H
ATOM    251  C   SER A 598      45.730  26.950  37.380  1.00  0.00           C
ATOM    252  O   SER A 598      46.860  26.470  37.220  1.00  0.00           O
ATOM    253  N   ASP A 599      45.490  27.790  38.330  1.00  0.00           N
ATOM    254  HN  ASP A 599      44.520  28.040  38.410  1.00  0.00           H
ATOM    255  CA  ASP A 599      46.560  28.240  39.220  1.00  0.00           C
ATOM    256  HA  ASP A 599      47.310  28.670  38.580  1.00  0.00           H
ATOM    257  CB  ASP A 599      45.910  29.260  40.130  1.00  0.00           C
ATOM    258  HB1 ASP A 599      46.570  29.730  40.900  1.00  0.00           H
ATOM    259  HB2 ASP A 599      45.070  28.830  40.730  1.00  0.00           H
ATOM    260  CG  ASP A 599      45.200  30.420  39.510  1.00  0.00           C
ATOM    261  OD1 ASP A 599      45.580  30.760  38.380  1.00  0.00           O
ATOM    262  OD2 ASP A 599      44.420  31.120  40.210  1.00  0.00           O
ATOM    263  C   ASP A 599      47.290  27.170  40.010  1.00  0.00           C
ATOM    264  O   ASP A 599      48.490  27.050  40.020  1.00  0.00           O
ATOM    265  N   PHE A 600      46.480  26.210  40.620  1.00  0.00           N
ATOM    266  HN  PHE A 600      45.500  26.220  40.440  1.00  0.00           H
ATOM    267  CA  PHE A 600      46.960  25.130  41.430  1.00  0.00           C
ATOM    268  HA  PHE A 600      47.560  25.580  42.220  1.00  0.00           H
ATOM    269  CB  PHE A 600      45.720  24.280  42.000  1.00  0.00           C
ATOM    270  HB1 PHE A 600      45.880  23.350  42.600  1.00  0.00           H
ATOM    271  HB2 PHE A 600      45.020  23.880  41.230  1.00  0.00           H
ATOM    272  CG  PHE A 600      44.850  25.180  42.820  1.00  0.00           C
ATOM    273  CD1 PHE A 600      43.690  25.910  42.200  1.00  0.00           C
ATOM    274  HD1 PHE A 600      43.640  25.940  41.130  1.00  0.00           H
ATOM    275  CE1 PHE A 600      42.820  26.600  42.990  1.00  0.00           C
ATOM    276  HE1 PHE A 600      41.910  26.900  42.520  1.00  0.00           H
ATOM    277  CZ  PHE A 600      43.020  26.740  44.340  1.00  0.00           C
ATOM    278  HZ  PHE A 600      42.440  27.420  44.950  1.00  0.00           H
ATOM    279  CD2 PHE A 600      44.990  25.350  44.220  1.00  0.00           C
ATOM    280  HD2 PHE A 600      45.720  24.810  44.800  1.00  0.00           H
ATOM    281  CE2 PHE A 600      44.220  26.290  44.930  1.00  0.00           C
ATOM    282  HE2 PHE A 600      44.410  26.310  45.990  1.00  0.00           H
ATOM    283  C   PHE A 600      47.970  24.160  40.710  1.00  0.00           C
ATOM    284  O   PHE A 600      48.950  23.710  41.260  1.00  0.00           O
ATOM    285  N   LYS A 601      47.650  23.960  39.430  1.00  0.00           N
ATOM    286  HN  LYS A 601      46.780  24.280  39.060  1.00  0.00           H
ATOM    287  CA  LYS A 601      48.540  23.190  38.490  1.00  0.00           C
ATOM    288  HA  LYS A 601      48.650  22.210  38.940  1.00  0.00           H
ATOM    289  CB  LYS A 601      47.910  22.820  37.070  1.00  0.00           C
ATOM    290  HB1 LYS A 601      48.590  22.220  36.420  1.00  0.00           H
ATOM    291  HB2 LYS A 601      47.540  23.750  36.600  1.00  0.00           H
ATOM    292  CG  LYS A 601      46.600  21.970  37.150  1.00  0.00           C
ATOM    293  HG1 LYS A 601      45.810  22.500  37.720  1.00  0.00           H
ATOM    294  HG2 LYS A 601      46.870  20.960  37.520  1.00  0.00           H
ATOM    295  CD  LYS A 601      46.110  21.730  35.730  1.00  0.00           C
ATOM    296  HD1 LYS A 601      46.960  21.260  35.190  1.00  0.00           H
ATOM    297  HD2 LYS A 601      45.860  22.660  35.160  1.00  0.00           H
ATOM    298  CE  LYS A 601      44.880  20.870  35.710  1.00  0.00           C
ATOM    299  HE1 LYS A 601      44.040  21.390  36.220  1.00  0.00           H
ATOM    300  HE2 LYS A 601      45.070  19.920  36.250  1.00  0.00           H
ATOM    301  NZ  LYS A 601      44.460  20.620  34.310  1.00  0.00           N
ATOM    302  HZ1 LYS A 601      45.280  20.410  33.720  1.00  0.00           H
ATOM    303  HZ2 LYS A 601      43.890  21.390  33.910  1.00  0.00           H
ATOM    304  HZ3 LYS A 601      43.910  19.740  34.290  1.00  0.00           H
ATOM    305  C   LYS A 601      49.840  23.830  38.180  1.00  0.00           C
ATOM    306  O   LYS A 601      50.910  23.220  38.250  1.00  0.00           O
ATOM    307  N   ASP A 602      49.810  25.120  37.850  1.00  0.00           N
ATOM    308  HN  ASP A 602      48.920  25.520  37.650  1.00  0.00           H
ATOM    309  CA  ASP A 602      51.140  25.900  37.750  1.00  0.00           C
ATOM    310  HA  ASP A 602      51.710  25.280  37.070  1.00  0.00           H
ATOM    311  CB  ASP A 602      50.860  27.260  37.190  1.00  0.00           C
ATOM    312  HB1 ASP A 602      51.820  27.810  37.120  1.00  0.00           H
ATOM    313  HB2 ASP A 602      50.010  27.780  37.680  1.00  0.00           H
ATOM    314  CG  ASP A 602      50.610  27.270  35.680  1.00  0.00           C
ATOM    315  OD1 ASP A 602      50.630  26.190  35.060  1.00  0.00           O
ATOM    316  OD2 ASP A 602      50.300  28.310  35.090  1.00  0.00           O
ATOM    317  C   ASP A 602      51.900  26.080  39.050  1.00  0.00           C
ATOM    318  O   ASP A 602      53.110  26.270  38.980  1.00  0.00           O
ATOM    319  N   ALA A 603      51.270  26.000  40.260  1.00  0.00           N
ATOM    320  HN  ALA A 603      50.300  25.760  40.180  1.00  0.00           H
ATOM    321  CA  ALA A 603      51.950  25.900  41.580  1.00  0.00           C
ATOM    322  HA  ALA A 603      52.680  26.700  41.560  1.00  0.00           H
ATOM    323  CB  ALA A 603      51.070  26.050  42.810  1.00  0.00           C
ATOM    324  HB1 ALA A 603      51.810  26.030  43.650  1.00  0.00           H
ATOM    325  HB2 ALA A 603      50.460  25.140  42.890  1.00  0.00           H
ATOM    326  HB3 ALA A 603      50.380  26.920  42.740  1.00  0.00           H
ATOM    327  C   ALA A 603      52.900  24.680  41.720  1.00  0.00           C
ATOM    328  O   ALA A 603      53.960  24.810  42.360  1.00  0.00           O
ATOM    329  N   LEU A 604      52.530  23.430  41.290  1.00  0.00           N
ATOM    330  HN  LEU A 604      51.660  23.300  40.820  1.00  0.00           H
ATOM    331  CA  LEU A 604      53.280  22.190  41.450  1.00  0.00           C
ATOM    332  HA  LEU A 604      53.350  22.060  42.520  1.00  0.00           H
ATOM    333  CB  LEU A 604      52.410  21.040  40.850  1.00  0.00           C
ATOM    334  HB1 LEU A 604      52.360  21.200  39.750  1.00  0.00           H
ATOM    335  HB2 LEU A 604      51.380  20.940  41.250  1.00  0.00           H
ATOM    336  CG  LEU A 604      53.010  19.610  41.120  1.00  0.00           C
ATOM    337  HG  LEU A 604      53.860  19.650  41.840  1.00  0.00           H
ATOM    338  CD1 LEU A 604      52.050  18.600  41.710  1.00  0.00           C
ATOM    339 HD11 LEU A 604      52.380  17.540  41.620  1.00  0.00           H
ATOM    340 HD12 LEU A 604      51.070  18.670  41.200  1.00  0.00           H
ATOM    341 HD13 LEU A 604      51.880  18.860  42.780  1.00  0.00           H
ATOM    342  CD2 LEU A 604      53.650  18.980  39.850  1.00  0.00           C
ATOM    343 HD21 LEU A 604      52.940  19.040  39.000  1.00  0.00           H
ATOM    344 HD22 LEU A 604      54.000  17.930  40.010  1.00  0.00           H
ATOM    345 HD23 LEU A 604      54.560  19.530  39.540  1.00  0.00           H
ATOM    346  C   LEU A 604      54.680  22.300  40.800  1.00  0.00           C
ATOM    347  O   LEU A 604      55.660  21.820  41.430  1.00  0.00           O
ATOM    348  N   SER A 605      54.860  22.920  39.600  1.00  0.00           N
ATOM    349  HN  SER A 605      54.060  23.360  39.180  1.00  0.00           H
ATOM    350  CA  SER A 605      56.120  22.890  38.860  1.00  0.00           C
ATOM    351  HA  SER A 605      56.880  22.280  39.340  1.00  0.00           H
ATOM    352  CB  SER A 605      55.960  22.290  37.460  1.00  0.00           C
ATOM    353  HB1 SER A 605      55.230  22.820  36.820  1.00  0.00           H
ATOM    354  HB2 SER A 605      55.610  21.240  37.520  1.00  0.00           H
ATOM    355  OG  SER A 605      57.270  22.340  36.830  1.00  0.00           O
ATOM    356  HG1 SER A 605      57.760  21.590  37.140  1.00  0.00           H
ATOM    357  C   SER A 605      56.930  24.190  38.890  1.00  0.00           C
ATOM    358  O   SER A 605      56.680  25.080  38.060  1.00  0.00           O
ATOM    359  N   LEU A 606      57.950  24.320  39.780  1.00  0.00           N
ATOM    360  HN  LEU A 606      58.220  23.530  40.310  1.00  0.00           H
ATOM    361  CA  LEU A 606      58.910  25.420  40.070  1.00  0.00           C
ATOM    362  HA  LEU A 606      59.480  24.980  40.870  1.00  0.00           H
ATOM    363  CB  LEU A 606      59.830  25.730  38.850  1.00  0.00           C
ATOM    364  HB1 LEU A 606      60.690  26.350  39.180  1.00  0.00           H
ATOM    365  HB2 LEU A 606      59.360  26.510  38.230  1.00  0.00           H
ATOM    366  CG  LEU A 606      60.320  24.550  37.950  1.00  0.00           C
ATOM    367  HG  LEU A 606      59.460  23.910  37.670  1.00  0.00           H
ATOM    368  CD1 LEU A 606      60.950  25.130  36.670  1.00  0.00           C
ATOM    369 HD11 LEU A 606      60.260  25.890  36.250  1.00  0.00           H
ATOM    370 HD12 LEU A 606      61.350  24.410  35.930  1.00  0.00           H
ATOM    371 HD13 LEU A 606      61.830  25.770  36.850  1.00  0.00           H
ATOM    372  CD2 LEU A 606      61.350  23.540  38.650  1.00  0.00           C
ATOM    373 HD21 LEU A 606      62.210  24.160  39.000  1.00  0.00           H
ATOM    374 HD22 LEU A 606      61.650  22.750  37.940  1.00  0.00           H
ATOM    375 HD23 LEU A 606      60.750  23.100  39.470  1.00  0.00           H
ATOM    376  C   LEU A 606      58.290  26.730  40.620  1.00  0.00           C
ATOM    377  O   LEU A 606      57.150  27.140  40.310  1.00  0.00           O
ATOM    378  N   GLN A 607      59.170  27.490  41.360  1.00  0.00           N
ATOM    379  HN  GLN A 607      60.060  27.130  41.630  1.00  0.00           H
ATOM    380  CA  GLN A 607      59.190  28.890  41.810  1.00  0.00           C
ATOM    381  HA  GLN A 607      60.180  29.190  42.120  1.00  0.00           H
ATOM    382  CB  GLN A 607      58.890  29.920  40.760  1.00  0.00           C
ATOM    383  HB1 GLN A 607      58.900  30.970  41.100  1.00  0.00           H
ATOM    384  HB2 GLN A 607      57.800  29.800  40.580  1.00  0.00           H
ATOM    385  CG  GLN A 607      59.570  29.750  39.360  1.00  0.00           C
ATOM    386  HG1 GLN A 607      59.160  28.860  38.850  1.00  0.00           H
ATOM    387  HG2 GLN A 607      60.620  29.430  39.500  1.00  0.00           H
ATOM    388  CD  GLN A 607      59.560  31.050  38.510  1.00  0.00           C
ATOM    389  OE1 GLN A 607      60.440  31.380  37.720  1.00  0.00           O
ATOM    390  NE2 GLN A 607      58.460  31.820  38.690  1.00  0.00           N
ATOM    391 HE21 GLN A 607      58.480  32.690  38.210  1.00  0.00           H
ATOM    392 HE22 GLN A 607      57.640  31.390  39.060  1.00  0.00           H
ATOM    393  C   GLN A 607      58.340  29.080  43.070  1.00  0.00           C
ATOM    394  O   GLN A 607      58.370  30.120  43.800  1.00  0.00           O
ATOM    395  N   CYS A 608      57.420  28.090  43.300  1.00  0.00           N
ATOM    396  HN  CYS A 608      57.500  27.250  42.780  1.00  0.00           H
ATOM    397  CA  CYS A 608      56.440  28.130  44.350  1.00  0.00           C
ATOM    398  HA  CYS A 608      55.890  29.040  44.180  1.00  0.00           H
ATOM    399  CB  CYS A 608      55.290  27.070  44.220  1.00  0.00           C
ATOM    400  HB1 CYS A 608      55.730  26.100  44.540  1.00  0.00           H
ATOM    401  HB2 CYS A 608      55.030  27.130  43.140  1.00  0.00           H
ATOM    402  SG  CYS A 608      53.660  27.400  45.050  1.00  0.00           S
ATOM    403  HG1 CYS A 608      54.250  27.900  46.120  1.00  0.00           H
ATOM    404  C   CYS A 608      57.060  28.050  45.760  1.00  0.00           C
ATOM    405  O   CYS A 608      56.810  28.900  46.560  1.00  0.00           O
ATOM    406  N   LEU A 609      58.000  27.110  46.120  1.00  0.00           N
ATOM    407  HN  LEU A 609      58.270  26.510  45.380  1.00  0.00           H
ATOM    408  CA  LEU A 609      58.780  27.280  47.320  1.00  0.00           C
ATOM    409  HA  LEU A 609      58.100  27.100  48.150  1.00  0.00           H
ATOM    410  CB  LEU A 609      59.860  26.100  47.390  1.00  0.00           C
ATOM    411  HB1 LEU A 609      60.340  26.110  48.400  1.00  0.00           H
ATOM    412  HB2 LEU A 609      60.710  26.330  46.710  1.00  0.00           H
ATOM    413  CG  LEU A 609      59.360  24.680  47.110  1.00  0.00           C
ATOM    414  HG  LEU A 609      58.930  24.630  46.080  1.00  0.00           H
ATOM    415  CD1 LEU A 609      60.510  23.640  47.020  1.00  0.00           C
ATOM    416 HD11 LEU A 609      60.850  23.390  48.040  1.00  0.00           H
ATOM    417 HD12 LEU A 609      61.340  24.160  46.510  1.00  0.00           H
ATOM    418 HD13 LEU A 609      60.210  22.770  46.400  1.00  0.00           H
ATOM    419  CD2 LEU A 609      58.460  23.990  48.210  1.00  0.00           C
ATOM    420 HD21 LEU A 609      57.710  24.760  48.510  1.00  0.00           H
ATOM    421 HD22 LEU A 609      58.980  23.830  49.170  1.00  0.00           H
ATOM    422 HD23 LEU A 609      57.900  23.130  47.760  1.00  0.00           H
ATOM    423  C   LEU A 609      59.540  28.580  47.590  1.00  0.00           C
ATOM    424  O   LEU A 609      59.550  29.220  48.620  1.00  0.00           O
ATOM    425  N   ALA A 610      60.230  29.070  46.500  1.00  0.00           N
ATOM    426  HN  ALA A 610      60.280  28.480  45.690  1.00  0.00           H
ATOM    427  CA  ALA A 610      61.140  30.310  46.410  1.00  0.00           C
ATOM    428  HA  ALA A 610      61.950  30.330  47.120  1.00  0.00           H
ATOM    429  CB  ALA A 610      61.650  30.430  44.920  1.00  0.00           C
ATOM    430  HB1 ALA A 610      62.260  29.560  44.600  1.00  0.00           H
ATOM    431  HB2 ALA A 610      62.180  31.400  44.820  1.00  0.00           H
ATOM    432  HB3 ALA A 610      60.830  30.360  44.160  1.00  0.00           H
ATOM    433  C   ALA A 610      60.300  31.530  46.680  1.00  0.00           C
ATOM    434  O   ALA A 610      60.580  32.330  47.590  1.00  0.00           O
ATOM    435  N   SER A 611      59.110  31.660  46.070  1.00  0.00           N
ATOM    436  HN  SER A 611      58.890  30.980  45.380  1.00  0.00           H
ATOM    437  CA  SER A 611      58.120  32.700  46.250  1.00  0.00           C
ATOM    438  HA  SER A 611      58.510  33.700  46.090  1.00  0.00           H
ATOM    439  CB  SER A 611      56.880  32.460  45.400  1.00  0.00           C
ATOM    440  HB1 SER A 611      56.490  31.440  45.600  1.00  0.00           H
ATOM    441  HB2 SER A 611      57.340  32.640  44.400  1.00  0.00           H
ATOM    442  OG  SER A 611      55.880  33.400  45.650  1.00  0.00           O
ATOM    443  HG1 SER A 611      56.320  34.200  45.350  1.00  0.00           H
ATOM    444  C   SER A 611      57.590  32.630  47.640  1.00  0.00           C
ATOM    445  O   SER A 611      57.510  33.700  48.340  1.00  0.00           O
ATOM    446  N   ILE A 612      57.250  31.410  48.230  1.00  0.00           N
ATOM    447  HN  ILE A 612      57.220  30.670  47.570  1.00  0.00           H
ATOM    448  CA  ILE A 612      56.790  31.290  49.630  1.00  0.00           C
ATOM    449  HA  ILE A 612      55.980  32.010  49.710  1.00  0.00           H
ATOM    450  CB  ILE A 612      56.170  29.880  49.770  1.00  0.00           C
ATOM    451  HB  ILE A 612      56.990  29.160  49.550  1.00  0.00           H
ATOM    452  CG2 ILE A 612      55.870  29.680  51.330  1.00  0.00           C
ATOM    453 HG21 ILE A 612      55.050  30.390  51.530  1.00  0.00           H
ATOM    454 HG22 ILE A 612      56.800  29.870  51.910  1.00  0.00           H
ATOM    455 HG23 ILE A 612      55.500  28.680  51.620  1.00  0.00           H
ATOM    456  CG1 ILE A 612      54.890  29.860  48.980  1.00  0.00           C
ATOM    457 HG11 ILE A 612      55.010  30.220  47.930  1.00  0.00           H
ATOM    458 HG12 ILE A 612      54.160  30.490  49.520  1.00  0.00           H
ATOM    459  CD  ILE A 612      54.330  28.420  48.930  1.00  0.00           C
ATOM    460  HD1 ILE A 612      53.310  28.330  48.510  1.00  0.00           H
ATOM    461  HD2 ILE A 612      54.280  27.960  49.950  1.00  0.00           H
ATOM    462  HD3 ILE A 612      55.050  27.770  48.390  1.00  0.00           H
ATOM    463  C   ILE A 612      57.820  31.730  50.630  1.00  0.00           C
ATOM    464  O   ILE A 612      57.460  32.460  51.550  1.00  0.00           O
ATOM    465  N   LEU A 613      59.080  31.370  50.470  1.00  0.00           N
ATOM    466  HN  LEU A 613      59.350  30.690  49.800  1.00  0.00           H
ATOM    467  CA  LEU A 613      60.190  31.770  51.400  1.00  0.00           C
ATOM    468  HA  LEU A 613      59.880  31.530  52.400  1.00  0.00           H
ATOM    469  CB  LEU A 613      61.600  31.080  51.120  1.00  0.00           C
ATOM    470  HB1 LEU A 613      62.430  31.730  51.480  1.00  0.00           H
ATOM    471  HB2 LEU A 613      61.640  30.870  50.030  1.00  0.00           H
ATOM    472  CG  LEU A 613      61.710  29.710  51.810  1.00  0.00           C
ATOM    473  HG  LEU A 613      60.680  29.290  51.810  1.00  0.00           H
ATOM    474  CD1 LEU A 613      62.640  28.720  51.050  1.00  0.00           C
ATOM    475 HD11 LEU A 613      62.500  28.790  49.950  1.00  0.00           H
ATOM    476 HD12 LEU A 613      62.390  27.720  51.450  1.00  0.00           H
ATOM    477 HD13 LEU A 613      63.700  29.020  51.200  1.00  0.00           H
ATOM    478  CD2 LEU A 613      62.250  29.740  53.240  1.00  0.00           C
ATOM    479 HD21 LEU A 613      61.580  30.260  53.960  1.00  0.00           H
ATOM    480 HD22 LEU A 613      63.270  30.150  53.330  1.00  0.00           H
ATOM    481 HD23 LEU A 613      62.290  28.660  53.470  1.00  0.00           H
ATOM    482  C   LEU A 613      60.410  33.300  51.470  1.00  0.00           C
ATOM    483  O   LEU A 613      60.470  33.870  52.540  1.00  0.00           O
ATOM    484  N   PHE A 614      60.510  33.890  50.230  1.00  0.00           N
ATOM    485  HN  PHE A 614      60.420  33.410  49.360  1.00  0.00           H
ATOM    486  CA  PHE A 614      60.670  35.250  50.030  1.00  0.00           C
ATOM    487  HA  PHE A 614      61.590  35.580  50.490  1.00  0.00           H
ATOM    488  CB  PHE A 614      60.970  35.480  48.500  1.00  0.00           C
ATOM    489  HB1 PHE A 614      60.190  34.960  47.900  1.00  0.00           H
ATOM    490  HB2 PHE A 614      61.970  35.140  48.170  1.00  0.00           H
ATOM    491  CG  PHE A 614      60.930  36.850  48.060  1.00  0.00           C
ATOM    492  CD1 PHE A 614      61.990  37.680  48.590  1.00  0.00           C
ATOM    493  HD1 PHE A 614      62.690  37.360  49.340  1.00  0.00           H
ATOM    494  CE1 PHE A 614      62.010  38.970  48.270  1.00  0.00           C
ATOM    495  HE1 PHE A 614      62.840  39.590  48.570  1.00  0.00           H
ATOM    496  CZ  PHE A 614      61.020  39.560  47.340  1.00  0.00           C
ATOM    497  HZ  PHE A 614      61.070  40.600  47.090  1.00  0.00           H
ATOM    498  CD2 PHE A 614      60.000  37.320  47.170  1.00  0.00           C
ATOM    499  HD2 PHE A 614      59.250  36.680  46.700  1.00  0.00           H
ATOM    500  CE2 PHE A 614      60.020  38.720  46.790  1.00  0.00           C
ATOM    501  HE2 PHE A 614      59.340  39.170  46.080  1.00  0.00           H
ATOM    502  C   PHE A 614      59.570  36.080  50.590  1.00  0.00           C
ATOM    503  O   PHE A 614      59.860  36.950  51.380  1.00  0.00           O
ATOM    504  N   LEU A 615      58.270  35.720  50.340  1.00  0.00           N
ATOM    505  HN  LEU A 615      58.110  34.940  49.740  1.00  0.00           H
ATOM    506  CA  LEU A 615      57.130  36.390  50.960  1.00  0.00           C
ATOM    507  HA  LEU A 615      57.300  37.450  50.910  1.00  0.00           H
ATOM    508  CB  LEU A 615      55.790  36.140  50.180  1.00  0.00           C
ATOM    509  HB1 LEU A 615      54.940  36.640  50.680  1.00  0.00           H
ATOM    510  HB2 LEU A 615      55.570  35.050  50.210  1.00  0.00           H
ATOM    511  CG  LEU A 615      55.660  36.700  48.830  1.00  0.00           C
ATOM    512  HG  LEU A 615      56.500  36.400  48.170  1.00  0.00           H
ATOM    513  CD1 LEU A 615      54.480  36.040  48.090  1.00  0.00           C
ATOM    514 HD11 LEU A 615      54.390  36.460  47.060  1.00  0.00           H
ATOM    515 HD12 LEU A 615      53.590  36.100  48.760  1.00  0.00           H
ATOM    516 HD13 LEU A 615      54.770  34.980  47.910  1.00  0.00           H
ATOM    517  CD2 LEU A 615      55.420  38.200  48.970  1.00  0.00           C
ATOM    518 HD21 LEU A 615      54.400  38.320  49.390  1.00  0.00           H
ATOM    519 HD22 LEU A 615      55.410  38.610  47.950  1.00  0.00           H
ATOM    520 HD23 LEU A 615      56.150  38.710  49.650  1.00  0.00           H
ATOM    521  C   LEU A 615      56.960  36.100  52.480  1.00  0.00           C
ATOM    522  O   LEU A 615      56.500  36.980  53.160  1.00  0.00           O
ATOM    523  N   TYR A 616      57.420  34.980  52.990  1.00  0.00           N
ATOM    524  HN  TYR A 616      57.750  34.300  52.340  1.00  0.00           H
ATOM    525  CA  TYR A 616      57.290  34.860  54.460  1.00  0.00           C
ATOM    526  HA  TYR A 616      56.260  35.090  54.690  1.00  0.00           H
ATOM    527  CB  TYR A 616      57.550  33.420  54.930  1.00  0.00           C
ATOM    528  HB1 TYR A 616      58.580  33.150  54.630  1.00  0.00           H
ATOM    529  HB2 TYR A 616      56.950  32.690  54.350  1.00  0.00           H
ATOM    530  CG  TYR A 616      57.460  33.190  56.440  1.00  0.00           C
ATOM    531  CD1 TYR A 616      56.200  33.130  57.070  1.00  0.00           C
ATOM    532  HD1 TYR A 616      55.350  33.270  56.420  1.00  0.00           H
ATOM    533  CE1 TYR A 616      56.190  32.920  58.440  1.00  0.00           C
ATOM    534  HE1 TYR A 616      55.160  32.890  58.770  1.00  0.00           H
ATOM    535  CZ  TYR A 616      57.310  32.910  59.190  1.00  0.00           C
ATOM    536  OH  TYR A 616      57.150  32.880  60.560  1.00  0.00           O
ATOM    537  HH  TYR A 616      56.200  33.030  60.680  1.00  0.00           H
ATOM    538  CD2 TYR A 616      58.630  33.150  57.190  1.00  0.00           C
ATOM    539  HD2 TYR A 616      59.600  33.170  56.730  1.00  0.00           H
ATOM    540  CE2 TYR A 616      58.550  33.060  58.640  1.00  0.00           C
ATOM    541  HE2 TYR A 616      59.420  33.190  59.280  1.00  0.00           H
ATOM    542  C   TYR A 616      58.190  35.780  55.260  1.00  0.00           C
ATOM    543  O   TYR A 616      57.680  36.500  56.070  1.00  0.00           O
ATOM    544  N   CYS A 617      59.480  35.900  54.830  1.00  0.00           N
ATOM    545  HN  CYS A 617      59.750  35.380  54.020  1.00  0.00           H
ATOM    546  CA  CYS A 617      60.500  36.760  55.370  1.00  0.00           C
ATOM    547  HA  CYS A 617      60.590  36.680  56.450  1.00  0.00           H
ATOM    548  CB  CYS A 617      61.880  36.530  54.740  1.00  0.00           C
ATOM    549  HB1 CYS A 617      62.620  37.230  55.170  1.00  0.00           H
ATOM    550  HB2 CYS A 617      61.900  36.560  53.630  1.00  0.00           H
ATOM    551  SG  CYS A 617      62.470  34.850  55.090  1.00  0.00           S
ATOM    552  HG1 CYS A 617      61.380  34.190  54.720  1.00  0.00           H
ATOM    553  C   CYS A 617      60.120  38.230  55.220  1.00  0.00           C
ATOM    554  O   CYS A 617      60.220  39.030  56.140  1.00  0.00           O
ATOM    555  N   ALA A 618      59.660  38.660  54.030  1.00  0.00           N
ATOM    556  HN  ALA A 618      59.610  38.100  53.200  1.00  0.00           H
ATOM    557  CA  ALA A 618      59.240  39.980  53.650  1.00  0.00           C
ATOM    558  HA  ALA A 618      59.990  40.720  53.860  1.00  0.00           H
ATOM    559  CB  ALA A 618      58.940  39.990  52.140  1.00  0.00           C
ATOM    560  HB1 ALA A 618      59.770  39.630  51.500  1.00  0.00           H
ATOM    561  HB2 ALA A 618      58.650  40.980  51.730  1.00  0.00           H
ATOM    562  HB3 ALA A 618      58.110  39.270  52.190  1.00  0.00           H
ATOM    563  C   ALA A 618      57.930  40.430  54.390  1.00  0.00           C
ATOM    564  O   ALA A 618      57.890  41.570  54.780  1.00  0.00           O
ATOM    565  N   CYS A 619      56.930  39.500  54.520  1.00  0.00           N
ATOM    566  HN  CYS A 619      57.090  38.620  54.100  1.00  0.00           H
ATOM    567  CA  CYS A 619      55.570  39.890  55.040  1.00  0.00           C
ATOM    568  HA  CYS A 619      55.420  40.910  54.730  1.00  0.00           H
ATOM    569  CB  CYS A 619      54.400  38.980  54.590  1.00  0.00           C
ATOM    570  HB1 CYS A 619      53.470  39.370  55.040  1.00  0.00           H
ATOM    571  HB2 CYS A 619      54.560  37.930  54.890  1.00  0.00           H
ATOM    572  SG  CYS A 619      54.160  38.960  52.820  1.00  0.00           S
ATOM    573  HG1 CYS A 619      54.990  37.950  52.620  1.00  0.00           H
ATOM    574  C   CYS A 619      55.460  39.910  56.560  1.00  0.00           C
ATOM    575  O   CYS A 619      54.670  40.670  57.170  1.00  0.00           O
ATOM    576  N   MET A 620      56.320  39.150  57.220  1.00  0.00           N
ATOM    577  HN  MET A 620      57.000  38.620  56.720  1.00  0.00           H
ATOM    578  CA  MET A 620      56.480  39.020  58.660  1.00  0.00           C
ATOM    579  HA  MET A 620      55.590  38.710  59.180  1.00  0.00           H
ATOM    580  CB  MET A 620      57.580  37.880  58.950  1.00  0.00           C
ATOM    581  HB1 MET A 620      58.060  38.140  59.920  1.00  0.00           H
ATOM    582  HB2 MET A 620      58.340  37.900  58.140  1.00  0.00           H
ATOM    583  CG  MET A 620      57.000  36.460  59.110  1.00  0.00           C
ATOM    584  HG1 MET A 620      57.860  35.770  58.970  1.00  0.00           H
ATOM    585  HG2 MET A 620      56.400  36.260  58.180  1.00  0.00           H
ATOM    586  SD  MET A 620      56.050  36.000  60.610  1.00  0.00           S
ATOM    587  CE  MET A 620      57.550  35.920  61.620  1.00  0.00           C
ATOM    588  HE1 MET A 620      58.040  36.890  61.870  1.00  0.00           H
ATOM    589  HE2 MET A 620      58.320  35.290  61.130  1.00  0.00           H
ATOM    590  HE3 MET A 620      57.090  35.630  62.590  1.00  0.00           H
ATOM    591  C   MET A 620      57.030  40.340  59.320  1.00  0.00           C
ATOM    592  O   MET A 620      56.490  40.860  60.300  1.00  0.00           O
ATOM    593  N   SER A 621      58.070  40.960  58.710  1.00  0.00           N
ATOM    594  HN  SER A 621      58.440  40.580  57.870  1.00  0.00           H
ATOM    595  CA  SER A 621      58.670  42.190  59.230  1.00  0.00           C
ATOM    596  HA  SER A 621      59.160  41.940  60.160  1.00  0.00           H
ATOM    597  CB  SER A 621      59.890  42.550  58.320  1.00  0.00           C
ATOM    598  HB1 SER A 621      59.450  42.940  57.380  1.00  0.00           H
ATOM    599  HB2 SER A 621      60.440  41.620  58.050  1.00  0.00           H
ATOM    600  OG  SER A 621      60.780  43.450  59.020  1.00  0.00           O
ATOM    601  HG1 SER A 621      60.390  44.320  59.090  1.00  0.00           H
ATOM    602  C   SER A 621      57.720  43.370  59.350  1.00  0.00           C
ATOM    603  O   SER A 621      57.810  44.030  60.440  1.00  0.00           O
ATOM    604  N   PRO A 622      56.810  43.750  58.480  1.00  0.00           N
ATOM    605  CD  PRO A 622      56.670  43.310  57.040  1.00  0.00           C
ATOM    606  HD1 PRO A 622      56.800  42.230  56.820  1.00  0.00           H
ATOM    607  HD2 PRO A 622      57.420  43.870  56.440  1.00  0.00           H
ATOM    608  CA  PRO A 622      55.860  44.810  58.850  1.00  0.00           C
ATOM    609  HA  PRO A 622      56.450  45.630  59.240  1.00  0.00           H
ATOM    610  CB  PRO A 622      55.110  45.150  57.550  1.00  0.00           C
ATOM    611  HB1 PRO A 622      55.630  45.920  56.930  1.00  0.00           H
ATOM    612  HB2 PRO A 622      54.040  45.430  57.650  1.00  0.00           H
ATOM    613  CG  PRO A 622      55.310  43.830  56.640  1.00  0.00           C
ATOM    614  HG1 PRO A 622      54.370  43.290  56.900  1.00  0.00           H
ATOM    615  HG2 PRO A 622      55.250  44.080  55.560  1.00  0.00           H
ATOM    616  C   PRO A 622      54.770  44.280  59.800  1.00  0.00           C
ATOM    617  O   PRO A 622      54.440  45.160  60.590  1.00  0.00           O
ATOM    618  N   VAL A 623      54.200  43.070  59.750  1.00  0.00           N
ATOM    619  HN  VAL A 623      54.640  42.380  59.190  1.00  0.00           H
ATOM    620  CA  VAL A 623      53.070  42.590  60.550  1.00  0.00           C
ATOM    621  HA  VAL A 623      52.200  43.190  60.350  1.00  0.00           H
ATOM    622  CB  VAL A 623      52.630  41.230  60.030  1.00  0.00           C
ATOM    623  HB  VAL A 623      53.520  40.610  59.800  1.00  0.00           H
ATOM    624  CG1 VAL A 623      51.790  40.500  61.100  1.00  0.00           C
ATOM    625 HG11 VAL A 623      51.190  41.250  61.660  1.00  0.00           H
ATOM    626 HG12 VAL A 623      52.490  39.980  61.790  1.00  0.00           H
ATOM    627 HG13 VAL A 623      51.120  39.770  60.590  1.00  0.00           H
ATOM    628  CG2 VAL A 623      51.860  41.310  58.720  1.00  0.00           C
ATOM    629 HG21 VAL A 623      52.440  41.950  58.010  1.00  0.00           H
ATOM    630 HG22 VAL A 623      50.850  41.750  58.880  1.00  0.00           H
ATOM    631 HG23 VAL A 623      51.870  40.300  58.280  1.00  0.00           H
ATOM    632  C   VAL A 623      53.330  42.620  62.070  1.00  0.00           C
ATOM    633  O   VAL A 623      52.530  43.180  62.870  1.00  0.00           O
ATOM    634  N   ILE A 624      54.510  42.160  62.460  1.00  0.00           N
ATOM    635  HN  ILE A 624      55.070  41.650  61.800  1.00  0.00           H
ATOM    636  CA  ILE A 624      54.980  42.310  63.860  1.00  0.00           C
ATOM    637  HA  ILE A 624      54.160  42.210  64.550  1.00  0.00           H
ATOM    638  CB  ILE A 624      55.870  41.110  64.300  1.00  0.00           C
ATOM    639  HB  ILE A 624      55.830  41.260  65.390  1.00  0.00           H
ATOM    640  CG2 ILE A 624      55.000  39.870  64.070  1.00  0.00           C
ATOM    641 HG21 ILE A 624      55.200  39.490  63.050  1.00  0.00           H
ATOM    642 HG22 ILE A 624      53.920  40.050  64.210  1.00  0.00           H
ATOM    643 HG23 ILE A 624      55.420  39.090  64.750  1.00  0.00           H
ATOM    644  CG1 ILE A 624      57.330  41.120  63.790  1.00  0.00           C
ATOM    645 HG11 ILE A 624      57.770  42.130  63.910  1.00  0.00           H
ATOM    646 HG12 ILE A 624      57.260  40.900  62.700  1.00  0.00           H
ATOM    647  CD  ILE A 624      58.200  40.180  64.570  1.00  0.00           C
ATOM    648  HD1 ILE A 624      58.380  40.550  65.610  1.00  0.00           H
ATOM    649  HD2 ILE A 624      59.180  40.000  64.080  1.00  0.00           H
ATOM    650  HD3 ILE A 624      57.650  39.210  64.600  1.00  0.00           H
ATOM    651  C   ILE A 624      55.560  43.660  64.200  1.00  0.00           C
ATOM    652  O   ILE A 624      55.440  44.030  65.380  1.00  0.00           O
ATOM    653  N   THR A 625      56.080  44.430  63.220  1.00  0.00           N
ATOM    654  HN  THR A 625      56.320  44.120  62.310  1.00  0.00           H
ATOM    655  CA  THR A 625      56.320  45.870  63.560  1.00  0.00           C
ATOM    656  HA  THR A 625      56.950  45.930  64.440  1.00  0.00           H
ATOM    657  CB  THR A 625      56.960  46.670  62.360  1.00  0.00           C
ATOM    658  HB  THR A 625      56.370  46.570  61.420  1.00  0.00           H
ATOM    659  OG1 THR A 625      58.270  46.150  62.070  1.00  0.00           O
ATOM    660  HG1 THR A 625      58.230  45.190  62.000  1.00  0.00           H
ATOM    661  CG2 THR A 625      57.160  48.140  62.680  1.00  0.00           C
ATOM    662 HG21 THR A 625      57.480  48.800  61.840  1.00  0.00           H
ATOM    663 HG22 THR A 625      57.920  48.170  63.490  1.00  0.00           H
ATOM    664 HG23 THR A 625      56.250  48.590  63.130  1.00  0.00           H
ATOM    665  C   THR A 625      54.990  46.560  63.830  1.00  0.00           C
ATOM    666  O   THR A 625      54.890  47.330  64.790  1.00  0.00           O
ATOM    667  N   PHE A 626      53.970  46.320  63.070  1.00  0.00           N
ATOM    668  HN  PHE A 626      54.060  45.750  62.250  1.00  0.00           H
ATOM    669  CA  PHE A 626      52.700  46.960  63.290  1.00  0.00           C
ATOM    670  HA  PHE A 626      52.930  48.000  63.510  1.00  0.00           H
ATOM    671  CB  PHE A 626      51.750  46.980  62.090  1.00  0.00           C
ATOM    672  HB1 PHE A 626      50.780  47.440  62.390  1.00  0.00           H
ATOM    673  HB2 PHE A 626      51.540  45.930  61.780  1.00  0.00           H
ATOM    674  CG  PHE A 626      52.300  47.760  60.920  1.00  0.00           C
ATOM    675  CD1 PHE A 626      52.340  47.230  59.610  1.00  0.00           C
ATOM    676  HD1 PHE A 626      52.050  46.200  59.520  1.00  0.00           H
ATOM    677  CE1 PHE A 626      52.800  47.970  58.520  1.00  0.00           C
ATOM    678  HE1 PHE A 626      52.850  47.490  57.560  1.00  0.00           H
ATOM    679  CZ  PHE A 626      53.080  49.330  58.750  1.00  0.00           C
ATOM    680  HZ  PHE A 626      53.510  49.790  57.870  1.00  0.00           H
ATOM    681  CD2 PHE A 626      52.580  49.140  61.110  1.00  0.00           C
ATOM    682  HD2 PHE A 626      52.290  49.700  61.990  1.00  0.00           H
ATOM    683  CE2 PHE A 626      52.930  49.890  59.960  1.00  0.00           C
ATOM    684  HE2 PHE A 626      53.120  50.950  60.080  1.00  0.00           H
ATOM    685  C   PHE A 626      51.870  46.460  64.460  1.00  0.00           C
ATOM    686  O   PHE A 626      51.100  47.190  64.980  1.00  0.00           O
ATOM    687  N   GLY A 627      52.070  45.160  64.810  1.00  0.00           N
ATOM    688  HN  GLY A 627      52.580  44.660  64.120  1.00  0.00           H
ATOM    689  CA  GLY A 627      51.330  44.580  65.960  1.00  0.00           C
ATOM    690  HA1 GLY A 627      51.350  43.510  65.800  1.00  0.00           H
ATOM    691  HA2 GLY A 627      50.360  45.050  66.040  1.00  0.00           H
ATOM    692  C   GLY A 627      52.040  44.940  67.220  1.00  0.00           C
ATOM    693  O   GLY A 627      51.420  44.880  68.250  1.00  0.00           O
ATOM    694  N   GLY A 628      53.360  45.310  67.090  1.00  0.00           N
ATOM    695  HN  GLY A 628      53.730  45.100  66.190  1.00  0.00           H
ATOM    696  CA  GLY A 628      54.070  45.920  68.240  1.00  0.00           C
ATOM    697  HA1 GLY A 628      55.080  46.030  67.880  1.00  0.00           H
ATOM    698  HA2 GLY A 628      54.070  45.310  69.140  1.00  0.00           H
ATOM    699  C   GLY A 628      53.600  47.380  68.420  1.00  0.00           C
ATOM    700  O   GLY A 628      53.350  47.830  69.520  1.00  0.00           O
ATOM    701  N   LEU A 629      53.510  48.210  67.340  1.00  0.00           N
ATOM    702  HN  LEU A 629      53.550  47.680  66.500  1.00  0.00           H
ATOM    703  CA  LEU A 629      53.070  49.570  67.350  1.00  0.00           C
ATOM    704  HA  LEU A 629      53.730  50.180  67.950  1.00  0.00           H
ATOM    705  CB  LEU A 629      53.030  50.210  65.870  1.00  0.00           C
ATOM    706  HB1 LEU A 629      52.470  51.190  65.940  1.00  0.00           H
ATOM    707  HB2 LEU A 629      52.420  49.440  65.380  1.00  0.00           H
ATOM    708  CG  LEU A 629      54.400  50.570  65.190  1.00  0.00           C
ATOM    709  HG  LEU A 629      55.040  49.670  65.090  1.00  0.00           H
ATOM    710  CD1 LEU A 629      54.200  51.190  63.860  1.00  0.00           C
ATOM    711 HD11 LEU A 629      53.560  52.090  63.950  1.00  0.00           H
ATOM    712 HD12 LEU A 629      53.650  50.470  63.230  1.00  0.00           H
ATOM    713 HD13 LEU A 629      55.210  51.380  63.430  1.00  0.00           H
ATOM    714  CD2 LEU A 629      55.310  51.520  66.040  1.00  0.00           C
ATOM    715 HD21 LEU A 629      56.340  51.710  65.670  1.00  0.00           H
ATOM    716 HD22 LEU A 629      55.460  51.200  67.100  1.00  0.00           H
ATOM    717 HD23 LEU A 629      54.760  52.480  66.210  1.00  0.00           H
ATOM    718  C   LEU A 629      51.640  49.710  67.910  1.00  0.00           C
ATOM    719  O   LEU A 629      51.250  50.520  68.740  1.00  0.00           O
ATOM    720  N   LEU A 630      50.700  48.850  67.490  1.00  0.00           N
ATOM    721  HN  LEU A 630      50.990  48.200  66.790  1.00  0.00           H
ATOM    722  CA  LEU A 630      49.320  48.810  68.020  1.00  0.00           C
ATOM    723  HA  LEU A 630      48.880  49.790  68.090  1.00  0.00           H
ATOM    724  CB  LEU A 630      48.380  47.970  67.080  1.00  0.00           C
ATOM    725  HB1 LEU A 630      47.430  47.630  67.540  1.00  0.00           H
ATOM    726  HB2 LEU A 630      48.870  46.990  66.870  1.00  0.00           H
ATOM    727  CG  LEU A 630      48.070  48.510  65.700  1.00  0.00           C
ATOM    728  HG  LEU A 630      48.930  49.040  65.240  1.00  0.00           H
ATOM    729  CD1 LEU A 630      47.680  47.460  64.630  1.00  0.00           C
ATOM    730 HD11 LEU A 630      48.490  46.730  64.420  1.00  0.00           H
ATOM    731 HD12 LEU A 630      47.450  47.890  63.650  1.00  0.00           H
ATOM    732 HD13 LEU A 630      46.790  46.880  64.960  1.00  0.00           H
ATOM    733  CD2 LEU A 630      47.070  49.710  65.820  1.00  0.00           C
ATOM    734 HD21 LEU A 630      47.490  50.600  66.340  1.00  0.00           H
ATOM    735 HD22 LEU A 630      46.060  49.500  66.220  1.00  0.00           H
ATOM    736 HD23 LEU A 630      46.800  50.100  64.810  1.00  0.00           H
ATOM    737  C   LEU A 630      49.250  48.160  69.360  1.00  0.00           C
ATOM    738  O   LEU A 630      48.420  48.510  70.200  1.00  0.00           O
ATOM    739  N   GLY A 631      50.190  47.280  69.710  1.00  0.00           N
ATOM    740  HN  GLY A 631      50.800  46.940  69.000  1.00  0.00           H
ATOM    741  CA  GLY A 631      50.280  46.690  71.000  1.00  0.00           C
ATOM    742  HA1 GLY A 631      51.140  46.050  71.120  1.00  0.00           H
ATOM    743  HA2 GLY A 631      49.310  46.240  71.100  1.00  0.00           H
ATOM    744  C   GLY A 631      50.590  47.690  72.070  1.00  0.00           C
ATOM    745  O   GLY A 631      49.890  47.730  73.080  1.00  0.00           O
ATOM    746  N   GLU A 632      51.620  48.520  71.870  1.00  0.00           N
ATOM    747  HN  GLU A 632      52.180  48.370  71.060  1.00  0.00           H
ATOM    748  CA  GLU A 632      52.030  49.560  72.820  1.00  0.00           C
ATOM    749  HA  GLU A 632      51.830  49.100  73.770  1.00  0.00           H
ATOM    750  CB  GLU A 632      53.480  49.950  72.570  1.00  0.00           C
ATOM    751  HB1 GLU A 632      53.720  50.920  73.070  1.00  0.00           H
ATOM    752  HB2 GLU A 632      53.710  50.080  71.490  1.00  0.00           H
ATOM    753  CG  GLU A 632      54.350  48.840  73.120  1.00  0.00           C
ATOM    754  HG1 GLU A 632      54.330  48.020  72.380  1.00  0.00           H
ATOM    755  HG2 GLU A 632      53.950  48.480  74.090  1.00  0.00           H
ATOM    756  CD  GLU A 632      55.750  49.340  73.300  1.00  0.00           C
ATOM    757  OE1 GLU A 632      56.700  49.000  72.490  1.00  0.00           O
ATOM    758  OE2 GLU A 632      56.020  50.050  74.320  1.00  0.00           O
ATOM    759  C   GLU A 632      51.170  50.750  72.830  1.00  0.00           C
ATOM    760  O   GLU A 632      51.050  51.380  73.860  1.00  0.00           O
ATOM    761  N   ALA A 633      50.460  51.060  71.740  1.00  0.00           N
ATOM    762  HN  ALA A 633      50.700  50.580  70.910  1.00  0.00           H
ATOM    763  CA  ALA A 633      49.660  52.210  71.660  1.00  0.00           C
ATOM    764  HA  ALA A 633      49.990  52.990  72.310  1.00  0.00           H
ATOM    765  CB  ALA A 633      49.810  52.920  70.290  1.00  0.00           C
ATOM    766  HB1 ALA A 633      49.140  53.790  70.450  1.00  0.00           H
ATOM    767  HB2 ALA A 633      49.590  52.300  69.390  1.00  0.00           H
ATOM    768  HB3 ALA A 633      50.880  53.200  70.200  1.00  0.00           H
ATOM    769  C   ALA A 633      48.210  51.960  72.050  1.00  0.00           C
ATOM    770  O   ALA A 633      47.720  52.590  72.960  1.00  0.00           O
ATOM    771  N   THR A 634      47.630  50.870  71.620  1.00  0.00           N
ATOM    772  HN  THR A 634      48.050  50.190  71.030  1.00  0.00           H
ATOM    773  CA  THR A 634      46.270  50.440  72.080  1.00  0.00           C
ATOM    774  HA  THR A 634      45.650  51.320  72.230  1.00  0.00           H
ATOM    775  CB  THR A 634      45.470  49.680  70.980  1.00  0.00           C
ATOM    776  HB  THR A 634      44.370  49.670  71.190  1.00  0.00           H
ATOM    777  OG1 THR A 634      45.850  48.310  70.840  1.00  0.00           O
ATOM    778  HG1 THR A 634      46.780  48.270  70.580  1.00  0.00           H
ATOM    779  CG2 THR A 634      45.680  50.280  69.530  1.00  0.00           C
ATOM    780 HG21 THR A 634      45.270  49.680  68.680  1.00  0.00           H
ATOM    781 HG22 THR A 634      46.770  50.360  69.340  1.00  0.00           H
ATOM    782 HG23 THR A 634      45.380  51.340  69.440  1.00  0.00           H
ATOM    783  C   THR A 634      46.250  49.690  73.410  1.00  0.00           C
ATOM    784  O   THR A 634      45.220  49.010  73.740  1.00  0.00           O
ATOM    785  N   GLU A 635      47.360  49.770  74.190  1.00  0.00           N
ATOM    786  HN  GLU A 635      48.150  50.280  73.860  1.00  0.00           H
ATOM    787  CA  GLU A 635      47.460  49.280  75.500  1.00  0.00           C
ATOM    788  HA  GLU A 635      48.470  49.480  75.800  1.00  0.00           H
ATOM    789  CB  GLU A 635      46.620  50.180  76.370  1.00  0.00           C
ATOM    790  HB1 GLU A 635      46.740  49.670  77.350  1.00  0.00           H
ATOM    791  HB2 GLU A 635      45.600  50.040  75.960  1.00  0.00           H
ATOM    792  CG  GLU A 635      47.030  51.690  76.460  1.00  0.00           C
ATOM    793  HG1 GLU A 635      46.850  52.070  75.430  1.00  0.00           H
ATOM    794  HG2 GLU A 635      48.120  51.830  76.660  1.00  0.00           H
ATOM    795  CD  GLU A 635      46.190  52.570  77.410  1.00  0.00           C
ATOM    796  OE1 GLU A 635      46.320  52.410  78.650  1.00  0.00           O
ATOM    797  OE2 GLU A 635      45.430  53.500  76.960  1.00  0.00           O
ATOM    798  C   GLU A 635      47.170  47.750  75.740  1.00  0.00           C
ATOM    799  O   GLU A 635      46.850  47.270  76.840  1.00  0.00           O
ATOM    800  N   GLY A 636      47.430  46.850  74.760  1.00  0.00           N
ATOM    801  HN  GLY A 636      47.690  47.210  73.860  1.00  0.00           H
ATOM    802  CA  GLY A 636      47.430  45.430  74.970  1.00  0.00           C
ATOM    803  HA1 GLY A 636      47.390  45.150  76.010  1.00  0.00           H
ATOM    804  HA2 GLY A 636      48.250  45.000  74.420  1.00  0.00           H
ATOM    805  C   GLY A 636      46.250  44.920  74.310  1.00  0.00           C
ATOM    806  O   GLY A 636      46.080  43.750  74.320  1.00  0.00           O
ATOM    807  N   ARG A 637      45.370  45.820  73.750  1.00  0.00           N
ATOM    808  HN  ARG A 637      45.550  46.780  73.870  1.00  0.00           H
ATOM    809  CA  ARG A 637      44.180  45.380  73.130  1.00  0.00           C
ATOM    810  HA  ARG A 637      43.730  44.830  73.940  1.00  0.00           H
ATOM    811  CB  ARG A 637      43.180  46.540  72.860  1.00  0.00           C
ATOM    812  HB1 ARG A 637      42.420  46.150  72.150  1.00  0.00           H
ATOM    813  HB2 ARG A 637      43.620  47.440  72.360  1.00  0.00           H
ATOM    814  CG  ARG A 637      42.530  46.920  74.240  1.00  0.00           C
ATOM    815  HG1 ARG A 637      43.340  46.920  74.990  1.00  0.00           H
ATOM    816  HG2 ARG A 637      41.820  46.150  74.600  1.00  0.00           H
ATOM    817  CD  ARG A 637      41.860  48.340  74.150  1.00  0.00           C
ATOM    818  HD1 ARG A 637      41.220  48.380  73.230  1.00  0.00           H
ATOM    819  HD2 ARG A 637      42.580  49.170  73.970  1.00  0.00           H
ATOM    820  NE  ARG A 637      41.100  48.550  75.410  1.00  0.00           N
ATOM    821  HE  ARG A 637      40.150  48.240  75.360  1.00  0.00           H
ATOM    822  CZ  ARG A 637      41.610  48.850  76.640  1.00  0.00           C
ATOM    823  NH1 ARG A 637      42.860  49.100  76.860  1.00  0.00           N
ATOM    824 HH11 ARG A 637      43.230  49.650  77.620  1.00  0.00           H
ATOM    825 HH12 ARG A 637      43.460  49.200  76.070  1.00  0.00           H
ATOM    826  NH2 ARG A 637      40.770  48.810  77.680  1.00  0.00           N
ATOM    827 HH21 ARG A 637      39.790  48.770  77.490  1.00  0.00           H
ATOM    828 HH22 ARG A 637      41.010  48.940  78.640  1.00  0.00           H
ATOM    829  C   ARG A 637      44.350  44.490  71.970  1.00  0.00           C
ATOM    830  O   ARG A 637      43.670  43.470  71.820  1.00  0.00           O
ATOM    831  N   LEU A 638      45.250  44.920  71.000  1.00  0.00           N
ATOM    832  HN  LEU A 638      45.670  45.800  71.230  1.00  0.00           H
ATOM    833  CA  LEU A 638      45.500  44.460  69.660  1.00  0.00           C
ATOM    834  HA  LEU A 638      45.160  43.440  69.560  1.00  0.00           H
ATOM    835  CB  LEU A 638      44.910  45.400  68.550  1.00  0.00           C
ATOM    836  HB1 LEU A 638      45.100  44.960  67.560  1.00  0.00           H
ATOM    837  HB2 LEU A 638      45.400  46.400  68.570  1.00  0.00           H
ATOM    838  CG  LEU A 638      43.430  45.670  68.470  1.00  0.00           C
ATOM    839  HG  LEU A 638      43.100  46.010  69.470  1.00  0.00           H
ATOM    840  CD1 LEU A 638      43.090  46.730  67.490  1.00  0.00           C
ATOM    841 HD11 LEU A 638      43.360  46.460  66.450  1.00  0.00           H
ATOM    842 HD12 LEU A 638      43.640  47.690  67.660  1.00  0.00           H
ATOM    843 HD13 LEU A 638      42.000  46.950  67.410  1.00  0.00           H
ATOM    844  CD2 LEU A 638      42.670  44.380  68.270  1.00  0.00           C
ATOM    845 HD21 LEU A 638      42.800  43.970  67.250  1.00  0.00           H
ATOM    846 HD22 LEU A 638      41.580  44.430  68.510  1.00  0.00           H
ATOM    847 HD23 LEU A 638      43.100  43.620  68.960  1.00  0.00           H
ATOM    848  C   LEU A 638      47.000  44.420  69.570  1.00  0.00           C
ATOM    849  O   LEU A 638      47.650  45.490  69.490  1.00  0.00           O
ATOM    850  N   SER A 639      47.530  43.210  69.600  1.00  0.00           N
ATOM    851  HN  SER A 639      47.020  42.360  69.590  1.00  0.00           H
ATOM    852  CA  SER A 639      49.030  42.900  69.690  1.00  0.00           C
ATOM    853  HA  SER A 639      49.540  43.850  69.810  1.00  0.00           H
ATOM    854  CB  SER A 639      49.370  42.040  70.930  1.00  0.00           C
ATOM    855  HB1 SER A 639      48.960  42.470  71.880  1.00  0.00           H
ATOM    856  HB2 SER A 639      50.470  42.060  71.050  1.00  0.00           H
ATOM    857  OG  SER A 639      49.070  40.640  70.850  1.00  0.00           O
ATOM    858  HG1 SER A 639      48.180  40.610  70.480  1.00  0.00           H
ATOM    859  C   SER A 639      49.450  42.150  68.420  1.00  0.00           C
ATOM    860  O   SER A 639      48.680  42.040  67.530  1.00  0.00           O
ATOM    861  N   ALA A 640      50.710  41.600  68.420  1.00  0.00           N
ATOM    862  HN  ALA A 640      51.250  41.740  69.260  1.00  0.00           H
ATOM    863  CA  ALA A 640      51.340  40.770  67.410  1.00  0.00           C
ATOM    864  HA  ALA A 640      51.520  41.340  66.510  1.00  0.00           H
ATOM    865  CB  ALA A 640      52.630  40.280  68.080  1.00  0.00           C
ATOM    866  HB1 ALA A 640      52.450  39.880  69.100  1.00  0.00           H
ATOM    867  HB2 ALA A 640      53.350  41.120  68.080  1.00  0.00           H
ATOM    868  HB3 ALA A 640      53.110  39.490  67.470  1.00  0.00           H
ATOM    869  C   ALA A 640      50.550  39.520  67.070  1.00  0.00           C
ATOM    870  O   ALA A 640      50.340  39.240  65.880  1.00  0.00           O
ATOM    871  N   ILE A 641      50.090  38.710  68.060  1.00  0.00           N
ATOM    872  HN  ILE A 641      50.250  39.010  69.000  1.00  0.00           H
ATOM    873  CA  ILE A 641      49.240  37.560  67.790  1.00  0.00           C
ATOM    874  HA  ILE A 641      49.750  36.960  67.050  1.00  0.00           H
ATOM    875  CB  ILE A 641      49.000  36.720  69.030  1.00  0.00           C
ATOM    876  HB  ILE A 641      48.520  37.350  69.800  1.00  0.00           H
ATOM    877  CG2 ILE A 641      48.030  35.560  68.780  1.00  0.00           C
ATOM    878 HG21 ILE A 641      48.320  34.980  67.880  1.00  0.00           H
ATOM    879 HG22 ILE A 641      47.050  36.030  68.540  1.00  0.00           H
ATOM    880 HG23 ILE A 641      47.900  34.930  69.680  1.00  0.00           H
ATOM    881  CG1 ILE A 641      50.290  36.230  69.770  1.00  0.00           C
ATOM    882 HG11 ILE A 641      49.970  35.640  70.650  1.00  0.00           H
ATOM    883 HG12 ILE A 641      50.970  37.000  70.180  1.00  0.00           H
ATOM    884  CD  ILE A 641      51.150  35.310  68.820  1.00  0.00           C
ATOM    885  HD1 ILE A 641      50.510  34.720  68.130  1.00  0.00           H
ATOM    886  HD2 ILE A 641      51.830  34.680  69.440  1.00  0.00           H
ATOM    887  HD3 ILE A 641      51.760  36.010  68.210  1.00  0.00           H
ATOM    888  C   ILE A 641      47.930  37.860  67.160  1.00  0.00           C
ATOM    889  O   ILE A 641      47.540  37.200  66.160  1.00  0.00           O
ATOM    890  N   GLU A 642      47.180  38.940  67.540  1.00  0.00           N
ATOM    891  HN  GLU A 642      47.430  39.560  68.270  1.00  0.00           H
ATOM    892  CA  GLU A 642      45.900  39.200  66.910  1.00  0.00           C
ATOM    893  HA  GLU A 642      45.280  38.310  66.900  1.00  0.00           H
ATOM    894  CB  GLU A 642      45.060  40.360  67.550  1.00  0.00           C
ATOM    895  HB1 GLU A 642      44.230  40.690  66.900  1.00  0.00           H
ATOM    896  HB2 GLU A 642      45.850  41.130  67.650  1.00  0.00           H
ATOM    897  CG  GLU A 642      44.570  39.970  69.010  1.00  0.00           C
ATOM    898  HG1 GLU A 642      44.500  38.860  69.090  1.00  0.00           H
ATOM    899  HG2 GLU A 642      43.690  40.580  69.320  1.00  0.00           H
ATOM    900  CD  GLU A 642      45.560  40.380  70.200  1.00  0.00           C
ATOM    901  OE1 GLU A 642      46.670  40.740  69.820  1.00  0.00           O
ATOM    902  OE2 GLU A 642      45.190  40.360  71.430  1.00  0.00           O
ATOM    903  C   GLU A 642      46.200  39.700  65.440  1.00  0.00           C
ATOM    904  O   GLU A 642      45.510  39.280  64.520  1.00  0.00           O
ATOM    905  N   SER A 643      47.330  40.480  65.330  1.00  0.00           N
ATOM    906  HN  SER A 643      47.890  40.770  66.100  1.00  0.00           H
ATOM    907  CA  SER A 643      47.830  40.880  64.010  1.00  0.00           C
ATOM    908  HA  SER A 643      47.030  41.400  63.500  1.00  0.00           H
ATOM    909  CB  SER A 643      48.890  41.950  64.160  1.00  0.00           C
ATOM    910  HB1 SER A 643      49.240  42.220  63.140  1.00  0.00           H
ATOM    911  HB2 SER A 643      49.750  41.630  64.790  1.00  0.00           H
ATOM    912  OG  SER A 643      48.290  43.100  64.780  1.00  0.00           O
ATOM    913  HG1 SER A 643      48.260  42.970  65.730  1.00  0.00           H
ATOM    914  C   SER A 643      48.280  39.790  63.030  1.00  0.00           C
ATOM    915  O   SER A 643      47.740  39.690  61.890  1.00  0.00           O
ATOM    916  N   LEU A 644      49.050  38.770  63.480  1.00  0.00           N
ATOM    917  HN  LEU A 644      49.490  38.870  64.370  1.00  0.00           H
ATOM    918  CA  LEU A 644      49.350  37.540  62.770  1.00  0.00           C
ATOM    919  HA  LEU A 644      49.690  37.790  61.780  1.00  0.00           H
ATOM    920  CB  LEU A 644      50.540  36.750  63.420  1.00  0.00           C
ATOM    921  HB1 LEU A 644      50.630  35.710  63.050  1.00  0.00           H
ATOM    922  HB2 LEU A 644      50.270  36.570  64.490  1.00  0.00           H
ATOM    923  CG  LEU A 644      51.990  37.350  63.360  1.00  0.00           C
ATOM    924  HG  LEU A 644      51.810  38.440  63.390  1.00  0.00           H
ATOM    925  CD1 LEU A 644      52.830  37.000  64.580  1.00  0.00           C
ATOM    926 HD11 LEU A 644      52.420  37.310  65.560  1.00  0.00           H
ATOM    927 HD12 LEU A 644      53.840  37.480  64.550  1.00  0.00           H
ATOM    928 HD13 LEU A 644      52.970  35.920  64.740  1.00  0.00           H
ATOM    929  CD2 LEU A 644      52.780  37.140  61.990  1.00  0.00           C
ATOM    930 HD21 LEU A 644      52.110  37.430  61.150  1.00  0.00           H
ATOM    931 HD22 LEU A 644      53.030  36.070  61.830  1.00  0.00           H
ATOM    932 HD23 LEU A 644      53.690  37.770  62.050  1.00  0.00           H
ATOM    933  C   LEU A 644      48.080  36.690  62.470  1.00  0.00           C
ATOM    934  O   LEU A 644      47.790  36.360  61.270  1.00  0.00           O
ATOM    935  N   PHE A 645      47.230  36.440  63.480  1.00  0.00           N
ATOM    936  HN  PHE A 645      47.490  36.850  64.350  1.00  0.00           H
ATOM    937  CA  PHE A 645      45.980  35.720  63.430  1.00  0.00           C
ATOM    938  HA  PHE A 645      46.290  34.780  62.990  1.00  0.00           H
ATOM    939  CB  PHE A 645      45.400  35.440  64.860  1.00  0.00           C
ATOM    940  HB1 PHE A 645      45.460  36.390  65.450  1.00  0.00           H
ATOM    941  HB2 PHE A 645      45.990  34.610  65.300  1.00  0.00           H
ATOM    942  CG  PHE A 645      43.960  34.890  64.980  1.00  0.00           C
ATOM    943  CD1 PHE A 645      42.900  35.590  65.630  1.00  0.00           C
ATOM    944  HD1 PHE A 645      43.050  36.380  66.340  1.00  0.00           H
ATOM    945  CE1 PHE A 645      41.580  35.180  65.550  1.00  0.00           C
ATOM    946  HE1 PHE A 645      40.830  35.730  66.100  1.00  0.00           H
ATOM    947  CZ  PHE A 645      41.340  33.950  64.870  1.00  0.00           C
ATOM    948  HZ  PHE A 645      40.320  33.560  64.860  1.00  0.00           H
ATOM    949  CD2 PHE A 645      43.630  33.790  64.240  1.00  0.00           C
ATOM    950  HD2 PHE A 645      44.410  33.260  63.720  1.00  0.00           H
ATOM    951  CE2 PHE A 645      42.380  33.240  64.190  1.00  0.00           C
ATOM    952  HE2 PHE A 645      42.180  32.400  63.550  1.00  0.00           H
ATOM    953  C   PHE A 645      44.950  36.270  62.500  1.00  0.00           C
ATOM    954  O   PHE A 645      44.380  35.570  61.640  1.00  0.00           O
ATOM    955  N   GLY A 646      44.670  37.610  62.490  1.00  0.00           N
ATOM    956  HN  GLY A 646      44.920  38.230  63.230  1.00  0.00           H
ATOM    957  CA  GLY A 646      43.600  38.070  61.650  1.00  0.00           C
ATOM    958  HA1 GLY A 646      43.250  38.970  62.120  1.00  0.00           H
ATOM    959  HA2 GLY A 646      42.780  37.370  61.650  1.00  0.00           H
ATOM    960  C   GLY A 646      43.980  38.250  60.200  1.00  0.00           C
ATOM    961  O   GLY A 646      43.140  38.050  59.350  1.00  0.00           O
ATOM    962  N   ALA A 647      45.220  38.610  59.870  1.00  0.00           N
ATOM    963  HN  ALA A 647      45.910  38.770  60.580  1.00  0.00           H
ATOM    964  CA  ALA A 647      45.770  38.640  58.530  1.00  0.00           C
ATOM    965  HA  ALA A 647      45.190  39.250  57.860  1.00  0.00           H
ATOM    966  CB  ALA A 647      47.190  39.240  58.450  1.00  0.00           C
ATOM    967  HB1 ALA A 647      47.600  39.080  57.430  1.00  0.00           H
ATOM    968  HB2 ALA A 647      47.740  38.620  59.210  1.00  0.00           H
ATOM    969  HB3 ALA A 647      47.190  40.310  58.770  1.00  0.00           H
ATOM    970  C   ALA A 647      45.850  37.210  58.020  1.00  0.00           C
ATOM    971  O   ALA A 647      45.350  36.980  56.910  1.00  0.00           O
ATOM    972  N   SER A 648      46.380  36.300  58.830  1.00  0.00           N
ATOM    973  HN  SER A 648      46.650  36.560  59.750  1.00  0.00           H
ATOM    974  CA  SER A 648      46.350  34.860  58.550  1.00  0.00           C
ATOM    975  HA  SER A 648      46.900  34.560  57.660  1.00  0.00           H
ATOM    976  CB  SER A 648      46.910  34.070  59.780  1.00  0.00           C
ATOM    977  HB1 SER A 648      46.330  34.400  60.660  1.00  0.00           H
ATOM    978  HB2 SER A 648      47.980  34.320  59.960  1.00  0.00           H
ATOM    979  OG  SER A 648      46.860  32.660  59.680  1.00  0.00           O
ATOM    980  HG1 SER A 648      47.370  32.370  58.920  1.00  0.00           H
ATOM    981  C   SER A 648      44.930  34.380  58.240  1.00  0.00           C
ATOM    982  O   SER A 648      44.730  33.990  57.100  1.00  0.00           O
ATOM    983  N   LEU A 649      44.020  34.640  59.120  1.00  0.00           N
ATOM    984  HN  LEU A 649      44.260  35.000  60.030  1.00  0.00           H
ATOM    985  CA  LEU A 649      42.610  34.200  58.980  1.00  0.00           C
ATOM    986  HA  LEU A 649      42.500  33.130  58.840  1.00  0.00           H
ATOM    987  CB  LEU A 649      41.790  34.730  60.160  1.00  0.00           C
ATOM    988  HB1 LEU A 649      41.890  35.840  60.070  1.00  0.00           H
ATOM    989  HB2 LEU A 649      42.310  34.480  61.110  1.00  0.00           H
ATOM    990  CG  LEU A 649      40.360  34.360  60.270  1.00  0.00           C
ATOM    991  HG  LEU A 649      39.870  34.580  59.290  1.00  0.00           H
ATOM    992  CD1 LEU A 649      40.120  32.880  60.620  1.00  0.00           C
ATOM    993 HD11 LEU A 649      40.520  32.100  59.950  1.00  0.00           H
ATOM    994 HD12 LEU A 649      39.060  32.650  60.890  1.00  0.00           H
ATOM    995 HD13 LEU A 649      40.690  32.610  61.540  1.00  0.00           H
ATOM    996  CD2 LEU A 649      39.650  35.160  61.350  1.00  0.00           C
ATOM    997 HD21 LEU A 649      38.660  34.890  61.760  1.00  0.00           H
ATOM    998 HD22 LEU A 649      39.730  36.240  61.120  1.00  0.00           H
ATOM    999 HD23 LEU A 649      40.350  35.030  62.200  1.00  0.00           H
ATOM   1000  C   LEU A 649      42.020  34.740  57.650  1.00  0.00           C
ATOM   1001  O   LEU A 649      41.430  34.030  56.870  1.00  0.00           O
ATOM   1002  N   THR A 650      42.250  36.040  57.490  1.00  0.00           N
ATOM   1003  HN  THR A 650      42.920  36.550  58.020  1.00  0.00           H
ATOM   1004  CA  THR A 650      41.710  36.810  56.350  1.00  0.00           C
ATOM   1005  HA  THR A 650      40.640  36.660  56.320  1.00  0.00           H
ATOM   1006  CB  THR A 650      41.850  38.310  56.510  1.00  0.00           C
ATOM   1007  HB  THR A 650      42.860  38.760  56.650  1.00  0.00           H
ATOM   1008  OG1 THR A 650      41.070  38.740  57.650  1.00  0.00           O
ATOM   1009  HG1 THR A 650      41.590  38.670  58.450  1.00  0.00           H
ATOM   1010  CG2 THR A 650      41.220  39.050  55.310  1.00  0.00           C
ATOM   1011 HG21 THR A 650      41.740  38.840  54.350  1.00  0.00           H
ATOM   1012 HG22 THR A 650      41.110  40.130  55.550  1.00  0.00           H
ATOM   1013 HG23 THR A 650      40.150  38.750  55.210  1.00  0.00           H
ATOM   1014  C   THR A 650      42.170  36.380  55.000  1.00  0.00           C
ATOM   1015  O   THR A 650      41.420  36.050  54.150  1.00  0.00           O
ATOM   1016  N   GLY A 651      43.480  36.070  54.870  1.00  0.00           N
ATOM   1017  HN  GLY A 651      44.060  36.130  55.670  1.00  0.00           H
ATOM   1018  CA  GLY A 651      44.200  35.650  53.770  1.00  0.00           C
ATOM   1019  HA1 GLY A 651      45.250  35.850  53.930  1.00  0.00           H
ATOM   1020  HA2 GLY A 651      43.810  36.240  52.940  1.00  0.00           H
ATOM   1021  C   GLY A 651      43.930  34.280  53.350  1.00  0.00           C
ATOM   1022  O   GLY A 651      44.000  33.920  52.200  1.00  0.00           O
ATOM   1023  N   ILE A 652      43.640  33.400  54.280  1.00  0.00           N
ATOM   1024  HN  ILE A 652      43.670  33.720  55.220  1.00  0.00           H
ATOM   1025  CA  ILE A 652      43.230  31.980  54.140  1.00  0.00           C
ATOM   1026  HA  ILE A 652      44.050  31.530  53.590  1.00  0.00           H
ATOM   1027  CB  ILE A 652      43.240  31.270  55.450  1.00  0.00           C
ATOM   1028  HB  ILE A 652      42.590  31.830  56.150  1.00  0.00           H
ATOM   1029  CG2 ILE A 652      42.550  29.870  55.240  1.00  0.00           C
ATOM   1030 HG21 ILE A 652      41.470  29.980  55.470  1.00  0.00           H
ATOM   1031 HG22 ILE A 652      42.910  29.230  56.070  1.00  0.00           H
ATOM   1032 HG23 ILE A 652      42.820  29.530  54.220  1.00  0.00           H
ATOM   1033  CG1 ILE A 652      44.720  31.080  56.020  1.00  0.00           C
ATOM   1034 HG11 ILE A 652      45.210  32.070  55.920  1.00  0.00           H
ATOM   1035 HG12 ILE A 652      45.310  30.400  55.370  1.00  0.00           H
ATOM   1036  CD  ILE A 652      44.830  30.580  57.450  1.00  0.00           C
ATOM   1037  HD1 ILE A 652      45.850  30.800  57.840  1.00  0.00           H
ATOM   1038  HD2 ILE A 652      44.550  29.510  57.560  1.00  0.00           H
ATOM   1039  HD3 ILE A 652      44.180  31.170  58.140  1.00  0.00           H
ATOM   1040  C   ILE A 652      41.920  31.950  53.350  1.00  0.00           C
ATOM   1041  O   ILE A 652      41.880  31.400  52.280  1.00  0.00           O
ATOM   1042  N   ALA A 653      40.840  32.680  53.850  1.00  0.00           N
ATOM   1043  HN  ALA A 653      40.980  33.200  54.710  1.00  0.00           H
ATOM   1044  CA  ALA A 653      39.550  32.850  53.140  1.00  0.00           C
ATOM   1045  HA  ALA A 653      39.240  31.830  52.950  1.00  0.00           H
ATOM   1046  CB  ALA A 653      38.580  33.510  54.080  1.00  0.00           C
ATOM   1047  HB1 ALA A 653      37.580  33.690  53.630  1.00  0.00           H
ATOM   1048  HB2 ALA A 653      38.900  34.510  54.450  1.00  0.00           H
ATOM   1049  HB3 ALA A 653      38.510  32.820  54.960  1.00  0.00           H
ATOM   1050  C   ALA A 653      39.800  33.530  51.730  1.00  0.00           C
ATOM   1051  O   ALA A 653      39.350  33.040  50.690  1.00  0.00           O
ATOM   1052  N   TYR A 654      40.590  34.560  51.640  1.00  0.00           N
ATOM   1053  HN  TYR A 654      41.050  34.880  52.460  1.00  0.00           H
ATOM   1054  CA  TYR A 654      40.820  35.320  50.440  1.00  0.00           C
ATOM   1055  HA  TYR A 654      39.830  35.590  50.090  1.00  0.00           H
ATOM   1056  CB  TYR A 654      41.640  36.630  50.830  1.00  0.00           C
ATOM   1057  HB1 TYR A 654      42.660  36.260  51.010  1.00  0.00           H
ATOM   1058  HB2 TYR A 654      41.150  37.020  51.760  1.00  0.00           H
ATOM   1059  CG  TYR A 654      41.620  37.650  49.740  1.00  0.00           C
ATOM   1060  CD1 TYR A 654      42.780  37.860  48.980  1.00  0.00           C
ATOM   1061  HD1 TYR A 654      43.660  37.260  49.160  1.00  0.00           H
ATOM   1062  CE1 TYR A 654      42.770  38.690  47.820  1.00  0.00           C
ATOM   1063  HE1 TYR A 654      43.680  38.860  47.260  1.00  0.00           H
ATOM   1064  CZ  TYR A 654      41.560  39.350  47.550  1.00  0.00           C
ATOM   1065  OH  TYR A 654      41.660  40.280  46.490  1.00  0.00           O
ATOM   1066  HH  TYR A 654      42.510  40.150  46.070  1.00  0.00           H
ATOM   1067  CD2 TYR A 654      40.510  38.430  49.490  1.00  0.00           C
ATOM   1068  HD2 TYR A 654      39.590  38.360  50.050  1.00  0.00           H
ATOM   1069  CE2 TYR A 654      40.480  39.260  48.380  1.00  0.00           C
ATOM   1070  HE2 TYR A 654      39.660  39.960  48.360  1.00  0.00           H
ATOM   1071  C   TYR A 654      41.510  34.490  49.340  1.00  0.00           C
ATOM   1072  O   TYR A 654      41.090  34.610  48.220  1.00  0.00           O
ATOM   1073  N   SER A 655      42.600  33.720  49.640  1.00  0.00           N
ATOM   1074  HN  SER A 655      42.820  33.600  50.610  1.00  0.00           H
ATOM   1075  CA  SER A 655      43.410  33.020  48.610  1.00  0.00           C
ATOM   1076  HA  SER A 655      43.620  33.700  47.800  1.00  0.00           H
ATOM   1077  CB  SER A 655      44.780  32.540  49.280  1.00  0.00           C
ATOM   1078  HB1 SER A 655      45.310  32.040  48.450  1.00  0.00           H
ATOM   1079  HB2 SER A 655      44.610  31.830  50.120  1.00  0.00           H
ATOM   1080  OG  SER A 655      45.530  33.680  49.720  1.00  0.00           O
ATOM   1081  HG1 SER A 655      45.140  34.020  50.530  1.00  0.00           H
ATOM   1082  C   SER A 655      42.630  31.870  47.980  1.00  0.00           C
ATOM   1083  O   SER A 655      42.860  31.420  46.910  1.00  0.00           O
ATOM   1084  N   LEU A 656      41.650  31.280  48.760  1.00  0.00           N
ATOM   1085  HN  LEU A 656      41.400  31.690  49.640  1.00  0.00           H
ATOM   1086  CA  LEU A 656      40.700  30.290  48.190  1.00  0.00           C
ATOM   1087  HA  LEU A 656      41.310  29.560  47.670  1.00  0.00           H
ATOM   1088  CB  LEU A 656      40.010  29.520  49.430  1.00  0.00           C
ATOM   1089  HB1 LEU A 656      39.200  28.810  49.160  1.00  0.00           H
ATOM   1090  HB2 LEU A 656      39.550  30.320  50.050  1.00  0.00           H
ATOM   1091  CG  LEU A 656      40.990  28.740  50.170  1.00  0.00           C
ATOM   1092  HG  LEU A 656      41.860  29.380  50.440  1.00  0.00           H
ATOM   1093  CD1 LEU A 656      40.360  28.350  51.530  1.00  0.00           C
ATOM   1094 HD11 LEU A 656      40.250  29.300  52.100  1.00  0.00           H
ATOM   1095 HD12 LEU A 656      41.030  27.720  52.150  1.00  0.00           H
ATOM   1096 HD13 LEU A 656      39.360  27.870  51.400  1.00  0.00           H
ATOM   1097  CD2 LEU A 656      41.480  27.440  49.410  1.00  0.00           C
ATOM   1098 HD21 LEU A 656      40.570  26.950  49.000  1.00  0.00           H
ATOM   1099 HD22 LEU A 656      41.940  26.800  50.200  1.00  0.00           H
ATOM   1100 HD23 LEU A 656      42.270  27.720  48.680  1.00  0.00           H
ATOM   1101  C   LEU A 656      39.720  30.950  47.290  1.00  0.00           C
ATOM   1102  O   LEU A 656      39.570  30.390  46.170  1.00  0.00           O
ATOM   1103  N   PHE A 657      39.060  32.020  47.720  1.00  0.00           N
ATOM   1104  HN  PHE A 657      39.370  32.490  48.540  1.00  0.00           H
ATOM   1105  CA  PHE A 657      37.750  32.480  47.030  1.00  0.00           C
ATOM   1106  HA  PHE A 657      37.450  31.720  46.310  1.00  0.00           H
ATOM   1107  CB  PHE A 657      36.530  32.540  48.020  1.00  0.00           C
ATOM   1108  HB1 PHE A 657      35.610  32.460  47.410  1.00  0.00           H
ATOM   1109  HB2 PHE A 657      36.430  33.460  48.650  1.00  0.00           H
ATOM   1110  CG  PHE A 657      36.600  31.390  48.940  1.00  0.00           C
ATOM   1111  CD1 PHE A 657      36.760  31.480  50.310  1.00  0.00           C
ATOM   1112  HD1 PHE A 657      36.960  32.410  50.790  1.00  0.00           H
ATOM   1113  CE1 PHE A 657      36.740  30.420  51.170  1.00  0.00           C
ATOM   1114  HE1 PHE A 657      36.810  30.610  52.230  1.00  0.00           H
ATOM   1115  CZ  PHE A 657      36.370  29.170  50.610  1.00  0.00           C
ATOM   1116  HZ  PHE A 657      36.340  28.290  51.240  1.00  0.00           H
ATOM   1117  CD2 PHE A 657      36.290  30.170  48.420  1.00  0.00           C
ATOM   1118  HD2 PHE A 657      36.020  30.000  47.390  1.00  0.00           H
ATOM   1119  CE2 PHE A 657      36.110  29.050  49.240  1.00  0.00           C
ATOM   1120  HE2 PHE A 657      35.850  28.070  48.850  1.00  0.00           H
ATOM   1121  C   PHE A 657      37.810  33.770  46.270  1.00  0.00           C
ATOM   1122  O   PHE A 657      36.870  34.050  45.520  1.00  0.00           O
ATOM   1123  N   ALA A 658      38.900  34.580  46.340  1.00  0.00           N
ATOM   1124  HN  ALA A 658      39.690  34.300  46.890  1.00  0.00           H
ATOM   1125  CA  ALA A 658      39.020  35.760  45.420  1.00  0.00           C
ATOM   1126  HA  ALA A 658      37.980  36.050  45.340  1.00  0.00           H
ATOM   1127  CB  ALA A 658      39.750  36.920  46.100  1.00  0.00           C
ATOM   1128  HB1 ALA A 658      40.840  36.720  46.080  1.00  0.00           H
ATOM   1129  HB2 ALA A 658      39.360  36.950  47.140  1.00  0.00           H
ATOM   1130  HB3 ALA A 658      39.540  37.890  45.600  1.00  0.00           H
ATOM   1131  C   ALA A 658      39.540  35.450  44.080  1.00  0.00           C
ATOM   1132  O   ALA A 658      40.350  34.550  43.850  1.00  0.00           O
ATOM   1133  N   GLY A 659      39.150  36.300  43.130  1.00  0.00           N
ATOM   1134  HN  GLY A 659      38.680  37.140  43.390  1.00  0.00           H
ATOM   1135  CA  GLY A 659      39.770  36.160  41.770  1.00  0.00           C
ATOM   1136  HA1 GLY A 659      39.290  36.870  41.120  1.00  0.00           H
ATOM   1137  HA2 GLY A 659      39.630  35.110  41.550  1.00  0.00           H
ATOM   1138  C   GLY A 659      41.230  36.380  41.620  1.00  0.00           C
ATOM   1139  O   GLY A 659      41.910  35.640  40.940  1.00  0.00           O
ATOM   1140  N   GLN A 660      41.850  37.420  42.270  1.00  0.00           N
ATOM   1141  HN  GLN A 660      41.210  37.980  42.810  1.00  0.00           H
ATOM   1142  CA  GLN A 660      43.300  37.530  42.300  1.00  0.00           C
ATOM   1143  HA  GLN A 660      43.810  36.790  41.700  1.00  0.00           H
ATOM   1144  CB  GLN A 660      43.590  38.990  41.810  1.00  0.00           C
ATOM   1145  HB1 GLN A 660      44.660  39.290  41.720  1.00  0.00           H
ATOM   1146  HB2 GLN A 660      43.210  39.810  42.460  1.00  0.00           H
ATOM   1147  CG  GLN A 660      43.040  39.280  40.370  1.00  0.00           C
ATOM   1148  HG1 GLN A 660      41.930  39.320  40.460  1.00  0.00           H
ATOM   1149  HG2 GLN A 660      43.280  38.530  39.600  1.00  0.00           H
ATOM   1150  CD  GLN A 660      43.460  40.630  39.920  1.00  0.00           C
ATOM   1151  OE1 GLN A 660      42.970  41.720  40.220  1.00  0.00           O
ATOM   1152  NE2 GLN A 660      44.520  40.650  39.050  1.00  0.00           N
ATOM   1153 HE21 GLN A 660      44.700  41.560  38.680  1.00  0.00           H
ATOM   1154 HE22 GLN A 660      44.760  39.870  38.480  1.00  0.00           H
ATOM   1155  C   GLN A 660      43.750  37.450  43.700  1.00  0.00           C
ATOM   1156  O   GLN A 660      43.630  38.430  44.470  1.00  0.00           O
ATOM   1157  N   PRO A 661      44.390  36.350  44.180  1.00  0.00           N
ATOM   1158  CD  PRO A 661      44.770  35.250  43.280  1.00  0.00           C
ATOM   1159  HD1 PRO A 661      45.360  35.540  42.380  1.00  0.00           H
ATOM   1160  HD2 PRO A 661      43.900  34.670  42.910  1.00  0.00           H
ATOM   1161  CA  PRO A 661      45.200  36.370  45.400  1.00  0.00           C
ATOM   1162  HA  PRO A 661      44.590  36.870  46.130  1.00  0.00           H
ATOM   1163  CB  PRO A 661      45.460  34.870  45.510  1.00  0.00           C
ATOM   1164  HB1 PRO A 661      44.540  34.380  45.870  1.00  0.00           H
ATOM   1165  HB2 PRO A 661      46.270  34.620  46.230  1.00  0.00           H
ATOM   1166  CG  PRO A 661      45.710  34.400  44.130  1.00  0.00           C
ATOM   1167  HG1 PRO A 661      46.710  34.800  43.840  1.00  0.00           H
ATOM   1168  HG2 PRO A 661      45.640  33.300  43.970  1.00  0.00           H
ATOM   1169  C   PRO A 661      46.540  37.120  45.270  1.00  0.00           C
ATOM   1170  O   PRO A 661      47.400  36.880  46.140  1.00  0.00           O
ATOM   1171  N   LEU A 662      46.780  38.080  44.270  1.00  0.00           N
ATOM   1172  HN  LEU A 662      46.070  38.070  43.580  1.00  0.00           H
ATOM   1173  CA  LEU A 662      47.980  38.840  43.940  1.00  0.00           C
ATOM   1174  HA  LEU A 662      48.800  38.130  44.010  1.00  0.00           H
ATOM   1175  CB  LEU A 662      47.910  39.300  42.490  1.00  0.00           C
ATOM   1176  HB1 LEU A 662      48.830  39.890  42.340  1.00  0.00           H
ATOM   1177  HB2 LEU A 662      47.050  39.970  42.260  1.00  0.00           H
ATOM   1178  CG  LEU A 662      47.880  38.240  41.350  1.00  0.00           C
ATOM   1179  HG  LEU A 662      46.900  37.730  41.380  1.00  0.00           H
ATOM   1180  CD1 LEU A 662      47.870  39.000  39.980  1.00  0.00           C
ATOM   1181 HD11 LEU A 662      47.100  39.780  39.860  1.00  0.00           H
ATOM   1182 HD12 LEU A 662      47.710  38.250  39.180  1.00  0.00           H
ATOM   1183 HD13 LEU A 662      48.830  39.470  39.670  1.00  0.00           H
ATOM   1184  CD2 LEU A 662      49.060  37.360  41.320  1.00  0.00           C
ATOM   1185 HD21 LEU A 662      50.000  37.950  41.290  1.00  0.00           H
ATOM   1186 HD22 LEU A 662      49.040  36.660  40.470  1.00  0.00           H
ATOM   1187 HD23 LEU A 662      49.140  36.860  42.310  1.00  0.00           H
ATOM   1188  C   LEU A 662      48.170  39.980  44.930  1.00  0.00           C
ATOM   1189  O   LEU A 662      49.240  40.250  45.390  1.00  0.00           O
ATOM   1190  N   THR A 663      47.040  40.540  45.390  1.00  0.00           N
ATOM   1191  HN  THR A 663      46.130  40.250  45.090  1.00  0.00           H
ATOM   1192  CA  THR A 663      46.940  41.510  46.510  1.00  0.00           C
ATOM   1193  HA  THR A 663      47.650  42.290  46.290  1.00  0.00           H
ATOM   1194  CB  THR A 663      45.560  42.290  46.640  1.00  0.00           C
ATOM   1195  HB  THR A 663      45.410  42.910  47.550  1.00  0.00           H
ATOM   1196  OG1 THR A 663      44.510  41.290  46.540  1.00  0.00           O
ATOM   1197  HG1 THR A 663      44.850  40.570  47.060  1.00  0.00           H
ATOM   1198  CG2 THR A 663      45.290  43.180  45.430  1.00  0.00           C
ATOM   1199 HG21 THR A 663      44.230  43.510  45.370  1.00  0.00           H
ATOM   1200 HG22 THR A 663      45.720  42.780  44.490  1.00  0.00           H
ATOM   1201 HG23 THR A 663      45.800  44.160  45.570  1.00  0.00           H
ATOM   1202  C   THR A 663      47.330  40.900  47.810  1.00  0.00           C
ATOM   1203  O   THR A 663      46.520  40.210  48.370  1.00  0.00           O
ATOM   1204  N   ILE A 664      48.540  41.090  48.310  1.00  0.00           N
ATOM   1205  HN  ILE A 664      49.200  41.580  47.750  1.00  0.00           H
ATOM   1206  CA  ILE A 664      48.990  40.800  49.670  1.00  0.00           C
ATOM   1207  HA  ILE A 664      48.710  39.790  49.950  1.00  0.00           H
ATOM   1208  CB  ILE A 664      50.500  40.850  49.840  1.00  0.00           C
ATOM   1209  HB  ILE A 664      50.900  41.850  49.570  1.00  0.00           H
ATOM   1210  CG2 ILE A 664      50.870  40.750  51.400  1.00  0.00           C
ATOM   1211 HG21 ILE A 664      50.560  41.730  51.830  1.00  0.00           H
ATOM   1212 HG22 ILE A 664      51.950  40.610  51.530  1.00  0.00           H
ATOM   1213 HG23 ILE A 664      50.310  39.930  51.900  1.00  0.00           H
ATOM   1214  CG1 ILE A 664      51.300  39.810  49.080  1.00  0.00           C
ATOM   1215 HG11 ILE A 664      52.370  39.970  49.340  1.00  0.00           H
ATOM   1216 HG12 ILE A 664      51.300  40.140  48.030  1.00  0.00           H
ATOM   1217  CD  ILE A 664      50.960  38.390  49.420  1.00  0.00           C
ATOM   1218  HD1 ILE A 664      50.010  38.030  48.980  1.00  0.00           H
ATOM   1219  HD2 ILE A 664      50.870  38.310  50.530  1.00  0.00           H
ATOM   1220  HD3 ILE A 664      51.710  37.630  49.120  1.00  0.00           H
ATOM   1221  C   ILE A 664      48.260  41.730  50.660  1.00  0.00           C
ATOM   1222  O   ILE A 664      48.440  42.940  50.630  1.00  0.00           O
ATOM   1223  N   LEU A 665      47.380  41.190  51.500  1.00  0.00           N
ATOM   1224  HN  LEU A 665      47.220  40.210  51.510  1.00  0.00           H
ATOM   1225  CA  LEU A 665      46.660  41.840  52.530  1.00  0.00           C
ATOM   1226  HA  LEU A 665      46.270  42.750  52.110  1.00  0.00           H
ATOM   1227  CB  LEU A 665      45.330  41.080  52.930  1.00  0.00           C
ATOM   1228  HB1 LEU A 665      44.850  41.760  53.660  1.00  0.00           H
ATOM   1229  HB2 LEU A 665      45.510  40.080  53.400  1.00  0.00           H
ATOM   1230  CG  LEU A 665      44.340  40.880  51.770  1.00  0.00           C
ATOM   1231  HG  LEU A 665      44.810  40.220  51.000  1.00  0.00           H
ATOM   1232  CD1 LEU A 665      43.130  40.020  52.190  1.00  0.00           C
ATOM   1233 HD11 LEU A 665      42.450  39.850  51.320  1.00  0.00           H
ATOM   1234 HD12 LEU A 665      42.600  40.520  53.030  1.00  0.00           H
ATOM   1235 HD13 LEU A 665      43.520  39.080  52.640  1.00  0.00           H
ATOM   1236  CD2 LEU A 665      43.900  42.210  51.120  1.00  0.00           C
ATOM   1237 HD21 LEU A 665      43.190  42.780  51.750  1.00  0.00           H
ATOM   1238 HD22 LEU A 665      43.490  41.850  50.150  1.00  0.00           H
ATOM   1239 HD23 LEU A 665      44.720  42.910  50.870  1.00  0.00           H
ATOM   1240  C   LEU A 665      47.570  42.070  53.790  1.00  0.00           C
ATOM   1241  O   LEU A 665      48.310  41.190  54.370  1.00  0.00           O
ATOM   1242  N   GLY A 666      47.400  43.330  54.370  1.00  0.00           N
ATOM   1243  HN  GLY A 666      46.680  43.960  54.070  1.00  0.00           H
ATOM   1244  CA  GLY A 666      48.060  43.770  55.480  1.00  0.00           C
ATOM   1245  HA1 GLY A 666      49.020  44.080  55.060  1.00  0.00           H
ATOM   1246  HA2 GLY A 666      48.140  42.950  56.170  1.00  0.00           H
ATOM   1247  C   GLY A 666      47.420  44.890  56.240  1.00  0.00           C
ATOM   1248  O   GLY A 666      46.180  45.010  56.020  1.00  0.00           O
ATOM   1249  N   SER A 667      48.080  45.750  57.110  1.00  0.00           N
ATOM   1250  HN  SER A 667      49.030  45.530  57.300  1.00  0.00           H
ATOM   1251  CA  SER A 667      47.510  46.980  57.680  1.00  0.00           C
ATOM   1252  HA  SER A 667      46.450  46.950  57.490  1.00  0.00           H
ATOM   1253  CB  SER A 667      47.620  47.100  59.250  1.00  0.00           C
ATOM   1254  HB1 SER A 667      47.030  46.230  59.610  1.00  0.00           H
ATOM   1255  HB2 SER A 667      47.170  48.070  59.560  1.00  0.00           H
ATOM   1256  OG  SER A 667      48.930  46.990  59.790  1.00  0.00           O
ATOM   1257  HG1 SER A 667      49.320  47.850  59.570  1.00  0.00           H
ATOM   1258  C   SER A 667      48.230  48.140  56.980  1.00  0.00           C
ATOM   1259  O   SER A 667      49.510  48.220  57.080  1.00  0.00           O
ATOM   1260  N   THR A 668      47.550  49.130  56.310  1.00  0.00           N
ATOM   1261  HN  THR A 668      46.570  49.100  56.140  1.00  0.00           H
ATOM   1262  CA  THR A 668      48.270  50.230  55.580  1.00  0.00           C
ATOM   1263  HA  THR A 668      49.310  49.990  55.410  1.00  0.00           H
ATOM   1264  CB  THR A 668      47.670  50.600  54.170  1.00  0.00           C
ATOM   1265  HB  THR A 668      48.140  51.490  53.710  1.00  0.00           H
ATOM   1266  OG1 THR A 668      46.310  50.990  54.230  1.00  0.00           O
ATOM   1267  HG1 THR A 668      46.070  51.470  53.450  1.00  0.00           H
ATOM   1268  CG2 THR A 668      47.770  49.410  53.210  1.00  0.00           C
ATOM   1269 HG21 THR A 668      47.290  49.640  52.240  1.00  0.00           H
ATOM   1270 HG22 THR A 668      47.430  48.450  53.660  1.00  0.00           H
ATOM   1271 HG23 THR A 668      48.830  49.360  52.890  1.00  0.00           H
ATOM   1272  C   THR A 668      48.350  51.530  56.440  1.00  0.00           C
ATOM   1273  O   THR A 668      47.800  51.540  57.550  1.00  0.00           O
ATOM   1274  N   GLY A 669      49.140  52.540  55.980  1.00  0.00           N
ATOM   1275  HN  GLY A 669      49.560  52.480  55.080  1.00  0.00           H
ATOM   1276  CA  GLY A 669      49.370  53.940  56.450  1.00  0.00           C
ATOM   1277  HA1 GLY A 669      49.700  54.440  55.550  1.00  0.00           H
ATOM   1278  HA2 GLY A 669      50.110  53.920  57.240  1.00  0.00           H
ATOM   1279  C   GLY A 669      48.180  54.640  57.070  1.00  0.00           C
ATOM   1280  O   GLY A 669      48.260  54.970  58.260  1.00  0.00           O
ATOM   1281  N   PRO A 670      47.090  54.860  56.380  1.00  0.00           N
ATOM   1282  CD  PRO A 670      47.020  54.850  54.900  1.00  0.00           C
ATOM   1283  HD1 PRO A 670      46.510  53.900  54.590  1.00  0.00           H
ATOM   1284  HD2 PRO A 670      48.030  54.670  54.460  1.00  0.00           H
ATOM   1285  CA  PRO A 670      45.880  55.480  56.920  1.00  0.00           C
ATOM   1286  HA  PRO A 670      46.220  56.280  57.560  1.00  0.00           H
ATOM   1287  CB  PRO A 670      45.130  55.970  55.720  1.00  0.00           C
ATOM   1288  HB1 PRO A 670      44.710  56.970  55.990  1.00  0.00           H
ATOM   1289  HB2 PRO A 670      44.430  55.130  55.510  1.00  0.00           H
ATOM   1290  CG  PRO A 670      46.180  56.060  54.640  1.00  0.00           C
ATOM   1291  HG1 PRO A 670      45.750  56.110  53.620  1.00  0.00           H
ATOM   1292  HG2 PRO A 670      46.780  56.980  54.870  1.00  0.00           H
ATOM   1293  C   PRO A 670      45.140  54.560  57.880  1.00  0.00           C
ATOM   1294  O   PRO A 670      44.440  55.060  58.770  1.00  0.00           O
ATOM   1295  N   VAL A 671      45.330  53.230  57.760  1.00  0.00           N
ATOM   1296  HN  VAL A 671      45.940  52.750  57.140  1.00  0.00           H
ATOM   1297  CA  VAL A 671      44.760  52.380  58.760  1.00  0.00           C
ATOM   1298  HA  VAL A 671      43.730  52.690  58.870  1.00  0.00           H
ATOM   1299  CB  VAL A 671      44.600  50.900  58.420  1.00  0.00           C
ATOM   1300  HB  VAL A 671      45.600  50.450  58.270  1.00  0.00           H
ATOM   1301  CG1 VAL A 671      43.850  50.110  59.530  1.00  0.00           C
ATOM   1302 HG11 VAL A 671      43.050  50.650  60.090  1.00  0.00           H
ATOM   1303 HG12 VAL A 671      44.610  49.880  60.310  1.00  0.00           H
ATOM   1304 HG13 VAL A 671      43.370  49.190  59.130  1.00  0.00           H
ATOM   1305  CG2 VAL A 671      43.810  50.870  57.100  1.00  0.00           C
ATOM   1306 HG21 VAL A 671      44.450  51.390  56.360  1.00  0.00           H
ATOM   1307 HG22 VAL A 671      42.840  51.420  57.120  1.00  0.00           H
ATOM   1308 HG23 VAL A 671      43.660  49.780  56.910  1.00  0.00           H
ATOM   1309  C   VAL A 671      45.430  52.530  60.170  1.00  0.00           C
ATOM   1310  O   VAL A 671      44.820  52.540  61.220  1.00  0.00           O
ATOM   1311  N   LEU A 672      46.750  52.580  60.210  1.00  0.00           N
ATOM   1312  HN  LEU A 672      47.310  52.380  59.400  1.00  0.00           H
ATOM   1313  CA  LEU A 672      47.580  52.910  61.400  1.00  0.00           C
ATOM   1314  HA  LEU A 672      47.290  52.380  62.300  1.00  0.00           H
ATOM   1315  CB  LEU A 672      49.060  52.560  61.160  1.00  0.00           C
ATOM   1316  HB1 LEU A 672      49.400  53.040  60.210  1.00  0.00           H
ATOM   1317  HB2 LEU A 672      49.170  51.480  60.960  1.00  0.00           H
ATOM   1318  CG  LEU A 672      50.010  53.080  62.300  1.00  0.00           C
ATOM   1319  HG  LEU A 672      49.800  54.140  62.510  1.00  0.00           H
ATOM   1320  CD1 LEU A 672      49.790  52.360  63.600  1.00  0.00           C
ATOM   1321 HD11 LEU A 672      48.730  52.580  63.870  1.00  0.00           H
ATOM   1322 HD12 LEU A 672      50.510  52.610  64.410  1.00  0.00           H
ATOM   1323 HD13 LEU A 672      49.810  51.260  63.440  1.00  0.00           H
ATOM   1324  CD2 LEU A 672      51.500  53.050  61.930  1.00  0.00           C
ATOM   1325 HD21 LEU A 672      51.720  53.630  61.010  1.00  0.00           H
ATOM   1326 HD22 LEU A 672      51.760  52.000  61.650  1.00  0.00           H
ATOM   1327 HD23 LEU A 672      52.170  53.400  62.730  1.00  0.00           H
ATOM   1328  C   LEU A 672      47.320  54.330  61.880  1.00  0.00           C
ATOM   1329  O   LEU A 672      47.040  54.540  63.020  1.00  0.00           O
ATOM   1330  N   VAL A 673      47.230  55.320  60.940  1.00  0.00           N
ATOM   1331  HN  VAL A 673      47.650  55.150  60.050  1.00  0.00           H
ATOM   1332  CA  VAL A 673      46.980  56.720  61.360  1.00  0.00           C
ATOM   1333  HA  VAL A 673      47.690  56.940  62.140  1.00  0.00           H
ATOM   1334  CB  VAL A 673      47.360  57.760  60.350  1.00  0.00           C
ATOM   1335  HB  VAL A 673      46.800  57.560  59.410  1.00  0.00           H
ATOM   1336  CG1 VAL A 673      47.100  59.160  60.850  1.00  0.00           C
ATOM   1337 HG11 VAL A 673      47.340  59.820  59.980  1.00  0.00           H
ATOM   1338 HG12 VAL A 673      47.700  59.550  61.700  1.00  0.00           H
ATOM   1339 HG13 VAL A 673      46.030  59.360  61.080  1.00  0.00           H
ATOM   1340  CG2 VAL A 673      48.890  57.730  60.190  1.00  0.00           C
ATOM   1341 HG21 VAL A 673      49.290  56.700  60.030  1.00  0.00           H
ATOM   1342 HG22 VAL A 673      49.410  58.250  61.020  1.00  0.00           H
ATOM   1343 HG23 VAL A 673      49.140  58.370  59.310  1.00  0.00           H
ATOM   1344  C   VAL A 673      45.610  56.970  62.070  1.00  0.00           C
ATOM   1345  O   VAL A 673      45.580  57.570  63.150  1.00  0.00           O
ATOM   1346  N   PHE A 674      44.530  56.530  61.410  1.00  0.00           N
ATOM   1347  HN  PHE A 674      44.620  56.130  60.500  1.00  0.00           H
ATOM   1348  CA  PHE A 674      43.130  56.760  61.840  1.00  0.00           C
ATOM   1349  HA  PHE A 674      43.070  57.830  61.990  1.00  0.00           H
ATOM   1350  CB  PHE A 674      42.100  56.420  60.700  1.00  0.00           C
ATOM   1351  HB1 PHE A 674      42.210  55.350  60.430  1.00  0.00           H
ATOM   1352  HB2 PHE A 674      42.390  56.980  59.780  1.00  0.00           H
ATOM   1353  CG  PHE A 674      40.630  56.790  61.100  1.00  0.00           C
ATOM   1354  CD1 PHE A 674      40.160  57.970  60.620  1.00  0.00           C
ATOM   1355  HD1 PHE A 674      40.770  58.650  60.050  1.00  0.00           H
ATOM   1356  CE1 PHE A 674      38.850  58.340  60.820  1.00  0.00           C
ATOM   1357  HE1 PHE A 674      38.380  59.280  60.600  1.00  0.00           H
ATOM   1358  CZ  PHE A 674      37.910  57.420  61.430  1.00  0.00           C
ATOM   1359  HZ  PHE A 674      36.920  57.690  61.780  1.00  0.00           H
ATOM   1360  CD2 PHE A 674      39.750  55.780  61.650  1.00  0.00           C
ATOM   1361  HD2 PHE A 674      40.090  54.790  61.940  1.00  0.00           H
ATOM   1362  CE2 PHE A 674      38.430  56.140  61.830  1.00  0.00           C
ATOM   1363  HE2 PHE A 674      37.710  55.470  62.270  1.00  0.00           H
ATOM   1364  C   PHE A 674      42.750  56.150  63.160  1.00  0.00           C
ATOM   1365  O   PHE A 674      42.170  56.830  64.050  1.00  0.00           O
ATOM   1366  N   GLU A 675      43.230  54.920  63.370  1.00  0.00           N
ATOM   1367  HN  GLU A 675      43.700  54.420  62.650  1.00  0.00           H
ATOM   1368  CA  GLU A 675      43.070  54.210  64.660  1.00  0.00           C
ATOM   1369  HA  GLU A 675      42.010  54.050  64.780  1.00  0.00           H
ATOM   1370  CB  GLU A 675      43.580  52.730  64.560  1.00  0.00           C
ATOM   1371  HB1 GLU A 675      43.630  52.260  65.560  1.00  0.00           H
ATOM   1372  HB2 GLU A 675      44.640  52.790  64.230  1.00  0.00           H
ATOM   1373  CG  GLU A 675      42.840  51.780  63.610  1.00  0.00           C
ATOM   1374  HG1 GLU A 675      43.580  51.050  63.230  1.00  0.00           H
ATOM   1375  HG2 GLU A 675      42.430  52.190  62.670  1.00  0.00           H
ATOM   1376  CD  GLU A 675      41.740  51.090  64.370  1.00  0.00           C
ATOM   1377  OE1 GLU A 675      41.030  51.690  65.190  1.00  0.00           O
ATOM   1378  OE2 GLU A 675      41.620  49.840  64.170  1.00  0.00           O
ATOM   1379  C   GLU A 675      43.750  54.790  65.910  1.00  0.00           C
ATOM   1380  O   GLU A 675      43.160  54.820  66.970  1.00  0.00           O
ATOM   1381  N   LYS A 676      44.960  55.420  65.700  1.00  0.00           N
ATOM   1382  HN  LYS A 676      45.490  55.350  64.850  1.00  0.00           H
ATOM   1383  CA  LYS A 676      45.640  56.090  66.760  1.00  0.00           C
ATOM   1384  HA  LYS A 676      45.750  55.460  67.640  1.00  0.00           H
ATOM   1385  CB  LYS A 676      47.170  56.370  66.430  1.00  0.00           C
ATOM   1386  HB1 LYS A 676      47.630  56.990  67.220  1.00  0.00           H
ATOM   1387  HB2 LYS A 676      47.250  56.970  65.490  1.00  0.00           H
ATOM   1388  CG  LYS A 676      48.010  55.100  66.490  1.00  0.00           C
ATOM   1389  HG1 LYS A 676      47.910  54.650  65.480  1.00  0.00           H
ATOM   1390  HG2 LYS A 676      47.650  54.310  67.190  1.00  0.00           H
ATOM   1391  CD  LYS A 676      49.550  55.460  66.740  1.00  0.00           C
ATOM   1392  HD1 LYS A 676      50.070  54.500  66.940  1.00  0.00           H
ATOM   1393  HD2 LYS A 676      49.450  55.990  67.710  1.00  0.00           H
ATOM   1394  CE  LYS A 676      50.250  56.260  65.690  1.00  0.00           C
ATOM   1395  HE1 LYS A 676      49.820  57.180  65.230  1.00  0.00           H
ATOM   1396  HE2 LYS A 676      50.410  55.500  64.890  1.00  0.00           H
ATOM   1397  NZ  LYS A 676      51.600  56.750  66.190  1.00  0.00           N
ATOM   1398  HZ1 LYS A 676      52.260  55.980  66.440  1.00  0.00           H
ATOM   1399  HZ2 LYS A 676      51.510  57.350  67.030  1.00  0.00           H
ATOM   1400  HZ3 LYS A 676      52.010  57.360  65.460  1.00  0.00           H
ATOM   1401  C   LYS A 676      44.810  57.380  67.180  1.00  0.00           C
ATOM   1402  O   LYS A 676      44.640  57.630  68.360  1.00  0.00           O
ATOM   1403  N   ILE A 677      44.320  58.220  66.200  1.00  0.00           N
ATOM   1404  HN  ILE A 677      44.420  57.980  65.240  1.00  0.00           H
ATOM   1405  CA  ILE A 677      43.560  59.440  66.540  1.00  0.00           C
ATOM   1406  HA  ILE A 677      44.110  59.900  67.340  1.00  0.00           H
ATOM   1407  CB  ILE A 677      43.580  60.480  65.340  1.00  0.00           C
ATOM   1408  HB  ILE A 677      42.900  60.030  64.570  1.00  0.00           H
ATOM   1409  CG2 ILE A 677      42.950  61.770  65.830  1.00  0.00           C
ATOM   1410 HG21 ILE A 677      43.140  62.560  65.070  1.00  0.00           H
ATOM   1411 HG22 ILE A 677      43.480  62.010  66.780  1.00  0.00           H
ATOM   1412 HG23 ILE A 677      41.850  61.690  65.970  1.00  0.00           H
ATOM   1413  CG1 ILE A 677      45.030  60.740  64.820  1.00  0.00           C
ATOM   1414 HG11 ILE A 677      45.060  61.660  64.180  1.00  0.00           H
ATOM   1415 HG12 ILE A 677      45.330  59.810  64.310  1.00  0.00           H
ATOM   1416  CD  ILE A 677      46.120  60.990  65.810  1.00  0.00           C
ATOM   1417  HD1 ILE A 677      45.760  61.670  66.610  1.00  0.00           H
ATOM   1418  HD2 ILE A 677      46.990  61.440  65.300  1.00  0.00           H
ATOM   1419  HD3 ILE A 677      46.310  60.040  66.330  1.00  0.00           H
ATOM   1420  C   ILE A 677      42.140  59.100  67.020  1.00  0.00           C
ATOM   1421  O   ILE A 677      41.500  59.840  67.760  1.00  0.00           O
ATOM   1422  N   LEU A 678      41.650  57.910  66.580  1.00  0.00           N
ATOM   1423  HN  LEU A 678      42.130  57.350  65.890  1.00  0.00           H
ATOM   1424  CA  LEU A 678      40.390  57.320  67.000  1.00  0.00           C
ATOM   1425  HA  LEU A 678      39.680  58.130  67.080  1.00  0.00           H
ATOM   1426  CB  LEU A 678      39.880  56.100  66.100  1.00  0.00           C
ATOM   1427  HB1 LEU A 678      40.750  55.410  66.040  1.00  0.00           H
ATOM   1428  HB2 LEU A 678      39.720  56.530  65.080  1.00  0.00           H
ATOM   1429  CG  LEU A 678      38.580  55.330  66.480  1.00  0.00           C
ATOM   1430  HG  LEU A 678      38.680  54.850  67.490  1.00  0.00           H
ATOM   1431  CD1 LEU A 678      37.390  56.300  66.400  1.00  0.00           C
ATOM   1432 HD11 LEU A 678      36.370  55.970  66.670  1.00  0.00           H
ATOM   1433 HD12 LEU A 678      37.340  56.750  65.380  1.00  0.00           H
ATOM   1434 HD13 LEU A 678      37.640  57.130  67.110  1.00  0.00           H
ATOM   1435  CD2 LEU A 678      38.250  54.130  65.520  1.00  0.00           C
ATOM   1436 HD21 LEU A 678      38.040  54.360  64.450  1.00  0.00           H
ATOM   1437 HD22 LEU A 678      37.450  53.490  65.950  1.00  0.00           H
ATOM   1438 HD23 LEU A 678      39.180  53.520  65.490  1.00  0.00           H
ATOM   1439  C   LEU A 678      40.490  56.830  68.460  1.00  0.00           C
ATOM   1440  O   LEU A 678      39.680  57.220  69.330  1.00  0.00           O
ATOM   1441  N   TYR A 679      41.470  55.960  68.680  1.00  0.00           N
ATOM   1442  HN  TYR A 679      41.990  55.520  67.950  1.00  0.00           H
ATOM   1443  CA  TYR A 679      41.650  55.460  70.020  1.00  0.00           C
ATOM   1444  HA  TYR A 679      40.700  55.040  70.320  1.00  0.00           H
ATOM   1445  CB  TYR A 679      42.810  54.390  70.080  1.00  0.00           C
ATOM   1446  HB1 TYR A 679      43.750  54.820  69.670  1.00  0.00           H
ATOM   1447  HB2 TYR A 679      42.650  53.440  69.510  1.00  0.00           H
ATOM   1448  CG  TYR A 679      43.120  53.770  71.510  1.00  0.00           C
ATOM   1449  CD1 TYR A 679      44.340  53.890  72.170  1.00  0.00           C
ATOM   1450  HD1 TYR A 679      45.150  54.390  71.650  1.00  0.00           H
ATOM   1451  CE1 TYR A 679      44.490  53.590  73.560  1.00  0.00           C
ATOM   1452  HE1 TYR A 679      45.450  53.730  74.030  1.00  0.00           H
ATOM   1453  CZ  TYR A 679      43.450  52.840  74.130  1.00  0.00           C
ATOM   1454  OH  TYR A 679      43.620  52.230  75.380  1.00  0.00           O
ATOM   1455  HH  TYR A 679      44.440  52.570  75.760  1.00  0.00           H
ATOM   1456  CD2 TYR A 679      42.050  53.150  72.200  1.00  0.00           C
ATOM   1457  HD2 TYR A 679      41.080  53.000  71.720  1.00  0.00           H
ATOM   1458  CE2 TYR A 679      42.230  52.660  73.480  1.00  0.00           C
ATOM   1459  HE2 TYR A 679      41.520  52.030  73.990  1.00  0.00           H
ATOM   1460  C   TYR A 679      41.980  56.600  71.040  1.00  0.00           C
ATOM   1461  O   TYR A 679      41.640  56.530  72.250  1.00  0.00           O
ATOM   1462  N   LYS A 680      42.690  57.690  70.690  1.00  0.00           N
ATOM   1463  HN  LYS A 680      43.050  57.620  69.760  1.00  0.00           H
ATOM   1464  CA  LYS A 680      42.900  58.830  71.470  1.00  0.00           C
ATOM   1465  HA  LYS A 680      43.300  58.440  72.400  1.00  0.00           H
ATOM   1466  CB  LYS A 680      44.040  59.800  70.850  1.00  0.00           C
ATOM   1467  HB1 LYS A 680      43.820  60.290  69.890  1.00  0.00           H
ATOM   1468  HB2 LYS A 680      44.940  59.160  70.730  1.00  0.00           H
ATOM   1469  CG  LYS A 680      44.420  61.020  71.770  1.00  0.00           C
ATOM   1470  HG1 LYS A 680      43.600  61.770  71.780  1.00  0.00           H
ATOM   1471  HG2 LYS A 680      45.290  61.560  71.340  1.00  0.00           H
ATOM   1472  CD  LYS A 680      44.780  60.600  73.230  1.00  0.00           C
ATOM   1473  HD1 LYS A 680      45.420  59.690  73.200  1.00  0.00           H
ATOM   1474  HD2 LYS A 680      43.870  60.500  73.860  1.00  0.00           H
ATOM   1475  CE  LYS A 680      45.640  61.700  73.950  1.00  0.00           C
ATOM   1476  HE1 LYS A 680      46.490  62.000  73.290  1.00  0.00           H
ATOM   1477  HE2 LYS A 680      46.100  61.470  74.940  1.00  0.00           H
ATOM   1478  NZ  LYS A 680      44.840  62.980  74.070  1.00  0.00           N
ATOM   1479  HZ1 LYS A 680      43.940  62.780  74.560  1.00  0.00           H
ATOM   1480  HZ2 LYS A 680      44.740  63.330  73.100  1.00  0.00           H
ATOM   1481  HZ3 LYS A 680      45.240  63.730  74.650  1.00  0.00           H
ATOM   1482  C   LYS A 680      41.600  59.560  72.010  1.00  0.00           C
ATOM   1483  O   LYS A 680      41.460  59.910  73.200  1.00  0.00           O
ATOM   1484  N   PHE A 681      40.570  59.620  71.140  1.00  0.00           N
ATOM   1485  HN  PHE A 681      40.680  59.180  70.250  1.00  0.00           H
ATOM   1486  CA  PHE A 681      39.250  60.230  71.450  1.00  0.00           C
ATOM   1487  HA  PHE A 681      39.370  61.230  71.840  1.00  0.00           H
ATOM   1488  CB  PHE A 681      38.560  60.420  70.120  1.00  0.00           C
ATOM   1489  HB1 PHE A 681      38.180  59.430  69.780  1.00  0.00           H
ATOM   1490  HB2 PHE A 681      39.270  60.890  69.420  1.00  0.00           H
ATOM   1491  CG  PHE A 681      37.430  61.360  70.240  1.00  0.00           C
ATOM   1492  CD1 PHE A 681      37.610  62.760  70.180  1.00  0.00           C
ATOM   1493  HD1 PHE A 681      38.560  63.270  70.040  1.00  0.00           H
ATOM   1494  CE1 PHE A 681      36.510  63.650  70.270  1.00  0.00           C
ATOM   1495  HE1 PHE A 681      36.650  64.720  70.250  1.00  0.00           H
ATOM   1496  CZ  PHE A 681      35.240  63.130  70.500  1.00  0.00           C
ATOM   1497  HZ  PHE A 681      34.450  63.780  70.820  1.00  0.00           H
ATOM   1498  CD2 PHE A 681      36.100  60.870  70.340  1.00  0.00           C
ATOM   1499  HD2 PHE A 681      35.940  59.820  70.540  1.00  0.00           H
ATOM   1500  CE2 PHE A 681      35.060  61.740  70.500  1.00  0.00           C
ATOM   1501  HE2 PHE A 681      34.050  61.380  70.670  1.00  0.00           H
ATOM   1502  C   PHE A 681      38.500  59.390  72.380  1.00  0.00           C
ATOM   1503  O   PHE A 681      37.930  59.830  73.340  1.00  0.00           O
ATOM   1504  N   CYS A 682      38.670  58.100  72.250  1.00  0.00           N
ATOM   1505  HN  CYS A 682      39.190  57.800  71.460  1.00  0.00           H
ATOM   1506  CA  CYS A 682      38.280  57.020  73.120  1.00  0.00           C
ATOM   1507  HA  CYS A 682      37.200  56.990  73.170  1.00  0.00           H
ATOM   1508  CB  CYS A 682      38.570  55.570  72.630  1.00  0.00           C
ATOM   1509  HB1 CYS A 682      38.340  54.830  73.430  1.00  0.00           H
ATOM   1510  HB2 CYS A 682      39.580  55.380  72.230  1.00  0.00           H
ATOM   1511  SG  CYS A 682      37.570  55.220  71.180  1.00  0.00           S
ATOM   1512  HG1 CYS A 682      38.370  55.950  70.420  1.00  0.00           H
ATOM   1513  C   CYS A 682      38.840  57.060  74.580  1.00  0.00           C
ATOM   1514  O   CYS A 682      38.140  56.960  75.570  1.00  0.00           O
ATOM   1515  N   ARG A 683      40.140  57.330  74.650  1.00  0.00           N
ATOM   1516  HN  ARG A 683      40.650  57.370  73.790  1.00  0.00           H
ATOM   1517  CA  ARG A 683      40.720  57.590  75.910  1.00  0.00           C
ATOM   1518  HA  ARG A 683      40.360  56.790  76.560  1.00  0.00           H
ATOM   1519  CB  ARG A 683      42.230  57.380  75.840  1.00  0.00           C
ATOM   1520  HB1 ARG A 683      42.830  57.920  76.620  1.00  0.00           H
ATOM   1521  HB2 ARG A 683      42.610  57.750  74.870  1.00  0.00           H
ATOM   1522  CG  ARG A 683      42.630  55.870  76.010  1.00  0.00           C
ATOM   1523  HG1 ARG A 683      43.730  55.860  75.860  1.00  0.00           H
ATOM   1524  HG2 ARG A 683      42.140  55.400  75.120  1.00  0.00           H
ATOM   1525  CD  ARG A 683      42.080  55.270  77.300  1.00  0.00           C
ATOM   1526  HD1 ARG A 683      41.040  54.910  77.160  1.00  0.00           H
ATOM   1527  HD2 ARG A 683      42.040  56.110  78.040  1.00  0.00           H
ATOM   1528  NE  ARG A 683      42.940  54.210  77.880  1.00  0.00           N
ATOM   1529  HE  ARG A 683      43.910  54.120  77.660  1.00  0.00           H
ATOM   1530  CZ  ARG A 683      42.650  53.630  79.050  1.00  0.00           C
ATOM   1531  NH1 ARG A 683      41.510  53.780  79.690  1.00  0.00           N
ATOM   1532 HH11 ARG A 683      40.670  54.090  79.250  1.00  0.00           H
ATOM   1533 HH12 ARG A 683      41.370  53.260  80.540  1.00  0.00           H
ATOM   1534  NH2 ARG A 683      43.550  52.790  79.450  1.00  0.00           N
ATOM   1535 HH21 ARG A 683      44.430  52.860  78.980  1.00  0.00           H
ATOM   1536 HH22 ARG A 683      43.490  52.410  80.380  1.00  0.00           H
ATOM   1537  C   ARG A 683      40.460  58.960  76.540  1.00  0.00           C
ATOM   1538  O   ARG A 683      40.410  59.050  77.760  1.00  0.00           O
ATOM   1539  N   ASP A 684      40.430  60.030  75.700  1.00  0.00           N
ATOM   1540  HN  ASP A 684      40.510  59.780  74.740  1.00  0.00           H
ATOM   1541  CA  ASP A 684      40.200  61.390  76.030  1.00  0.00           C
ATOM   1542  HA  ASP A 684      40.840  61.570  76.890  1.00  0.00           H
ATOM   1543  CB  ASP A 684      40.250  62.410  74.880  1.00  0.00           C
ATOM   1544  HB1 ASP A 684      39.810  63.350  75.280  1.00  0.00           H
ATOM   1545  HB2 ASP A 684      39.750  61.990  73.990  1.00  0.00           H
ATOM   1546  CG  ASP A 684      41.730  62.740  74.690  1.00  0.00           C
ATOM   1547  OD1 ASP A 684      42.690  62.340  75.510  1.00  0.00           O
ATOM   1548  OD2 ASP A 684      42.020  63.490  73.730  1.00  0.00           O
ATOM   1549  C   ASP A 684      38.720  61.500  76.580  1.00  0.00           C
ATOM   1550  O   ASP A 684      38.530  61.970  77.660  1.00  0.00           O
ATOM   1551  N   TYR A 685      37.690  61.000  75.870  1.00  0.00           N
ATOM   1552  HN  TYR A 685      37.810  60.500  75.010  1.00  0.00           H
ATOM   1553  CA  TYR A 685      36.210  61.280  76.150  1.00  0.00           C
ATOM   1554  HA  TYR A 685      36.280  62.080  76.870  1.00  0.00           H
ATOM   1555  CB  TYR A 685      35.260  61.730  74.960  1.00  0.00           C
ATOM   1556  HB1 TYR A 685      34.170  61.640  75.180  1.00  0.00           H
ATOM   1557  HB2 TYR A 685      35.580  61.090  74.100  1.00  0.00           H
ATOM   1558  CG  TYR A 685      35.440  63.220  74.740  1.00  0.00           C
ATOM   1559  CD1 TYR A 685      34.680  64.020  75.560  1.00  0.00           C
ATOM   1560  HD1 TYR A 685      33.970  63.650  76.290  1.00  0.00           H
ATOM   1561  CE1 TYR A 685      34.990  65.440  75.570  1.00  0.00           C
ATOM   1562  HE1 TYR A 685      34.410  66.080  76.210  1.00  0.00           H
ATOM   1563  CZ  TYR A 685      36.080  65.900  74.860  1.00  0.00           C
ATOM   1564  OH  TYR A 685      36.460  67.290  74.910  1.00  0.00           O
ATOM   1565  HH  TYR A 685      37.070  67.440  74.190  1.00  0.00           H
ATOM   1566  CD2 TYR A 685      36.500  63.700  73.920  1.00  0.00           C
ATOM   1567  HD2 TYR A 685      37.250  63.030  73.530  1.00  0.00           H
ATOM   1568  CE2 TYR A 685      36.730  65.090  73.960  1.00  0.00           C
ATOM   1569  HE2 TYR A 685      37.480  65.490  73.300  1.00  0.00           H
ATOM   1570  C   TYR A 685      35.570  60.080  76.830  1.00  0.00           C
ATOM   1571  O   TYR A 685      34.430  60.100  77.140  1.00  0.00           O
ATOM   1572  N   GLN A 686      36.310  59.000  76.900  1.00  0.00           N
ATOM   1573  HN  GLN A 686      37.250  58.980  76.580  1.00  0.00           H
ATOM   1574  CA  GLN A 686      35.790  57.790  77.550  1.00  0.00           C
ATOM   1575  HA  GLN A 686      36.710  57.240  77.650  1.00  0.00           H
ATOM   1576  CB  GLN A 686      35.250  57.940  79.020  1.00  0.00           C
ATOM   1577  HB1 GLN A 686      34.710  57.010  79.280  1.00  0.00           H
ATOM   1578  HB2 GLN A 686      34.480  58.740  79.080  1.00  0.00           H
ATOM   1579  CG  GLN A 686      36.410  58.050  80.110  1.00  0.00           C
ATOM   1580  HG1 GLN A 686      36.000  58.180  81.140  1.00  0.00           H
ATOM   1581  HG2 GLN A 686      36.980  58.970  79.840  1.00  0.00           H
ATOM   1582  CD  GLN A 686      37.390  56.860  80.100  1.00  0.00           C
ATOM   1583  OE1 GLN A 686      37.040  55.720  79.740  1.00  0.00           O
ATOM   1584  NE2 GLN A 686      38.610  57.140  80.600  1.00  0.00           N
ATOM   1585 HE21 GLN A 686      39.170  56.330  80.770  1.00  0.00           H
ATOM   1586 HE22 GLN A 686      38.820  58.070  80.890  1.00  0.00           H
ATOM   1587  C   GLN A 686      34.930  56.860  76.710  1.00  0.00           C
ATOM   1588  O   GLN A 686      34.140  56.080  77.190  1.00  0.00           O
ATOM   1589  N   LEU A 687      35.060  56.990  75.390  1.00  0.00           N
ATOM   1590  HN  LEU A 687      35.700  57.600  74.930  1.00  0.00           H
ATOM   1591  CA  LEU A 687      34.160  56.130  74.530  1.00  0.00           C
ATOM   1592  HA  LEU A 687      33.220  56.370  75.010  1.00  0.00           H
ATOM   1593  CB  LEU A 687      34.060  56.580  73.080  1.00  0.00           C
ATOM   1594  HB1 LEU A 687      33.350  55.990  72.470  1.00  0.00           H
ATOM   1595  HB2 LEU A 687      35.040  56.340  72.600  1.00  0.00           H
ATOM   1596  CG  LEU A 687      33.620  58.030  72.880  1.00  0.00           C
ATOM   1597  HG  LEU A 687      34.430  58.630  73.360  1.00  0.00           H
ATOM   1598  CD1 LEU A 687      33.410  58.320  71.380  1.00  0.00           C
ATOM   1599 HD11 LEU A 687      33.090  59.400  71.350  1.00  0.00           H
ATOM   1600 HD12 LEU A 687      32.620  57.650  70.990  1.00  0.00           H
ATOM   1601 HD13 LEU A 687      34.380  58.310  70.840  1.00  0.00           H
ATOM   1602  CD2 LEU A 687      32.280  58.420  73.590  1.00  0.00           C
ATOM   1603 HD21 LEU A 687      31.530  57.730  73.160  1.00  0.00           H
ATOM   1604 HD22 LEU A 687      31.990  59.490  73.450  1.00  0.00           H
ATOM   1605 HD23 LEU A 687      32.380  58.170  74.660  1.00  0.00           H
ATOM   1606  C   LEU A 687      34.650  54.700  74.560  1.00  0.00           C
ATOM   1607  O   LEU A 687      35.870  54.450  74.510  1.00  0.00           O
ATOM   1608  N   SER A 688      33.820  53.630  74.580  1.00  0.00           N
ATOM   1609  HN  SER A 688      32.820  53.670  74.610  1.00  0.00           H
ATOM   1610  CA  SER A 688      34.250  52.280  74.280  1.00  0.00           C
ATOM   1611  HA  SER A 688      35.110  52.070  74.870  1.00  0.00           H
ATOM   1612  CB  SER A 688      33.150  51.300  74.730  1.00  0.00           C
ATOM   1613  HB1 SER A 688      32.280  51.590  74.090  1.00  0.00           H
ATOM   1614  HB2 SER A 688      32.980  51.500  75.820  1.00  0.00           H
ATOM   1615  OG  SER A 688      33.660  49.930  74.530  1.00  0.00           O
ATOM   1616  HG1 SER A 688      32.930  49.360  74.340  1.00  0.00           H
ATOM   1617  C   SER A 688      34.700  51.990  72.790  1.00  0.00           C
ATOM   1618  O   SER A 688      33.900  51.970  71.850  1.00  0.00           O
ATOM   1619  N   TYR A 689      36.010  51.840  72.560  1.00  0.00           N
ATOM   1620  HN  TYR A 689      36.640  51.890  73.340  1.00  0.00           H
ATOM   1621  CA  TYR A 689      36.650  51.670  71.260  1.00  0.00           C
ATOM   1622  HA  TYR A 689      36.450  52.580  70.730  1.00  0.00           H
ATOM   1623  CB  TYR A 689      38.230  51.630  71.540  1.00  0.00           C
ATOM   1624  HB1 TYR A 689      38.420  50.840  72.310  1.00  0.00           H
ATOM   1625  HB2 TYR A 689      38.530  52.610  71.970  1.00  0.00           H
ATOM   1626  CG  TYR A 689      39.070  51.240  70.330  1.00  0.00           C
ATOM   1627  CD1 TYR A 689      39.310  52.110  69.250  1.00  0.00           C
ATOM   1628  HD1 TYR A 689      38.870  53.100  69.330  1.00  0.00           H
ATOM   1629  CE1 TYR A 689      40.190  51.780  68.240  1.00  0.00           C
ATOM   1630  HE1 TYR A 689      40.330  52.450  67.420  1.00  0.00           H
ATOM   1631  CZ  TYR A 689      40.760  50.500  68.280  1.00  0.00           C
ATOM   1632  OH  TYR A 689      41.590  50.070  67.260  1.00  0.00           O
ATOM   1633  HH  TYR A 689      41.520  50.670  66.510  1.00  0.00           H
ATOM   1634  CD2 TYR A 689      39.870  50.020  70.390  1.00  0.00           C
ATOM   1635  HD2 TYR A 689      39.710  49.310  71.190  1.00  0.00           H
ATOM   1636  CE2 TYR A 689      40.650  49.650  69.370  1.00  0.00           C
ATOM   1637  HE2 TYR A 689      41.060  48.660  69.350  1.00  0.00           H
ATOM   1638  C   TYR A 689      36.170  50.490  70.430  1.00  0.00           C
ATOM   1639  O   TYR A 689      35.800  50.680  69.290  1.00  0.00           O
ATOM   1640  N   LEU A 690      35.930  49.310  71.070  1.00  0.00           N
ATOM   1641  HN  LEU A 690      36.060  49.100  72.030  1.00  0.00           H
ATOM   1642  CA  LEU A 690      35.620  48.110  70.300  1.00  0.00           C
ATOM   1643  HA  LEU A 690      36.150  48.130  69.360  1.00  0.00           H
ATOM   1644  CB  LEU A 690      36.030  46.800  71.000  1.00  0.00           C
ATOM   1645  HB1 LEU A 690      35.570  45.910  70.520  1.00  0.00           H
ATOM   1646  HB2 LEU A 690      35.610  46.860  72.030  1.00  0.00           H
ATOM   1647  CG  LEU A 690      37.580  46.660  70.980  1.00  0.00           C
ATOM   1648  HG  LEU A 690      37.960  47.230  70.110  1.00  0.00           H
ATOM   1649  CD1 LEU A 690      38.160  47.320  72.180  1.00  0.00           C
ATOM   1650 HD11 LEU A 690      39.200  46.990  72.330  1.00  0.00           H
ATOM   1651 HD12 LEU A 690      37.630  47.070  73.130  1.00  0.00           H
ATOM   1652 HD13 LEU A 690      38.070  48.430  72.180  1.00  0.00           H
ATOM   1653  CD2 LEU A 690      37.900  45.180  70.930  1.00  0.00           C
ATOM   1654 HD21 LEU A 690      37.480  44.650  71.800  1.00  0.00           H
ATOM   1655 HD22 LEU A 690      39.000  45.100  70.800  1.00  0.00           H
ATOM   1656 HD23 LEU A 690      37.480  44.650  70.040  1.00  0.00           H
ATOM   1657  C   LEU A 690      34.200  48.140  69.810  1.00  0.00           C
ATOM   1658  O   LEU A 690      33.740  47.560  68.810  1.00  0.00           O
ATOM   1659  N   SER A 691      33.370  48.870  70.620  1.00  0.00           N
ATOM   1660  HN  SER A 691      33.740  49.310  71.440  1.00  0.00           H
ATOM   1661  CA  SER A 691      31.960  49.120  70.390  1.00  0.00           C
ATOM   1662  HA  SER A 691      31.430  48.210  70.130  1.00  0.00           H
ATOM   1663  CB  SER A 691      31.330  49.820  71.650  1.00  0.00           C
ATOM   1664  HB1 SER A 691      30.260  49.970  71.450  1.00  0.00           H
ATOM   1665  HB2 SER A 691      31.760  50.830  71.810  1.00  0.00           H
ATOM   1666  OG  SER A 691      31.440  49.080  72.880  1.00  0.00           O
ATOM   1667  HG1 SER A 691      30.960  48.260  72.750  1.00  0.00           H
ATOM   1668  C   SER A 691      31.740  50.020  69.190  1.00  0.00           C
ATOM   1669  O   SER A 691      30.890  49.810  68.330  1.00  0.00           O
ATOM   1670  N   LEU A 692      32.510  51.120  69.300  1.00  0.00           N
ATOM   1671  HN  LEU A 692      33.180  51.200  70.040  1.00  0.00           H
ATOM   1672  CA  LEU A 692      32.520  52.170  68.280  1.00  0.00           C
ATOM   1673  HA  LEU A 692      31.490  52.430  68.080  1.00  0.00           H
ATOM   1674  CB  LEU A 692      33.140  53.380  68.850  1.00  0.00           C
ATOM   1675  HB1 LEU A 692      34.160  53.020  69.080  1.00  0.00           H
ATOM   1676  HB2 LEU A 692      32.750  53.730  69.830  1.00  0.00           H
ATOM   1677  CG  LEU A 692      33.210  54.680  67.910  1.00  0.00           C
ATOM   1678  HG  LEU A 692      33.520  54.340  66.890  1.00  0.00           H
ATOM   1679  CD1 LEU A 692      31.870  55.390  67.900  1.00  0.00           C
ATOM   1680 HD11 LEU A 692      31.230  54.780  67.230  1.00  0.00           H
ATOM   1681 HD12 LEU A 692      32.060  56.420  67.520  1.00  0.00           H
ATOM   1682 HD13 LEU A 692      31.490  55.490  68.940  1.00  0.00           H
ATOM   1683  CD2 LEU A 692      34.190  55.670  68.510  1.00  0.00           C
ATOM   1684 HD21 LEU A 692      33.820  55.980  69.520  1.00  0.00           H
ATOM   1685 HD22 LEU A 692      34.310  56.680  68.060  1.00  0.00           H
ATOM   1686 HD23 LEU A 692      35.210  55.250  68.630  1.00  0.00           H
ATOM   1687  C   LEU A 692      33.130  51.610  66.970  1.00  0.00           C
ATOM   1688  O   LEU A 692      32.640  51.950  65.950  1.00  0.00           O
ATOM   1689  N   ARG A 693      34.190  50.670  67.090  1.00  0.00           N
ATOM   1690  HN  ARG A 693      34.500  50.400  68.000  1.00  0.00           H
ATOM   1691  CA  ARG A 693      34.600  49.940  65.880  1.00  0.00           C
ATOM   1692  HA  ARG A 693      34.700  50.710  65.120  1.00  0.00           H
ATOM   1693  CB  ARG A 693      36.040  49.330  65.840  1.00  0.00           C
ATOM   1694  HB1 ARG A 693      36.050  48.850  64.840  1.00  0.00           H
ATOM   1695  HB2 ARG A 693      36.090  48.560  66.630  1.00  0.00           H
ATOM   1696  CG  ARG A 693      37.230  50.340  65.980  1.00  0.00           C
ATOM   1697  HG1 ARG A 693      37.310  50.570  67.060  1.00  0.00           H
ATOM   1698  HG2 ARG A 693      36.940  51.300  65.490  1.00  0.00           H
ATOM   1699  CD  ARG A 693      38.590  49.810  65.490  1.00  0.00           C
ATOM   1700  HD1 ARG A 693      39.410  50.440  65.890  1.00  0.00           H
ATOM   1701  HD2 ARG A 693      38.650  49.850  64.380  1.00  0.00           H
ATOM   1702  NE  ARG A 693      38.730  48.480  66.060  1.00  0.00           N
ATOM   1703  HE  ARG A 693      38.310  48.320  66.950  1.00  0.00           H
ATOM   1704  CZ  ARG A 693      39.140  47.420  65.360  1.00  0.00           C
ATOM   1705  NH1 ARG A 693      39.870  47.480  64.280  1.00  0.00           N
ATOM   1706 HH11 ARG A 693      40.230  48.380  64.030  1.00  0.00           H
ATOM   1707 HH12 ARG A 693      40.330  46.710  63.830  1.00  0.00           H
ATOM   1708  NH2 ARG A 693      38.930  46.200  65.810  1.00  0.00           N
ATOM   1709 HH21 ARG A 693      38.230  46.080  66.510  1.00  0.00           H
ATOM   1710 HH22 ARG A 693      39.160  45.490  65.150  1.00  0.00           H
ATOM   1711  C   ARG A 693      33.530  48.970  65.380  1.00  0.00           C
ATOM   1712  O   ARG A 693      33.330  48.900  64.180  1.00  0.00           O
ATOM   1713  N   THR A 694      32.800  48.210  66.240  1.00  0.00           N
ATOM   1714  HN  THR A 694      32.980  48.180  67.220  1.00  0.00           H
ATOM   1715  CA  THR A 694      31.670  47.380  65.710  1.00  0.00           C
ATOM   1716  HA  THR A 694      32.090  46.710  64.990  1.00  0.00           H
ATOM   1717  CB  THR A 694      31.000  46.480  66.730  1.00  0.00           C
ATOM   1718  HB  THR A 694      30.870  47.070  67.660  1.00  0.00           H
ATOM   1719  OG1 THR A 694      31.830  45.360  67.050  1.00  0.00           O
ATOM   1720  HG1 THR A 694      31.550  45.160  67.950  1.00  0.00           H
ATOM   1721  CG2 THR A 694      29.830  45.770  66.090  1.00  0.00           C
ATOM   1722 HG21 THR A 694      29.370  45.030  66.800  1.00  0.00           H
ATOM   1723 HG22 THR A 694      30.010  45.310  65.090  1.00  0.00           H
ATOM   1724 HG23 THR A 694      28.930  46.410  65.980  1.00  0.00           H
ATOM   1725  C   THR A 694      30.640  48.260  64.940  1.00  0.00           C
ATOM   1726  O   THR A 694      30.170  47.920  63.880  1.00  0.00           O
ATOM   1727  N   SER A 695      30.270  49.450  65.540  1.00  0.00           N
ATOM   1728  HN  SER A 695      30.530  49.610  66.490  1.00  0.00           H
ATOM   1729  CA  SER A 695      29.300  50.410  64.930  1.00  0.00           C
ATOM   1730  HA  SER A 695      28.480  49.870  64.460  1.00  0.00           H
ATOM   1731  CB  SER A 695      28.780  51.610  65.860  1.00  0.00           C
ATOM   1732  HB1 SER A 695      28.280  51.150  66.730  1.00  0.00           H
ATOM   1733  HB2 SER A 695      28.080  52.230  65.260  1.00  0.00           H
ATOM   1734  OG  SER A 695      29.820  52.590  66.280  1.00  0.00           O
ATOM   1735  HG1 SER A 695      30.120  52.900  65.430  1.00  0.00           H
ATOM   1736  C   SER A 695      29.850  51.050  63.610  1.00  0.00           C
ATOM   1737  O   SER A 695      29.120  51.150  62.640  1.00  0.00           O
ATOM   1738  N   ILE A 696      31.170  51.380  63.580  1.00  0.00           N
ATOM   1739  HN  ILE A 696      31.770  51.280  64.380  1.00  0.00           H
ATOM   1740  CA  ILE A 696      31.830  51.640  62.330  1.00  0.00           C
ATOM   1741  HA  ILE A 696      31.250  52.440  61.890  1.00  0.00           H
ATOM   1742  CB  ILE A 696      33.330  52.170  62.510  1.00  0.00           C
ATOM   1743  HB  ILE A 696      33.780  51.420  63.200  1.00  0.00           H
ATOM   1744  CG2 ILE A 696      34.110  52.240  61.180  1.00  0.00           C
ATOM   1745 HG21 ILE A 696      35.010  52.890  61.220  1.00  0.00           H
ATOM   1746 HG22 ILE A 696      33.500  52.790  60.430  1.00  0.00           H
ATOM   1747 HG23 ILE A 696      34.490  51.290  60.780  1.00  0.00           H
ATOM   1748  CG1 ILE A 696      33.310  53.540  63.200  1.00  0.00           C
ATOM   1749 HG11 ILE A 696      32.580  53.420  64.020  1.00  0.00           H
ATOM   1750 HG12 ILE A 696      32.850  54.220  62.460  1.00  0.00           H
ATOM   1751  CD  ILE A 696      34.620  54.020  63.680  1.00  0.00           C
ATOM   1752  HD1 ILE A 696      35.230  53.200  64.140  1.00  0.00           H
ATOM   1753  HD2 ILE A 696      34.380  54.860  64.370  1.00  0.00           H
ATOM   1754  HD3 ILE A 696      35.220  54.440  62.850  1.00  0.00           H
ATOM   1755  C   ILE A 696      31.890  50.470  61.320  1.00  0.00           C
ATOM   1756  O   ILE A 696      31.420  50.520  60.160  1.00  0.00           O
ATOM   1757  N   GLY A 697      32.310  49.290  61.770  1.00  0.00           N
ATOM   1758  HN  GLY A 697      32.430  49.220  62.750  1.00  0.00           H
ATOM   1759  CA  GLY A 697      32.470  48.140  60.880  1.00  0.00           C
ATOM   1760  HA1 GLY A 697      32.810  47.350  61.530  1.00  0.00           H
ATOM   1761  HA2 GLY A 697      33.150  48.500  60.110  1.00  0.00           H
ATOM   1762  C   GLY A 697      31.220  47.480  60.250  1.00  0.00           C
ATOM   1763  O   GLY A 697      31.220  47.100  59.070  1.00  0.00           O
ATOM   1764  N   LEU A 698      30.050  47.480  60.950  1.00  0.00           N
ATOM   1765  HN  LEU A 698      30.060  47.670  61.930  1.00  0.00           H
ATOM   1766  CA  LEU A 698      28.850  47.230  60.310  1.00  0.00           C
ATOM   1767  HA  LEU A 698      29.090  46.310  59.790  1.00  0.00           H
ATOM   1768  CB  LEU A 698      27.680  46.980  61.260  1.00  0.00           C
ATOM   1769  HB1 LEU A 698      26.740  46.780  60.700  1.00  0.00           H
ATOM   1770  HB2 LEU A 698      27.450  47.850  61.930  1.00  0.00           H
ATOM   1771  CG  LEU A 698      27.900  45.810  62.270  1.00  0.00           C
ATOM   1772  HG  LEU A 698      28.920  45.970  62.670  1.00  0.00           H
ATOM   1773  CD1 LEU A 698      27.030  45.750  63.500  1.00  0.00           C
ATOM   1774 HD11 LEU A 698      27.040  46.720  64.060  1.00  0.00           H
ATOM   1775 HD12 LEU A 698      27.360  44.940  64.170  1.00  0.00           H
ATOM   1776 HD13 LEU A 698      25.980  45.580  63.210  1.00  0.00           H
ATOM   1777  CD2 LEU A 698      27.820  44.470  61.570  1.00  0.00           C
ATOM   1778 HD21 LEU A 698      28.210  44.440  60.530  1.00  0.00           H
ATOM   1779 HD22 LEU A 698      26.750  44.170  61.500  1.00  0.00           H
ATOM   1780 HD23 LEU A 698      28.260  43.660  62.190  1.00  0.00           H
ATOM   1781  C   LEU A 698      28.460  48.230  59.200  1.00  0.00           C
ATOM   1782  O   LEU A 698      27.970  47.820  58.150  1.00  0.00           O
ATOM   1783  N   TRP A 699      28.580  49.520  59.450  1.00  0.00           N
ATOM   1784  HN  TRP A 699      28.890  49.930  60.310  1.00  0.00           H
ATOM   1785  CA  TRP A 699      28.350  50.470  58.450  1.00  0.00           C
ATOM   1786  HA  TRP A 699      27.340  50.330  58.060  1.00  0.00           H
ATOM   1787  CB  TRP A 699      28.120  51.880  59.010  1.00  0.00           C
ATOM   1788  HB1 TRP A 699      29.120  52.230  59.310  1.00  0.00           H
ATOM   1789  HB2 TRP A 699      27.440  51.660  59.860  1.00  0.00           H
ATOM   1790  CG  TRP A 699      27.400  52.860  58.130  1.00  0.00           C
ATOM   1791  CD1 TRP A 699      27.980  53.960  57.500  1.00  0.00           C
ATOM   1792  HD1 TRP A 699      29.030  54.150  57.360  1.00  0.00           H
ATOM   1793  NE1 TRP A 699      26.910  54.560  56.810  1.00  0.00           N
ATOM   1794  HE1 TRP A 699      26.870  55.340  56.230  1.00  0.00           H
ATOM   1795  CE2 TRP A 699      25.700  53.950  57.080  1.00  0.00           C
ATOM   1796  CD2 TRP A 699      25.980  52.810  57.830  1.00  0.00           C
ATOM   1797  CE3 TRP A 699      24.880  52.030  58.350  1.00  0.00           C
ATOM   1798  HE3 TRP A 699      25.090  51.170  58.960  1.00  0.00           H
ATOM   1799  CZ3 TRP A 699      23.620  52.310  57.850  1.00  0.00           C
ATOM   1800  HZ3 TRP A 699      22.720  51.800  58.150  1.00  0.00           H
ATOM   1801  CZ2 TRP A 699      24.390  54.280  56.710  1.00  0.00           C
ATOM   1802  HZ2 TRP A 699      24.220  55.180  56.130  1.00  0.00           H
ATOM   1803  CH2 TRP A 699      23.400  53.440  57.060  1.00  0.00           C
ATOM   1804  HH2 TRP A 699      22.380  53.650  56.780  1.00  0.00           H
ATOM   1805  C   TRP A 699      29.370  50.460  57.260  1.00  0.00           C
ATOM   1806  O   TRP A 699      29.030  50.770  56.140  1.00  0.00           O
ATOM   1807  N   THR A 700      30.640  50.260  57.510  1.00  0.00           N
ATOM   1808  HN  THR A 700      30.810  50.300  58.490  1.00  0.00           H
ATOM   1809  CA  THR A 700      31.750  50.280  56.530  1.00  0.00           C
ATOM   1810  HA  THR A 700      31.770  51.130  55.870  1.00  0.00           H
ATOM   1811  CB  THR A 700      33.100  50.380  57.170  1.00  0.00           C
ATOM   1812  HB  THR A 700      33.340  49.600  57.910  1.00  0.00           H
ATOM   1813  OG1 THR A 700      33.240  51.720  57.690  1.00  0.00           O
ATOM   1814  HG1 THR A 700      33.270  52.220  56.860  1.00  0.00           H
ATOM   1815  CG2 THR A 700      34.220  50.240  56.090  1.00  0.00           C
ATOM   1816 HG21 THR A 700      35.180  50.330  56.640  1.00  0.00           H
ATOM   1817 HG22 THR A 700      34.220  51.030  55.320  1.00  0.00           H
ATOM   1818 HG23 THR A 700      34.240  49.230  55.600  1.00  0.00           H
ATOM   1819  C   THR A 700      31.690  49.020  55.670  1.00  0.00           C
ATOM   1820  O   THR A 700      31.660  49.010  54.450  1.00  0.00           O
ATOM   1821  N   SER A 701      31.350  47.820  56.280  1.00  0.00           N
ATOM   1822  HN  SER A 701      31.550  47.720  57.260  1.00  0.00           H
ATOM   1823  CA  SER A 701      30.930  46.540  55.520  1.00  0.00           C
ATOM   1824  HA  SER A 701      31.600  46.400  54.680  1.00  0.00           H
ATOM   1825  CB  SER A 701      30.990  45.310  56.480  1.00  0.00           C
ATOM   1826  HB1 SER A 701      32.020  45.410  56.890  1.00  0.00           H
ATOM   1827  HB2 SER A 701      30.850  44.380  55.910  1.00  0.00           H
ATOM   1828  OG  SER A 701      30.060  45.320  57.560  1.00  0.00           O
ATOM   1829  HG1 SER A 701      30.510  45.790  58.260  1.00  0.00           H
ATOM   1830  C   SER A 701      29.610  46.720  54.810  1.00  0.00           C
ATOM   1831  O   SER A 701      29.460  46.250  53.640  1.00  0.00           O
ATOM   1832  N   PHE A 702      28.620  47.470  55.300  1.00  0.00           N
ATOM   1833  HN  PHE A 702      28.730  47.780  56.230  1.00  0.00           H
ATOM   1834  CA  PHE A 702      27.350  47.700  54.670  1.00  0.00           C
ATOM   1835  HA  PHE A 702      27.030  46.710  54.400  1.00  0.00           H
ATOM   1836  CB  PHE A 702      26.300  48.230  55.580  1.00  0.00           C
ATOM   1837  HB1 PHE A 702      26.820  49.080  56.080  1.00  0.00           H
ATOM   1838  HB2 PHE A 702      26.030  47.460  56.340  1.00  0.00           H
ATOM   1839  CG  PHE A 702      25.110  48.660  54.820  1.00  0.00           C
ATOM   1840  CD1 PHE A 702      24.150  47.740  54.280  1.00  0.00           C
ATOM   1841  HD1 PHE A 702      24.360  46.680  54.360  1.00  0.00           H
ATOM   1842  CE1 PHE A 702      22.990  48.170  53.610  1.00  0.00           C
ATOM   1843  HE1 PHE A 702      22.440  47.310  53.230  1.00  0.00           H
ATOM   1844  CZ  PHE A 702      22.610  49.530  53.590  1.00  0.00           C
ATOM   1845  HZ  PHE A 702      21.730  49.880  53.100  1.00  0.00           H
ATOM   1846  CD2 PHE A 702      24.640  49.970  54.830  1.00  0.00           C
ATOM   1847  HD2 PHE A 702      25.210  50.660  55.410  1.00  0.00           H
ATOM   1848  CE2 PHE A 702      23.460  50.410  54.250  1.00  0.00           C
ATOM   1849  HE2 PHE A 702      23.210  51.460  54.250  1.00  0.00           H
ATOM   1850  C   PHE A 702      27.520  48.460  53.360  1.00  0.00           C
ATOM   1851  O   PHE A 702      26.950  48.190  52.300  1.00  0.00           O
ATOM   1852  N   LEU A 703      28.330  49.600  53.440  1.00  0.00           N
ATOM   1853  HN  LEU A 703      28.780  49.850  54.290  1.00  0.00           H
ATOM   1854  CA  LEU A 703      28.710  50.470  52.380  1.00  0.00           C
ATOM   1855  HA  LEU A 703      27.830  50.850  51.880  1.00  0.00           H
ATOM   1856  CB  LEU A 703      29.500  51.660  52.850  1.00  0.00           C
ATOM   1857  HB1 LEU A 703      30.100  52.080  52.000  1.00  0.00           H
ATOM   1858  HB2 LEU A 703      30.130  51.280  53.680  1.00  0.00           H
ATOM   1859  CG  LEU A 703      28.750  52.840  53.450  1.00  0.00           C
ATOM   1860  HG  LEU A 703      28.150  52.550  54.340  1.00  0.00           H
ATOM   1861  CD1 LEU A 703      29.820  53.840  53.970  1.00  0.00           C
ATOM   1862 HD11 LEU A 703      30.540  53.350  54.660  1.00  0.00           H
ATOM   1863 HD12 LEU A 703      29.370  54.680  54.540  1.00  0.00           H
ATOM   1864 HD13 LEU A 703      30.430  54.280  53.160  1.00  0.00           H
ATOM   1865  CD2 LEU A 703      27.750  53.550  52.530  1.00  0.00           C
ATOM   1866 HD21 LEU A 703      27.070  52.780  52.110  1.00  0.00           H
ATOM   1867 HD22 LEU A 703      28.270  53.900  51.610  1.00  0.00           H
ATOM   1868 HD23 LEU A 703      27.200  54.330  53.090  1.00  0.00           H
ATOM   1869  C   LEU A 703      29.460  49.720  51.300  1.00  0.00           C
ATOM   1870  O   LEU A 703      29.270  49.930  50.120  1.00  0.00           O
ATOM   1871  N   CYS A 704      30.390  48.820  51.660  1.00  0.00           N
ATOM   1872  HN  CYS A 704      30.620  48.630  52.610  1.00  0.00           H
ATOM   1873  CA  CYS A 704      30.950  47.910  50.630  1.00  0.00           C
ATOM   1874  HA  CYS A 704      31.320  48.660  49.960  1.00  0.00           H
ATOM   1875  CB  CYS A 704      32.340  47.200  51.150  1.00  0.00           C
ATOM   1876  HB1 CYS A 704      32.800  46.580  50.360  1.00  0.00           H
ATOM   1877  HB2 CYS A 704      32.150  46.640  52.090  1.00  0.00           H
ATOM   1878  SG  CYS A 704      33.540  48.590  51.600  1.00  0.00           S
ATOM   1879  HG1 CYS A 704      32.600  49.130  52.360  1.00  0.00           H
ATOM   1880  C   CYS A 704      30.060  46.980  49.810  1.00  0.00           C
ATOM   1881  O   CYS A 704      30.320  46.760  48.620  1.00  0.00           O
ATOM   1882  N   ILE A 705      28.920  46.430  50.360  1.00  0.00           N
ATOM   1883  HN  ILE A 705      28.890  46.590  51.350  1.00  0.00           H
ATOM   1884  CA  ILE A 705      27.810  45.940  49.590  1.00  0.00           C
ATOM   1885  HA  ILE A 705      28.250  45.120  49.030  1.00  0.00           H
ATOM   1886  CB  ILE A 705      26.850  45.190  50.570  1.00  0.00           C
ATOM   1887  HB  ILE A 705      26.270  45.950  51.150  1.00  0.00           H
ATOM   1888  CG2 ILE A 705      25.830  44.410  49.650  1.00  0.00           C
ATOM   1889 HG21 ILE A 705      26.270  43.610  49.020  1.00  0.00           H
ATOM   1890 HG22 ILE A 705      25.260  45.080  48.970  1.00  0.00           H
ATOM   1891 HG23 ILE A 705      25.070  43.840  50.220  1.00  0.00           H
ATOM   1892  CG1 ILE A 705      27.550  44.140  51.540  1.00  0.00           C
ATOM   1893 HG11 ILE A 705      26.710  43.630  52.060  1.00  0.00           H
ATOM   1894 HG12 ILE A 705      28.040  44.780  52.290  1.00  0.00           H
ATOM   1895  CD  ILE A 705      28.540  43.110  50.930  1.00  0.00           C
ATOM   1896  HD1 ILE A 705      29.410  43.620  50.460  1.00  0.00           H
ATOM   1897  HD2 ILE A 705      28.000  42.620  50.090  1.00  0.00           H
ATOM   1898  HD3 ILE A 705      28.940  42.310  51.590  1.00  0.00           H
ATOM   1899  C   ILE A 705      27.110  46.910  48.610  1.00  0.00           C
ATOM   1900  O   ILE A 705      26.820  46.510  47.500  1.00  0.00           O
ATOM   1901  N   VAL A 706      26.810  48.150  49.020  1.00  0.00           N
ATOM   1902  HN  VAL A 706      26.870  48.280  50.010  1.00  0.00           H
ATOM   1903  CA  VAL A 706      26.530  49.260  48.240  1.00  0.00           C
ATOM   1904  HA  VAL A 706      25.580  49.000  47.790  1.00  0.00           H
ATOM   1905  CB  VAL A 706      26.310  50.600  48.930  1.00  0.00           C
ATOM   1906  HB  VAL A 706      27.280  51.040  49.260  1.00  0.00           H
ATOM   1907  CG1 VAL A 706      25.630  51.570  47.930  1.00  0.00           C
ATOM   1908 HG11 VAL A 706      26.330  51.760  47.080  1.00  0.00           H
ATOM   1909 HG12 VAL A 706      25.300  52.560  48.310  1.00  0.00           H
ATOM   1910 HG13 VAL A 706      24.800  51.050  47.420  1.00  0.00           H
ATOM   1911  CG2 VAL A 706      25.350  50.590  50.160  1.00  0.00           C
ATOM   1912 HG21 VAL A 706      24.390  50.120  49.870  1.00  0.00           H
ATOM   1913 HG22 VAL A 706      25.250  51.630  50.540  1.00  0.00           H
ATOM   1914 HG23 VAL A 706      25.800  49.970  50.970  1.00  0.00           H
ATOM   1915  C   VAL A 706      27.440  49.450  47.040  1.00  0.00           C
ATOM   1916  O   VAL A 706      27.090  49.550  45.910  1.00  0.00           O
ATOM   1917  N   LEU A 707      28.750  49.570  47.310  1.00  0.00           N
ATOM   1918  HN  LEU A 707      29.080  49.570  48.260  1.00  0.00           H
ATOM   1919  CA  LEU A 707      29.680  49.750  46.240  1.00  0.00           C
ATOM   1920  HA  LEU A 707      29.330  50.660  45.770  1.00  0.00           H
ATOM   1921  CB  LEU A 707      31.110  50.000  46.760  1.00  0.00           C
ATOM   1922  HB1 LEU A 707      32.000  50.080  46.110  1.00  0.00           H
ATOM   1923  HB2 LEU A 707      31.410  49.150  47.420  1.00  0.00           H
ATOM   1924  CG  LEU A 707      31.110  51.260  47.670  1.00  0.00           C
ATOM   1925  HG  LEU A 707      30.150  51.440  48.210  1.00  0.00           H
ATOM   1926  CD1 LEU A 707      32.260  51.200  48.720  1.00  0.00           C
ATOM   1927 HD11 LEU A 707      32.120  52.130  49.320  1.00  0.00           H
ATOM   1928 HD12 LEU A 707      33.190  51.200  48.110  1.00  0.00           H
ATOM   1929 HD13 LEU A 707      32.130  50.340  49.410  1.00  0.00           H
ATOM   1930  CD2 LEU A 707      31.330  52.600  46.870  1.00  0.00           C
ATOM   1931 HD21 LEU A 707      31.160  53.390  47.630  1.00  0.00           H
ATOM   1932 HD22 LEU A 707      30.620  52.640  46.010  1.00  0.00           H
ATOM   1933 HD23 LEU A 707      32.370  52.600  46.510  1.00  0.00           H
ATOM   1934  C   LEU A 707      29.770  48.680  45.170  1.00  0.00           C
ATOM   1935  O   LEU A 707      29.870  48.980  43.970  1.00  0.00           O
ATOM   1936  N   VAL A 708      29.720  47.410  45.620  1.00  0.00           N
ATOM   1937  HN  VAL A 708      29.870  47.120  46.560  1.00  0.00           H
ATOM   1938  CA  VAL A 708      29.470  46.200  44.730  1.00  0.00           C
ATOM   1939  HA  VAL A 708      30.260  46.310  44.010  1.00  0.00           H
ATOM   1940  CB  VAL A 708      29.730  44.930  45.610  1.00  0.00           C
ATOM   1941  HB  VAL A 708      29.060  44.790  46.480  1.00  0.00           H
ATOM   1942  CG1 VAL A 708      29.500  43.710  44.610  1.00  0.00           C
ATOM   1943 HG11 VAL A 708      28.400  43.700  44.450  1.00  0.00           H
ATOM   1944 HG12 VAL A 708      29.660  42.730  45.090  1.00  0.00           H
ATOM   1945 HG13 VAL A 708      30.050  43.770  43.640  1.00  0.00           H
ATOM   1946  CG2 VAL A 708      31.200  45.000  46.100  1.00  0.00           C
ATOM   1947 HG21 VAL A 708      31.900  44.910  45.240  1.00  0.00           H
ATOM   1948 HG22 VAL A 708      31.380  44.140  46.780  1.00  0.00           H
ATOM   1949 HG23 VAL A 708      31.550  45.920  46.620  1.00  0.00           H
ATOM   1950  C   VAL A 708      28.240  46.220  43.870  1.00  0.00           C
ATOM   1951  O   VAL A 708      28.180  45.920  42.690  1.00  0.00           O
ATOM   1952  N   ALA A 709      27.140  46.640  44.500  1.00  0.00           N
ATOM   1953  HN  ALA A 709      27.310  46.760  45.480  1.00  0.00           H
ATOM   1954  CA  ALA A 709      25.780  46.720  43.900  1.00  0.00           C
ATOM   1955  HA  ALA A 709      25.540  45.770  43.430  1.00  0.00           H
ATOM   1956  CB  ALA A 709      24.780  46.970  45.000  1.00  0.00           C
ATOM   1957  HB1 ALA A 709      23.730  46.980  44.610  1.00  0.00           H
ATOM   1958  HB2 ALA A 709      24.950  47.890  45.600  1.00  0.00           H
ATOM   1959  HB3 ALA A 709      24.750  46.090  45.660  1.00  0.00           H
ATOM   1960  C   ALA A 709      25.610  47.780  42.840  1.00  0.00           C
ATOM   1961  O   ALA A 709      24.840  47.600  41.890  1.00  0.00           O
ATOM   1962  N   THR A 710      26.320  48.900  42.940  1.00  0.00           N
ATOM   1963  HN  THR A 710      26.970  49.000  43.690  1.00  0.00           H
ATOM   1964  CA  THR A 710      26.070  50.140  42.160  1.00  0.00           C
ATOM   1965  HA  THR A 710      25.120  50.070  41.650  1.00  0.00           H
ATOM   1966  CB  THR A 710      26.210  51.360  43.110  1.00  0.00           C
ATOM   1967  HB  THR A 710      26.030  52.270  42.490  1.00  0.00           H
ATOM   1968  OG1 THR A 710      27.440  51.410  43.870  1.00  0.00           O
ATOM   1969  HG1 THR A 710      27.230  50.910  44.660  1.00  0.00           H
ATOM   1970  CG2 THR A 710      25.020  51.310  44.120  1.00  0.00           C
ATOM   1971 HG21 THR A 710      24.960  50.380  44.710  1.00  0.00           H
ATOM   1972 HG22 THR A 710      24.050  51.310  43.560  1.00  0.00           H
ATOM   1973 HG23 THR A 710      24.860  52.210  44.740  1.00  0.00           H
ATOM   1974  C   THR A 710      27.110  50.230  41.060  1.00  0.00           C
ATOM   1975  O   THR A 710      27.200  51.190  40.330  1.00  0.00           O
ATOM   1976  N   ASP A 711      27.960  49.210  40.950  1.00  0.00           N
ATOM   1977  HN  ASP A 711      27.890  48.440  41.580  1.00  0.00           H
ATOM   1978  CA  ASP A 711      29.130  49.120  40.050  1.00  0.00           C
ATOM   1979  HA  ASP A 711      29.680  48.230  40.320  1.00  0.00           H
ATOM   1980  CB  ASP A 711      28.790  49.050  38.490  1.00  0.00           C
ATOM   1981  HB1 ASP A 711      29.650  49.130  37.780  1.00  0.00           H
ATOM   1982  HB2 ASP A 711      28.000  49.810  38.240  1.00  0.00           H
ATOM   1983  CG  ASP A 711      28.110  47.770  38.050  1.00  0.00           C
ATOM   1984  OD1 ASP A 711      27.190  47.880  37.190  1.00  0.00           O
ATOM   1985  OD2 ASP A 711      28.540  46.730  38.490  1.00  0.00           O
ATOM   1986  C   ASP A 711      30.180  50.170  40.170  1.00  0.00           C
ATOM   1987  O   ASP A 711      30.400  51.040  39.300  1.00  0.00           O
ATOM   1988  N   ALA A 712      30.930  50.230  41.280  1.00  0.00           N
ATOM   1989  HN  ALA A 712      30.830  49.480  41.930  1.00  0.00           H
ATOM   1990  CA  ALA A 712      31.810  51.370  41.630  1.00  0.00           C
ATOM   1991  HA  ALA A 712      31.420  52.290  41.240  1.00  0.00           H
ATOM   1992  CB  ALA A 712      31.740  51.660  43.230  1.00  0.00           C
ATOM   1993  HB1 ALA A 712      32.350  52.570  43.410  1.00  0.00           H
ATOM   1994  HB2 ALA A 712      32.150  50.860  43.890  1.00  0.00           H
ATOM   1995  HB3 ALA A 712      30.710  51.870  43.590  1.00  0.00           H
ATOM   1996  C   ALA A 712      33.290  51.160  41.220  1.00  0.00           C
ATOM   1997  O   ALA A 712      34.120  52.070  41.390  1.00  0.00           O
ATOM   1998  N   SER A 713      33.630  49.990  40.680  1.00  0.00           N
ATOM   1999  HN  SER A 713      32.940  49.260  40.710  1.00  0.00           H
ATOM   2000  CA  SER A 713      35.010  49.670  40.140  1.00  0.00           C
ATOM   2001  HA  SER A 713      35.710  49.920  40.920  1.00  0.00           H
ATOM   2002  CB  SER A 713      35.150  48.220  39.680  1.00  0.00           C
ATOM   2003  HB1 SER A 713      36.160  48.010  39.280  1.00  0.00           H
ATOM   2004  HB2 SER A 713      34.430  47.990  38.860  1.00  0.00           H
ATOM   2005  OG  SER A 713      35.080  47.370  40.820  1.00  0.00           O
ATOM   2006  HG1 SER A 713      34.140  47.350  41.020  1.00  0.00           H
ATOM   2007  C   SER A 713      35.540  50.480  38.970  1.00  0.00           C
ATOM   2008  O   SER A 713      36.780  50.710  38.800  1.00  0.00           O
ATOM   2009  N   SER A 714      34.650  50.980  38.090  1.00  0.00           N
ATOM   2010  HN  SER A 714      33.690  50.700  38.080  1.00  0.00           H
ATOM   2011  CA  SER A 714      34.950  51.830  36.940  1.00  0.00           C
ATOM   2012  HA  SER A 714      35.860  51.440  36.510  1.00  0.00           H
ATOM   2013  CB  SER A 714      33.750  51.920  36.010  1.00  0.00           C
ATOM   2014  HB1 SER A 714      34.030  52.560  35.150  1.00  0.00           H
ATOM   2015  HB2 SER A 714      32.830  52.300  36.510  1.00  0.00           H
ATOM   2016  OG  SER A 714      33.460  50.610  35.470  1.00  0.00           O
ATOM   2017  HG1 SER A 714      33.140  50.110  36.230  1.00  0.00           H
ATOM   2018  C   SER A 714      35.150  53.350  37.230  1.00  0.00           C
ATOM   2019  O   SER A 714      35.320  54.210  36.390  1.00  0.00           O
ATOM   2020  N   LEU A 715      35.150  53.610  38.510  1.00  0.00           N
ATOM   2021  HN  LEU A 715      35.100  52.830  39.140  1.00  0.00           H
ATOM   2022  CA  LEU A 715      35.420  54.960  38.950  1.00  0.00           C
ATOM   2023  HA  LEU A 715      35.080  55.610  38.170  1.00  0.00           H
ATOM   2024  CB  LEU A 715      34.550  55.360  40.200  1.00  0.00           C
ATOM   2025  HB1 LEU A 715      34.680  56.440  40.430  1.00  0.00           H
ATOM   2026  HB2 LEU A 715      34.870  54.740  41.070  1.00  0.00           H
ATOM   2027  CG  LEU A 715      33.040  55.130  39.990  1.00  0.00           C
ATOM   2028  HG  LEU A 715      32.990  54.060  39.710  1.00  0.00           H
ATOM   2029  CD1 LEU A 715      32.220  55.350  41.240  1.00  0.00           C
ATOM   2030 HD11 LEU A 715      32.370  56.370  41.630  1.00  0.00           H
ATOM   2031 HD12 LEU A 715      32.530  54.620  42.010  1.00  0.00           H
ATOM   2032 HD13 LEU A 715      31.160  55.110  41.000  1.00  0.00           H
ATOM   2033  CD2 LEU A 715      32.540  56.070  38.950  1.00  0.00           C
ATOM   2034 HD21 LEU A 715      33.220  56.170  38.080  1.00  0.00           H
ATOM   2035 HD22 LEU A 715      32.640  57.120  39.330  1.00  0.00           H
ATOM   2036 HD23 LEU A 715      31.500  55.770  38.710  1.00  0.00           H
ATOM   2037  C   LEU A 715      36.850  55.310  39.360  1.00  0.00           C
ATOM   2038  O   LEU A 715      37.170  56.470  39.590  1.00  0.00           O
ATOM   2039  N   VAL A 716      37.700  54.280  39.390  1.00  0.00           N
ATOM   2040  HN  VAL A 716      37.500  53.400  38.980  1.00  0.00           H
ATOM   2041  CA  VAL A 716      39.070  54.460  39.970  1.00  0.00           C
ATOM   2042  HA  VAL A 716      38.960  54.910  40.940  1.00  0.00           H
ATOM   2043  CB  VAL A 716      39.820  53.140  40.100  1.00  0.00           C
ATOM   2044  HB  VAL A 716      39.250  52.490  40.810  1.00  0.00           H
ATOM   2045  CG1 VAL A 716      40.050  52.290  38.810  1.00  0.00           C
ATOM   2046 HG11 VAL A 716      40.470  51.310  39.110  1.00  0.00           H
ATOM   2047 HG12 VAL A 716      40.730  52.730  38.050  1.00  0.00           H
ATOM   2048 HG13 VAL A 716      39.060  52.040  38.350  1.00  0.00           H
ATOM   2049  CG2 VAL A 716      41.280  53.310  40.660  1.00  0.00           C
ATOM   2050 HG21 VAL A 716      41.370  53.840  41.630  1.00  0.00           H
ATOM   2051 HG22 VAL A 716      41.990  53.800  39.960  1.00  0.00           H
ATOM   2052 HG23 VAL A 716      41.700  52.280  40.690  1.00  0.00           H
ATOM   2053  C   VAL A 716      39.980  55.470  39.320  1.00  0.00           C
ATOM   2054  O   VAL A 716      40.690  56.270  39.990  1.00  0.00           O
ATOM   2055  N   CYS A 717      39.940  55.630  37.970  1.00  0.00           N
ATOM   2056  HN  CYS A 717      39.300  55.010  37.500  1.00  0.00           H
ATOM   2057  CA  CYS A 717      40.480  56.660  37.010  1.00  0.00           C
ATOM   2058  HA  CYS A 717      41.510  56.370  37.100  1.00  0.00           H
ATOM   2059  CB  CYS A 717      40.000  56.450  35.580  1.00  0.00           C
ATOM   2060  HB1 CYS A 717      40.330  55.580  34.970  1.00  0.00           H
ATOM   2061  HB2 CYS A 717      40.460  57.260  34.980  1.00  0.00           H
ATOM   2062  SG  CYS A 717      38.260  56.600  35.430  1.00  0.00           S
ATOM   2063  HG1 CYS A 717      38.310  57.010  34.160  1.00  0.00           H
ATOM   2064  C   CYS A 717      40.520  58.030  37.580  1.00  0.00           C
ATOM   2065  O   CYS A 717      41.510  58.750  37.670  1.00  0.00           O
ATOM   2066  N   TYR A 718      39.330  58.490  38.070  1.00  0.00           N
ATOM   2067  HN  TYR A 718      38.510  57.940  37.900  1.00  0.00           H
ATOM   2068  CA  TYR A 718      39.110  59.750  38.740  1.00  0.00           C
ATOM   2069  HA  TYR A 718      39.440  60.650  38.220  1.00  0.00           H
ATOM   2070  CB  TYR A 718      37.580  59.950  39.030  1.00  0.00           C
ATOM   2071  HB1 TYR A 718      37.450  60.980  39.410  1.00  0.00           H
ATOM   2072  HB2 TYR A 718      37.220  59.300  39.850  1.00  0.00           H
ATOM   2073  CG  TYR A 718      36.680  59.790  37.860  1.00  0.00           C
ATOM   2074  CD1 TYR A 718      35.620  58.930  37.820  1.00  0.00           C
ATOM   2075  HD1 TYR A 718      35.530  58.220  38.630  1.00  0.00           H
ATOM   2076  CE1 TYR A 718      34.960  58.640  36.660  1.00  0.00           C
ATOM   2077  HE1 TYR A 718      34.260  57.820  36.730  1.00  0.00           H
ATOM   2078  CZ  TYR A 718      35.080  59.560  35.600  1.00  0.00           C
ATOM   2079  OH  TYR A 718      34.230  59.450  34.510  1.00  0.00           O
ATOM   2080  HH  TYR A 718      34.560  60.160  33.930  1.00  0.00           H
ATOM   2081  CD2 TYR A 718      36.850  60.610  36.770  1.00  0.00           C
ATOM   2082  HD2 TYR A 718      37.650  61.340  36.770  1.00  0.00           H
ATOM   2083  CE2 TYR A 718      36.060  60.600  35.640  1.00  0.00           C
ATOM   2084  HE2 TYR A 718      36.250  61.230  34.770  1.00  0.00           H
ATOM   2085  C   TYR A 718      39.850  59.910  40.070  1.00  0.00           C
ATOM   2086  O   TYR A 718      40.020  61.020  40.530  1.00  0.00           O
ATOM   2087  N   ILE A 719      40.450  58.920  40.750  1.00  0.00           N
ATOM   2088  HN  ILE A 719      40.460  57.970  40.460  1.00  0.00           H
ATOM   2089  CA  ILE A 719      41.520  59.310  41.810  1.00  0.00           C
ATOM   2090  HA  ILE A 719      41.010  59.980  42.510  1.00  0.00           H
ATOM   2091  CB  ILE A 719      41.900  58.060  42.680  1.00  0.00           C
ATOM   2092  HB  ILE A 719      42.410  57.290  42.060  1.00  0.00           H
ATOM   2093  CG2 ILE A 719      42.800  58.540  43.800  1.00  0.00           C
ATOM   2094 HG21 ILE A 719      43.840  58.810  43.520  1.00  0.00           H
ATOM   2095 HG22 ILE A 719      43.020  57.830  44.630  1.00  0.00           H
ATOM   2096 HG23 ILE A 719      42.340  59.390  44.350  1.00  0.00           H
ATOM   2097  CG1 ILE A 719      40.550  57.540  43.290  1.00  0.00           C
ATOM   2098 HG11 ILE A 719      39.690  57.330  42.620  1.00  0.00           H
ATOM   2099 HG12 ILE A 719      40.080  58.230  44.020  1.00  0.00           H
ATOM   2100  CD  ILE A 719      40.720  56.210  43.970  1.00  0.00           C
ATOM   2101  HD1 ILE A 719      39.890  55.900  44.650  1.00  0.00           H
ATOM   2102  HD2 ILE A 719      41.730  56.150  44.410  1.00  0.00           H
ATOM   2103  HD3 ILE A 719      40.810  55.460  43.150  1.00  0.00           H
ATOM   2104  C   ILE A 719      42.700  60.070  41.250  1.00  0.00           C
ATOM   2105  O   ILE A 719      43.150  61.060  41.820  1.00  0.00           O
ATOM   2106  N   THR A 720      43.100  59.850  40.040  1.00  0.00           N
ATOM   2107  HN  THR A 720      42.530  59.190  39.580  1.00  0.00           H
ATOM   2108  CA  THR A 720      44.220  60.430  39.230  1.00  0.00           C
ATOM   2109  HA  THR A 720      44.290  59.730  38.400  1.00  0.00           H
ATOM   2110  CB  THR A 720      43.950  61.820  38.700  1.00  0.00           C
ATOM   2111  HB  THR A 720      44.860  62.130  38.120  1.00  0.00           H
ATOM   2112  OG1 THR A 720      43.650  62.730  39.770  1.00  0.00           O
ATOM   2113  HG1 THR A 720      43.320  62.130  40.450  1.00  0.00           H
ATOM   2114  CG2 THR A 720      42.780  61.770  37.680  1.00  0.00           C
ATOM   2115 HG21 THR A 720      41.840  61.420  38.160  1.00  0.00           H
ATOM   2116 HG22 THR A 720      42.900  61.010  36.890  1.00  0.00           H
ATOM   2117 HG23 THR A 720      42.560  62.750  37.210  1.00  0.00           H
ATOM   2118  C   THR A 720      45.650  60.320  39.860  1.00  0.00           C
ATOM   2119  O   THR A 720      45.820  60.520  41.080  1.00  0.00           O
ATOM   2120  N   ARG A 721      46.780  60.020  39.110  1.00  0.00           N
ATOM   2121  HN  ARG A 721      46.630  59.830  38.150  1.00  0.00           H
ATOM   2122  CA  ARG A 721      48.170  59.760  39.530  1.00  0.00           C
ATOM   2123  HA  ARG A 721      48.080  58.840  40.090  1.00  0.00           H
ATOM   2124  CB  ARG A 721      49.070  59.390  38.290  1.00  0.00           C
ATOM   2125  HB1 ARG A 721      49.020  60.230  37.570  1.00  0.00           H
ATOM   2126  HB2 ARG A 721      48.590  58.500  37.830  1.00  0.00           H
ATOM   2127  CG  ARG A 721      50.610  59.260  38.650  1.00  0.00           C
ATOM   2128  HG1 ARG A 721      50.590  58.440  39.400  1.00  0.00           H
ATOM   2129  HG2 ARG A 721      50.850  60.210  39.190  1.00  0.00           H
ATOM   2130  CD  ARG A 721      51.560  59.120  37.460  1.00  0.00           C
ATOM   2131  HD1 ARG A 721      51.410  59.970  36.770  1.00  0.00           H
ATOM   2132  HD2 ARG A 721      51.310  58.230  36.840  1.00  0.00           H
ATOM   2133  NE  ARG A 721      52.890  59.060  38.150  1.00  0.00           N
ATOM   2134  HE  ARG A 721      53.070  59.550  39.000  1.00  0.00           H
ATOM   2135  CZ  ARG A 721      53.860  58.360  37.730  1.00  0.00           C
ATOM   2136  NH1 ARG A 721      53.850  57.800  36.560  1.00  0.00           N
ATOM   2137 HH11 ARG A 721      54.690  57.340  36.250  1.00  0.00           H
ATOM   2138 HH12 ARG A 721      53.170  58.030  35.870  1.00  0.00           H
ATOM   2139  NH2 ARG A 721      54.980  58.260  38.420  1.00  0.00           N
ATOM   2140 HH21 ARG A 721      54.950  58.550  39.370  1.00  0.00           H
ATOM   2141 HH22 ARG A 721      55.530  57.450  38.170  1.00  0.00           H
ATOM   2142  C   ARG A 721      48.700  60.890  40.380  1.00  0.00           C
ATOM   2143  O   ARG A 721      49.380  60.620  41.350  1.00  0.00           O
ATOM   2144  N   PHE A 722      48.350  62.090  40.070  1.00  0.00           N
ATOM   2145  HN  PHE A 722      47.990  62.110  39.140  1.00  0.00           H
ATOM   2146  CA  PHE A 722      48.580  63.280  40.810  1.00  0.00           C
ATOM   2147  HA  PHE A 722      49.640  63.510  40.820  1.00  0.00           H
ATOM   2148  CB  PHE A 722      47.870  64.430  39.990  1.00  0.00           C
ATOM   2149  HB1 PHE A 722      46.960  64.070  39.460  1.00  0.00           H
ATOM   2150  HB2 PHE A 722      48.540  64.840  39.210  1.00  0.00           H
ATOM   2151  CG  PHE A 722      47.500  65.620  40.770  1.00  0.00           C
ATOM   2152  CD1 PHE A 722      48.380  66.680  40.940  1.00  0.00           C
ATOM   2153  HD1 PHE A 722      49.360  66.640  40.480  1.00  0.00           H
ATOM   2154  CE1 PHE A 722      47.930  67.870  41.610  1.00  0.00           C
ATOM   2155  HE1 PHE A 722      48.630  68.700  41.540  1.00  0.00           H
ATOM   2156  CZ  PHE A 722      46.670  68.010  42.160  1.00  0.00           C
ATOM   2157  HZ  PHE A 722      46.340  68.920  42.650  1.00  0.00           H
ATOM   2158  CD2 PHE A 722      46.230  65.720  41.400  1.00  0.00           C
ATOM   2159  HD2 PHE A 722      45.420  65.020  41.250  1.00  0.00           H
ATOM   2160  CE2 PHE A 722      45.790  66.870  42.080  1.00  0.00           C
ATOM   2161  HE2 PHE A 722      44.840  66.850  42.600  1.00  0.00           H
ATOM   2162  C   PHE A 722      48.250  63.260  42.270  1.00  0.00           C
ATOM   2163  O   PHE A 722      49.030  63.610  43.200  1.00  0.00           O
ATOM   2164  N   THR A 723      47.030  62.700  42.570  1.00  0.00           N
ATOM   2165  HN  THR A 723      46.480  62.430  41.770  1.00  0.00           H
ATOM   2166  CA  THR A 723      46.650  62.400  43.940  1.00  0.00           C
ATOM   2167  HA  THR A 723      46.850  63.260  44.560  1.00  0.00           H
ATOM   2168  CB  THR A 723      45.160  61.990  44.070  1.00  0.00           C
ATOM   2169  HB  THR A 723      44.990  61.130  43.390  1.00  0.00           H
ATOM   2170  OG1 THR A 723      44.360  63.060  43.530  1.00  0.00           O
ATOM   2171  HG1 THR A 723      43.970  62.600  42.800  1.00  0.00           H
ATOM   2172  CG2 THR A 723      44.640  61.720  45.510  1.00  0.00           C
ATOM   2173 HG21 THR A 723      43.560  61.480  45.530  1.00  0.00           H
ATOM   2174 HG22 THR A 723      44.930  62.660  46.000  1.00  0.00           H
ATOM   2175 HG23 THR A 723      45.150  60.840  45.950  1.00  0.00           H
ATOM   2176  C   THR A 723      47.540  61.270  44.460  1.00  0.00           C
ATOM   2177  O   THR A 723      48.040  61.400  45.550  1.00  0.00           O
ATOM   2178  N   GLU A 724      47.710  60.170  43.780  1.00  0.00           N
ATOM   2179  HN  GLU A 724      47.320  60.090  42.870  1.00  0.00           H
ATOM   2180  CA  GLU A 724      48.320  58.890  44.210  1.00  0.00           C
ATOM   2181  HA  GLU A 724      47.820  58.470  45.060  1.00  0.00           H
ATOM   2182  CB  GLU A 724      48.340  57.860  43.090  1.00  0.00           C
ATOM   2183  HB1 GLU A 724      48.790  56.940  43.520  1.00  0.00           H
ATOM   2184  HB2 GLU A 724      49.130  58.120  42.350  1.00  0.00           H
ATOM   2185  CG  GLU A 724      47.010  57.410  42.440  1.00  0.00           C
ATOM   2186  HG1 GLU A 724      46.500  58.330  42.100  1.00  0.00           H
ATOM   2187  HG2 GLU A 724      46.240  57.190  43.210  1.00  0.00           H
ATOM   2188  CD  GLU A 724      47.120  56.310  41.460  1.00  0.00           C
ATOM   2189  OE1 GLU A 724      46.310  56.370  40.440  1.00  0.00           O
ATOM   2190  OE2 GLU A 724      47.870  55.340  41.630  1.00  0.00           O
ATOM   2191  C   GLU A 724      49.730  59.030  44.730  1.00  0.00           C
ATOM   2192  O   GLU A 724      50.120  58.630  45.810  1.00  0.00           O
ATOM   2193  N   GLU A 725      50.690  59.730  44.030  1.00  0.00           N
ATOM   2194  HN  GLU A 725      50.520  60.230  43.180  1.00  0.00           H
ATOM   2195  CA  GLU A 725      51.950  60.120  44.620  1.00  0.00           C
ATOM   2196  HA  GLU A 725      52.390  59.230  45.040  1.00  0.00           H
ATOM   2197  CB  GLU A 725      53.050  60.470  43.530  1.00  0.00           C
ATOM   2198  HB1 GLU A 725      54.020  60.640  44.040  1.00  0.00           H
ATOM   2199  HB2 GLU A 725      52.830  61.430  43.020  1.00  0.00           H
ATOM   2200  CG  GLU A 725      53.400  59.350  42.480  1.00  0.00           C
ATOM   2201  HG1 GLU A 725      52.460  59.010  42.010  1.00  0.00           H
ATOM   2202  HG2 GLU A 725      53.750  58.430  42.990  1.00  0.00           H
ATOM   2203  CD  GLU A 725      54.180  59.800  41.220  1.00  0.00           C
ATOM   2204  OE1 GLU A 725      55.410  59.470  41.050  1.00  0.00           O
ATOM   2205  OE2 GLU A 725      53.550  60.410  40.330  1.00  0.00           O
ATOM   2206  C   GLU A 725      51.950  61.150  45.690  1.00  0.00           C
ATOM   2207  O   GLU A 725      52.770  61.030  46.530  1.00  0.00           O
ATOM   2208  N   ALA A 726      51.090  62.190  45.650  1.00  0.00           N
ATOM   2209  HN  ALA A 726      50.380  62.350  44.970  1.00  0.00           H
ATOM   2210  CA  ALA A 726      50.990  63.100  46.780  1.00  0.00           C
ATOM   2211  HA  ALA A 726      52.010  63.400  46.970  1.00  0.00           H
ATOM   2212  CB  ALA A 726      50.150  64.350  46.490  1.00  0.00           C
ATOM   2213  HB1 ALA A 726      50.200  65.050  47.350  1.00  0.00           H
ATOM   2214  HB2 ALA A 726      49.080  64.100  46.340  1.00  0.00           H
ATOM   2215  HB3 ALA A 726      50.560  64.760  45.540  1.00  0.00           H
ATOM   2216  C   ALA A 726      50.440  62.480  48.020  1.00  0.00           C
ATOM   2217  O   ALA A 726      50.870  62.870  49.120  1.00  0.00           O
ATOM   2218  N   PHE A 727      49.470  61.580  47.920  1.00  0.00           N
ATOM   2219  HN  PHE A 727      48.910  61.420  47.110  1.00  0.00           H
ATOM   2220  CA  PHE A 727      48.920  60.790  48.980  1.00  0.00           C
ATOM   2221  HA  PHE A 727      48.610  61.400  49.810  1.00  0.00           H
ATOM   2222  CB  PHE A 727      47.760  60.060  48.430  1.00  0.00           C
ATOM   2223  HB1 PHE A 727      48.080  59.280  47.710  1.00  0.00           H
ATOM   2224  HB2 PHE A 727      46.970  60.690  47.970  1.00  0.00           H
ATOM   2225  CG  PHE A 727      47.030  59.310  49.450  1.00  0.00           C
ATOM   2226  CD1 PHE A 727      47.140  57.910  49.490  1.00  0.00           C
ATOM   2227  HD1 PHE A 727      47.910  57.510  48.850  1.00  0.00           H
ATOM   2228  CE1 PHE A 727      46.470  57.160  50.410  1.00  0.00           C
ATOM   2229  HE1 PHE A 727      46.530  56.090  50.310  1.00  0.00           H
ATOM   2230  CZ  PHE A 727      45.440  57.740  51.220  1.00  0.00           C
ATOM   2231  HZ  PHE A 727      44.990  57.070  51.950  1.00  0.00           H
ATOM   2232  CD2 PHE A 727      46.040  59.910  50.260  1.00  0.00           C
ATOM   2233  HD2 PHE A 727      45.890  60.970  50.130  1.00  0.00           H
ATOM   2234  CE2 PHE A 727      45.280  59.130  51.180  1.00  0.00           C
ATOM   2235  HE2 PHE A 727      44.510  59.570  51.800  1.00  0.00           H
ATOM   2236  C   PHE A 727      50.030  59.880  49.560  1.00  0.00           C
ATOM   2237  O   PHE A 727      50.320  59.830  50.800  1.00  0.00           O
ATOM   2238  N   ALA A 728      50.710  59.160  48.610  1.00  0.00           N
ATOM   2239  HN  ALA A 728      50.330  59.010  47.710  1.00  0.00           H
ATOM   2240  CA  ALA A 728      51.850  58.280  48.970  1.00  0.00           C
ATOM   2241  HA  ALA A 728      51.520  57.450  49.580  1.00  0.00           H
ATOM   2242  CB  ALA A 728      52.340  57.760  47.620  1.00  0.00           C
ATOM   2243  HB1 ALA A 728      51.540  57.120  47.190  1.00  0.00           H
ATOM   2244  HB2 ALA A 728      53.270  57.190  47.830  1.00  0.00           H
ATOM   2245  HB3 ALA A 728      52.540  58.560  46.860  1.00  0.00           H
ATOM   2246  C   ALA A 728      52.970  59.030  49.680  1.00  0.00           C
ATOM   2247  O   ALA A 728      53.480  58.500  50.690  1.00  0.00           O
ATOM   2248  N   ALA A 729      53.330  60.180  49.220  1.00  0.00           N
ATOM   2249  HN  ALA A 729      52.830  60.590  48.460  1.00  0.00           H
ATOM   2250  CA  ALA A 729      54.410  60.980  49.720  1.00  0.00           C
ATOM   2251  HA  ALA A 729      55.270  60.350  49.620  1.00  0.00           H
ATOM   2252  CB  ALA A 729      54.690  62.190  48.830  1.00  0.00           C
ATOM   2253  HB1 ALA A 729      53.960  63.000  49.010  1.00  0.00           H
ATOM   2254  HB2 ALA A 729      54.690  62.060  47.730  1.00  0.00           H
ATOM   2255  HB3 ALA A 729      55.760  62.490  48.930  1.00  0.00           H
ATOM   2256  C   ALA A 729      54.310  61.350  51.170  1.00  0.00           C
ATOM   2257  O   ALA A 729      55.290  61.160  51.940  1.00  0.00           O
ATOM   2258  N   LEU A 730      53.120  61.830  51.640  1.00  0.00           N
ATOM   2259  HN  LEU A 730      52.370  62.010  51.020  1.00  0.00           H
ATOM   2260  CA  LEU A 730      52.780  62.140  53.030  1.00  0.00           C
ATOM   2261  HA  LEU A 730      53.520  62.820  53.420  1.00  0.00           H
ATOM   2262  CB  LEU A 730      51.380  62.680  52.960  1.00  0.00           C
ATOM   2263  HB1 LEU A 730      50.640  61.940  52.560  1.00  0.00           H
ATOM   2264  HB2 LEU A 730      51.340  63.540  52.250  1.00  0.00           H
ATOM   2265  CG  LEU A 730      50.800  63.250  54.280  1.00  0.00           C
ATOM   2266  HG  LEU A 730      51.230  62.750  55.180  1.00  0.00           H
ATOM   2267  CD1 LEU A 730      51.120  64.770  54.330  1.00  0.00           C
ATOM   2268 HD11 LEU A 730      52.200  64.940  54.580  1.00  0.00           H
ATOM   2269 HD12 LEU A 730      50.690  65.330  55.190  1.00  0.00           H
ATOM   2270 HD13 LEU A 730      50.900  65.350  53.400  1.00  0.00           H
ATOM   2271  CD2 LEU A 730      49.310  63.010  54.440  1.00  0.00           C
ATOM   2272 HD21 LEU A 730      49.100  63.180  55.510  1.00  0.00           H
ATOM   2273 HD22 LEU A 730      49.160  61.930  54.200  1.00  0.00           H
ATOM   2274 HD23 LEU A 730      48.660  63.670  53.830  1.00  0.00           H
ATOM   2275  C   LEU A 730      52.900  60.940  53.940  1.00  0.00           C
ATOM   2276  O   LEU A 730      53.510  60.980  54.990  1.00  0.00           O
ATOM   2277  N   ILE A 731      52.380  59.770  53.480  1.00  0.00           N
ATOM   2278  HN  ILE A 731      52.080  59.670  52.540  1.00  0.00           H
ATOM   2279  CA  ILE A 731      52.440  58.460  54.150  1.00  0.00           C
ATOM   2280  HA  ILE A 731      52.020  58.600  55.130  1.00  0.00           H
ATOM   2281  CB  ILE A 731      51.810  57.230  53.390  1.00  0.00           C
ATOM   2282  HB  ILE A 731      52.280  57.220  52.390  1.00  0.00           H
ATOM   2283  CG2 ILE A 731      52.090  55.910  54.050  1.00  0.00           C
ATOM   2284 HG21 ILE A 731      51.820  55.810  55.120  1.00  0.00           H
ATOM   2285 HG22 ILE A 731      53.160  55.610  53.950  1.00  0.00           H
ATOM   2286 HG23 ILE A 731      51.550  55.140  53.470  1.00  0.00           H
ATOM   2287  CG1 ILE A 731      50.240  57.420  53.230  1.00  0.00           C
ATOM   2288 HG11 ILE A 731      49.820  56.490  52.810  1.00  0.00           H
ATOM   2289 HG12 ILE A 731      50.130  58.270  52.520  1.00  0.00           H
ATOM   2290  CD  ILE A 731      49.420  57.710  54.530  1.00  0.00           C
ATOM   2291  HD1 ILE A 731      49.300  56.870  55.260  1.00  0.00           H
ATOM   2292  HD2 ILE A 731      48.440  58.060  54.140  1.00  0.00           H
ATOM   2293  HD3 ILE A 731      49.800  58.570  55.120  1.00  0.00           H
ATOM   2294  C   ILE A 731      53.880  58.090  54.440  1.00  0.00           C
ATOM   2295  O   ILE A 731      54.290  57.920  55.610  1.00  0.00           O
ATOM   2296  N   CYS A 732      54.790  58.200  53.440  1.00  0.00           N
ATOM   2297  HN  CYS A 732      54.500  58.670  52.610  1.00  0.00           H
ATOM   2298  CA  CYS A 732      56.230  57.860  53.590  1.00  0.00           C
ATOM   2299  HA  CYS A 732      56.240  56.920  54.100  1.00  0.00           H
ATOM   2300  CB  CYS A 732      56.930  57.850  52.260  1.00  0.00           C
ATOM   2301  HB1 CYS A 732      58.010  57.630  52.400  1.00  0.00           H
ATOM   2302  HB2 CYS A 732      56.860  58.820  51.730  1.00  0.00           H
ATOM   2303  SG  CYS A 732      56.470  56.630  51.090  1.00  0.00           S
ATOM   2304  HG1 CYS A 732      55.420  57.360  50.750  1.00  0.00           H
ATOM   2305  C   CYS A 732      56.890  58.830  54.560  1.00  0.00           C
ATOM   2306  O   CYS A 732      57.680  58.430  55.400  1.00  0.00           O
ATOM   2307  N   ILE A 733      56.590  60.100  54.470  1.00  0.00           N
ATOM   2308  HN  ILE A 733      55.840  60.350  53.870  1.00  0.00           H
ATOM   2309  CA  ILE A 733      57.060  61.060  55.420  1.00  0.00           C
ATOM   2310  HA  ILE A 733      58.100  60.810  55.590  1.00  0.00           H
ATOM   2311  CB  ILE A 733      56.990  62.550  54.970  1.00  0.00           C
ATOM   2312  HB  ILE A 733      55.960  62.800  54.650  1.00  0.00           H
ATOM   2313  CG2 ILE A 733      57.510  63.590  56.090  1.00  0.00           C
ATOM   2314 HG21 ILE A 733      58.400  63.270  56.670  1.00  0.00           H
ATOM   2315 HG22 ILE A 733      56.770  63.970  56.820  1.00  0.00           H
ATOM   2316 HG23 ILE A 733      57.820  64.500  55.510  1.00  0.00           H
ATOM   2317  CG1 ILE A 733      57.830  62.720  53.640  1.00  0.00           C
ATOM   2318 HG11 ILE A 733      57.540  61.920  52.920  1.00  0.00           H
ATOM   2319 HG12 ILE A 733      58.880  62.560  53.980  1.00  0.00           H
ATOM   2320  CD  ILE A 733      57.770  64.080  52.870  1.00  0.00           C
ATOM   2321  HD1 ILE A 733      56.750  64.530  52.760  1.00  0.00           H
ATOM   2322  HD2 ILE A 733      58.100  63.990  51.810  1.00  0.00           H
ATOM   2323  HD3 ILE A 733      58.350  64.870  53.400  1.00  0.00           H
ATOM   2324  C   ILE A 733      56.630  60.830  56.860  1.00  0.00           C
ATOM   2325  O   ILE A 733      57.390  60.820  57.800  1.00  0.00           O
ATOM   2326  N   ILE A 734      55.340  60.460  57.090  1.00  0.00           N
ATOM   2327  HN  ILE A 734      54.620  60.720  56.460  1.00  0.00           H
ATOM   2328  CA  ILE A 734      54.920  59.960  58.420  1.00  0.00           C
ATOM   2329  HA  ILE A 734      55.180  60.720  59.130  1.00  0.00           H
ATOM   2330  CB  ILE A 734      53.370  59.670  58.470  1.00  0.00           C
ATOM   2331  HB  ILE A 734      53.180  58.910  57.690  1.00  0.00           H
ATOM   2332  CG2 ILE A 734      52.960  59.080  59.850  1.00  0.00           C
ATOM   2333 HG21 ILE A 734      53.470  58.120  60.050  1.00  0.00           H
ATOM   2334 HG22 ILE A 734      51.860  59.010  59.720  1.00  0.00           H
ATOM   2335 HG23 ILE A 734      53.140  59.770  60.700  1.00  0.00           H
ATOM   2336  CG1 ILE A 734      52.500  60.940  58.180  1.00  0.00           C
ATOM   2337 HG11 ILE A 734      52.910  61.470  57.290  1.00  0.00           H
ATOM   2338 HG12 ILE A 734      52.540  61.560  59.100  1.00  0.00           H
ATOM   2339  CD  ILE A 734      50.990  60.640  57.830  1.00  0.00           C
ATOM   2340  HD1 ILE A 734      50.400  60.250  58.700  1.00  0.00           H
ATOM   2341  HD2 ILE A 734      51.020  59.890  57.020  1.00  0.00           H
ATOM   2342  HD3 ILE A 734      50.530  61.510  57.320  1.00  0.00           H
ATOM   2343  C   ILE A 734      55.700  58.750  58.920  1.00  0.00           C
ATOM   2344  O   ILE A 734      56.090  58.760  60.070  1.00  0.00           O
ATOM   2345  N   PHE A 735      56.010  57.760  58.030  1.00  0.00           N
ATOM   2346  HN  PHE A 735      55.690  57.700  57.090  1.00  0.00           H
ATOM   2347  CA  PHE A 735      56.630  56.500  58.490  1.00  0.00           C
ATOM   2348  HA  PHE A 735      56.230  56.180  59.440  1.00  0.00           H
ATOM   2349  CB  PHE A 735      56.470  55.330  57.450  1.00  0.00           C
ATOM   2350  HB1 PHE A 735      57.360  54.680  57.590  1.00  0.00           H
ATOM   2351  HB2 PHE A 735      56.520  55.760  56.440  1.00  0.00           H
ATOM   2352  CG  PHE A 735      55.150  54.640  57.670  1.00  0.00           C
ATOM   2353  CD1 PHE A 735      53.970  55.150  58.200  1.00  0.00           C
ATOM   2354  HD1 PHE A 735      53.990  56.220  58.380  1.00  0.00           H
ATOM   2355  CE1 PHE A 735      52.830  54.370  58.340  1.00  0.00           C
ATOM   2356  HE1 PHE A 735      51.890  54.860  58.560  1.00  0.00           H
ATOM   2357  CZ  PHE A 735      52.830  53.030  57.830  1.00  0.00           C
ATOM   2358  HZ  PHE A 735      51.900  52.490  57.700  1.00  0.00           H
ATOM   2359  CD2 PHE A 735      55.080  53.220  57.210  1.00  0.00           C
ATOM   2360  HD2 PHE A 735      55.970  52.770  56.790  1.00  0.00           H
ATOM   2361  CE2 PHE A 735      53.960  52.450  57.220  1.00  0.00           C
ATOM   2362  HE2 PHE A 735      53.950  51.480  56.750  1.00  0.00           H
ATOM   2363  C   PHE A 735      58.170  56.620  58.900  1.00  0.00           C
ATOM   2364  O   PHE A 735      58.610  56.260  59.950  1.00  0.00           O
ATOM   2365  N   ILE A 736      58.910  57.550  58.160  1.00  0.00           N
ATOM   2366  HN  ILE A 736      58.480  57.910  57.340  1.00  0.00           H
ATOM   2367  CA  ILE A 736      60.110  58.140  58.570  1.00  0.00           C
ATOM   2368  HA  ILE A 736      60.900  57.450  58.810  1.00  0.00           H
ATOM   2369  CB  ILE A 736      60.780  58.960  57.480  1.00  0.00           C
ATOM   2370  HB  ILE A 736      60.050  59.730  57.160  1.00  0.00           H
ATOM   2371  CG2 ILE A 736      62.140  59.640  57.850  1.00  0.00           C
ATOM   2372 HG21 ILE A 736      62.890  58.870  58.130  1.00  0.00           H
ATOM   2373 HG22 ILE A 736      61.940  60.430  58.610  1.00  0.00           H
ATOM   2374 HG23 ILE A 736      62.520  60.130  56.940  1.00  0.00           H
ATOM   2375  CG1 ILE A 736      60.960  58.160  56.120  1.00  0.00           C
ATOM   2376 HG11 ILE A 736      60.080  57.520  55.910  1.00  0.00           H
ATOM   2377 HG12 ILE A 736      61.740  57.400  56.320  1.00  0.00           H
ATOM   2378  CD  ILE A 736      61.220  59.080  54.930  1.00  0.00           C
ATOM   2379  HD1 ILE A 736      62.140  59.680  55.040  1.00  0.00           H
ATOM   2380  HD2 ILE A 736      60.380  59.720  54.570  1.00  0.00           H
ATOM   2381  HD3 ILE A 736      61.460  58.410  54.080  1.00  0.00           H
ATOM   2382  C   ILE A 736      59.880  58.980  59.820  1.00  0.00           C
ATOM   2383  O   ILE A 736      60.520  58.790  60.870  1.00  0.00           O
ATOM   2384  N   TYR A 737      58.830  59.790  59.940  1.00  0.00           N
ATOM   2385  HN  TYR A 737      58.080  59.830  59.280  1.00  0.00           H
ATOM   2386  CA  TYR A 737      58.650  60.630  61.160  1.00  0.00           C
ATOM   2387  HA  TYR A 737      59.610  61.090  61.320  1.00  0.00           H
ATOM   2388  CB  TYR A 737      57.620  61.890  60.890  1.00  0.00           C
ATOM   2389  HB1 TYR A 737      56.650  61.460  60.560  1.00  0.00           H
ATOM   2390  HB2 TYR A 737      58.060  62.420  60.010  1.00  0.00           H
ATOM   2391  CG  TYR A 737      57.420  62.760  62.130  1.00  0.00           C
ATOM   2392  CD1 TYR A 737      56.090  63.230  62.420  1.00  0.00           C
ATOM   2393  HD1 TYR A 737      55.210  62.950  61.880  1.00  0.00           H
ATOM   2394  CE1 TYR A 737      55.890  64.020  63.500  1.00  0.00           C
ATOM   2395  HE1 TYR A 737      54.940  64.520  63.620  1.00  0.00           H
ATOM   2396  CZ  TYR A 737      56.960  64.340  64.370  1.00  0.00           C
ATOM   2397  OH  TYR A 737      56.940  65.160  65.530  1.00  0.00           O
ATOM   2398  HH  TYR A 737      57.840  65.260  65.840  1.00  0.00           H
ATOM   2399  CD2 TYR A 737      58.450  63.100  62.960  1.00  0.00           C
ATOM   2400  HD2 TYR A 737      59.420  62.700  62.700  1.00  0.00           H
ATOM   2401  CE2 TYR A 737      58.250  63.820  64.090  1.00  0.00           C
ATOM   2402  HE2 TYR A 737      59.170  64.030  64.630  1.00  0.00           H
ATOM   2403  C   TYR A 737      58.270  59.850  62.390  1.00  0.00           C
ATOM   2404  O   TYR A 737      58.910  60.120  63.390  1.00  0.00           O
ATOM   2405  N   GLU A 738      57.410  58.840  62.330  1.00  0.00           N
ATOM   2406  HN  GLU A 738      56.920  58.710  61.470  1.00  0.00           H
ATOM   2407  CA  GLU A 738      57.190  57.820  63.320  1.00  0.00           C
ATOM   2408  HA  GLU A 738      56.670  58.250  64.160  1.00  0.00           H
ATOM   2409  CB  GLU A 738      55.970  56.950  62.880  1.00  0.00           C
ATOM   2410  HB1 GLU A 738      55.910  55.950  63.380  1.00  0.00           H
ATOM   2411  HB2 GLU A 738      56.130  56.640  61.820  1.00  0.00           H
ATOM   2412  CG  GLU A 738      54.570  57.660  62.950  1.00  0.00           C
ATOM   2413  HG1 GLU A 738      53.870  57.030  62.370  1.00  0.00           H
ATOM   2414  HG2 GLU A 738      54.580  58.660  62.470  1.00  0.00           H
ATOM   2415  CD  GLU A 738      53.870  57.680  64.250  1.00  0.00           C
ATOM   2416  OE1 GLU A 738      52.740  58.170  64.300  1.00  0.00           O
ATOM   2417  OE2 GLU A 738      54.420  57.260  65.280  1.00  0.00           O
ATOM   2418  C   GLU A 738      58.520  57.050  63.720  1.00  0.00           C
ATOM   2419  O   GLU A 738      58.760  56.800  64.970  1.00  0.00           O
ATOM   2420  N   ALA A 739      59.410  56.700  62.810  1.00  0.00           N
ATOM   2421  HN  ALA A 739      59.310  56.930  61.840  1.00  0.00           H
ATOM   2422  CA  ALA A 739      60.670  56.040  63.130  1.00  0.00           C
ATOM   2423  HA  ALA A 739      60.370  55.260  63.790  1.00  0.00           H
ATOM   2424  CB  ALA A 739      61.370  55.510  61.810  1.00  0.00           C
ATOM   2425  HB1 ALA A 739      61.740  56.410  61.270  1.00  0.00           H
ATOM   2426  HB2 ALA A 739      60.610  55.000  61.170  1.00  0.00           H
ATOM   2427  HB3 ALA A 739      62.210  54.840  62.100  1.00  0.00           H
ATOM   2428  C   ALA A 739      61.680  56.990  63.940  1.00  0.00           C
ATOM   2429  O   ALA A 739      62.160  56.630  65.020  1.00  0.00           O
ATOM   2430  N   LEU A 740      61.870  58.220  63.390  1.00  0.00           N
ATOM   2431  HN  LEU A 740      61.510  58.410  62.480  1.00  0.00           H
ATOM   2432  CA  LEU A 740      62.530  59.250  64.020  1.00  0.00           C
ATOM   2433  HA  LEU A 740      63.510  58.870  64.240  1.00  0.00           H
ATOM   2434  CB  LEU A 740      62.780  60.510  63.140  1.00  0.00           C
ATOM   2435  HB1 LEU A 740      63.040  61.420  63.730  1.00  0.00           H
ATOM   2436  HB2 LEU A 740      61.880  60.610  62.510  1.00  0.00           H
ATOM   2437  CG  LEU A 740      63.890  60.530  62.140  1.00  0.00           C
ATOM   2438  HG  LEU A 740      63.680  61.440  61.550  1.00  0.00           H
ATOM   2439  CD1 LEU A 740      65.280  60.510  62.790  1.00  0.00           C
ATOM   2440 HD11 LEU A 740      65.480  59.460  63.110  1.00  0.00           H
ATOM   2441 HD12 LEU A 740      65.290  61.230  63.620  1.00  0.00           H
ATOM   2442 HD13 LEU A 740      66.030  60.710  61.990  1.00  0.00           H
ATOM   2443  CD2 LEU A 740      63.850  59.350  61.080  1.00  0.00           C
ATOM   2444 HD21 LEU A 740      62.850  59.380  60.570  1.00  0.00           H
ATOM   2445 HD22 LEU A 740      63.950  58.360  61.540  1.00  0.00           H
ATOM   2446 HD23 LEU A 740      64.700  59.450  60.380  1.00  0.00           H
ATOM   2447  C   LEU A 740      62.170  59.720  65.390  1.00  0.00           C
ATOM   2448  O   LEU A 740      63.010  59.870  66.300  1.00  0.00           O
ATOM   2449  N   GLU A 741      60.760  59.900  65.550  1.00  0.00           N
ATOM   2450  HN  GLU A 741      60.160  59.790  64.770  1.00  0.00           H
ATOM   2451  CA  GLU A 741      60.180  60.240  66.770  1.00  0.00           C
ATOM   2452  HA  GLU A 741      60.790  61.050  67.140  1.00  0.00           H
ATOM   2453  CB  GLU A 741      58.710  60.600  66.520  1.00  0.00           C
ATOM   2454  HB1 GLU A 741      58.090  59.830  66.020  1.00  0.00           H
ATOM   2455  HB2 GLU A 741      58.680  61.500  65.850  1.00  0.00           H
ATOM   2456  CG  GLU A 741      57.980  60.950  67.880  1.00  0.00           C
ATOM   2457  HG1 GLU A 741      58.550  61.700  68.480  1.00  0.00           H
ATOM   2458  HG2 GLU A 741      57.910  59.940  68.320  1.00  0.00           H
ATOM   2459  CD  GLU A 741      56.540  61.490  67.800  1.00  0.00           C
ATOM   2460  OE1 GLU A 741      56.150  62.410  68.530  1.00  0.00           O
ATOM   2461  OE2 GLU A 741      55.750  60.930  67.040  1.00  0.00           O
ATOM   2462  C   GLU A 741      60.420  59.190  67.770  1.00  0.00           C
ATOM   2463  O   GLU A 741      60.700  59.460  68.920  1.00  0.00           O
ATOM   2464  N   LYS A 742      60.350  57.880  67.380  1.00  0.00           N
ATOM   2465  HN  LYS A 742      60.200  57.570  66.450  1.00  0.00           H
ATOM   2466  CA  LYS A 742      60.500  56.810  68.410  1.00  0.00           C
ATOM   2467  HA  LYS A 742      60.090  57.130  69.350  1.00  0.00           H
ATOM   2468  CB  LYS A 742      59.700  55.500  68.080  1.00  0.00           C
ATOM   2469  HB1 LYS A 742      60.050  54.660  68.720  1.00  0.00           H
ATOM   2470  HB2 LYS A 742      59.840  55.210  67.020  1.00  0.00           H
ATOM   2471  CG  LYS A 742      58.220  55.720  68.330  1.00  0.00           C
ATOM   2472  HG1 LYS A 742      57.630  54.930  67.820  1.00  0.00           H
ATOM   2473  HG2 LYS A 742      57.860  56.720  67.970  1.00  0.00           H
ATOM   2474  CD  LYS A 742      57.750  55.760  69.860  1.00  0.00           C
ATOM   2475  HD1 LYS A 742      58.230  56.550  70.480  1.00  0.00           H
ATOM   2476  HD2 LYS A 742      58.040  54.830  70.390  1.00  0.00           H
ATOM   2477  CE  LYS A 742      56.190  55.840  69.970  1.00  0.00           C
ATOM   2478  HE1 LYS A 742      55.970  55.780  71.060  1.00  0.00           H
ATOM   2479  HE2 LYS A 742      55.650  55.090  69.360  1.00  0.00           H
ATOM   2480  NZ  LYS A 742      55.660  57.050  69.450  1.00  0.00           N
ATOM   2481  HZ1 LYS A 742      56.190  57.760  70.000  1.00  0.00           H
ATOM   2482  HZ2 LYS A 742      54.660  57.070  69.730  1.00  0.00           H
ATOM   2483  HZ3 LYS A 742      55.840  57.250  68.440  1.00  0.00           H
ATOM   2484  C   LYS A 742      61.960  56.380  68.710  1.00  0.00           C
ATOM   2485  O   LYS A 742      62.220  55.910  69.830  1.00  0.00           O
ATOM   2486  N   LEU A 743      62.880  56.640  67.790  1.00  0.00           N
ATOM   2487  HN  LEU A 743      62.520  57.080  66.970  1.00  0.00           H
ATOM   2488  CA  LEU A 743      64.330  56.590  67.980  1.00  0.00           C
ATOM   2489  HA  LEU A 743      64.550  55.690  68.530  1.00  0.00           H
ATOM   2490  CB  LEU A 743      65.020  56.640  66.570  1.00  0.00           C
ATOM   2491  HB1 LEU A 743      64.470  57.420  66.020  1.00  0.00           H
ATOM   2492  HB2 LEU A 743      64.740  55.690  66.060  1.00  0.00           H
ATOM   2493  CG  LEU A 743      66.520  56.870  66.550  1.00  0.00           C
ATOM   2494  HG  LEU A 743      66.770  57.700  67.240  1.00  0.00           H
ATOM   2495  CD1 LEU A 743      67.290  55.660  66.950  1.00  0.00           C
ATOM   2496 HD11 LEU A 743      67.300  54.890  66.140  1.00  0.00           H
ATOM   2497 HD12 LEU A 743      67.090  55.230  67.960  1.00  0.00           H
ATOM   2498 HD13 LEU A 743      68.330  56.040  67.020  1.00  0.00           H
ATOM   2499  CD2 LEU A 743      67.050  57.480  65.260  1.00  0.00           C
ATOM   2500 HD21 LEU A 743      67.140  56.600  64.590  1.00  0.00           H
ATOM   2501 HD22 LEU A 743      68.080  57.880  65.420  1.00  0.00           H
ATOM   2502 HD23 LEU A 743      66.360  58.200  64.780  1.00  0.00           H
ATOM   2503  C   LEU A 743      64.820  57.760  68.940  1.00  0.00           C
ATOM   2504  O   LEU A 743      65.540  57.530  69.900  1.00  0.00           O
ATOM   2505  N   PHE A 744      64.410  58.990  68.730  1.00  0.00           N
ATOM   2506  HN  PHE A 744      63.900  59.150  67.880  1.00  0.00           H
ATOM   2507  CA  PHE A 744      64.520  60.100  69.600  1.00  0.00           C
ATOM   2508  HA  PHE A 744      65.590  60.200  69.690  1.00  0.00           H
ATOM   2509  CB  PHE A 744      63.980  61.350  68.920  1.00  0.00           C
ATOM   2510  HB1 PHE A 744      63.490  61.970  69.700  1.00  0.00           H
ATOM   2511  HB2 PHE A 744      63.140  61.170  68.220  1.00  0.00           H
ATOM   2512  CG  PHE A 744      65.020  62.180  68.270  1.00  0.00           C
ATOM   2513  CD1 PHE A 744      65.720  61.750  67.030  1.00  0.00           C
ATOM   2514  HD1 PHE A 744      65.600  60.730  66.700  1.00  0.00           H
ATOM   2515  CE1 PHE A 744      66.560  62.620  66.290  1.00  0.00           C
ATOM   2516  HE1 PHE A 744      67.120  62.260  65.450  1.00  0.00           H
ATOM   2517  CZ  PHE A 744      66.750  63.920  66.760  1.00  0.00           C
ATOM   2518  HZ  PHE A 744      67.290  64.710  66.270  1.00  0.00           H
ATOM   2519  CD2 PHE A 744      65.150  63.500  68.710  1.00  0.00           C
ATOM   2520  HD2 PHE A 744      64.480  63.840  69.480  1.00  0.00           H
ATOM   2521  CE2 PHE A 744      66.040  64.340  67.930  1.00  0.00           C
ATOM   2522  HE2 PHE A 744      66.000  65.370  68.220  1.00  0.00           H
ATOM   2523  C   PHE A 744      63.920  59.890  71.060  1.00  0.00           C
ATOM   2524  O   PHE A 744      64.460  60.180  72.110  1.00  0.00           O
ATOM   2525  N   ASP A 745      62.740  59.280  71.100  1.00  0.00           N
ATOM   2526  HN  ASP A 745      62.070  59.320  70.370  1.00  0.00           H
ATOM   2527  CA  ASP A 745      62.120  58.840  72.380  1.00  0.00           C
ATOM   2528  HA  ASP A 745      62.150  59.710  73.000  1.00  0.00           H
ATOM   2529  CB  ASP A 745      60.680  58.400  72.090  1.00  0.00           C
ATOM   2530  HB1 ASP A 745      60.470  57.390  71.700  1.00  0.00           H
ATOM   2531  HB2 ASP A 745      60.260  59.090  71.320  1.00  0.00           H
ATOM   2532  CG  ASP A 745      59.810  58.600  73.320  1.00  0.00           C
ATOM   2533  OD1 ASP A 745      58.540  58.430  73.270  1.00  0.00           O
ATOM   2534  OD2 ASP A 745      60.330  58.870  74.400  1.00  0.00           O
ATOM   2535  C   ASP A 745      62.900  57.810  73.190  1.00  0.00           C
ATOM   2536  O   ASP A 745      63.140  57.910  74.400  1.00  0.00           O
ATOM   2537  N   LEU A 746      63.360  56.800  72.480  1.00  0.00           N
ATOM   2538  HN  LEU A 746      63.180  56.780  71.500  1.00  0.00           H
ATOM   2539  CA  LEU A 746      64.340  55.840  73.010  1.00  0.00           C
ATOM   2540  HA  LEU A 746      63.850  55.280  73.800  1.00  0.00           H
ATOM   2541  CB  LEU A 746      64.680  54.880  71.870  1.00  0.00           C
ATOM   2542  HB1 LEU A 746      65.150  55.490  71.060  1.00  0.00           H
ATOM   2543  HB2 LEU A 746      63.670  54.510  71.580  1.00  0.00           H
ATOM   2544  CG  LEU A 746      65.620  53.750  72.190  1.00  0.00           C
ATOM   2545  HG  LEU A 746      65.400  53.340  73.190  1.00  0.00           H
ATOM   2546  CD1 LEU A 746      65.650  52.560  71.240  1.00  0.00           C
ATOM   2547 HD11 LEU A 746      64.620  52.150  71.180  1.00  0.00           H
ATOM   2548 HD12 LEU A 746      66.330  51.760  71.620  1.00  0.00           H
ATOM   2549 HD13 LEU A 746      66.000  52.780  70.210  1.00  0.00           H
ATOM   2550  CD2 LEU A 746      67.130  54.120  72.310  1.00  0.00           C
ATOM   2551 HD21 LEU A 746      67.360  54.850  71.500  1.00  0.00           H
ATOM   2552 HD22 LEU A 746      67.840  53.290  72.140  1.00  0.00           H
ATOM   2553 HD23 LEU A 746      67.380  54.730  73.210  1.00  0.00           H
ATOM   2554  C   LEU A 746      65.650  56.530  73.510  1.00  0.00           C
ATOM   2555  O   LEU A 746      66.190  56.200  74.560  1.00  0.00           O
ATOM   2556  N   GLY A 747      66.060  57.610  72.770  1.00  0.00           N
ATOM   2557  HN  GLY A 747      65.610  57.760  71.890  1.00  0.00           H
ATOM   2558  CA  GLY A 747      67.210  58.450  73.010  1.00  0.00           C
ATOM   2559  HA1 GLY A 747      67.360  59.060  72.120  1.00  0.00           H
ATOM   2560  HA2 GLY A 747      68.020  57.760  73.130  1.00  0.00           H
ATOM   2561  C   GLY A 747      67.150  59.200  74.320  1.00  0.00           C
ATOM   2562  O   GLY A 747      68.160  59.440  74.960  1.00  0.00           O
ATOM   2563  N   GLU A 748      65.920  59.510  74.770  1.00  0.00           N
ATOM   2564  HN  GLU A 748      65.100  59.300  74.280  1.00  0.00           H
ATOM   2565  CA  GLU A 748      65.650  60.130  76.030  1.00  0.00           C
ATOM   2566  HA  GLU A 748      66.510  60.740  76.250  1.00  0.00           H
ATOM   2567  CB  GLU A 748      64.340  60.980  75.990  1.00  0.00           C
ATOM   2568  HB1 GLU A 748      63.970  60.960  77.040  1.00  0.00           H
ATOM   2569  HB2 GLU A 748      63.580  60.530  75.320  1.00  0.00           H
ATOM   2570  CG  GLU A 748      64.520  62.480  75.620  1.00  0.00           C
ATOM   2571  HG1 GLU A 748      64.780  62.640  74.550  1.00  0.00           H
ATOM   2572  HG2 GLU A 748      65.280  62.820  76.350  1.00  0.00           H
ATOM   2573  CD  GLU A 748      63.190  63.210  75.910  1.00  0.00           C
ATOM   2574  OE1 GLU A 748      62.230  63.060  75.120  1.00  0.00           O
ATOM   2575  OE2 GLU A 748      63.110  63.980  76.880  1.00  0.00           O
ATOM   2576  C   GLU A 748      65.560  59.160  77.180  1.00  0.00           C
ATOM   2577  O   GLU A 748      65.620  59.490  78.400  1.00  0.00           O
ATOM   2578  N   THR A 749      65.400  57.830  76.960  1.00  0.00           N
ATOM   2579  HN  THR A 749      65.440  57.410  76.060  1.00  0.00           H
ATOM   2580  CA  THR A 749      65.070  56.890  78.010  1.00  0.00           C
ATOM   2581  HA  THR A 749      65.060  57.280  79.020  1.00  0.00           H
ATOM   2582  CB  THR A 749      63.790  56.090  77.860  1.00  0.00           C
ATOM   2583  HB  THR A 749      63.050  56.710  77.300  1.00  0.00           H
ATOM   2584  OG1 THR A 749      63.250  55.810  79.090  1.00  0.00           O
ATOM   2585  HG1 THR A 749      62.890  56.630  79.440  1.00  0.00           H
ATOM   2586  CG2 THR A 749      63.950  54.790  77.030  1.00  0.00           C
ATOM   2587 HG21 THR A 749      64.100  55.020  75.950  1.00  0.00           H
ATOM   2588 HG22 THR A 749      62.950  54.300  77.130  1.00  0.00           H
ATOM   2589 HG23 THR A 749      64.780  54.120  77.330  1.00  0.00           H
ATOM   2590  C   THR A 749      66.230  55.930  78.210  1.00  0.00           C
ATOM   2591  O   THR A 749      66.280  55.280  79.250  1.00  0.00           O
ATOM   2592  N   TYR A 750      67.270  55.900  77.300  1.00  0.00           N
ATOM   2593  HN  TYR A 750      67.320  56.460  76.480  1.00  0.00           H
ATOM   2594  CA  TYR A 750      68.480  55.140  77.500  1.00  0.00           C
ATOM   2595  HA  TYR A 750      68.420  54.710  78.500  1.00  0.00           H
ATOM   2596  CB  TYR A 750      68.500  53.960  76.510  1.00  0.00           C
ATOM   2597  HB1 TYR A 750      69.420  53.380  76.650  1.00  0.00           H
ATOM   2598  HB2 TYR A 750      68.490  54.410  75.500  1.00  0.00           H
ATOM   2599  CG  TYR A 750      67.480  52.850  76.700  1.00  0.00           C
ATOM   2600  CD1 TYR A 750      67.710  51.820  77.660  1.00  0.00           C
ATOM   2601  HD1 TYR A 750      68.470  51.990  78.410  1.00  0.00           H
ATOM   2602  CE1 TYR A 750      66.770  50.780  77.760  1.00  0.00           C
ATOM   2603  HE1 TYR A 750      66.910  50.120  78.610  1.00  0.00           H
ATOM   2604  CZ  TYR A 750      65.750  50.640  76.820  1.00  0.00           C
ATOM   2605  OH  TYR A 750      64.860  49.560  76.720  1.00  0.00           O
ATOM   2606  HH  TYR A 750      65.220  48.750  77.080  1.00  0.00           H
ATOM   2607  CD2 TYR A 750      66.420  52.730  75.790  1.00  0.00           C
ATOM   2608  HD2 TYR A 750      66.410  53.470  75.010  1.00  0.00           H
ATOM   2609  CE2 TYR A 750      65.530  51.640  75.890  1.00  0.00           C
ATOM   2610  HE2 TYR A 750      64.930  51.420  75.020  1.00  0.00           H
ATOM   2611  C   TYR A 750      69.760  55.970  77.470  1.00  0.00           C
ATOM   2612  O   TYR A 750      69.810  57.160  77.120  1.00  0.00           O
ATOM   2613  N   ALA A 751      70.860  55.340  77.950  1.00  0.00           N
ATOM   2614  HN  ALA A 751      70.730  54.380  78.200  1.00  0.00           H
ATOM   2615  CA  ALA A 751      72.180  55.900  78.090  1.00  0.00           C
ATOM   2616  HA  ALA A 751      72.160  56.960  77.840  1.00  0.00           H
ATOM   2617  CB  ALA A 751      72.610  55.820  79.580  1.00  0.00           C
ATOM   2618  HB1 ALA A 751      72.830  54.770  79.870  1.00  0.00           H
ATOM   2619  HB2 ALA A 751      71.910  56.280  80.310  1.00  0.00           H
ATOM   2620  HB3 ALA A 751      73.540  56.390  79.780  1.00  0.00           H
ATOM   2621  C   ALA A 751      73.230  55.210  77.150  1.00  0.00           C
ATOM   2622  O   ALA A 751      73.350  55.510  75.960  1.00  0.00           O
ATOM   2623  N   ASP A 752      73.930  54.210  77.610  1.00  0.00           N
ATOM   2624  HN  ASP A 752      73.870  54.050  78.590  1.00  0.00           H
ATOM   2625  CA  ASP A 752      74.770  53.400  76.790  1.00  0.00           C
ATOM   2626  HA  ASP A 752      75.480  54.070  76.320  1.00  0.00           H
ATOM   2627  CB  ASP A 752      75.520  52.370  77.750  1.00  0.00           C
ATOM   2628  HB1 ASP A 752      75.990  52.980  78.540  1.00  0.00           H
ATOM   2629  HB2 ASP A 752      76.280  51.720  77.250  1.00  0.00           H
ATOM   2630  CG  ASP A 752      74.620  51.440  78.630  1.00  0.00           C
ATOM   2631  OD1 ASP A 752      73.410  51.650  78.780  1.00  0.00           O
ATOM   2632  OD2 ASP A 752      75.270  50.610  79.350  1.00  0.00           O
ATOM   2633  C   ASP A 752      74.000  52.670  75.640  1.00  0.00           C
ATOM   2634  O   ASP A 752      74.510  52.590  74.530  1.00  0.00           O
ATOM   2635  N   VAL A 753      72.800  52.070  75.860  1.00  0.00           N
ATOM   2636  HN  VAL A 753      72.670  51.810  76.810  1.00  0.00           H
ATOM   2637  CA  VAL A 753      71.940  51.400  74.860  1.00  0.00           C
ATOM   2638  HA  VAL A 753      72.490  50.540  74.540  1.00  0.00           H
ATOM   2639  CB  VAL A 753      70.640  50.870  75.420  1.00  0.00           C
ATOM   2640  HB  VAL A 753      70.180  51.670  76.010  1.00  0.00           H
ATOM   2641  CG1 VAL A 753      69.600  50.320  74.430  1.00  0.00           C
ATOM   2642 HG11 VAL A 753      68.690  49.880  74.890  1.00  0.00           H
ATOM   2643 HG12 VAL A 753      70.050  49.430  73.970  1.00  0.00           H
ATOM   2644 HG13 VAL A 753      69.260  51.060  73.680  1.00  0.00           H
ATOM   2645  CG2 VAL A 753      71.100  49.760  76.390  1.00  0.00           C
ATOM   2646 HG21 VAL A 753      71.680  50.270  77.200  1.00  0.00           H
ATOM   2647 HG22 VAL A 753      71.740  49.000  75.900  1.00  0.00           H
ATOM   2648 HG23 VAL A 753      70.210  49.370  76.930  1.00  0.00           H
ATOM   2649  C   VAL A 753      71.550  52.150  73.610  1.00  0.00           C
ATOM   2650  O   VAL A 753      71.550  51.610  72.550  1.00  0.00           O
ATOM   2651  N   LEU A 754      71.310  53.480  73.750  1.00  0.00           N
ATOM   2652  HN  LEU A 754      71.410  53.840  74.680  1.00  0.00           H
ATOM   2653  CA  LEU A 754      71.130  54.360  72.590  1.00  0.00           C
ATOM   2654  HA  LEU A 754      70.260  54.160  71.980  1.00  0.00           H
ATOM   2655  CB  LEU A 754      70.780  55.850  73.060  1.00  0.00           C
ATOM   2656  HB1 LEU A 754      71.390  55.900  73.990  1.00  0.00           H
ATOM   2657  HB2 LEU A 754      69.710  55.880  73.340  1.00  0.00           H
ATOM   2658  CG  LEU A 754      71.030  56.920  72.050  1.00  0.00           C
ATOM   2659  HG  LEU A 754      72.010  56.830  71.520  1.00  0.00           H
ATOM   2660  CD1 LEU A 754      69.840  56.860  71.020  1.00  0.00           C
ATOM   2661 HD11 LEU A 754      70.170  57.540  70.210  1.00  0.00           H
ATOM   2662 HD12 LEU A 754      68.880  57.240  71.420  1.00  0.00           H
ATOM   2663 HD13 LEU A 754      69.740  55.850  70.560  1.00  0.00           H
ATOM   2664  CD2 LEU A 754      70.910  58.200  72.870  1.00  0.00           C
ATOM   2665 HD21 LEU A 754      69.950  58.160  73.420  1.00  0.00           H
ATOM   2666 HD22 LEU A 754      70.950  59.070  72.180  1.00  0.00           H
ATOM   2667 HD23 LEU A 754      71.680  58.270  73.660  1.00  0.00           H
ATOM   2668  C   LEU A 754      72.320  54.320  71.680  1.00  0.00           C
ATOM   2669  O   LEU A 754      72.100  54.240  70.440  1.00  0.00           O
ATOM   2670  N   PHE A 755      73.580  54.400  72.190  1.00  0.00           N
ATOM   2671  HN  PHE A 755      73.840  54.550  73.130  1.00  0.00           H
ATOM   2672  CA  PHE A 755      74.710  54.280  71.250  1.00  0.00           C
ATOM   2673  HA  PHE A 755      74.730  55.180  70.670  1.00  0.00           H
ATOM   2674  CB  PHE A 755      75.990  54.360  72.080  1.00  0.00           C
ATOM   2675  HB1 PHE A 755      76.820  54.150  71.370  1.00  0.00           H
ATOM   2676  HB2 PHE A 755      76.070  53.610  72.890  1.00  0.00           H
ATOM   2677  CG  PHE A 755      76.260  55.710  72.590  1.00  0.00           C
ATOM   2678  CD1 PHE A 755      76.860  56.770  71.820  1.00  0.00           C
ATOM   2679  HD1 PHE A 755      77.240  56.610  70.820  1.00  0.00           H
ATOM   2680  CE1 PHE A 755      77.100  57.990  72.420  1.00  0.00           C
ATOM   2681  HE1 PHE A 755      77.590  58.760  71.850  1.00  0.00           H
ATOM   2682  CZ  PHE A 755      76.600  58.250  73.690  1.00  0.00           C
ATOM   2683  HZ  PHE A 755      76.890  59.120  74.260  1.00  0.00           H
ATOM   2684  CD2 PHE A 755      75.900  55.990  73.910  1.00  0.00           C
ATOM   2685  HD2 PHE A 755      75.410  55.210  74.480  1.00  0.00           H
ATOM   2686  CE2 PHE A 755      76.080  57.210  74.440  1.00  0.00           C
ATOM   2687  HE2 PHE A 755      75.790  57.370  75.470  1.00  0.00           H
ATOM   2688  C   PHE A 755      74.780  52.980  70.330  1.00  0.00           C
ATOM   2689  O   PHE A 755      75.020  53.240  69.140  1.00  0.00           O
ATOM   2690  N   TRP A 756      74.540  51.740  70.850  1.00  0.00           N
ATOM   2691  HN  TRP A 756      74.410  51.600  71.830  1.00  0.00           H
ATOM   2692  CA  TRP A 756      74.400  50.530  70.090  1.00  0.00           C
ATOM   2693  HA  TRP A 756      75.250  50.360  69.460  1.00  0.00           H
ATOM   2694  CB  TRP A 756      74.390  49.390  71.150  1.00  0.00           C
ATOM   2695  HB1 TRP A 756      73.660  49.650  71.950  1.00  0.00           H
ATOM   2696  HB2 TRP A 756      75.440  49.330  71.510  1.00  0.00           H
ATOM   2697  CG  TRP A 756      74.030  47.970  70.610  1.00  0.00           C
ATOM   2698  CD1 TRP A 756      73.020  47.130  70.820  1.00  0.00           C
ATOM   2699  HD1 TRP A 756      72.230  47.390  71.500  1.00  0.00           H
ATOM   2700  NE1 TRP A 756      73.250  45.900  70.210  1.00  0.00           N
ATOM   2701  HE1 TRP A 756      72.730  45.080  70.380  1.00  0.00           H
ATOM   2702  CE2 TRP A 756      74.410  45.990  69.500  1.00  0.00           C
ATOM   2703  CD2 TRP A 756      74.920  47.300  69.700  1.00  0.00           C
ATOM   2704  CE3 TRP A 756      76.170  47.640  69.110  1.00  0.00           C
ATOM   2705  HE3 TRP A 756      76.570  48.640  69.140  1.00  0.00           H
ATOM   2706  CZ3 TRP A 756      76.830  46.630  68.360  1.00  0.00           C
ATOM   2707  HZ3 TRP A 756      77.780  46.860  67.900  1.00  0.00           H
ATOM   2708  CZ2 TRP A 756      75.100  45.040  68.800  1.00  0.00           C
ATOM   2709  HZ2 TRP A 756      74.780  44.020  68.660  1.00  0.00           H
ATOM   2710  CH2 TRP A 756      76.360  45.330  68.260  1.00  0.00           C
ATOM   2711  HH2 TRP A 756      76.920  44.680  67.600  1.00  0.00           H
ATOM   2712  C   TRP A 756      73.140  50.560  69.220  1.00  0.00           C
ATOM   2713  O   TRP A 756      72.980  49.930  68.190  1.00  0.00           O
ATOM   2714  N   CYS A 757      72.140  51.380  69.640  1.00  0.00           N
ATOM   2715  HN  CYS A 757      72.150  52.020  70.390  1.00  0.00           H
ATOM   2716  CA  CYS A 757      70.840  51.310  69.020  1.00  0.00           C
ATOM   2717  HA  CYS A 757      70.750  50.310  68.660  1.00  0.00           H
ATOM   2718  CB  CYS A 757      69.690  51.500  70.080  1.00  0.00           C
ATOM   2719  HB1 CYS A 757      68.740  51.750  69.550  1.00  0.00           H
ATOM   2720  HB2 CYS A 757      69.990  52.330  70.750  1.00  0.00           H
ATOM   2721  SG  CYS A 757      69.330  49.990  71.010  1.00  0.00           S
ATOM   2722  HG1 CYS A 757      70.530  49.690  71.470  1.00  0.00           H
ATOM   2723  C   CYS A 757      70.830  52.120  67.770  1.00  0.00           C
ATOM   2724  O   CYS A 757      70.210  51.780  66.770  1.00  0.00           O
ATOM   2725  N   VAL A 758      71.570  53.240  67.820  1.00  0.00           N
ATOM   2726  HN  VAL A 758      72.000  53.560  68.660  1.00  0.00           H
ATOM   2727  CA  VAL A 758      71.900  54.070  66.620  1.00  0.00           C
ATOM   2728  HA  VAL A 758      71.000  54.140  66.020  1.00  0.00           H
ATOM   2729  CB  VAL A 758      72.500  55.460  67.010  1.00  0.00           C
ATOM   2730  HB  VAL A 758      73.380  55.320  67.660  1.00  0.00           H
ATOM   2731  CG1 VAL A 758      73.040  56.160  65.740  1.00  0.00           C
ATOM   2732 HG11 VAL A 758      73.110  57.260  65.840  1.00  0.00           H
ATOM   2733 HG12 VAL A 758      72.280  55.930  64.950  1.00  0.00           H
ATOM   2734 HG13 VAL A 758      74.070  55.870  65.460  1.00  0.00           H
ATOM   2735  CG2 VAL A 758      71.370  56.230  67.730  1.00  0.00           C
ATOM   2736 HG21 VAL A 758      71.620  57.280  68.010  1.00  0.00           H
ATOM   2737 HG22 VAL A 758      71.190  55.790  68.730  1.00  0.00           H
ATOM   2738 HG23 VAL A 758      70.390  56.320  67.210  1.00  0.00           H
ATOM   2739  C   VAL A 758      72.890  53.330  65.630  1.00  0.00           C
ATOM   2740  O   VAL A 758      72.800  53.330  64.420  1.00  0.00           O
ATOM   2741  N   ILE A 759      73.820  52.470  66.150  1.00  0.00           N
ATOM   2742  HN  ILE A 759      73.950  52.490  67.140  1.00  0.00           H
ATOM   2743  CA  ILE A 759      74.490  51.380  65.450  1.00  0.00           C
ATOM   2744  HA  ILE A 759      74.910  51.830  64.550  1.00  0.00           H
ATOM   2745  CB  ILE A 759      75.680  50.740  66.220  1.00  0.00           C
ATOM   2746  HB  ILE A 759      75.260  50.310  67.160  1.00  0.00           H
ATOM   2747  CG2 ILE A 759      76.250  49.540  65.410  1.00  0.00           C
ATOM   2748 HG21 ILE A 759      76.750  49.870  64.490  1.00  0.00           H
ATOM   2749 HG22 ILE A 759      75.500  48.740  65.260  1.00  0.00           H
ATOM   2750 HG23 ILE A 759      77.050  49.080  66.030  1.00  0.00           H
ATOM   2751  CG1 ILE A 759      76.780  51.750  66.550  1.00  0.00           C
ATOM   2752 HG11 ILE A 759      77.740  51.330  66.920  1.00  0.00           H
ATOM   2753 HG12 ILE A 759      76.390  52.410  67.360  1.00  0.00           H
ATOM   2754  CD  ILE A 759      77.310  52.590  65.310  1.00  0.00           C
ATOM   2755  HD1 ILE A 759      78.060  53.310  65.730  1.00  0.00           H
ATOM   2756  HD2 ILE A 759      76.530  53.240  64.870  1.00  0.00           H
ATOM   2757  HD3 ILE A 759      77.800  51.890  64.600  1.00  0.00           H
ATOM   2758  C   ILE A 759      73.550  50.370  64.840  1.00  0.00           C
ATOM   2759  O   ILE A 759      73.700  50.070  63.680  1.00  0.00           O
ATOM   2760  N   LEU A 760      72.600  49.780  65.570  1.00  0.00           N
ATOM   2761  HN  LEU A 760      72.650  49.870  66.560  1.00  0.00           H
ATOM   2762  CA  LEU A 760      71.740  48.760  64.990  1.00  0.00           C
ATOM   2763  HA  LEU A 760      72.290  47.980  64.470  1.00  0.00           H
ATOM   2764  CB  LEU A 760      70.770  48.110  65.980  1.00  0.00           C
ATOM   2765  HB1 LEU A 760      69.940  47.620  65.450  1.00  0.00           H
ATOM   2766  HB2 LEU A 760      70.320  48.960  66.530  1.00  0.00           H
ATOM   2767  CG  LEU A 760      71.300  47.140  67.060  1.00  0.00           C
ATOM   2768  HG  LEU A 760      72.210  47.490  67.580  1.00  0.00           H
ATOM   2769  CD1 LEU A 760      70.360  46.780  68.190  1.00  0.00           C
ATOM   2770 HD11 LEU A 760      70.040  47.670  68.790  1.00  0.00           H
ATOM   2771 HD12 LEU A 760      70.780  45.990  68.840  1.00  0.00           H
ATOM   2772 HD13 LEU A 760      69.430  46.400  67.720  1.00  0.00           H
ATOM   2773  CD2 LEU A 760      71.630  45.750  66.410  1.00  0.00           C
ATOM   2774 HD21 LEU A 760      70.730  45.240  65.990  1.00  0.00           H
ATOM   2775 HD22 LEU A 760      72.050  45.120  67.230  1.00  0.00           H
ATOM   2776 HD23 LEU A 760      72.450  45.860  65.670  1.00  0.00           H
ATOM   2777  C   LEU A 760      70.880  49.330  63.890  1.00  0.00           C
ATOM   2778  O   LEU A 760      70.910  48.800  62.790  1.00  0.00           O
ATOM   2779  N   PHE A 761      70.210  50.470  64.220  1.00  0.00           N
ATOM   2780  HN  PHE A 761      70.310  50.800  65.160  1.00  0.00           H
ATOM   2781  CA  PHE A 761      69.430  51.300  63.260  1.00  0.00           C
ATOM   2782  HA  PHE A 761      68.510  50.790  63.020  1.00  0.00           H
ATOM   2783  CB  PHE A 761      68.980  52.530  64.000  1.00  0.00           C
ATOM   2784  HB1 PHE A 761      69.850  53.120  64.360  1.00  0.00           H
ATOM   2785  HB2 PHE A 761      68.420  52.150  64.880  1.00  0.00           H
ATOM   2786  CG  PHE A 761      68.140  53.510  63.270  1.00  0.00           C
ATOM   2787  CD1 PHE A 761      66.960  53.110  62.670  1.00  0.00           C
ATOM   2788  HD1 PHE A 761      66.710  52.070  62.570  1.00  0.00           H
ATOM   2789  CE1 PHE A 761      66.170  54.030  61.980  1.00  0.00           C
ATOM   2790  HE1 PHE A 761      65.290  53.710  61.430  1.00  0.00           H
ATOM   2791  CZ  PHE A 761      66.560  55.370  61.780  1.00  0.00           C
ATOM   2792  HZ  PHE A 761      65.970  56.110  61.260  1.00  0.00           H
ATOM   2793  CD2 PHE A 761      68.560  54.870  63.070  1.00  0.00           C
ATOM   2794  HD2 PHE A 761      69.580  55.110  63.330  1.00  0.00           H
ATOM   2795  CE2 PHE A 761      67.770  55.820  62.350  1.00  0.00           C
ATOM   2796  HE2 PHE A 761      68.100  56.840  62.240  1.00  0.00           H
ATOM   2797  C   PHE A 761      70.120  51.560  61.850  1.00  0.00           C
ATOM   2798  O   PHE A 761      69.930  50.850  60.860  1.00  0.00           O
ATOM   2799  N   PHE A 762      71.150  52.460  61.850  1.00  0.00           N
ATOM   2800  HN  PHE A 762      71.440  52.830  62.720  1.00  0.00           H
ATOM   2801  CA  PHE A 762      71.920  52.740  60.630  1.00  0.00           C
ATOM   2802  HA  PHE A 762      71.200  52.990  59.850  1.00  0.00           H
ATOM   2803  CB  PHE A 762      72.930  53.850  60.950  1.00  0.00           C
ATOM   2804  HB1 PHE A 762      73.580  53.980  60.060  1.00  0.00           H
ATOM   2805  HB2 PHE A 762      73.530  53.530  61.840  1.00  0.00           H
ATOM   2806  CG  PHE A 762      72.290  55.160  61.180  1.00  0.00           C
ATOM   2807  CD1 PHE A 762      71.210  55.540  60.400  1.00  0.00           C
ATOM   2808  HD1 PHE A 762      70.870  54.960  59.540  1.00  0.00           H
ATOM   2809  CE1 PHE A 762      70.550  56.760  60.670  1.00  0.00           C
ATOM   2810  HE1 PHE A 762      69.650  57.070  60.150  1.00  0.00           H
ATOM   2811  CZ  PHE A 762      71.020  57.580  61.690  1.00  0.00           C
ATOM   2812  HZ  PHE A 762      70.500  58.520  61.840  1.00  0.00           H
ATOM   2813  CD2 PHE A 762      72.730  56.050  62.140  1.00  0.00           C
ATOM   2814  HD2 PHE A 762      73.470  55.620  62.800  1.00  0.00           H
ATOM   2815  CE2 PHE A 762      72.100  57.270  62.460  1.00  0.00           C
ATOM   2816  HE2 PHE A 762      72.530  57.950  63.190  1.00  0.00           H
ATOM   2817  C   PHE A 762      72.670  51.460  60.000  1.00  0.00           C
ATOM   2818  O   PHE A 762      72.630  51.350  58.800  1.00  0.00           O
ATOM   2819  N   THR A 763      73.290  50.460  60.740  1.00  0.00           N
ATOM   2820  HN  THR A 763      73.430  50.410  61.720  1.00  0.00           H
ATOM   2821  CA  THR A 763      74.000  49.370  60.160  1.00  0.00           C
ATOM   2822  HA  THR A 763      74.620  49.720  59.340  1.00  0.00           H
ATOM   2823  CB  THR A 763      74.820  48.530  61.010  1.00  0.00           C
ATOM   2824  HB  THR A 763      74.140  47.890  61.630  1.00  0.00           H
ATOM   2825  OG1 THR A 763      75.600  49.380  61.870  1.00  0.00           O
ATOM   2826  HG1 THR A 763      74.970  49.660  62.550  1.00  0.00           H
ATOM   2827  CG2 THR A 763      75.870  47.730  60.280  1.00  0.00           C
ATOM   2828 HG21 THR A 763      75.490  47.160  59.410  1.00  0.00           H
ATOM   2829 HG22 THR A 763      76.340  47.030  61.020  1.00  0.00           H
ATOM   2830 HG23 THR A 763      76.700  48.390  59.960  1.00  0.00           H
ATOM   2831  C   THR A 763      72.920  48.440  59.540  1.00  0.00           C
ATOM   2832  O   THR A 763      73.230  47.800  58.530  1.00  0.00           O
ATOM   2833  N   THR A 764      71.710  48.280  60.140  1.00  0.00           N
ATOM   2834  HN  THR A 764      71.460  48.770  60.980  1.00  0.00           H
ATOM   2835  CA  THR A 764      70.660  47.540  59.550  1.00  0.00           C
ATOM   2836  HA  THR A 764      71.020  46.540  59.390  1.00  0.00           H
ATOM   2837  CB  THR A 764      69.400  47.460  60.500  1.00  0.00           C
ATOM   2838  HB  THR A 764      69.170  48.500  60.800  1.00  0.00           H
ATOM   2839  OG1 THR A 764      69.770  46.680  61.650  1.00  0.00           O
ATOM   2840  HG1 THR A 764      70.380  47.230  62.150  1.00  0.00           H
ATOM   2841  CG2 THR A 764      68.240  46.770  59.840  1.00  0.00           C
ATOM   2842 HG21 THR A 764      67.810  47.350  59.000  1.00  0.00           H
ATOM   2843 HG22 THR A 764      67.480  46.670  60.630  1.00  0.00           H
ATOM   2844 HG23 THR A 764      68.600  45.790  59.470  1.00  0.00           H
ATOM   2845  C   THR A 764      70.120  48.110  58.280  1.00  0.00           C
ATOM   2846  O   THR A 764      70.150  47.420  57.260  1.00  0.00           O
ATOM   2847  N   PHE A 765      69.730  49.430  58.290  1.00  0.00           N
ATOM   2848  HN  PHE A 765      69.520  49.840  59.180  1.00  0.00           H
ATOM   2849  CA  PHE A 765      69.270  50.180  57.150  1.00  0.00           C
ATOM   2850  HA  PHE A 765      68.280  49.820  56.950  1.00  0.00           H
ATOM   2851  CB  PHE A 765      69.090  51.690  57.590  1.00  0.00           C
ATOM   2852  HB1 PHE A 765      70.010  51.960  58.160  1.00  0.00           H
ATOM   2853  HB2 PHE A 765      68.250  51.760  58.310  1.00  0.00           H
ATOM   2854  CG  PHE A 765      68.900  52.700  56.430  1.00  0.00           C
ATOM   2855  CD1 PHE A 765      68.030  52.340  55.350  1.00  0.00           C
ATOM   2856  HD1 PHE A 765      67.390  51.470  55.300  1.00  0.00           H
ATOM   2857  CE1 PHE A 765      67.790  53.230  54.250  1.00  0.00           C
ATOM   2858  HE1 PHE A 765      67.250  52.960  53.350  1.00  0.00           H
ATOM   2859  CZ  PHE A 765      68.530  54.440  54.240  1.00  0.00           C
ATOM   2860  HZ  PHE A 765      68.330  55.260  53.550  1.00  0.00           H
ATOM   2861  CD2 PHE A 765      69.570  53.900  56.330  1.00  0.00           C
ATOM   2862  HD2 PHE A 765      70.310  54.200  57.060  1.00  0.00           H
ATOM   2863  CE2 PHE A 765      69.400  54.730  55.300  1.00  0.00           C
ATOM   2864  HE2 PHE A 765      69.930  55.660  55.230  1.00  0.00           H
ATOM   2865  C   PHE A 765      70.260  50.050  55.940  1.00  0.00           C
ATOM   2866  O   PHE A 765      69.920  49.630  54.820  1.00  0.00           O
ATOM   2867  N   PHE A 766      71.540  50.390  56.210  1.00  0.00           N
ATOM   2868  HN  PHE A 766      71.870  50.520  57.140  1.00  0.00           H
ATOM   2869  CA  PHE A 766      72.630  50.380  55.170  1.00  0.00           C
ATOM   2870  HA  PHE A 766      72.260  50.970  54.350  1.00  0.00           H
ATOM   2871  CB  PHE A 766      73.990  50.930  55.620  1.00  0.00           C
ATOM   2872  HB1 PHE A 766      74.850  50.780  54.930  1.00  0.00           H
ATOM   2873  HB2 PHE A 766      74.360  50.370  56.500  1.00  0.00           H
ATOM   2874  CG  PHE A 766      73.890  52.330  56.130  1.00  0.00           C
ATOM   2875  CD1 PHE A 766      72.870  53.240  55.740  1.00  0.00           C
ATOM   2876  HD1 PHE A 766      72.110  52.910  55.040  1.00  0.00           H
ATOM   2877  CE1 PHE A 766      72.750  54.570  56.120  1.00  0.00           C
ATOM   2878  HE1 PHE A 766      71.860  55.110  55.830  1.00  0.00           H
ATOM   2879  CZ  PHE A 766      73.740  55.040  57.080  1.00  0.00           C
ATOM   2880  HZ  PHE A 766      73.570  56.050  57.440  1.00  0.00           H
ATOM   2881  CD2 PHE A 766      74.860  52.910  57.030  1.00  0.00           C
ATOM   2882  HD2 PHE A 766      75.700  52.310  57.350  1.00  0.00           H
ATOM   2883  CE2 PHE A 766      74.750  54.240  57.560  1.00  0.00           C
ATOM   2884  HE2 PHE A 766      75.490  54.620  58.240  1.00  0.00           H
ATOM   2885  C   PHE A 766      72.880  49.000  54.610  1.00  0.00           C
ATOM   2886  O   PHE A 766      72.960  48.840  53.410  1.00  0.00           O
ATOM   2887  N   LEU A 767      73.000  47.940  55.420  1.00  0.00           N
ATOM   2888  HN  LEU A 767      72.930  47.910  56.400  1.00  0.00           H
ATOM   2889  CA  LEU A 767      73.300  46.620  54.940  1.00  0.00           C
ATOM   2890  HA  LEU A 767      74.120  46.800  54.250  1.00  0.00           H
ATOM   2891  CB  LEU A 767      73.580  45.720  56.150  1.00  0.00           C
ATOM   2892  HB1 LEU A 767      72.780  45.880  56.900  1.00  0.00           H
ATOM   2893  HB2 LEU A 767      74.530  46.100  56.600  1.00  0.00           H
ATOM   2894  CG  LEU A 767      73.770  44.170  55.850  1.00  0.00           C
ATOM   2895  HG  LEU A 767      72.960  43.760  55.240  1.00  0.00           H
ATOM   2896  CD1 LEU A 767      75.020  43.890  54.990  1.00  0.00           C
ATOM   2897 HD11 LEU A 767      75.190  42.800  55.050  1.00  0.00           H
ATOM   2898 HD12 LEU A 767      75.930  44.410  55.390  1.00  0.00           H
ATOM   2899 HD13 LEU A 767      74.870  44.190  53.940  1.00  0.00           H
ATOM   2900  CD2 LEU A 767      73.840  43.510  57.210  1.00  0.00           C
ATOM   2901 HD21 LEU A 767      74.070  42.430  57.220  1.00  0.00           H
ATOM   2902 HD22 LEU A 767      72.930  43.770  57.790  1.00  0.00           H
ATOM   2903 HD23 LEU A 767      74.700  43.970  57.740  1.00  0.00           H
ATOM   2904  C   LEU A 767      72.160  45.970  54.110  1.00  0.00           C
ATOM   2905  O   LEU A 767      72.240  45.430  53.010  1.00  0.00           O
ATOM   2906  N   SER A 768      70.950  46.230  54.570  1.00  0.00           N
ATOM   2907  HN  SER A 768      70.880  46.770  55.400  1.00  0.00           H
ATOM   2908  CA  SER A 768      69.720  45.840  53.820  1.00  0.00           C
ATOM   2909  HA  SER A 768      69.960  44.800  53.660  1.00  0.00           H
ATOM   2910  CB  SER A 768      68.400  45.760  54.600  1.00  0.00           C
ATOM   2911  HB1 SER A 768      68.570  45.040  55.440  1.00  0.00           H
ATOM   2912  HB2 SER A 768      67.470  45.520  54.050  1.00  0.00           H
ATOM   2913  OG  SER A 768      68.310  47.010  55.240  1.00  0.00           O
ATOM   2914  HG1 SER A 768      68.930  47.060  55.970  1.00  0.00           H
ATOM   2915  C   SER A 768      69.550  46.560  52.450  1.00  0.00           C
ATOM   2916  O   SER A 768      69.420  45.950  51.380  1.00  0.00           O
ATOM   2917  N   SER A 769      69.670  47.870  52.390  1.00  0.00           N
ATOM   2918  HN  SER A 769      69.730  48.360  53.260  1.00  0.00           H
ATOM   2919  CA  SER A 769      69.630  48.670  51.170  1.00  0.00           C
ATOM   2920  HA  SER A 769      68.680  48.330  50.790  1.00  0.00           H
ATOM   2921  CB  SER A 769      69.560  50.180  51.410  1.00  0.00           C
ATOM   2922  HB1 SER A 769      69.210  50.630  50.450  1.00  0.00           H
ATOM   2923  HB2 SER A 769      70.520  50.680  51.660  1.00  0.00           H
ATOM   2924  OG  SER A 769      68.640  50.570  52.490  1.00  0.00           O
ATOM   2925  HG1 SER A 769      69.060  50.460  53.350  1.00  0.00           H
ATOM   2926  C   SER A 769      70.790  48.370  50.200  1.00  0.00           C
ATOM   2927  O   SER A 769      70.560  48.220  49.020  1.00  0.00           O
ATOM   2928  N   PHE A 770      72.000  48.190  50.750  1.00  0.00           N
ATOM   2929  HN  PHE A 770      72.070  48.350  51.740  1.00  0.00           H
ATOM   2930  CA  PHE A 770      73.190  47.610  50.090  1.00  0.00           C
ATOM   2931  HA  PHE A 770      73.540  48.260  49.310  1.00  0.00           H
ATOM   2932  CB  PHE A 770      74.360  47.360  51.130  1.00  0.00           C
ATOM   2933  HB1 PHE A 770      74.060  46.710  51.980  1.00  0.00           H
ATOM   2934  HB2 PHE A 770      74.570  48.350  51.570  1.00  0.00           H
ATOM   2935  CG  PHE A 770      75.610  46.860  50.510  1.00  0.00           C
ATOM   2936  CD1 PHE A 770      75.980  47.080  49.110  1.00  0.00           C
ATOM   2937  HD1 PHE A 770      75.480  47.760  48.440  1.00  0.00           H
ATOM   2938  CE1 PHE A 770      77.010  46.280  48.560  1.00  0.00           C
ATOM   2939  HE1 PHE A 770      77.220  46.280  47.500  1.00  0.00           H
ATOM   2940  CZ  PHE A 770      77.640  45.300  49.390  1.00  0.00           C
ATOM   2941  HZ  PHE A 770      78.480  44.780  48.950  1.00  0.00           H
ATOM   2942  CD2 PHE A 770      76.310  45.910  51.270  1.00  0.00           C
ATOM   2943  HD2 PHE A 770      75.910  45.830  52.270  1.00  0.00           H
ATOM   2944  CE2 PHE A 770      77.320  45.160  50.740  1.00  0.00           C
ATOM   2945  HE2 PHE A 770      77.860  44.480  51.370  1.00  0.00           H
ATOM   2946  C   PHE A 770      73.030  46.320  49.370  1.00  0.00           C
ATOM   2947  O   PHE A 770      73.290  46.210  48.190  1.00  0.00           O
ATOM   2948  N   LEU A 771      72.550  45.280  50.100  1.00  0.00           N
ATOM   2949  HN  LEU A 771      72.090  45.360  50.970  1.00  0.00           H
ATOM   2950  CA  LEU A 771      72.440  43.910  49.530  1.00  0.00           C
ATOM   2951  HA  LEU A 771      73.470  43.760  49.260  1.00  0.00           H
ATOM   2952  CB  LEU A 771      71.890  42.860  50.600  1.00  0.00           C
ATOM   2953  HB1 LEU A 771      71.530  41.940  50.090  1.00  0.00           H
ATOM   2954  HB2 LEU A 771      71.060  43.340  51.150  1.00  0.00           H
ATOM   2955  CG  LEU A 771      72.990  42.370  51.510  1.00  0.00           C
ATOM   2956  HG  LEU A 771      73.560  43.290  51.790  1.00  0.00           H
ATOM   2957  CD1 LEU A 771      72.440  41.820  52.890  1.00  0.00           C
ATOM   2958 HD11 LEU A 771      73.370  41.710  53.480  1.00  0.00           H
ATOM   2959 HD12 LEU A 771      72.010  40.800  52.810  1.00  0.00           H
ATOM   2960 HD13 LEU A 771      71.820  42.540  53.460  1.00  0.00           H
ATOM   2961  CD2 LEU A 771      73.970  41.310  50.860  1.00  0.00           C
ATOM   2962 HD21 LEU A 771      74.930  41.310  51.410  1.00  0.00           H
ATOM   2963 HD22 LEU A 771      74.220  41.670  49.840  1.00  0.00           H
ATOM   2964 HD23 LEU A 771      73.480  40.310  50.880  1.00  0.00           H
ATOM   2965  C   LEU A 771      71.470  43.890  48.370  1.00  0.00           C
ATOM   2966  O   LEU A 771      71.570  43.100  47.440  1.00  0.00           O
ATOM   2967  N   LYS A 772      70.430  44.770  48.440  1.00  0.00           N
ATOM   2968  HN  LYS A 772      70.340  45.300  49.270  1.00  0.00           H
ATOM   2969  CA  LYS A 772      69.510  45.010  47.320  1.00  0.00           C
ATOM   2970  HA  LYS A 772      69.050  44.100  46.970  1.00  0.00           H
ATOM   2971  CB  LYS A 772      68.380  46.000  47.780  1.00  0.00           C
ATOM   2972  HB1 LYS A 772      68.900  46.860  48.230  1.00  0.00           H
ATOM   2973  HB2 LYS A 772      68.010  45.490  48.710  1.00  0.00           H
ATOM   2974  CG  LYS A 772      67.320  46.390  46.800  1.00  0.00           C
ATOM   2975  HG1 LYS A 772      67.760  47.200  46.170  1.00  0.00           H
ATOM   2976  HG2 LYS A 772      66.600  46.990  47.390  1.00  0.00           H
ATOM   2977  CD  LYS A 772      66.600  45.290  46.030  1.00  0.00           C
ATOM   2978  HD1 LYS A 772      66.090  44.630  46.750  1.00  0.00           H
ATOM   2979  HD2 LYS A 772      67.370  44.650  45.530  1.00  0.00           H
ATOM   2980  CE  LYS A 772      65.630  45.720  44.950  1.00  0.00           C
ATOM   2981  HE1 LYS A 772      65.400  44.790  44.390  1.00  0.00           H
ATOM   2982  HE2 LYS A 772      66.040  46.490  44.260  1.00  0.00           H
ATOM   2983  NZ  LYS A 772      64.370  46.270  45.660  1.00  0.00           N
ATOM   2984  HZ1 LYS A 772      64.580  47.250  45.930  1.00  0.00           H
ATOM   2985  HZ2 LYS A 772      64.140  45.770  46.550  1.00  0.00           H
ATOM   2986  HZ3 LYS A 772      63.580  46.220  44.990  1.00  0.00           H
ATOM   2987  C   LYS A 772      70.170  45.530  46.020  1.00  0.00           C
ATOM   2988  O   LYS A 772      69.800  45.130  44.910  1.00  0.00           O
ATOM   2989  N   GLN A 773      71.210  46.320  46.190  1.00  0.00           N
ATOM   2990  HN  GLN A 773      71.690  46.380  47.060  1.00  0.00           H
ATOM   2991  CA  GLN A 773      71.920  46.950  45.110  1.00  0.00           C
ATOM   2992  HA  GLN A 773      71.130  47.340  44.470  1.00  0.00           H
ATOM   2993  CB  GLN A 773      72.710  48.190  45.600  1.00  0.00           C
ATOM   2994  HB1 GLN A 773      73.320  48.600  44.770  1.00  0.00           H
ATOM   2995  HB2 GLN A 773      73.480  47.800  46.300  1.00  0.00           H
ATOM   2996  CG  GLN A 773      71.980  49.320  46.240  1.00  0.00           C
ATOM   2997  HG1 GLN A 773      72.510  50.290  46.230  1.00  0.00           H
ATOM   2998  HG2 GLN A 773      71.850  49.010  47.300  1.00  0.00           H
ATOM   2999  CD  GLN A 773      70.690  49.690  45.510  1.00  0.00           C
ATOM   3000  OE1 GLN A 773      70.730  50.380  44.490  1.00  0.00           O
ATOM   3001  NE2 GLN A 773      69.560  49.200  46.000  1.00  0.00           N
ATOM   3002 HE21 GLN A 773      68.740  49.600  45.590  1.00  0.00           H
ATOM   3003 HE22 GLN A 773      69.510  48.800  46.920  1.00  0.00           H
ATOM   3004  C   GLN A 773      72.670  46.120  44.090  1.00  0.00           C
ATOM   3005  O   GLN A 773      73.150  46.520  43.040  1.00  0.00           O
ATOM   3006  N   PHE A 774      72.830  44.840  44.320  1.00  0.00           N
ATOM   3007  HN  PHE A 774      72.500  44.530  45.210  1.00  0.00           H
ATOM   3008  CA  PHE A 774      73.300  43.850  43.370  1.00  0.00           C
ATOM   3009  HA  PHE A 774      74.260  44.100  42.930  1.00  0.00           H
ATOM   3010  CB  PHE A 774      73.400  42.450  44.080  1.00  0.00           C
ATOM   3011  HB1 PHE A 774      73.220  41.660  43.330  1.00  0.00           H
ATOM   3012  HB2 PHE A 774      72.600  42.520  44.840  1.00  0.00           H
ATOM   3013  CG  PHE A 774      74.620  42.190  44.840  1.00  0.00           C
ATOM   3014  CD1 PHE A 774      75.080  42.990  45.930  1.00  0.00           C
ATOM   3015  HD1 PHE A 774      74.610  43.940  46.120  1.00  0.00           H
ATOM   3016  CE1 PHE A 774      76.260  42.690  46.560  1.00  0.00           C
ATOM   3017  HE1 PHE A 774      76.710  43.390  47.260  1.00  0.00           H
ATOM   3018  CZ  PHE A 774      77.020  41.560  46.170  1.00  0.00           C
ATOM   3019  HZ  PHE A 774      77.880  41.300  46.770  1.00  0.00           H
ATOM   3020  CD2 PHE A 774      75.330  41.030  44.510  1.00  0.00           C
ATOM   3021  HD2 PHE A 774      75.050  40.490  43.610  1.00  0.00           H
ATOM   3022  CE2 PHE A 774      76.520  40.660  45.240  1.00  0.00           C
ATOM   3023  HE2 PHE A 774      77.060  39.750  45.000  1.00  0.00           H
ATOM   3024  C   PHE A 774      72.490  43.710  42.100  1.00  0.00           C
ATOM   3025  O   PHE A 774      72.980  43.470  41.000  1.00  0.00           O
ATOM   3026  N   LYS A 775      71.130  43.760  42.350  1.00  0.00           N
ATOM   3027  HN  LYS A 775      70.840  44.110  43.250  1.00  0.00           H
ATOM   3028  CA  LYS A 775      70.170  43.430  41.380  1.00  0.00           C
ATOM   3029  HA  LYS A 775      70.520  42.480  41.000  1.00  0.00           H
ATOM   3030  CB  LYS A 775      68.760  43.320  42.010  1.00  0.00           C
ATOM   3031  HB1 LYS A 775      68.640  44.270  42.570  1.00  0.00           H
ATOM   3032  HB2 LYS A 775      68.790  42.460  42.700  1.00  0.00           H
ATOM   3033  CG  LYS A 775      67.590  43.050  41.000  1.00  0.00           C
ATOM   3034  HG1 LYS A 775      67.580  43.870  40.240  1.00  0.00           H
ATOM   3035  HG2 LYS A 775      66.640  43.070  41.580  1.00  0.00           H
ATOM   3036  CD  LYS A 775      67.710  41.610  40.370  1.00  0.00           C
ATOM   3037  HD1 LYS A 775      67.940  40.850  41.140  1.00  0.00           H
ATOM   3038  HD2 LYS A 775      68.630  41.670  39.750  1.00  0.00           H
ATOM   3039  CE  LYS A 775      66.570  41.340  39.400  1.00  0.00           C
ATOM   3040  HE1 LYS A 775      66.810  40.390  38.870  1.00  0.00           H
ATOM   3041  HE2 LYS A 775      66.410  42.210  38.720  1.00  0.00           H
ATOM   3042  NZ  LYS A 775      65.290  41.080  40.170  1.00  0.00           N
ATOM   3043  HZ1 LYS A 775      65.410  40.900  41.190  1.00  0.00           H
ATOM   3044  HZ2 LYS A 775      64.780  40.290  39.720  1.00  0.00           H
ATOM   3045  HZ3 LYS A 775      64.770  41.980  40.160  1.00  0.00           H
ATOM   3046  C   LYS A 775      70.160  44.280  40.110  1.00  0.00           C
ATOM   3047  O   LYS A 775      70.010  43.760  38.970  1.00  0.00           O
ATOM   3048  N   THR A 776      70.350  45.570  40.290  1.00  0.00           N
ATOM   3049  HN  THR A 776      70.360  45.990  41.200  1.00  0.00           H
ATOM   3050  CA  THR A 776      70.420  46.610  39.310  1.00  0.00           C
ATOM   3051  HA  THR A 776      69.610  46.400  38.630  1.00  0.00           H
ATOM   3052  CB  THR A 776      70.270  48.080  39.910  1.00  0.00           C
ATOM   3053  HB  THR A 776      69.330  48.030  40.490  1.00  0.00           H
ATOM   3054  OG1 THR A 776      70.010  49.000  38.830  1.00  0.00           O
ATOM   3055  HG1 THR A 776      69.920  49.890  39.200  1.00  0.00           H
ATOM   3056  CG2 THR A 776      71.460  48.710  40.660  1.00  0.00           C
ATOM   3057 HG21 THR A 776      71.840  47.970  41.380  1.00  0.00           H
ATOM   3058 HG22 THR A 776      71.210  49.660  41.170  1.00  0.00           H
ATOM   3059 HG23 THR A 776      72.320  48.880  39.990  1.00  0.00           H
ATOM   3060  C   THR A 776      71.630  46.600  38.440  1.00  0.00           C
ATOM   3061  O   THR A 776      71.610  46.750  37.220  1.00  0.00           O
ATOM   3062  N   LYS A 777      72.780  46.200  39.120  1.00  0.00           N
ATOM   3063  HN  LYS A 777      72.790  46.120  40.110  1.00  0.00           H
ATOM   3064  CA  LYS A 777      74.020  45.720  38.470  1.00  0.00           C
ATOM   3065  HA  LYS A 777      74.400  46.400  37.740  1.00  0.00           H
ATOM   3066  CB  LYS A 777      75.150  45.640  39.470  1.00  0.00           C
ATOM   3067  HB1 LYS A 777      76.080  45.310  38.960  1.00  0.00           H
ATOM   3068  HB2 LYS A 777      75.000  44.900  40.280  1.00  0.00           H
ATOM   3069  CG  LYS A 777      75.370  46.970  40.070  1.00  0.00           C
ATOM   3070  HG1 LYS A 777      76.380  46.860  40.530  1.00  0.00           H
ATOM   3071  HG2 LYS A 777      74.670  47.240  40.890  1.00  0.00           H
ATOM   3072  CD  LYS A 777      75.510  48.140  39.010  1.00  0.00           C
ATOM   3073  HD1 LYS A 777      74.530  48.500  38.650  1.00  0.00           H
ATOM   3074  HD2 LYS A 777      76.150  47.650  38.230  1.00  0.00           H
ATOM   3075  CE  LYS A 777      76.300  49.410  39.570  1.00  0.00           C
ATOM   3076  HE1 LYS A 777      77.350  49.120  39.820  1.00  0.00           H
ATOM   3077  HE2 LYS A 777      75.750  49.800  40.450  1.00  0.00           H
ATOM   3078  NZ  LYS A 777      76.450  50.340  38.490  1.00  0.00           N
ATOM   3079  HZ1 LYS A 777      75.490  50.620  38.200  1.00  0.00           H
ATOM   3080  HZ2 LYS A 777      77.020  49.910  37.730  1.00  0.00           H
ATOM   3081  HZ3 LYS A 777      76.910  51.220  38.810  1.00  0.00           H
ATOM   3082  C   LYS A 777      73.860  44.410  37.680  1.00  0.00           C
ATOM   3083  O   LYS A 777      73.060  43.580  38.070  1.00  0.00           O
ATOM   3084  N   ARG A 778      74.610  44.290  36.650  1.00  0.00           N
ATOM   3085  HN  ARG A 778      75.320  44.950  36.420  1.00  0.00           H
ATOM   3086  CA  ARG A 778      74.400  43.220  35.690  1.00  0.00           C
ATOM   3087  HA  ARG A 778      73.600  42.540  35.920  1.00  0.00           H
ATOM   3088  CB  ARG A 778      73.980  43.820  34.320  1.00  0.00           C
ATOM   3089  HB1 ARG A 778      73.820  42.970  33.640  1.00  0.00           H
ATOM   3090  HB2 ARG A 778      74.780  44.450  33.860  1.00  0.00           H
ATOM   3091  CG  ARG A 778      72.720  44.710  34.380  1.00  0.00           C
ATOM   3092  HG1 ARG A 778      72.640  45.250  33.430  1.00  0.00           H
ATOM   3093  HG2 ARG A 778      72.820  45.470  35.190  1.00  0.00           H
ATOM   3094  CD  ARG A 778      71.470  43.940  34.680  1.00  0.00           C
ATOM   3095  HD1 ARG A 778      71.620  43.300  35.580  1.00  0.00           H
ATOM   3096  HD2 ARG A 778      71.330  43.200  33.850  1.00  0.00           H
ATOM   3097  NE  ARG A 778      70.250  44.850  34.780  1.00  0.00           N
ATOM   3098  HE  ARG A 778      69.970  45.280  35.640  1.00  0.00           H
ATOM   3099  CZ  ARG A 778      69.450  45.230  33.800  1.00  0.00           C
ATOM   3100  NH1 ARG A 778      69.690  44.920  32.540  1.00  0.00           N
ATOM   3101 HH11 ARG A 778      70.390  44.260  32.290  1.00  0.00           H
ATOM   3102 HH12 ARG A 778      68.980  44.980  31.830  1.00  0.00           H
ATOM   3103  NH2 ARG A 778      68.430  46.010  33.980  1.00  0.00           N
ATOM   3104 HH21 ARG A 778      68.280  46.450  34.860  1.00  0.00           H
ATOM   3105 HH22 ARG A 778      68.130  46.520  33.170  1.00  0.00           H
ATOM   3106  C   ARG A 778      75.630  42.450  35.400  1.00  0.00           C
ATOM   3107  O   ARG A 778      75.640  41.670  34.420  1.00  0.00           O
ATOM   3108  N   TYR A 779      76.720  42.600  36.180  1.00  0.00           N
ATOM   3109  HN  TYR A 779      76.630  43.230  36.950  1.00  0.00           H
ATOM   3110  CA  TYR A 779      77.860  41.770  36.250  1.00  0.00           C
ATOM   3111  HA  TYR A 779      78.190  41.650  35.220  1.00  0.00           H
ATOM   3112  CB  TYR A 779      79.000  42.660  36.800  1.00  0.00           C
ATOM   3113  HB1 TYR A 779      78.550  43.340  37.550  1.00  0.00           H
ATOM   3114  HB2 TYR A 779      79.350  43.270  35.930  1.00  0.00           H
ATOM   3115  CG  TYR A 779      80.240  41.880  37.330  1.00  0.00           C
ATOM   3116  CD1 TYR A 779      81.390  41.720  36.440  1.00  0.00           C
ATOM   3117  HD1 TYR A 779      81.430  42.130  35.450  1.00  0.00           H
ATOM   3118  CE1 TYR A 779      82.570  41.210  37.020  1.00  0.00           C
ATOM   3119  HE1 TYR A 779      83.480  41.130  36.440  1.00  0.00           H
ATOM   3120  CZ  TYR A 779      82.500  40.700  38.370  1.00  0.00           C
ATOM   3121  OH  TYR A 779      83.560  40.110  38.910  1.00  0.00           O
ATOM   3122  HH  TYR A 779      83.150  39.660  39.660  1.00  0.00           H
ATOM   3123  CD2 TYR A 779      80.320  41.600  38.660  1.00  0.00           C
ATOM   3124  HD2 TYR A 779      79.470  41.910  39.250  1.00  0.00           H
ATOM   3125  CE2 TYR A 779      81.410  40.890  39.130  1.00  0.00           C
ATOM   3126  HE2 TYR A 779      81.540  40.690  40.180  1.00  0.00           H
ATOM   3127  C   TYR A 779      77.650  40.340  36.740  1.00  0.00           C
ATOM   3128  O   TYR A 779      78.050  39.380  36.040  1.00  0.00           O
ATOM   3129  N   PHE A 780      77.000  40.120  37.910  1.00  0.00           N
ATOM   3130  HN  PHE A 780      76.840  40.910  38.510  1.00  0.00           H
ATOM   3131  CA  PHE A 780      76.650  38.810  38.550  1.00  0.00           C
ATOM   3132  HA  PHE A 780      77.610  38.330  38.500  1.00  0.00           H
ATOM   3133  CB  PHE A 780      76.110  38.890  39.980  1.00  0.00           C
ATOM   3134  HB1 PHE A 780      75.510  38.010  40.300  1.00  0.00           H
ATOM   3135  HB2 PHE A 780      75.480  39.800  40.150  1.00  0.00           H
ATOM   3136  CG  PHE A 780      77.270  39.140  40.890  1.00  0.00           C
ATOM   3137  CD1 PHE A 780      78.040  38.000  41.310  1.00  0.00           C
ATOM   3138  HD1 PHE A 780      77.830  37.010  40.930  1.00  0.00           H
ATOM   3139  CE1 PHE A 780      79.160  38.130  42.130  1.00  0.00           C
ATOM   3140  HE1 PHE A 780      79.760  37.270  42.410  1.00  0.00           H
ATOM   3141  CZ  PHE A 780      79.540  39.370  42.630  1.00  0.00           C
ATOM   3142  HZ  PHE A 780      80.430  39.420  43.240  1.00  0.00           H
ATOM   3143  CD2 PHE A 780      77.640  40.430  41.440  1.00  0.00           C
ATOM   3144  HD2 PHE A 780      77.080  41.310  41.140  1.00  0.00           H
ATOM   3145  CE2 PHE A 780      78.800  40.500  42.280  1.00  0.00           C
ATOM   3146  HE2 PHE A 780      79.100  41.490  42.590  1.00  0.00           H
ATOM   3147  C   PHE A 780      75.700  37.970  37.630  1.00  0.00           C
ATOM   3148  O   PHE A 780      74.750  38.500  37.050  1.00  0.00           O
ATOM   3149  N   PRO A 781      75.720  36.640  37.560  1.00  0.00           N
ATOM   3150  CD  PRO A 781      76.930  35.900  37.870  1.00  0.00           C
ATOM   3151  HD1 PRO A 781      77.040  35.720  38.960  1.00  0.00           H
ATOM   3152  HD2 PRO A 781      77.780  36.520  37.500  1.00  0.00           H
ATOM   3153  CA  PRO A 781      74.730  35.750  37.070  1.00  0.00           C
ATOM   3154  HA  PRO A 781      74.580  36.180  36.090  1.00  0.00           H
ATOM   3155  CB  PRO A 781      75.340  34.370  37.150  1.00  0.00           C
ATOM   3156  HB1 PRO A 781      75.150  33.770  36.240  1.00  0.00           H
ATOM   3157  HB2 PRO A 781      75.050  33.760  38.030  1.00  0.00           H
ATOM   3158  CG  PRO A 781      76.800  34.540  37.170  1.00  0.00           C
ATOM   3159  HG1 PRO A 781      77.290  33.720  37.760  1.00  0.00           H
ATOM   3160  HG2 PRO A 781      77.250  34.500  36.150  1.00  0.00           H
ATOM   3161  C   PRO A 781      73.410  35.930  37.750  1.00  0.00           C
ATOM   3162  O   PRO A 781      73.340  36.230  38.940  1.00  0.00           O
ATOM   3163  N   THR A 782      72.300  35.980  37.000  1.00  0.00           N
ATOM   3164  HN  THR A 782      72.340  35.980  36.010  1.00  0.00           H
ATOM   3165  CA  THR A 782      70.940  36.190  37.520  1.00  0.00           C
ATOM   3166  HA  THR A 782      70.990  37.230  37.820  1.00  0.00           H
ATOM   3167  CB  THR A 782      69.870  35.930  36.470  1.00  0.00           C
ATOM   3168  HB  THR A 782      69.600  34.850  36.360  1.00  0.00           H
ATOM   3169  OG1 THR A 782      70.260  36.440  35.210  1.00  0.00           O
ATOM   3170  HG1 THR A 782      70.970  35.860  34.900  1.00  0.00           H
ATOM   3171  CG2 THR A 782      68.700  36.750  36.850  1.00  0.00           C
ATOM   3172 HG21 THR A 782      68.020  36.800  35.970  1.00  0.00           H
ATOM   3173 HG22 THR A 782      68.920  37.810  37.120  1.00  0.00           H
ATOM   3174 HG23 THR A 782      68.100  36.250  37.640  1.00  0.00           H
ATOM   3175  C   THR A 782      70.570  35.440  38.760  1.00  0.00           C
ATOM   3176  O   THR A 782      70.070  36.170  39.620  1.00  0.00           O
ATOM   3177  N   LYS A 783      70.880  34.150  38.860  1.00  0.00           N
ATOM   3178  HN  LYS A 783      71.260  33.530  38.180  1.00  0.00           H
ATOM   3179  CA  LYS A 783      70.670  33.340  40.000  1.00  0.00           C
ATOM   3180  HA  LYS A 783      69.600  33.280  40.090  1.00  0.00           H
ATOM   3181  CB  LYS A 783      71.160  31.840  39.860  1.00  0.00           C
ATOM   3182  HB1 LYS A 783      72.250  31.830  39.640  1.00  0.00           H
ATOM   3183  HB2 LYS A 783      70.740  31.460  38.900  1.00  0.00           H
ATOM   3184  CG  LYS A 783      70.890  30.900  41.100  1.00  0.00           C
ATOM   3185  HG1 LYS A 783      71.420  31.330  41.990  1.00  0.00           H
ATOM   3186  HG2 LYS A 783      71.180  29.850  40.890  1.00  0.00           H
ATOM   3187  CD  LYS A 783      69.370  30.980  41.590  1.00  0.00           C
ATOM   3188  HD1 LYS A 783      68.990  32.000  41.810  1.00  0.00           H
ATOM   3189  HD2 LYS A 783      69.350  30.390  42.530  1.00  0.00           H
ATOM   3190  CE  LYS A 783      68.400  30.280  40.620  1.00  0.00           C
ATOM   3191  HE1 LYS A 783      68.440  30.760  39.620  1.00  0.00           H
ATOM   3192  HE2 LYS A 783      67.380  30.290  41.060  1.00  0.00           H
ATOM   3193  NZ  LYS A 783      68.830  28.860  40.460  1.00  0.00           N
ATOM   3194  HZ1 LYS A 783      69.610  28.840  39.780  1.00  0.00           H
ATOM   3195  HZ2 LYS A 783      67.970  28.450  40.040  1.00  0.00           H
ATOM   3196  HZ3 LYS A 783      69.010  28.330  41.330  1.00  0.00           H
ATOM   3197  C   LYS A 783      71.320  33.900  41.270  1.00  0.00           C
ATOM   3198  O   LYS A 783      70.660  34.070  42.250  1.00  0.00           O
ATOM   3199  N   VAL A 784      72.640  34.240  41.180  1.00  0.00           N
ATOM   3200  HN  VAL A 784      73.230  34.160  40.380  1.00  0.00           H
ATOM   3201  CA  VAL A 784      73.340  34.960  42.260  1.00  0.00           C
ATOM   3202  HA  VAL A 784      73.360  34.400  43.190  1.00  0.00           H
ATOM   3203  CB  VAL A 784      74.810  35.230  41.910  1.00  0.00           C
ATOM   3204  HB  VAL A 784      74.800  35.930  41.040  1.00  0.00           H
ATOM   3205  CG1 VAL A 784      75.560  35.900  43.090  1.00  0.00           C
ATOM   3206 HG11 VAL A 784      75.150  36.900  43.340  1.00  0.00           H
ATOM   3207 HG12 VAL A 784      76.600  36.080  42.730  1.00  0.00           H
ATOM   3208 HG13 VAL A 784      75.560  35.320  44.030  1.00  0.00           H
ATOM   3209  CG2 VAL A 784      75.630  34.130  41.380  1.00  0.00           C
ATOM   3210 HG21 VAL A 784      75.070  33.610  40.580  1.00  0.00           H
ATOM   3211 HG22 VAL A 784      75.810  33.390  42.190  1.00  0.00           H
ATOM   3212 HG23 VAL A 784      76.650  34.360  41.040  1.00  0.00           H
ATOM   3213  C   VAL A 784      72.670  36.290  42.650  1.00  0.00           C
ATOM   3214  O   VAL A 784      72.430  36.480  43.830  1.00  0.00           O
ATOM   3215  N   ARG A 785      72.460  37.130  41.610  1.00  0.00           N
ATOM   3216  HN  ARG A 785      72.660  36.900  40.660  1.00  0.00           H
ATOM   3217  CA  ARG A 785      71.800  38.380  41.840  1.00  0.00           C
ATOM   3218  HA  ARG A 785      72.440  39.020  42.450  1.00  0.00           H
ATOM   3219  CB  ARG A 785      71.510  39.140  40.460  1.00  0.00           C
ATOM   3220  HB1 ARG A 785      70.780  39.980  40.500  1.00  0.00           H
ATOM   3221  HB2 ARG A 785      71.230  38.370  39.720  1.00  0.00           H
ATOM   3222  CG  ARG A 785      72.750  39.900  39.900  1.00  0.00           C
ATOM   3223  HG1 ARG A 785      73.620  39.230  40.110  1.00  0.00           H
ATOM   3224  HG2 ARG A 785      72.920  40.860  40.450  1.00  0.00           H
ATOM   3225  CD  ARG A 785      72.700  40.240  38.410  1.00  0.00           C
ATOM   3226  HD1 ARG A 785      72.520  39.270  37.900  1.00  0.00           H
ATOM   3227  HD2 ARG A 785      73.640  40.720  38.030  1.00  0.00           H
ATOM   3228  NE  ARG A 785      71.550  41.160  38.110  1.00  0.00           N
ATOM   3229  HE  ARG A 785      71.710  42.070  38.450  1.00  0.00           H
ATOM   3230  CZ  ARG A 785      70.520  40.960  37.290  1.00  0.00           C
ATOM   3231  NH1 ARG A 785      70.420  39.890  36.510  1.00  0.00           N
ATOM   3232 HH11 ARG A 785      69.760  39.840  35.760  1.00  0.00           H
ATOM   3233 HH12 ARG A 785      71.350  39.550  36.320  1.00  0.00           H
ATOM   3234  NH2 ARG A 785      69.590  41.810  37.210  1.00  0.00           N
ATOM   3235 HH21 ARG A 785      68.830  41.680  36.570  1.00  0.00           H
ATOM   3236 HH22 ARG A 785      69.690  42.680  37.690  1.00  0.00           H
ATOM   3237  C   ARG A 785      70.500  38.320  42.510  1.00  0.00           C
ATOM   3238  O   ARG A 785      70.310  39.090  43.490  1.00  0.00           O
ATOM   3239  N   SER A 786      69.610  37.430  42.010  1.00  0.00           N
ATOM   3240  HN  SER A 786      69.940  36.930  41.220  1.00  0.00           H
ATOM   3241  CA  SER A 786      68.360  37.070  42.610  1.00  0.00           C
ATOM   3242  HA  SER A 786      67.640  37.860  42.510  1.00  0.00           H
ATOM   3243  CB  SER A 786      67.560  35.910  41.920  1.00  0.00           C
ATOM   3244  HB1 SER A 786      66.520  35.910  42.290  1.00  0.00           H
ATOM   3245  HB2 SER A 786      68.070  34.960  42.180  1.00  0.00           H
ATOM   3246  OG  SER A 786      67.360  36.080  40.560  1.00  0.00           O
ATOM   3247  HG1 SER A 786      68.170  35.910  40.060  1.00  0.00           H
ATOM   3248  C   SER A 786      68.450  36.700  44.030  1.00  0.00           C
ATOM   3249  O   SER A 786      67.750  37.210  44.960  1.00  0.00           O
ATOM   3250  N   THR A 787      69.280  35.750  44.330  1.00  0.00           N
ATOM   3251  HN  THR A 787      69.800  35.480  43.520  1.00  0.00           H
ATOM   3252  CA  THR A 787      69.360  35.120  45.590  1.00  0.00           C
ATOM   3253  HA  THR A 787      68.380  34.790  45.880  1.00  0.00           H
ATOM   3254  CB  THR A 787      70.280  33.900  45.580  1.00  0.00           C
ATOM   3255  HB  THR A 787      71.360  34.090  45.390  1.00  0.00           H
ATOM   3256  OG1 THR A 787      69.800  32.970  44.650  1.00  0.00           O
ATOM   3257  HG1 THR A 787      70.180  33.220  43.810  1.00  0.00           H
ATOM   3258  CG2 THR A 787      70.370  33.250  46.980  1.00  0.00           C
ATOM   3259 HG21 THR A 787      71.030  32.360  46.990  1.00  0.00           H
ATOM   3260 HG22 THR A 787      69.360  32.860  47.180  1.00  0.00           H
ATOM   3261 HG23 THR A 787      70.720  33.980  47.740  1.00  0.00           H
ATOM   3262  C   THR A 787      69.850  36.110  46.630  1.00  0.00           C
ATOM   3263  O   THR A 787      69.430  36.190  47.790  1.00  0.00           O
ATOM   3264  N   ILE A 788      70.800  36.990  46.240  1.00  0.00           N
ATOM   3265  HN  ILE A 788      71.020  36.970  45.260  1.00  0.00           H
ATOM   3266  CA  ILE A 788      71.390  37.920  47.230  1.00  0.00           C
ATOM   3267  HA  ILE A 788      71.510  37.470  48.210  1.00  0.00           H
ATOM   3268  CB  ILE A 788      72.750  38.400  46.870  1.00  0.00           C
ATOM   3269  HB  ILE A 788      72.590  38.860  45.870  1.00  0.00           H
ATOM   3270  CG2 ILE A 788      73.260  39.510  47.800  1.00  0.00           C
ATOM   3271 HG21 ILE A 788      74.210  39.960  47.450  1.00  0.00           H
ATOM   3272 HG22 ILE A 788      73.370  39.130  48.840  1.00  0.00           H
ATOM   3273 HG23 ILE A 788      72.580  40.390  47.890  1.00  0.00           H
ATOM   3274  CG1 ILE A 788      73.790  37.320  46.770  1.00  0.00           C
ATOM   3275 HG11 ILE A 788      73.410  36.410  46.240  1.00  0.00           H
ATOM   3276 HG12 ILE A 788      74.110  37.000  47.790  1.00  0.00           H
ATOM   3277  CD  ILE A 788      75.080  37.770  46.010  1.00  0.00           C
ATOM   3278  HD1 ILE A 788      75.690  36.850  45.900  1.00  0.00           H
ATOM   3279  HD2 ILE A 788      75.590  38.610  46.500  1.00  0.00           H
ATOM   3280  HD3 ILE A 788      74.860  38.240  45.030  1.00  0.00           H
ATOM   3281  C   ILE A 788      70.340  39.090  47.550  1.00  0.00           C
ATOM   3282  O   ILE A 788      70.130  39.460  48.710  1.00  0.00           O
ATOM   3283  N   SER A 789      69.720  39.550  46.480  1.00  0.00           N
ATOM   3284  HN  SER A 789      69.930  39.250  45.560  1.00  0.00           H
ATOM   3285  CA  SER A 789      68.730  40.610  46.510  1.00  0.00           C
ATOM   3286  HA  SER A 789      69.070  41.500  47.040  1.00  0.00           H
ATOM   3287  CB  SER A 789      68.320  40.970  45.030  1.00  0.00           C
ATOM   3288  HB1 SER A 789      67.760  40.160  44.540  1.00  0.00           H
ATOM   3289  HB2 SER A 789      69.230  41.250  44.460  1.00  0.00           H
ATOM   3290  OG  SER A 789      67.460  42.110  45.060  1.00  0.00           O
ATOM   3291  HG1 SER A 789      66.550  41.870  45.260  1.00  0.00           H
ATOM   3292  C   SER A 789      67.450  40.230  47.310  1.00  0.00           C
ATOM   3293  O   SER A 789      66.990  41.080  48.080  1.00  0.00           O
ATOM   3294  N   ASP A 790      66.840  39.120  47.050  1.00  0.00           N
ATOM   3295  HN  ASP A 790      67.130  38.580  46.260  1.00  0.00           H
ATOM   3296  CA  ASP A 790      65.460  38.750  47.570  1.00  0.00           C
ATOM   3297  HA  ASP A 790      64.770  39.590  47.490  1.00  0.00           H
ATOM   3298  CB  ASP A 790      64.890  37.540  46.700  1.00  0.00           C
ATOM   3299  HB1 ASP A 790      64.080  37.080  47.310  1.00  0.00           H
ATOM   3300  HB2 ASP A 790      65.640  36.740  46.490  1.00  0.00           H
ATOM   3301  CG  ASP A 790      64.340  38.070  45.390  1.00  0.00           C
ATOM   3302  OD1 ASP A 790      63.660  37.290  44.650  1.00  0.00           O
ATOM   3303  OD2 ASP A 790      64.620  39.220  44.950  1.00  0.00           O
ATOM   3304  C   ASP A 790      65.580  38.340  49.080  1.00  0.00           C
ATOM   3305  O   ASP A 790      64.600  38.500  49.840  1.00  0.00           O
ATOM   3306  N   PHE A 791      66.730  37.870  49.450  1.00  0.00           N
ATOM   3307  HN  PHE A 791      67.460  37.660  48.800  1.00  0.00           H
ATOM   3308  CA  PHE A 791      66.960  37.360  50.730  1.00  0.00           C
ATOM   3309  HA  PHE A 791      66.020  37.330  51.270  1.00  0.00           H
ATOM   3310  CB  PHE A 791      67.520  35.970  50.750  1.00  0.00           C
ATOM   3311  HB1 PHE A 791      67.850  35.740  51.790  1.00  0.00           H
ATOM   3312  HB2 PHE A 791      68.360  36.010  50.020  1.00  0.00           H
ATOM   3313  CG  PHE A 791      66.520  34.980  50.390  1.00  0.00           C
ATOM   3314  CD1 PHE A 791      66.190  34.660  49.100  1.00  0.00           C
ATOM   3315  HD1 PHE A 791      66.670  35.140  48.250  1.00  0.00           H
ATOM   3316  CE1 PHE A 791      65.180  33.700  48.850  1.00  0.00           C
ATOM   3317  HE1 PHE A 791      65.040  33.510  47.800  1.00  0.00           H
ATOM   3318  CZ  PHE A 791      64.510  33.020  49.880  1.00  0.00           C
ATOM   3319  HZ  PHE A 791      63.780  32.310  49.530  1.00  0.00           H
ATOM   3320  CD2 PHE A 791      65.790  34.310  51.440  1.00  0.00           C
ATOM   3321  HD2 PHE A 791      66.110  34.610  52.440  1.00  0.00           H
ATOM   3322  CE2 PHE A 791      64.810  33.350  51.210  1.00  0.00           C
ATOM   3323  HE2 PHE A 791      64.290  32.830  52.000  1.00  0.00           H
ATOM   3324  C   PHE A 791      67.740  38.320  51.600  1.00  0.00           C
ATOM   3325  O   PHE A 791      67.930  38.000  52.760  1.00  0.00           O
ATOM   3326  N   ALA A 792      68.060  39.550  51.110  1.00  0.00           N
ATOM   3327  HN  ALA A 792      67.830  39.730  50.170  1.00  0.00           H
ATOM   3328  CA  ALA A 792      68.730  40.700  51.770  1.00  0.00           C
ATOM   3329  HA  ALA A 792      69.790  40.480  51.860  1.00  0.00           H
ATOM   3330  CB  ALA A 792      68.370  42.020  50.950  1.00  0.00           C
ATOM   3331  HB1 ALA A 792      67.290  41.970  50.670  1.00  0.00           H
ATOM   3332  HB2 ALA A 792      68.940  41.980  50.010  1.00  0.00           H
ATOM   3333  HB3 ALA A 792      68.570  43.020  51.380  1.00  0.00           H
ATOM   3334  C   ALA A 792      68.280  40.940  53.240  1.00  0.00           C
ATOM   3335  O   ALA A 792      69.100  40.880  54.150  1.00  0.00           O
ATOM   3336  N   VAL A 793      66.960  41.150  53.400  1.00  0.00           N
ATOM   3337  HN  VAL A 793      66.310  41.280  52.660  1.00  0.00           H
ATOM   3338  CA  VAL A 793      66.270  41.160  54.750  1.00  0.00           C
ATOM   3339  HA  VAL A 793      66.750  41.960  55.280  1.00  0.00           H
ATOM   3340  CB  VAL A 793      64.830  41.600  54.720  1.00  0.00           C
ATOM   3341  HB  VAL A 793      64.230  40.970  54.020  1.00  0.00           H
ATOM   3342  CG1 VAL A 793      64.040  41.330  56.100  1.00  0.00           C
ATOM   3343 HG11 VAL A 793      62.950  41.360  55.860  1.00  0.00           H
ATOM   3344 HG12 VAL A 793      64.290  42.070  56.890  1.00  0.00           H
ATOM   3345 HG13 VAL A 793      64.120  40.280  56.460  1.00  0.00           H
ATOM   3346  CG2 VAL A 793      64.670  43.060  54.190  1.00  0.00           C
ATOM   3347 HG21 VAL A 793      64.880  43.730  55.040  1.00  0.00           H
ATOM   3348 HG22 VAL A 793      63.580  43.100  53.980  1.00  0.00           H
ATOM   3349 HG23 VAL A 793      65.210  43.130  53.220  1.00  0.00           H
ATOM   3350  C   VAL A 793      66.440  39.940  55.670  1.00  0.00           C
ATOM   3351  O   VAL A 793      66.920  40.170  56.770  1.00  0.00           O
ATOM   3352  N   PHE A 794      66.260  38.660  55.220  1.00  0.00           N
ATOM   3353  HN  PHE A 794      65.970  38.530  54.270  1.00  0.00           H
ATOM   3354  CA  PHE A 794      66.540  37.500  56.050  1.00  0.00           C
ATOM   3355  HA  PHE A 794      65.830  37.540  56.880  1.00  0.00           H
ATOM   3356  CB  PHE A 794      66.270  36.270  55.220  1.00  0.00           C
ATOM   3357  HB1 PHE A 794      67.070  36.180  54.450  1.00  0.00           H
ATOM   3358  HB2 PHE A 794      65.300  36.270  54.680  1.00  0.00           H
ATOM   3359  CG  PHE A 794      66.340  35.030  56.010  1.00  0.00           C
ATOM   3360  CD1 PHE A 794      65.650  34.930  57.210  1.00  0.00           C
ATOM   3361  HD1 PHE A 794      64.970  35.690  57.550  1.00  0.00           H
ATOM   3362  CE1 PHE A 794      65.800  33.840  58.060  1.00  0.00           C
ATOM   3363  HE1 PHE A 794      65.380  33.760  59.050  1.00  0.00           H
ATOM   3364  CZ  PHE A 794      66.610  32.810  57.670  1.00  0.00           C
ATOM   3365  HZ  PHE A 794      66.510  31.920  58.290  1.00  0.00           H
ATOM   3366  CD2 PHE A 794      67.190  33.870  55.590  1.00  0.00           C
ATOM   3367  HD2 PHE A 794      67.790  33.950  54.710  1.00  0.00           H
ATOM   3368  CE2 PHE A 794      67.360  32.800  56.460  1.00  0.00           C
ATOM   3369  HE2 PHE A 794      67.960  31.990  56.070  1.00  0.00           H
ATOM   3370  C   PHE A 794      67.950  37.520  56.530  1.00  0.00           C
ATOM   3371  O   PHE A 794      68.290  37.500  57.680  1.00  0.00           O
ATOM   3372  N   LEU A 795      68.860  37.780  55.530  1.00  0.00           N
ATOM   3373  HN  LEU A 795      68.560  37.960  54.600  1.00  0.00           H
ATOM   3374  CA  LEU A 795      70.290  37.900  55.860  1.00  0.00           C
ATOM   3375  HA  LEU A 795      70.720  37.070  56.390  1.00  0.00           H
ATOM   3376  CB  LEU A 795      71.240  38.120  54.700  1.00  0.00           C
ATOM   3377  HB1 LEU A 795      72.270  38.320  55.040  1.00  0.00           H
ATOM   3378  HB2 LEU A 795      71.000  38.940  53.980  1.00  0.00           H
ATOM   3379  CG  LEU A 795      71.130  36.950  53.660  1.00  0.00           C
ATOM   3380  HG  LEU A 795      70.060  36.920  53.340  1.00  0.00           H
ATOM   3381  CD1 LEU A 795      71.820  37.320  52.400  1.00  0.00           C
ATOM   3382 HD11 LEU A 795      72.750  37.860  52.680  1.00  0.00           H
ATOM   3383 HD12 LEU A 795      71.180  37.990  51.800  1.00  0.00           H
ATOM   3384 HD13 LEU A 795      71.990  36.480  51.690  1.00  0.00           H
ATOM   3385  CD2 LEU A 795      71.680  35.700  54.220  1.00  0.00           C
ATOM   3386 HD21 LEU A 795      72.770  35.740  54.460  1.00  0.00           H
ATOM   3387 HD22 LEU A 795      71.560  34.930  53.430  1.00  0.00           H
ATOM   3388 HD23 LEU A 795      71.080  35.270  55.050  1.00  0.00           H
ATOM   3389  C   LEU A 795      70.670  39.060  56.810  1.00  0.00           C
ATOM   3390  O   LEU A 795      71.250  38.800  57.890  1.00  0.00           O
ATOM   3391  N   THR A 796      70.090  40.270  56.620  1.00  0.00           N
ATOM   3392  HN  THR A 796      69.660  40.420  55.730  1.00  0.00           H
ATOM   3393  CA  THR A 796      70.170  41.340  57.630  1.00  0.00           C
ATOM   3394  HA  THR A 796      71.200  41.580  57.820  1.00  0.00           H
ATOM   3395  CB  THR A 796      69.440  42.560  57.200  1.00  0.00           C
ATOM   3396  HB  THR A 796      68.370  42.290  57.090  1.00  0.00           H
ATOM   3397  OG1 THR A 796      70.010  43.060  56.040  1.00  0.00           O
ATOM   3398  HG1 THR A 796      69.860  42.470  55.290  1.00  0.00           H
ATOM   3399  CG2 THR A 796      69.350  43.660  58.270  1.00  0.00           C
ATOM   3400 HG21 THR A 796      68.620  43.320  59.040  1.00  0.00           H
ATOM   3401 HG22 THR A 796      69.130  44.600  57.730  1.00  0.00           H
ATOM   3402 HG23 THR A 796      70.330  43.860  58.750  1.00  0.00           H
ATOM   3403  C   THR A 796      69.730  40.960  59.000  1.00  0.00           C
ATOM   3404  O   THR A 796      70.460  41.130  60.000  1.00  0.00           O
ATOM   3405  N   ILE A 797      68.590  40.360  59.100  1.00  0.00           N
ATOM   3406  HN  ILE A 797      68.130  40.150  58.240  1.00  0.00           H
ATOM   3407  CA  ILE A 797      67.970  39.930  60.370  1.00  0.00           C
ATOM   3408  HA  ILE A 797      68.000  40.770  61.040  1.00  0.00           H
ATOM   3409  CB  ILE A 797      66.600  39.460  60.120  1.00  0.00           C
ATOM   3410  HB  ILE A 797      66.590  38.830  59.210  1.00  0.00           H
ATOM   3411  CG2 ILE A 797      65.930  38.820  61.400  1.00  0.00           C
ATOM   3412 HG21 ILE A 797      66.360  37.800  61.500  1.00  0.00           H
ATOM   3413 HG22 ILE A 797      64.830  38.720  61.280  1.00  0.00           H
ATOM   3414 HG23 ILE A 797      66.220  39.450  62.270  1.00  0.00           H
ATOM   3415  CG1 ILE A 797      65.680  40.680  59.650  1.00  0.00           C
ATOM   3416 HG11 ILE A 797      64.760  40.260  59.170  1.00  0.00           H
ATOM   3417 HG12 ILE A 797      65.990  41.260  58.760  1.00  0.00           H
ATOM   3418  CD  ILE A 797      65.360  41.690  60.720  1.00  0.00           C
ATOM   3419  HD1 ILE A 797      66.190  41.960  61.410  1.00  0.00           H
ATOM   3420  HD2 ILE A 797      64.630  41.170  61.380  1.00  0.00           H
ATOM   3421  HD3 ILE A 797      64.880  42.620  60.330  1.00  0.00           H
ATOM   3422  C   ILE A 797      68.680  38.810  61.130  1.00  0.00           C
ATOM   3423  O   ILE A 797      68.930  38.960  62.310  1.00  0.00           O
ATOM   3424  N   VAL A 798      69.110  37.730  60.510  1.00  0.00           N
ATOM   3425  HN  VAL A 798      68.930  37.800  59.530  1.00  0.00           H
ATOM   3426  CA  VAL A 798      70.010  36.740  61.060  1.00  0.00           C
ATOM   3427  HA  VAL A 798      69.570  36.340  61.960  1.00  0.00           H
ATOM   3428  CB  VAL A 798      70.150  35.520  60.160  1.00  0.00           C
ATOM   3429  HB  VAL A 798      70.540  35.790  59.150  1.00  0.00           H
ATOM   3430  CG1 VAL A 798      71.160  34.440  60.850  1.00  0.00           C
ATOM   3431 HG11 VAL A 798      70.710  34.050  61.790  1.00  0.00           H
ATOM   3432 HG12 VAL A 798      72.110  34.930  61.150  1.00  0.00           H
ATOM   3433 HG13 VAL A 798      71.280  33.580  60.170  1.00  0.00           H
ATOM   3434  CG2 VAL A 798      68.780  34.880  60.010  1.00  0.00           C
ATOM   3435 HG21 VAL A 798      68.830  34.050  59.270  1.00  0.00           H
ATOM   3436 HG22 VAL A 798      68.040  35.610  59.620  1.00  0.00           H
ATOM   3437 HG23 VAL A 798      68.340  34.430  60.930  1.00  0.00           H
ATOM   3438  C   VAL A 798      71.370  37.300  61.490  1.00  0.00           C
ATOM   3439  O   VAL A 798      71.820  36.970  62.590  1.00  0.00           O
ATOM   3440  N   ILE A 799      72.070  38.220  60.730  1.00  0.00           N
ATOM   3441  HN  ILE A 799      71.790  38.480  59.800  1.00  0.00           H
ATOM   3442  CA  ILE A 799      73.270  38.890  61.180  1.00  0.00           C
ATOM   3443  HA  ILE A 799      73.980  38.130  61.490  1.00  0.00           H
ATOM   3444  CB  ILE A 799      73.880  39.600  60.040  1.00  0.00           C
ATOM   3445  HB  ILE A 799      73.090  40.230  59.580  1.00  0.00           H
ATOM   3446  CG2 ILE A 799      75.050  40.520  60.480  1.00  0.00           C
ATOM   3447 HG21 ILE A 799      75.600  40.980  59.630  1.00  0.00           H
ATOM   3448 HG22 ILE A 799      75.770  39.960  61.120  1.00  0.00           H
ATOM   3449 HG23 ILE A 799      74.650  41.320  61.140  1.00  0.00           H
ATOM   3450  CG1 ILE A 799      74.380  38.610  58.900  1.00  0.00           C
ATOM   3451 HG11 ILE A 799      74.900  39.330  58.230  1.00  0.00           H
ATOM   3452 HG12 ILE A 799      73.480  38.270  58.350  1.00  0.00           H
ATOM   3453  CD  ILE A 799      75.400  37.560  59.230  1.00  0.00           C
ATOM   3454  HD1 ILE A 799      76.390  38.000  59.500  1.00  0.00           H
ATOM   3455  HD2 ILE A 799      75.410  36.810  58.400  1.00  0.00           H
ATOM   3456  HD3 ILE A 799      74.950  36.990  60.060  1.00  0.00           H
ATOM   3457  C   ILE A 799      72.980  39.720  62.360  1.00  0.00           C
ATOM   3458  O   ILE A 799      73.530  39.590  63.450  1.00  0.00           O
ATOM   3459  N   MET A 800      71.980  40.630  62.340  1.00  0.00           N
ATOM   3460  HN  MET A 800      71.400  40.600  61.530  1.00  0.00           H
ATOM   3461  CA  MET A 800      71.780  41.670  63.370  1.00  0.00           C
ATOM   3462  HA  MET A 800      72.750  42.110  63.510  1.00  0.00           H
ATOM   3463  CB  MET A 800      70.780  42.790  62.960  1.00  0.00           C
ATOM   3464  HB1 MET A 800      70.760  43.450  63.850  1.00  0.00           H
ATOM   3465  HB2 MET A 800      69.840  42.250  62.690  1.00  0.00           H
ATOM   3466  CG  MET A 800      71.290  43.730  61.790  1.00  0.00           C
ATOM   3467  HG1 MET A 800      70.410  44.310  61.450  1.00  0.00           H
ATOM   3468  HG2 MET A 800      71.520  43.130  60.880  1.00  0.00           H
ATOM   3469  SD  MET A 800      72.660  44.900  62.210  1.00  0.00           S
ATOM   3470  CE  MET A 800      73.610  44.760  60.700  1.00  0.00           C
ATOM   3471  HE1 MET A 800      73.000  45.230  59.890  1.00  0.00           H
ATOM   3472  HE2 MET A 800      73.720  43.690  60.430  1.00  0.00           H
ATOM   3473  HE3 MET A 800      74.600  45.260  60.760  1.00  0.00           H
ATOM   3474  C   MET A 800      71.450  41.020  64.730  1.00  0.00           C
ATOM   3475  O   MET A 800      72.040  41.260  65.780  1.00  0.00           O
ATOM   3476  N   VAL A 801      70.550  40.030  64.730  1.00  0.00           N
ATOM   3477  HN  VAL A 801      70.220  39.750  63.840  1.00  0.00           H
ATOM   3478  CA  VAL A 801      70.080  39.500  66.050  1.00  0.00           C
ATOM   3479  HA  VAL A 801      70.020  40.320  66.730  1.00  0.00           H
ATOM   3480  CB  VAL A 801      68.770  38.770  65.750  1.00  0.00           C
ATOM   3481  HB  VAL A 801      69.060  38.020  64.970  1.00  0.00           H
ATOM   3482  CG1 VAL A 801      68.180  37.960  66.940  1.00  0.00           C
ATOM   3483 HG11 VAL A 801      68.700  37.040  67.270  1.00  0.00           H
ATOM   3484 HG12 VAL A 801      67.090  37.790  66.800  1.00  0.00           H
ATOM   3485 HG13 VAL A 801      68.120  38.620  67.850  1.00  0.00           H
ATOM   3486  CG2 VAL A 801      67.780  39.870  65.320  1.00  0.00           C
ATOM   3487 HG21 VAL A 801      68.240  40.660  64.690  1.00  0.00           H
ATOM   3488 HG22 VAL A 801      67.510  40.340  66.280  1.00  0.00           H
ATOM   3489 HG23 VAL A 801      66.860  39.430  64.870  1.00  0.00           H
ATOM   3490  C   VAL A 801      71.080  38.530  66.690  1.00  0.00           C
ATOM   3491  O   VAL A 801      71.260  38.390  67.890  1.00  0.00           O
ATOM   3492  N   THR A 802      71.790  37.880  65.750  1.00  0.00           N
ATOM   3493  HN  THR A 802      71.510  37.780  64.800  1.00  0.00           H
ATOM   3494  CA  THR A 802      72.900  37.070  66.220  1.00  0.00           C
ATOM   3495  HA  THR A 802      72.430  36.360  66.890  1.00  0.00           H
ATOM   3496  CB  THR A 802      73.480  36.180  65.060  1.00  0.00           C
ATOM   3497  HB  THR A 802      74.030  36.800  64.330  1.00  0.00           H
ATOM   3498  OG1 THR A 802      72.520  35.320  64.490  1.00  0.00           O
ATOM   3499  HG1 THR A 802      72.200  35.720  63.690  1.00  0.00           H
ATOM   3500  CG2 THR A 802      74.590  35.240  65.640  1.00  0.00           C
ATOM   3501 HG21 THR A 802      75.530  35.770  65.920  1.00  0.00           H
ATOM   3502 HG22 THR A 802      74.920  34.600  64.800  1.00  0.00           H
ATOM   3503 HG23 THR A 802      74.190  34.700  66.520  1.00  0.00           H
ATOM   3504  C   THR A 802      73.980  37.820  66.910  1.00  0.00           C
ATOM   3505  O   THR A 802      74.380  37.390  68.040  1.00  0.00           O
ATOM   3506  N   ILE A 803      74.420  38.970  66.320  1.00  0.00           N
ATOM   3507  HN  ILE A 803      73.940  39.380  65.540  1.00  0.00           H
ATOM   3508  CA  ILE A 803      75.300  39.850  66.990  1.00  0.00           C
ATOM   3509  HA  ILE A 803      76.020  39.170  67.400  1.00  0.00           H
ATOM   3510  CB  ILE A 803      75.820  40.870  65.980  1.00  0.00           C
ATOM   3511  HB  ILE A 803      74.940  41.350  65.490  1.00  0.00           H
ATOM   3512  CG2 ILE A 803      76.530  42.080  66.580  1.00  0.00           C
ATOM   3513 HG21 ILE A 803      76.870  42.810  65.800  1.00  0.00           H
ATOM   3514 HG22 ILE A 803      77.380  41.700  67.190  1.00  0.00           H
ATOM   3515 HG23 ILE A 803      75.850  42.600  67.280  1.00  0.00           H
ATOM   3516  CG1 ILE A 803      76.650  40.210  64.890  1.00  0.00           C
ATOM   3517 HG11 ILE A 803      77.060  41.080  64.310  1.00  0.00           H
ATOM   3518 HG12 ILE A 803      75.980  39.640  64.210  1.00  0.00           H
ATOM   3519  CD  ILE A 803      77.820  39.270  65.350  1.00  0.00           C
ATOM   3520  HD1 ILE A 803      78.830  39.660  65.120  1.00  0.00           H
ATOM   3521  HD2 ILE A 803      77.690  38.240  64.940  1.00  0.00           H
ATOM   3522  HD3 ILE A 803      77.750  39.050  66.430  1.00  0.00           H
ATOM   3523  C   ILE A 803      74.780  40.490  68.240  1.00  0.00           C
ATOM   3524  O   ILE A 803      75.480  40.350  69.230  1.00  0.00           O
ATOM   3525  N   ASP A 804      73.580  41.010  68.210  1.00  0.00           N
ATOM   3526  HN  ASP A 804      73.030  40.920  67.390  1.00  0.00           H
ATOM   3527  CA  ASP A 804      72.990  41.490  69.380  1.00  0.00           C
ATOM   3528  HA  ASP A 804      73.660  42.190  69.850  1.00  0.00           H
ATOM   3529  CB  ASP A 804      71.760  42.350  69.020  1.00  0.00           C
ATOM   3530  HB1 ASP A 804      71.230  41.770  68.240  1.00  0.00           H
ATOM   3531  HB2 ASP A 804      72.240  43.220  68.530  1.00  0.00           H
ATOM   3532  CG  ASP A 804      70.890  42.750  70.170  1.00  0.00           C
ATOM   3533  OD1 ASP A 804      71.090  43.760  70.800  1.00  0.00           O
ATOM   3534  OD2 ASP A 804      70.060  41.880  70.540  1.00  0.00           O
ATOM   3535  C   ASP A 804      72.820  40.420  70.560  1.00  0.00           C
ATOM   3536  O   ASP A 804      73.140  40.670  71.730  1.00  0.00           O
ATOM   3537  N   TYR A 805      72.410  39.200  70.280  1.00  0.00           N
ATOM   3538  HN  TYR A 805      71.960  39.140  69.390  1.00  0.00           H
ATOM   3539  CA  TYR A 805      72.420  38.100  71.200  1.00  0.00           C
ATOM   3540  HA  TYR A 805      71.870  38.260  72.120  1.00  0.00           H
ATOM   3541  CB  TYR A 805      71.760  36.930  70.520  1.00  0.00           C
ATOM   3542  HB1 TYR A 805      72.360  36.780  69.600  1.00  0.00           H
ATOM   3543  HB2 TYR A 805      70.690  37.050  70.230  1.00  0.00           H
ATOM   3544  CG  TYR A 805      71.820  35.630  71.290  1.00  0.00           C
ATOM   3545  CD1 TYR A 805      71.050  35.410  72.420  1.00  0.00           C
ATOM   3546  HD1 TYR A 805      70.410  36.200  72.780  1.00  0.00           H
ATOM   3547  CE1 TYR A 805      71.020  34.150  73.070  1.00  0.00           C
ATOM   3548  HE1 TYR A 805      70.230  34.040  73.800  1.00  0.00           H
ATOM   3549  CZ  TYR A 805      71.880  33.130  72.630  1.00  0.00           C
ATOM   3550  OH  TYR A 805      71.730  31.840  73.150  1.00  0.00           O
ATOM   3551  HH  TYR A 805      70.950  31.900  73.700  1.00  0.00           H
ATOM   3552  CD2 TYR A 805      72.700  34.610  70.930  1.00  0.00           C
ATOM   3553  HD2 TYR A 805      73.360  34.900  70.120  1.00  0.00           H
ATOM   3554  CE2 TYR A 805      72.820  33.360  71.650  1.00  0.00           C
ATOM   3555  HE2 TYR A 805      73.510  32.580  71.340  1.00  0.00           H
ATOM   3556  C   TYR A 805      73.820  37.800  71.690  1.00  0.00           C
ATOM   3557  O   TYR A 805      74.000  37.530  72.870  1.00  0.00           O
ATOM   3558  N   LEU A 806      74.850  37.830  70.780  1.00  0.00           N
ATOM   3559  HN  LEU A 806      74.750  38.140  69.830  1.00  0.00           H
ATOM   3560  CA  LEU A 806      76.230  37.560  71.110  1.00  0.00           C
ATOM   3561  HA  LEU A 806      76.160  36.700  71.770  1.00  0.00           H
ATOM   3562  CB  LEU A 806      77.110  37.210  69.900  1.00  0.00           C
ATOM   3563  HB1 LEU A 806      77.320  38.130  69.310  1.00  0.00           H
ATOM   3564  HB2 LEU A 806      76.570  36.530  69.210  1.00  0.00           H
ATOM   3565  CG  LEU A 806      78.410  36.410  70.080  1.00  0.00           C
ATOM   3566  HG  LEU A 806      79.050  37.060  70.690  1.00  0.00           H
ATOM   3567  CD1 LEU A 806      78.230  35.180  70.930  1.00  0.00           C
ATOM   3568 HD11 LEU A 806      78.070  35.430  72.000  1.00  0.00           H
ATOM   3569 HD12 LEU A 806      79.130  34.550  71.070  1.00  0.00           H
ATOM   3570 HD13 LEU A 806      77.340  34.670  70.490  1.00  0.00           H
ATOM   3571  CD2 LEU A 806      79.020  36.150  68.740  1.00  0.00           C
ATOM   3572 HD21 LEU A 806      79.830  35.410  68.900  1.00  0.00           H
ATOM   3573 HD22 LEU A 806      79.410  37.050  68.200  1.00  0.00           H
ATOM   3574 HD23 LEU A 806      78.320  35.710  67.990  1.00  0.00           H
ATOM   3575  C   LEU A 806      76.870  38.510  72.080  1.00  0.00           C
ATOM   3576  O   LEU A 806      77.590  38.070  72.970  1.00  0.00           O
ATOM   3577  N   VAL A 807      76.760  39.860  71.890  1.00  0.00           N
ATOM   3578  HN  VAL A 807      76.200  40.160  71.120  1.00  0.00           H
ATOM   3579  CA  VAL A 807      77.500  40.820  72.740  1.00  0.00           C
ATOM   3580  HA  VAL A 807      78.430  40.340  73.010  1.00  0.00           H
ATOM   3581  CB  VAL A 807      77.740  42.180  72.110  1.00  0.00           C
ATOM   3582  HB  VAL A 807      78.030  42.880  72.920  1.00  0.00           H
ATOM   3583  CG1 VAL A 807      78.910  42.060  71.180  1.00  0.00           C
ATOM   3584 HG11 VAL A 807      78.670  41.380  70.340  1.00  0.00           H
ATOM   3585 HG12 VAL A 807      79.820  41.740  71.730  1.00  0.00           H
ATOM   3586 HG13 VAL A 807      79.100  43.090  70.810  1.00  0.00           H
ATOM   3587  CG2 VAL A 807      76.460  42.710  71.430  1.00  0.00           C
ATOM   3588 HG21 VAL A 807      76.390  43.800  71.190  1.00  0.00           H
ATOM   3589 HG22 VAL A 807      75.460  42.410  71.840  1.00  0.00           H
ATOM   3590 HG23 VAL A 807      76.410  42.350  70.380  1.00  0.00           H
ATOM   3591  C   VAL A 807      76.690  41.040  74.010  1.00  0.00           C
ATOM   3592  O   VAL A 807      77.200  41.510  74.970  1.00  0.00           O
ATOM   3593  N   GLY A 808      75.440  40.650  74.020  1.00  0.00           N
ATOM   3594  HN  GLY A 808      75.110  40.370  73.110  1.00  0.00           H
ATOM   3595  CA  GLY A 808      74.480  40.810  75.110  1.00  0.00           C
ATOM   3596  HA1 GLY A 808      74.900  40.290  75.960  1.00  0.00           H
ATOM   3597  HA2 GLY A 808      73.570  40.320  74.800  1.00  0.00           H
ATOM   3598  C   GLY A 808      74.000  42.200  75.500  1.00  0.00           C
ATOM   3599  O   GLY A 808      73.450  42.440  76.620  1.00  0.00           O
ATOM   3600  N   VAL A 809      74.170  43.170  74.600  1.00  0.00           N
ATOM   3601  HN  VAL A 809      74.550  42.890  73.720  1.00  0.00           H
ATOM   3602  CA  VAL A 809      73.750  44.550  74.760  1.00  0.00           C
ATOM   3603  HA  VAL A 809      74.220  44.730  75.720  1.00  0.00           H
ATOM   3604  CB  VAL A 809      74.310  45.530  73.710  1.00  0.00           C
ATOM   3605  HB  VAL A 809      73.810  45.200  72.780  1.00  0.00           H
ATOM   3606  CG1 VAL A 809      73.960  46.930  74.010  1.00  0.00           C
ATOM   3607 HG11 VAL A 809      74.450  47.230  74.960  1.00  0.00           H
ATOM   3608 HG12 VAL A 809      72.870  47.060  74.190  1.00  0.00           H
ATOM   3609 HG13 VAL A 809      74.310  47.680  73.280  1.00  0.00           H
ATOM   3610  CG2 VAL A 809      75.810  45.450  73.520  1.00  0.00           C
ATOM   3611 HG21 VAL A 809      76.160  44.420  73.260  1.00  0.00           H
ATOM   3612 HG22 VAL A 809      76.400  45.840  74.370  1.00  0.00           H
ATOM   3613 HG23 VAL A 809      76.040  46.160  72.690  1.00  0.00           H
ATOM   3614  C   VAL A 809      72.250  44.600  74.920  1.00  0.00           C
ATOM   3615  O   VAL A 809      71.440  43.950  74.180  1.00  0.00           O
ATOM   3616  N   PRO A 810      71.630  45.270  75.920  1.00  0.00           N
ATOM   3617  CD  PRO A 810      72.330  46.010  77.070  1.00  0.00           C
ATOM   3618  HD1 PRO A 810      72.800  46.950  76.700  1.00  0.00           H
ATOM   3619  HD2 PRO A 810      73.160  45.360  77.430  1.00  0.00           H
ATOM   3620  CA  PRO A 810      70.180  45.060  76.210  1.00  0.00           C
ATOM   3621  HA  PRO A 810      69.850  44.080  75.910  1.00  0.00           H
ATOM   3622  CB  PRO A 810      70.200  45.190  77.710  1.00  0.00           C
ATOM   3623  HB1 PRO A 810      70.620  44.210  78.010  1.00  0.00           H
ATOM   3624  HB2 PRO A 810      69.170  45.270  78.110  1.00  0.00           H
ATOM   3625  CG  PRO A 810      71.190  46.230  78.110  1.00  0.00           C
ATOM   3626  HG1 PRO A 810      70.740  47.240  78.090  1.00  0.00           H
ATOM   3627  HG2 PRO A 810      71.430  46.070  79.190  1.00  0.00           H
ATOM   3628  C   PRO A 810      69.360  46.100  75.430  1.00  0.00           C
ATOM   3629  O   PRO A 810      68.750  47.030  76.010  1.00  0.00           O
ATOM   3630  N   SER A 811      69.320  45.870  74.130  1.00  0.00           N
ATOM   3631  HN  SER A 811      69.800  45.070  73.800  1.00  0.00           H
ATOM   3632  CA  SER A 811      68.430  46.660  73.250  1.00  0.00           C
ATOM   3633  HA  SER A 811      68.430  47.710  73.510  1.00  0.00           H
ATOM   3634  CB  SER A 811      68.810  46.400  71.770  1.00  0.00           C
ATOM   3635  HB1 SER A 811      69.800  46.860  71.530  1.00  0.00           H
ATOM   3636  HB2 SER A 811      68.000  46.800  71.130  1.00  0.00           H
ATOM   3637  OG  SER A 811      68.830  45.070  71.290  1.00  0.00           O
ATOM   3638  HG1 SER A 811      69.640  44.550  71.220  1.00  0.00           H
ATOM   3639  C   SER A 811      66.970  46.310  73.490  1.00  0.00           C
ATOM   3640  O   SER A 811      66.700  45.170  73.810  1.00  0.00           O
ATOM   3641  N   PRO A 812      65.950  47.160  73.340  1.00  0.00           N
ATOM   3642  CD  PRO A 812      66.130  48.610  73.100  1.00  0.00           C
ATOM   3643  HD1 PRO A 812      66.830  48.590  72.250  1.00  0.00           H
ATOM   3644  HD2 PRO A 812      66.500  49.030  74.070  1.00  0.00           H
ATOM   3645  CA  PRO A 812      64.560  46.800  73.620  1.00  0.00           C
ATOM   3646  HA  PRO A 812      64.460  46.370  74.610  1.00  0.00           H
ATOM   3647  CB  PRO A 812      63.850  48.160  73.490  1.00  0.00           C
ATOM   3648  HB1 PRO A 812      63.660  48.840  74.340  1.00  0.00           H
ATOM   3649  HB2 PRO A 812      62.850  48.010  73.010  1.00  0.00           H
ATOM   3650  CG  PRO A 812      64.760  48.970  72.610  1.00  0.00           C
ATOM   3651  HG1 PRO A 812      64.550  48.840  71.530  1.00  0.00           H
ATOM   3652  HG2 PRO A 812      64.580  50.030  72.910  1.00  0.00           H
ATOM   3653  C   PRO A 812      64.000  45.830  72.680  1.00  0.00           C
ATOM   3654  O   PRO A 812      64.030  46.080  71.480  1.00  0.00           O
ATOM   3655  N   LYS A 813      63.640  44.680  73.230  1.00  0.00           N
ATOM   3656  HN  LYS A 813      63.640  44.530  74.220  1.00  0.00           H
ATOM   3657  CA  LYS A 813      63.160  43.530  72.460  1.00  0.00           C
ATOM   3658  HA  LYS A 813      63.500  43.480  71.440  1.00  0.00           H
ATOM   3659  CB  LYS A 813      63.630  42.240  73.190  1.00  0.00           C
ATOM   3660  HB1 LYS A 813      63.210  41.380  72.620  1.00  0.00           H
ATOM   3661  HB2 LYS A 813      63.080  42.150  74.150  1.00  0.00           H
ATOM   3662  CG  LYS A 813      65.160  42.100  73.260  1.00  0.00           C
ATOM   3663  HG1 LYS A 813      65.430  41.100  73.660  1.00  0.00           H
ATOM   3664  HG2 LYS A 813      65.440  42.900  74.000  1.00  0.00           H
ATOM   3665  CD  LYS A 813      65.850  42.460  71.890  1.00  0.00           C
ATOM   3666  HD1 LYS A 813      65.920  43.550  71.730  1.00  0.00           H
ATOM   3667  HD2 LYS A 813      65.100  42.030  71.190  1.00  0.00           H
ATOM   3668  CE  LYS A 813      67.170  41.810  71.780  1.00  0.00           C
ATOM   3669  HE1 LYS A 813      67.480  41.990  70.740  1.00  0.00           H
ATOM   3670  HE2 LYS A 813      67.140  40.720  72.010  1.00  0.00           H
ATOM   3671  NZ  LYS A 813      68.180  42.500  72.560  1.00  0.00           N
ATOM   3672  HZ1 LYS A 813      68.120  43.490  72.290  1.00  0.00           H
ATOM   3673  HZ2 LYS A 813      69.120  42.210  72.220  1.00  0.00           H
ATOM   3674  HZ3 LYS A 813      68.130  42.400  73.590  1.00  0.00           H
ATOM   3675  C   LYS A 813      61.630  43.480  72.430  1.00  0.00           C
ATOM   3676  O   LYS A 813      60.960  43.790  73.390  1.00  0.00           O
ATOM   3677  N   LEU A 814      60.940  43.070  71.290  1.00  0.00           N
ATOM   3678  HN  LEU A 814      61.490  42.820  70.490  1.00  0.00           H
ATOM   3679  CA  LEU A 814      59.540  42.830  71.190  1.00  0.00           C
ATOM   3680  HA  LEU A 814      59.010  43.710  71.520  1.00  0.00           H
ATOM   3681  CB  LEU A 814      59.140  42.460  69.740  1.00  0.00           C
ATOM   3682  HB1 LEU A 814      59.750  41.590  69.420  1.00  0.00           H
ATOM   3683  HB2 LEU A 814      59.500  43.280  69.060  1.00  0.00           H
ATOM   3684  CG  LEU A 814      57.680  42.030  69.520  1.00  0.00           C
ATOM   3685  HG  LEU A 814      57.480  41.260  70.300  1.00  0.00           H
ATOM   3686  CD1 LEU A 814      56.700  43.180  70.030  1.00  0.00           C
ATOM   3687 HD11 LEU A 814      55.640  42.900  69.810  1.00  0.00           H
ATOM   3688 HD12 LEU A 814      56.860  44.160  69.520  1.00  0.00           H
ATOM   3689 HD13 LEU A 814      56.790  43.370  71.120  1.00  0.00           H
ATOM   3690  CD2 LEU A 814      57.410  41.600  68.070  1.00  0.00           C
ATOM   3691 HD21 LEU A 814      56.310  41.390  68.040  1.00  0.00           H
ATOM   3692 HD22 LEU A 814      57.850  40.630  67.750  1.00  0.00           H
ATOM   3693 HD23 LEU A 814      57.730  42.410  67.390  1.00  0.00           H
ATOM   3694  C   LEU A 814      59.120  41.810  72.250  1.00  0.00           C
ATOM   3695  O   LEU A 814      59.490  40.630  72.150  1.00  0.00           O
ATOM   3696  N   HSD A 815      58.420  42.200  73.330  1.00  0.00           N
ATOM   3697  HN  HSD A 815      58.200  43.170  73.430  1.00  0.00           H
ATOM   3698  CA  HSD A 815      57.690  41.400  74.330  1.00  0.00           C
ATOM   3699  HA  HSD A 815      58.350  40.610  74.680  1.00  0.00           H
ATOM   3700  CB  HSD A 815      57.420  42.300  75.580  1.00  0.00           C
ATOM   3701  HB1 HSD A 815      56.620  41.840  76.200  1.00  0.00           H
ATOM   3702  HB2 HSD A 815      57.150  43.300  75.200  1.00  0.00           H
ATOM   3703  ND1 HSD A 815      59.850  42.790  75.940  1.00  0.00           N
ATOM   3704  HD1 HSD A 815      59.950  43.130  75.010  1.00  0.00           H
ATOM   3705  CG  HSD A 815      58.650  42.380  76.410  1.00  0.00           C
ATOM   3706  CE1 HSD A 815      60.760  42.560  76.940  1.00  0.00           C
ATOM   3707  HE1 HSD A 815      61.800  42.860  76.840  1.00  0.00           H
ATOM   3708  NE2 HSD A 815      60.170  42.130  78.030  1.00  0.00           N
ATOM   3709  CD2 HSD A 815      58.860  41.950  77.670  1.00  0.00           C
ATOM   3710  HD2 HSD A 815      58.160  41.530  78.370  1.00  0.00           H
ATOM   3711  C   HSD A 815      56.370  40.690  73.830  1.00  0.00           C
ATOM   3712  O   HSD A 815      55.230  41.120  74.200  1.00  0.00           O
ATOM   3713  N   VAL A 816      56.530  39.630  72.980  1.00  0.00           N
ATOM   3714  HN  VAL A 816      57.440  39.210  72.950  1.00  0.00           H
ATOM   3715  CA  VAL A 816      55.460  38.920  72.280  1.00  0.00           C
ATOM   3716  HA  VAL A 816      54.880  39.670  71.770  1.00  0.00           H
ATOM   3717  CB  VAL A 816      55.940  37.910  71.130  1.00  0.00           C
ATOM   3718  HB  VAL A 816      56.070  36.870  71.490  1.00  0.00           H
ATOM   3719  CG1 VAL A 816      55.120  37.850  69.820  1.00  0.00           C
ATOM   3720 HG11 VAL A 816      54.900  38.760  69.220  1.00  0.00           H
ATOM   3721 HG12 VAL A 816      54.140  37.340  69.980  1.00  0.00           H
ATOM   3722 HG13 VAL A 816      55.620  37.180  69.110  1.00  0.00           H
ATOM   3723  CG2 VAL A 816      57.380  38.260  70.710  1.00  0.00           C
ATOM   3724 HG21 VAL A 816      57.510  39.110  69.990  1.00  0.00           H
ATOM   3725 HG22 VAL A 816      57.730  37.380  70.120  1.00  0.00           H
ATOM   3726 HG23 VAL A 816      58.130  38.330  71.530  1.00  0.00           H
ATOM   3727  C   VAL A 816      54.640  38.090  73.270  1.00  0.00           C
ATOM   3728  O   VAL A 816      55.180  37.430  74.170  1.00  0.00           O
ATOM   3729  N   PRO A 817      53.360  37.980  73.190  1.00  0.00           N
ATOM   3730  CD  PRO A 817      52.520  38.710  72.250  1.00  0.00           C
ATOM   3731  HD1 PRO A 817      52.480  38.200  71.260  1.00  0.00           H
ATOM   3732  HD2 PRO A 817      52.870  39.740  72.010  1.00  0.00           H
ATOM   3733  CA  PRO A 817      52.560  36.920  73.900  1.00  0.00           C
ATOM   3734  HA  PRO A 817      52.630  37.050  74.970  1.00  0.00           H
ATOM   3735  CB  PRO A 817      51.140  37.160  73.390  1.00  0.00           C
ATOM   3736  HB1 PRO A 817      50.280  36.820  73.990  1.00  0.00           H
ATOM   3737  HB2 PRO A 817      50.970  36.670  72.410  1.00  0.00           H
ATOM   3738  CG  PRO A 817      51.100  38.600  72.940  1.00  0.00           C
ATOM   3739  HG1 PRO A 817      50.280  38.690  72.180  1.00  0.00           H
ATOM   3740  HG2 PRO A 817      51.000  39.290  73.810  1.00  0.00           H
ATOM   3741  C   PRO A 817      52.950  35.480  73.780  1.00  0.00           C
ATOM   3742  O   PRO A 817      52.910  34.990  72.680  1.00  0.00           O
ATOM   3743  N   GLU A 818      53.380  34.840  74.870  1.00  0.00           N
ATOM   3744  HN  GLU A 818      53.350  35.280  75.760  1.00  0.00           H
ATOM   3745  CA  GLU A 818      53.880  33.530  74.920  1.00  0.00           C
ATOM   3746  HA  GLU A 818      54.470  33.400  74.030  1.00  0.00           H
ATOM   3747  CB  GLU A 818      54.760  33.240  76.220  1.00  0.00           C
ATOM   3748  HB1 GLU A 818      54.940  32.140  76.260  1.00  0.00           H
ATOM   3749  HB2 GLU A 818      54.120  33.430  77.100  1.00  0.00           H
ATOM   3750  CG  GLU A 818      56.100  34.030  76.200  1.00  0.00           C
ATOM   3751  HG1 GLU A 818      55.870  35.060  75.870  1.00  0.00           H
ATOM   3752  HG2 GLU A 818      56.630  33.630  75.310  1.00  0.00           H
ATOM   3753  CD  GLU A 818      56.900  33.840  77.500  1.00  0.00           C
ATOM   3754  OE1 GLU A 818      57.460  32.730  77.610  1.00  0.00           O
ATOM   3755  OE2 GLU A 818      56.910  34.680  78.480  1.00  0.00           O
ATOM   3756  C   GLU A 818      52.760  32.490  74.840  1.00  0.00           C
ATOM   3757  O   GLU A 818      52.900  31.350  74.390  1.00  0.00           O
ATOM   3758  N   LYS A 819      51.600  32.900  75.390  1.00  0.00           N
ATOM   3759  HN  LYS A 819      51.510  33.810  75.810  1.00  0.00           H
ATOM   3760  CA  LYS A 819      50.300  32.200  75.110  1.00  0.00           C
ATOM   3761  HA  LYS A 819      50.390  31.150  74.850  1.00  0.00           H
ATOM   3762  CB  LYS A 819      49.510  32.080  76.340  1.00  0.00           C
ATOM   3763  HB1 LYS A 819      48.490  31.650  76.180  1.00  0.00           H
ATOM   3764  HB2 LYS A 819      49.390  33.130  76.670  1.00  0.00           H
ATOM   3765  CG  LYS A 819      50.210  31.230  77.450  1.00  0.00           C
ATOM   3766  HG1 LYS A 819      51.120  31.800  77.720  1.00  0.00           H
ATOM   3767  HG2 LYS A 819      50.500  30.230  77.050  1.00  0.00           H
ATOM   3768  CD  LYS A 819      49.440  31.360  78.800  1.00  0.00           C
ATOM   3769  HD1 LYS A 819      50.030  30.810  79.550  1.00  0.00           H
ATOM   3770  HD2 LYS A 819      48.440  30.930  78.580  1.00  0.00           H
ATOM   3771  CE  LYS A 819      49.280  32.800  79.320  1.00  0.00           C
ATOM   3772  HE1 LYS A 819      48.650  33.490  78.690  1.00  0.00           H
ATOM   3773  HE2 LYS A 819      50.270  33.260  79.500  1.00  0.00           H
ATOM   3774  NZ  LYS A 819      48.630  32.740  80.690  1.00  0.00           N
ATOM   3775  HZ1 LYS A 819      47.720  32.240  80.600  1.00  0.00           H
ATOM   3776  HZ2 LYS A 819      48.390  33.670  81.120  1.00  0.00           H
ATOM   3777  HZ3 LYS A 819      49.130  32.220  81.430  1.00  0.00           H
ATOM   3778  C   LYS A 819      49.480  32.820  73.930  1.00  0.00           C
ATOM   3779  O   LYS A 819      49.720  33.880  73.440  1.00  0.00           O
ATOM   3780  N   PHE A 820      48.590  31.990  73.330  1.00  0.00           N
ATOM   3781  HN  PHE A 820      48.380  31.090  73.690  1.00  0.00           H
ATOM   3782  CA  PHE A 820      48.000  32.260  72.020  1.00  0.00           C
ATOM   3783  HA  PHE A 820      48.460  33.080  71.480  1.00  0.00           H
ATOM   3784  CB  PHE A 820      47.820  30.830  71.340  1.00  0.00           C
ATOM   3785  HB1 PHE A 820      47.520  30.870  70.270  1.00  0.00           H
ATOM   3786  HB2 PHE A 820      47.060  30.230  71.870  1.00  0.00           H
ATOM   3787  CG  PHE A 820      49.050  29.950  71.440  1.00  0.00           C
ATOM   3788  CD1 PHE A 820      50.350  30.540  71.230  1.00  0.00           C
ATOM   3789  HD1 PHE A 820      50.390  31.580  70.950  1.00  0.00           H
ATOM   3790  CE1 PHE A 820      51.520  29.830  71.480  1.00  0.00           C
ATOM   3791  HE1 PHE A 820      52.470  30.240  71.190  1.00  0.00           H
ATOM   3792  CZ  PHE A 820      51.430  28.450  71.640  1.00  0.00           C
ATOM   3793  HZ  PHE A 820      52.340  27.890  71.730  1.00  0.00           H
ATOM   3794  CD2 PHE A 820      49.000  28.520  71.700  1.00  0.00           C
ATOM   3795  HD2 PHE A 820      48.050  28.050  71.890  1.00  0.00           H
ATOM   3796  CE2 PHE A 820      50.180  27.820  71.670  1.00  0.00           C
ATOM   3797  HE2 PHE A 820      50.230  26.730  71.730  1.00  0.00           H
ATOM   3798  C   PHE A 820      46.620  32.840  72.180  1.00  0.00           C
ATOM   3799  O   PHE A 820      45.960  33.090  71.190  1.00  0.00           O
ATOM   3800  N   GLU A 821      46.210  33.140  73.410  1.00  0.00           N
ATOM   3801  HN  GLU A 821      46.970  33.100  74.060  1.00  0.00           H
ATOM   3802  CA  GLU A 821      45.010  33.840  73.790  1.00  0.00           C
ATOM   3803  HA  GLU A 821      44.290  33.700  73.010  1.00  0.00           H
ATOM   3804  CB  GLU A 821      44.560  33.320  75.190  1.00  0.00           C
ATOM   3805  HB1 GLU A 821      43.670  33.920  75.480  1.00  0.00           H
ATOM   3806  HB2 GLU A 821      45.380  33.650  75.850  1.00  0.00           H
ATOM   3807  CG  GLU A 821      44.320  31.830  75.290  1.00  0.00           C
ATOM   3808  HG1 GLU A 821      45.250  31.270  75.100  1.00  0.00           H
ATOM   3809  HG2 GLU A 821      43.550  31.500  74.570  1.00  0.00           H
ATOM   3810  CD  GLU A 821      43.780  31.610  76.720  1.00  0.00           C
ATOM   3811  OE1 GLU A 821      44.520  31.040  77.590  1.00  0.00           O
ATOM   3812  OE2 GLU A 821      42.530  31.860  76.960  1.00  0.00           O
ATOM   3813  C   GLU A 821      45.290  35.340  73.990  1.00  0.00           C
ATOM   3814  O   GLU A 821      46.450  35.680  74.300  1.00  0.00           O
ATOM   3815  N   PRO A 822      44.440  36.320  73.860  1.00  0.00           N
ATOM   3816  CD  PRO A 822      43.160  36.060  73.180  1.00  0.00           C
ATOM   3817  HD1 PRO A 822      42.410  35.530  73.810  1.00  0.00           H
ATOM   3818  HD2 PRO A 822      43.320  35.470  72.250  1.00  0.00           H
ATOM   3819  CA  PRO A 822      44.590  37.750  74.110  1.00  0.00           C
ATOM   3820  HA  PRO A 822      45.260  38.090  73.320  1.00  0.00           H
ATOM   3821  CB  PRO A 822      43.130  38.330  73.890  1.00  0.00           C
ATOM   3822  HB1 PRO A 822      43.240  39.340  73.430  1.00  0.00           H
ATOM   3823  HB2 PRO A 822      42.460  38.290  74.780  1.00  0.00           H
ATOM   3824  CG  PRO A 822      42.540  37.410  72.770  1.00  0.00           C
ATOM   3825  HG1 PRO A 822      41.440  37.520  72.680  1.00  0.00           H
ATOM   3826  HG2 PRO A 822      42.970  37.760  71.810  1.00  0.00           H
ATOM   3827  C   PRO A 822      45.250  38.110  75.440  1.00  0.00           C
ATOM   3828  O   PRO A 822      44.750  37.710  76.450  1.00  0.00           O
ATOM   3829  N   THR A 823      46.260  38.950  75.400  1.00  0.00           N
ATOM   3830  HN  THR A 823      46.630  39.100  74.480  1.00  0.00           H
ATOM   3831  CA  THR A 823      46.930  39.680  76.460  1.00  0.00           C
ATOM   3832  HA  THR A 823      47.190  38.870  77.130  1.00  0.00           H
ATOM   3833  CB  THR A 823      48.200  40.470  76.140  1.00  0.00           C
ATOM   3834  HB  THR A 823      48.460  41.250  76.910  1.00  0.00           H
ATOM   3835  OG1 THR A 823      48.190  41.110  74.900  1.00  0.00           O
ATOM   3836  HG1 THR A 823      47.660  40.520  74.360  1.00  0.00           H
ATOM   3837  CG2 THR A 823      49.520  39.630  76.190  1.00  0.00           C
ATOM   3838 HG21 THR A 823      50.440  40.110  75.800  1.00  0.00           H
ATOM   3839 HG22 THR A 823      49.350  38.770  75.500  1.00  0.00           H
ATOM   3840 HG23 THR A 823      49.620  39.180  77.200  1.00  0.00           H
ATOM   3841  C   THR A 823      46.100  40.560  77.310  1.00  0.00           C
ATOM   3842  O   THR A 823      46.190  40.520  78.520  1.00  0.00           O
ATOM   3843  N   HSD A 824      45.210  41.400  76.740  1.00  0.00           N
ATOM   3844  HN  HSD A 824      45.040  41.440  75.760  1.00  0.00           H
ATOM   3845  CA  HSD A 824      44.410  42.290  77.540  1.00  0.00           C
ATOM   3846  HA  HSD A 824      45.080  42.770  78.240  1.00  0.00           H
ATOM   3847  CB  HSD A 824      43.700  43.470  76.730  1.00  0.00           C
ATOM   3848  HB1 HSD A 824      43.080  43.040  75.930  1.00  0.00           H
ATOM   3849  HB2 HSD A 824      44.500  44.060  76.230  1.00  0.00           H
ATOM   3850  ND1 HSD A 824      43.420  45.510  78.390  1.00  0.00           N
ATOM   3851  HD1 HSD A 824      44.360  45.800  78.560  1.00  0.00           H
ATOM   3852  CG  HSD A 824      42.980  44.480  77.510  1.00  0.00           C
ATOM   3853  CE1 HSD A 824      42.280  46.050  78.900  1.00  0.00           C
ATOM   3854  HE1 HSD A 824      42.390  46.960  79.500  1.00  0.00           H
ATOM   3855  NE2 HSD A 824      41.170  45.430  78.500  1.00  0.00           N
ATOM   3856  CD2 HSD A 824      41.650  44.450  77.650  1.00  0.00           C
ATOM   3857  HD2 HSD A 824      40.900  43.870  77.130  1.00  0.00           H
ATOM   3858  C   HSD A 824      43.250  41.460  78.250  1.00  0.00           C
ATOM   3859  O   HSD A 824      42.600  40.700  77.510  1.00  0.00           O
ATOM   3860  N   PRO A 825      42.950  41.530  79.550  1.00  0.00           N
ATOM   3861  CD  PRO A 825      43.450  42.580  80.430  1.00  0.00           C
ATOM   3862  HD1 PRO A 825      43.170  43.530  79.950  1.00  0.00           H
ATOM   3863  HD2 PRO A 825      44.530  42.390  80.660  1.00  0.00           H
ATOM   3864  CA  PRO A 825      42.120  40.500  80.290  1.00  0.00           C
ATOM   3865  HA  PRO A 825      42.450  39.530  79.930  1.00  0.00           H
ATOM   3866  CB  PRO A 825      42.380  40.880  81.730  1.00  0.00           C
ATOM   3867  HB1 PRO A 825      43.340  40.430  82.030  1.00  0.00           H
ATOM   3868  HB2 PRO A 825      41.470  40.650  82.340  1.00  0.00           H
ATOM   3869  CG  PRO A 825      42.650  42.390  81.810  1.00  0.00           C
ATOM   3870  HG1 PRO A 825      41.830  43.130  81.890  1.00  0.00           H
ATOM   3871  HG2 PRO A 825      43.370  42.720  82.580  1.00  0.00           H
ATOM   3872  C   PRO A 825      40.690  40.510  79.950  1.00  0.00           C
ATOM   3873  O   PRO A 825      39.930  39.620  80.370  1.00  0.00           O
ATOM   3874  N   GLU A 826      40.180  41.530  79.220  1.00  0.00           N
ATOM   3875  HN  GLU A 826      40.750  42.330  79.030  1.00  0.00           H
ATOM   3876  CA  GLU A 826      38.840  41.700  78.820  1.00  0.00           C
ATOM   3877  HA  GLU A 826      38.120  41.030  79.270  1.00  0.00           H
ATOM   3878  CB  GLU A 826      38.440  43.140  79.130  1.00  0.00           C
ATOM   3879  HB1 GLU A 826      37.420  43.400  78.780  1.00  0.00           H
ATOM   3880  HB2 GLU A 826      38.950  43.960  78.580  1.00  0.00           H
ATOM   3881  CG  GLU A 826      38.530  43.370  80.730  1.00  0.00           C
ATOM   3882  HG1 GLU A 826      39.600  43.270  80.970  1.00  0.00           H
ATOM   3883  HG2 GLU A 826      37.920  42.620  81.280  1.00  0.00           H
ATOM   3884  CD  GLU A 826      38.090  44.760  81.180  1.00  0.00           C
ATOM   3885  OE1 GLU A 826      36.990  45.260  80.780  1.00  0.00           O
ATOM   3886  OE2 GLU A 826      38.980  45.390  81.760  1.00  0.00           O
ATOM   3887  C   GLU A 826      38.690  41.510  77.270  1.00  0.00           C
ATOM   3888  O   GLU A 826      37.800  42.060  76.680  1.00  0.00           O
ATOM   3889  N   ARG A 827      39.650  40.760  76.600  1.00  0.00           N
ATOM   3890  HN  ARG A 827      40.420  40.520  77.180  1.00  0.00           H
ATOM   3891  CA  ARG A 827      39.540  40.290  75.200  1.00  0.00           C
ATOM   3892  HA  ARG A 827      38.690  40.730  74.700  1.00  0.00           H
ATOM   3893  CB  ARG A 827      40.770  40.880  74.420  1.00  0.00           C
ATOM   3894  HB1 ARG A 827      41.030  40.480  73.410  1.00  0.00           H
ATOM   3895  HB2 ARG A 827      41.680  40.740  75.040  1.00  0.00           H
ATOM   3896  CG  ARG A 827      40.810  42.450  74.260  1.00  0.00           C
ATOM   3897  HG1 ARG A 827      41.820  42.850  74.050  1.00  0.00           H
ATOM   3898  HG2 ARG A 827      40.520  42.810  75.270  1.00  0.00           H
ATOM   3899  CD  ARG A 827      39.690  42.970  73.450  1.00  0.00           C
ATOM   3900  HD1 ARG A 827      39.730  44.070  73.320  1.00  0.00           H
ATOM   3901  HD2 ARG A 827      38.690  42.780  73.890  1.00  0.00           H
ATOM   3902  NE  ARG A 827      39.790  42.280  72.140  1.00  0.00           N
ATOM   3903  HE  ARG A 827      40.660  41.940  71.790  1.00  0.00           H
ATOM   3904  CZ  ARG A 827      38.750  41.850  71.420  1.00  0.00           C
ATOM   3905  NH1 ARG A 827      37.510  42.060  71.710  1.00  0.00           N
ATOM   3906 HH11 ARG A 827      37.290  42.610  72.520  1.00  0.00           H
ATOM   3907 HH12 ARG A 827      36.800  41.540  71.240  1.00  0.00           H
ATOM   3908  NH2 ARG A 827      39.020  41.020  70.420  1.00  0.00           N
ATOM   3909 HH21 ARG A 827      39.970  41.110  70.120  1.00  0.00           H
ATOM   3910 HH22 ARG A 827      38.350  40.770  69.720  1.00  0.00           H
ATOM   3911  C   ARG A 827      39.230  38.910  74.920  1.00  0.00           C
ATOM   3912  O   ARG A 827      39.880  38.020  75.420  1.00  0.00           O
ATOM   3913  N   GLY A 828      38.170  38.650  74.110  1.00  0.00           N
ATOM   3914  HN  GLY A 828      37.630  39.440  73.830  1.00  0.00           H
ATOM   3915  CA  GLY A 828      37.800  37.310  73.730  1.00  0.00           C
ATOM   3916  HA1 GLY A 828      37.120  36.860  74.430  1.00  0.00           H
ATOM   3917  HA2 GLY A 828      38.650  36.700  73.470  1.00  0.00           H
ATOM   3918  C   GLY A 828      36.870  37.610  72.610  1.00  0.00           C
ATOM   3919  O   GLY A 828      36.430  38.760  72.430  1.00  0.00           O
ATOM   3920  N   TRP A 829      36.550  36.610  71.790  1.00  0.00           N
ATOM   3921  HN  TRP A 829      36.950  35.710  71.970  1.00  0.00           H
ATOM   3922  CA  TRP A 829      35.990  36.940  70.490  1.00  0.00           C
ATOM   3923  HA  TRP A 829      36.390  37.900  70.200  1.00  0.00           H
ATOM   3924  CB  TRP A 829      36.420  35.860  69.440  1.00  0.00           C
ATOM   3925  HB1 TRP A 829      36.190  36.270  68.440  1.00  0.00           H
ATOM   3926  HB2 TRP A 829      35.840  34.920  69.440  1.00  0.00           H
ATOM   3927  CG  TRP A 829      37.830  35.450  69.290  1.00  0.00           C
ATOM   3928  CD1 TRP A 829      38.300  34.160  69.160  1.00  0.00           C
ATOM   3929  HD1 TRP A 829      37.650  33.300  69.050  1.00  0.00           H
ATOM   3930  NE1 TRP A 829      39.660  34.130  69.200  1.00  0.00           N
ATOM   3931  HE1 TRP A 829      40.160  33.350  69.490  1.00  0.00           H
ATOM   3932  CE2 TRP A 829      40.110  35.430  69.140  1.00  0.00           C
ATOM   3933  CD2 TRP A 829      38.980  36.280  69.220  1.00  0.00           C
ATOM   3934  CE3 TRP A 829      39.270  37.680  69.180  1.00  0.00           C
ATOM   3935  HE3 TRP A 829      38.490  38.430  69.270  1.00  0.00           H
ATOM   3936  CZ3 TRP A 829      40.570  38.150  69.110  1.00  0.00           C
ATOM   3937  HZ3 TRP A 829      40.860  39.190  69.150  1.00  0.00           H
ATOM   3938  CZ2 TRP A 829      41.390  35.870  68.930  1.00  0.00           C
ATOM   3939  HZ2 TRP A 829      42.160  35.100  68.940  1.00  0.00           H
ATOM   3940  CH2 TRP A 829      41.580  37.250  68.800  1.00  0.00           C
ATOM   3941  HH2 TRP A 829      42.560  37.660  68.580  1.00  0.00           H
ATOM   3942  C   TRP A 829      34.490  36.930  70.500  1.00  0.00           C
ATOM   3943  O   TRP A 829      33.850  37.300  69.500  1.00  0.00           O
ATOM   3944  N   ILE A 830      33.900  36.480  71.620  1.00  0.00           N
ATOM   3945  HN  ILE A 830      34.430  36.040  72.330  1.00  0.00           H
ATOM   3946  CA  ILE A 830      32.540  36.610  72.000  1.00  0.00           C
ATOM   3947  HA  ILE A 830      31.910  36.710  71.120  1.00  0.00           H
ATOM   3948  CB  ILE A 830      32.050  35.220  72.500  1.00  0.00           C
ATOM   3949  HB  ILE A 830      32.420  34.460  71.780  1.00  0.00           H
ATOM   3950  CG2 ILE A 830      32.640  34.860  73.870  1.00  0.00           C
ATOM   3951 HG21 ILE A 830      32.430  33.780  73.980  1.00  0.00           H
ATOM   3952 HG22 ILE A 830      32.310  35.460  74.750  1.00  0.00           H
ATOM   3953 HG23 ILE A 830      33.740  35.040  73.780  1.00  0.00           H
ATOM   3954  CG1 ILE A 830      30.500  35.220  72.520  1.00  0.00           C
ATOM   3955 HG11 ILE A 830      30.210  35.710  71.560  1.00  0.00           H
ATOM   3956 HG12 ILE A 830      30.190  35.880  73.360  1.00  0.00           H
ATOM   3957  CD  ILE A 830      29.870  33.800  72.640  1.00  0.00           C
ATOM   3958  HD1 ILE A 830      30.190  33.130  71.810  1.00  0.00           H
ATOM   3959  HD2 ILE A 830      28.770  33.760  72.790  1.00  0.00           H
ATOM   3960  HD3 ILE A 830      30.370  33.240  73.450  1.00  0.00           H
ATOM   3961  C   ILE A 830      32.410  37.810  73.040  1.00  0.00           C
ATOM   3962  O   ILE A 830      31.360  38.040  73.640  1.00  0.00           O
ATOM   3963  N   ILE A 831      33.500  38.520  73.360  1.00  0.00           N
ATOM   3964  HN  ILE A 831      34.390  38.180  73.040  1.00  0.00           H
ATOM   3965  CA  ILE A 831      33.550  39.550  74.370  1.00  0.00           C
ATOM   3966  HA  ILE A 831      32.690  39.470  75.020  1.00  0.00           H
ATOM   3967  CB  ILE A 831      34.750  39.450  75.310  1.00  0.00           C
ATOM   3968  HB  ILE A 831      35.670  39.480  74.700  1.00  0.00           H
ATOM   3969  CG2 ILE A 831      34.720  40.590  76.380  1.00  0.00           C
ATOM   3970 HG21 ILE A 831      34.870  41.600  75.950  1.00  0.00           H
ATOM   3971 HG22 ILE A 831      35.500  40.350  77.130  1.00  0.00           H
ATOM   3972 HG23 ILE A 831      33.810  40.610  77.020  1.00  0.00           H
ATOM   3973  CG1 ILE A 831      34.740  38.090  76.060  1.00  0.00           C
ATOM   3974 HG11 ILE A 831      35.710  37.920  76.570  1.00  0.00           H
ATOM   3975 HG12 ILE A 831      34.760  37.240  75.350  1.00  0.00           H
ATOM   3976  CD  ILE A 831      33.580  37.910  77.060  1.00  0.00           C
ATOM   3977  HD1 ILE A 831      33.760  36.980  77.660  1.00  0.00           H
ATOM   3978  HD2 ILE A 831      32.570  37.860  76.600  1.00  0.00           H
ATOM   3979  HD3 ILE A 831      33.580  38.700  77.830  1.00  0.00           H
ATOM   3980  C   ILE A 831      33.590  40.970  73.800  1.00  0.00           C
ATOM   3981  O   ILE A 831      34.670  41.520  73.590  1.00  0.00           O
ATOM   3982  N   SER A 832      32.430  41.560  73.590  1.00  0.00           N
ATOM   3983  HN  SER A 832      31.570  41.120  73.870  1.00  0.00           H
ATOM   3984  CA  SER A 832      32.400  42.890  72.990  1.00  0.00           C
ATOM   3985  HA  SER A 832      33.000  43.530  73.630  1.00  0.00           H
ATOM   3986  CB  SER A 832      33.050  42.920  71.590  1.00  0.00           C
ATOM   3987  HB1 SER A 832      32.450  42.430  70.800  1.00  0.00           H
ATOM   3988  HB2 SER A 832      33.980  42.330  71.600  1.00  0.00           H
ATOM   3989  OG  SER A 832      33.380  44.290  71.180  1.00  0.00           O
ATOM   3990  HG1 SER A 832      33.800  44.300  70.320  1.00  0.00           H
ATOM   3991  C   SER A 832      30.950  43.500  73.000  1.00  0.00           C
ATOM   3992  O   SER A 832      30.310  43.420  71.950  1.00  0.00           O
ATOM   3993  N   PRO A 833      30.410  44.090  74.050  1.00  0.00           N
ATOM   3994  CD  PRO A 833      31.100  44.290  75.310  1.00  0.00           C
ATOM   3995  HD1 PRO A 833      32.180  44.550  75.260  1.00  0.00           H
ATOM   3996  HD2 PRO A 833      31.120  43.400  75.980  1.00  0.00           H
ATOM   3997  CA  PRO A 833      29.090  44.820  74.000  1.00  0.00           C
ATOM   3998  HA  PRO A 833      28.300  44.150  73.700  1.00  0.00           H
ATOM   3999  CB  PRO A 833      28.940  45.340  75.430  1.00  0.00           C
ATOM   4000  HB1 PRO A 833      28.360  44.750  76.170  1.00  0.00           H
ATOM   4001  HB2 PRO A 833      28.560  46.370  75.410  1.00  0.00           H
ATOM   4002  CG  PRO A 833      30.360  45.400  76.000  1.00  0.00           C
ATOM   4003  HG1 PRO A 833      30.720  46.360  75.570  1.00  0.00           H
ATOM   4004  HG2 PRO A 833      30.430  45.510  77.100  1.00  0.00           H
ATOM   4005  C   PRO A 833      29.180  45.980  72.960  1.00  0.00           C
ATOM   4006  O   PRO A 833      30.230  46.650  72.870  1.00  0.00           O
ATOM   4007  N   LEU A 834      28.040  46.250  72.340  1.00  0.00           N
ATOM   4008  HN  LEU A 834      27.250  45.660  72.480  1.00  0.00           H
ATOM   4009  CA  LEU A 834      27.940  47.410  71.480  1.00  0.00           C
ATOM   4010  HA  LEU A 834      28.860  47.670  70.980  1.00  0.00           H
ATOM   4011  CB  LEU A 834      27.070  46.960  70.300  1.00  0.00           C
ATOM   4012  HB1 LEU A 834      26.150  46.470  70.700  1.00  0.00           H
ATOM   4013  HB2 LEU A 834      27.610  46.250  69.650  1.00  0.00           H
ATOM   4014  CG  LEU A 834      26.540  48.030  69.270  1.00  0.00           C
ATOM   4015  HG  LEU A 834      26.080  48.840  69.850  1.00  0.00           H
ATOM   4016  CD1 LEU A 834      27.740  48.690  68.460  1.00  0.00           C
ATOM   4017 HD11 LEU A 834      27.280  49.480  67.820  1.00  0.00           H
ATOM   4018 HD12 LEU A 834      28.250  47.910  67.850  1.00  0.00           H
ATOM   4019 HD13 LEU A 834      28.460  49.190  69.130  1.00  0.00           H
ATOM   4020  CD2 LEU A 834      25.440  47.360  68.410  1.00  0.00           C
ATOM   4021 HD21 LEU A 834      25.110  47.990  67.560  1.00  0.00           H
ATOM   4022 HD22 LEU A 834      24.570  47.330  69.100  1.00  0.00           H
ATOM   4023 HD23 LEU A 834      25.690  46.330  68.080  1.00  0.00           H
ATOM   4024  C   LEU A 834      27.340  48.670  72.120  1.00  0.00           C
ATOM   4025  O   LEU A 834      27.660  49.800  71.870  1.00  0.00           O
ATOM   4026  N   GLY A 835      26.500  48.350  73.200  1.00  0.00           N
ATOM   4027  HN  GLY A 835      26.380  47.380  73.360  1.00  0.00           H
ATOM   4028  CA  GLY A 835      25.710  49.300  73.970  1.00  0.00           C
ATOM   4029  HA1 GLY A 835      24.800  48.820  74.300  1.00  0.00           H
ATOM   4030  HA2 GLY A 835      25.410  50.130  73.340  1.00  0.00           H
ATOM   4031  C   GLY A 835      26.440  49.900  75.110  1.00  0.00           C
ATOM   4032  O   GLY A 835      25.760  50.170  76.120  1.00  0.00           O
ATOM   4033  N   ASP A 836      27.780  50.050  75.070  1.00  0.00           N
ATOM   4034  HN  ASP A 836      28.290  49.870  74.240  1.00  0.00           H
ATOM   4035  CA  ASP A 836      28.460  50.590  76.330  1.00  0.00           C
ATOM   4036  HA  ASP A 836      27.860  50.460  77.230  1.00  0.00           H
ATOM   4037  CB  ASP A 836      29.730  49.800  76.640  1.00  0.00           C
ATOM   4038  HB1 ASP A 836      30.340  49.710  75.710  1.00  0.00           H
ATOM   4039  HB2 ASP A 836      29.330  48.810  76.910  1.00  0.00           H
ATOM   4040  CG  ASP A 836      30.490  50.210  77.880  1.00  0.00           C
ATOM   4041  OD1 ASP A 836      29.870  50.600  78.890  1.00  0.00           O
ATOM   4042  OD2 ASP A 836      31.740  49.980  77.990  1.00  0.00           O
ATOM   4043  C   ASP A 836      28.620  52.110  76.250  1.00  0.00           C
ATOM   4044  O   ASP A 836      28.810  52.800  77.220  1.00  0.00           O
ATOM   4045  N   ASN A 837      28.480  52.600  75.010  1.00  0.00           N
ATOM   4046  HN  ASN A 837      28.330  51.980  74.240  1.00  0.00           H
ATOM   4047  CA  ASN A 837      28.400  53.970  74.680  1.00  0.00           C
ATOM   4048  HA  ASN A 837      28.870  54.490  75.500  1.00  0.00           H
ATOM   4049  CB  ASN A 837      29.120  54.280  73.310  1.00  0.00           C
ATOM   4050  HB1 ASN A 837      29.040  55.380  73.110  1.00  0.00           H
ATOM   4051  HB2 ASN A 837      28.570  53.740  72.510  1.00  0.00           H
ATOM   4052  CG  ASN A 837      30.610  53.890  73.290  1.00  0.00           C
ATOM   4053  OD1 ASN A 837      31.270  53.960  74.370  1.00  0.00           O
ATOM   4054  ND2 ASN A 837      31.200  53.410  72.170  1.00  0.00           N
ATOM   4055 HD21 ASN A 837      32.120  53.040  72.340  1.00  0.00           H
ATOM   4056 HD22 ASN A 837      30.880  53.870  71.350  1.00  0.00           H
ATOM   4057  C   ASN A 837      26.960  54.430  74.500  1.00  0.00           C
ATOM   4058  O   ASN A 837      26.080  53.600  74.190  1.00  0.00           O
ATOM   4059  N   PRO A 838      26.610  55.740  74.760  1.00  0.00           N
ATOM   4060  CD  PRO A 838      27.620  56.750  75.200  1.00  0.00           C
ATOM   4061  HD1 PRO A 838      28.370  56.980  74.410  1.00  0.00           H
ATOM   4062  HD2 PRO A 838      28.180  56.380  76.080  1.00  0.00           H
ATOM   4063  CA  PRO A 838      25.340  56.290  74.380  1.00  0.00           C
ATOM   4064  HA  PRO A 838      24.650  55.900  75.120  1.00  0.00           H
ATOM   4065  CB  PRO A 838      25.520  57.820  74.560  1.00  0.00           C
ATOM   4066  HB1 PRO A 838      24.690  58.310  75.100  1.00  0.00           H
ATOM   4067  HB2 PRO A 838      25.620  58.300  73.560  1.00  0.00           H
ATOM   4068  CG  PRO A 838      26.780  57.990  75.460  1.00  0.00           C
ATOM   4069  HG1 PRO A 838      27.240  58.980  75.270  1.00  0.00           H
ATOM   4070  HG2 PRO A 838      26.440  58.090  76.510  1.00  0.00           H
ATOM   4071  C   PRO A 838      24.830  55.880  73.020  1.00  0.00           C
ATOM   4072  O   PRO A 838      25.580  55.760  72.080  1.00  0.00           O
ATOM   4073  N   TRP A 839      23.480  55.750  72.930  1.00  0.00           N
ATOM   4074  HN  TRP A 839      22.930  55.830  73.750  1.00  0.00           H
ATOM   4075  CA  TRP A 839      22.810  55.380  71.640  1.00  0.00           C
ATOM   4076  HA  TRP A 839      23.200  54.400  71.390  1.00  0.00           H
ATOM   4077  CB  TRP A 839      21.320  55.180  71.850  1.00  0.00           C
ATOM   4078  HB1 TRP A 839      20.860  56.020  72.420  1.00  0.00           H
ATOM   4079  HB2 TRP A 839      21.240  54.270  72.500  1.00  0.00           H
ATOM   4080  CG  TRP A 839      20.390  55.010  70.660  1.00  0.00           C
ATOM   4081  CD1 TRP A 839      19.800  53.860  70.210  1.00  0.00           C
ATOM   4082  HD1 TRP A 839      20.020  52.860  70.540  1.00  0.00           H
ATOM   4083  NE1 TRP A 839      18.720  54.130  69.360  1.00  0.00           N
ATOM   4084  HE1 TRP A 839      18.040  53.560  68.940  1.00  0.00           H
ATOM   4085  CE2 TRP A 839      18.630  55.490  69.200  1.00  0.00           C
ATOM   4086  CD2 TRP A 839      19.620  56.080  70.070  1.00  0.00           C
ATOM   4087  CE3 TRP A 839      19.710  57.480  70.150  1.00  0.00           C
ATOM   4088  HE3 TRP A 839      20.460  57.890  70.820  1.00  0.00           H
ATOM   4089  CZ3 TRP A 839      18.780  58.270  69.540  1.00  0.00           C
ATOM   4090  HZ3 TRP A 839      18.920  59.330  69.660  1.00  0.00           H
ATOM   4091  CZ2 TRP A 839      17.710  56.280  68.580  1.00  0.00           C
ATOM   4092  HZ2 TRP A 839      17.070  55.820  67.840  1.00  0.00           H
ATOM   4093  CH2 TRP A 839      17.820  57.660  68.630  1.00  0.00           C
ATOM   4094  HH2 TRP A 839      17.060  58.230  68.130  1.00  0.00           H
ATOM   4095  C   TRP A 839      23.220  56.310  70.470  1.00  0.00           C
ATOM   4096  O   TRP A 839      23.520  55.850  69.330  1.00  0.00           O
ATOM   4097  N   TRP A 840      23.260  57.640  70.720  1.00  0.00           N
ATOM   4098  HN  TRP A 840      22.890  57.930  71.590  1.00  0.00           H
ATOM   4099  CA  TRP A 840      23.490  58.690  69.700  1.00  0.00           C
ATOM   4100  HA  TRP A 840      22.760  58.380  68.960  1.00  0.00           H
ATOM   4101  CB  TRP A 840      23.210  60.120  70.310  1.00  0.00           C
ATOM   4102  HB1 TRP A 840      22.180  60.140  70.710  1.00  0.00           H
ATOM   4103  HB2 TRP A 840      23.030  60.820  69.450  1.00  0.00           H
ATOM   4104  CG  TRP A 840      24.240  60.770  71.240  1.00  0.00           C
ATOM   4105  CD1 TRP A 840      24.110  61.030  72.640  1.00  0.00           C
ATOM   4106  HD1 TRP A 840      23.140  60.900  73.090  1.00  0.00           H
ATOM   4107  NE1 TRP A 840      25.160  61.840  73.000  1.00  0.00           N
ATOM   4108  HE1 TRP A 840      25.520  62.180  73.840  1.00  0.00           H
ATOM   4109  CE2 TRP A 840      25.970  62.080  71.980  1.00  0.00           C
ATOM   4110  CD2 TRP A 840      25.390  61.430  70.790  1.00  0.00           C
ATOM   4111  CE3 TRP A 840      26.060  61.530  69.560  1.00  0.00           C
ATOM   4112  HE3 TRP A 840      25.660  61.130  68.640  1.00  0.00           H
ATOM   4113  CZ3 TRP A 840      27.280  62.160  69.540  1.00  0.00           C
ATOM   4114  HZ3 TRP A 840      27.890  62.260  68.650  1.00  0.00           H
ATOM   4115  CZ2 TRP A 840      27.230  62.670  71.940  1.00  0.00           C
ATOM   4116  HZ2 TRP A 840      27.740  63.080  72.800  1.00  0.00           H
ATOM   4117  CH2 TRP A 840      27.840  62.760  70.690  1.00  0.00           C
ATOM   4118  HH2 TRP A 840      28.740  63.340  70.540  1.00  0.00           H
ATOM   4119  C   TRP A 840      24.850  58.510  69.060  1.00  0.00           C
ATOM   4120  O   TRP A 840      25.060  58.440  67.830  1.00  0.00           O
ATOM   4121  N   THR A 841      25.880  58.280  69.910  1.00  0.00           N
ATOM   4122  HN  THR A 841      25.780  58.310  70.900  1.00  0.00           H
ATOM   4123  CA  THR A 841      27.240  58.060  69.490  1.00  0.00           C
ATOM   4124  HA  THR A 841      27.510  59.010  69.040  1.00  0.00           H
ATOM   4125  CB  THR A 841      28.170  57.890  70.720  1.00  0.00           C
ATOM   4126  HB  THR A 841      29.150  57.800  70.200  1.00  0.00           H
ATOM   4127  OG1 THR A 841      27.970  56.730  71.500  1.00  0.00           O
ATOM   4128  HG1 THR A 841      27.050  56.700  71.760  1.00  0.00           H
ATOM   4129  CG2 THR A 841      28.110  59.110  71.640  1.00  0.00           C
ATOM   4130 HG21 THR A 841      28.980  59.170  72.330  1.00  0.00           H
ATOM   4131 HG22 THR A 841      27.220  59.040  72.300  1.00  0.00           H
ATOM   4132 HG23 THR A 841      28.160  60.090  71.130  1.00  0.00           H
ATOM   4133  C   THR A 841      27.500  56.860  68.480  1.00  0.00           C
ATOM   4134  O   THR A 841      28.310  57.030  67.520  1.00  0.00           O
ATOM   4135  N   LEU A 842      26.800  55.730  68.760  1.00  0.00           N
ATOM   4136  HN  LEU A 842      26.180  55.660  69.540  1.00  0.00           H
ATOM   4137  CA  LEU A 842      26.800  54.530  67.980  1.00  0.00           C
ATOM   4138  HA  LEU A 842      27.850  54.250  67.990  1.00  0.00           H
ATOM   4139  CB  LEU A 842      26.010  53.400  68.680  1.00  0.00           C
ATOM   4140  HB1 LEU A 842      26.000  52.460  68.110  1.00  0.00           H
ATOM   4141  HB2 LEU A 842      24.950  53.720  68.730  1.00  0.00           H
ATOM   4142  CG  LEU A 842      26.500  53.050  70.110  1.00  0.00           C
ATOM   4143  HG  LEU A 842      26.420  53.960  70.750  1.00  0.00           H
ATOM   4144  CD1 LEU A 842      25.530  52.020  70.640  1.00  0.00           C
ATOM   4145 HD11 LEU A 842      25.760  51.030  70.200  1.00  0.00           H
ATOM   4146 HD12 LEU A 842      24.510  52.390  70.390  1.00  0.00           H
ATOM   4147 HD13 LEU A 842      25.670  52.050  71.740  1.00  0.00           H
ATOM   4148  CD2 LEU A 842      27.980  52.590  70.100  1.00  0.00           C
ATOM   4149 HD21 LEU A 842      28.630  53.460  69.880  1.00  0.00           H
ATOM   4150 HD22 LEU A 842      28.170  51.810  69.330  1.00  0.00           H
ATOM   4151 HD23 LEU A 842      28.340  52.240  71.090  1.00  0.00           H
ATOM   4152  C   LEU A 842      26.200  54.820  66.540  1.00  0.00           C
ATOM   4153  O   LEU A 842      26.760  54.330  65.590  1.00  0.00           O
ATOM   4154  N   LEU A 843      25.070  55.580  66.500  1.00  0.00           N
ATOM   4155  HN  LEU A 843      24.720  55.980  67.340  1.00  0.00           H
ATOM   4156  CA  LEU A 843      24.420  55.850  65.240  1.00  0.00           C
ATOM   4157  HA  LEU A 843      24.470  54.980  64.610  1.00  0.00           H
ATOM   4158  CB  LEU A 843      22.900  56.330  65.490  1.00  0.00           C
ATOM   4159  HB1 LEU A 843      22.420  56.700  64.550  1.00  0.00           H
ATOM   4160  HB2 LEU A 843      23.010  57.180  66.200  1.00  0.00           H
ATOM   4161  CG  LEU A 843      21.910  55.230  66.040  1.00  0.00           C
ATOM   4162  HG  LEU A 843      22.430  54.690  66.870  1.00  0.00           H
ATOM   4163  CD1 LEU A 843      20.570  55.820  66.450  1.00  0.00           C
ATOM   4164 HD11 LEU A 843      20.660  56.340  67.440  1.00  0.00           H
ATOM   4165 HD12 LEU A 843      19.750  55.080  66.510  1.00  0.00           H
ATOM   4166 HD13 LEU A 843      20.250  56.540  65.680  1.00  0.00           H
ATOM   4167  CD2 LEU A 843      21.640  54.290  64.970  1.00  0.00           C
ATOM   4168 HD21 LEU A 843      21.110  53.410  65.400  1.00  0.00           H
ATOM   4169 HD22 LEU A 843      22.590  53.870  64.600  1.00  0.00           H
ATOM   4170 HD23 LEU A 843      21.140  54.790  64.120  1.00  0.00           H
ATOM   4171  C   LEU A 843      25.280  56.850  64.460  1.00  0.00           C
ATOM   4172  O   LEU A 843      25.350  56.840  63.200  1.00  0.00           O
ATOM   4173  N   ILE A 844      25.890  57.820  65.170  1.00  0.00           N
ATOM   4174  HN  ILE A 844      25.730  57.970  66.140  1.00  0.00           H
ATOM   4175  CA  ILE A 844      26.620  58.860  64.570  1.00  0.00           C
ATOM   4176  HA  ILE A 844      25.970  59.190  63.770  1.00  0.00           H
ATOM   4177  CB  ILE A 844      26.660  60.100  65.480  1.00  0.00           C
ATOM   4178  HB  ILE A 844      26.830  59.730  66.520  1.00  0.00           H
ATOM   4179  CG2 ILE A 844      27.890  61.040  65.290  1.00  0.00           C
ATOM   4180 HG21 ILE A 844      28.830  60.500  65.540  1.00  0.00           H
ATOM   4181 HG22 ILE A 844      27.880  61.810  66.090  1.00  0.00           H
ATOM   4182 HG23 ILE A 844      27.840  61.510  64.290  1.00  0.00           H
ATOM   4183  CG1 ILE A 844      25.370  60.890  65.500  1.00  0.00           C
ATOM   4184 HG11 ILE A 844      25.240  61.400  66.470  1.00  0.00           H
ATOM   4185 HG12 ILE A 844      24.550  60.160  65.380  1.00  0.00           H
ATOM   4186  CD  ILE A 844      25.260  62.060  64.440  1.00  0.00           C
ATOM   4187  HD1 ILE A 844      25.560  61.700  63.440  1.00  0.00           H
ATOM   4188  HD2 ILE A 844      25.870  62.970  64.620  1.00  0.00           H
ATOM   4189  HD3 ILE A 844      24.190  62.330  64.560  1.00  0.00           H
ATOM   4190  C   ILE A 844      27.980  58.490  63.850  1.00  0.00           C
ATOM   4191  O   ILE A 844      28.350  59.080  62.810  1.00  0.00           O
ATOM   4192  N   ALA A 845      28.700  57.440  64.410  1.00  0.00           N
ATOM   4193  HN  ALA A 845      28.480  57.330  65.380  1.00  0.00           H
ATOM   4194  CA  ALA A 845      29.720  56.590  63.910  1.00  0.00           C
ATOM   4195  HA  ALA A 845      30.650  57.120  64.020  1.00  0.00           H
ATOM   4196  CB  ALA A 845      29.780  55.260  64.730  1.00  0.00           C
ATOM   4197  HB1 ALA A 845      30.710  54.740  64.450  1.00  0.00           H
ATOM   4198  HB2 ALA A 845      28.890  54.650  64.430  1.00  0.00           H
ATOM   4199  HB3 ALA A 845      29.700  55.360  65.830  1.00  0.00           H
ATOM   4200  C   ALA A 845      29.640  56.150  62.360  1.00  0.00           C
ATOM   4201  O   ALA A 845      30.590  55.870  61.670  1.00  0.00           O
ATOM   4202  N   ALA A 846      28.430  56.240  61.790  1.00  0.00           N
ATOM   4203  HN  ALA A 846      27.610  56.200  62.360  1.00  0.00           H
ATOM   4204  CA  ALA A 846      28.250  56.220  60.400  1.00  0.00           C
ATOM   4205  HA  ALA A 846      28.480  55.220  60.070  1.00  0.00           H
ATOM   4206  CB  ALA A 846      26.660  56.500  60.110  1.00  0.00           C
ATOM   4207  HB1 ALA A 846      26.080  55.700  60.630  1.00  0.00           H
ATOM   4208  HB2 ALA A 846      26.430  56.500  59.020  1.00  0.00           H
ATOM   4209  HB3 ALA A 846      26.360  57.530  60.420  1.00  0.00           H
ATOM   4210  C   ALA A 846      29.030  57.350  59.640  1.00  0.00           C
ATOM   4211  O   ALA A 846      29.540  57.020  58.540  1.00  0.00           O
ATOM   4212  N   ILE A 847      29.070  58.540  60.170  1.00  0.00           N
ATOM   4213  HN  ILE A 847      28.670  58.670  61.080  1.00  0.00           H
ATOM   4214  CA  ILE A 847      29.860  59.640  59.630  1.00  0.00           C
ATOM   4215  HA  ILE A 847      29.590  59.730  58.590  1.00  0.00           H
ATOM   4216  CB  ILE A 847      29.490  61.000  60.270  1.00  0.00           C
ATOM   4217  HB  ILE A 847      29.550  60.870  61.380  1.00  0.00           H
ATOM   4218  CG2 ILE A 847      30.490  62.130  59.770  1.00  0.00           C
ATOM   4219 HG21 ILE A 847      30.370  62.270  58.680  1.00  0.00           H
ATOM   4220 HG22 ILE A 847      31.530  61.890  60.020  1.00  0.00           H
ATOM   4221 HG23 ILE A 847      30.290  63.140  60.170  1.00  0.00           H
ATOM   4222  CG1 ILE A 847      28.050  61.300  59.930  1.00  0.00           C
ATOM   4223 HG11 ILE A 847      27.270  60.550  60.170  1.00  0.00           H
ATOM   4224 HG12 ILE A 847      28.060  61.280  58.820  1.00  0.00           H
ATOM   4225  CD  ILE A 847      27.540  62.620  60.480  1.00  0.00           C
ATOM   4226  HD1 ILE A 847      26.570  62.980  60.050  1.00  0.00           H
ATOM   4227  HD2 ILE A 847      28.290  63.420  60.290  1.00  0.00           H
ATOM   4228  HD3 ILE A 847      27.410  62.510  61.580  1.00  0.00           H
ATOM   4229  C   ILE A 847      31.390  59.250  59.570  1.00  0.00           C
ATOM   4230  O   ILE A 847      31.980  59.160  58.470  1.00  0.00           O
ATOM   4231  N   PRO A 848      32.070  58.790  60.670  1.00  0.00           N
ATOM   4232  CD  PRO A 848      31.760  59.340  61.990  1.00  0.00           C
ATOM   4233  HD1 PRO A 848      30.980  58.720  62.470  1.00  0.00           H
ATOM   4234  HD2 PRO A 848      31.530  60.430  62.040  1.00  0.00           H
ATOM   4235  CA  PRO A 848      33.440  58.320  60.610  1.00  0.00           C
ATOM   4236  HA  PRO A 848      34.130  59.110  60.320  1.00  0.00           H
ATOM   4237  CB  PRO A 848      33.780  58.030  62.110  1.00  0.00           C
ATOM   4238  HB1 PRO A 848      34.860  58.090  62.330  1.00  0.00           H
ATOM   4239  HB2 PRO A 848      33.370  57.060  62.480  1.00  0.00           H
ATOM   4240  CG  PRO A 848      33.150  59.250  62.730  1.00  0.00           C
ATOM   4241  HG1 PRO A 848      33.040  59.260  63.830  1.00  0.00           H
ATOM   4242  HG2 PRO A 848      33.770  60.130  62.460  1.00  0.00           H
ATOM   4243  C   PRO A 848      33.720  57.120  59.800  1.00  0.00           C
ATOM   4244  O   PRO A 848      34.770  57.080  59.160  1.00  0.00           O
ATOM   4245  N   ALA A 849      32.720  56.150  59.770  1.00  0.00           N
ATOM   4246  HN  ALA A 849      31.880  56.230  60.310  1.00  0.00           H
ATOM   4247  CA  ALA A 849      32.670  54.920  58.960  1.00  0.00           C
ATOM   4248  HA  ALA A 849      33.570  54.360  59.110  1.00  0.00           H
ATOM   4249  CB  ALA A 849      31.380  54.110  59.260  1.00  0.00           C
ATOM   4250  HB1 ALA A 849      30.440  54.640  59.040  1.00  0.00           H
ATOM   4251  HB2 ALA A 849      31.410  53.710  60.300  1.00  0.00           H
ATOM   4252  HB3 ALA A 849      31.330  53.230  58.580  1.00  0.00           H
ATOM   4253  C   ALA A 849      32.640  55.320  57.450  1.00  0.00           C
ATOM   4254  O   ALA A 849      33.320  54.690  56.600  1.00  0.00           O
ATOM   4255  N   LEU A 850      31.840  56.350  56.980  1.00  0.00           N
ATOM   4256  HN  LEU A 850      31.270  56.840  57.630  1.00  0.00           H
ATOM   4257  CA  LEU A 850      31.710  56.920  55.640  1.00  0.00           C
ATOM   4258  HA  LEU A 850      31.420  56.070  55.020  1.00  0.00           H
ATOM   4259  CB  LEU A 850      30.540  57.940  55.490  1.00  0.00           C
ATOM   4260  HB1 LEU A 850      30.760  58.660  56.320  1.00  0.00           H
ATOM   4261  HB2 LEU A 850      29.590  57.470  55.800  1.00  0.00           H
ATOM   4262  CG  LEU A 850      30.380  58.780  54.170  1.00  0.00           C
ATOM   4263  HG  LEU A 850      31.220  59.500  54.160  1.00  0.00           H
ATOM   4264  CD1 LEU A 850      30.290  58.000  52.930  1.00  0.00           C
ATOM   4265 HD11 LEU A 850      29.520  57.200  52.890  1.00  0.00           H
ATOM   4266 HD12 LEU A 850      31.260  57.520  52.690  1.00  0.00           H
ATOM   4267 HD13 LEU A 850      30.140  58.760  52.140  1.00  0.00           H
ATOM   4268  CD2 LEU A 850      29.090  59.620  54.210  1.00  0.00           C
ATOM   4269 HD21 LEU A 850      28.220  58.950  54.070  1.00  0.00           H
ATOM   4270 HD22 LEU A 850      29.060  60.390  53.400  1.00  0.00           H
ATOM   4271 HD23 LEU A 850      29.040  60.110  55.200  1.00  0.00           H
ATOM   4272  C   LEU A 850      33.010  57.420  55.190  1.00  0.00           C
ATOM   4273  O   LEU A 850      33.540  57.050  54.090  1.00  0.00           O
ATOM   4274  N   LEU A 851      33.660  58.190  56.130  1.00  0.00           N
ATOM   4275  HN  LEU A 851      33.220  58.310  57.010  1.00  0.00           H
ATOM   4276  CA  LEU A 851      34.960  58.770  55.870  1.00  0.00           C
ATOM   4277  HA  LEU A 851      34.880  59.290  54.930  1.00  0.00           H
ATOM   4278  CB  LEU A 851      35.260  59.850  56.770  1.00  0.00           C
ATOM   4279  HB1 LEU A 851      36.330  60.140  56.740  1.00  0.00           H
ATOM   4280  HB2 LEU A 851      35.010  59.380  57.750  1.00  0.00           H
ATOM   4281  CG  LEU A 851      34.430  61.180  56.610  1.00  0.00           C
ATOM   4282  HG  LEU A 851      33.360  60.900  56.510  1.00  0.00           H
ATOM   4283  CD1 LEU A 851      34.660  61.990  57.940  1.00  0.00           C
ATOM   4284 HD11 LEU A 851      34.640  61.320  58.820  1.00  0.00           H
ATOM   4285 HD12 LEU A 851      33.940  62.800  58.170  1.00  0.00           H
ATOM   4286 HD13 LEU A 851      35.670  62.420  58.000  1.00  0.00           H
ATOM   4287  CD2 LEU A 851      34.890  61.960  55.380  1.00  0.00           C
ATOM   4288 HD21 LEU A 851      36.000  62.090  55.450  1.00  0.00           H
ATOM   4289 HD22 LEU A 851      34.420  62.960  55.410  1.00  0.00           H
ATOM   4290 HD23 LEU A 851      34.580  61.370  54.490  1.00  0.00           H
ATOM   4291  C   LEU A 851      36.110  57.730  55.790  1.00  0.00           C
ATOM   4292  O   LEU A 851      36.960  57.750  54.850  1.00  0.00           O
ATOM   4293  N   CYS A 852      36.140  56.720  56.760  1.00  0.00           N
ATOM   4294  HN  CYS A 852      35.510  56.850  57.510  1.00  0.00           H
ATOM   4295  CA  CYS A 852      37.010  55.580  56.710  1.00  0.00           C
ATOM   4296  HA  CYS A 852      38.040  55.900  56.770  1.00  0.00           H
ATOM   4297  CB  CYS A 852      36.610  54.610  57.890  1.00  0.00           C
ATOM   4298  HB1 CYS A 852      35.540  54.310  57.820  1.00  0.00           H
ATOM   4299  HB2 CYS A 852      36.780  55.160  58.840  1.00  0.00           H
ATOM   4300  SG  CYS A 852      37.440  53.050  57.960  1.00  0.00           S
ATOM   4301  HG1 CYS A 852      36.330  52.340  57.830  1.00  0.00           H
ATOM   4302  C   CYS A 852      36.940  54.740  55.380  1.00  0.00           C
ATOM   4303  O   CYS A 852      37.970  54.280  54.810  1.00  0.00           O
ATOM   4304  N   THR A 853      35.710  54.540  54.840  1.00  0.00           N
ATOM   4305  HN  THR A 853      35.010  55.010  55.360  1.00  0.00           H
ATOM   4306  CA  THR A 853      35.460  53.640  53.690  1.00  0.00           C
ATOM   4307  HA  THR A 853      35.790  52.680  54.040  1.00  0.00           H
ATOM   4308  CB  THR A 853      33.940  53.550  53.370  1.00  0.00           C
ATOM   4309  HB  THR A 853      33.550  54.550  53.080  1.00  0.00           H
ATOM   4310  OG1 THR A 853      33.170  53.230  54.490  1.00  0.00           O
ATOM   4311  HG1 THR A 853      33.290  53.870  55.190  1.00  0.00           H
ATOM   4312  CG2 THR A 853      33.650  52.390  52.330  1.00  0.00           C
ATOM   4313 HG21 THR A 853      32.570  52.320  52.090  1.00  0.00           H
ATOM   4314 HG22 THR A 853      33.970  51.470  52.870  1.00  0.00           H
ATOM   4315 HG23 THR A 853      34.250  52.530  51.410  1.00  0.00           H
ATOM   4316  C   THR A 853      36.260  54.040  52.610  1.00  0.00           C
ATOM   4317  O   THR A 853      36.850  53.210  51.880  1.00  0.00           O
ATOM   4318  N   ILE A 854      36.420  55.360  52.360  1.00  0.00           N
ATOM   4319  HN  ILE A 854      35.870  55.980  52.910  1.00  0.00           H
ATOM   4320  CA  ILE A 854      37.190  56.020  51.300  1.00  0.00           C
ATOM   4321  HA  ILE A 854      36.890  55.650  50.330  1.00  0.00           H
ATOM   4322  CB  ILE A 854      36.850  57.530  51.300  1.00  0.00           C
ATOM   4323  HB  ILE A 854      36.960  57.990  52.300  1.00  0.00           H
ATOM   4324  CG2 ILE A 854      37.750  58.250  50.180  1.00  0.00           C
ATOM   4325 HG21 ILE A 854      38.780  58.400  50.570  1.00  0.00           H
ATOM   4326 HG22 ILE A 854      37.490  59.330  50.050  1.00  0.00           H
ATOM   4327 HG23 ILE A 854      37.740  57.760  49.190  1.00  0.00           H
ATOM   4328  CG1 ILE A 854      35.310  57.780  51.040  1.00  0.00           C
ATOM   4329 HG11 ILE A 854      34.650  56.990  51.460  1.00  0.00           H
ATOM   4330 HG12 ILE A 854      35.220  57.700  49.940  1.00  0.00           H
ATOM   4331  CD  ILE A 854      34.900  59.190  51.390  1.00  0.00           C
ATOM   4332  HD1 ILE A 854      34.890  59.240  52.500  1.00  0.00           H
ATOM   4333  HD2 ILE A 854      33.870  59.350  51.020  1.00  0.00           H
ATOM   4334  HD3 ILE A 854      35.580  59.880  50.840  1.00  0.00           H
ATOM   4335  C   ILE A 854      38.720  55.730  51.440  1.00  0.00           C
ATOM   4336  O   ILE A 854      39.300  55.310  50.470  1.00  0.00           O
ATOM   4337  N   LEU A 855      39.270  55.660  52.710  1.00  0.00           N
ATOM   4338  HN  LEU A 855      38.740  55.870  53.530  1.00  0.00           H
ATOM   4339  CA  LEU A 855      40.660  55.210  52.920  1.00  0.00           C
ATOM   4340  HA  LEU A 855      41.340  55.710  52.240  1.00  0.00           H
ATOM   4341  CB  LEU A 855      41.130  55.480  54.380  1.00  0.00           C
ATOM   4342  HB1 LEU A 855      42.200  55.180  54.490  1.00  0.00           H
ATOM   4343  HB2 LEU A 855      40.470  54.810  54.950  1.00  0.00           H
ATOM   4344  CG  LEU A 855      40.970  56.830  55.040  1.00  0.00           C
ATOM   4345  HG  LEU A 855      39.970  57.250  54.840  1.00  0.00           H
ATOM   4346  CD1 LEU A 855      41.120  56.540  56.590  1.00  0.00           C
ATOM   4347 HD11 LEU A 855      41.030  57.470  57.160  1.00  0.00           H
ATOM   4348 HD12 LEU A 855      42.110  56.040  56.700  1.00  0.00           H
ATOM   4349 HD13 LEU A 855      40.360  55.820  56.980  1.00  0.00           H
ATOM   4350  CD2 LEU A 855      41.980  57.860  54.540  1.00  0.00           C
ATOM   4351 HD21 LEU A 855      41.850  58.790  55.110  1.00  0.00           H
ATOM   4352 HD22 LEU A 855      41.780  58.020  53.460  1.00  0.00           H
ATOM   4353 HD23 LEU A 855      43.030  57.600  54.750  1.00  0.00           H
ATOM   4354  C   LEU A 855      40.790  53.700  52.590  1.00  0.00           C
ATOM   4355  O   LEU A 855      41.740  53.270  51.930  1.00  0.00           O
ATOM   4356  N   ILE A 856      39.810  52.870  53.020  1.00  0.00           N
ATOM   4357  HN  ILE A 856      39.060  53.300  53.510  1.00  0.00           H
ATOM   4358  CA  ILE A 856      39.830  51.460  52.660  1.00  0.00           C
ATOM   4359  HA  ILE A 856      40.740  50.910  52.860  1.00  0.00           H
ATOM   4360  CB  ILE A 856      38.590  50.760  53.390  1.00  0.00           C
ATOM   4361  HB  ILE A 856      37.710  51.280  52.950  1.00  0.00           H
ATOM   4362  CG2 ILE A 856      38.590  49.280  53.050  1.00  0.00           C
ATOM   4363 HG21 ILE A 856      39.570  48.760  53.120  1.00  0.00           H
ATOM   4364 HG22 ILE A 856      38.200  49.160  52.010  1.00  0.00           H
ATOM   4365 HG23 ILE A 856      37.800  48.800  53.680  1.00  0.00           H
ATOM   4366  CG1 ILE A 856      38.640  50.980  54.840  1.00  0.00           C
ATOM   4367 HG11 ILE A 856      37.650  50.680  55.260  1.00  0.00           H
ATOM   4368 HG12 ILE A 856      38.680  52.040  55.170  1.00  0.00           H
ATOM   4369  CD  ILE A 856      39.730  50.210  55.580  1.00  0.00           C
ATOM   4370  HD1 ILE A 856      40.610  49.870  55.000  1.00  0.00           H
ATOM   4371  HD2 ILE A 856      39.420  49.320  56.180  1.00  0.00           H
ATOM   4372  HD3 ILE A 856      40.120  50.890  56.370  1.00  0.00           H
ATOM   4373  C   ILE A 856      39.620  51.240  51.100  1.00  0.00           C
ATOM   4374  O   ILE A 856      40.270  50.430  50.460  1.00  0.00           O
ATOM   4375  N   PHE A 857      38.780  52.040  50.470  1.00  0.00           N
ATOM   4376  HN  PHE A 857      38.300  52.760  50.980  1.00  0.00           H
ATOM   4377  CA  PHE A 857      38.590  52.020  49.020  1.00  0.00           C
ATOM   4378  HA  PHE A 857      38.300  51.020  48.750  1.00  0.00           H
ATOM   4379  CB  PHE A 857      37.380  52.860  48.660  1.00  0.00           C
ATOM   4380  HB1 PHE A 857      37.530  53.870  49.080  1.00  0.00           H
ATOM   4381  HB2 PHE A 857      36.450  52.480  49.170  1.00  0.00           H
ATOM   4382  CG  PHE A 857      37.150  52.990  47.170  1.00  0.00           C
ATOM   4383  CD1 PHE A 857      36.230  52.140  46.620  1.00  0.00           C
ATOM   4384  HD1 PHE A 857      35.770  51.340  47.170  1.00  0.00           H
ATOM   4385  CE1 PHE A 857      35.910  52.290  45.260  1.00  0.00           C
ATOM   4386  HE1 PHE A 857      35.250  51.620  44.740  1.00  0.00           H
ATOM   4387  CZ  PHE A 857      36.530  53.330  44.580  1.00  0.00           C
ATOM   4388  HZ  PHE A 857      36.150  53.390  43.570  1.00  0.00           H
ATOM   4389  CD2 PHE A 857      37.760  54.050  46.530  1.00  0.00           C
ATOM   4390  HD2 PHE A 857      38.300  54.740  47.170  1.00  0.00           H
ATOM   4391  CE2 PHE A 857      37.430  54.280  45.170  1.00  0.00           C
ATOM   4392  HE2 PHE A 857      37.920  55.080  44.640  1.00  0.00           H
ATOM   4393  C   PHE A 857      39.900  52.370  48.230  1.00  0.00           C
ATOM   4394  O   PHE A 857      40.300  51.750  47.250  1.00  0.00           O
ATOM   4395  N   MET A 858      40.560  53.500  48.690  1.00  0.00           N
ATOM   4396  HN  MET A 858      40.110  53.960  49.450  1.00  0.00           H
ATOM   4397  CA  MET A 858      41.820  54.080  48.130  1.00  0.00           C
ATOM   4398  HA  MET A 858      41.400  54.390  47.180  1.00  0.00           H
ATOM   4399  CB  MET A 858      42.430  55.220  49.040  1.00  0.00           C
ATOM   4400  HB1 MET A 858      43.500  55.370  48.780  1.00  0.00           H
ATOM   4401  HB2 MET A 858      42.340  54.920  50.110  1.00  0.00           H
ATOM   4402  CG  MET A 858      41.650  56.540  48.850  1.00  0.00           C
ATOM   4403  HG1 MET A 858      41.650  57.000  49.870  1.00  0.00           H
ATOM   4404  HG2 MET A 858      40.580  56.360  48.640  1.00  0.00           H
ATOM   4405  SD  MET A 858      42.060  57.600  47.370  1.00  0.00           S
ATOM   4406  CE  MET A 858      43.700  58.270  47.770  1.00  0.00           C
ATOM   4407  HE1 MET A 858      44.040  58.920  46.930  1.00  0.00           H
ATOM   4408  HE2 MET A 858      44.460  57.470  47.900  1.00  0.00           H
ATOM   4409  HE3 MET A 858      43.600  58.850  48.720  1.00  0.00           H
ATOM   4410  C   MET A 858      42.920  53.010  47.870  1.00  0.00           C
ATOM   4411  O   MET A 858      43.500  52.840  46.770  1.00  0.00           O
ATOM   4412  N   ASP A 859      43.260  52.280  49.020  1.00  0.00           N
ATOM   4413  HN  ASP A 859      42.730  52.430  49.850  1.00  0.00           H
ATOM   4414  CA  ASP A 859      44.250  51.260  49.090  1.00  0.00           C
ATOM   4415  HA  ASP A 859      45.020  51.670  48.460  1.00  0.00           H
ATOM   4416  CB  ASP A 859      44.860  50.950  50.550  1.00  0.00           C
ATOM   4417  HB1 ASP A 859      45.350  49.960  50.410  1.00  0.00           H
ATOM   4418  HB2 ASP A 859      44.160  51.030  51.420  1.00  0.00           H
ATOM   4419  CG  ASP A 859      46.070  51.840  50.840  1.00  0.00           C
ATOM   4420  OD1 ASP A 859      46.170  52.460  51.960  1.00  0.00           O
ATOM   4421  OD2 ASP A 859      47.010  51.820  50.000  1.00  0.00           O
ATOM   4422  C   ASP A 859      43.890  49.990  48.380  1.00  0.00           C
ATOM   4423  O   ASP A 859      44.680  49.560  47.580  1.00  0.00           O
ATOM   4424  N   GLN A 860      42.580  49.520  48.390  1.00  0.00           N
ATOM   4425  HN  GLN A 860      41.960  49.950  49.040  1.00  0.00           H
ATOM   4426  CA  GLN A 860      42.100  48.540  47.400  1.00  0.00           C
ATOM   4427  HA  GLN A 860      42.780  47.710  47.390  1.00  0.00           H
ATOM   4428  CB  GLN A 860      40.650  48.210  47.710  1.00  0.00           C
ATOM   4429  HB1 GLN A 860      40.190  47.510  46.990  1.00  0.00           H
ATOM   4430  HB2 GLN A 860      39.960  49.080  47.660  1.00  0.00           H
ATOM   4431  CG  GLN A 860      40.360  47.380  48.980  1.00  0.00           C
ATOM   4432  HG1 GLN A 860      39.340  46.980  49.150  1.00  0.00           H
ATOM   4433  HG2 GLN A 860      40.520  48.050  49.850  1.00  0.00           H
ATOM   4434  CD  GLN A 860      41.250  46.150  49.100  1.00  0.00           C
ATOM   4435  OE1 GLN A 860      41.970  45.950  50.110  1.00  0.00           O
ATOM   4436  NE2 GLN A 860      41.280  45.270  48.120  1.00  0.00           N
ATOM   4437 HE21 GLN A 860      41.800  44.430  48.210  1.00  0.00           H
ATOM   4438 HE22 GLN A 860      40.680  45.460  47.340  1.00  0.00           H
ATOM   4439  C   GLN A 860      42.110  48.880  45.950  1.00  0.00           C
ATOM   4440  O   GLN A 860      42.450  48.010  45.100  1.00  0.00           O
ATOM   4441  N   GLN A 861      41.700  50.090  45.520  1.00  0.00           N
ATOM   4442  HN  GLN A 861      41.470  50.800  46.190  1.00  0.00           H
ATOM   4443  CA  GLN A 861      41.600  50.570  44.130  1.00  0.00           C
ATOM   4444  HA  GLN A 861      41.280  49.700  43.580  1.00  0.00           H
ATOM   4445  CB  GLN A 861      40.600  51.670  43.880  1.00  0.00           C
ATOM   4446  HB1 GLN A 861      40.770  52.120  42.880  1.00  0.00           H
ATOM   4447  HB2 GLN A 861      40.710  52.470  44.640  1.00  0.00           H
ATOM   4448  CG  GLN A 861      39.110  51.330  44.020  1.00  0.00           C
ATOM   4449  HG1 GLN A 861      38.560  52.040  43.350  1.00  0.00           H
ATOM   4450  HG2 GLN A 861      38.870  51.500  45.090  1.00  0.00           H
ATOM   4451  CD  GLN A 861      38.760  49.900  43.670  1.00  0.00           C
ATOM   4452  OE1 GLN A 861      39.210  49.310  42.700  1.00  0.00           O
ATOM   4453  NE2 GLN A 861      37.720  49.360  44.400  1.00  0.00           N
ATOM   4454 HE21 GLN A 861      37.370  48.480  44.100  1.00  0.00           H
ATOM   4455 HE22 GLN A 861      37.300  49.890  45.140  1.00  0.00           H
ATOM   4456  C   GLN A 861      42.990  50.870  43.560  1.00  0.00           C
ATOM   4457  O   GLN A 861      43.350  50.350  42.510  1.00  0.00           O
ATOM   4458  N   ILE A 862      43.750  51.690  44.280  1.00  0.00           N
ATOM   4459  HN  ILE A 862      43.450  52.030  45.160  1.00  0.00           H
ATOM   4460  CA  ILE A 862      45.100  52.070  43.960  1.00  0.00           C
ATOM   4461  HA  ILE A 862      45.030  52.450  42.950  1.00  0.00           H
ATOM   4462  CB  ILE A 862      45.790  53.220  44.780  1.00  0.00           C
ATOM   4463  HB  ILE A 862      45.850  52.900  45.830  1.00  0.00           H
ATOM   4464  CG2 ILE A 862      47.240  53.560  44.330  1.00  0.00           C
ATOM   4465 HG21 ILE A 862      47.730  54.430  44.820  1.00  0.00           H
ATOM   4466 HG22 ILE A 862      47.280  53.800  43.240  1.00  0.00           H
ATOM   4467 HG23 ILE A 862      47.960  52.740  44.560  1.00  0.00           H
ATOM   4468  CG1 ILE A 862      44.970  54.470  44.760  1.00  0.00           C
ATOM   4469 HG11 ILE A 862      43.920  54.150  44.940  1.00  0.00           H
ATOM   4470 HG12 ILE A 862      45.020  54.840  43.710  1.00  0.00           H
ATOM   4471  CD  ILE A 862      45.370  55.590  45.760  1.00  0.00           C
ATOM   4472  HD1 ILE A 862      46.420  55.840  45.480  1.00  0.00           H
ATOM   4473  HD2 ILE A 862      45.300  55.060  46.740  1.00  0.00           H
ATOM   4474  HD3 ILE A 862      44.630  56.420  45.660  1.00  0.00           H
ATOM   4475  C   ILE A 862      45.950  50.870  43.840  1.00  0.00           C
ATOM   4476  O   ILE A 862      46.660  50.790  42.780  1.00  0.00           O
ATOM   4477  N   THR A 863      45.960  49.920  44.840  1.00  0.00           N
ATOM   4478  HN  THR A 863      45.380  49.980  45.660  1.00  0.00           H
ATOM   4479  CA  THR A 863      46.710  48.690  44.770  1.00  0.00           C
ATOM   4480  HA  THR A 863      47.720  48.970  44.520  1.00  0.00           H
ATOM   4481  CB  THR A 863      46.820  47.850  46.060  1.00  0.00           C
ATOM   4482  HB  THR A 863      45.790  47.460  46.200  1.00  0.00           H
ATOM   4483  OG1 THR A 863      47.200  48.690  47.190  1.00  0.00           O
ATOM   4484  HG1 THR A 863      46.500  49.310  47.390  1.00  0.00           H
ATOM   4485  CG2 THR A 863      47.790  46.610  46.040  1.00  0.00           C
ATOM   4486 HG21 THR A 863      48.100  46.200  47.020  1.00  0.00           H
ATOM   4487 HG22 THR A 863      48.720  47.080  45.640  1.00  0.00           H
ATOM   4488 HG23 THR A 863      47.480  45.800  45.350  1.00  0.00           H
ATOM   4489  C   THR A 863      46.240  47.780  43.730  1.00  0.00           C
ATOM   4490  O   THR A 863      47.050  47.190  42.990  1.00  0.00           O
ATOM   4491  N   ALA A 864      44.890  47.610  43.550  1.00  0.00           N
ATOM   4492  HN  ALA A 864      44.170  48.080  44.060  1.00  0.00           H
ATOM   4493  CA  ALA A 864      44.400  46.740  42.480  1.00  0.00           C
ATOM   4494  HA  ALA A 864      44.860  45.800  42.760  1.00  0.00           H
ATOM   4495  CB  ALA A 864      42.880  46.450  42.550  1.00  0.00           C
ATOM   4496  HB1 ALA A 864      42.420  45.750  41.820  1.00  0.00           H
ATOM   4497  HB2 ALA A 864      42.240  47.300  42.210  1.00  0.00           H
ATOM   4498  HB3 ALA A 864      42.480  46.140  43.540  1.00  0.00           H
ATOM   4499  C   ALA A 864      44.820  47.100  41.080  1.00  0.00           C
ATOM   4500  O   ALA A 864      45.340  46.300  40.290  1.00  0.00           O
ATOM   4501  N   VAL A 865      44.730  48.410  40.800  1.00  0.00           N
ATOM   4502  HN  VAL A 865      44.260  49.080  41.380  1.00  0.00           H
ATOM   4503  CA  VAL A 865      45.210  48.980  39.490  1.00  0.00           C
ATOM   4504  HA  VAL A 865      44.710  48.480  38.670  1.00  0.00           H
ATOM   4505  CB  VAL A 865      44.690  50.420  39.540  1.00  0.00           C
ATOM   4506  HB  VAL A 865      44.880  50.780  40.570  1.00  0.00           H
ATOM   4507  CG1 VAL A 865      45.360  51.280  38.430  1.00  0.00           C
ATOM   4508 HG11 VAL A 865      46.450  51.390  38.650  1.00  0.00           H
ATOM   4509 HG12 VAL A 865      44.860  52.250  38.300  1.00  0.00           H
ATOM   4510 HG13 VAL A 865      45.290  50.750  37.460  1.00  0.00           H
ATOM   4511  CG2 VAL A 865      43.200  50.340  39.250  1.00  0.00           C
ATOM   4512 HG21 VAL A 865      42.820  51.360  39.040  1.00  0.00           H
ATOM   4513 HG22 VAL A 865      42.580  50.090  40.130  1.00  0.00           H
ATOM   4514 HG23 VAL A 865      42.960  49.710  38.370  1.00  0.00           H
ATOM   4515  C   VAL A 865      46.740  48.830  39.290  1.00  0.00           C
ATOM   4516  O   VAL A 865      47.250  48.610  38.180  1.00  0.00           O
ATOM   4517  N   ILE A 866      47.500  48.890  40.370  1.00  0.00           N
ATOM   4518  HN  ILE A 866      47.150  49.070  41.280  1.00  0.00           H
ATOM   4519  CA  ILE A 866      48.970  48.560  40.200  1.00  0.00           C
ATOM   4520  HA  ILE A 866      49.450  49.090  39.390  1.00  0.00           H
ATOM   4521  CB  ILE A 866      49.840  48.990  41.430  1.00  0.00           C
ATOM   4522  HB  ILE A 866      49.460  48.440  42.320  1.00  0.00           H
ATOM   4523  CG2 ILE A 866      51.380  48.640  41.300  1.00  0.00           C
ATOM   4524 HG21 ILE A 866      51.690  49.030  40.300  1.00  0.00           H
ATOM   4525 HG22 ILE A 866      51.480  47.540  41.190  1.00  0.00           H
ATOM   4526 HG23 ILE A 866      52.100  48.990  42.080  1.00  0.00           H
ATOM   4527  CG1 ILE A 866      49.770  50.490  41.810  1.00  0.00           C
ATOM   4528 HG11 ILE A 866      48.710  50.750  41.660  1.00  0.00           H
ATOM   4529 HG12 ILE A 866      50.370  51.070  41.050  1.00  0.00           H
ATOM   4530  CD  ILE A 866      50.230  50.810  43.260  1.00  0.00           C
ATOM   4531  HD1 ILE A 866      50.220  51.920  43.200  1.00  0.00           H
ATOM   4532  HD2 ILE A 866      51.240  50.480  43.610  1.00  0.00           H
ATOM   4533  HD3 ILE A 866      49.540  50.430  44.040  1.00  0.00           H
ATOM   4534  C   ILE A 866      49.290  47.120  39.900  1.00  0.00           C
ATOM   4535  O   ILE A 866      50.180  46.820  39.130  1.00  0.00           O
ATOM   4536  N   ILE A 867      48.580  46.220  40.580  1.00  0.00           N
ATOM   4537  HN  ILE A 867      47.880  46.500  41.240  1.00  0.00           H
ATOM   4538  CA  ILE A 867      48.780  44.760  40.270  1.00  0.00           C
ATOM   4539  HA  ILE A 867      49.830  44.560  40.480  1.00  0.00           H
ATOM   4540  CB  ILE A 867      48.020  43.980  41.350  1.00  0.00           C
ATOM   4541  HB  ILE A 867      46.960  44.310  41.280  1.00  0.00           H
ATOM   4542  CG2 ILE A 867      47.890  42.430  41.000  1.00  0.00           C
ATOM   4543 HG21 ILE A 867      47.160  42.210  40.190  1.00  0.00           H
ATOM   4544 HG22 ILE A 867      47.480  41.930  41.910  1.00  0.00           H
ATOM   4545 HG23 ILE A 867      48.880  42.050  40.670  1.00  0.00           H
ATOM   4546  CG1 ILE A 867      48.580  44.160  42.740  1.00  0.00           C
ATOM   4547 HG11 ILE A 867      47.990  43.730  43.570  1.00  0.00           H
ATOM   4548 HG12 ILE A 867      48.720  45.210  43.100  1.00  0.00           H
ATOM   4549  CD  ILE A 867      49.960  43.590  42.890  1.00  0.00           C
ATOM   4550  HD1 ILE A 867      50.400  44.200  43.720  1.00  0.00           H
ATOM   4551  HD2 ILE A 867      50.500  43.580  41.930  1.00  0.00           H
ATOM   4552  HD3 ILE A 867      49.930  42.570  43.350  1.00  0.00           H
ATOM   4553  C   ILE A 867      48.460  44.420  38.820  1.00  0.00           C
ATOM   4554  O   ILE A 867      49.160  43.580  38.250  1.00  0.00           O
ATOM   4555  N   ASN A 868      47.460  45.020  38.240  1.00  0.00           N
ATOM   4556  HN  ASN A 868      46.940  45.680  38.770  1.00  0.00           H
ATOM   4557  CA  ASN A 868      46.830  44.760  36.910  1.00  0.00           C
ATOM   4558  HA  ASN A 868      46.990  43.700  36.740  1.00  0.00           H
ATOM   4559  CB  ASN A 868      45.320  45.100  36.850  1.00  0.00           C
ATOM   4560  HB1 ASN A 868      44.830  44.980  35.860  1.00  0.00           H
ATOM   4561  HB2 ASN A 868      45.070  46.090  37.280  1.00  0.00           H
ATOM   4562  CG  ASN A 868      44.690  43.920  37.600  1.00  0.00           C
ATOM   4563  OD1 ASN A 868      44.120  42.890  37.120  1.00  0.00           O
ATOM   4564  ND2 ASN A 868      44.660  44.060  38.940  1.00  0.00           N
ATOM   4565 HD21 ASN A 868      44.900  44.940  39.320  1.00  0.00           H
ATOM   4566 HD22 ASN A 868      44.220  43.300  39.430  1.00  0.00           H
ATOM   4567  C   ASN A 868      47.510  45.580  35.800  1.00  0.00           C
ATOM   4568  O   ASN A 868      47.120  45.600  34.630  1.00  0.00           O
ATOM   4569  N   ARG A 869      48.660  46.330  36.210  1.00  0.00           N
ATOM   4570  HN  ARG A 869      48.970  46.410  37.150  1.00  0.00           H
ATOM   4571  CA  ARG A 869      49.450  47.210  35.410  1.00  0.00           C
ATOM   4572  HA  ARG A 869      48.770  47.950  35.020  1.00  0.00           H
ATOM   4573  CB  ARG A 869      50.530  47.950  36.200  1.00  0.00           C
ATOM   4574  HB1 ARG A 869      51.020  47.210  36.890  1.00  0.00           H
ATOM   4575  HB2 ARG A 869      50.040  48.750  36.810  1.00  0.00           H
ATOM   4576  CG  ARG A 869      51.670  48.590  35.470  1.00  0.00           C
ATOM   4577  HG1 ARG A 869      51.430  49.090  34.510  1.00  0.00           H
ATOM   4578  HG2 ARG A 869      52.300  47.730  35.170  1.00  0.00           H
ATOM   4579  CD  ARG A 869      52.500  49.530  36.330  1.00  0.00           C
ATOM   4580  HD1 ARG A 869      52.900  49.060  37.250  1.00  0.00           H
ATOM   4581  HD2 ARG A 869      51.970  50.440  36.660  1.00  0.00           H
ATOM   4582  NE  ARG A 869      53.480  50.030  35.340  1.00  0.00           N
ATOM   4583  HE  ARG A 869      53.480  49.800  34.360  1.00  0.00           H
ATOM   4584  CZ  ARG A 869      54.220  51.100  35.520  1.00  0.00           C
ATOM   4585  NH1 ARG A 869      54.260  51.660  36.680  1.00  0.00           N
ATOM   4586 HH11 ARG A 869      54.860  52.460  36.800  1.00  0.00           H
ATOM   4587 HH12 ARG A 869      53.640  51.260  37.340  1.00  0.00           H
ATOM   4588  NH2 ARG A 869      54.980  51.610  34.570  1.00  0.00           N
ATOM   4589 HH21 ARG A 869      55.070  51.110  33.700  1.00  0.00           H
ATOM   4590 HH22 ARG A 869      55.620  52.310  34.880  1.00  0.00           H
ATOM   4591  C   ARG A 869      49.980  46.650  34.140  1.00  0.00           C
ATOM   4592  O   ARG A 869      50.560  45.560  34.170  1.00  0.00           O
ATOM   4593  N   LYS A 870      49.880  47.360  33.040  1.00  0.00           N
ATOM   4594  HN  LYS A 870      49.530  48.290  33.120  1.00  0.00           H
ATOM   4595  CA  LYS A 870      50.170  46.850  31.680  1.00  0.00           C
ATOM   4596  HA  LYS A 870      49.480  46.040  31.510  1.00  0.00           H
ATOM   4597  CB  LYS A 870      49.890  47.860  30.590  1.00  0.00           C
ATOM   4598  HB1 LYS A 870      48.800  48.070  30.510  1.00  0.00           H
ATOM   4599  HB2 LYS A 870      50.100  47.440  29.590  1.00  0.00           H
ATOM   4600  CG  LYS A 870      50.620  49.210  30.690  1.00  0.00           C
ATOM   4601  HG1 LYS A 870      51.700  49.020  30.820  1.00  0.00           H
ATOM   4602  HG2 LYS A 870      50.350  49.840  31.560  1.00  0.00           H
ATOM   4603  CD  LYS A 870      50.370  50.100  29.470  1.00  0.00           C
ATOM   4604  HD1 LYS A 870      49.340  49.840  29.130  1.00  0.00           H
ATOM   4605  HD2 LYS A 870      51.100  49.760  28.710  1.00  0.00           H
ATOM   4606  CE  LYS A 870      50.650  51.600  29.710  1.00  0.00           C
ATOM   4607  HE1 LYS A 870      50.180  51.820  30.690  1.00  0.00           H
ATOM   4608  HE2 LYS A 870      50.280  52.230  28.870  1.00  0.00           H
ATOM   4609  NZ  LYS A 870      52.040  51.940  29.800  1.00  0.00           N
ATOM   4610  HZ1 LYS A 870      52.070  52.740  30.470  1.00  0.00           H
ATOM   4611  HZ2 LYS A 870      52.260  52.300  28.840  1.00  0.00           H
ATOM   4612  HZ3 LYS A 870      52.630  51.120  30.060  1.00  0.00           H
ATOM   4613  C   LYS A 870      51.480  46.260  31.440  1.00  0.00           C
ATOM   4614  O   LYS A 870      51.620  45.430  30.520  1.00  0.00           O
ATOM   4615  N   GLU A 871      52.600  46.620  32.220  1.00  0.00           N
ATOM   4616  HN  GLU A 871      52.360  47.380  32.820  1.00  0.00           H
ATOM   4617  CA  GLU A 871      53.980  46.160  31.980  1.00  0.00           C
ATOM   4618  HA  GLU A 871      54.170  46.040  30.920  1.00  0.00           H
ATOM   4619  CB  GLU A 871      55.100  47.130  32.500  1.00  0.00           C
ATOM   4620  HB1 GLU A 871      56.030  46.560  32.280  1.00  0.00           H
ATOM   4621  HB2 GLU A 871      55.040  47.340  33.590  1.00  0.00           H
ATOM   4622  CG  GLU A 871      55.330  48.500  31.800  1.00  0.00           C
ATOM   4623  HG1 GLU A 871      55.770  48.310  30.800  1.00  0.00           H
ATOM   4624  HG2 GLU A 871      56.150  49.130  32.220  1.00  0.00           H
ATOM   4625  CD  GLU A 871      54.150  49.430  31.640  1.00  0.00           C
ATOM   4626  OE1 GLU A 871      54.030  50.170  30.620  1.00  0.00           O
ATOM   4627  OE2 GLU A 871      53.380  49.600  32.650  1.00  0.00           O
ATOM   4628  C   GLU A 871      54.120  44.760  32.420  1.00  0.00           C
ATOM   4629  O   GLU A 871      55.100  44.030  32.090  1.00  0.00           O
ATOM   4630  N   HSD A 872      53.080  44.340  33.240  1.00  0.00           N
ATOM   4631  HN  HSD A 872      52.320  44.940  33.500  1.00  0.00           H
ATOM   4632  CA  HSD A 872      53.220  43.100  33.940  1.00  0.00           C
ATOM   4633  HA  HSD A 872      54.250  42.830  34.110  1.00  0.00           H
ATOM   4634  CB  HSD A 872      52.610  43.230  35.340  1.00  0.00           C
ATOM   4635  HB1 HSD A 872      52.300  42.280  35.820  1.00  0.00           H
ATOM   4636  HB2 HSD A 872      51.640  43.700  35.070  1.00  0.00           H
ATOM   4637  ND1 HSD A 872      52.490  44.780  37.300  1.00  0.00           N
ATOM   4638  HD1 HSD A 872      51.590  44.420  37.540  1.00  0.00           H
ATOM   4639  CG  HSD A 872      53.240  44.240  36.300  1.00  0.00           C
ATOM   4640  CE1 HSD A 872      53.250  45.720  37.860  1.00  0.00           C
ATOM   4641  HE1 HSD A 872      52.860  46.250  38.730  1.00  0.00           H
ATOM   4642  NE2 HSD A 872      54.360  45.880  37.230  1.00  0.00           N
ATOM   4643  CD2 HSD A 872      54.400  44.900  36.210  1.00  0.00           C
ATOM   4644  HD2 HSD A 872      55.270  44.900  35.560  1.00  0.00           H
ATOM   4645  C   HSD A 872      52.560  41.910  33.250  1.00  0.00           C
ATOM   4646  O   HSD A 872      52.750  40.710  33.640  1.00  0.00           O
ATOM   4647  N   LYS A 873      51.670  42.280  32.290  1.00  0.00           N
ATOM   4648  HN  LYS A 873      51.620  43.270  32.170  1.00  0.00           H
ATOM   4649  CA  LYS A 873      50.950  41.380  31.460  1.00  0.00           C
ATOM   4650  HA  LYS A 873      50.100  41.980  31.170  1.00  0.00           H
ATOM   4651  CB  LYS A 873      51.840  40.910  30.240  1.00  0.00           C
ATOM   4652  HB1 LYS A 873      51.200  40.230  29.650  1.00  0.00           H
ATOM   4653  HB2 LYS A 873      52.750  40.420  30.640  1.00  0.00           H
ATOM   4654  CG  LYS A 873      52.200  42.030  29.290  1.00  0.00           C
ATOM   4655  HG1 LYS A 873      52.960  42.620  29.830  1.00  0.00           H
ATOM   4656  HG2 LYS A 873      51.260  42.620  29.240  1.00  0.00           H
ATOM   4657  CD  LYS A 873      52.590  41.310  27.940  1.00  0.00           C
ATOM   4658  HD1 LYS A 873      51.680  40.800  27.550  1.00  0.00           H
ATOM   4659  HD2 LYS A 873      53.260  40.450  28.150  1.00  0.00           H
ATOM   4660  CE  LYS A 873      53.070  42.260  26.860  1.00  0.00           C
ATOM   4661  HE1 LYS A 873      52.340  43.100  26.790  1.00  0.00           H
ATOM   4662  HE2 LYS A 873      53.190  41.860  25.840  1.00  0.00           H
ATOM   4663  NZ  LYS A 873      54.300  42.990  27.160  1.00  0.00           N
ATOM   4664  HZ1 LYS A 873      55.030  42.300  27.410  1.00  0.00           H
ATOM   4665  HZ2 LYS A 873      54.070  43.640  27.940  1.00  0.00           H
ATOM   4666  HZ3 LYS A 873      54.570  43.500  26.290  1.00  0.00           H
ATOM   4667  C   LYS A 873      50.290  40.140  32.050  1.00  0.00           C
ATOM   4668  O   LYS A 873      50.720  39.000  31.840  1.00  0.00           O
ATOM   4669  N   LEU A 874      49.140  40.430  32.790  1.00  0.00           N
ATOM   4670  HN  LEU A 874      48.930  41.390  32.960  1.00  0.00           H
ATOM   4671  CA  LEU A 874      48.310  39.390  33.330  1.00  0.00           C
ATOM   4672  HA  LEU A 874      49.000  38.590  33.570  1.00  0.00           H
ATOM   4673  CB  LEU A 874      47.270  39.910  34.460  1.00  0.00           C
ATOM   4674  HB1 LEU A 874      46.790  38.970  34.830  1.00  0.00           H
ATOM   4675  HB2 LEU A 874      46.530  40.620  34.050  1.00  0.00           H
ATOM   4676  CG  LEU A 874      48.020  40.620  35.670  1.00  0.00           C
ATOM   4677  HG  LEU A 874      48.330  41.630  35.330  1.00  0.00           H
ATOM   4678  CD1 LEU A 874      47.030  40.710  36.830  1.00  0.00           C
ATOM   4679 HD11 LEU A 874      46.900  39.690  37.250  1.00  0.00           H
ATOM   4680 HD12 LEU A 874      46.040  41.100  36.500  1.00  0.00           H
ATOM   4681 HD13 LEU A 874      47.430  41.410  37.600  1.00  0.00           H
ATOM   4682  CD2 LEU A 874      49.170  39.780  36.260  1.00  0.00           C
ATOM   4683 HD21 LEU A 874      49.970  39.610  35.500  1.00  0.00           H
ATOM   4684 HD22 LEU A 874      48.690  38.840  36.610  1.00  0.00           H
ATOM   4685 HD23 LEU A 874      49.610  40.230  37.170  1.00  0.00           H
ATOM   4686  C   LEU A 874      47.370  38.730  32.320  1.00  0.00           C
ATOM   4687  O   LEU A 874      46.440  39.280  31.680  1.00  0.00           O
ATOM   4688  N   LYS A 875      47.570  37.420  32.160  1.00  0.00           N
ATOM   4689  HN  LYS A 875      48.230  36.990  32.770  1.00  0.00           H
ATOM   4690  CA  LYS A 875      46.910  36.580  31.270  1.00  0.00           C
ATOM   4691  HA  LYS A 875      46.760  37.040  30.310  1.00  0.00           H
ATOM   4692  CB  LYS A 875      47.880  35.390  31.070  1.00  0.00           C
ATOM   4693  HB1 LYS A 875      47.460  34.600  30.400  1.00  0.00           H
ATOM   4694  HB2 LYS A 875      47.910  34.840  32.030  1.00  0.00           H
ATOM   4695  CG  LYS A 875      49.330  35.810  30.630  1.00  0.00           C
ATOM   4696  HG1 LYS A 875      49.860  34.840  30.490  1.00  0.00           H
ATOM   4697  HG2 LYS A 875      49.840  36.410  31.410  1.00  0.00           H
ATOM   4698  CD  LYS A 875      49.470  36.570  29.260  1.00  0.00           C
ATOM   4699  HD1 LYS A 875      49.050  37.590  29.370  1.00  0.00           H
ATOM   4700  HD2 LYS A 875      48.870  36.230  28.400  1.00  0.00           H
ATOM   4701  CE  LYS A 875      50.950  36.740  28.850  1.00  0.00           C
ATOM   4702  HE1 LYS A 875      51.620  37.000  29.700  1.00  0.00           H
ATOM   4703  HE2 LYS A 875      51.050  37.500  28.050  1.00  0.00           H
ATOM   4704  NZ  LYS A 875      51.510  35.490  28.250  1.00  0.00           N
ATOM   4705  HZ1 LYS A 875      52.490  35.690  28.000  1.00  0.00           H
ATOM   4706  HZ2 LYS A 875      51.020  35.300  27.340  1.00  0.00           H
ATOM   4707  HZ3 LYS A 875      51.520  34.620  28.820  1.00  0.00           H
ATOM   4708  C   LYS A 875      45.580  36.080  31.740  1.00  0.00           C
ATOM   4709  O   LYS A 875      44.760  35.660  30.910  1.00  0.00           O
ATOM   4710  N   LYS A 876      45.220  36.110  33.000  1.00  0.00           N
ATOM   4711  HN  LYS A 876      45.910  36.490  33.610  1.00  0.00           H
ATOM   4712  CA  LYS A 876      44.030  35.620  33.620  1.00  0.00           C
ATOM   4713  HA  LYS A 876      43.410  35.220  32.840  1.00  0.00           H
ATOM   4714  CB  LYS A 876      44.470  34.510  34.510  1.00  0.00           C
ATOM   4715  HB1 LYS A 876      43.650  34.330  35.240  1.00  0.00           H
ATOM   4716  HB2 LYS A 876      45.330  34.830  35.150  1.00  0.00           H
ATOM   4717  CG  LYS A 876      44.710  33.190  33.690  1.00  0.00           C
ATOM   4718  HG1 LYS A 876      45.530  33.350  32.940  1.00  0.00           H
ATOM   4719  HG2 LYS A 876      43.800  32.880  33.150  1.00  0.00           H
ATOM   4720  CD  LYS A 876      45.170  32.030  34.570  1.00  0.00           C
ATOM   4721  HD1 LYS A 876      45.210  31.100  33.970  1.00  0.00           H
ATOM   4722  HD2 LYS A 876      44.400  31.860  35.350  1.00  0.00           H
ATOM   4723  CE  LYS A 876      46.450  32.140  35.440  1.00  0.00           C
ATOM   4724  HE1 LYS A 876      46.430  32.760  36.370  1.00  0.00           H
ATOM   4725  HE2 LYS A 876      47.260  32.510  34.780  1.00  0.00           H
ATOM   4726  NZ  LYS A 876      46.770  30.750  35.930  1.00  0.00           N
ATOM   4727  HZ1 LYS A 876      46.510  30.100  35.160  1.00  0.00           H
ATOM   4728  HZ2 LYS A 876      46.150  30.600  36.740  1.00  0.00           H
ATOM   4729  HZ3 LYS A 876      47.790  30.670  36.090  1.00  0.00           H
ATOM   4730  C   LYS A 876      43.260  36.790  34.290  1.00  0.00           C
ATOM   4731  O   LYS A 876      43.930  37.680  34.860  1.00  0.00           O
ATOM   4732  N   GLY A 877      41.940  36.860  34.060  1.00  0.00           N
ATOM   4733  HN  GLY A 877      41.500  36.140  33.520  1.00  0.00           H
ATOM   4734  CA  GLY A 877      41.140  37.990  34.580  1.00  0.00           C
ATOM   4735  HA1 GLY A 877      40.130  37.760  34.290  1.00  0.00           H
ATOM   4736  HA2 GLY A 877      41.480  38.920  34.130  1.00  0.00           H
ATOM   4737  C   GLY A 877      41.030  38.170  36.060  1.00  0.00           C
ATOM   4738  O   GLY A 877      41.340  37.340  36.950  1.00  0.00           O
ATOM   4739  N   ALA A 878      40.670  39.460  36.330  1.00  0.00           N
ATOM   4740  HN  ALA A 878      40.620  40.080  35.550  1.00  0.00           H
ATOM   4741  CA  ALA A 878      40.560  40.010  37.590  1.00  0.00           C
ATOM   4742  HA  ALA A 878      41.190  39.440  38.270  1.00  0.00           H
ATOM   4743  CB  ALA A 878      40.990  41.460  37.360  1.00  0.00           C
ATOM   4744  HB1 ALA A 878      40.500  41.930  36.470  1.00  0.00           H
ATOM   4745  HB2 ALA A 878      42.070  41.420  37.090  1.00  0.00           H
ATOM   4746  HB3 ALA A 878      40.750  42.170  38.170  1.00  0.00           H
ATOM   4747  C   ALA A 878      39.180  40.000  38.160  1.00  0.00           C
ATOM   4748  O   ALA A 878      38.210  39.530  37.530  1.00  0.00           O
ATOM   4749  N   GLY A 879      39.000  40.550  39.360  1.00  0.00           N
ATOM   4750  HN  GLY A 879      39.670  41.140  39.810  1.00  0.00           H
ATOM   4751  CA  GLY A 879      37.800  40.260  40.160  1.00  0.00           C
ATOM   4752  HA1 GLY A 879      38.060  39.500  40.890  1.00  0.00           H
ATOM   4753  HA2 GLY A 879      36.930  39.920  39.610  1.00  0.00           H
ATOM   4754  C   GLY A 879      37.560  41.350  41.180  1.00  0.00           C
ATOM   4755  O   GLY A 879      37.530  41.210  42.390  1.00  0.00           O
ATOM   4756  N   TYR A 880      37.520  42.620  40.660  1.00  0.00           N
ATOM   4757  HN  TYR A 880      37.500  42.720  39.660  1.00  0.00           H
ATOM   4758  CA  TYR A 880      37.490  43.830  41.430  1.00  0.00           C
ATOM   4759  HA  TYR A 880      38.420  43.890  41.990  1.00  0.00           H
ATOM   4760  CB  TYR A 880      37.490  45.130  40.590  1.00  0.00           C
ATOM   4761  HB1 TYR A 880      37.790  46.000  41.210  1.00  0.00           H
ATOM   4762  HB2 TYR A 880      36.480  45.450  40.240  1.00  0.00           H
ATOM   4763  CG  TYR A 880      38.550  45.050  39.480  1.00  0.00           C
ATOM   4764  CD1 TYR A 880      39.920  45.370  39.680  1.00  0.00           C
ATOM   4765  HD1 TYR A 880      40.250  45.540  40.690  1.00  0.00           H
ATOM   4766  CE1 TYR A 880      40.900  45.340  38.640  1.00  0.00           C
ATOM   4767  HE1 TYR A 880      41.960  45.540  38.680  1.00  0.00           H
ATOM   4768  CZ  TYR A 880      40.460  45.060  37.360  1.00  0.00           C
ATOM   4769  OH  TYR A 880      41.250  45.100  36.250  1.00  0.00           O
ATOM   4770  HH  TYR A 880      40.670  44.810  35.550  1.00  0.00           H
ATOM   4771  CD2 TYR A 880      38.160  44.740  38.200  1.00  0.00           C
ATOM   4772  HD2 TYR A 880      37.120  44.480  38.040  1.00  0.00           H
ATOM   4773  CE2 TYR A 880      39.070  44.740  37.170  1.00  0.00           C
ATOM   4774  HE2 TYR A 880      38.730  44.440  36.190  1.00  0.00           H
ATOM   4775  C   TYR A 880      36.320  43.940  42.410  1.00  0.00           C
ATOM   4776  O   TYR A 880      36.400  44.380  43.570  1.00  0.00           O
ATOM   4777  N   HSD A 881      35.130  43.590  41.930  1.00  0.00           N
ATOM   4778  HN  HSD A 881      35.060  43.300  40.980  1.00  0.00           H
ATOM   4779  CA  HSD A 881      33.990  43.640  42.790  1.00  0.00           C
ATOM   4780  HA  HSD A 881      33.980  44.480  43.470  1.00  0.00           H
ATOM   4781  CB  HSD A 881      32.670  43.820  42.070  1.00  0.00           C
ATOM   4782  HB1 HSD A 881      31.780  43.890  42.740  1.00  0.00           H
ATOM   4783  HB2 HSD A 881      32.490  42.930  41.440  1.00  0.00           H
ATOM   4784  ND1 HSD A 881      32.380  45.270  39.930  1.00  0.00           N
ATOM   4785  HD1 HSD A 881      32.600  44.500  39.320  1.00  0.00           H
ATOM   4786  CG  HSD A 881      32.440  45.110  41.330  1.00  0.00           C
ATOM   4787  CE1 HSD A 881      32.150  46.560  39.670  1.00  0.00           C
ATOM   4788  HE1 HSD A 881      32.200  47.040  38.690  1.00  0.00           H
ATOM   4789  NE2 HSD A 881      32.070  47.320  40.770  1.00  0.00           N
ATOM   4790  CD2 HSD A 881      32.240  46.350  41.840  1.00  0.00           C
ATOM   4791  HD2 HSD A 881      32.170  46.570  42.900  1.00  0.00           H
ATOM   4792  C   HSD A 881      33.960  42.420  43.630  1.00  0.00           C
ATOM   4793  O   HSD A 881      33.370  42.500  44.650  1.00  0.00           O
ATOM   4794  N   LEU A 882      34.510  41.280  43.190  1.00  0.00           N
ATOM   4795  HN  LEU A 882      34.980  41.300  42.320  1.00  0.00           H
ATOM   4796  CA  LEU A 882      34.630  40.080  44.020  1.00  0.00           C
ATOM   4797  HA  LEU A 882      33.690  39.990  44.530  1.00  0.00           H
ATOM   4798  CB  LEU A 882      34.900  38.880  43.090  1.00  0.00           C
ATOM   4799  HB1 LEU A 882      35.920  39.100  42.720  1.00  0.00           H
ATOM   4800  HB2 LEU A 882      34.130  38.830  42.290  1.00  0.00           H
ATOM   4801  CG  LEU A 882      34.910  37.500  43.680  1.00  0.00           C
ATOM   4802  HG  LEU A 882      35.620  37.520  44.530  1.00  0.00           H
ATOM   4803  CD1 LEU A 882      33.560  37.020  44.320  1.00  0.00           C
ATOM   4804 HD11 LEU A 882      33.650  35.960  44.630  1.00  0.00           H
ATOM   4805 HD12 LEU A 882      32.730  37.040  43.560  1.00  0.00           H
ATOM   4806 HD13 LEU A 882      33.310  37.690  45.170  1.00  0.00           H
ATOM   4807  CD2 LEU A 882      35.490  36.470  42.740  1.00  0.00           C
ATOM   4808 HD21 LEU A 882      36.380  36.880  42.210  1.00  0.00           H
ATOM   4809 HD22 LEU A 882      34.710  36.000  42.090  1.00  0.00           H
ATOM   4810 HD23 LEU A 882      35.720  35.570  43.350  1.00  0.00           H
ATOM   4811  C   LEU A 882      35.590  40.340  45.190  1.00  0.00           C
ATOM   4812  O   LEU A 882      35.190  39.990  46.340  1.00  0.00           O
ATOM   4813  N   ASP A 883      36.810  40.900  45.040  1.00  0.00           N
ATOM   4814  HN  ASP A 883      37.190  41.020  44.130  1.00  0.00           H
ATOM   4815  CA  ASP A 883      37.690  41.340  46.150  1.00  0.00           C
ATOM   4816  HA  ASP A 883      37.830  40.500  46.820  1.00  0.00           H
ATOM   4817  CB  ASP A 883      39.080  41.810  45.630  1.00  0.00           C
ATOM   4818  HB1 ASP A 883      39.580  40.950  45.120  1.00  0.00           H
ATOM   4819  HB2 ASP A 883      39.730  41.960  46.510  1.00  0.00           H
ATOM   4820  CG  ASP A 883      39.270  42.910  44.600  1.00  0.00           C
ATOM   4821  OD1 ASP A 883      39.760  42.750  43.480  1.00  0.00           O
ATOM   4822  OD2 ASP A 883      38.980  44.120  45.100  1.00  0.00           O
ATOM   4823  HD2 ASP A 883      39.170  44.810  44.460  1.00  0.00           H
ATOM   4824  C   ASP A 883      37.070  42.370  47.010  1.00  0.00           C
ATOM   4825  O   ASP A 883      37.080  42.230  48.200  1.00  0.00           O
ATOM   4826  N   LEU A 884      36.350  43.410  46.490  1.00  0.00           N
ATOM   4827  HN  LEU A 884      36.380  43.570  45.510  1.00  0.00           H
ATOM   4828  CA  LEU A 884      35.780  44.350  47.360  1.00  0.00           C
ATOM   4829  HA  LEU A 884      36.590  44.670  47.990  1.00  0.00           H
ATOM   4830  CB  LEU A 884      35.110  45.430  46.460  1.00  0.00           C
ATOM   4831  HB1 LEU A 884      34.520  45.000  45.620  1.00  0.00           H
ATOM   4832  HB2 LEU A 884      36.050  45.800  46.010  1.00  0.00           H
ATOM   4833  CG  LEU A 884      34.380  46.630  47.110  1.00  0.00           C
ATOM   4834  HG  LEU A 884      33.450  46.180  47.500  1.00  0.00           H
ATOM   4835  CD1 LEU A 884      35.120  47.370  48.340  1.00  0.00           C
ATOM   4836 HD11 LEU A 884      35.340  46.660  49.170  1.00  0.00           H
ATOM   4837 HD12 LEU A 884      34.370  48.090  48.740  1.00  0.00           H
ATOM   4838 HD13 LEU A 884      36.050  47.860  48.010  1.00  0.00           H
ATOM   4839  CD2 LEU A 884      33.950  47.630  46.050  1.00  0.00           C
ATOM   4840 HD21 LEU A 884      34.870  47.870  45.480  1.00  0.00           H
ATOM   4841 HD22 LEU A 884      33.510  48.570  46.460  1.00  0.00           H
ATOM   4842 HD23 LEU A 884      33.200  47.190  45.370  1.00  0.00           H
ATOM   4843  C   LEU A 884      34.690  43.810  48.210  1.00  0.00           C
ATOM   4844  O   LEU A 884      34.530  44.030  49.460  1.00  0.00           O
ATOM   4845  N   LEU A 885      33.890  42.880  47.640  1.00  0.00           N
ATOM   4846  HN  LEU A 885      33.960  42.810  46.650  1.00  0.00           H
ATOM   4847  CA  LEU A 885      33.030  42.140  48.430  1.00  0.00           C
ATOM   4848  HA  LEU A 885      32.300  42.810  48.860  1.00  0.00           H
ATOM   4849  CB  LEU A 885      32.210  41.330  47.350  1.00  0.00           C
ATOM   4850  HB1 LEU A 885      32.880  40.760  46.670  1.00  0.00           H
ATOM   4851  HB2 LEU A 885      31.640  42.140  46.850  1.00  0.00           H
ATOM   4852  CG  LEU A 885      31.280  40.300  48.030  1.00  0.00           C
ATOM   4853  HG  LEU A 885      31.810  39.710  48.800  1.00  0.00           H
ATOM   4854  CD1 LEU A 885      29.980  40.870  48.740  1.00  0.00           C
ATOM   4855 HD11 LEU A 885      29.300  41.370  48.010  1.00  0.00           H
ATOM   4856 HD12 LEU A 885      30.290  41.590  49.540  1.00  0.00           H
ATOM   4857 HD13 LEU A 885      29.420  40.000  49.140  1.00  0.00           H
ATOM   4858  CD2 LEU A 885      30.890  39.350  46.890  1.00  0.00           C
ATOM   4859 HD21 LEU A 885      30.370  39.880  46.080  1.00  0.00           H
ATOM   4860 HD22 LEU A 885      30.090  38.690  47.290  1.00  0.00           H
ATOM   4861 HD23 LEU A 885      31.720  38.740  46.470  1.00  0.00           H
ATOM   4862  C   LEU A 885      33.700  41.240  49.480  1.00  0.00           C
ATOM   4863  O   LEU A 885      33.170  41.110  50.570  1.00  0.00           O
ATOM   4864  N   MET A 886      34.810  40.480  49.160  1.00  0.00           N
ATOM   4865  HN  MET A 886      35.110  40.340  48.220  1.00  0.00           H
ATOM   4866  CA  MET A 886      35.490  39.680  50.210  1.00  0.00           C
ATOM   4867  HA  MET A 886      34.730  39.150  50.770  1.00  0.00           H
ATOM   4868  CB  MET A 886      36.600  38.800  49.630  1.00  0.00           C
ATOM   4869  HB1 MET A 886      37.270  38.490  50.460  1.00  0.00           H
ATOM   4870  HB2 MET A 886      37.220  39.430  48.960  1.00  0.00           H
ATOM   4871  CG  MET A 886      36.180  37.610  48.710  1.00  0.00           C
ATOM   4872  HG1 MET A 886      37.140  37.160  48.380  1.00  0.00           H
ATOM   4873  HG2 MET A 886      35.590  37.950  47.840  1.00  0.00           H
ATOM   4874  SD  MET A 886      35.350  36.180  49.530  1.00  0.00           S
ATOM   4875  CE  MET A 886      36.700  35.670  50.550  1.00  0.00           C
ATOM   4876  HE1 MET A 886      37.680  35.730  50.030  1.00  0.00           H
ATOM   4877  HE2 MET A 886      36.600  34.660  51.020  1.00  0.00           H
ATOM   4878  HE3 MET A 886      36.950  36.390  51.360  1.00  0.00           H
ATOM   4879  C   MET A 886      36.110  40.550  51.260  1.00  0.00           C
ATOM   4880  O   MET A 886      35.890  40.320  52.480  1.00  0.00           O
ATOM   4881  N   VAL A 887      36.750  41.710  50.860  1.00  0.00           N
ATOM   4882  HN  VAL A 887      36.820  41.930  49.890  1.00  0.00           H
ATOM   4883  CA  VAL A 887      37.260  42.730  51.790  1.00  0.00           C
ATOM   4884  HA  VAL A 887      37.870  42.230  52.530  1.00  0.00           H
ATOM   4885  CB  VAL A 887      38.100  43.750  51.100  1.00  0.00           C
ATOM   4886  HB  VAL A 887      37.530  44.280  50.310  1.00  0.00           H
ATOM   4887  CG1 VAL A 887      38.600  44.780  52.120  1.00  0.00           C
ATOM   4888 HG11 VAL A 887      37.850  45.560  52.350  1.00  0.00           H
ATOM   4889 HG12 VAL A 887      39.500  45.250  51.650  1.00  0.00           H
ATOM   4890 HG13 VAL A 887      38.870  44.310  53.080  1.00  0.00           H
ATOM   4891  CG2 VAL A 887      39.410  43.100  50.560  1.00  0.00           C
ATOM   4892 HG21 VAL A 887      39.890  43.760  49.800  1.00  0.00           H
ATOM   4893 HG22 VAL A 887      39.280  42.090  50.110  1.00  0.00           H
ATOM   4894 HG23 VAL A 887      40.190  42.880  51.330  1.00  0.00           H
ATOM   4895  C   VAL A 887      36.160  43.350  52.700  1.00  0.00           C
ATOM   4896  O   VAL A 887      36.390  43.370  53.940  1.00  0.00           O
ATOM   4897  N   GLY A 888      34.920  43.640  52.170  1.00  0.00           N
ATOM   4898  HN  GLY A 888      34.650  43.330  51.270  1.00  0.00           H
ATOM   4899  CA  GLY A 888      33.870  44.190  52.970  1.00  0.00           C
ATOM   4900  HA1 GLY A 888      33.030  44.360  52.310  1.00  0.00           H
ATOM   4901  HA2 GLY A 888      34.360  45.050  53.370  1.00  0.00           H
ATOM   4902  C   GLY A 888      33.360  43.200  54.020  1.00  0.00           C
ATOM   4903  O   GLY A 888      33.190  43.480  55.230  1.00  0.00           O
ATOM   4904  N   VAL A 889      33.240  41.980  53.550  1.00  0.00           N
ATOM   4905  HN  VAL A 889      33.280  41.800  52.560  1.00  0.00           H
ATOM   4906  CA  VAL A 889      32.850  40.820  54.420  1.00  0.00           C
ATOM   4907  HA  VAL A 889      31.980  41.130  54.980  1.00  0.00           H
ATOM   4908  CB  VAL A 889      32.520  39.650  53.430  1.00  0.00           C
ATOM   4909  HB  VAL A 889      33.340  39.570  52.680  1.00  0.00           H
ATOM   4910  CG1 VAL A 889      32.450  38.270  54.130  1.00  0.00           C
ATOM   4911 HG11 VAL A 889      33.430  37.890  54.500  1.00  0.00           H
ATOM   4912 HG12 VAL A 889      32.140  37.510  53.390  1.00  0.00           H
ATOM   4913 HG13 VAL A 889      31.680  38.240  54.930  1.00  0.00           H
ATOM   4914  CG2 VAL A 889      31.230  39.890  52.620  1.00  0.00           C
ATOM   4915 HG21 VAL A 889      30.380  39.400  53.130  1.00  0.00           H
ATOM   4916 HG22 VAL A 889      31.360  39.420  51.620  1.00  0.00           H
ATOM   4917 HG23 VAL A 889      31.120  40.980  52.440  1.00  0.00           H
ATOM   4918  C   VAL A 889      33.850  40.440  55.460  1.00  0.00           C
ATOM   4919  O   VAL A 889      33.520  40.190  56.620  1.00  0.00           O
ATOM   4920  N   MET A 890      35.170  40.430  55.060  1.00  0.00           N
ATOM   4921  HN  MET A 890      35.400  40.580  54.100  1.00  0.00           H
ATOM   4922  CA  MET A 890      36.190  40.120  56.040  1.00  0.00           C
ATOM   4923  HA  MET A 890      35.830  39.300  56.620  1.00  0.00           H
ATOM   4924  CB  MET A 890      37.510  39.550  55.470  1.00  0.00           C
ATOM   4925  HB1 MET A 890      38.180  39.310  56.310  1.00  0.00           H
ATOM   4926  HB2 MET A 890      38.030  40.220  54.750  1.00  0.00           H
ATOM   4927  CG  MET A 890      37.260  38.220  54.810  1.00  0.00           C
ATOM   4928  HG1 MET A 890      38.330  37.990  54.600  1.00  0.00           H
ATOM   4929  HG2 MET A 890      36.760  38.310  53.820  1.00  0.00           H
ATOM   4930  SD  MET A 890      36.420  36.980  55.880  1.00  0.00           S
ATOM   4931  CE  MET A 890      37.870  36.470  56.900  1.00  0.00           C
ATOM   4932  HE1 MET A 890      37.620  35.780  57.730  1.00  0.00           H
ATOM   4933  HE2 MET A 890      38.350  37.390  57.320  1.00  0.00           H
ATOM   4934  HE3 MET A 890      38.510  36.010  56.120  1.00  0.00           H
ATOM   4935  C   MET A 890      36.510  41.200  57.000  1.00  0.00           C
ATOM   4936  O   MET A 890      36.930  40.970  58.160  1.00  0.00           O
ATOM   4937  N   LEU A 891      36.300  42.450  56.630  1.00  0.00           N
ATOM   4938  HN  LEU A 891      35.970  42.740  55.730  1.00  0.00           H
ATOM   4939  CA  LEU A 891      36.250  43.680  57.420  1.00  0.00           C
ATOM   4940  HA  LEU A 891      37.180  43.720  57.980  1.00  0.00           H
ATOM   4941  CB  LEU A 891      36.130  44.970  56.500  1.00  0.00           C
ATOM   4942  HB1 LEU A 891      35.270  44.870  55.800  1.00  0.00           H
ATOM   4943  HB2 LEU A 891      37.010  45.000  55.820  1.00  0.00           H
ATOM   4944  CG  LEU A 891      36.070  46.340  57.250  1.00  0.00           C
ATOM   4945  HG  LEU A 891      36.670  46.200  58.180  1.00  0.00           H
ATOM   4946  CD1 LEU A 891      36.790  47.430  56.440  1.00  0.00           C
ATOM   4947 HD11 LEU A 891      36.180  47.820  55.610  1.00  0.00           H
ATOM   4948 HD12 LEU A 891      37.750  47.040  56.050  1.00  0.00           H
ATOM   4949 HD13 LEU A 891      37.060  48.220  57.160  1.00  0.00           H
ATOM   4950  CD2 LEU A 891      34.660  46.890  57.570  1.00  0.00           C
ATOM   4951 HD21 LEU A 891      34.220  47.080  56.560  1.00  0.00           H
ATOM   4952 HD22 LEU A 891      34.790  47.860  58.080  1.00  0.00           H
ATOM   4953 HD23 LEU A 891      34.110  46.210  58.260  1.00  0.00           H
ATOM   4954  C   LEU A 891      35.230  43.730  58.570  1.00  0.00           C
ATOM   4955  O   LEU A 891      35.490  44.190  59.700  1.00  0.00           O
ATOM   4956  N   GLY A 892      34.040  43.220  58.190  1.00  0.00           N
ATOM   4957  HN  GLY A 892      33.940  43.050  57.210  1.00  0.00           H
ATOM   4958  CA  GLY A 892      32.740  43.070  58.950  1.00  0.00           C
ATOM   4959  HA1 GLY A 892      32.060  42.750  58.190  1.00  0.00           H
ATOM   4960  HA2 GLY A 892      32.350  44.010  59.340  1.00  0.00           H
ATOM   4961  C   GLY A 892      32.820  42.140  60.060  1.00  0.00           C
ATOM   4962  O   GLY A 892      32.720  42.460  61.210  1.00  0.00           O
ATOM   4963  N   VAL A 893      33.310  40.910  59.720  1.00  0.00           N
ATOM   4964  HN  VAL A 893      33.490  40.620  58.780  1.00  0.00           H
ATOM   4965  CA  VAL A 893      33.620  39.930  60.810  1.00  0.00           C
ATOM   4966  HA  VAL A 893      32.750  39.960  61.450  1.00  0.00           H
ATOM   4967  CB  VAL A 893      33.770  38.480  60.290  1.00  0.00           C
ATOM   4968  HB  VAL A 893      32.810  38.210  59.790  1.00  0.00           H
ATOM   4969  CG1 VAL A 893      34.930  38.290  59.240  1.00  0.00           C
ATOM   4970 HG11 VAL A 893      35.890  38.370  59.790  1.00  0.00           H
ATOM   4971 HG12 VAL A 893      34.890  39.110  58.490  1.00  0.00           H
ATOM   4972 HG13 VAL A 893      34.870  37.330  58.680  1.00  0.00           H
ATOM   4973  CG2 VAL A 893      34.080  37.470  61.480  1.00  0.00           C
ATOM   4974 HG21 VAL A 893      34.850  37.970  62.110  1.00  0.00           H
ATOM   4975 HG22 VAL A 893      34.510  36.510  61.130  1.00  0.00           H
ATOM   4976 HG23 VAL A 893      33.230  37.180  62.130  1.00  0.00           H
ATOM   4977  C   VAL A 893      34.790  40.360  61.680  1.00  0.00           C
ATOM   4978  O   VAL A 893      34.540  40.390  62.890  1.00  0.00           O
ATOM   4979  N   CYS A 894      35.940  40.860  61.250  1.00  0.00           N
ATOM   4980  HN  CYS A 894      36.110  41.030  60.280  1.00  0.00           H
ATOM   4981  CA  CYS A 894      37.170  41.240  62.030  1.00  0.00           C
ATOM   4982  HA  CYS A 894      37.370  40.410  62.680  1.00  0.00           H
ATOM   4983  CB  CYS A 894      38.280  41.540  61.050  1.00  0.00           C
ATOM   4984  HB1 CYS A 894      39.150  42.080  61.490  1.00  0.00           H
ATOM   4985  HB2 CYS A 894      37.840  42.170  60.250  1.00  0.00           H
ATOM   4986  SG  CYS A 894      39.020  40.000  60.340  1.00  0.00           S
ATOM   4987  HG1 CYS A 894      38.450  40.200  59.160  1.00  0.00           H
ATOM   4988  C   CYS A 894      36.890  42.420  62.940  1.00  0.00           C
ATOM   4989  O   CYS A 894      37.370  42.550  64.050  1.00  0.00           O
ATOM   4990  N   SER A 895      36.070  43.350  62.420  1.00  0.00           N
ATOM   4991  HN  SER A 895      35.710  43.240  61.500  1.00  0.00           H
ATOM   4992  CA  SER A 895      35.440  44.400  63.320  1.00  0.00           C
ATOM   4993  HA  SER A 895      36.270  44.920  63.760  1.00  0.00           H
ATOM   4994  CB  SER A 895      34.380  45.280  62.690  1.00  0.00           C
ATOM   4995  HB1 SER A 895      34.080  45.970  63.500  1.00  0.00           H
ATOM   4996  HB2 SER A 895      33.530  44.620  62.410  1.00  0.00           H
ATOM   4997  OG  SER A 895      34.850  46.020  61.580  1.00  0.00           O
ATOM   4998  HG1 SER A 895      35.080  45.370  60.920  1.00  0.00           H
ATOM   4999  C   SER A 895      34.680  43.820  64.490  1.00  0.00           C
ATOM   5000  O   SER A 895      34.990  44.230  65.620  1.00  0.00           O
ATOM   5001  N   VAL A 896      33.880  42.810  64.250  1.00  0.00           N
ATOM   5002  HN  VAL A 896      33.630  42.520  63.320  1.00  0.00           H
ATOM   5003  CA  VAL A 896      33.010  42.190  65.240  1.00  0.00           C
ATOM   5004  HA  VAL A 896      32.700  42.990  65.900  1.00  0.00           H
ATOM   5005  CB  VAL A 896      31.800  41.520  64.610  1.00  0.00           C
ATOM   5006  HB  VAL A 896      32.100  40.910  63.740  1.00  0.00           H
ATOM   5007  CG1 VAL A 896      30.940  40.720  65.580  1.00  0.00           C
ATOM   5008 HG11 VAL A 896      29.930  40.470  65.180  1.00  0.00           H
ATOM   5009 HG12 VAL A 896      30.830  41.370  66.480  1.00  0.00           H
ATOM   5010 HG13 VAL A 896      31.580  39.830  65.760  1.00  0.00           H
ATOM   5011  CG2 VAL A 896      30.940  42.680  63.930  1.00  0.00           C
ATOM   5012 HG21 VAL A 896      30.410  43.240  64.730  1.00  0.00           H
ATOM   5013 HG22 VAL A 896      30.170  42.150  63.330  1.00  0.00           H
ATOM   5014 HG23 VAL A 896      31.450  43.390  63.240  1.00  0.00           H
ATOM   5015  C   VAL A 896      33.810  41.330  66.230  1.00  0.00           C
ATOM   5016  O   VAL A 896      33.450  41.180  67.430  1.00  0.00           O
ATOM   5017  N   MET A 897      34.930  40.760  65.700  1.00  0.00           N
ATOM   5018  HN  MET A 897      34.970  40.790  64.710  1.00  0.00           H
ATOM   5019  CA  MET A 897      35.880  39.990  66.410  1.00  0.00           C
ATOM   5020  HA  MET A 897      35.370  39.290  67.060  1.00  0.00           H
ATOM   5021  CB  MET A 897      36.700  39.120  65.510  1.00  0.00           C
ATOM   5022  HB1 MET A 897      37.560  38.690  66.060  1.00  0.00           H
ATOM   5023  HB2 MET A 897      37.200  39.760  64.750  1.00  0.00           H
ATOM   5024  CG  MET A 897      36.000  37.900  64.910  1.00  0.00           C
ATOM   5025  HG1 MET A 897      35.120  38.240  64.320  1.00  0.00           H
ATOM   5026  HG2 MET A 897      35.650  37.310  65.780  1.00  0.00           H
ATOM   5027  SD  MET A 897      37.010  36.840  63.760  1.00  0.00           S
ATOM   5028  CE  MET A 897      37.950  36.260  65.120  1.00  0.00           C
ATOM   5029  HE1 MET A 897      38.630  35.490  64.690  1.00  0.00           H
ATOM   5030  HE2 MET A 897      37.310  35.710  65.840  1.00  0.00           H
ATOM   5031  HE3 MET A 897      38.660  36.970  65.600  1.00  0.00           H
ATOM   5032  C   MET A 897      36.810  40.840  67.280  1.00  0.00           C
ATOM   5033  O   MET A 897      37.320  40.410  68.300  1.00  0.00           O
ATOM   5034  N   GLY A 898      37.120  42.070  66.910  1.00  0.00           N
ATOM   5035  HN  GLY A 898      36.640  42.580  66.210  1.00  0.00           H
ATOM   5036  CA  GLY A 898      38.250  42.800  67.460  1.00  0.00           C
ATOM   5037  HA1 GLY A 898      38.260  42.840  68.540  1.00  0.00           H
ATOM   5038  HA2 GLY A 898      38.150  43.790  67.070  1.00  0.00           H
ATOM   5039  C   GLY A 898      39.640  42.460  66.980  1.00  0.00           C
ATOM   5040  O   GLY A 898      40.650  42.330  67.740  1.00  0.00           O
ATOM   5041  N   LEU A 899      39.630  42.250  65.700  1.00  0.00           N
ATOM   5042  HN  LEU A 899      38.810  42.410  65.150  1.00  0.00           H
ATOM   5043  CA  LEU A 899      40.810  42.100  64.840  1.00  0.00           C
ATOM   5044  HA  LEU A 899      41.650  41.850  65.460  1.00  0.00           H
ATOM   5045  CB  LEU A 899      40.700  40.880  63.820  1.00  0.00           C
ATOM   5046  HB1 LEU A 899      41.490  40.880  63.040  1.00  0.00           H
ATOM   5047  HB2 LEU A 899      39.690  41.020  63.370  1.00  0.00           H
ATOM   5048  CG  LEU A 899      40.750  39.470  64.470  1.00  0.00           C
ATOM   5049  HG  LEU A 899      40.000  39.390  65.280  1.00  0.00           H
ATOM   5050  CD1 LEU A 899      40.460  38.320  63.530  1.00  0.00           C
ATOM   5051 HD11 LEU A 899      41.440  38.280  63.010  1.00  0.00           H
ATOM   5052 HD12 LEU A 899      39.610  38.460  62.820  1.00  0.00           H
ATOM   5053 HD13 LEU A 899      40.340  37.360  64.070  1.00  0.00           H
ATOM   5054  CD2 LEU A 899      42.120  39.280  65.150  1.00  0.00           C
ATOM   5055 HD21 LEU A 899      42.310  39.850  66.080  1.00  0.00           H
ATOM   5056 HD22 LEU A 899      42.980  39.410  64.460  1.00  0.00           H
ATOM   5057 HD23 LEU A 899      42.230  38.200  65.400  1.00  0.00           H
ATOM   5058  C   LEU A 899      41.030  43.480  64.230  1.00  0.00           C
ATOM   5059  O   LEU A 899      40.100  44.320  64.320  1.00  0.00           O
ATOM   5060  N   PRO A 900      42.270  43.780  63.800  1.00  0.00           N
[truncated: 7,490,634 more chars]
