# Supplementary material for: CryoEM and computational modeling structural insights into the pH regulator NBCn1
Source: Nat Commun. 2025 Nov 11;16:9932. doi: 10.1038/s41467-025-64868-z (PMC12606367; doi:10.1038/s41467-025-64868-z)
Supplement: Supplementary file 8 — Supplementary Data 6 [file 41467_2025_64868_MOESM8_ESM.zip › 1us_unrestr_MD_OF_IF_transition_apoNBCn1/transition_rep2_traj9_first.pdb]

REMARK    GENERATED BY TRJCONV
TITLE     Title t=   0.00000 step= 0
REMARK    THIS IS A SIMULATION BOX
CRYST1   96.382   96.382  104.448  90.00  90.00  90.00 P 1           1
MODEL        1
ATOM      1  N   LEU A 585      29.270  41.680  38.960  1.00  0.00           N
ATOM      2  HT1 LEU A 585      28.280  41.460  38.760  1.00  0.00           H
ATOM      3  HT2 LEU A 585      29.780  41.810  38.060  1.00  0.00           H
ATOM      4  HT3 LEU A 585      29.250  42.580  39.490  1.00  0.00           H
ATOM      5  CA  LEU A 585      29.900  40.640  39.800  1.00  0.00           C
ATOM      6  HA  LEU A 585      30.950  40.850  39.910  1.00  0.00           H
ATOM      7  CB  LEU A 585      29.140  40.620  41.120  1.00  0.00           C
ATOM      8  HB1 LEU A 585      28.270  39.930  41.120  1.00  0.00           H
ATOM      9  HB2 LEU A 585      28.740  41.650  41.220  1.00  0.00           H
ATOM     10  CG  LEU A 585      29.940  40.290  42.410  1.00  0.00           C
ATOM     11  HG  LEU A 585      29.120  40.280  43.160  1.00  0.00           H
ATOM     12  CD1 LEU A 585      30.480  38.840  42.440  1.00  0.00           C
ATOM     13 HD11 LEU A 585      29.930  38.070  41.850  1.00  0.00           H
ATOM     14 HD12 LEU A 585      30.690  38.520  43.490  1.00  0.00           H
ATOM     15 HD13 LEU A 585      31.490  38.810  41.980  1.00  0.00           H
ATOM     16  CD2 LEU A 585      31.030  41.300  42.750  1.00  0.00           C
ATOM     17 HD21 LEU A 585      31.860  41.170  42.020  1.00  0.00           H
ATOM     18 HD22 LEU A 585      31.480  41.190  43.760  1.00  0.00           H
ATOM     19 HD23 LEU A 585      30.680  42.360  42.780  1.00  0.00           H
ATOM     20  C   LEU A 585      29.980  39.270  39.200  1.00  0.00           C
ATOM     21  O   LEU A 585      31.100  38.680  38.960  1.00  0.00           O
ATOM     22  N   ILE A 586      28.870  38.760  38.650  1.00  0.00           N
ATOM     23  HN  ILE A 586      28.040  39.320  38.620  1.00  0.00           H
ATOM     24  CA  ILE A 586      28.810  37.400  38.090  1.00  0.00           C
ATOM     25  HA  ILE A 586      29.320  36.720  38.780  1.00  0.00           H
ATOM     26  CB  ILE A 586      27.370  36.810  38.040  1.00  0.00           C
ATOM     27  HB  ILE A 586      26.860  37.470  37.310  1.00  0.00           H
ATOM     28  CG2 ILE A 586      27.500  35.270  37.470  1.00  0.00           C
ATOM     29 HG21 ILE A 586      26.530  34.730  37.510  1.00  0.00           H
ATOM     30 HG22 ILE A 586      28.320  34.810  38.070  1.00  0.00           H
ATOM     31 HG23 ILE A 586      27.810  35.400  36.410  1.00  0.00           H
ATOM     32  CG1 ILE A 586      26.640  36.880  39.410  1.00  0.00           C
ATOM     33 HG11 ILE A 586      25.640  36.390  39.350  1.00  0.00           H
ATOM     34 HG12 ILE A 586      26.470  37.930  39.740  1.00  0.00           H
ATOM     35  CD  ILE A 586      27.340  36.250  40.580  1.00  0.00           C
ATOM     36  HD1 ILE A 586      27.320  35.140  40.470  1.00  0.00           H
ATOM     37  HD2 ILE A 586      26.850  36.510  41.560  1.00  0.00           H
ATOM     38  HD3 ILE A 586      28.390  36.590  40.620  1.00  0.00           H
ATOM     39  C   ILE A 586      29.770  37.230  36.880  1.00  0.00           C
ATOM     40  O   ILE A 586      30.630  36.350  36.710  1.00  0.00           O
ATOM     41  N   LEU A 587      29.700  38.230  36.030  1.00  0.00           N
ATOM     42  HN  LEU A 587      28.980  38.910  36.180  1.00  0.00           H
ATOM     43  CA  LEU A 587      30.520  38.370  34.930  1.00  0.00           C
ATOM     44  HA  LEU A 587      30.390  37.490  34.320  1.00  0.00           H
ATOM     45  CB  LEU A 587      30.190  39.580  34.110  1.00  0.00           C
ATOM     46  HB1 LEU A 587      30.110  40.520  34.680  1.00  0.00           H
ATOM     47  HB2 LEU A 587      29.160  39.420  33.710  1.00  0.00           H
ATOM     48  CG  LEU A 587      31.090  39.880  32.870  1.00  0.00           C
ATOM     49  HG  LEU A 587      32.140  40.000  33.190  1.00  0.00           H
ATOM     50  CD1 LEU A 587      31.100  38.820  31.820  1.00  0.00           C
ATOM     51 HD11 LEU A 587      31.830  39.040  31.020  1.00  0.00           H
ATOM     52 HD12 LEU A 587      30.130  38.740  31.270  1.00  0.00           H
ATOM     53 HD13 LEU A 587      31.250  37.790  32.210  1.00  0.00           H
ATOM     54  CD2 LEU A 587      30.680  41.170  32.070  1.00  0.00           C
ATOM     55 HD21 LEU A 587      31.050  42.020  32.690  1.00  0.00           H
ATOM     56 HD22 LEU A 587      29.600  41.300  31.860  1.00  0.00           H
ATOM     57 HD23 LEU A 587      31.240  41.220  31.120  1.00  0.00           H
ATOM     58  C   LEU A 587      32.110  38.400  35.200  1.00  0.00           C
ATOM     59  O   LEU A 587      32.740  37.730  34.420  1.00  0.00           O
ATOM     60  N   ASP A 588      32.620  39.070  36.270  1.00  0.00           N
ATOM     61  HN  ASP A 588      32.040  39.750  36.720  1.00  0.00           H
ATOM     62  CA  ASP A 588      33.940  38.750  36.790  1.00  0.00           C
ATOM     63  HA  ASP A 588      34.640  38.840  35.980  1.00  0.00           H
ATOM     64  CB  ASP A 588      34.270  39.770  37.890  1.00  0.00           C
ATOM     65  HB1 ASP A 588      35.080  39.470  38.590  1.00  0.00           H
ATOM     66  HB2 ASP A 588      33.420  39.960  38.580  1.00  0.00           H
ATOM     67  CG  ASP A 588      34.680  41.090  37.270  1.00  0.00           C
ATOM     68  OD1 ASP A 588      35.520  41.070  36.390  1.00  0.00           O
ATOM     69  OD2 ASP A 588      34.130  42.120  37.690  1.00  0.00           O
ATOM     70  C   ASP A 588      34.220  37.320  37.320  1.00  0.00           C
ATOM     71  O   ASP A 588      35.270  36.790  37.040  1.00  0.00           O
ATOM     72  N   ILE A 589      33.260  36.630  37.960  1.00  0.00           N
ATOM     73  HN  ILE A 589      32.460  37.200  38.110  1.00  0.00           H
ATOM     74  CA  ILE A 589      33.350  35.230  38.440  1.00  0.00           C
ATOM     75  HA  ILE A 589      34.270  35.240  39.000  1.00  0.00           H
ATOM     76  CB  ILE A 589      32.200  34.820  39.350  1.00  0.00           C
ATOM     77  HB  ILE A 589      31.250  35.100  38.840  1.00  0.00           H
ATOM     78  CG2 ILE A 589      32.210  33.320  39.540  1.00  0.00           C
ATOM     79 HG21 ILE A 589      31.800  32.860  38.620  1.00  0.00           H
ATOM     80 HG22 ILE A 589      31.520  32.980  40.340  1.00  0.00           H
ATOM     81 HG23 ILE A 589      33.270  33.080  39.800  1.00  0.00           H
ATOM     82  CG1 ILE A 589      32.320  35.540  40.720  1.00  0.00           C
ATOM     83 HG11 ILE A 589      32.200  36.620  40.510  1.00  0.00           H
ATOM     84 HG12 ILE A 589      33.350  35.410  41.120  1.00  0.00           H
ATOM     85  CD  ILE A 589      31.350  35.060  41.900  1.00  0.00           C
ATOM     86  HD1 ILE A 589      31.870  34.350  42.580  1.00  0.00           H
ATOM     87  HD2 ILE A 589      30.400  34.630  41.500  1.00  0.00           H
ATOM     88  HD3 ILE A 589      31.040  35.850  42.620  1.00  0.00           H
ATOM     89  C   ILE A 589      33.540  34.300  37.250  1.00  0.00           C
ATOM     90  O   ILE A 589      34.410  33.390  37.200  1.00  0.00           O
ATOM     91  N   LYS A 590      32.750  34.610  36.180  1.00  0.00           N
ATOM     92  HN  LYS A 590      32.150  35.400  36.230  1.00  0.00           H
ATOM     93  CA  LYS A 590      32.810  34.050  34.800  1.00  0.00           C
ATOM     94  HA  LYS A 590      32.720  32.970  34.880  1.00  0.00           H
ATOM     95  CB  LYS A 590      31.720  34.520  33.830  1.00  0.00           C
ATOM     96  HB1 LYS A 590      31.900  34.250  32.760  1.00  0.00           H
ATOM     97  HB2 LYS A 590      31.720  35.630  33.920  1.00  0.00           H
ATOM     98  CG  LYS A 590      30.290  34.100  34.320  1.00  0.00           C
ATOM     99  HG1 LYS A 590      30.100  34.530  35.320  1.00  0.00           H
ATOM    100  HG2 LYS A 590      30.300  32.990  34.350  1.00  0.00           H
ATOM    101  CD  LYS A 590      29.250  34.510  33.220  1.00  0.00           C
ATOM    102  HD1 LYS A 590      29.630  33.910  32.370  1.00  0.00           H
ATOM    103  HD2 LYS A 590      29.350  35.590  33.010  1.00  0.00           H
ATOM    104  CE  LYS A 590      27.860  34.060  33.470  1.00  0.00           C
ATOM    105  HE1 LYS A 590      27.470  34.610  34.360  1.00  0.00           H
ATOM    106  HE2 LYS A 590      27.970  33.000  33.760  1.00  0.00           H
ATOM    107  NZ  LYS A 590      26.960  34.280  32.340  1.00  0.00           N
ATOM    108  HZ1 LYS A 590      27.200  33.610  31.580  1.00  0.00           H
ATOM    109  HZ2 LYS A 590      27.040  35.250  31.980  1.00  0.00           H
ATOM    110  HZ3 LYS A 590      25.950  34.130  32.540  1.00  0.00           H
ATOM    111  C   LYS A 590      34.150  34.300  34.180  1.00  0.00           C
ATOM    112  O   LYS A 590      34.830  33.360  33.670  1.00  0.00           O
ATOM    113  N   ARG A 591      34.680  35.540  34.090  1.00  0.00           N
ATOM    114  HN  ARG A 591      34.040  36.270  34.320  1.00  0.00           H
ATOM    115  CA  ARG A 591      36.040  35.810  33.760  1.00  0.00           C
ATOM    116  HA  ARG A 591      36.120  35.590  32.710  1.00  0.00           H
ATOM    117  CB  ARG A 591      36.320  37.370  33.730  1.00  0.00           C
ATOM    118  HB1 ARG A 591      37.430  37.480  33.660  1.00  0.00           H
ATOM    119  HB2 ARG A 591      35.920  37.840  34.650  1.00  0.00           H
ATOM    120  CG  ARG A 591      35.740  38.050  32.500  1.00  0.00           C
ATOM    121  HG1 ARG A 591      34.640  37.940  32.540  1.00  0.00           H
ATOM    122  HG2 ARG A 591      35.990  37.650  31.500  1.00  0.00           H
ATOM    123  CD  ARG A 591      36.190  39.510  32.660  1.00  0.00           C
ATOM    124  HD1 ARG A 591      36.290  40.120  31.740  1.00  0.00           H
ATOM    125  HD2 ARG A 591      37.210  39.490  33.100  1.00  0.00           H
ATOM    126  NE  ARG A 591      35.190  40.270  33.590  1.00  0.00           N
ATOM    127  HE  ARG A 591      35.270  40.200  34.590  1.00  0.00           H
ATOM    128  CZ  ARG A 591      34.630  41.400  33.320  1.00  0.00           C
ATOM    129  NH1 ARG A 591      34.530  41.910  32.090  1.00  0.00           N
ATOM    130 HH11 ARG A 591      34.290  42.870  32.110  1.00  0.00           H
ATOM    131 HH12 ARG A 591      34.520  41.410  31.230  1.00  0.00           H
ATOM    132  NH2 ARG A 591      34.300  42.260  34.250  1.00  0.00           N
ATOM    133 HH21 ARG A 591      34.400  41.950  35.190  1.00  0.00           H
ATOM    134 HH22 ARG A 591      33.810  43.100  34.010  1.00  0.00           H
ATOM    135  C   ARG A 591      37.180  35.120  34.490  1.00  0.00           C
ATOM    136  O   ARG A 591      38.040  34.440  33.920  1.00  0.00           O
ATOM    137  N   LYS A 592      37.150  35.160  35.810  1.00  0.00           N
ATOM    138  HN  LYS A 592      36.400  35.700  36.210  1.00  0.00           H
ATOM    139  CA  LYS A 592      38.120  34.560  36.720  1.00  0.00           C
ATOM    140  HA  LYS A 592      39.110  34.810  36.370  1.00  0.00           H
ATOM    141  CB  LYS A 592      37.900  35.140  38.100  1.00  0.00           C
ATOM    142  HB1 LYS A 592      36.850  35.070  38.450  1.00  0.00           H
ATOM    143  HB2 LYS A 592      37.880  36.250  38.080  1.00  0.00           H
ATOM    144  CG  LYS A 592      38.690  34.630  39.310  1.00  0.00           C
ATOM    145  HG1 LYS A 592      38.340  33.660  39.700  1.00  0.00           H
ATOM    146  HG2 LYS A 592      38.350  35.310  40.120  1.00  0.00           H
ATOM    147  CD  LYS A 592      40.200  34.760  39.150  1.00  0.00           C
ATOM    148  HD1 LYS A 592      40.590  33.960  38.490  1.00  0.00           H
ATOM    149  HD2 LYS A 592      40.640  34.640  40.170  1.00  0.00           H
ATOM    150  CE  LYS A 592      40.650  36.090  38.510  1.00  0.00           C
ATOM    151  HE1 LYS A 592      39.980  36.950  38.700  1.00  0.00           H
ATOM    152  HE2 LYS A 592      40.690  35.960  37.410  1.00  0.00           H
ATOM    153  NZ  LYS A 592      42.020  36.480  38.850  1.00  0.00           N
ATOM    154  HZ1 LYS A 592      42.040  36.700  39.860  1.00  0.00           H
ATOM    155  HZ2 LYS A 592      42.450  37.290  38.350  1.00  0.00           H
ATOM    156  HZ3 LYS A 592      42.700  35.770  38.520  1.00  0.00           H
ATOM    157  C   LYS A 592      38.080  33.030  36.810  1.00  0.00           C
ATOM    158  O   LYS A 592      39.060  32.440  37.180  1.00  0.00           O
ATOM    159  N   ALA A 593      36.970  32.360  36.450  1.00  0.00           N
ATOM    160  HN  ALA A 593      36.140  32.900  36.430  1.00  0.00           H
ATOM    161  CA  ALA A 593      36.790  30.900  36.520  1.00  0.00           C
ATOM    162  HA  ALA A 593      37.060  30.670  37.540  1.00  0.00           H
ATOM    163  CB  ALA A 593      35.390  30.500  36.280  1.00  0.00           C
ATOM    164  HB1 ALA A 593      34.710  30.840  37.090  1.00  0.00           H
ATOM    165  HB2 ALA A 593      35.500  29.390  36.200  1.00  0.00           H
ATOM    166  HB3 ALA A 593      34.980  31.060  35.420  1.00  0.00           H
ATOM    167  C   ALA A 593      37.780  30.070  35.700  1.00  0.00           C
ATOM    168  O   ALA A 593      38.250  29.090  36.240  1.00  0.00           O
ATOM    169  N   PRO A 594      38.290  30.420  34.490  1.00  0.00           N
ATOM    170  CD  PRO A 594      37.340  30.800  33.420  1.00  0.00           C
ATOM    171  HD1 PRO A 594      37.350  31.900  33.290  1.00  0.00           H
ATOM    172  HD2 PRO A 594      36.300  30.430  33.570  1.00  0.00           H
ATOM    173  CA  PRO A 594      39.540  29.710  34.020  1.00  0.00           C
ATOM    174  HA  PRO A 594      39.520  28.660  34.270  1.00  0.00           H
ATOM    175  CB  PRO A 594      39.420  29.660  32.480  1.00  0.00           C
ATOM    176  HB1 PRO A 594      39.660  28.630  32.160  1.00  0.00           H
ATOM    177  HB2 PRO A 594      40.120  30.390  32.020  1.00  0.00           H
ATOM    178  CG  PRO A 594      37.930  30.110  32.190  1.00  0.00           C
ATOM    179  HG1 PRO A 594      37.810  30.640  31.230  1.00  0.00           H
ATOM    180  HG2 PRO A 594      37.350  29.200  31.950  1.00  0.00           H
ATOM    181  C   PRO A 594      40.830  30.220  34.690  1.00  0.00           C
ATOM    182  O   PRO A 594      41.700  29.390  35.010  1.00  0.00           O
ATOM    183  N   PHE A 595      40.970  31.610  34.890  1.00  0.00           N
ATOM    184  HN  PHE A 595      40.240  32.270  34.700  1.00  0.00           H
ATOM    185  CA  PHE A 595      42.160  32.160  35.490  1.00  0.00           C
ATOM    186  HA  PHE A 595      42.990  31.760  34.920  1.00  0.00           H
ATOM    187  CB  PHE A 595      42.160  33.690  35.540  1.00  0.00           C
ATOM    188  HB1 PHE A 595      43.140  34.110  35.840  1.00  0.00           H
ATOM    189  HB2 PHE A 595      41.490  34.090  36.330  1.00  0.00           H
ATOM    190  CG  PHE A 595      41.780  34.390  34.270  1.00  0.00           C
ATOM    191  CD1 PHE A 595      42.260  33.850  33.050  1.00  0.00           C
ATOM    192  HD1 PHE A 595      42.730  32.870  33.120  1.00  0.00           H
ATOM    193  CE1 PHE A 595      41.880  34.470  31.840  1.00  0.00           C
ATOM    194  HE1 PHE A 595      42.310  33.970  30.980  1.00  0.00           H
ATOM    195  CZ  PHE A 595      41.140  35.630  31.780  1.00  0.00           C
ATOM    196  HZ  PHE A 595      40.960  36.200  30.880  1.00  0.00           H
ATOM    197  CD2 PHE A 595      41.110  35.630  34.210  1.00  0.00           C
ATOM    198  HD2 PHE A 595      40.970  36.280  35.070  1.00  0.00           H
ATOM    199  CE2 PHE A 595      40.730  36.220  33.030  1.00  0.00           C
ATOM    200  HE2 PHE A 595      40.250  37.190  32.980  1.00  0.00           H
ATOM    201  C   PHE A 595      42.500  31.690  36.930  1.00  0.00           C
ATOM    202  O   PHE A 595      43.690  31.380  37.180  1.00  0.00           O
ATOM    203  N   PHE A 596      41.600  31.570  37.890  1.00  0.00           N
ATOM    204  HN  PHE A 596      40.670  31.750  37.570  1.00  0.00           H
ATOM    205  CA  PHE A 596      41.650  30.980  39.230  1.00  0.00           C
ATOM    206  HA  PHE A 596      42.270  31.720  39.700  1.00  0.00           H
ATOM    207  CB  PHE A 596      40.200  30.970  39.830  1.00  0.00           C
ATOM    208  HB1 PHE A 596      39.570  30.240  39.260  1.00  0.00           H
ATOM    209  HB2 PHE A 596      39.960  32.020  39.550  1.00  0.00           H
ATOM    210  CG  PHE A 596      40.160  30.780  41.340  1.00  0.00           C
ATOM    211  CD1 PHE A 596      39.830  31.820  42.170  1.00  0.00           C
ATOM    212  HD1 PHE A 596      39.550  32.790  41.800  1.00  0.00           H
ATOM    213  CE1 PHE A 596      39.750  31.580  43.600  1.00  0.00           C
ATOM    214  HE1 PHE A 596      39.370  32.360  44.230  1.00  0.00           H
ATOM    215  CZ  PHE A 596      39.970  30.270  44.100  1.00  0.00           C
ATOM    216  HZ  PHE A 596      39.830  29.940  45.120  1.00  0.00           H
ATOM    217  CD2 PHE A 596      40.510  29.540  41.850  1.00  0.00           C
ATOM    218  HD2 PHE A 596      40.710  28.760  41.120  1.00  0.00           H
ATOM    219  CE2 PHE A 596      40.320  29.290  43.190  1.00  0.00           C
ATOM    220  HE2 PHE A 596      40.280  28.290  43.600  1.00  0.00           H
ATOM    221  C   PHE A 596      42.300  29.580  39.180  1.00  0.00           C
ATOM    222  O   PHE A 596      43.190  29.210  39.970  1.00  0.00           O
ATOM    223  N   LEU A 597      41.890  28.740  38.200  1.00  0.00           N
ATOM    224  HN  LEU A 597      41.220  29.060  37.530  1.00  0.00           H
ATOM    225  CA  LEU A 597      42.360  27.380  38.090  1.00  0.00           C
ATOM    226  HA  LEU A 597      42.340  26.820  39.020  1.00  0.00           H
ATOM    227  CB  LEU A 597      41.490  26.670  37.030  1.00  0.00           C
ATOM    228  HB1 LEU A 597      41.940  25.680  36.780  1.00  0.00           H
ATOM    229  HB2 LEU A 597      41.530  27.320  36.140  1.00  0.00           H
ATOM    230  CG  LEU A 597      39.980  26.350  37.310  1.00  0.00           C
ATOM    231  HG  LEU A 597      39.440  27.290  37.560  1.00  0.00           H
ATOM    232  CD1 LEU A 597      39.290  25.830  36.060  1.00  0.00           C
ATOM    233 HD11 LEU A 597      38.980  26.610  35.330  1.00  0.00           H
ATOM    234 HD12 LEU A 597      38.270  25.580  36.430  1.00  0.00           H
ATOM    235 HD13 LEU A 597      39.730  24.900  35.610  1.00  0.00           H
ATOM    236  CD2 LEU A 597      39.770  25.240  38.410  1.00  0.00           C
ATOM    237 HD21 LEU A 597      40.230  25.530  39.380  1.00  0.00           H
ATOM    238 HD22 LEU A 597      40.350  24.330  38.130  1.00  0.00           H
ATOM    239 HD23 LEU A 597      38.690  25.060  38.560  1.00  0.00           H
ATOM    240  C   LEU A 597      43.860  27.370  37.700  1.00  0.00           C
ATOM    241  O   LEU A 597      44.620  26.540  38.190  1.00  0.00           O
ATOM    242  N   SER A 598      44.350  28.290  36.800  1.00  0.00           N
ATOM    243  HN  SER A 598      43.680  28.880  36.360  1.00  0.00           H
ATOM    244  CA  SER A 598      45.730  28.340  36.310  1.00  0.00           C
ATOM    245  HA  SER A 598      45.940  27.290  36.170  1.00  0.00           H
ATOM    246  CB  SER A 598      45.850  29.030  34.950  1.00  0.00           C
ATOM    247  HB1 SER A 598      45.370  28.350  34.210  1.00  0.00           H
ATOM    248  HB2 SER A 598      46.940  29.010  34.720  1.00  0.00           H
ATOM    249  OG  SER A 598      45.200  30.310  34.920  1.00  0.00           O
ATOM    250  HG1 SER A 598      44.790  30.390  34.060  1.00  0.00           H
ATOM    251  C   SER A 598      46.660  28.910  37.360  1.00  0.00           C
ATOM    252  O   SER A 598      47.840  28.650  37.260  1.00  0.00           O
ATOM    253  N   ASP A 599      46.150  29.590  38.410  1.00  0.00           N
ATOM    254  HN  ASP A 599      45.210  29.830  38.580  1.00  0.00           H
ATOM    255  CA  ASP A 599      47.000  29.830  39.630  1.00  0.00           C
ATOM    256  HA  ASP A 599      47.820  30.470  39.340  1.00  0.00           H
ATOM    257  CB  ASP A 599      46.230  30.590  40.680  1.00  0.00           C
ATOM    258  HB1 ASP A 599      46.860  30.800  41.570  1.00  0.00           H
ATOM    259  HB2 ASP A 599      45.330  30.130  41.160  1.00  0.00           H
ATOM    260  CG  ASP A 599      45.720  31.950  40.180  1.00  0.00           C
ATOM    261  OD1 ASP A 599      46.300  32.550  39.220  1.00  0.00           O
ATOM    262  OD2 ASP A 599      44.730  32.420  40.800  1.00  0.00           O
ATOM    263  C   ASP A 599      47.600  28.600  40.180  1.00  0.00           C
ATOM    264  O   ASP A 599      48.750  28.410  40.440  1.00  0.00           O
ATOM    265  N   PHE A 600      46.780  27.560  40.360  1.00  0.00           N
ATOM    266  HN  PHE A 600      45.790  27.590  40.170  1.00  0.00           H
ATOM    267  CA  PHE A 600      47.200  26.330  40.910  1.00  0.00           C
ATOM    268  HA  PHE A 600      47.890  26.580  41.710  1.00  0.00           H
ATOM    269  CB  PHE A 600      46.110  25.430  41.380  1.00  0.00           C
ATOM    270  HB1 PHE A 600      46.490  24.410  41.590  1.00  0.00           H
ATOM    271  HB2 PHE A 600      45.310  25.320  40.620  1.00  0.00           H
ATOM    272  CG  PHE A 600      45.600  26.170  42.620  1.00  0.00           C
ATOM    273  CD1 PHE A 600      46.270  26.150  43.890  1.00  0.00           C
ATOM    274  HD1 PHE A 600      47.240  25.730  44.080  1.00  0.00           H
ATOM    275  CE1 PHE A 600      45.620  26.530  45.040  1.00  0.00           C
ATOM    276  HE1 PHE A 600      46.200  26.510  45.950  1.00  0.00           H
ATOM    277  CZ  PHE A 600      44.370  27.170  44.920  1.00  0.00           C
ATOM    278  HZ  PHE A 600      43.880  27.520  45.820  1.00  0.00           H
ATOM    279  CD2 PHE A 600      44.350  26.820  42.580  1.00  0.00           C
ATOM    280  HD2 PHE A 600      43.800  26.910  41.650  1.00  0.00           H
ATOM    281  CE2 PHE A 600      43.760  27.360  43.740  1.00  0.00           C
ATOM    282  HE2 PHE A 600      42.880  27.970  43.730  1.00  0.00           H
ATOM    283  C   PHE A 600      48.150  25.520  39.960  1.00  0.00           C
ATOM    284  O   PHE A 600      49.070  24.830  40.430  1.00  0.00           O
ATOM    285  N   LYS A 601      48.000  25.520  38.610  1.00  0.00           N
ATOM    286  HN  LYS A 601      47.280  26.080  38.240  1.00  0.00           H
ATOM    287  CA  LYS A 601      48.750  24.670  37.730  1.00  0.00           C
ATOM    288  HA  LYS A 601      48.750  23.660  38.100  1.00  0.00           H
ATOM    289  CB  LYS A 601      48.060  24.670  36.360  1.00  0.00           C
ATOM    290  HB1 LYS A 601      48.810  24.420  35.580  1.00  0.00           H
ATOM    291  HB2 LYS A 601      47.810  25.740  36.160  1.00  0.00           H
ATOM    292  CG  LYS A 601      46.810  23.770  36.310  1.00  0.00           C
ATOM    293  HG1 LYS A 601      46.230  23.780  37.250  1.00  0.00           H
ATOM    294  HG2 LYS A 601      47.220  22.740  36.310  1.00  0.00           H
ATOM    295  CD  LYS A 601      45.940  23.950  35.080  1.00  0.00           C
ATOM    296  HD1 LYS A 601      45.400  24.910  35.070  1.00  0.00           H
ATOM    297  HD2 LYS A 601      45.220  23.110  34.950  1.00  0.00           H
ATOM    298  CE  LYS A 601      46.950  23.890  33.810  1.00  0.00           C
ATOM    299  HE1 LYS A 601      47.490  22.920  33.780  1.00  0.00           H
ATOM    300  HE2 LYS A 601      47.780  24.630  33.780  1.00  0.00           H
ATOM    301  NZ  LYS A 601      46.250  23.990  32.580  1.00  0.00           N
ATOM    302  HZ1 LYS A 601      45.420  23.370  32.510  1.00  0.00           H
ATOM    303  HZ2 LYS A 601      46.900  23.740  31.800  1.00  0.00           H
ATOM    304  HZ3 LYS A 601      45.950  24.960  32.370  1.00  0.00           H
ATOM    305  C   LYS A 601      50.170  25.240  37.630  1.00  0.00           C
ATOM    306  O   LYS A 601      51.150  24.570  37.360  1.00  0.00           O
ATOM    307  N   ASP A 602      50.390  26.580  37.880  1.00  0.00           N
ATOM    308  HN  ASP A 602      49.570  27.140  37.920  1.00  0.00           H
ATOM    309  CA  ASP A 602      51.660  27.170  37.950  1.00  0.00           C
ATOM    310  HA  ASP A 602      52.420  26.660  37.380  1.00  0.00           H
ATOM    311  CB  ASP A 602      51.510  28.600  37.300  1.00  0.00           C
ATOM    312  HB1 ASP A 602      52.410  29.240  37.320  1.00  0.00           H
ATOM    313  HB2 ASP A 602      50.910  29.310  37.900  1.00  0.00           H
ATOM    314  CG  ASP A 602      51.030  28.540  35.810  1.00  0.00           C
ATOM    315  OD1 ASP A 602      50.570  29.500  35.250  1.00  0.00           O
ATOM    316  OD2 ASP A 602      51.360  27.530  35.120  1.00  0.00           O
ATOM    317  C   ASP A 602      52.250  27.370  39.390  1.00  0.00           C
ATOM    318  O   ASP A 602      53.310  27.960  39.590  1.00  0.00           O
ATOM    319  N   ALA A 603      51.540  26.830  40.450  1.00  0.00           N
ATOM    320  HN  ALA A 603      50.720  26.300  40.250  1.00  0.00           H
ATOM    321  CA  ALA A 603      51.830  27.030  41.900  1.00  0.00           C
ATOM    322  HA  ALA A 603      51.810  28.080  42.160  1.00  0.00           H
ATOM    323  CB  ALA A 603      50.720  26.370  42.680  1.00  0.00           C
ATOM    324  HB1 ALA A 603      50.770  26.410  43.790  1.00  0.00           H
ATOM    325  HB2 ALA A 603      50.530  25.300  42.440  1.00  0.00           H
ATOM    326  HB3 ALA A 603      49.800  26.880  42.300  1.00  0.00           H
ATOM    327  C   ALA A 603      53.170  26.550  42.310  1.00  0.00           C
ATOM    328  O   ALA A 603      53.980  27.290  42.910  1.00  0.00           O
ATOM    329  N   LEU A 604      53.490  25.290  42.040  1.00  0.00           N
ATOM    330  HN  LEU A 604      52.900  24.610  41.590  1.00  0.00           H
ATOM    331  CA  LEU A 604      54.730  24.640  42.410  1.00  0.00           C
ATOM    332  HA  LEU A 604      55.080  25.060  43.350  1.00  0.00           H
ATOM    333  CB  LEU A 604      54.450  23.150  42.700  1.00  0.00           C
ATOM    334  HB1 LEU A 604      55.440  22.710  42.960  1.00  0.00           H
ATOM    335  HB2 LEU A 604      54.120  22.700  41.750  1.00  0.00           H
ATOM    336  CG  LEU A 604      53.450  22.830  43.850  1.00  0.00           C
ATOM    337  HG  LEU A 604      52.520  23.430  43.750  1.00  0.00           H
ATOM    338  CD1 LEU A 604      53.150  21.310  43.950  1.00  0.00           C
ATOM    339 HD11 LEU A 604      52.650  21.090  44.920  1.00  0.00           H
ATOM    340 HD12 LEU A 604      54.200  20.930  43.940  1.00  0.00           H
ATOM    341 HD13 LEU A 604      52.560  20.960  43.080  1.00  0.00           H
ATOM    342  CD2 LEU A 604      53.980  23.340  45.200  1.00  0.00           C
ATOM    343 HD21 LEU A 604      54.370  24.370  45.080  1.00  0.00           H
ATOM    344 HD22 LEU A 604      54.870  22.740  45.470  1.00  0.00           H
ATOM    345 HD23 LEU A 604      53.190  23.420  45.970  1.00  0.00           H
ATOM    346  C   LEU A 604      55.890  24.950  41.470  1.00  0.00           C
ATOM    347  O   LEU A 604      57.060  24.770  41.760  1.00  0.00           O
ATOM    348  N   SER A 605      55.590  25.560  40.310  1.00  0.00           N
ATOM    349  HN  SER A 605      54.730  26.050  40.190  1.00  0.00           H
ATOM    350  CA  SER A 605      56.480  25.750  39.170  1.00  0.00           C
ATOM    351  HA  SER A 605      57.270  25.020  39.060  1.00  0.00           H
ATOM    352  CB  SER A 605      55.680  25.490  37.880  1.00  0.00           C
ATOM    353  HB1 SER A 605      54.770  26.110  37.710  1.00  0.00           H
ATOM    354  HB2 SER A 605      55.350  24.430  37.900  1.00  0.00           H
ATOM    355  OG  SER A 605      56.430  25.530  36.690  1.00  0.00           O
ATOM    356  HG1 SER A 605      57.160  24.910  36.760  1.00  0.00           H
ATOM    357  C   SER A 605      57.060  27.170  39.220  1.00  0.00           C
ATOM    358  O   SER A 605      56.290  28.070  39.040  1.00  0.00           O
ATOM    359  N   LEU A 606      58.390  27.220  39.370  1.00  0.00           N
ATOM    360  HN  LEU A 606      58.880  26.360  39.430  1.00  0.00           H
ATOM    361  CA  LEU A 606      59.280  28.370  39.420  1.00  0.00           C
ATOM    362  HA  LEU A 606      60.230  27.850  39.460  1.00  0.00           H
ATOM    363  CB  LEU A 606      59.290  29.260  38.130  1.00  0.00           C
ATOM    364  HB1 LEU A 606      59.960  30.140  38.210  1.00  0.00           H
ATOM    365  HB2 LEU A 606      58.300  29.750  37.980  1.00  0.00           H
ATOM    366  CG  LEU A 606      59.660  28.470  36.920  1.00  0.00           C
ATOM    367  HG  LEU A 606      59.360  27.430  37.140  1.00  0.00           H
ATOM    368  CD1 LEU A 606      58.910  28.910  35.710  1.00  0.00           C
ATOM    369 HD11 LEU A 606      58.790  30.000  35.590  1.00  0.00           H
ATOM    370 HD12 LEU A 606      57.960  28.410  35.440  1.00  0.00           H
ATOM    371 HD13 LEU A 606      59.470  28.660  34.790  1.00  0.00           H
ATOM    372  CD2 LEU A 606      61.160  28.430  36.530  1.00  0.00           C
ATOM    373 HD21 LEU A 606      61.630  27.690  37.220  1.00  0.00           H
ATOM    374 HD22 LEU A 606      61.670  29.400  36.640  1.00  0.00           H
ATOM    375 HD23 LEU A 606      61.320  27.900  35.570  1.00  0.00           H
ATOM    376  C   LEU A 606      59.170  29.290  40.590  1.00  0.00           C
ATOM    377  O   LEU A 606      58.140  29.920  40.850  1.00  0.00           O
ATOM    378  N   GLN A 607      60.310  29.260  41.340  1.00  0.00           N
ATOM    379  HN  GLN A 607      61.040  28.620  41.120  1.00  0.00           H
ATOM    380  CA  GLN A 607      60.670  30.180  42.450  1.00  0.00           C
ATOM    381  HA  GLN A 607      61.660  29.910  42.790  1.00  0.00           H
ATOM    382  CB  GLN A 607      60.790  31.600  41.860  1.00  0.00           C
ATOM    383  HB1 GLN A 607      61.000  32.330  42.670  1.00  0.00           H
ATOM    384  HB2 GLN A 607      59.790  31.760  41.410  1.00  0.00           H
ATOM    385  CG  GLN A 607      61.940  31.740  40.850  1.00  0.00           C
ATOM    386  HG1 GLN A 607      61.970  32.800  40.520  1.00  0.00           H
ATOM    387  HG2 GLN A 607      61.790  31.160  39.920  1.00  0.00           H
ATOM    388  CD  GLN A 607      63.240  31.340  41.490  1.00  0.00           C
ATOM    389  OE1 GLN A 607      63.920  30.370  41.090  1.00  0.00           O
ATOM    390  NE2 GLN A 607      63.570  32.050  42.580  1.00  0.00           N
ATOM    391 HE21 GLN A 607      64.380  31.680  43.040  1.00  0.00           H
ATOM    392 HE22 GLN A 607      63.030  32.720  43.090  1.00  0.00           H
ATOM    393  C   GLN A 607      59.840  30.200  43.750  1.00  0.00           C
ATOM    394  O   GLN A 607      59.830  31.180  44.500  1.00  0.00           O
ATOM    395  N   CYS A 608      59.000  29.180  43.880  1.00  0.00           N
ATOM    396  HN  CYS A 608      59.110  28.430  43.250  1.00  0.00           H
ATOM    397  CA  CYS A 608      57.900  29.100  44.800  1.00  0.00           C
ATOM    398  HA  CYS A 608      57.310  29.990  44.700  1.00  0.00           H
ATOM    399  CB  CYS A 608      57.150  27.700  44.570  1.00  0.00           C
ATOM    400  HB1 CYS A 608      57.920  26.900  44.520  1.00  0.00           H
ATOM    401  HB2 CYS A 608      56.810  27.840  43.520  1.00  0.00           H
ATOM    402  SG  CYS A 608      55.780  27.200  45.650  1.00  0.00           S
ATOM    403  HG1 CYS A 608      54.810  28.080  45.450  1.00  0.00           H
ATOM    404  C   CYS A 608      58.340  29.120  46.260  1.00  0.00           C
ATOM    405  O   CYS A 608      57.750  29.900  47.020  1.00  0.00           O
ATOM    406  N   LEU A 609      59.410  28.500  46.740  1.00  0.00           N
ATOM    407  HN  LEU A 609      59.780  27.740  46.200  1.00  0.00           H
ATOM    408  CA  LEU A 609      59.850  28.530  48.130  1.00  0.00           C
ATOM    409  HA  LEU A 609      59.000  28.490  48.800  1.00  0.00           H
ATOM    410  CB  LEU A 609      60.720  27.270  48.340  1.00  0.00           C
ATOM    411  HB1 LEU A 609      60.910  27.140  49.430  1.00  0.00           H
ATOM    412  HB2 LEU A 609      61.620  27.360  47.690  1.00  0.00           H
ATOM    413  CG  LEU A 609      59.910  25.980  47.940  1.00  0.00           C
ATOM    414  HG  LEU A 609      59.660  26.010  46.860  1.00  0.00           H
ATOM    415  CD1 LEU A 609      60.780  24.680  48.070  1.00  0.00           C
ATOM    416 HD11 LEU A 609      61.490  24.650  47.210  1.00  0.00           H
ATOM    417 HD12 LEU A 609      60.120  23.780  48.120  1.00  0.00           H
ATOM    418 HD13 LEU A 609      61.370  24.710  49.000  1.00  0.00           H
ATOM    419  CD2 LEU A 609      58.660  25.580  48.770  1.00  0.00           C
ATOM    420 HD21 LEU A 609      58.960  25.410  49.830  1.00  0.00           H
ATOM    421 HD22 LEU A 609      58.230  24.620  48.390  1.00  0.00           H
ATOM    422 HD23 LEU A 609      57.940  26.420  48.740  1.00  0.00           H
ATOM    423  C   LEU A 609      60.560  29.820  48.530  1.00  0.00           C
ATOM    424  O   LEU A 609      60.380  30.430  49.590  1.00  0.00           O
ATOM    425  N   ALA A 610      61.380  30.340  47.580  1.00  0.00           N
ATOM    426  HN  ALA A 610      61.450  29.930  46.670  1.00  0.00           H
ATOM    427  CA  ALA A 610      62.160  31.550  47.590  1.00  0.00           C
ATOM    428  HA  ALA A 610      62.640  31.660  48.550  1.00  0.00           H
ATOM    429  CB  ALA A 610      63.120  31.720  46.340  1.00  0.00           C
ATOM    430  HB1 ALA A 610      62.680  31.540  45.340  1.00  0.00           H
ATOM    431  HB2 ALA A 610      63.870  30.910  46.400  1.00  0.00           H
ATOM    432  HB3 ALA A 610      63.570  32.740  46.450  1.00  0.00           H
ATOM    433  C   ALA A 610      61.210  32.730  47.630  1.00  0.00           C
ATOM    434  O   ALA A 610      61.510  33.730  48.290  1.00  0.00           O
ATOM    435  N   SER A 611      60.020  32.640  47.070  1.00  0.00           N
ATOM    436  HN  SER A 611      59.800  31.870  46.470  1.00  0.00           H
ATOM    437  CA  SER A 611      58.980  33.660  47.290  1.00  0.00           C
ATOM    438  HA  SER A 611      59.430  34.620  47.080  1.00  0.00           H
ATOM    439  CB  SER A 611      57.850  33.510  46.230  1.00  0.00           C
ATOM    440  HB1 SER A 611      57.500  32.470  46.420  1.00  0.00           H
ATOM    441  HB2 SER A 611      58.260  33.410  45.200  1.00  0.00           H
ATOM    442  OG  SER A 611      56.750  34.390  46.170  1.00  0.00           O
ATOM    443  HG1 SER A 611      56.980  35.250  45.810  1.00  0.00           H
ATOM    444  C   SER A 611      58.410  33.680  48.740  1.00  0.00           C
ATOM    445  O   SER A 611      58.320  34.700  49.340  1.00  0.00           O
ATOM    446  N   ILE A 612      58.200  32.480  49.240  1.00  0.00           N
ATOM    447  HN  ILE A 612      58.310  31.730  48.600  1.00  0.00           H
ATOM    448  CA  ILE A 612      57.510  32.300  50.540  1.00  0.00           C
ATOM    449  HA  ILE A 612      56.680  32.980  50.680  1.00  0.00           H
ATOM    450  CB  ILE A 612      57.090  30.770  50.690  1.00  0.00           C
ATOM    451  HB  ILE A 612      57.950  30.110  50.460  1.00  0.00           H
ATOM    452  CG2 ILE A 612      56.640  30.510  52.140  1.00  0.00           C
ATOM    453 HG21 ILE A 612      55.800  31.180  52.440  1.00  0.00           H
ATOM    454 HG22 ILE A 612      57.510  30.650  52.810  1.00  0.00           H
ATOM    455 HG23 ILE A 612      56.320  29.480  52.390  1.00  0.00           H
ATOM    456  CG1 ILE A 612      55.910  30.460  49.850  1.00  0.00           C
ATOM    457 HG11 ILE A 612      56.030  30.990  48.880  1.00  0.00           H
ATOM    458 HG12 ILE A 612      54.990  30.900  50.300  1.00  0.00           H
ATOM    459  CD  ILE A 612      55.840  28.970  49.600  1.00  0.00           C
ATOM    460  HD1 ILE A 612      55.730  28.320  50.490  1.00  0.00           H
ATOM    461  HD2 ILE A 612      56.660  28.550  48.980  1.00  0.00           H
ATOM    462  HD3 ILE A 612      54.920  28.780  48.980  1.00  0.00           H
ATOM    463  C   ILE A 612      58.320  32.710  51.650  1.00  0.00           C
ATOM    464  O   ILE A 612      57.840  33.430  52.520  1.00  0.00           O
ATOM    465  N   LEU A 613      59.630  32.440  51.690  1.00  0.00           N
ATOM    466  HN  LEU A 613      59.990  31.950  50.900  1.00  0.00           H
ATOM    467  CA  LEU A 613      60.660  32.830  52.700  1.00  0.00           C
ATOM    468  HA  LEU A 613      60.370  32.570  53.700  1.00  0.00           H
ATOM    469  CB  LEU A 613      61.920  32.000  52.420  1.00  0.00           C
ATOM    470  HB1 LEU A 613      62.390  32.280  51.460  1.00  0.00           H
ATOM    471  HB2 LEU A 613      61.530  30.960  52.370  1.00  0.00           H
ATOM    472  CG  LEU A 613      63.100  32.150  53.430  1.00  0.00           C
ATOM    473  HG  LEU A 613      63.410  33.220  53.480  1.00  0.00           H
ATOM    474  CD1 LEU A 613      62.650  31.770  54.890  1.00  0.00           C
ATOM    475 HD11 LEU A 613      61.840  32.450  55.230  1.00  0.00           H
ATOM    476 HD12 LEU A 613      63.470  31.680  55.610  1.00  0.00           H
ATOM    477 HD13 LEU A 613      62.160  30.780  54.810  1.00  0.00           H
ATOM    478  CD2 LEU A 613      64.260  31.230  53.030  1.00  0.00           C
ATOM    479 HD21 LEU A 613      64.470  31.490  51.970  1.00  0.00           H
ATOM    480 HD22 LEU A 613      63.960  30.160  53.050  1.00  0.00           H
ATOM    481 HD23 LEU A 613      65.120  31.350  53.720  1.00  0.00           H
ATOM    482  C   LEU A 613      60.860  34.310  52.780  1.00  0.00           C
ATOM    483  O   LEU A 613      60.860  34.840  53.900  1.00  0.00           O
ATOM    484  N   PHE A 614      61.010  35.080  51.690  1.00  0.00           N
ATOM    485  HN  PHE A 614      60.970  34.580  50.830  1.00  0.00           H
ATOM    486  CA  PHE A 614      61.060  36.570  51.650  1.00  0.00           C
ATOM    487  HA  PHE A 614      61.880  36.960  52.220  1.00  0.00           H
ATOM    488  CB  PHE A 614      61.420  36.930  50.200  1.00  0.00           C
ATOM    489  HB1 PHE A 614      60.720  36.300  49.600  1.00  0.00           H
ATOM    490  HB2 PHE A 614      62.450  36.650  49.910  1.00  0.00           H
ATOM    491  CG  PHE A 614      61.250  38.390  49.820  1.00  0.00           C
ATOM    492  CD1 PHE A 614      60.620  38.870  48.610  1.00  0.00           C
ATOM    493  HD1 PHE A 614      60.220  38.170  47.890  1.00  0.00           H
ATOM    494  CE1 PHE A 614      60.390  40.250  48.430  1.00  0.00           C
ATOM    495  HE1 PHE A 614      60.000  40.620  47.490  1.00  0.00           H
ATOM    496  CZ  PHE A 614      60.750  41.210  49.400  1.00  0.00           C
ATOM    497  HZ  PHE A 614      60.580  42.270  49.360  1.00  0.00           H
ATOM    498  CD2 PHE A 614      61.640  39.380  50.720  1.00  0.00           C
ATOM    499  HD2 PHE A 614      62.210  39.150  51.620  1.00  0.00           H
ATOM    500  CE2 PHE A 614      61.330  40.720  50.580  1.00  0.00           C
ATOM    501  HE2 PHE A 614      61.790  41.420  51.260  1.00  0.00           H
ATOM    502  C   PHE A 614      59.710  37.210  52.140  1.00  0.00           C
ATOM    503  O   PHE A 614      59.630  38.070  52.930  1.00  0.00           O
ATOM    504  N   LEU A 615      58.610  36.770  51.630  1.00  0.00           N
ATOM    505  HN  LEU A 615      58.660  36.110  50.880  1.00  0.00           H
ATOM    506  CA  LEU A 615      57.350  37.290  51.940  1.00  0.00           C
ATOM    507  HA  LEU A 615      57.480  38.360  51.820  1.00  0.00           H
ATOM    508  CB  LEU A 615      56.220  36.830  51.030  1.00  0.00           C
ATOM    509  HB1 LEU A 615      55.210  37.090  51.410  1.00  0.00           H
ATOM    510  HB2 LEU A 615      56.250  35.730  50.960  1.00  0.00           H
ATOM    511  CG  LEU A 615      56.370  37.450  49.600  1.00  0.00           C
ATOM    512  HG  LEU A 615      57.420  37.510  49.260  1.00  0.00           H
ATOM    513  CD1 LEU A 615      55.570  36.400  48.720  1.00  0.00           C
ATOM    514 HD11 LEU A 615      54.520  36.610  49.020  1.00  0.00           H
ATOM    515 HD12 LEU A 615      55.850  35.320  48.760  1.00  0.00           H
ATOM    516 HD13 LEU A 615      55.790  36.620  47.650  1.00  0.00           H
ATOM    517  CD2 LEU A 615      55.770  38.820  49.590  1.00  0.00           C
ATOM    518 HD21 LEU A 615      54.660  38.770  49.500  1.00  0.00           H
ATOM    519 HD22 LEU A 615      56.070  39.350  48.650  1.00  0.00           H
ATOM    520 HD23 LEU A 615      55.970  39.440  50.490  1.00  0.00           H
ATOM    521  C   LEU A 615      56.960  37.000  53.360  1.00  0.00           C
ATOM    522  O   LEU A 615      56.460  37.920  53.990  1.00  0.00           O
ATOM    523  N   TYR A 616      57.220  35.810  54.050  1.00  0.00           N
ATOM    524  HN  TYR A 616      57.570  35.060  53.510  1.00  0.00           H
ATOM    525  CA  TYR A 616      57.000  35.690  55.490  1.00  0.00           C
ATOM    526  HA  TYR A 616      56.060  36.210  55.610  1.00  0.00           H
ATOM    527  CB  TYR A 616      56.940  34.250  55.860  1.00  0.00           C
ATOM    528  HB1 TYR A 616      57.720  33.710  55.300  1.00  0.00           H
ATOM    529  HB2 TYR A 616      56.010  33.660  55.640  1.00  0.00           H
ATOM    530  CG  TYR A 616      57.180  34.000  57.410  1.00  0.00           C
ATOM    531  CD1 TYR A 616      56.060  34.080  58.310  1.00  0.00           C
ATOM    532  HD1 TYR A 616      55.050  34.370  58.050  1.00  0.00           H
ATOM    533  CE1 TYR A 616      56.290  33.730  59.630  1.00  0.00           C
ATOM    534  HE1 TYR A 616      55.450  33.800  60.320  1.00  0.00           H
ATOM    535  CZ  TYR A 616      57.570  33.320  60.100  1.00  0.00           C
ATOM    536  OH  TYR A 616      57.920  32.890  61.390  1.00  0.00           O
ATOM    537  HH  TYR A 616      57.100  32.880  61.890  1.00  0.00           H
ATOM    538  CD2 TYR A 616      58.430  33.650  57.930  1.00  0.00           C
ATOM    539  HD2 TYR A 616      59.280  33.570  57.270  1.00  0.00           H
ATOM    540  CE2 TYR A 616      58.590  33.470  59.280  1.00  0.00           C
ATOM    541  HE2 TYR A 616      59.610  33.270  59.550  1.00  0.00           H
ATOM    542  C   TYR A 616      57.780  36.640  56.350  1.00  0.00           C
ATOM    543  O   TYR A 616      57.220  37.360  57.210  1.00  0.00           O
ATOM    544  N   CYS A 617      59.140  36.840  56.040  1.00  0.00           N
ATOM    545  HN  CYS A 617      59.520  36.380  55.250  1.00  0.00           H
ATOM    546  CA  CYS A 617      60.000  37.790  56.730  1.00  0.00           C
ATOM    547  HA  CYS A 617      59.850  37.710  57.790  1.00  0.00           H
ATOM    548  CB  CYS A 617      61.530  37.590  56.360  1.00  0.00           C
ATOM    549  HB1 CYS A 617      62.080  38.380  56.910  1.00  0.00           H
ATOM    550  HB2 CYS A 617      61.600  37.820  55.280  1.00  0.00           H
ATOM    551  SG  CYS A 617      62.230  35.970  56.810  1.00  0.00           S
ATOM    552  HG1 CYS A 617      62.090  35.430  55.610  1.00  0.00           H
ATOM    553  C   CYS A 617      59.600  39.260  56.550  1.00  0.00           C
ATOM    554  O   CYS A 617      59.580  40.070  57.550  1.00  0.00           O
ATOM    555  N   ALA A 618      59.180  39.600  55.310  1.00  0.00           N
ATOM    556  HN  ALA A 618      59.050  38.880  54.630  1.00  0.00           H
ATOM    557  CA  ALA A 618      58.740  40.860  54.970  1.00  0.00           C
ATOM    558  HA  ALA A 618      59.480  41.540  55.360  1.00  0.00           H
ATOM    559  CB  ALA A 618      58.710  40.900  53.430  1.00  0.00           C
ATOM    560  HB1 ALA A 618      58.240  41.820  53.040  1.00  0.00           H
ATOM    561  HB2 ALA A 618      58.150  40.030  53.040  1.00  0.00           H
ATOM    562  HB3 ALA A 618      59.770  40.840  53.070  1.00  0.00           H
ATOM    563  C   ALA A 618      57.330  41.290  55.520  1.00  0.00           C
ATOM    564  O   ALA A 618      57.150  42.440  55.900  1.00  0.00           O
ATOM    565  N   CYS A 619      56.340  40.360  55.550  1.00  0.00           N
ATOM    566  HN  CYS A 619      56.520  39.420  55.270  1.00  0.00           H
ATOM    567  CA  CYS A 619      55.000  40.720  56.010  1.00  0.00           C
ATOM    568  HA  CYS A 619      54.830  41.760  55.760  1.00  0.00           H
ATOM    569  CB  CYS A 619      53.950  39.770  55.370  1.00  0.00           C
ATOM    570  HB1 CYS A 619      52.960  40.050  55.790  1.00  0.00           H
ATOM    571  HB2 CYS A 619      54.210  38.710  55.560  1.00  0.00           H
ATOM    572  SG  CYS A 619      53.850  40.050  53.540  1.00  0.00           S
ATOM    573  HG1 CYS A 619      54.900  39.340  53.140  1.00  0.00           H
ATOM    574  C   CYS A 619      54.760  40.610  57.510  1.00  0.00           C
ATOM    575  O   CYS A 619      53.800  41.190  58.010  1.00  0.00           O
ATOM    576  N   MET A 620      55.730  39.980  58.170  1.00  0.00           N
ATOM    577  HN  MET A 620      56.420  39.430  57.730  1.00  0.00           H
ATOM    578  CA  MET A 620      55.820  40.040  59.650  1.00  0.00           C
ATOM    579  HA  MET A 620      54.800  39.860  59.960  1.00  0.00           H
ATOM    580  CB  MET A 620      56.740  38.940  60.230  1.00  0.00           C
ATOM    581  HB1 MET A 620      56.810  39.010  61.340  1.00  0.00           H
ATOM    582  HB2 MET A 620      57.730  39.060  59.740  1.00  0.00           H
ATOM    583  CG  MET A 620      56.270  37.500  59.980  1.00  0.00           C
ATOM    584  HG1 MET A 620      57.180  36.930  59.730  1.00  0.00           H
ATOM    585  HG2 MET A 620      55.650  37.490  59.050  1.00  0.00           H
ATOM    586  SD  MET A 620      55.170  36.830  61.260  1.00  0.00           S
ATOM    587  CE  MET A 620      56.490  36.050  62.210  1.00  0.00           C
ATOM    588  HE1 MET A 620      56.980  36.820  62.840  1.00  0.00           H
ATOM    589  HE2 MET A 620      57.350  35.800  61.550  1.00  0.00           H
ATOM    590  HE3 MET A 620      56.110  35.200  62.810  1.00  0.00           H
ATOM    591  C   MET A 620      56.220  41.380  60.230  1.00  0.00           C
ATOM    592  O   MET A 620      55.590  41.810  61.190  1.00  0.00           O
ATOM    593  N   SER A 621      57.350  41.960  59.680  1.00  0.00           N
ATOM    594  HN  SER A 621      57.790  41.400  58.980  1.00  0.00           H
ATOM    595  CA  SER A 621      57.980  43.160  60.130  1.00  0.00           C
ATOM    596  HA  SER A 621      58.420  42.880  61.070  1.00  0.00           H
ATOM    597  CB  SER A 621      59.250  43.400  59.260  1.00  0.00           C
ATOM    598  HB1 SER A 621      59.740  44.350  59.570  1.00  0.00           H
ATOM    599  HB2 SER A 621      58.930  43.590  58.210  1.00  0.00           H
ATOM    600  OG  SER A 621      60.230  42.360  59.310  1.00  0.00           O
ATOM    601  HG1 SER A 621      59.950  41.600  58.800  1.00  0.00           H
ATOM    602  C   SER A 621      57.160  44.470  60.360  1.00  0.00           C
ATOM    603  O   SER A 621      57.380  45.090  61.380  1.00  0.00           O
ATOM    604  N   PRO A 622      56.180  44.960  59.540  1.00  0.00           N
ATOM    605  CD  PRO A 622      56.210  44.680  58.130  1.00  0.00           C
ATOM    606  HD1 PRO A 622      56.170  43.610  57.880  1.00  0.00           H
ATOM    607  HD2 PRO A 622      57.120  45.150  57.700  1.00  0.00           H
ATOM    608  CA  PRO A 622      55.220  45.980  59.950  1.00  0.00           C
ATOM    609  HA  PRO A 622      55.610  46.800  60.530  1.00  0.00           H
ATOM    610  CB  PRO A 622      54.460  46.450  58.640  1.00  0.00           C
ATOM    611  HB1 PRO A 622      54.800  47.420  58.240  1.00  0.00           H
ATOM    612  HB2 PRO A 622      53.360  46.530  58.830  1.00  0.00           H
ATOM    613  CG  PRO A 622      54.860  45.330  57.640  1.00  0.00           C
ATOM    614  HG1 PRO A 622      54.080  44.550  57.700  1.00  0.00           H
ATOM    615  HG2 PRO A 622      55.100  45.770  56.640  1.00  0.00           H
ATOM    616  C   PRO A 622      54.240  45.410  60.960  1.00  0.00           C
ATOM    617  O   PRO A 622      53.950  45.980  61.930  1.00  0.00           O
ATOM    618  N   VAL A 623      53.710  44.220  60.700  1.00  0.00           N
ATOM    619  HN  VAL A 623      54.100  43.810  59.890  1.00  0.00           H
ATOM    620  CA  VAL A 623      52.540  43.720  61.330  1.00  0.00           C
ATOM    621  HA  VAL A 623      51.730  44.440  61.250  1.00  0.00           H
ATOM    622  CB  VAL A 623      51.910  42.510  60.700  1.00  0.00           C
ATOM    623  HB  VAL A 623      52.660  41.730  60.460  1.00  0.00           H
ATOM    624  CG1 VAL A 623      50.690  42.020  61.420  1.00  0.00           C
ATOM    625 HG11 VAL A 623      50.830  41.810  62.500  1.00  0.00           H
ATOM    626 HG12 VAL A 623      50.200  41.190  60.860  1.00  0.00           H
ATOM    627 HG13 VAL A 623      50.000  42.880  61.510  1.00  0.00           H
ATOM    628  CG2 VAL A 623      51.420  42.870  59.330  1.00  0.00           C
ATOM    629 HG21 VAL A 623      50.540  43.530  59.500  1.00  0.00           H
ATOM    630 HG22 VAL A 623      51.140  42.010  58.680  1.00  0.00           H
ATOM    631 HG23 VAL A 623      52.160  43.440  58.740  1.00  0.00           H
ATOM    632  C   VAL A 623      52.710  43.560  62.900  1.00  0.00           C
ATOM    633  O   VAL A 623      52.010  44.030  63.770  1.00  0.00           O
ATOM    634  N   ILE A 624      53.820  42.880  63.290  1.00  0.00           N
ATOM    635  HN  ILE A 624      54.530  42.600  62.630  1.00  0.00           H
ATOM    636  CA  ILE A 624      54.240  42.610  64.650  1.00  0.00           C
ATOM    637  HA  ILE A 624      53.420  42.240  65.240  1.00  0.00           H
ATOM    638  CB  ILE A 624      55.480  41.780  64.660  1.00  0.00           C
ATOM    639  HB  ILE A 624      56.110  42.010  63.770  1.00  0.00           H
ATOM    640  CG2 ILE A 624      56.220  41.940  66.010  1.00  0.00           C
ATOM    641 HG21 ILE A 624      56.730  42.920  66.100  1.00  0.00           H
ATOM    642 HG22 ILE A 624      57.030  41.180  66.050  1.00  0.00           H
ATOM    643 HG23 ILE A 624      55.530  41.710  66.850  1.00  0.00           H
ATOM    644  CG1 ILE A 624      55.080  40.340  64.360  1.00  0.00           C
ATOM    645 HG11 ILE A 624      54.730  40.230  63.320  1.00  0.00           H
ATOM    646 HG12 ILE A 624      54.390  39.900  65.110  1.00  0.00           H
ATOM    647  CD  ILE A 624      56.300  39.370  64.330  1.00  0.00           C
ATOM    648  HD1 ILE A 624      55.840  38.380  64.110  1.00  0.00           H
ATOM    649  HD2 ILE A 624      56.800  39.370  65.330  1.00  0.00           H
ATOM    650  HD3 ILE A 624      57.110  39.640  63.620  1.00  0.00           H
ATOM    651  C   ILE A 624      54.480  43.950  65.360  1.00  0.00           C
ATOM    652  O   ILE A 624      53.900  44.310  66.460  1.00  0.00           O
ATOM    653  N   THR A 625      55.210  44.850  64.730  1.00  0.00           N
ATOM    654  HN  THR A 625      55.530  44.670  63.810  1.00  0.00           H
ATOM    655  CA  THR A 625      55.690  46.080  65.340  1.00  0.00           C
ATOM    656  HA  THR A 625      56.120  45.920  66.320  1.00  0.00           H
ATOM    657  CB  THR A 625      56.780  46.640  64.350  1.00  0.00           C
ATOM    658  HB  THR A 625      56.300  46.750  63.350  1.00  0.00           H
ATOM    659  OG1 THR A 625      57.880  45.750  64.220  1.00  0.00           O
ATOM    660  HG1 THR A 625      58.050  45.640  63.280  1.00  0.00           H
ATOM    661  CG2 THR A 625      57.460  47.870  64.830  1.00  0.00           C
ATOM    662 HG21 THR A 625      58.520  48.030  64.560  1.00  0.00           H
ATOM    663 HG22 THR A 625      57.510  48.040  65.930  1.00  0.00           H
ATOM    664 HG23 THR A 625      56.860  48.790  64.670  1.00  0.00           H
ATOM    665  C   THR A 625      54.540  47.060  65.340  1.00  0.00           C
ATOM    666  O   THR A 625      54.390  47.700  66.380  1.00  0.00           O
ATOM    667  N   PHE A 626      53.760  47.170  64.300  1.00  0.00           N
ATOM    668  HN  PHE A 626      53.880  46.600  63.490  1.00  0.00           H
ATOM    669  CA  PHE A 626      52.550  48.080  64.320  1.00  0.00           C
ATOM    670  HA  PHE A 626      52.820  49.080  64.600  1.00  0.00           H
ATOM    671  CB  PHE A 626      51.820  48.200  62.970  1.00  0.00           C
ATOM    672  HB1 PHE A 626      50.810  48.660  63.080  1.00  0.00           H
ATOM    673  HB2 PHE A 626      51.800  47.170  62.530  1.00  0.00           H
ATOM    674  CG  PHE A 626      52.600  49.120  61.950  1.00  0.00           C
ATOM    675  CD1 PHE A 626      53.270  50.340  62.360  1.00  0.00           C
ATOM    676  HD1 PHE A 626      53.280  50.630  63.390  1.00  0.00           H
ATOM    677  CE1 PHE A 626      54.020  51.120  61.440  1.00  0.00           C
ATOM    678  HE1 PHE A 626      54.560  52.000  61.800  1.00  0.00           H
ATOM    679  CZ  PHE A 626      54.060  50.740  60.090  1.00  0.00           C
ATOM    680  HZ  PHE A 626      54.530  51.420  59.380  1.00  0.00           H
ATOM    681  CD2 PHE A 626      52.610  48.840  60.560  1.00  0.00           C
ATOM    682  HD2 PHE A 626      51.960  48.030  60.280  1.00  0.00           H
ATOM    683  CE2 PHE A 626      53.340  49.600  59.680  1.00  0.00           C
ATOM    684  HE2 PHE A 626      53.170  49.490  58.610  1.00  0.00           H
ATOM    685  C   PHE A 626      51.480  47.710  65.380  1.00  0.00           C
ATOM    686  O   PHE A 626      50.850  48.510  66.050  1.00  0.00           O
ATOM    687  N   GLY A 627      51.240  46.390  65.600  1.00  0.00           N
ATOM    688  HN  GLY A 627      51.670  45.630  65.120  1.00  0.00           H
ATOM    689  CA  GLY A 627      50.390  45.820  66.590  1.00  0.00           C
ATOM    690  HA1 GLY A 627      50.490  44.760  66.480  1.00  0.00           H
ATOM    691  HA2 GLY A 627      49.360  46.130  66.450  1.00  0.00           H
ATOM    692  C   GLY A 627      50.960  46.220  67.980  1.00  0.00           C
ATOM    693  O   GLY A 627      50.220  46.370  68.970  1.00  0.00           O
ATOM    694  N   GLY A 628      52.270  46.360  68.130  1.00  0.00           N
ATOM    695  HN  GLY A 628      52.900  46.020  67.440  1.00  0.00           H
ATOM    696  CA  GLY A 628      52.900  46.920  69.320  1.00  0.00           C
ATOM    697  HA1 GLY A 628      53.930  46.770  69.060  1.00  0.00           H
ATOM    698  HA2 GLY A 628      52.470  46.340  70.120  1.00  0.00           H
ATOM    699  C   GLY A 628      52.660  48.340  69.740  1.00  0.00           C
ATOM    700  O   GLY A 628      52.180  48.650  70.850  1.00  0.00           O
ATOM    701  N   LEU A 629      52.970  49.220  68.830  1.00  0.00           N
ATOM    702  HN  LEU A 629      53.260  48.750  67.980  1.00  0.00           H
ATOM    703  CA  LEU A 629      52.870  50.680  68.920  1.00  0.00           C
ATOM    704  HA  LEU A 629      53.340  50.960  69.860  1.00  0.00           H
ATOM    705  CB  LEU A 629      53.350  51.570  67.620  1.00  0.00           C
ATOM    706  HB1 LEU A 629      53.110  52.630  67.860  1.00  0.00           H
ATOM    707  HB2 LEU A 629      52.760  51.210  66.750  1.00  0.00           H
ATOM    708  CG  LEU A 629      54.810  51.360  67.160  1.00  0.00           C
ATOM    709  HG  LEU A 629      54.970  50.300  66.860  1.00  0.00           H
ATOM    710  CD1 LEU A 629      54.930  52.070  65.750  1.00  0.00           C
ATOM    711 HD11 LEU A 629      55.940  51.980  65.290  1.00  0.00           H
ATOM    712 HD12 LEU A 629      54.560  53.120  65.830  1.00  0.00           H
ATOM    713 HD13 LEU A 629      54.170  51.670  65.040  1.00  0.00           H
ATOM    714  CD2 LEU A 629      55.740  51.780  68.200  1.00  0.00           C
ATOM    715 HD21 LEU A 629      55.590  51.210  69.150  1.00  0.00           H
ATOM    716 HD22 LEU A 629      55.530  52.830  68.490  1.00  0.00           H
ATOM    717 HD23 LEU A 629      56.800  51.700  67.850  1.00  0.00           H
ATOM    718  C   LEU A 629      51.420  51.080  69.130  1.00  0.00           C
ATOM    719  O   LEU A 629      51.230  52.010  69.930  1.00  0.00           O
ATOM    720  N   LEU A 630      50.440  50.550  68.400  1.00  0.00           N
ATOM    721  HN  LEU A 630      50.720  49.980  67.640  1.00  0.00           H
ATOM    722  CA  LEU A 630      49.000  50.900  68.680  1.00  0.00           C
ATOM    723  HA  LEU A 630      49.020  51.910  69.070  1.00  0.00           H
ATOM    724  CB  LEU A 630      48.210  50.770  67.370  1.00  0.00           C
ATOM    725  HB1 LEU A 630      48.420  49.800  66.850  1.00  0.00           H
ATOM    726  HB2 LEU A 630      48.580  51.490  66.610  1.00  0.00           H
ATOM    727  CG  LEU A 630      46.680  51.010  67.320  1.00  0.00           C
ATOM    728  HG  LEU A 630      46.230  50.270  68.020  1.00  0.00           H
ATOM    729  CD1 LEU A 630      46.390  52.500  67.810  1.00  0.00           C
ATOM    730 HD11 LEU A 630      47.290  53.140  67.670  1.00  0.00           H
ATOM    731 HD12 LEU A 630      46.270  52.460  68.910  1.00  0.00           H
ATOM    732 HD13 LEU A 630      45.460  52.900  67.350  1.00  0.00           H
ATOM    733  CD2 LEU A 630      46.050  50.790  65.970  1.00  0.00           C
ATOM    734 HD21 LEU A 630      44.960  50.890  66.040  1.00  0.00           H
ATOM    735 HD22 LEU A 630      46.290  49.790  65.550  1.00  0.00           H
ATOM    736 HD23 LEU A 630      46.420  51.570  65.260  1.00  0.00           H
ATOM    737  C   LEU A 630      48.460  50.100  69.710  1.00  0.00           C
ATOM    738  O   LEU A 630      47.450  50.340  70.360  1.00  0.00           O
ATOM    739  N   GLY A 631      49.100  48.940  70.030  1.00  0.00           N
ATOM    740  HN  GLY A 631      49.840  48.530  69.490  1.00  0.00           H
ATOM    741  CA  GLY A 631      48.730  48.110  71.210  1.00  0.00           C
ATOM    742  HA1 GLY A 631      49.490  47.340  71.210  1.00  0.00           H
ATOM    743  HA2 GLY A 631      47.730  47.760  71.050  1.00  0.00           H
ATOM    744  C   GLY A 631      48.890  48.860  72.570  1.00  0.00           C
ATOM    745  O   GLY A 631      47.910  48.890  73.320  1.00  0.00           O
ATOM    746  N   GLU A 632      50.050  49.440  72.870  1.00  0.00           N
ATOM    747  HN  GLU A 632      50.800  49.330  72.210  1.00  0.00           H
ATOM    748  CA  GLU A 632      50.240  50.330  73.990  1.00  0.00           C
ATOM    749  HA  GLU A 632      49.960  49.810  74.900  1.00  0.00           H
ATOM    750  CB  GLU A 632      51.660  50.850  74.110  1.00  0.00           C
ATOM    751  HB1 GLU A 632      51.850  51.440  75.030  1.00  0.00           H
ATOM    752  HB2 GLU A 632      51.990  51.340  73.170  1.00  0.00           H
ATOM    753  CG  GLU A 632      52.740  49.730  74.250  1.00  0.00           C
ATOM    754  HG1 GLU A 632      52.740  49.160  73.290  1.00  0.00           H
ATOM    755  HG2 GLU A 632      52.420  49.100  75.110  1.00  0.00           H
ATOM    756  CD  GLU A 632      54.140  50.170  74.570  1.00  0.00           C
ATOM    757  OE1 GLU A 632      55.060  50.010  73.680  1.00  0.00           O
ATOM    758  OE2 GLU A 632      54.400  50.620  75.710  1.00  0.00           O
ATOM    759  C   GLU A 632      49.180  51.430  73.970  1.00  0.00           C
ATOM    760  O   GLU A 632      48.540  51.650  75.040  1.00  0.00           O
ATOM    761  N   ALA A 633      48.940  52.160  72.820  1.00  0.00           N
ATOM    762  HN  ALA A 633      49.470  51.970  71.990  1.00  0.00           H
ATOM    763  CA  ALA A 633      47.970  53.240  72.730  1.00  0.00           C
ATOM    764  HA  ALA A 633      48.220  54.040  73.430  1.00  0.00           H
ATOM    765  CB  ALA A 633      48.070  53.970  71.330  1.00  0.00           C
ATOM    766  HB1 ALA A 633      47.700  55.020  71.400  1.00  0.00           H
ATOM    767  HB2 ALA A 633      47.510  53.490  70.490  1.00  0.00           H
ATOM    768  HB3 ALA A 633      49.160  54.080  71.140  1.00  0.00           H
ATOM    769  C   ALA A 633      46.520  52.840  73.100  1.00  0.00           C
ATOM    770  O   ALA A 633      45.810  53.680  73.660  1.00  0.00           O
ATOM    771  N   THR A 634      46.090  51.610  72.680  1.00  0.00           N
ATOM    772  HN  THR A 634      46.780  51.100  72.190  1.00  0.00           H
ATOM    773  CA  THR A 634      44.790  50.940  72.840  1.00  0.00           C
ATOM    774  HA  THR A 634      44.100  51.750  73.030  1.00  0.00           H
ATOM    775  CB  THR A 634      44.410  50.150  71.530  1.00  0.00           C
ATOM    776  HB  THR A 634      44.680  49.080  71.510  1.00  0.00           H
ATOM    777  OG1 THR A 634      44.890  50.740  70.330  1.00  0.00           O
ATOM    778  HG1 THR A 634      45.790  50.400  70.260  1.00  0.00           H
ATOM    779  CG2 THR A 634      42.910  50.130  71.330  1.00  0.00           C
ATOM    780 HG21 THR A 634      42.280  49.640  72.110  1.00  0.00           H
ATOM    781 HG22 THR A 634      42.560  49.690  70.380  1.00  0.00           H
ATOM    782 HG23 THR A 634      42.540  51.180  71.330  1.00  0.00           H
ATOM    783  C   THR A 634      44.930  50.030  74.020  1.00  0.00           C
ATOM    784  O   THR A 634      44.260  49.000  74.090  1.00  0.00           O
ATOM    785  N   GLU A 635      45.840  50.390  74.990  1.00  0.00           N
ATOM    786  HN  GLU A 635      46.430  51.180  74.810  1.00  0.00           H
ATOM    787  CA  GLU A 635      46.130  49.970  76.380  1.00  0.00           C
ATOM    788  HA  GLU A 635      47.190  50.190  76.420  1.00  0.00           H
ATOM    789  CB  GLU A 635      45.410  50.930  77.440  1.00  0.00           C
ATOM    790  HB1 GLU A 635      45.530  50.540  78.470  1.00  0.00           H
ATOM    791  HB2 GLU A 635      44.320  50.880  77.240  1.00  0.00           H
ATOM    792  CG  GLU A 635      45.830  52.390  77.500  1.00  0.00           C
ATOM    793  HG1 GLU A 635      45.780  52.950  76.530  1.00  0.00           H
ATOM    794  HG2 GLU A 635      46.840  52.530  77.930  1.00  0.00           H
ATOM    795  CD  GLU A 635      44.860  53.180  78.430  1.00  0.00           C
ATOM    796  OE1 GLU A 635      43.650  53.240  78.100  1.00  0.00           O
ATOM    797  OE2 GLU A 635      45.340  53.650  79.480  1.00  0.00           O
ATOM    798  C   GLU A 635      45.900  48.450  76.640  1.00  0.00           C
ATOM    799  O   GLU A 635      45.200  47.980  77.560  1.00  0.00           O
ATOM    800  N   GLY A 636      46.470  47.640  75.710  1.00  0.00           N
ATOM    801  HN  GLY A 636      47.060  47.950  74.970  1.00  0.00           H
ATOM    802  CA  GLY A 636      46.400  46.150  75.930  1.00  0.00           C
ATOM    803  HA1 GLY A 636      46.340  45.950  76.990  1.00  0.00           H
ATOM    804  HA2 GLY A 636      47.230  45.630  75.450  1.00  0.00           H
ATOM    805  C   GLY A 636      45.290  45.550  75.210  1.00  0.00           C
ATOM    806  O   GLY A 636      45.320  44.330  75.080  1.00  0.00           O
ATOM    807  N   ARG A 637      44.480  46.350  74.500  1.00  0.00           N
ATOM    808  HN  ARG A 637      44.600  47.340  74.450  1.00  0.00           H
ATOM    809  CA  ARG A 637      43.360  45.840  73.700  1.00  0.00           C
ATOM    810  HA  ARG A 637      43.110  44.840  74.040  1.00  0.00           H
ATOM    811  CB  ARG A 637      42.120  46.700  73.760  1.00  0.00           C
ATOM    812  HB1 ARG A 637      41.330  46.260  73.110  1.00  0.00           H
ATOM    813  HB2 ARG A 637      42.320  47.690  73.310  1.00  0.00           H
ATOM    814  CG  ARG A 637      41.520  46.740  75.200  1.00  0.00           C
ATOM    815  HG1 ARG A 637      41.530  45.760  75.730  1.00  0.00           H
ATOM    816  HG2 ARG A 637      40.490  47.110  75.020  1.00  0.00           H
ATOM    817  CD  ARG A 637      42.140  47.830  76.100  1.00  0.00           C
ATOM    818  HD1 ARG A 637      42.030  48.800  75.570  1.00  0.00           H
ATOM    819  HD2 ARG A 637      43.210  47.740  76.380  1.00  0.00           H
ATOM    820  NE  ARG A 637      41.250  47.870  77.320  1.00  0.00           N
ATOM    821  HE  ARG A 637      40.310  47.520  77.300  1.00  0.00           H
ATOM    822  CZ  ARG A 637      41.640  48.200  78.550  1.00  0.00           C
ATOM    823  NH1 ARG A 637      42.910  48.340  78.840  1.00  0.00           N
ATOM    824 HH11 ARG A 637      43.240  48.530  79.770  1.00  0.00           H
ATOM    825 HH12 ARG A 637      43.440  48.010  78.070  1.00  0.00           H
ATOM    826  NH2 ARG A 637      40.690  48.410  79.470  1.00  0.00           N
ATOM    827 HH21 ARG A 637      39.730  48.360  79.220  1.00  0.00           H
ATOM    828 HH22 ARG A 637      41.080  48.640  80.360  1.00  0.00           H
ATOM    829  C   ARG A 637      43.710  45.780  72.240  1.00  0.00           C
ATOM    830  O   ARG A 637      42.910  45.530  71.330  1.00  0.00           O
ATOM    831  N   LEU A 638      45.010  45.850  71.970  1.00  0.00           N
ATOM    832  HN  LEU A 638      45.760  46.030  72.600  1.00  0.00           H
ATOM    833  CA  LEU A 638      45.630  45.370  70.710  1.00  0.00           C
ATOM    834  HA  LEU A 638      45.120  44.500  70.290  1.00  0.00           H
ATOM    835  CB  LEU A 638      45.590  46.400  69.600  1.00  0.00           C
ATOM    836  HB1 LEU A 638      45.730  47.430  69.950  1.00  0.00           H
ATOM    837  HB2 LEU A 638      44.550  46.440  69.200  1.00  0.00           H
ATOM    838  CG  LEU A 638      46.510  46.200  68.370  1.00  0.00           C
ATOM    839  HG  LEU A 638      47.500  45.910  68.780  1.00  0.00           H
ATOM    840  CD1 LEU A 638      45.990  44.960  67.590  1.00  0.00           C
ATOM    841 HD11 LEU A 638      46.610  44.820  66.690  1.00  0.00           H
ATOM    842 HD12 LEU A 638      44.970  45.250  67.260  1.00  0.00           H
ATOM    843 HD13 LEU A 638      45.680  44.020  68.080  1.00  0.00           H
ATOM    844  CD2 LEU A 638      46.520  47.400  67.460  1.00  0.00           C
ATOM    845 HD21 LEU A 638      46.740  47.010  66.450  1.00  0.00           H
ATOM    846 HD22 LEU A 638      47.070  48.310  67.780  1.00  0.00           H
ATOM    847 HD23 LEU A 638      45.460  47.720  67.380  1.00  0.00           H
ATOM    848  C   LEU A 638      46.960  44.870  71.090  1.00  0.00           C
ATOM    849  O   LEU A 638      47.580  45.360  72.070  1.00  0.00           O
ATOM    850  N   SER A 639      47.480  43.870  70.380  1.00  0.00           N
ATOM    851  HN  SER A 639      46.850  43.340  69.820  1.00  0.00           H
ATOM    852  CA  SER A 639      48.800  43.250  70.640  1.00  0.00           C
ATOM    853  HA  SER A 639      49.460  44.060  70.890  1.00  0.00           H
ATOM    854  CB  SER A 639      48.830  42.150  71.700  1.00  0.00           C
ATOM    855  HB1 SER A 639      48.430  42.540  72.660  1.00  0.00           H
ATOM    856  HB2 SER A 639      49.880  41.830  71.810  1.00  0.00           H
ATOM    857  OG  SER A 639      48.090  40.960  71.270  1.00  0.00           O
ATOM    858  HG1 SER A 639      47.160  41.180  71.310  1.00  0.00           H
ATOM    859  C   SER A 639      49.250  42.720  69.330  1.00  0.00           C
ATOM    860  O   SER A 639      48.520  42.660  68.350  1.00  0.00           O
ATOM    861  N   ALA A 640      50.550  42.400  69.370  1.00  0.00           N
ATOM    862  HN  ALA A 640      51.120  42.630  70.150  1.00  0.00           H
ATOM    863  CA  ALA A 640      51.200  41.710  68.280  1.00  0.00           C
ATOM    864  HA  ALA A 640      51.230  42.420  67.470  1.00  0.00           H
ATOM    865  CB  ALA A 640      52.690  41.460  68.660  1.00  0.00           C
ATOM    866  HB1 ALA A 640      53.360  41.120  67.840  1.00  0.00           H
ATOM    867  HB2 ALA A 640      52.710  40.620  69.390  1.00  0.00           H
ATOM    868  HB3 ALA A 640      53.140  42.420  68.990  1.00  0.00           H
ATOM    869  C   ALA A 640      50.660  40.430  67.750  1.00  0.00           C
ATOM    870  O   ALA A 640      50.610  40.250  66.540  1.00  0.00           O
ATOM    871  N   ILE A 641      50.140  39.550  68.620  1.00  0.00           N
ATOM    872  HN  ILE A 641      50.110  39.770  69.590  1.00  0.00           H
ATOM    873  CA  ILE A 641      49.680  38.230  68.250  1.00  0.00           C
ATOM    874  HA  ILE A 641      50.110  37.920  67.310  1.00  0.00           H
ATOM    875  CB  ILE A 641      50.020  37.210  69.360  1.00  0.00           C
ATOM    876  HB  ILE A 641      49.460  36.300  69.050  1.00  0.00           H
ATOM    877  CG2 ILE A 641      51.580  36.960  69.210  1.00  0.00           C
ATOM    878 HG21 ILE A 641      51.930  36.320  70.050  1.00  0.00           H
ATOM    879 HG22 ILE A 641      52.140  37.910  69.080  1.00  0.00           H
ATOM    880 HG23 ILE A 641      51.820  36.440  68.270  1.00  0.00           H
ATOM    881  CG1 ILE A 641      49.670  37.610  70.840  1.00  0.00           C
ATOM    882 HG11 ILE A 641      48.740  38.220  70.910  1.00  0.00           H
ATOM    883 HG12 ILE A 641      50.570  38.120  71.250  1.00  0.00           H
ATOM    884  CD  ILE A 641      49.400  36.380  71.770  1.00  0.00           C
ATOM    885  HD1 ILE A 641      49.480  36.610  72.850  1.00  0.00           H
ATOM    886  HD2 ILE A 641      50.200  35.610  71.670  1.00  0.00           H
ATOM    887  HD3 ILE A 641      48.410  35.900  71.620  1.00  0.00           H
ATOM    888  C   ILE A 641      48.230  38.350  67.890  1.00  0.00           C
ATOM    889  O   ILE A 641      47.750  37.560  67.100  1.00  0.00           O
ATOM    890  N   GLU A 642      47.460  39.380  68.380  1.00  0.00           N
ATOM    891  HN  GLU A 642      47.740  40.060  69.070  1.00  0.00           H
ATOM    892  CA  GLU A 642      46.050  39.640  67.920  1.00  0.00           C
ATOM    893  HA  GLU A 642      45.550  38.680  67.910  1.00  0.00           H
ATOM    894  CB  GLU A 642      45.320  40.690  68.780  1.00  0.00           C
ATOM    895  HB1 GLU A 642      44.480  41.140  68.220  1.00  0.00           H
ATOM    896  HB2 GLU A 642      46.080  41.490  68.910  1.00  0.00           H
ATOM    897  CG  GLU A 642      44.940  40.060  70.150  1.00  0.00           C
ATOM    898  HG1 GLU A 642      45.900  39.660  70.560  1.00  0.00           H
ATOM    899  HG2 GLU A 642      44.240  39.200  70.130  1.00  0.00           H
ATOM    900  CD  GLU A 642      44.580  41.160  71.170  1.00  0.00           C
ATOM    901  OE1 GLU A 642      45.460  41.640  71.950  1.00  0.00           O
ATOM    902  OE2 GLU A 642      43.430  41.590  71.130  1.00  0.00           O
ATOM    903  C   GLU A 642      46.170  40.160  66.430  1.00  0.00           C
ATOM    904  O   GLU A 642      45.410  39.690  65.570  1.00  0.00           O
ATOM    905  N   SER A 643      47.170  41.020  66.140  1.00  0.00           N
ATOM    906  HN  SER A 643      47.690  41.590  66.780  1.00  0.00           H
ATOM    907  CA  SER A 643      47.600  41.410  64.770  1.00  0.00           C
ATOM    908  HA  SER A 643      46.690  41.790  64.320  1.00  0.00           H
ATOM    909  CB  SER A 643      48.590  42.550  64.670  1.00  0.00           C
ATOM    910  HB1 SER A 643      48.640  43.020  63.650  1.00  0.00           H
ATOM    911  HB2 SER A 643      49.610  42.220  64.950  1.00  0.00           H
ATOM    912  OG  SER A 643      48.300  43.630  65.540  1.00  0.00           O
ATOM    913  HG1 SER A 643      48.480  43.310  66.430  1.00  0.00           H
ATOM    914  C   SER A 643      48.070  40.310  63.840  1.00  0.00           C
ATOM    915  O   SER A 643      47.570  40.190  62.740  1.00  0.00           O
ATOM    916  N   LEU A 644      48.910  39.340  64.300  1.00  0.00           N
ATOM    917  HN  LEU A 644      49.500  39.400  65.110  1.00  0.00           H
ATOM    918  CA  LEU A 644      49.280  38.080  63.470  1.00  0.00           C
ATOM    919  HA  LEU A 644      49.530  38.370  62.470  1.00  0.00           H
ATOM    920  CB  LEU A 644      50.370  37.230  64.040  1.00  0.00           C
ATOM    921  HB1 LEU A 644      50.470  36.420  63.290  1.00  0.00           H
ATOM    922  HB2 LEU A 644      50.030  36.840  65.020  1.00  0.00           H
ATOM    923  CG  LEU A 644      51.800  37.830  64.080  1.00  0.00           C
ATOM    924  HG  LEU A 644      51.820  38.600  64.880  1.00  0.00           H
ATOM    925  CD1 LEU A 644      52.770  36.780  64.550  1.00  0.00           C
ATOM    926 HD11 LEU A 644      53.070  36.020  63.810  1.00  0.00           H
ATOM    927 HD12 LEU A 644      52.510  36.430  65.580  1.00  0.00           H
ATOM    928 HD13 LEU A 644      53.760  37.240  64.750  1.00  0.00           H
ATOM    929  CD2 LEU A 644      52.190  38.350  62.710  1.00  0.00           C
ATOM    930 HD21 LEU A 644      51.550  39.240  62.550  1.00  0.00           H
ATOM    931 HD22 LEU A 644      52.010  37.580  61.930  1.00  0.00           H
ATOM    932 HD23 LEU A 644      53.230  38.740  62.730  1.00  0.00           H
ATOM    933  C   LEU A 644      48.060  37.170  63.240  1.00  0.00           C
ATOM    934  O   LEU A 644      47.890  36.650  62.140  1.00  0.00           O
ATOM    935  N   PHE A 645      47.260  36.900  64.290  1.00  0.00           N
ATOM    936  HN  PHE A 645      47.410  37.160  65.230  1.00  0.00           H
ATOM    937  CA  PHE A 645      45.970  36.170  64.110  1.00  0.00           C
ATOM    938  HA  PHE A 645      46.070  35.250  63.540  1.00  0.00           H
ATOM    939  CB  PHE A 645      45.350  35.840  65.510  1.00  0.00           C
ATOM    940  HB1 PHE A 645      45.360  36.770  66.130  1.00  0.00           H
ATOM    941  HB2 PHE A 645      45.950  35.020  65.950  1.00  0.00           H
ATOM    942  CG  PHE A 645      43.890  35.320  65.530  1.00  0.00           C
ATOM    943  CD1 PHE A 645      43.570  34.100  64.900  1.00  0.00           C
ATOM    944  HD1 PHE A 645      44.390  33.590  64.410  1.00  0.00           H
ATOM    945  CE1 PHE A 645      42.190  33.770  64.780  1.00  0.00           C
ATOM    946  HE1 PHE A 645      42.000  32.820  64.310  1.00  0.00           H
ATOM    947  CZ  PHE A 645      41.330  34.440  65.570  1.00  0.00           C
ATOM    948  HZ  PHE A 645      40.300  34.120  65.610  1.00  0.00           H
ATOM    949  CD2 PHE A 645      42.930  36.160  66.050  1.00  0.00           C
ATOM    950  HD2 PHE A 645      43.250  37.070  66.540  1.00  0.00           H
ATOM    951  CE2 PHE A 645      41.620  35.680  66.180  1.00  0.00           C
ATOM    952  HE2 PHE A 645      40.840  36.160  66.770  1.00  0.00           H
ATOM    953  C   PHE A 645      45.000  36.860  63.130  1.00  0.00           C
ATOM    954  O   PHE A 645      44.380  36.210  62.320  1.00  0.00           O
ATOM    955  N   GLY A 646      44.790  38.220  63.280  1.00  0.00           N
ATOM    956  HN  GLY A 646      45.220  38.770  63.990  1.00  0.00           H
ATOM    957  CA  GLY A 646      44.020  39.020  62.300  1.00  0.00           C
ATOM    958  HA1 GLY A 646      44.090  40.040  62.660  1.00  0.00           H
ATOM    959  HA2 GLY A 646      43.040  38.600  62.180  1.00  0.00           H
ATOM    960  C   GLY A 646      44.510  39.010  60.940  1.00  0.00           C
ATOM    961  O   GLY A 646      43.720  38.780  60.010  1.00  0.00           O
ATOM    962  N   ALA A 647      45.820  39.160  60.680  1.00  0.00           N
ATOM    963  HN  ALA A 647      46.490  39.220  61.420  1.00  0.00           H
ATOM    964  CA  ALA A 647      46.340  39.190  59.360  1.00  0.00           C
ATOM    965  HA  ALA A 647      45.760  39.910  58.790  1.00  0.00           H
ATOM    966  CB  ALA A 647      47.780  39.480  59.260  1.00  0.00           C
ATOM    967  HB1 ALA A 647      48.040  40.550  59.370  1.00  0.00           H
ATOM    968  HB2 ALA A 647      48.160  39.260  58.240  1.00  0.00           H
ATOM    969  HB3 ALA A 647      48.500  38.830  59.800  1.00  0.00           H
ATOM    970  C   ALA A 647      46.160  37.850  58.690  1.00  0.00           C
ATOM    971  O   ALA A 647      45.780  37.760  57.520  1.00  0.00           O
ATOM    972  N   SER A 648      46.430  36.790  59.530  1.00  0.00           N
ATOM    973  HN  SER A 648      46.680  37.060  60.460  1.00  0.00           H
ATOM    974  CA  SER A 648      46.310  35.380  59.170  1.00  0.00           C
ATOM    975  HA  SER A 648      46.900  35.290  58.260  1.00  0.00           H
ATOM    976  CB  SER A 648      46.880  34.540  60.320  1.00  0.00           C
ATOM    977  HB1 SER A 648      46.470  34.890  61.290  1.00  0.00           H
ATOM    978  HB2 SER A 648      47.930  34.890  60.390  1.00  0.00           H
ATOM    979  OG  SER A 648      46.830  33.120  60.190  1.00  0.00           O
ATOM    980  HG1 SER A 648      47.510  32.960  59.540  1.00  0.00           H
ATOM    981  C   SER A 648      44.850  34.950  58.950  1.00  0.00           C
ATOM    982  O   SER A 648      44.560  34.340  57.940  1.00  0.00           O
ATOM    983  N   LEU A 649      43.880  35.250  59.840  1.00  0.00           N
ATOM    984  HN  LEU A 649      44.070  35.700  60.710  1.00  0.00           H
ATOM    985  CA  LEU A 649      42.460  34.860  59.590  1.00  0.00           C
ATOM    986  HA  LEU A 649      42.420  33.790  59.680  1.00  0.00           H
ATOM    987  CB  LEU A 649      41.560  35.540  60.740  1.00  0.00           C
ATOM    988  HB1 LEU A 649      41.180  36.570  60.550  1.00  0.00           H
ATOM    989  HB2 LEU A 649      42.170  35.550  61.670  1.00  0.00           H
ATOM    990  CG  LEU A 649      40.220  34.700  61.090  1.00  0.00           C
ATOM    991  HG  LEU A 649      39.810  35.080  62.050  1.00  0.00           H
ATOM    992  CD1 LEU A 649      39.190  34.940  60.110  1.00  0.00           C
ATOM    993 HD11 LEU A 649      38.150  34.710  60.410  1.00  0.00           H
ATOM    994 HD12 LEU A 649      39.450  34.280  59.240  1.00  0.00           H
ATOM    995 HD13 LEU A 649      39.210  36.000  59.770  1.00  0.00           H
ATOM    996  CD2 LEU A 649      40.430  33.230  61.400  1.00  0.00           C
ATOM    997 HD21 LEU A 649      41.310  33.050  62.050  1.00  0.00           H
ATOM    998 HD22 LEU A 649      40.480  32.650  60.440  1.00  0.00           H
ATOM    999 HD23 LEU A 649      39.600  32.800  62.000  1.00  0.00           H
ATOM   1000  C   LEU A 649      41.970  35.450  58.280  1.00  0.00           C
ATOM   1001  O   LEU A 649      41.500  34.800  57.300  1.00  0.00           O
ATOM   1002  N   THR A 650      42.260  36.740  58.100  1.00  0.00           N
ATOM   1003  HN  THR A 650      42.730  37.100  58.900  1.00  0.00           H
ATOM   1004  CA  THR A 650      41.790  37.530  57.030  1.00  0.00           C
ATOM   1005  HA  THR A 650      40.710  37.440  57.050  1.00  0.00           H
ATOM   1006  CB  THR A 650      42.090  39.010  57.320  1.00  0.00           C
ATOM   1007  HB  THR A 650      43.180  39.190  57.340  1.00  0.00           H
ATOM   1008  OG1 THR A 650      41.730  39.420  58.620  1.00  0.00           O
ATOM   1009  HG1 THR A 650      42.450  39.150  59.200  1.00  0.00           H
ATOM   1010  CG2 THR A 650      41.370  40.030  56.380  1.00  0.00           C
ATOM   1011 HG21 THR A 650      41.710  41.080  56.530  1.00  0.00           H
ATOM   1012 HG22 THR A 650      40.290  40.120  56.620  1.00  0.00           H
ATOM   1013 HG23 THR A 650      41.560  39.760  55.320  1.00  0.00           H
ATOM   1014  C   THR A 650      42.450  37.110  55.720  1.00  0.00           C
ATOM   1015  O   THR A 650      41.740  37.030  54.650  1.00  0.00           O
ATOM   1016  N   GLY A 651      43.740  36.900  55.760  1.00  0.00           N
ATOM   1017  HN  GLY A 651      44.050  37.030  56.700  1.00  0.00           H
ATOM   1018  CA  GLY A 651      44.640  36.580  54.590  1.00  0.00           C
ATOM   1019  HA1 GLY A 651      45.660  36.760  54.890  1.00  0.00           H
ATOM   1020  HA2 GLY A 651      44.250  37.290  53.890  1.00  0.00           H
ATOM   1021  C   GLY A 651      44.490  35.180  54.080  1.00  0.00           C
ATOM   1022  O   GLY A 651      44.570  35.060  52.880  1.00  0.00           O
ATOM   1023  N   ILE A 652      44.250  34.170  54.870  1.00  0.00           N
ATOM   1024  HN  ILE A 652      44.100  34.250  55.850  1.00  0.00           H
ATOM   1025  CA  ILE A 652      44.010  32.870  54.370  1.00  0.00           C
ATOM   1026  HA  ILE A 652      44.790  32.640  53.660  1.00  0.00           H
ATOM   1027  CB  ILE A 652      44.020  31.790  55.460  1.00  0.00           C
ATOM   1028  HB  ILE A 652      43.290  32.100  56.240  1.00  0.00           H
ATOM   1029  CG2 ILE A 652      43.400  30.390  54.890  1.00  0.00           C
ATOM   1030 HG21 ILE A 652      43.390  29.690  55.760  1.00  0.00           H
ATOM   1031 HG22 ILE A 652      44.140  29.990  54.170  1.00  0.00           H
ATOM   1032 HG23 ILE A 652      42.410  30.510  54.390  1.00  0.00           H
ATOM   1033  CG1 ILE A 652      45.420  31.790  56.130  1.00  0.00           C
ATOM   1034 HG11 ILE A 652      45.700  32.800  56.460  1.00  0.00           H
ATOM   1035 HG12 ILE A 652      46.190  31.400  55.420  1.00  0.00           H
ATOM   1036  CD  ILE A 652      45.370  30.860  57.370  1.00  0.00           C
ATOM   1037  HD1 ILE A 652      46.330  30.950  57.940  1.00  0.00           H
ATOM   1038  HD2 ILE A 652      45.220  29.790  57.080  1.00  0.00           H
ATOM   1039  HD3 ILE A 652      44.600  31.070  58.130  1.00  0.00           H
ATOM   1040  C   ILE A 652      42.730  32.870  53.600  1.00  0.00           C
ATOM   1041  O   ILE A 652      42.660  32.300  52.460  1.00  0.00           O
ATOM   1042  N   ALA A 653      41.660  33.440  54.100  1.00  0.00           N
ATOM   1043  HN  ALA A 653      41.770  33.770  55.030  1.00  0.00           H
ATOM   1044  CA  ALA A 653      40.330  33.600  53.490  1.00  0.00           C
ATOM   1045  HA  ALA A 653      40.050  32.590  53.230  1.00  0.00           H
ATOM   1046  CB  ALA A 653      39.490  34.180  54.570  1.00  0.00           C
ATOM   1047  HB1 ALA A 653      38.450  34.450  54.280  1.00  0.00           H
ATOM   1048  HB2 ALA A 653      39.960  35.110  54.960  1.00  0.00           H
ATOM   1049  HB3 ALA A 653      39.430  33.500  55.450  1.00  0.00           H
ATOM   1050  C   ALA A 653      40.440  34.460  52.210  1.00  0.00           C
ATOM   1051  O   ALA A 653      39.800  34.160  51.160  1.00  0.00           O
ATOM   1052  N   TYR A 654      41.200  35.570  52.300  1.00  0.00           N
ATOM   1053  HN  TYR A 654      41.590  35.830  53.180  1.00  0.00           H
ATOM   1054  CA  TYR A 654      41.320  36.400  51.140  1.00  0.00           C
ATOM   1055  HA  TYR A 654      40.320  36.600  50.790  1.00  0.00           H
ATOM   1056  CB  TYR A 654      42.130  37.630  51.540  1.00  0.00           C
ATOM   1057  HB1 TYR A 654      43.080  37.270  51.970  1.00  0.00           H
ATOM   1058  HB2 TYR A 654      41.550  38.100  52.370  1.00  0.00           H
ATOM   1059  CG  TYR A 654      42.330  38.620  50.460  1.00  0.00           C
ATOM   1060  CD1 TYR A 654      43.550  38.720  49.690  1.00  0.00           C
ATOM   1061  HD1 TYR A 654      44.430  38.120  49.860  1.00  0.00           H
ATOM   1062  CE1 TYR A 654      43.560  39.590  48.670  1.00  0.00           C
ATOM   1063  HE1 TYR A 654      44.420  39.800  48.020  1.00  0.00           H
ATOM   1064  CZ  TYR A 654      42.420  40.340  48.280  1.00  0.00           C
ATOM   1065  OH  TYR A 654      42.420  41.020  46.990  1.00  0.00           O
ATOM   1066  HH  TYR A 654      43.320  41.250  46.750  1.00  0.00           H
ATOM   1067  CD2 TYR A 654      41.200  39.430  50.100  1.00  0.00           C
ATOM   1068  HD2 TYR A 654      40.320  39.380  50.730  1.00  0.00           H
ATOM   1069  CE2 TYR A 654      41.240  40.320  49.020  1.00  0.00           C
ATOM   1070  HE2 TYR A 654      40.480  41.030  48.740  1.00  0.00           H
ATOM   1071  C   TYR A 654      42.140  35.580  50.040  1.00  0.00           C
ATOM   1072  O   TYR A 654      41.750  35.490  48.890  1.00  0.00           O
ATOM   1073  N   SER A 655      43.250  34.930  50.410  1.00  0.00           N
ATOM   1074  HN  SER A 655      43.690  34.980  51.300  1.00  0.00           H
ATOM   1075  CA  SER A 655      44.090  34.260  49.420  1.00  0.00           C
ATOM   1076  HA  SER A 655      44.320  35.050  48.710  1.00  0.00           H
ATOM   1077  CB  SER A 655      45.370  33.560  49.980  1.00  0.00           C
ATOM   1078  HB1 SER A 655      45.990  33.150  49.160  1.00  0.00           H
ATOM   1079  HB2 SER A 655      45.160  32.780  50.740  1.00  0.00           H
ATOM   1080  OG  SER A 655      46.070  34.650  50.590  1.00  0.00           O
ATOM   1081  HG1 SER A 655      45.640  34.910  51.410  1.00  0.00           H
ATOM   1082  C   SER A 655      43.410  33.150  48.610  1.00  0.00           C
ATOM   1083  O   SER A 655      43.660  32.930  47.440  1.00  0.00           O
ATOM   1084  N   LEU A 656      42.540  32.380  49.290  1.00  0.00           N
ATOM   1085  HN  LEU A 656      42.330  32.520  50.250  1.00  0.00           H
ATOM   1086  CA  LEU A 656      41.650  31.450  48.660  1.00  0.00           C
ATOM   1087  HA  LEU A 656      42.220  30.740  48.080  1.00  0.00           H
ATOM   1088  CB  LEU A 656      40.860  30.680  49.830  1.00  0.00           C
ATOM   1089  HB1 LEU A 656      40.000  30.110  49.430  1.00  0.00           H
ATOM   1090  HB2 LEU A 656      40.330  31.450  50.420  1.00  0.00           H
ATOM   1091  CG  LEU A 656      41.800  29.760  50.710  1.00  0.00           C
ATOM   1092  HG  LEU A 656      42.520  30.380  51.290  1.00  0.00           H
ATOM   1093  CD1 LEU A 656      40.990  28.820  51.650  1.00  0.00           C
ATOM   1094 HD11 LEU A 656      41.780  28.220  52.160  1.00  0.00           H
ATOM   1095 HD12 LEU A 656      40.400  28.070  51.070  1.00  0.00           H
ATOM   1096 HD13 LEU A 656      40.460  29.380  52.450  1.00  0.00           H
ATOM   1097  CD2 LEU A 656      42.600  28.790  49.830  1.00  0.00           C
ATOM   1098 HD21 LEU A 656      43.110  28.030  50.450  1.00  0.00           H
ATOM   1099 HD22 LEU A 656      43.360  29.320  49.220  1.00  0.00           H
ATOM   1100 HD23 LEU A 656      41.920  28.100  49.260  1.00  0.00           H
ATOM   1101  C   LEU A 656      40.600  32.040  47.690  1.00  0.00           C
ATOM   1102  O   LEU A 656      40.630  31.700  46.510  1.00  0.00           O
ATOM   1103  N   PHE A 657      39.740  32.980  48.140  1.00  0.00           N
ATOM   1104  HN  PHE A 657      39.760  33.210  49.110  1.00  0.00           H
ATOM   1105  CA  PHE A 657      38.550  33.290  47.420  1.00  0.00           C
ATOM   1106  HA  PHE A 657      38.430  32.500  46.700  1.00  0.00           H
ATOM   1107  CB  PHE A 657      37.360  33.480  48.360  1.00  0.00           C
ATOM   1108  HB1 PHE A 657      36.430  33.710  47.800  1.00  0.00           H
ATOM   1109  HB2 PHE A 657      37.480  34.380  48.990  1.00  0.00           H
ATOM   1110  CG  PHE A 657      37.170  32.200  49.160  1.00  0.00           C
ATOM   1111  CD1 PHE A 657      37.150  32.200  50.560  1.00  0.00           C
ATOM   1112  HD1 PHE A 657      37.200  33.190  51.000  1.00  0.00           H
ATOM   1113  CE1 PHE A 657      36.970  31.030  51.340  1.00  0.00           C
ATOM   1114  HE1 PHE A 657      37.170  31.080  52.400  1.00  0.00           H
ATOM   1115  CZ  PHE A 657      36.750  29.800  50.740  1.00  0.00           C
ATOM   1116  HZ  PHE A 657      36.640  28.830  51.190  1.00  0.00           H
ATOM   1117  CD2 PHE A 657      37.110  30.890  48.610  1.00  0.00           C
ATOM   1118  HD2 PHE A 657      37.250  30.770  47.550  1.00  0.00           H
ATOM   1119  CE2 PHE A 657      36.790  29.800  49.370  1.00  0.00           C
ATOM   1120  HE2 PHE A 657      36.640  28.830  48.900  1.00  0.00           H
ATOM   1121  C   PHE A 657      38.710  34.610  46.710  1.00  0.00           C
ATOM   1122  O   PHE A 657      37.850  34.910  45.870  1.00  0.00           O
ATOM   1123  N   ALA A 658      39.710  35.480  46.850  1.00  0.00           N
ATOM   1124  HN  ALA A 658      40.420  35.310  47.510  1.00  0.00           H
ATOM   1125  CA  ALA A 658      39.720  36.780  46.230  1.00  0.00           C
ATOM   1126  HA  ALA A 658      38.770  37.160  46.520  1.00  0.00           H
ATOM   1127  CB  ALA A 658      40.770  37.760  46.770  1.00  0.00           C
ATOM   1128  HB1 ALA A 658      40.750  38.750  46.240  1.00  0.00           H
ATOM   1129  HB2 ALA A 658      41.790  37.400  46.530  1.00  0.00           H
ATOM   1130  HB3 ALA A 658      40.760  37.960  47.860  1.00  0.00           H
ATOM   1131  C   ALA A 658      39.920  36.700  44.720  1.00  0.00           C
ATOM   1132  O   ALA A 658      40.400  35.710  44.080  1.00  0.00           O
ATOM   1133  N   GLY A 659      39.500  37.790  44.060  1.00  0.00           N
ATOM   1134  HN  GLY A 659      39.180  38.580  44.580  1.00  0.00           H
ATOM   1135  CA  GLY A 659      39.620  37.930  42.640  1.00  0.00           C
ATOM   1136  HA1 GLY A 659      39.210  38.900  42.410  1.00  0.00           H
ATOM   1137  HA2 GLY A 659      39.040  37.170  42.140  1.00  0.00           H
ATOM   1138  C   GLY A 659      41.080  37.930  42.260  1.00  0.00           C
ATOM   1139  O   GLY A 659      41.540  37.070  41.460  1.00  0.00           O
ATOM   1140  N   GLN A 660      41.820  38.830  42.900  1.00  0.00           N
ATOM   1141  HN  GLN A 660      41.380  39.340  43.630  1.00  0.00           H
ATOM   1142  CA  GLN A 660      43.270  39.050  42.650  1.00  0.00           C
ATOM   1143  HA  GLN A 660      43.660  38.210  42.090  1.00  0.00           H
ATOM   1144  CB  GLN A 660      43.440  40.380  41.870  1.00  0.00           C
ATOM   1145  HB1 GLN A 660      43.000  41.250  42.410  1.00  0.00           H
ATOM   1146  HB2 GLN A 660      42.960  40.340  40.870  1.00  0.00           H
ATOM   1147  CG  GLN A 660      44.990  40.670  41.900  1.00  0.00           C
ATOM   1148  HG1 GLN A 660      45.500  39.800  41.410  1.00  0.00           H
ATOM   1149  HG2 GLN A 660      45.350  40.810  42.930  1.00  0.00           H
ATOM   1150  CD  GLN A 660      45.470  41.890  41.170  1.00  0.00           C
ATOM   1151  OE1 GLN A 660      45.300  43.020  41.640  1.00  0.00           O
ATOM   1152  NE2 GLN A 660      46.010  41.770  39.940  1.00  0.00           N
ATOM   1153 HE21 GLN A 660      45.990  42.580  39.360  1.00  0.00           H
ATOM   1154 HE22 GLN A 660      46.240  40.910  39.470  1.00  0.00           H
ATOM   1155  C   GLN A 660      43.970  38.940  44.000  1.00  0.00           C
ATOM   1156  O   GLN A 660      44.000  39.950  44.680  1.00  0.00           O
ATOM   1157  N   PRO A 661      44.470  37.860  44.420  1.00  0.00           N
ATOM   1158  CD  PRO A 661      44.470  36.530  43.770  1.00  0.00           C
ATOM   1159  HD1 PRO A 661      44.800  36.630  42.720  1.00  0.00           H
ATOM   1160  HD2 PRO A 661      43.480  36.140  44.100  1.00  0.00           H
ATOM   1161  CA  PRO A 661      45.110  37.820  45.770  1.00  0.00           C
ATOM   1162  HA  PRO A 661      44.390  38.160  46.500  1.00  0.00           H
ATOM   1163  CB  PRO A 661      45.170  36.260  46.030  1.00  0.00           C
ATOM   1164  HB1 PRO A 661      44.270  35.900  46.580  1.00  0.00           H
ATOM   1165  HB2 PRO A 661      46.100  35.990  46.560  1.00  0.00           H
ATOM   1166  CG  PRO A 661      45.350  35.690  44.620  1.00  0.00           C
ATOM   1167  HG1 PRO A 661      46.410  35.870  44.360  1.00  0.00           H
ATOM   1168  HG2 PRO A 661      45.110  34.610  44.450  1.00  0.00           H
ATOM   1169  C   PRO A 661      46.400  38.530  45.870  1.00  0.00           C
ATOM   1170  O   PRO A 661      46.910  38.610  46.990  1.00  0.00           O
ATOM   1171  N   LEU A 662      46.930  39.060  44.650  1.00  0.00           N
ATOM   1172  HN  LEU A 662      46.370  39.040  43.830  1.00  0.00           H
ATOM   1173  CA  LEU A 662      48.220  39.750  44.580  1.00  0.00           C
ATOM   1174  HA  LEU A 662      49.010  39.120  44.950  1.00  0.00           H
ATOM   1175  CB  LEU A 662      48.480  40.160  43.060  1.00  0.00           C
ATOM   1176  HB1 LEU A 662      49.390  40.780  42.990  1.00  0.00           H
ATOM   1177  HB2 LEU A 662      47.560  40.700  42.770  1.00  0.00           H
ATOM   1178  CG  LEU A 662      48.670  38.990  42.110  1.00  0.00           C
ATOM   1179  HG  LEU A 662      47.790  38.320  42.200  1.00  0.00           H
ATOM   1180  CD1 LEU A 662      48.770  39.600  40.670  1.00  0.00           C
ATOM   1181 HD11 LEU A 662      49.610  40.340  40.650  1.00  0.00           H
ATOM   1182 HD12 LEU A 662      47.860  40.170  40.400  1.00  0.00           H
ATOM   1183 HD13 LEU A 662      49.000  38.870  39.880  1.00  0.00           H
ATOM   1184  CD2 LEU A 662      50.010  38.260  42.380  1.00  0.00           C
ATOM   1185 HD21 LEU A 662      50.810  39.010  42.480  1.00  0.00           H
ATOM   1186 HD22 LEU A 662      50.350  37.530  41.630  1.00  0.00           H
ATOM   1187 HD23 LEU A 662      49.930  37.690  43.340  1.00  0.00           H
ATOM   1188  C   LEU A 662      48.280  41.000  45.390  1.00  0.00           C
ATOM   1189  O   LEU A 662      49.310  41.510  45.750  1.00  0.00           O
ATOM   1190  N   THR A 663      47.110  41.550  45.820  1.00  0.00           N
ATOM   1191  HN  THR A 663      46.260  41.160  45.470  1.00  0.00           H
ATOM   1192  CA  THR A 663      46.940  42.670  46.740  1.00  0.00           C
ATOM   1193  HA  THR A 663      47.850  43.250  46.640  1.00  0.00           H
ATOM   1194  CB  THR A 663      45.720  43.600  46.520  1.00  0.00           C
ATOM   1195  HB  THR A 663      45.430  44.190  47.410  1.00  0.00           H
ATOM   1196  OG1 THR A 663      44.580  42.790  46.190  1.00  0.00           O
ATOM   1197  HG1 THR A 663      43.950  43.360  45.760  1.00  0.00           H
ATOM   1198  CG2 THR A 663      46.110  44.460  45.340  1.00  0.00           C
ATOM   1199 HG21 THR A 663      46.320  43.790  44.480  1.00  0.00           H
ATOM   1200 HG22 THR A 663      47.060  44.940  45.660  1.00  0.00           H
ATOM   1201 HG23 THR A 663      45.340  45.220  45.100  1.00  0.00           H
ATOM   1202  C   THR A 663      46.960  42.150  48.170  1.00  0.00           C
ATOM   1203  O   THR A 663      45.980  42.020  48.910  1.00  0.00           O
ATOM   1204  N   ILE A 664      48.170  41.780  48.570  1.00  0.00           N
ATOM   1205  HN  ILE A 664      48.920  41.790  47.910  1.00  0.00           H
ATOM   1206  CA  ILE A 664      48.570  41.500  49.890  1.00  0.00           C
ATOM   1207  HA  ILE A 664      48.240  40.530  50.250  1.00  0.00           H
ATOM   1208  CB  ILE A 664      50.130  41.430  50.160  1.00  0.00           C
ATOM   1209  HB  ILE A 664      50.590  42.440  50.110  1.00  0.00           H
ATOM   1210  CG2 ILE A 664      50.390  41.020  51.630  1.00  0.00           C
ATOM   1211 HG21 ILE A 664      50.010  41.680  52.430  1.00  0.00           H
ATOM   1212 HG22 ILE A 664      51.490  41.020  51.820  1.00  0.00           H
ATOM   1213 HG23 ILE A 664      50.020  40.000  51.880  1.00  0.00           H
ATOM   1214  CG1 ILE A 664      50.770  40.430  49.180  1.00  0.00           C
ATOM   1215 HG11 ILE A 664      51.800  40.190  49.520  1.00  0.00           H
ATOM   1216 HG12 ILE A 664      50.910  40.750  48.120  1.00  0.00           H
ATOM   1217  CD  ILE A 664      50.140  39.070  49.200  1.00  0.00           C
ATOM   1218  HD1 ILE A 664      49.260  39.150  48.520  1.00  0.00           H
ATOM   1219  HD2 ILE A 664      49.850  38.830  50.240  1.00  0.00           H
ATOM   1220  HD3 ILE A 664      50.840  38.260  48.850  1.00  0.00           H
ATOM   1221  C   ILE A 664      47.990  42.390  51.010  1.00  0.00           C
ATOM   1222  O   ILE A 664      48.040  43.630  50.860  1.00  0.00           O
ATOM   1223  N   LEU A 665      47.430  41.900  52.120  1.00  0.00           N
ATOM   1224  HN  LEU A 665      47.500  40.940  52.410  1.00  0.00           H
ATOM   1225  CA  LEU A 665      46.790  42.660  53.170  1.00  0.00           C
ATOM   1226  HA  LEU A 665      46.370  43.500  52.650  1.00  0.00           H
ATOM   1227  CB  LEU A 665      45.600  41.890  53.800  1.00  0.00           C
ATOM   1228  HB1 LEU A 665      44.990  42.690  54.260  1.00  0.00           H
ATOM   1229  HB2 LEU A 665      46.080  41.320  54.610  1.00  0.00           H
ATOM   1230  CG  LEU A 665      44.760  41.020  52.930  1.00  0.00           C
ATOM   1231  HG  LEU A 665      45.480  40.380  52.370  1.00  0.00           H
ATOM   1232  CD1 LEU A 665      43.800  40.230  53.850  1.00  0.00           C
ATOM   1233 HD11 LEU A 665      43.130  41.050  54.160  1.00  0.00           H
ATOM   1234 HD12 LEU A 665      44.250  39.830  54.790  1.00  0.00           H
ATOM   1235 HD13 LEU A 665      43.250  39.440  53.300  1.00  0.00           H
ATOM   1236  CD2 LEU A 665      43.960  41.830  51.840  1.00  0.00           C
ATOM   1237 HD21 LEU A 665      44.540  42.180  50.970  1.00  0.00           H
ATOM   1238 HD22 LEU A 665      43.580  42.780  52.270  1.00  0.00           H
ATOM   1239 HD23 LEU A 665      43.180  41.110  51.510  1.00  0.00           H
ATOM   1240  C   LEU A 665      47.780  43.070  54.160  1.00  0.00           C
ATOM   1241  O   LEU A 665      48.730  42.350  54.440  1.00  0.00           O
ATOM   1242  N   GLY A 666      47.550  44.200  54.800  1.00  0.00           N
ATOM   1243  HN  GLY A 666      46.830  44.840  54.530  1.00  0.00           H
ATOM   1244  CA  GLY A 666      48.360  44.760  55.850  1.00  0.00           C
ATOM   1245  HA1 GLY A 666      49.250  45.210  55.430  1.00  0.00           H
ATOM   1246  HA2 GLY A 666      48.650  43.930  56.460  1.00  0.00           H
ATOM   1247  C   GLY A 666      47.620  45.850  56.640  1.00  0.00           C
ATOM   1248  O   GLY A 666      46.520  46.290  56.320  1.00  0.00           O
ATOM   1249  N   SER A 667      48.200  46.250  57.800  1.00  0.00           N
ATOM   1250  HN  SER A 667      48.970  45.800  58.250  1.00  0.00           H
ATOM   1251  CA  SER A 667      47.690  47.250  58.720  1.00  0.00           C
ATOM   1252  HA  SER A 667      46.610  47.330  58.620  1.00  0.00           H
ATOM   1253  CB  SER A 667      48.040  46.850  60.130  1.00  0.00           C
ATOM   1254  HB1 SER A 667      47.320  46.080  60.500  1.00  0.00           H
ATOM   1255  HB2 SER A 667      47.950  47.700  60.840  1.00  0.00           H
ATOM   1256  OG  SER A 667      49.320  46.170  60.090  1.00  0.00           O
ATOM   1257  HG1 SER A 667      49.420  45.810  60.980  1.00  0.00           H
ATOM   1258  C   SER A 667      48.170  48.580  58.230  1.00  0.00           C
ATOM   1259  O   SER A 667      49.270  48.990  58.290  1.00  0.00           O
ATOM   1260  N   THR A 668      47.270  49.330  57.680  1.00  0.00           N
ATOM   1261  HN  THR A 668      46.300  49.110  57.740  1.00  0.00           H
ATOM   1262  CA  THR A 668      47.690  50.590  57.030  1.00  0.00           C
ATOM   1263  HA  THR A 668      48.710  50.530  56.670  1.00  0.00           H
ATOM   1264  CB  THR A 668      46.950  50.960  55.800  1.00  0.00           C
ATOM   1265  HB  THR A 668      47.430  51.830  55.290  1.00  0.00           H
ATOM   1266  OG1 THR A 668      45.610  51.290  56.010  1.00  0.00           O
ATOM   1267  HG1 THR A 668      45.280  51.590  55.170  1.00  0.00           H
ATOM   1268  CG2 THR A 668      47.050  49.820  54.780  1.00  0.00           C
ATOM   1269 HG21 THR A 668      46.380  49.000  55.120  1.00  0.00           H
ATOM   1270 HG22 THR A 668      48.100  49.450  54.760  1.00  0.00           H
ATOM   1271 HG23 THR A 668      46.750  50.080  53.740  1.00  0.00           H
ATOM   1272  C   THR A 668      47.760  51.790  57.930  1.00  0.00           C
ATOM   1273  O   THR A 668      47.000  51.910  58.880  1.00  0.00           O
ATOM   1274  N   GLY A 669      48.770  52.660  57.630  1.00  0.00           N
ATOM   1275  HN  GLY A 669      49.340  52.380  56.860  1.00  0.00           H
ATOM   1276  CA  GLY A 669      49.050  53.940  58.290  1.00  0.00           C
ATOM   1277  HA1 GLY A 669      49.620  54.550  57.600  1.00  0.00           H
ATOM   1278  HA2 GLY A 669      49.700  53.780  59.140  1.00  0.00           H
ATOM   1279  C   GLY A 669      47.900  54.850  58.660  1.00  0.00           C
ATOM   1280  O   GLY A 669      47.870  55.430  59.730  1.00  0.00           O
ATOM   1281  N   PRO A 670      46.890  55.070  57.770  1.00  0.00           N
ATOM   1282  CD  PRO A 670      47.270  55.260  56.340  1.00  0.00           C
ATOM   1283  HD1 PRO A 670      46.830  54.370  55.830  1.00  0.00           H
ATOM   1284  HD2 PRO A 670      48.360  55.440  56.200  1.00  0.00           H
ATOM   1285  CA  PRO A 670      45.640  55.820  58.160  1.00  0.00           C
ATOM   1286  HA  PRO A 670      46.030  56.670  58.710  1.00  0.00           H
ATOM   1287  CB  PRO A 670      45.090  56.220  56.770  1.00  0.00           C
ATOM   1288  HB1 PRO A 670      44.510  57.180  56.880  1.00  0.00           H
ATOM   1289  HB2 PRO A 670      44.390  55.550  56.250  1.00  0.00           H
ATOM   1290  CG  PRO A 670      46.350  56.420  55.930  1.00  0.00           C
ATOM   1291  HG1 PRO A 670      46.110  56.410  54.840  1.00  0.00           H
ATOM   1292  HG2 PRO A 670      46.780  57.390  56.270  1.00  0.00           H
ATOM   1293  C   PRO A 670      44.710  54.950  59.050  1.00  0.00           C
ATOM   1294  O   PRO A 670      44.020  55.590  59.860  1.00  0.00           O
ATOM   1295  N   VAL A 671      44.690  53.600  58.910  1.00  0.00           N
ATOM   1296  HN  VAL A 671      45.080  53.080  58.160  1.00  0.00           H
ATOM   1297  CA  VAL A 671      43.880  52.880  59.960  1.00  0.00           C
ATOM   1298  HA  VAL A 671      42.910  53.340  59.870  1.00  0.00           H
ATOM   1299  CB  VAL A 671      43.490  51.400  59.600  1.00  0.00           C
ATOM   1300  HB  VAL A 671      44.290  50.820  59.110  1.00  0.00           H
ATOM   1301  CG1 VAL A 671      42.980  50.620  60.810  1.00  0.00           C
ATOM   1302 HG11 VAL A 671      42.180  51.130  61.390  1.00  0.00           H
ATOM   1303 HG12 VAL A 671      43.820  50.510  61.530  1.00  0.00           H
ATOM   1304 HG13 VAL A 671      42.550  49.640  60.510  1.00  0.00           H
ATOM   1305  CG2 VAL A 671      42.280  51.500  58.630  1.00  0.00           C
ATOM   1306 HG21 VAL A 671      41.720  50.550  58.460  1.00  0.00           H
ATOM   1307 HG22 VAL A 671      42.650  52.100  57.790  1.00  0.00           H
ATOM   1308 HG23 VAL A 671      41.480  52.110  59.100  1.00  0.00           H
ATOM   1309  C   VAL A 671      44.380  53.110  61.380  1.00  0.00           C
ATOM   1310  O   VAL A 671      43.680  53.530  62.330  1.00  0.00           O
ATOM   1311  N   LEU A 672      45.700  53.080  61.550  1.00  0.00           N
ATOM   1312  HN  LEU A 672      46.290  52.760  60.820  1.00  0.00           H
ATOM   1313  CA  LEU A 672      46.320  53.310  62.900  1.00  0.00           C
ATOM   1314  HA  LEU A 672      45.910  52.580  63.580  1.00  0.00           H
ATOM   1315  CB  LEU A 672      47.850  53.240  62.820  1.00  0.00           C
ATOM   1316  HB1 LEU A 672      48.280  53.390  63.830  1.00  0.00           H
ATOM   1317  HB2 LEU A 672      48.240  54.050  62.150  1.00  0.00           H
ATOM   1318  CG  LEU A 672      48.520  51.970  62.340  1.00  0.00           C
ATOM   1319  HG  LEU A 672      48.150  51.730  61.320  1.00  0.00           H
ATOM   1320  CD1 LEU A 672      50.070  52.010  62.090  1.00  0.00           C
ATOM   1321 HD11 LEU A 672      50.300  52.940  61.530  1.00  0.00           H
ATOM   1322 HD12 LEU A 672      50.320  51.060  61.580  1.00  0.00           H
ATOM   1323 HD13 LEU A 672      50.610  52.070  63.060  1.00  0.00           H
ATOM   1324  CD2 LEU A 672      48.160  50.790  63.250  1.00  0.00           C
ATOM   1325 HD21 LEU A 672      47.070  50.720  63.460  1.00  0.00           H
ATOM   1326 HD22 LEU A 672      48.730  50.840  64.190  1.00  0.00           H
ATOM   1327 HD23 LEU A 672      48.490  49.840  62.780  1.00  0.00           H
ATOM   1328  C   LEU A 672      46.050  54.640  63.590  1.00  0.00           C
ATOM   1329  O   LEU A 672      45.790  54.810  64.780  1.00  0.00           O
ATOM   1330  N   VAL A 673      45.930  55.670  62.750  1.00  0.00           N
ATOM   1331  HN  VAL A 673      45.950  55.540  61.760  1.00  0.00           H
ATOM   1332  CA  VAL A 673      45.630  56.990  63.200  1.00  0.00           C
ATOM   1333  HA  VAL A 673      45.990  57.140  64.210  1.00  0.00           H
ATOM   1334  CB  VAL A 673      46.290  58.080  62.340  1.00  0.00           C
ATOM   1335  HB  VAL A 673      46.210  57.720  61.290  1.00  0.00           H
ATOM   1336  CG1 VAL A 673      45.720  59.520  62.560  1.00  0.00           C
ATOM   1337 HG11 VAL A 673      45.870  59.700  63.640  1.00  0.00           H
ATOM   1338 HG12 VAL A 673      44.620  59.540  62.420  1.00  0.00           H
ATOM   1339 HG13 VAL A 673      46.240  60.390  62.080  1.00  0.00           H
ATOM   1340  CG2 VAL A 673      47.830  58.040  62.710  1.00  0.00           C
ATOM   1341 HG21 VAL A 673      48.210  57.040  62.430  1.00  0.00           H
ATOM   1342 HG22 VAL A 673      47.860  58.350  63.780  1.00  0.00           H
ATOM   1343 HG23 VAL A 673      48.400  58.830  62.170  1.00  0.00           H
ATOM   1344  C   VAL A 673      44.170  57.180  63.420  1.00  0.00           C
ATOM   1345  O   VAL A 673      43.640  57.700  64.410  1.00  0.00           O
ATOM   1346  N   PHE A 674      43.330  56.590  62.590  1.00  0.00           N
ATOM   1347  HN  PHE A 674      43.590  56.140  61.730  1.00  0.00           H
ATOM   1348  CA  PHE A 674      41.860  56.490  62.920  1.00  0.00           C
ATOM   1349  HA  PHE A 674      41.360  57.450  62.870  1.00  0.00           H
ATOM   1350  CB  PHE A 674      41.180  55.690  61.690  1.00  0.00           C
ATOM   1351  HB1 PHE A 674      41.450  54.630  61.570  1.00  0.00           H
ATOM   1352  HB2 PHE A 674      41.420  56.220  60.750  1.00  0.00           H
ATOM   1353  CG  PHE A 674      39.660  55.620  61.850  1.00  0.00           C
ATOM   1354  CD1 PHE A 674      39.130  54.600  62.690  1.00  0.00           C
ATOM   1355  HD1 PHE A 674      39.820  53.920  63.170  1.00  0.00           H
ATOM   1356  CE1 PHE A 674      37.750  54.550  62.940  1.00  0.00           C
ATOM   1357  HE1 PHE A 674      37.300  53.860  63.640  1.00  0.00           H
ATOM   1358  CZ  PHE A 674      36.930  55.490  62.290  1.00  0.00           C
ATOM   1359  HZ  PHE A 674      35.900  55.500  62.570  1.00  0.00           H
ATOM   1360  CD2 PHE A 674      38.840  56.470  61.160  1.00  0.00           C
ATOM   1361  HD2 PHE A 674      39.180  57.220  60.470  1.00  0.00           H
ATOM   1362  CE2 PHE A 674      37.430  56.410  61.360  1.00  0.00           C
ATOM   1363  HE2 PHE A 674      36.830  57.170  60.890  1.00  0.00           H
ATOM   1364  C   PHE A 674      41.530  55.830  64.320  1.00  0.00           C
ATOM   1365  O   PHE A 674      40.740  56.440  65.100  1.00  0.00           O
ATOM   1366  N   GLU A 675      42.210  54.750  64.620  1.00  0.00           N
ATOM   1367  HN  GLU A 675      42.750  54.310  63.910  1.00  0.00           H
ATOM   1368  CA  GLU A 675      42.200  53.960  65.840  1.00  0.00           C
ATOM   1369  HA  GLU A 675      41.170  53.660  66.000  1.00  0.00           H
ATOM   1370  CB  GLU A 675      42.960  52.650  65.710  1.00  0.00           C
ATOM   1371  HB1 GLU A 675      43.250  52.140  66.650  1.00  0.00           H
ATOM   1372  HB2 GLU A 675      43.920  52.990  65.250  1.00  0.00           H
ATOM   1373  CG  GLU A 675      42.380  51.660  64.670  1.00  0.00           C
ATOM   1374  HG1 GLU A 675      43.130  50.940  64.260  1.00  0.00           H
ATOM   1375  HG2 GLU A 675      41.940  52.100  63.750  1.00  0.00           H
ATOM   1376  CD  GLU A 675      41.380  50.600  65.250  1.00  0.00           C
ATOM   1377  OE1 GLU A 675      40.450  51.170  65.890  1.00  0.00           O
ATOM   1378  OE2 GLU A 675      41.530  49.360  65.140  1.00  0.00           O
ATOM   1379  C   GLU A 675      42.660  54.710  67.110  1.00  0.00           C
ATOM   1380  O   GLU A 675      42.000  54.720  68.110  1.00  0.00           O
ATOM   1381  N   LYS A 676      43.870  55.300  67.120  1.00  0.00           N
ATOM   1382  HN  LYS A 676      44.570  55.080  66.440  1.00  0.00           H
ATOM   1383  CA  LYS A 676      44.290  56.220  68.120  1.00  0.00           C
ATOM   1384  HA  LYS A 676      44.510  55.710  69.050  1.00  0.00           H
ATOM   1385  CB  LYS A 676      45.560  56.900  67.760  1.00  0.00           C
ATOM   1386  HB1 LYS A 676      45.850  57.660  68.510  1.00  0.00           H
ATOM   1387  HB2 LYS A 676      45.370  57.440  66.810  1.00  0.00           H
ATOM   1388  CG  LYS A 676      46.850  56.120  67.600  1.00  0.00           C
ATOM   1389  HG1 LYS A 676      46.700  55.270  66.890  1.00  0.00           H
ATOM   1390  HG2 LYS A 676      47.210  55.570  68.490  1.00  0.00           H
ATOM   1391  CD  LYS A 676      47.980  56.990  67.090  1.00  0.00           C
ATOM   1392  HD1 LYS A 676      48.500  57.390  67.990  1.00  0.00           H
ATOM   1393  HD2 LYS A 676      47.520  57.890  66.650  1.00  0.00           H
ATOM   1394  CE  LYS A 676      48.930  56.160  66.140  1.00  0.00           C
ATOM   1395  HE1 LYS A 676      48.300  55.860  65.280  1.00  0.00           H
ATOM   1396  HE2 LYS A 676      49.290  55.270  66.690  1.00  0.00           H
ATOM   1397  NZ  LYS A 676      50.100  56.990  65.790  1.00  0.00           N
ATOM   1398  HZ1 LYS A 676      49.900  58.010  65.740  1.00  0.00           H
ATOM   1399  HZ2 LYS A 676      50.470  56.790  64.840  1.00  0.00           H
ATOM   1400  HZ3 LYS A 676      50.860  56.740  66.460  1.00  0.00           H
ATOM   1401  C   LYS A 676      43.390  57.470  68.330  1.00  0.00           C
ATOM   1402  O   LYS A 676      42.980  57.760  69.450  1.00  0.00           O
ATOM   1403  N   ILE A 677      43.010  58.220  67.240  1.00  0.00           N
ATOM   1404  HN  ILE A 677      43.230  58.000  66.300  1.00  0.00           H
ATOM   1405  CA  ILE A 677      41.870  59.200  67.380  1.00  0.00           C
ATOM   1406  HA  ILE A 677      42.120  59.840  68.210  1.00  0.00           H
ATOM   1407  CB  ILE A 677      41.650  60.070  66.120  1.00  0.00           C
ATOM   1408  HB  ILE A 677      41.540  59.430  65.220  1.00  0.00           H
ATOM   1409  CG2 ILE A 677      40.410  60.940  66.180  1.00  0.00           C
ATOM   1410 HG21 ILE A 677      39.440  60.400  66.220  1.00  0.00           H
ATOM   1411 HG22 ILE A 677      40.340  61.650  65.320  1.00  0.00           H
ATOM   1412 HG23 ILE A 677      40.500  61.560  67.100  1.00  0.00           H
ATOM   1413  CG1 ILE A 677      42.870  60.940  65.980  1.00  0.00           C
ATOM   1414 HG11 ILE A 677      43.760  60.300  66.160  1.00  0.00           H
ATOM   1415 HG12 ILE A 677      42.750  61.770  66.710  1.00  0.00           H
ATOM   1416  CD  ILE A 677      43.080  61.520  64.570  1.00  0.00           C
ATOM   1417  HD1 ILE A 677      44.090  61.940  64.460  1.00  0.00           H
ATOM   1418  HD2 ILE A 677      42.350  62.330  64.390  1.00  0.00           H
ATOM   1419  HD3 ILE A 677      42.860  60.690  63.850  1.00  0.00           H
ATOM   1420  C   ILE A 677      40.490  58.690  67.860  1.00  0.00           C
ATOM   1421  O   ILE A 677      39.830  59.270  68.700  1.00  0.00           O
ATOM   1422  N   LEU A 678      40.030  57.560  67.370  1.00  0.00           N
ATOM   1423  HN  LEU A 678      40.600  57.190  66.640  1.00  0.00           H
ATOM   1424  CA  LEU A 678      38.750  56.980  67.780  1.00  0.00           C
ATOM   1425  HA  LEU A 678      37.960  57.680  67.600  1.00  0.00           H
ATOM   1426  CB  LEU A 678      38.340  55.680  66.940  1.00  0.00           C
ATOM   1427  HB1 LEU A 678      39.190  54.990  66.730  1.00  0.00           H
ATOM   1428  HB2 LEU A 678      38.250  56.270  66.000  1.00  0.00           H
ATOM   1429  CG  LEU A 678      37.090  54.940  67.400  1.00  0.00           C
ATOM   1430  HG  LEU A 678      37.250  54.590  68.440  1.00  0.00           H
ATOM   1431  CD1 LEU A 678      35.770  55.770  67.380  1.00  0.00           C
ATOM   1432 HD11 LEU A 678      35.810  56.550  68.160  1.00  0.00           H
ATOM   1433 HD12 LEU A 678      34.800  55.230  67.390  1.00  0.00           H
ATOM   1434 HD13 LEU A 678      35.720  56.260  66.380  1.00  0.00           H
ATOM   1435  CD2 LEU A 678      36.930  53.750  66.560  1.00  0.00           C
ATOM   1436 HD21 LEU A 678      37.870  53.180  66.370  1.00  0.00           H
ATOM   1437 HD22 LEU A 678      36.470  53.990  65.580  1.00  0.00           H
ATOM   1438 HD23 LEU A 678      36.300  53.050  67.160  1.00  0.00           H
ATOM   1439  C   LEU A 678      38.780  56.560  69.240  1.00  0.00           C
ATOM   1440  O   LEU A 678      37.850  56.830  69.980  1.00  0.00           O
ATOM   1441  N   TYR A 679      39.830  55.880  69.700  1.00  0.00           N
ATOM   1442  HN  TYR A 679      40.560  55.610  69.060  1.00  0.00           H
ATOM   1443  CA  TYR A 679      39.950  55.370  71.030  1.00  0.00           C
ATOM   1444  HA  TYR A 679      39.050  54.830  71.260  1.00  0.00           H
ATOM   1445  CB  TYR A 679      41.240  54.540  71.160  1.00  0.00           C
ATOM   1446  HB1 TYR A 679      42.110  55.170  70.890  1.00  0.00           H
ATOM   1447  HB2 TYR A 679      41.300  53.720  70.400  1.00  0.00           H
ATOM   1448  CG  TYR A 679      41.420  53.840  72.480  1.00  0.00           C
ATOM   1449  CD1 TYR A 679      42.360  54.370  73.410  1.00  0.00           C
ATOM   1450  HD1 TYR A 679      42.910  55.230  73.050  1.00  0.00           H
ATOM   1451  CE1 TYR A 679      42.610  53.780  74.660  1.00  0.00           C
ATOM   1452  HE1 TYR A 679      43.410  54.160  75.280  1.00  0.00           H
ATOM   1453  CZ  TYR A 679      41.930  52.580  75.030  1.00  0.00           C
ATOM   1454  OH  TYR A 679      42.100  51.930  76.250  1.00  0.00           O
ATOM   1455  HH  TYR A 679      42.820  52.390  76.700  1.00  0.00           H
ATOM   1456  CD2 TYR A 679      40.750  52.660  72.860  1.00  0.00           C
ATOM   1457  HD2 TYR A 679      40.000  52.260  72.190  1.00  0.00           H
ATOM   1458  CE2 TYR A 679      40.970  52.010  74.150  1.00  0.00           C
ATOM   1459  HE2 TYR A 679      40.500  51.060  74.380  1.00  0.00           H
ATOM   1460  C   TYR A 679      40.120  56.490  72.080  1.00  0.00           C
ATOM   1461  O   TYR A 679      39.340  56.540  73.070  1.00  0.00           O
ATOM   1462  N   LYS A 680      40.940  57.490  71.700  1.00  0.00           N
ATOM   1463  HN  LYS A 680      41.240  57.480  70.750  1.00  0.00           H
ATOM   1464  CA  LYS A 680      41.120  58.660  72.520  1.00  0.00           C
ATOM   1465  HA  LYS A 680      41.580  58.310  73.440  1.00  0.00           H
ATOM   1466  CB  LYS A 680      42.230  59.520  71.890  1.00  0.00           C
ATOM   1467  HB1 LYS A 680      41.940  59.790  70.850  1.00  0.00           H
ATOM   1468  HB2 LYS A 680      43.180  58.970  71.720  1.00  0.00           H
ATOM   1469  CG  LYS A 680      42.500  60.840  72.530  1.00  0.00           C
ATOM   1470  HG1 LYS A 680      41.640  61.550  72.480  1.00  0.00           H
ATOM   1471  HG2 LYS A 680      43.400  61.440  72.260  1.00  0.00           H
ATOM   1472  CD  LYS A 680      43.000  60.610  74.000  1.00  0.00           C
ATOM   1473  HD1 LYS A 680      43.830  59.880  74.000  1.00  0.00           H
ATOM   1474  HD2 LYS A 680      42.260  60.150  74.690  1.00  0.00           H
ATOM   1475  CE  LYS A 680      43.540  61.900  74.710  1.00  0.00           C
ATOM   1476  HE1 LYS A 680      44.520  62.050  74.200  1.00  0.00           H
ATOM   1477  HE2 LYS A 680      43.740  61.670  75.780  1.00  0.00           H
ATOM   1478  NZ  LYS A 680      42.690  63.020  74.620  1.00  0.00           N
ATOM   1479  HZ1 LYS A 680      41.680  62.810  74.710  1.00  0.00           H
ATOM   1480  HZ2 LYS A 680      42.720  63.410  73.650  1.00  0.00           H
ATOM   1481  HZ3 LYS A 680      42.870  63.770  75.320  1.00  0.00           H
ATOM   1482  C   LYS A 680      39.840  59.530  72.710  1.00  0.00           C
ATOM   1483  O   LYS A 680      39.500  60.030  73.780  1.00  0.00           O
ATOM   1484  N   PHE A 681      39.010  59.670  71.650  1.00  0.00           N
ATOM   1485  HN  PHE A 681      39.220  59.190  70.810  1.00  0.00           H
ATOM   1486  CA  PHE A 681      37.690  60.340  71.840  1.00  0.00           C
ATOM   1487  HA  PHE A 681      37.820  61.370  72.190  1.00  0.00           H
ATOM   1488  CB  PHE A 681      37.010  60.410  70.470  1.00  0.00           C
ATOM   1489  HB1 PHE A 681      36.700  59.430  70.090  1.00  0.00           H
ATOM   1490  HB2 PHE A 681      37.790  60.720  69.730  1.00  0.00           H
ATOM   1491  CG  PHE A 681      35.850  61.480  70.370  1.00  0.00           C
ATOM   1492  CD1 PHE A 681      36.010  62.810  69.920  1.00  0.00           C
ATOM   1493  HD1 PHE A 681      36.990  63.150  69.610  1.00  0.00           H
ATOM   1494  CE1 PHE A 681      34.970  63.770  70.140  1.00  0.00           C
ATOM   1495  HE1 PHE A 681      35.100  64.810  69.880  1.00  0.00           H
ATOM   1496  CZ  PHE A 681      33.740  63.360  70.690  1.00  0.00           C
ATOM   1497  HZ  PHE A 681      32.930  64.020  70.980  1.00  0.00           H
ATOM   1498  CD2 PHE A 681      34.650  61.030  70.950  1.00  0.00           C
ATOM   1499  HD2 PHE A 681      34.580  60.060  71.410  1.00  0.00           H
ATOM   1500  CE2 PHE A 681      33.640  62.020  71.060  1.00  0.00           C
ATOM   1501  HE2 PHE A 681      32.740  61.660  71.550  1.00  0.00           H
ATOM   1502  C   PHE A 681      36.830  59.590  72.780  1.00  0.00           C
ATOM   1503  O   PHE A 681      36.070  60.150  73.620  1.00  0.00           O
ATOM   1504  N   CYS A 682      36.820  58.210  72.600  1.00  0.00           N
ATOM   1505  HN  CYS A 682      37.340  57.710  71.900  1.00  0.00           H
ATOM   1506  CA  CYS A 682      36.050  57.320  73.380  1.00  0.00           C
ATOM   1507  HA  CYS A 682      35.010  57.610  73.320  1.00  0.00           H
ATOM   1508  CB  CYS A 682      36.000  55.820  72.900  1.00  0.00           C
ATOM   1509  HB1 CYS A 682      35.520  55.080  73.580  1.00  0.00           H
ATOM   1510  HB2 CYS A 682      37.020  55.380  72.960  1.00  0.00           H
ATOM   1511  SG  CYS A 682      35.170  55.530  71.240  1.00  0.00           S
ATOM   1512  HG1 CYS A 682      36.070  56.130  70.470  1.00  0.00           H
ATOM   1513  C   CYS A 682      36.360  57.310  74.850  1.00  0.00           C
ATOM   1514  O   CYS A 682      35.470  57.470  75.750  1.00  0.00           O
ATOM   1515  N   ARG A 683      37.710  57.320  75.070  1.00  0.00           N
ATOM   1516  HN  ARG A 683      38.310  57.090  74.310  1.00  0.00           H
ATOM   1517  CA  ARG A 683      38.280  57.490  76.360  1.00  0.00           C
ATOM   1518  HA  ARG A 683      37.660  56.910  77.020  1.00  0.00           H
ATOM   1519  CB  ARG A 683      39.730  57.020  76.440  1.00  0.00           C
ATOM   1520  HB1 ARG A 683      40.290  57.420  77.320  1.00  0.00           H
ATOM   1521  HB2 ARG A 683      40.070  57.390  75.450  1.00  0.00           H
ATOM   1522  CG  ARG A 683      40.040  55.510  76.400  1.00  0.00           C
ATOM   1523  HG1 ARG A 683      40.920  55.290  77.040  1.00  0.00           H
ATOM   1524  HG2 ARG A 683      40.120  55.220  75.340  1.00  0.00           H
ATOM   1525  CD  ARG A 683      38.880  54.710  77.030  1.00  0.00           C
ATOM   1526  HD1 ARG A 683      37.980  54.690  76.370  1.00  0.00           H
ATOM   1527  HD2 ARG A 683      38.540  55.170  78.000  1.00  0.00           H
ATOM   1528  NE  ARG A 683      39.240  53.260  77.340  1.00  0.00           N
ATOM   1529  HE  ARG A 683      40.190  52.970  77.190  1.00  0.00           H
ATOM   1530  CZ  ARG A 683      38.440  52.240  77.500  1.00  0.00           C
ATOM   1531  NH1 ARG A 683      37.150  52.330  77.600  1.00  0.00           N
ATOM   1532 HH11 ARG A 683      36.800  53.250  77.730  1.00  0.00           H
ATOM   1533 HH12 ARG A 683      36.570  51.530  77.780  1.00  0.00           H
ATOM   1534  NH2 ARG A 683      38.980  51.060  77.640  1.00  0.00           N
ATOM   1535 HH21 ARG A 683      39.950  51.000  77.870  1.00  0.00           H
ATOM   1536 HH22 ARG A 683      38.400  50.330  78.000  1.00  0.00           H
ATOM   1537  C   ARG A 683      38.040  58.880  77.000  1.00  0.00           C
ATOM   1538  O   ARG A 683      37.630  58.940  78.180  1.00  0.00           O
ATOM   1539  N   ASP A 684      38.160  59.980  76.250  1.00  0.00           N
ATOM   1540  HN  ASP A 684      38.630  60.010  75.380  1.00  0.00           H
ATOM   1541  CA  ASP A 684      37.840  61.250  76.800  1.00  0.00           C
ATOM   1542  HA  ASP A 684      38.480  61.450  77.650  1.00  0.00           H
ATOM   1543  CB  ASP A 684      38.210  62.460  75.850  1.00  0.00           C
ATOM   1544  HB1 ASP A 684      37.930  63.470  76.210  1.00  0.00           H
ATOM   1545  HB2 ASP A 684      37.700  62.400  74.870  1.00  0.00           H
ATOM   1546  CG  ASP A 684      39.710  62.510  75.520  1.00  0.00           C
ATOM   1547  OD1 ASP A 684      40.570  61.960  76.260  1.00  0.00           O
ATOM   1548  OD2 ASP A 684      39.990  63.490  74.770  1.00  0.00           O
ATOM   1549  C   ASP A 684      36.400  61.480  77.290  1.00  0.00           C
ATOM   1550  O   ASP A 684      36.070  62.100  78.300  1.00  0.00           O
ATOM   1551  N   TYR A 685      35.480  60.830  76.550  1.00  0.00           N
ATOM   1552  HN  TYR A 685      35.810  60.230  75.820  1.00  0.00           H
ATOM   1553  CA  TYR A 685      34.050  60.840  76.890  1.00  0.00           C
ATOM   1554  HA  TYR A 685      33.810  61.680  77.520  1.00  0.00           H
ATOM   1555  CB  TYR A 685      33.170  61.030  75.660  1.00  0.00           C
ATOM   1556  HB1 TYR A 685      32.080  60.880  75.820  1.00  0.00           H
ATOM   1557  HB2 TYR A 685      33.400  60.400  74.780  1.00  0.00           H
ATOM   1558  CG  TYR A 685      33.220  62.490  75.260  1.00  0.00           C
ATOM   1559  CD1 TYR A 685      32.410  63.430  76.000  1.00  0.00           C
ATOM   1560  HD1 TYR A 685      31.820  63.170  76.860  1.00  0.00           H
ATOM   1561  CE1 TYR A 685      32.410  64.790  75.630  1.00  0.00           C
ATOM   1562  HE1 TYR A 685      31.890  65.510  76.250  1.00  0.00           H
ATOM   1563  CZ  TYR A 685      33.150  65.200  74.620  1.00  0.00           C
ATOM   1564  OH  TYR A 685      33.310  66.590  74.430  1.00  0.00           O
ATOM   1565  HH  TYR A 685      33.670  66.670  73.550  1.00  0.00           H
ATOM   1566  CD2 TYR A 685      34.070  62.990  74.270  1.00  0.00           C
ATOM   1567  HD2 TYR A 685      34.600  62.210  73.750  1.00  0.00           H
ATOM   1568  CE2 TYR A 685      34.080  64.300  73.950  1.00  0.00           C
ATOM   1569  HE2 TYR A 685      34.630  64.760  73.150  1.00  0.00           H
ATOM   1570  C   TYR A 685      33.510  59.660  77.700  1.00  0.00           C
ATOM   1571  O   TYR A 685      32.350  59.610  78.160  1.00  0.00           O
ATOM   1572  N   GLN A 686      34.440  58.740  78.050  1.00  0.00           N
ATOM   1573  HN  GLN A 686      35.390  58.840  77.760  1.00  0.00           H
ATOM   1574  CA  GLN A 686      34.140  57.560  78.760  1.00  0.00           C
ATOM   1575  HA  GLN A 686      35.040  56.950  78.710  1.00  0.00           H
ATOM   1576  CB  GLN A 686      33.870  57.880  80.280  1.00  0.00           C
ATOM   1577  HB1 GLN A 686      33.530  56.960  80.820  1.00  0.00           H
ATOM   1578  HB2 GLN A 686      33.030  58.600  80.280  1.00  0.00           H
ATOM   1579  CG  GLN A 686      35.090  58.510  80.940  1.00  0.00           C
ATOM   1580  HG1 GLN A 686      34.760  58.820  81.960  1.00  0.00           H
ATOM   1581  HG2 GLN A 686      35.350  59.320  80.230  1.00  0.00           H
ATOM   1582  CD  GLN A 686      36.260  57.640  81.030  1.00  0.00           C
ATOM   1583  OE1 GLN A 686      36.300  56.410  81.000  1.00  0.00           O
ATOM   1584  NE2 GLN A 686      37.360  58.370  81.400  1.00  0.00           N
ATOM   1585 HE21 GLN A 686      38.110  57.900  81.860  1.00  0.00           H
ATOM   1586 HE22 GLN A 686      37.200  59.350  81.460  1.00  0.00           H
ATOM   1587  C   GLN A 686      33.100  56.610  78.040  1.00  0.00           C
ATOM   1588  O   GLN A 686      32.200  56.120  78.730  1.00  0.00           O
ATOM   1589  N   LEU A 687      33.220  56.370  76.720  1.00  0.00           N
ATOM   1590  HN  LEU A 687      33.940  56.860  76.240  1.00  0.00           H
ATOM   1591  CA  LEU A 687      32.400  55.500  75.990  1.00  0.00           C
ATOM   1592  HA  LEU A 687      31.550  55.160  76.560  1.00  0.00           H
ATOM   1593  CB  LEU A 687      31.920  56.200  74.800  1.00  0.00           C
ATOM   1594  HB1 LEU A 687      31.200  55.580  74.230  1.00  0.00           H
ATOM   1595  HB2 LEU A 687      32.850  56.480  74.260  1.00  0.00           H
ATOM   1596  CG  LEU A 687      31.090  57.490  74.960  1.00  0.00           C
ATOM   1597  HG  LEU A 687      31.710  58.240  75.480  1.00  0.00           H
ATOM   1598  CD1 LEU A 687      30.630  58.000  73.580  1.00  0.00           C
ATOM   1599 HD11 LEU A 687      31.480  58.380  72.980  1.00  0.00           H
ATOM   1600 HD12 LEU A 687      29.950  58.870  73.600  1.00  0.00           H
ATOM   1601 HD13 LEU A 687      30.000  57.230  73.080  1.00  0.00           H
ATOM   1602  CD2 LEU A 687      29.940  57.270  75.990  1.00  0.00           C
ATOM   1603 HD21 LEU A 687      30.430  56.970  76.930  1.00  0.00           H
ATOM   1604 HD22 LEU A 687      29.300  56.460  75.580  1.00  0.00           H
ATOM   1605 HD23 LEU A 687      29.280  58.150  76.150  1.00  0.00           H
ATOM   1606  C   LEU A 687      33.110  54.200  75.590  1.00  0.00           C
ATOM   1607  O   LEU A 687      34.270  54.100  75.360  1.00  0.00           O
ATOM   1608  N   SER A 688      32.330  53.100  75.380  1.00  0.00           N
ATOM   1609  HN  SER A 688      31.340  53.200  75.310  1.00  0.00           H
ATOM   1610  CA  SER A 688      32.960  51.820  74.890  1.00  0.00           C
ATOM   1611  HA  SER A 688      33.810  51.660  75.530  1.00  0.00           H
ATOM   1612  CB  SER A 688      32.080  50.580  75.160  1.00  0.00           C
ATOM   1613  HB1 SER A 688      31.070  50.710  74.710  1.00  0.00           H
ATOM   1614  HB2 SER A 688      31.830  50.560  76.240  1.00  0.00           H
ATOM   1615  OG  SER A 688      32.540  49.300  74.740  1.00  0.00           O
ATOM   1616  HG1 SER A 688      32.920  48.820  75.470  1.00  0.00           H
ATOM   1617  C   SER A 688      33.480  51.820  73.500  1.00  0.00           C
ATOM   1618  O   SER A 688      32.720  51.960  72.540  1.00  0.00           O
ATOM   1619  N   TYR A 689      34.790  51.790  73.340  1.00  0.00           N
ATOM   1620  HN  TYR A 689      35.360  51.670  74.150  1.00  0.00           H
ATOM   1621  CA  TYR A 689      35.420  51.790  72.050  1.00  0.00           C
ATOM   1622  HA  TYR A 689      35.090  52.680  71.540  1.00  0.00           H
ATOM   1623  CB  TYR A 689      36.940  51.860  72.330  1.00  0.00           C
ATOM   1624  HB1 TYR A 689      37.110  51.310  73.280  1.00  0.00           H
ATOM   1625  HB2 TYR A 689      37.210  52.890  72.640  1.00  0.00           H
ATOM   1626  CG  TYR A 689      37.890  51.380  71.190  1.00  0.00           C
ATOM   1627  CD1 TYR A 689      38.180  52.240  70.110  1.00  0.00           C
ATOM   1628  HD1 TYR A 689      37.780  53.230  69.920  1.00  0.00           H
ATOM   1629  CE1 TYR A 689      39.240  51.890  69.190  1.00  0.00           C
ATOM   1630  HE1 TYR A 689      39.530  52.660  68.480  1.00  0.00           H
ATOM   1631  CZ  TYR A 689      39.860  50.690  69.310  1.00  0.00           C
ATOM   1632  OH  TYR A 689      40.850  50.310  68.420  1.00  0.00           O
ATOM   1633  HH  TYR A 689      40.620  50.800  67.630  1.00  0.00           H
ATOM   1634  CD2 TYR A 689      38.580  50.140  71.320  1.00  0.00           C
ATOM   1635  HD2 TYR A 689      38.380  49.540  72.200  1.00  0.00           H
ATOM   1636  CE2 TYR A 689      39.550  49.790  70.410  1.00  0.00           C
ATOM   1637  HE2 TYR A 689      40.190  48.920  70.440  1.00  0.00           H
ATOM   1638  C   TYR A 689      35.030  50.580  71.220  1.00  0.00           C
ATOM   1639  O   TYR A 689      34.810  50.680  70.020  1.00  0.00           O
ATOM   1640  N   LEU A 690      34.950  49.380  71.860  1.00  0.00           N
ATOM   1641  HN  LEU A 690      35.030  49.380  72.860  1.00  0.00           H
ATOM   1642  CA  LEU A 690      34.510  48.110  71.250  1.00  0.00           C
ATOM   1643  HA  LEU A 690      35.200  47.830  70.470  1.00  0.00           H
ATOM   1644  CB  LEU A 690      34.600  47.030  72.350  1.00  0.00           C
ATOM   1645  HB1 LEU A 690      34.510  46.010  71.920  1.00  0.00           H
ATOM   1646  HB2 LEU A 690      33.810  47.210  73.120  1.00  0.00           H
ATOM   1647  CG  LEU A 690      35.990  46.900  73.120  1.00  0.00           C
ATOM   1648  HG  LEU A 690      36.230  47.920  73.480  1.00  0.00           H
ATOM   1649  CD1 LEU A 690      35.760  45.970  74.340  1.00  0.00           C
ATOM   1650 HD11 LEU A 690      36.670  45.900  74.970  1.00  0.00           H
ATOM   1651 HD12 LEU A 690      35.440  44.950  74.030  1.00  0.00           H
ATOM   1652 HD13 LEU A 690      34.960  46.410  74.960  1.00  0.00           H
ATOM   1653  CD2 LEU A 690      37.080  46.310  72.220  1.00  0.00           C
ATOM   1654 HD21 LEU A 690      36.800  45.240  72.150  1.00  0.00           H
ATOM   1655 HD22 LEU A 690      38.090  46.430  72.670  1.00  0.00           H
ATOM   1656 HD23 LEU A 690      37.130  46.820  71.240  1.00  0.00           H
ATOM   1657  C   LEU A 690      33.150  48.040  70.660  1.00  0.00           C
ATOM   1658  O   LEU A 690      32.990  47.600  69.500  1.00  0.00           O
ATOM   1659  N   SER A 691      32.170  48.620  71.390  1.00  0.00           N
ATOM   1660  HN  SER A 691      32.330  49.000  72.300  1.00  0.00           H
ATOM   1661  CA  SER A 691      30.780  48.820  70.880  1.00  0.00           C
ATOM   1662  HA  SER A 691      30.510  47.780  70.730  1.00  0.00           H
ATOM   1663  CB  SER A 691      29.990  49.420  72.090  1.00  0.00           C
ATOM   1664  HB1 SER A 691      30.400  50.430  72.330  1.00  0.00           H
ATOM   1665  HB2 SER A 691      29.990  48.980  73.100  1.00  0.00           H
ATOM   1666  OG  SER A 691      28.590  49.630  71.760  1.00  0.00           O
ATOM   1667  HG1 SER A 691      28.020  49.080  72.310  1.00  0.00           H
ATOM   1668  C   SER A 691      30.780  49.750  69.660  1.00  0.00           C
ATOM   1669  O   SER A 691      30.140  49.460  68.680  1.00  0.00           O
ATOM   1670  N   LEU A 692      31.530  50.830  69.730  1.00  0.00           N
ATOM   1671  HN  LEU A 692      31.900  51.060  70.620  1.00  0.00           H
ATOM   1672  CA  LEU A 692      31.630  51.890  68.770  1.00  0.00           C
ATOM   1673  HA  LEU A 692      30.610  51.970  68.390  1.00  0.00           H
ATOM   1674  CB  LEU A 692      32.120  53.370  69.100  1.00  0.00           C
ATOM   1675  HB1 LEU A 692      32.200  54.010  68.200  1.00  0.00           H
ATOM   1676  HB2 LEU A 692      33.130  53.240  69.550  1.00  0.00           H
ATOM   1677  CG  LEU A 692      31.060  54.060  70.040  1.00  0.00           C
ATOM   1678  HG  LEU A 692      30.690  53.220  70.650  1.00  0.00           H
ATOM   1679  CD1 LEU A 692      31.670  55.120  71.000  1.00  0.00           C
ATOM   1680 HD11 LEU A 692      32.270  55.900  70.470  1.00  0.00           H
ATOM   1681 HD12 LEU A 692      32.460  54.670  71.620  1.00  0.00           H
ATOM   1682 HD13 LEU A 692      30.870  55.600  71.600  1.00  0.00           H
ATOM   1683  CD2 LEU A 692      29.970  54.800  69.180  1.00  0.00           C
ATOM   1684 HD21 LEU A 692      29.160  55.130  69.850  1.00  0.00           H
ATOM   1685 HD22 LEU A 692      29.660  54.010  68.470  1.00  0.00           H
ATOM   1686 HD23 LEU A 692      30.480  55.590  68.580  1.00  0.00           H
ATOM   1687  C   LEU A 692      32.380  51.480  67.560  1.00  0.00           C
ATOM   1688  O   LEU A 692      31.950  51.840  66.460  1.00  0.00           O
ATOM   1689  N   ARG A 693      33.410  50.640  67.670  1.00  0.00           N
ATOM   1690  HN  ARG A 693      33.870  50.440  68.530  1.00  0.00           H
ATOM   1691  CA  ARG A 693      34.160  50.100  66.560  1.00  0.00           C
ATOM   1692  HA  ARG A 693      34.280  50.910  65.870  1.00  0.00           H
ATOM   1693  CB  ARG A 693      35.530  49.660  67.040  1.00  0.00           C
ATOM   1694  HB1 ARG A 693      35.360  48.660  67.490  1.00  0.00           H
ATOM   1695  HB2 ARG A 693      36.060  50.190  67.850  1.00  0.00           H
ATOM   1696  CG  ARG A 693      36.470  49.560  65.800  1.00  0.00           C
ATOM   1697  HG1 ARG A 693      36.630  50.570  65.360  1.00  0.00           H
ATOM   1698  HG2 ARG A 693      35.960  48.980  65.000  1.00  0.00           H
ATOM   1699  CD  ARG A 693      37.900  49.150  65.980  1.00  0.00           C
ATOM   1700  HD1 ARG A 693      38.370  50.010  66.500  1.00  0.00           H
ATOM   1701  HD2 ARG A 693      38.380  48.920  65.010  1.00  0.00           H
ATOM   1702  NE  ARG A 693      37.920  47.950  66.860  1.00  0.00           N
ATOM   1703  HE  ARG A 693      37.020  47.580  67.080  1.00  0.00           H
ATOM   1704  CZ  ARG A 693      39.000  47.310  67.220  1.00  0.00           C
ATOM   1705  NH1 ARG A 693      40.250  47.590  66.800  1.00  0.00           N
ATOM   1706 HH11 ARG A 693      41.070  47.120  67.140  1.00  0.00           H
ATOM   1707 HH12 ARG A 693      40.420  48.370  66.200  1.00  0.00           H
ATOM   1708  NH2 ARG A 693      38.910  46.250  68.020  1.00  0.00           N
ATOM   1709 HH21 ARG A 693      38.030  45.950  68.380  1.00  0.00           H
ATOM   1710 HH22 ARG A 693      39.710  45.690  68.280  1.00  0.00           H
ATOM   1711  C   ARG A 693      33.410  49.020  65.820  1.00  0.00           C
ATOM   1712  O   ARG A 693      33.410  48.940  64.600  1.00  0.00           O
ATOM   1713  N   THR A 694      32.670  48.080  66.590  1.00  0.00           N
ATOM   1714  HN  THR A 694      32.560  48.310  67.560  1.00  0.00           H
ATOM   1715  CA  THR A 694      31.800  47.100  66.000  1.00  0.00           C
ATOM   1716  HA  THR A 694      32.450  46.550  65.350  1.00  0.00           H
ATOM   1717  CB  THR A 694      31.120  46.140  67.020  1.00  0.00           C
ATOM   1718  HB  THR A 694      30.360  46.670  67.640  1.00  0.00           H
ATOM   1719  OG1 THR A 694      32.140  45.610  67.790  1.00  0.00           O
ATOM   1720  HG1 THR A 694      32.560  46.250  68.370  1.00  0.00           H
ATOM   1721  CG2 THR A 694      30.420  44.950  66.320  1.00  0.00           C
ATOM   1722 HG21 THR A 694      30.090  44.150  67.020  1.00  0.00           H
ATOM   1723 HG22 THR A 694      31.160  44.570  65.580  1.00  0.00           H
ATOM   1724 HG23 THR A 694      29.520  45.180  65.730  1.00  0.00           H
ATOM   1725  C   THR A 694      30.690  47.800  65.190  1.00  0.00           C
ATOM   1726  O   THR A 694      30.540  47.640  63.990  1.00  0.00           O
ATOM   1727  N   SER A 695      30.160  48.850  65.810  1.00  0.00           N
ATOM   1728  HN  SER A 695      30.560  49.070  66.690  1.00  0.00           H
ATOM   1729  CA  SER A 695      29.230  49.730  65.160  1.00  0.00           C
ATOM   1730  HA  SER A 695      28.420  49.050  64.920  1.00  0.00           H
ATOM   1731  CB  SER A 695      28.700  50.930  66.030  1.00  0.00           C
ATOM   1732  HB1 SER A 695      27.820  51.320  65.470  1.00  0.00           H
ATOM   1733  HB2 SER A 695      29.420  51.750  66.170  1.00  0.00           H
ATOM   1734  OG  SER A 695      28.140  50.470  67.260  1.00  0.00           O
ATOM   1735  HG1 SER A 695      28.730  49.890  67.730  1.00  0.00           H
ATOM   1736  C   SER A 695      29.690  50.440  63.880  1.00  0.00           C
ATOM   1737  O   SER A 695      28.920  50.470  62.910  1.00  0.00           O
ATOM   1738  N   ILE A 696      30.880  50.990  63.840  1.00  0.00           N
ATOM   1739  HN  ILE A 696      31.480  51.020  64.640  1.00  0.00           H
ATOM   1740  CA  ILE A 696      31.470  51.540  62.690  1.00  0.00           C
ATOM   1741  HA  ILE A 696      30.750  52.240  62.300  1.00  0.00           H
ATOM   1742  CB  ILE A 696      32.730  52.350  63.170  1.00  0.00           C
ATOM   1743  HB  ILE A 696      33.070  51.910  64.130  1.00  0.00           H
ATOM   1744  CG2 ILE A 696      33.950  52.210  62.180  1.00  0.00           C
ATOM   1745 HG21 ILE A 696      34.200  51.230  61.740  1.00  0.00           H
ATOM   1746 HG22 ILE A 696      34.800  52.770  62.590  1.00  0.00           H
ATOM   1747 HG23 ILE A 696      33.800  52.760  61.220  1.00  0.00           H
ATOM   1748  CG1 ILE A 696      32.330  53.820  63.480  1.00  0.00           C
ATOM   1749 HG11 ILE A 696      31.380  53.700  64.010  1.00  0.00           H
ATOM   1750 HG12 ILE A 696      32.150  54.490  62.600  1.00  0.00           H
ATOM   1751  CD  ILE A 696      33.340  54.460  64.530  1.00  0.00           C
ATOM   1752  HD1 ILE A 696      33.250  53.930  65.510  1.00  0.00           H
ATOM   1753  HD2 ILE A 696      33.050  55.520  64.650  1.00  0.00           H
ATOM   1754  HD3 ILE A 696      34.390  54.450  64.180  1.00  0.00           H
ATOM   1755  C   ILE A 696      31.710  50.540  61.610  1.00  0.00           C
ATOM   1756  O   ILE A 696      31.500  50.720  60.380  1.00  0.00           O
ATOM   1757  N   GLY A 697      32.120  49.340  62.010  1.00  0.00           N
ATOM   1758  HN  GLY A 697      32.400  49.220  62.960  1.00  0.00           H
ATOM   1759  CA  GLY A 697      32.460  48.210  61.140  1.00  0.00           C
ATOM   1760  HA1 GLY A 697      33.000  47.530  61.770  1.00  0.00           H
ATOM   1761  HA2 GLY A 697      33.080  48.640  60.370  1.00  0.00           H
ATOM   1762  C   GLY A 697      31.370  47.490  60.530  1.00  0.00           C
ATOM   1763  O   GLY A 697      31.430  47.080  59.330  1.00  0.00           O
ATOM   1764  N   LEU A 698      30.250  47.280  61.300  1.00  0.00           N
ATOM   1765  HN  LEU A 698      30.350  47.390  62.280  1.00  0.00           H
ATOM   1766  CA  LEU A 698      29.060  46.660  60.730  1.00  0.00           C
ATOM   1767  HA  LEU A 698      29.350  45.720  60.290  1.00  0.00           H
ATOM   1768  CB  LEU A 698      28.120  46.140  61.750  1.00  0.00           C
ATOM   1769  HB1 LEU A 698      27.230  45.820  61.160  1.00  0.00           H
ATOM   1770  HB2 LEU A 698      27.870  47.050  62.330  1.00  0.00           H
ATOM   1771  CG  LEU A 698      28.620  44.970  62.680  1.00  0.00           C
ATOM   1772  HG  LEU A 698      29.620  45.260  63.050  1.00  0.00           H
ATOM   1773  CD1 LEU A 698      27.660  44.640  63.770  1.00  0.00           C
ATOM   1774 HD11 LEU A 698      27.980  43.770  64.360  1.00  0.00           H
ATOM   1775 HD12 LEU A 698      26.630  44.430  63.440  1.00  0.00           H
ATOM   1776 HD13 LEU A 698      27.760  45.430  64.540  1.00  0.00           H
ATOM   1777  CD2 LEU A 698      28.880  43.690  61.840  1.00  0.00           C
ATOM   1778 HD21 LEU A 698      29.110  42.800  62.480  1.00  0.00           H
ATOM   1779 HD22 LEU A 698      29.730  43.840  61.150  1.00  0.00           H
ATOM   1780 HD23 LEU A 698      27.980  43.500  61.210  1.00  0.00           H
ATOM   1781  C   LEU A 698      28.390  47.530  59.630  1.00  0.00           C
ATOM   1782  O   LEU A 698      27.920  47.000  58.610  1.00  0.00           O
ATOM   1783  N   TRP A 699      28.390  48.900  59.710  1.00  0.00           N
ATOM   1784  HN  TRP A 699      28.760  49.380  60.510  1.00  0.00           H
ATOM   1785  CA  TRP A 699      27.890  49.790  58.660  1.00  0.00           C
ATOM   1786  HA  TRP A 699      26.990  49.300  58.320  1.00  0.00           H
ATOM   1787  CB  TRP A 699      27.690  51.230  59.230  1.00  0.00           C
ATOM   1788  HB1 TRP A 699      28.650  51.700  59.530  1.00  0.00           H
ATOM   1789  HB2 TRP A 699      27.150  51.060  60.190  1.00  0.00           H
ATOM   1790  CG  TRP A 699      26.970  52.210  58.310  1.00  0.00           C
ATOM   1791  CD1 TRP A 699      27.370  53.410  57.810  1.00  0.00           C
ATOM   1792  HD1 TRP A 699      28.390  53.750  57.880  1.00  0.00           H
ATOM   1793  NE1 TRP A 699      26.310  54.060  57.210  1.00  0.00           N
ATOM   1794  HE1 TRP A 699      26.280  54.840  56.630  1.00  0.00           H
ATOM   1795  CE2 TRP A 699      25.200  53.290  57.360  1.00  0.00           C
ATOM   1796  CD2 TRP A 699      25.550  52.140  58.050  1.00  0.00           C
ATOM   1797  CE3 TRP A 699      24.560  51.300  58.430  1.00  0.00           C
ATOM   1798  HE3 TRP A 699      24.680  50.530  59.160  1.00  0.00           H
ATOM   1799  CZ3 TRP A 699      23.220  51.580  58.160  1.00  0.00           C
ATOM   1800  HZ3 TRP A 699      22.510  50.920  58.630  1.00  0.00           H
ATOM   1801  CZ2 TRP A 699      23.880  53.550  56.990  1.00  0.00           C
ATOM   1802  HZ2 TRP A 699      23.560  54.460  56.480  1.00  0.00           H
ATOM   1803  CH2 TRP A 699      22.870  52.680  57.380  1.00  0.00           C
ATOM   1804  HH2 TRP A 699      21.840  52.850  57.140  1.00  0.00           H
ATOM   1805  C   TRP A 699      28.800  49.900  57.490  1.00  0.00           C
ATOM   1806  O   TRP A 699      28.300  50.080  56.370  1.00  0.00           O
ATOM   1807  N   THR A 700      30.130  49.810  57.770  1.00  0.00           N
ATOM   1808  HN  THR A 700      30.460  49.710  58.700  1.00  0.00           H
ATOM   1809  CA  THR A 700      31.130  49.890  56.680  1.00  0.00           C
ATOM   1810  HA  THR A 700      30.930  50.680  55.980  1.00  0.00           H
ATOM   1811  CB  THR A 700      32.620  49.900  57.250  1.00  0.00           C
ATOM   1812  HB  THR A 700      32.820  49.000  57.860  1.00  0.00           H
ATOM   1813  OG1 THR A 700      32.820  51.050  58.090  1.00  0.00           O
ATOM   1814  HG1 THR A 700      32.160  50.930  58.780  1.00  0.00           H
ATOM   1815  CG2 THR A 700      33.720  49.970  56.170  1.00  0.00           C
ATOM   1816 HG21 THR A 700      33.620  50.940  55.640  1.00  0.00           H
ATOM   1817 HG22 THR A 700      33.810  49.180  55.380  1.00  0.00           H
ATOM   1818 HG23 THR A 700      34.730  49.980  56.650  1.00  0.00           H
ATOM   1819  C   THR A 700      31.110  48.660  55.840  1.00  0.00           C
ATOM   1820  O   THR A 700      31.060  48.710  54.600  1.00  0.00           O
ATOM   1821  N   SER A 701      30.940  47.450  56.440  1.00  0.00           N
ATOM   1822  HN  SER A 701      31.070  47.360  57.420  1.00  0.00           H
ATOM   1823  CA  SER A 701      30.720  46.120  55.770  1.00  0.00           C
ATOM   1824  HA  SER A 701      31.550  46.050  55.080  1.00  0.00           H
ATOM   1825  CB  SER A 701      30.720  44.870  56.650  1.00  0.00           C
ATOM   1826  HB1 SER A 701      31.640  44.700  57.240  1.00  0.00           H
ATOM   1827  HB2 SER A 701      30.560  43.910  56.100  1.00  0.00           H
ATOM   1828  OG  SER A 701      29.700  44.900  57.630  1.00  0.00           O
ATOM   1829  HG1 SER A 701      29.750  45.750  58.060  1.00  0.00           H
ATOM   1830  C   SER A 701      29.480  46.080  54.960  1.00  0.00           C
ATOM   1831  O   SER A 701      29.440  45.590  53.790  1.00  0.00           O
ATOM   1832  N   PHE A 702      28.370  46.750  55.420  1.00  0.00           N
ATOM   1833  HN  PHE A 702      28.360  47.140  56.330  1.00  0.00           H
ATOM   1834  CA  PHE A 702      27.190  47.040  54.660  1.00  0.00           C
ATOM   1835  HA  PHE A 702      26.820  46.090  54.300  1.00  0.00           H
ATOM   1836  CB  PHE A 702      26.160  47.540  55.720  1.00  0.00           C
ATOM   1837  HB1 PHE A 702      26.550  48.350  56.380  1.00  0.00           H
ATOM   1838  HB2 PHE A 702      25.840  46.700  56.370  1.00  0.00           H
ATOM   1839  CG  PHE A 702      24.840  48.020  55.130  1.00  0.00           C
ATOM   1840  CD1 PHE A 702      24.150  47.160  54.240  1.00  0.00           C
ATOM   1841  HD1 PHE A 702      24.480  46.140  54.130  1.00  0.00           H
ATOM   1842  CE1 PHE A 702      23.010  47.710  53.620  1.00  0.00           C
ATOM   1843  HE1 PHE A 702      22.440  47.120  52.910  1.00  0.00           H
ATOM   1844  CZ  PHE A 702      22.530  49.010  53.920  1.00  0.00           C
ATOM   1845  HZ  PHE A 702      21.580  49.310  53.500  1.00  0.00           H
ATOM   1846  CD2 PHE A 702      24.350  49.360  55.380  1.00  0.00           C
ATOM   1847  HD2 PHE A 702      24.920  49.840  56.150  1.00  0.00           H
ATOM   1848  CE2 PHE A 702      23.180  49.830  54.870  1.00  0.00           C
ATOM   1849  HE2 PHE A 702      22.880  50.860  54.950  1.00  0.00           H
ATOM   1850  C   PHE A 702      27.420  47.920  53.450  1.00  0.00           C
ATOM   1851  O   PHE A 702      27.150  47.560  52.350  1.00  0.00           O
ATOM   1852  N   LEU A 703      28.070  49.110  53.650  1.00  0.00           N
ATOM   1853  HN  LEU A 703      28.400  49.420  54.550  1.00  0.00           H
ATOM   1854  CA  LEU A 703      28.370  50.140  52.620  1.00  0.00           C
ATOM   1855  HA  LEU A 703      27.470  50.440  52.110  1.00  0.00           H
ATOM   1856  CB  LEU A 703      29.040  51.390  53.360  1.00  0.00           C
ATOM   1857  HB1 LEU A 703      29.580  52.030  52.630  1.00  0.00           H
ATOM   1858  HB2 LEU A 703      29.730  51.130  54.190  1.00  0.00           H
ATOM   1859  CG  LEU A 703      27.950  52.330  53.940  1.00  0.00           C
ATOM   1860  HG  LEU A 703      27.760  51.970  54.980  1.00  0.00           H
ATOM   1861  CD1 LEU A 703      28.400  53.830  53.940  1.00  0.00           C
ATOM   1862 HD11 LEU A 703      27.560  54.310  54.500  1.00  0.00           H
ATOM   1863 HD12 LEU A 703      28.570  54.330  52.970  1.00  0.00           H
ATOM   1864 HD13 LEU A 703      29.270  54.010  54.620  1.00  0.00           H
ATOM   1865  CD2 LEU A 703      26.590  52.330  53.280  1.00  0.00           C
ATOM   1866 HD21 LEU A 703      26.600  52.310  52.170  1.00  0.00           H
ATOM   1867 HD22 LEU A 703      25.940  53.140  53.670  1.00  0.00           H
ATOM   1868 HD23 LEU A 703      26.200  51.290  53.410  1.00  0.00           H
ATOM   1869  C   LEU A 703      29.370  49.540  51.600  1.00  0.00           C
ATOM   1870  O   LEU A 703      29.440  49.920  50.430  1.00  0.00           O
ATOM   1871  N   CYS A 704      30.080  48.460  51.990  1.00  0.00           N
ATOM   1872  HN  CYS A 704      30.110  48.160  52.940  1.00  0.00           H
ATOM   1873  CA  CYS A 704      30.940  47.830  50.990  1.00  0.00           C
ATOM   1874  HA  CYS A 704      31.530  48.620  50.540  1.00  0.00           H
ATOM   1875  CB  CYS A 704      31.990  46.980  51.700  1.00  0.00           C
ATOM   1876  HB1 CYS A 704      32.490  46.370  50.920  1.00  0.00           H
ATOM   1877  HB2 CYS A 704      31.790  46.190  52.460  1.00  0.00           H
ATOM   1878  SG  CYS A 704      33.260  47.910  52.530  1.00  0.00           S
ATOM   1879  HG1 CYS A 704      32.650  48.130  53.680  1.00  0.00           H
ATOM   1880  C   CYS A 704      30.170  47.060  49.880  1.00  0.00           C
ATOM   1881  O   CYS A 704      30.510  47.100  48.670  1.00  0.00           O
ATOM   1882  N   ILE A 705      29.160  46.380  50.350  1.00  0.00           N
ATOM   1883  HN  ILE A 705      29.050  46.260  51.330  1.00  0.00           H
ATOM   1884  CA  ILE A 705      28.060  45.810  49.500  1.00  0.00           C
ATOM   1885  HA  ILE A 705      28.460  45.080  48.810  1.00  0.00           H
ATOM   1886  CB  ILE A 705      27.030  44.980  50.230  1.00  0.00           C
ATOM   1887  HB  ILE A 705      26.900  45.460  51.230  1.00  0.00           H
ATOM   1888  CG2 ILE A 705      25.740  44.720  49.410  1.00  0.00           C
ATOM   1889 HG21 ILE A 705      25.140  45.650  49.440  1.00  0.00           H
ATOM   1890 HG22 ILE A 705      25.090  43.980  49.930  1.00  0.00           H
ATOM   1891 HG23 ILE A 705      25.880  44.340  48.380  1.00  0.00           H
ATOM   1892  CG1 ILE A 705      27.720  43.610  50.550  1.00  0.00           C
ATOM   1893 HG11 ILE A 705      28.730  43.870  50.930  1.00  0.00           H
ATOM   1894 HG12 ILE A 705      27.830  43.080  49.580  1.00  0.00           H
ATOM   1895  CD  ILE A 705      26.930  42.760  51.560  1.00  0.00           C
ATOM   1896  HD1 ILE A 705      26.700  43.290  52.510  1.00  0.00           H
ATOM   1897  HD2 ILE A 705      27.410  41.770  51.760  1.00  0.00           H
ATOM   1898  HD3 ILE A 705      25.930  42.410  51.230  1.00  0.00           H
ATOM   1899  C   ILE A 705      27.310  46.890  48.650  1.00  0.00           C
ATOM   1900  O   ILE A 705      27.110  46.640  47.480  1.00  0.00           O
ATOM   1901  N   VAL A 706      27.000  48.090  49.180  1.00  0.00           N
ATOM   1902  HN  VAL A 706      27.170  48.230  50.150  1.00  0.00           H
ATOM   1903  CA  VAL A 706      26.380  49.140  48.450  1.00  0.00           C
ATOM   1904  HA  VAL A 706      25.480  48.880  47.920  1.00  0.00           H
ATOM   1905  CB  VAL A 706      25.980  50.320  49.370  1.00  0.00           C
ATOM   1906  HB  VAL A 706      26.920  50.760  49.790  1.00  0.00           H
ATOM   1907  CG1 VAL A 706      25.340  51.460  48.460  1.00  0.00           C
ATOM   1908 HG11 VAL A 706      25.050  52.270  49.170  1.00  0.00           H
ATOM   1909 HG12 VAL A 706      24.460  51.110  47.900  1.00  0.00           H
ATOM   1910 HG13 VAL A 706      26.080  51.970  47.790  1.00  0.00           H
ATOM   1911  CG2 VAL A 706      24.970  50.030  50.450  1.00  0.00           C
ATOM   1912 HG21 VAL A 706      23.940  49.830  50.090  1.00  0.00           H
ATOM   1913 HG22 VAL A 706      24.970  50.910  51.130  1.00  0.00           H
ATOM   1914 HG23 VAL A 706      25.370  49.160  51.010  1.00  0.00           H
ATOM   1915  C   VAL A 706      27.320  49.680  47.490  1.00  0.00           C
ATOM   1916  O   VAL A 706      26.850  49.900  46.380  1.00  0.00           O
ATOM   1917  N   LEU A 707      28.620  49.880  47.810  1.00  0.00           N
ATOM   1918  HN  LEU A 707      28.950  49.810  48.750  1.00  0.00           H
ATOM   1919  CA  LEU A 707      29.620  50.250  46.850  1.00  0.00           C
ATOM   1920  HA  LEU A 707      29.320  51.200  46.450  1.00  0.00           H
ATOM   1921  CB  LEU A 707      30.960  50.380  47.630  1.00  0.00           C
ATOM   1922  HB1 LEU A 707      31.850  50.360  46.970  1.00  0.00           H
ATOM   1923  HB2 LEU A 707      30.990  49.560  48.380  1.00  0.00           H
ATOM   1924  CG  LEU A 707      30.960  51.770  48.310  1.00  0.00           C
ATOM   1925  HG  LEU A 707      30.080  51.760  48.980  1.00  0.00           H
ATOM   1926  CD1 LEU A 707      32.160  51.880  49.340  1.00  0.00           C
ATOM   1927 HD11 LEU A 707      33.120  51.870  48.780  1.00  0.00           H
ATOM   1928 HD12 LEU A 707      32.170  50.980  50.000  1.00  0.00           H
ATOM   1929 HD13 LEU A 707      32.000  52.800  49.960  1.00  0.00           H
ATOM   1930  CD2 LEU A 707      30.990  52.970  47.230  1.00  0.00           C
ATOM   1931 HD21 LEU A 707      30.270  52.790  46.420  1.00  0.00           H
ATOM   1932 HD22 LEU A 707      31.980  53.140  46.750  1.00  0.00           H
ATOM   1933 HD23 LEU A 707      30.670  53.920  47.710  1.00  0.00           H
ATOM   1934  C   LEU A 707      29.710  49.220  45.700  1.00  0.00           C
ATOM   1935  O   LEU A 707      29.780  49.570  44.530  1.00  0.00           O
ATOM   1936  N   VAL A 708      29.740  47.830  46.040  1.00  0.00           N
ATOM   1937  HN  VAL A 708      29.940  47.590  46.990  1.00  0.00           H
ATOM   1938  CA  VAL A 708      29.790  46.820  45.040  1.00  0.00           C
ATOM   1939  HA  VAL A 708      30.620  47.080  44.390  1.00  0.00           H
ATOM   1940  CB  VAL A 708      30.070  45.470  45.690  1.00  0.00           C
ATOM   1941  HB  VAL A 708      29.460  45.420  46.600  1.00  0.00           H
ATOM   1942  CG1 VAL A 708      29.740  44.240  44.860  1.00  0.00           C
ATOM   1943 HG11 VAL A 708      30.230  44.400  43.880  1.00  0.00           H
ATOM   1944 HG12 VAL A 708      28.650  44.120  44.660  1.00  0.00           H
ATOM   1945 HG13 VAL A 708      30.130  43.280  45.280  1.00  0.00           H
ATOM   1946  CG2 VAL A 708      31.570  45.570  46.090  1.00  0.00           C
ATOM   1947 HG21 VAL A 708      31.850  46.540  46.560  1.00  0.00           H
ATOM   1948 HG22 VAL A 708      32.100  45.540  45.110  1.00  0.00           H
ATOM   1949 HG23 VAL A 708      32.020  44.730  46.680  1.00  0.00           H
ATOM   1950  C   VAL A 708      28.610  46.830  44.170  1.00  0.00           C
ATOM   1951  O   VAL A 708      28.780  46.760  42.970  1.00  0.00           O
ATOM   1952  N   ALA A 709      27.430  46.930  44.790  1.00  0.00           N
ATOM   1953  HN  ALA A 709      27.360  46.910  45.780  1.00  0.00           H
ATOM   1954  CA  ALA A 709      26.210  46.980  44.090  1.00  0.00           C
ATOM   1955  HA  ALA A 709      26.120  46.090  43.500  1.00  0.00           H
ATOM   1956  CB  ALA A 709      25.140  46.890  45.150  1.00  0.00           C
ATOM   1957  HB1 ALA A 709      25.200  47.730  45.860  1.00  0.00           H
ATOM   1958  HB2 ALA A 709      25.340  46.000  45.800  1.00  0.00           H
ATOM   1959  HB3 ALA A 709      24.130  46.750  44.710  1.00  0.00           H
ATOM   1960  C   ALA A 709      25.980  48.130  43.130  1.00  0.00           C
ATOM   1961  O   ALA A 709      25.340  47.930  42.090  1.00  0.00           O
ATOM   1962  N   THR A 710      26.560  49.300  43.500  1.00  0.00           N
ATOM   1963  HN  THR A 710      27.100  49.400  44.350  1.00  0.00           H
ATOM   1964  CA  THR A 710      26.480  50.560  42.750  1.00  0.00           C
ATOM   1965  HA  THR A 710      25.650  50.500  42.050  1.00  0.00           H
ATOM   1966  CB  THR A 710      26.310  51.810  43.550  1.00  0.00           C
ATOM   1967  HB  THR A 710      26.210  52.720  42.930  1.00  0.00           H
ATOM   1968  OG1 THR A 710      27.310  51.970  44.590  1.00  0.00           O
ATOM   1969  HG1 THR A 710      26.920  51.440  45.290  1.00  0.00           H
ATOM   1970  CG2 THR A 710      24.970  51.690  44.280  1.00  0.00           C
ATOM   1971 HG21 THR A 710      24.100  51.770  43.590  1.00  0.00           H
ATOM   1972 HG22 THR A 710      24.990  52.630  44.880  1.00  0.00           H
ATOM   1973 HG23 THR A 710      24.940  50.900  45.050  1.00  0.00           H
ATOM   1974  C   THR A 710      27.610  50.800  41.730  1.00  0.00           C
ATOM   1975  O   THR A 710      27.550  51.830  41.070  1.00  0.00           O
ATOM   1976  N   ASP A 711      28.610  49.870  41.630  1.00  0.00           N
ATOM   1977  HN  ASP A 711      28.640  49.140  42.300  1.00  0.00           H
ATOM   1978  CA  ASP A 711      29.850  50.110  40.900  1.00  0.00           C
ATOM   1979  HA  ASP A 711      30.410  49.190  41.060  1.00  0.00           H
ATOM   1980  CB  ASP A 711      29.530  50.120  39.380  1.00  0.00           C
ATOM   1981  HB1 ASP A 711      29.010  51.080  39.170  1.00  0.00           H
ATOM   1982  HB2 ASP A 711      28.890  49.240  39.150  1.00  0.00           H
ATOM   1983  CG  ASP A 711      30.730  50.060  38.460  1.00  0.00           C
ATOM   1984  OD1 ASP A 711      30.500  49.700  37.230  1.00  0.00           O
ATOM   1985  OD2 ASP A 711      31.910  50.300  38.820  1.00  0.00           O
ATOM   1986  C   ASP A 711      30.800  51.150  41.460  1.00  0.00           C
ATOM   1987  O   ASP A 711      30.960  52.200  40.820  1.00  0.00           O
ATOM   1988  N   ALA A 712      31.560  50.890  42.570  1.00  0.00           N
ATOM   1989  HN  ALA A 712      31.380  50.060  43.090  1.00  0.00           H
ATOM   1990  CA  ALA A 712      32.350  51.880  43.230  1.00  0.00           C
ATOM   1991  HA  ALA A 712      31.770  52.800  43.240  1.00  0.00           H
ATOM   1992  CB  ALA A 712      32.640  51.350  44.570  1.00  0.00           C
ATOM   1993  HB1 ALA A 712      31.740  50.890  45.040  1.00  0.00           H
ATOM   1994  HB2 ALA A 712      33.010  52.180  45.210  1.00  0.00           H
ATOM   1995  HB3 ALA A 712      33.380  50.520  44.630  1.00  0.00           H
ATOM   1996  C   ALA A 712      33.680  51.970  42.410  1.00  0.00           C
ATOM   1997  O   ALA A 712      34.440  52.920  42.520  1.00  0.00           O
ATOM   1998  N   SER A 713      34.050  50.880  41.720  1.00  0.00           N
ATOM   1999  HN  SER A 713      33.470  50.080  41.770  1.00  0.00           H
ATOM   2000  CA  SER A 713      35.240  50.680  40.950  1.00  0.00           C
ATOM   2001  HA  SER A 713      36.010  51.000  41.640  1.00  0.00           H
ATOM   2002  CB  SER A 713      35.560  49.250  40.550  1.00  0.00           C
ATOM   2003  HB1 SER A 713      36.500  49.290  39.970  1.00  0.00           H
ATOM   2004  HB2 SER A 713      34.800  48.810  39.870  1.00  0.00           H
ATOM   2005  OG  SER A 713      35.640  48.450  41.710  1.00  0.00           O
ATOM   2006  HG1 SER A 713      34.710  48.260  41.890  1.00  0.00           H
ATOM   2007  C   SER A 713      35.470  51.550  39.730  1.00  0.00           C
ATOM   2008  O   SER A 713      36.600  52.070  39.500  1.00  0.00           O
ATOM   2009  N   SER A 714      34.450  51.790  38.920  1.00  0.00           N
ATOM   2010  HN  SER A 714      33.570  51.330  39.030  1.00  0.00           H
ATOM   2011  CA  SER A 714      34.310  52.680  37.810  1.00  0.00           C
ATOM   2012  HA  SER A 714      35.100  52.500  37.110  1.00  0.00           H
ATOM   2013  CB  SER A 714      33.000  52.590  37.010  1.00  0.00           C
ATOM   2014  HB1 SER A 714      32.910  51.560  36.590  1.00  0.00           H
ATOM   2015  HB2 SER A 714      32.980  53.410  36.250  1.00  0.00           H
ATOM   2016  OG  SER A 714      31.950  52.890  37.960  1.00  0.00           O
ATOM   2017  HG1 SER A 714      31.840  52.100  38.490  1.00  0.00           H
ATOM   2018  C   SER A 714      34.560  54.190  38.180  1.00  0.00           C
ATOM   2019  O   SER A 714      35.220  54.960  37.470  1.00  0.00           O
ATOM   2020  N   LEU A 715      34.080  54.680  39.290  1.00  0.00           N
ATOM   2021  HN  LEU A 715      33.500  54.070  39.820  1.00  0.00           H
ATOM   2022  CA  LEU A 715      34.360  55.930  39.900  1.00  0.00           C
ATOM   2023  HA  LEU A 715      34.210  56.650  39.110  1.00  0.00           H
ATOM   2024  CB  LEU A 715      33.480  56.210  41.170  1.00  0.00           C
ATOM   2025  HB1 LEU A 715      33.650  57.280  41.430  1.00  0.00           H
ATOM   2026  HB2 LEU A 715      33.910  55.650  42.040  1.00  0.00           H
ATOM   2027  CG  LEU A 715      32.010  55.900  41.080  1.00  0.00           C
ATOM   2028  HG  LEU A 715      31.850  54.860  40.720  1.00  0.00           H
ATOM   2029  CD1 LEU A 715      31.350  56.040  42.470  1.00  0.00           C
ATOM   2030 HD11 LEU A 715      31.430  57.090  42.840  1.00  0.00           H
ATOM   2031 HD12 LEU A 715      31.790  55.430  43.290  1.00  0.00           H
ATOM   2032 HD13 LEU A 715      30.260  55.810  42.450  1.00  0.00           H
ATOM   2033  CD2 LEU A 715      31.390  56.770  40.030  1.00  0.00           C
ATOM   2034 HD21 LEU A 715      31.610  56.460  38.980  1.00  0.00           H
ATOM   2035 HD22 LEU A 715      31.730  57.820  40.090  1.00  0.00           H
ATOM   2036 HD23 LEU A 715      30.320  56.610  40.290  1.00  0.00           H
ATOM   2037  C   LEU A 715      35.770  56.050  40.300  1.00  0.00           C
ATOM   2038  O   LEU A 715      36.360  57.130  40.270  1.00  0.00           O
ATOM   2039  N   VAL A 716      36.500  54.930  40.510  1.00  0.00           N
ATOM   2040  HN  VAL A 716      36.190  54.030  40.220  1.00  0.00           H
ATOM   2041  CA  VAL A 716      37.900  55.050  40.940  1.00  0.00           C
ATOM   2042  HA  VAL A 716      38.040  55.840  41.660  1.00  0.00           H
ATOM   2043  CB  VAL A 716      38.370  53.810  41.690  1.00  0.00           C
ATOM   2044  HB  VAL A 716      37.570  53.050  41.560  1.00  0.00           H
ATOM   2045  CG1 VAL A 716      39.720  53.110  41.310  1.00  0.00           C
ATOM   2046 HG11 VAL A 716      40.520  53.730  41.770  1.00  0.00           H
ATOM   2047 HG12 VAL A 716      39.800  53.110  40.210  1.00  0.00           H
ATOM   2048 HG13 VAL A 716      39.710  52.150  41.860  1.00  0.00           H
ATOM   2049  CG2 VAL A 716      38.350  54.270  43.150  1.00  0.00           C
ATOM   2050 HG21 VAL A 716      39.190  54.950  43.400  1.00  0.00           H
ATOM   2051 HG22 VAL A 716      38.420  53.380  43.810  1.00  0.00           H
ATOM   2052 HG23 VAL A 716      37.360  54.700  43.430  1.00  0.00           H
ATOM   2053  C   VAL A 716      38.850  55.490  39.860  1.00  0.00           C
ATOM   2054  O   VAL A 716      39.970  55.980  40.030  1.00  0.00           O
ATOM   2055  N   CYS A 717      38.370  55.370  38.560  1.00  0.00           N
ATOM   2056  HN  CYS A 717      37.430  55.060  38.500  1.00  0.00           H
ATOM   2057  CA  CYS A 717      39.080  55.870  37.410  1.00  0.00           C
ATOM   2058  HA  CYS A 717      40.100  55.540  37.290  1.00  0.00           H
ATOM   2059  CB  CYS A 717      38.280  55.400  36.110  1.00  0.00           C
ATOM   2060  HB1 CYS A 717      37.250  55.810  36.070  1.00  0.00           H
ATOM   2061  HB2 CYS A 717      38.160  54.290  36.190  1.00  0.00           H
ATOM   2062  SG  CYS A 717      39.290  55.660  34.570  1.00  0.00           S
ATOM   2063  HG1 CYS A 717      40.200  54.760  34.870  1.00  0.00           H
ATOM   2064  C   CYS A 717      39.210  57.350  37.480  1.00  0.00           C
ATOM   2065  O   CYS A 717      40.210  57.840  37.010  1.00  0.00           O
ATOM   2066  N   TYR A 718      38.280  58.110  38.170  1.00  0.00           N
ATOM   2067  HN  TYR A 718      37.510  57.580  38.510  1.00  0.00           H
ATOM   2068  CA  TYR A 718      38.290  59.520  38.320  1.00  0.00           C
ATOM   2069  HA  TYR A 718      38.700  59.930  37.400  1.00  0.00           H
ATOM   2070  CB  TYR A 718      36.900  60.130  38.700  1.00  0.00           C
ATOM   2071  HB1 TYR A 718      37.080  61.230  38.690  1.00  0.00           H
ATOM   2072  HB2 TYR A 718      36.550  59.710  39.670  1.00  0.00           H
ATOM   2073  CG  TYR A 718      35.820  59.780  37.680  1.00  0.00           C
ATOM   2074  CD1 TYR A 718      35.970  59.770  36.250  1.00  0.00           C
ATOM   2075  HD1 TYR A 718      36.950  59.810  35.800  1.00  0.00           H
ATOM   2076  CE1 TYR A 718      34.880  59.540  35.370  1.00  0.00           C
ATOM   2077  HE1 TYR A 718      34.930  59.560  34.300  1.00  0.00           H
ATOM   2078  CZ  TYR A 718      33.600  59.330  35.900  1.00  0.00           C
ATOM   2079  OH  TYR A 718      32.460  59.080  35.070  1.00  0.00           O
ATOM   2080  HH  TYR A 718      31.850  58.550  35.580  1.00  0.00           H
ATOM   2081  CD2 TYR A 718      34.490  59.660  38.140  1.00  0.00           C
ATOM   2082  HD2 TYR A 718      34.290  59.770  39.190  1.00  0.00           H
ATOM   2083  CE2 TYR A 718      33.430  59.320  37.290  1.00  0.00           C
ATOM   2084  HE2 TYR A 718      32.410  59.190  37.650  1.00  0.00           H
ATOM   2085  C   TYR A 718      39.250  60.090  39.350  1.00  0.00           C
ATOM   2086  O   TYR A 718      39.420  61.300  39.510  1.00  0.00           O
ATOM   2087  N   ILE A 719      39.890  59.180  40.050  1.00  0.00           N
ATOM   2088  HN  ILE A 719      39.790  58.210  39.820  1.00  0.00           H
ATOM   2089  CA  ILE A 719      40.780  59.580  41.120  1.00  0.00           C
ATOM   2090  HA  ILE A 719      40.320  60.370  41.700  1.00  0.00           H
ATOM   2091  CB  ILE A 719      41.230  58.500  42.080  1.00  0.00           C
ATOM   2092  HB  ILE A 719      41.440  57.590  41.480  1.00  0.00           H
ATOM   2093  CG2 ILE A 719      42.580  58.740  42.740  1.00  0.00           C
ATOM   2094 HG21 ILE A 719      42.940  57.860  43.310  1.00  0.00           H
ATOM   2095 HG22 ILE A 719      42.600  59.640  43.380  1.00  0.00           H
ATOM   2096 HG23 ILE A 719      43.300  58.840  41.890  1.00  0.00           H
ATOM   2097  CG1 ILE A 719      40.050  58.050  42.940  1.00  0.00           C
ATOM   2098 HG11 ILE A 719      40.230  57.120  43.530  1.00  0.00           H
ATOM   2099 HG12 ILE A 719      39.250  57.790  42.210  1.00  0.00           H
ATOM   2100  CD  ILE A 719      39.520  59.070  44.010  1.00  0.00           C
ATOM   2101  HD1 ILE A 719      38.980  59.910  43.520  1.00  0.00           H
ATOM   2102  HD2 ILE A 719      40.350  59.470  44.610  1.00  0.00           H
ATOM   2103  HD3 ILE A 719      38.800  58.530  44.670  1.00  0.00           H
ATOM   2104  C   ILE A 719      42.050  60.330  40.650  1.00  0.00           C
ATOM   2105  O   ILE A 719      42.550  61.290  41.240  1.00  0.00           O
ATOM   2106  N   THR A 720      42.690  59.810  39.580  1.00  0.00           N
ATOM   2107  HN  THR A 720      42.220  59.040  39.160  1.00  0.00           H
ATOM   2108  CA  THR A 720      43.950  60.370  39.040  1.00  0.00           C
ATOM   2109  HA  THR A 720      44.010  59.850  38.080  1.00  0.00           H
ATOM   2110  CB  THR A 720      43.980  61.900  38.700  1.00  0.00           C
ATOM   2111  HB  THR A 720      44.650  61.950  37.820  1.00  0.00           H
ATOM   2112  OG1 THR A 720      44.330  62.770  39.740  1.00  0.00           O
ATOM   2113  HG1 THR A 720      43.640  62.750  40.410  1.00  0.00           H
ATOM   2114  CG2 THR A 720      42.640  62.410  38.080  1.00  0.00           C
ATOM   2115 HG21 THR A 720      42.240  61.660  37.360  1.00  0.00           H
ATOM   2116 HG22 THR A 720      42.660  63.410  37.610  1.00  0.00           H
ATOM   2117 HG23 THR A 720      41.840  62.420  38.860  1.00  0.00           H
ATOM   2118  C   THR A 720      45.260  59.990  39.740  1.00  0.00           C
ATOM   2119  O   THR A 720      45.390  59.780  40.940  1.00  0.00           O
ATOM   2120  N   ARG A 721      46.270  59.920  38.950  1.00  0.00           N
ATOM   2121  HN  ARG A 721      46.140  59.970  37.960  1.00  0.00           H
ATOM   2122  CA  ARG A 721      47.600  59.790  39.560  1.00  0.00           C
ATOM   2123  HA  ARG A 721      47.550  58.930  40.210  1.00  0.00           H
ATOM   2124  CB  ARG A 721      48.710  59.570  38.490  1.00  0.00           C
ATOM   2125  HB1 ARG A 721      49.600  59.500  39.170  1.00  0.00           H
ATOM   2126  HB2 ARG A 721      48.810  60.410  37.780  1.00  0.00           H
ATOM   2127  CG  ARG A 721      48.590  58.200  37.710  1.00  0.00           C
ATOM   2128  HG1 ARG A 721      47.740  58.230  37.000  1.00  0.00           H
ATOM   2129  HG2 ARG A 721      48.300  57.420  38.440  1.00  0.00           H
ATOM   2130  CD  ARG A 721      49.820  57.820  36.850  1.00  0.00           C
ATOM   2131  HD1 ARG A 721      50.270  58.560  36.160  1.00  0.00           H
ATOM   2132  HD2 ARG A 721      49.430  56.960  36.240  1.00  0.00           H
ATOM   2133  NE  ARG A 721      50.890  57.450  37.890  1.00  0.00           N
ATOM   2134  HE  ARG A 721      50.660  57.540  38.860  1.00  0.00           H
ATOM   2135  CZ  ARG A 721      51.840  56.640  37.540  1.00  0.00           C
ATOM   2136  NH1 ARG A 721      52.100  56.110  36.370  1.00  0.00           N
ATOM   2137 HH11 ARG A 721      51.650  56.480  35.550  1.00  0.00           H
ATOM   2138 HH12 ARG A 721      52.970  55.620  36.380  1.00  0.00           H
ATOM   2139  NH2 ARG A 721      52.510  56.120  38.580  1.00  0.00           N
ATOM   2140 HH21 ARG A 721      52.230  56.530  39.450  1.00  0.00           H
ATOM   2141 HH22 ARG A 721      53.250  55.450  38.520  1.00  0.00           H
ATOM   2142  C   ARG A 721      48.060  61.000  40.420  1.00  0.00           C
ATOM   2143  O   ARG A 721      48.660  60.780  41.440  1.00  0.00           O
ATOM   2144  N   PHE A 722      47.770  62.200  40.080  1.00  0.00           N
ATOM   2145  HN  PHE A 722      47.370  62.480  39.210  1.00  0.00           H
ATOM   2146  CA  PHE A 722      48.150  63.430  40.780  1.00  0.00           C
ATOM   2147  HA  PHE A 722      49.210  63.610  40.790  1.00  0.00           H
ATOM   2148  CB  PHE A 722      47.560  64.730  40.100  1.00  0.00           C
ATOM   2149  HB1 PHE A 722      46.590  64.360  39.710  1.00  0.00           H
ATOM   2150  HB2 PHE A 722      48.190  65.010  39.220  1.00  0.00           H
ATOM   2151  CG  PHE A 722      47.450  66.010  40.920  1.00  0.00           C
ATOM   2152  CD1 PHE A 722      48.550  66.900  40.900  1.00  0.00           C
ATOM   2153  HD1 PHE A 722      49.510  66.580  40.510  1.00  0.00           H
ATOM   2154  CE1 PHE A 722      48.360  68.190  41.410  1.00  0.00           C
ATOM   2155  HE1 PHE A 722      49.200  68.860  41.540  1.00  0.00           H
ATOM   2156  CZ  PHE A 722      47.120  68.610  41.880  1.00  0.00           C
ATOM   2157  HZ  PHE A 722      46.930  69.480  42.500  1.00  0.00           H
ATOM   2158  CD2 PHE A 722      46.220  66.420  41.490  1.00  0.00           C
ATOM   2159  HD2 PHE A 722      45.420  65.690  41.520  1.00  0.00           H
ATOM   2160  CE2 PHE A 722      46.060  67.710  41.920  1.00  0.00           C
ATOM   2161  HE2 PHE A 722      45.110  67.870  42.430  1.00  0.00           H
ATOM   2162  C   PHE A 722      47.650  63.410  42.260  1.00  0.00           C
ATOM   2163  O   PHE A 722      48.280  63.980  43.130  1.00  0.00           O
ATOM   2164  N   THR A 723      46.410  62.880  42.490  1.00  0.00           N
ATOM   2165  HN  THR A 723      45.900  62.570  41.690  1.00  0.00           H
ATOM   2166  CA  THR A 723      45.880  62.640  43.830  1.00  0.00           C
ATOM   2167  HA  THR A 723      45.930  63.500  44.470  1.00  0.00           H
ATOM   2168  CB  THR A 723      44.480  62.100  43.690  1.00  0.00           C
ATOM   2169  HB  THR A 723      44.450  61.100  43.240  1.00  0.00           H
ATOM   2170  OG1 THR A 723      43.680  62.960  42.870  1.00  0.00           O
ATOM   2171  HG1 THR A 723      43.080  62.390  42.400  1.00  0.00           H
ATOM   2172  CG2 THR A 723      43.820  62.070  45.070  1.00  0.00           C
ATOM   2173 HG21 THR A 723      44.470  61.480  45.750  1.00  0.00           H
ATOM   2174 HG22 THR A 723      42.790  61.660  45.060  1.00  0.00           H
ATOM   2175 HG23 THR A 723      43.720  63.100  45.460  1.00  0.00           H
ATOM   2176  C   THR A 723      46.640  61.420  44.550  1.00  0.00           C
ATOM   2177  O   THR A 723      47.060  61.560  45.730  1.00  0.00           O
ATOM   2178  N   GLU A 724      46.830  60.260  43.870  1.00  0.00           N
ATOM   2179  HN  GLU A 724      46.390  60.220  42.980  1.00  0.00           H
ATOM   2180  CA  GLU A 724      47.580  59.100  44.290  1.00  0.00           C
ATOM   2181  HA  GLU A 724      47.110  58.800  45.220  1.00  0.00           H
ATOM   2182  CB  GLU A 724      47.460  58.030  43.210  1.00  0.00           C
ATOM   2183  HB1 GLU A 724      47.810  58.570  42.300  1.00  0.00           H
ATOM   2184  HB2 GLU A 724      46.410  57.760  42.990  1.00  0.00           H
ATOM   2185  CG  GLU A 724      48.410  56.830  43.370  1.00  0.00           C
ATOM   2186  HG1 GLU A 724      48.040  56.150  44.170  1.00  0.00           H
ATOM   2187  HG2 GLU A 724      49.470  57.120  43.550  1.00  0.00           H
ATOM   2188  CD  GLU A 724      48.510  56.030  42.130  1.00  0.00           C
ATOM   2189  OE1 GLU A 724      49.560  55.400  41.800  1.00  0.00           O
ATOM   2190  OE2 GLU A 724      47.490  56.030  41.400  1.00  0.00           O
ATOM   2191  C   GLU A 724      49.000  59.340  44.670  1.00  0.00           C
ATOM   2192  O   GLU A 724      49.400  58.850  45.730  1.00  0.00           O
ATOM   2193  N   GLU A 725      49.780  60.090  43.830  1.00  0.00           N
ATOM   2194  HN  GLU A 725      49.450  60.320  42.920  1.00  0.00           H
ATOM   2195  CA  GLU A 725      51.130  60.500  44.130  1.00  0.00           C
ATOM   2196  HA  GLU A 725      51.620  59.580  44.400  1.00  0.00           H
ATOM   2197  CB  GLU A 725      51.750  61.260  42.900  1.00  0.00           C
ATOM   2198  HB1 GLU A 725      51.170  62.170  42.630  1.00  0.00           H
ATOM   2199  HB2 GLU A 725      51.740  60.550  42.050  1.00  0.00           H
ATOM   2200  CG  GLU A 725      53.220  61.710  43.000  1.00  0.00           C
ATOM   2201  HG1 GLU A 725      53.880  60.830  43.200  1.00  0.00           H
ATOM   2202  HG2 GLU A 725      53.480  62.550  43.670  1.00  0.00           H
ATOM   2203  CD  GLU A 725      53.640  62.160  41.610  1.00  0.00           C
ATOM   2204  OE1 GLU A 725      54.480  61.490  40.920  1.00  0.00           O
ATOM   2205  OE2 GLU A 725      53.150  63.200  41.140  1.00  0.00           O
ATOM   2206  C   GLU A 725      51.220  61.370  45.400  1.00  0.00           C
ATOM   2207  O   GLU A 725      52.080  61.280  46.220  1.00  0.00           O
ATOM   2208  N   ALA A 726      50.200  62.290  45.640  1.00  0.00           N
ATOM   2209  HN  ALA A 726      49.430  62.390  45.040  1.00  0.00           H
ATOM   2210  CA  ALA A 726      50.150  63.140  46.800  1.00  0.00           C
ATOM   2211  HA  ALA A 726      51.130  63.580  46.930  1.00  0.00           H
ATOM   2212  CB  ALA A 726      48.970  64.140  46.640  1.00  0.00           C
ATOM   2213  HB1 ALA A 726      48.770  64.870  47.450  1.00  0.00           H
ATOM   2214  HB2 ALA A 726      48.050  63.570  46.360  1.00  0.00           H
ATOM   2215  HB3 ALA A 726      49.270  64.760  45.770  1.00  0.00           H
ATOM   2216  C   ALA A 726      49.840  62.440  48.090  1.00  0.00           C
ATOM   2217  O   ALA A 726      50.350  62.730  49.160  1.00  0.00           O
ATOM   2218  N   PHE A 727      48.940  61.410  48.050  1.00  0.00           N
ATOM   2219  HN  PHE A 727      48.550  61.200  47.150  1.00  0.00           H
ATOM   2220  CA  PHE A 727      48.540  60.510  49.100  1.00  0.00           C
ATOM   2221  HA  PHE A 727      48.200  61.110  49.950  1.00  0.00           H
ATOM   2222  CB  PHE A 727      47.310  59.620  48.590  1.00  0.00           C
ATOM   2223  HB1 PHE A 727      47.530  59.230  47.580  1.00  0.00           H
ATOM   2224  HB2 PHE A 727      46.470  60.330  48.440  1.00  0.00           H
ATOM   2225  CG  PHE A 727      46.960  58.390  49.440  1.00  0.00           C
ATOM   2226  CD1 PHE A 727      46.880  58.500  50.850  1.00  0.00           C
ATOM   2227  HD1 PHE A 727      47.040  59.440  51.360  1.00  0.00           H
ATOM   2228  CE1 PHE A 727      46.480  57.340  51.600  1.00  0.00           C
ATOM   2229  HE1 PHE A 727      46.260  57.460  52.650  1.00  0.00           H
ATOM   2230  CZ  PHE A 727      46.190  56.160  50.910  1.00  0.00           C
ATOM   2231  HZ  PHE A 727      45.880  55.320  51.500  1.00  0.00           H
ATOM   2232  CD2 PHE A 727      46.710  57.150  48.790  1.00  0.00           C
ATOM   2233  HD2 PHE A 727      46.750  57.150  47.710  1.00  0.00           H
ATOM   2234  CE2 PHE A 727      46.280  56.060  49.560  1.00  0.00           C
ATOM   2235  HE2 PHE A 727      46.000  55.120  49.110  1.00  0.00           H
ATOM   2236  C   PHE A 727      49.780  59.750  49.500  1.00  0.00           C
ATOM   2237  O   PHE A 727      50.110  59.610  50.690  1.00  0.00           O
ATOM   2238  N   ALA A 728      50.400  59.120  48.470  1.00  0.00           N
ATOM   2239  HN  ALA A 728      49.960  59.100  47.580  1.00  0.00           H
ATOM   2240  CA  ALA A 728      51.600  58.280  48.660  1.00  0.00           C
ATOM   2241  HA  ALA A 728      51.410  57.460  49.340  1.00  0.00           H
ATOM   2242  CB  ALA A 728      52.010  57.680  47.300  1.00  0.00           C
ATOM   2243  HB1 ALA A 728      52.880  57.010  47.470  1.00  0.00           H
ATOM   2244  HB2 ALA A 728      52.180  58.480  46.560  1.00  0.00           H
ATOM   2245  HB3 ALA A 728      51.220  57.100  46.770  1.00  0.00           H
ATOM   2246  C   ALA A 728      52.700  59.090  49.320  1.00  0.00           C
ATOM   2247  O   ALA A 728      53.340  58.640  50.240  1.00  0.00           O
ATOM   2248  N   ALA A 729      52.870  60.350  48.880  1.00  0.00           N
ATOM   2249  HN  ALA A 729      52.330  60.620  48.080  1.00  0.00           H
ATOM   2250  CA  ALA A 729      53.820  61.350  49.380  1.00  0.00           C
ATOM   2251  HA  ALA A 729      54.820  60.940  49.270  1.00  0.00           H
ATOM   2252  CB  ALA A 729      53.890  62.640  48.570  1.00  0.00           C
ATOM   2253  HB1 ALA A 729      54.680  63.340  48.890  1.00  0.00           H
ATOM   2254  HB2 ALA A 729      52.930  63.190  48.640  1.00  0.00           H
ATOM   2255  HB3 ALA A 729      53.960  62.470  47.470  1.00  0.00           H
ATOM   2256  C   ALA A 729      53.640  61.660  50.850  1.00  0.00           C
ATOM   2257  O   ALA A 729      54.620  61.870  51.560  1.00  0.00           O
ATOM   2258  N   LEU A 730      52.380  61.950  51.300  1.00  0.00           N
ATOM   2259  HN  LEU A 730      51.640  61.980  50.640  1.00  0.00           H
ATOM   2260  CA  LEU A 730      52.070  62.140  52.690  1.00  0.00           C
ATOM   2261  HA  LEU A 730      52.780  62.840  53.130  1.00  0.00           H
ATOM   2262  CB  LEU A 730      50.630  62.490  52.980  1.00  0.00           C
ATOM   2263  HB1 LEU A 730      49.780  61.900  52.590  1.00  0.00           H
ATOM   2264  HB2 LEU A 730      50.610  63.390  52.330  1.00  0.00           H
ATOM   2265  CG  LEU A 730      50.270  63.030  54.350  1.00  0.00           C
ATOM   2266  HG  LEU A 730      50.600  62.310  55.110  1.00  0.00           H
ATOM   2267  CD1 LEU A 730      51.120  64.350  54.660  1.00  0.00           C
ATOM   2268 HD11 LEU A 730      50.770  64.900  55.550  1.00  0.00           H
ATOM   2269 HD12 LEU A 730      50.890  65.040  53.820  1.00  0.00           H
ATOM   2270 HD13 LEU A 730      52.220  64.190  54.740  1.00  0.00           H
ATOM   2271  CD2 LEU A 730      48.750  63.150  54.620  1.00  0.00           C
ATOM   2272 HD21 LEU A 730      48.210  63.530  53.720  1.00  0.00           H
ATOM   2273 HD22 LEU A 730      48.530  63.890  55.420  1.00  0.00           H
ATOM   2274 HD23 LEU A 730      48.160  62.240  54.880  1.00  0.00           H
ATOM   2275  C   LEU A 730      52.300  60.950  53.530  1.00  0.00           C
ATOM   2276  O   LEU A 730      52.890  61.020  54.600  1.00  0.00           O
ATOM   2277  N   ILE A 731      51.840  59.790  53.130  1.00  0.00           N
ATOM   2278  HN  ILE A 731      51.470  59.630  52.210  1.00  0.00           H
ATOM   2279  CA  ILE A 731      51.860  58.680  54.010  1.00  0.00           C
ATOM   2280  HA  ILE A 731      51.470  58.820  55.010  1.00  0.00           H
ATOM   2281  CB  ILE A 731      50.970  57.620  53.390  1.00  0.00           C
ATOM   2282  HB  ILE A 731      51.180  57.360  52.330  1.00  0.00           H
ATOM   2283  CG2 ILE A 731      51.220  56.280  54.110  1.00  0.00           C
ATOM   2284 HG21 ILE A 731      52.200  55.770  54.030  1.00  0.00           H
ATOM   2285 HG22 ILE A 731      50.530  55.540  53.640  1.00  0.00           H
ATOM   2286 HG23 ILE A 731      50.920  56.350  55.180  1.00  0.00           H
ATOM   2287  CG1 ILE A 731      49.370  58.010  53.450  1.00  0.00           C
ATOM   2288 HG11 ILE A 731      48.830  57.050  53.360  1.00  0.00           H
ATOM   2289 HG12 ILE A 731      49.140  58.600  52.540  1.00  0.00           H
ATOM   2290  CD  ILE A 731      48.890  58.670  54.780  1.00  0.00           C
ATOM   2291  HD1 ILE A 731      47.780  58.610  54.740  1.00  0.00           H
ATOM   2292  HD2 ILE A 731      49.210  59.730  54.650  1.00  0.00           H
ATOM   2293  HD3 ILE A 731      49.350  58.190  55.660  1.00  0.00           H
ATOM   2294  C   ILE A 731      53.270  58.200  54.160  1.00  0.00           C
ATOM   2295  O   ILE A 731      53.760  57.860  55.180  1.00  0.00           O
ATOM   2296  N   CYS A 732      53.990  58.200  53.040  1.00  0.00           N
ATOM   2297  HN  CYS A 732      53.650  58.610  52.190  1.00  0.00           H
ATOM   2298  CA  CYS A 732      55.390  57.710  53.010  1.00  0.00           C
ATOM   2299  HA  CYS A 732      55.400  56.710  53.420  1.00  0.00           H
ATOM   2300  CB  CYS A 732      55.900  57.600  51.520  1.00  0.00           C
ATOM   2301  HB1 CYS A 732      56.000  58.670  51.200  1.00  0.00           H
ATOM   2302  HB2 CYS A 732      55.110  57.110  50.930  1.00  0.00           H
ATOM   2303  SG  CYS A 732      57.410  56.670  51.300  1.00  0.00           S
ATOM   2304  HG1 CYS A 732      58.160  57.170  52.260  1.00  0.00           H
ATOM   2305  C   CYS A 732      56.370  58.550  53.870  1.00  0.00           C
ATOM   2306  O   CYS A 732      57.170  57.970  54.600  1.00  0.00           O
ATOM   2307  N   ILE A 733      56.270  59.890  53.900  1.00  0.00           N
ATOM   2308  HN  ILE A 733      55.680  60.340  53.230  1.00  0.00           H
ATOM   2309  CA  ILE A 733      57.090  60.780  54.720  1.00  0.00           C
ATOM   2310  HA  ILE A 733      58.100  60.410  54.660  1.00  0.00           H
ATOM   2311  CB  ILE A 733      57.140  62.190  54.090  1.00  0.00           C
ATOM   2312  HB  ILE A 733      56.110  62.610  54.120  1.00  0.00           H
ATOM   2313  CG2 ILE A 733      58.050  63.100  54.960  1.00  0.00           C
ATOM   2314 HG21 ILE A 733      57.600  63.120  55.970  1.00  0.00           H
ATOM   2315 HG22 ILE A 733      58.260  64.100  54.520  1.00  0.00           H
ATOM   2316 HG23 ILE A 733      59.020  62.570  55.110  1.00  0.00           H
ATOM   2317  CG1 ILE A 733      57.720  62.280  52.590  1.00  0.00           C
ATOM   2318 HG11 ILE A 733      57.850  63.360  52.370  1.00  0.00           H
ATOM   2319 HG12 ILE A 733      56.920  61.950  51.880  1.00  0.00           H
ATOM   2320  CD  ILE A 733      59.030  61.500  52.350  1.00  0.00           C
ATOM   2321  HD1 ILE A 733      59.660  61.470  53.260  1.00  0.00           H
ATOM   2322  HD2 ILE A 733      59.620  61.840  51.470  1.00  0.00           H
ATOM   2323  HD3 ILE A 733      58.760  60.460  52.070  1.00  0.00           H
ATOM   2324  C   ILE A 733      56.630  60.730  56.200  1.00  0.00           C
ATOM   2325  O   ILE A 733      57.460  60.810  57.130  1.00  0.00           O
ATOM   2326  N   ILE A 734      55.310  60.500  56.450  1.00  0.00           N
ATOM   2327  HN  ILE A 734      54.610  60.600  55.750  1.00  0.00           H
ATOM   2328  CA  ILE A 734      54.830  60.200  57.760  1.00  0.00           C
ATOM   2329  HA  ILE A 734      55.290  60.970  58.370  1.00  0.00           H
ATOM   2330  CB  ILE A 734      53.350  60.150  57.980  1.00  0.00           C
ATOM   2331  HB  ILE A 734      52.860  59.400  57.330  1.00  0.00           H
ATOM   2332  CG2 ILE A 734      53.030  59.710  59.450  1.00  0.00           C
ATOM   2333 HG21 ILE A 734      53.350  58.660  59.610  1.00  0.00           H
ATOM   2334 HG22 ILE A 734      51.940  59.780  59.640  1.00  0.00           H
ATOM   2335 HG23 ILE A 734      53.710  60.130  60.210  1.00  0.00           H
ATOM   2336  CG1 ILE A 734      52.650  61.470  57.720  1.00  0.00           C
ATOM   2337 HG11 ILE A 734      51.540  61.450  57.620  1.00  0.00           H
ATOM   2338 HG12 ILE A 734      53.040  61.930  56.790  1.00  0.00           H
ATOM   2339  CD  ILE A 734      52.990  62.340  58.890  1.00  0.00           C
ATOM   2340  HD1 ILE A 734      54.030  62.250  59.270  1.00  0.00           H
ATOM   2341  HD2 ILE A 734      52.360  62.180  59.790  1.00  0.00           H
ATOM   2342  HD3 ILE A 734      52.920  63.420  58.620  1.00  0.00           H
ATOM   2343  C   ILE A 734      55.480  58.880  58.310  1.00  0.00           C
ATOM   2344  O   ILE A 734      55.960  58.840  59.450  1.00  0.00           O
ATOM   2345  N   PHE A 735      55.480  57.840  57.480  1.00  0.00           N
ATOM   2346  HN  PHE A 735      55.130  58.030  56.570  1.00  0.00           H
ATOM   2347  CA  PHE A 735      55.940  56.490  57.780  1.00  0.00           C
ATOM   2348  HA  PHE A 735      55.470  56.170  58.700  1.00  0.00           H
ATOM   2349  CB  PHE A 735      55.590  55.630  56.580  1.00  0.00           C
ATOM   2350  HB1 PHE A 735      55.670  56.140  55.590  1.00  0.00           H
ATOM   2351  HB2 PHE A 735      54.510  55.380  56.690  1.00  0.00           H
ATOM   2352  CG  PHE A 735      56.250  54.240  56.640  1.00  0.00           C
ATOM   2353  CD1 PHE A 735      56.180  53.500  57.800  1.00  0.00           C
ATOM   2354  HD1 PHE A 735      55.650  53.830  58.670  1.00  0.00           H
ATOM   2355  CE1 PHE A 735      56.880  52.270  57.760  1.00  0.00           C
ATOM   2356  HE1 PHE A 735      56.750  51.610  58.600  1.00  0.00           H
ATOM   2357  CZ  PHE A 735      57.470  51.770  56.590  1.00  0.00           C
ATOM   2358  HZ  PHE A 735      57.930  50.800  56.580  1.00  0.00           H
ATOM   2359  CD2 PHE A 735      56.940  53.810  55.510  1.00  0.00           C
ATOM   2360  HD2 PHE A 735      56.940  54.560  54.730  1.00  0.00           H
ATOM   2361  CE2 PHE A 735      57.590  52.610  55.540  1.00  0.00           C
ATOM   2362  HE2 PHE A 735      58.140  52.260  54.690  1.00  0.00           H
ATOM   2363  C   PHE A 735      57.430  56.540  58.100  1.00  0.00           C
ATOM   2364  O   PHE A 735      57.980  55.840  58.950  1.00  0.00           O
ATOM   2365  N   ILE A 736      58.200  57.330  57.380  1.00  0.00           N
ATOM   2366  HN  ILE A 736      57.910  57.700  56.500  1.00  0.00           H
ATOM   2367  CA  ILE A 736      59.550  57.780  57.680  1.00  0.00           C
ATOM   2368  HA  ILE A 736      60.080  56.860  57.890  1.00  0.00           H
ATOM   2369  CB  ILE A 736      60.260  58.520  56.530  1.00  0.00           C
ATOM   2370  HB  ILE A 736      59.660  59.370  56.150  1.00  0.00           H
ATOM   2371  CG2 ILE A 736      61.640  58.930  56.920  1.00  0.00           C
ATOM   2372 HG21 ILE A 736      62.300  58.950  56.030  1.00  0.00           H
ATOM   2373 HG22 ILE A 736      61.980  58.060  57.530  1.00  0.00           H
ATOM   2374 HG23 ILE A 736      61.630  59.870  57.490  1.00  0.00           H
ATOM   2375  CG1 ILE A 736      60.410  57.480  55.400  1.00  0.00           C
ATOM   2376 HG11 ILE A 736      59.490  56.890  55.260  1.00  0.00           H
ATOM   2377 HG12 ILE A 736      61.210  56.800  55.730  1.00  0.00           H
ATOM   2378  CD  ILE A 736      60.920  58.070  54.050  1.00  0.00           C
ATOM   2379  HD1 ILE A 736      60.030  58.360  53.450  1.00  0.00           H
ATOM   2380  HD2 ILE A 736      61.290  57.190  53.500  1.00  0.00           H
ATOM   2381  HD3 ILE A 736      61.650  58.890  54.080  1.00  0.00           H
ATOM   2382  C   ILE A 736      59.700  58.620  58.970  1.00  0.00           C
ATOM   2383  O   ILE A 736      60.580  58.270  59.800  1.00  0.00           O
ATOM   2384  N   TYR A 737      58.830  59.610  59.280  1.00  0.00           N
ATOM   2385  HN  TYR A 737      58.030  59.850  58.730  1.00  0.00           H
ATOM   2386  CA  TYR A 737      58.790  60.380  60.470  1.00  0.00           C
ATOM   2387  HA  TYR A 737      59.760  60.850  60.460  1.00  0.00           H
ATOM   2388  CB  TYR A 737      57.640  61.450  60.380  1.00  0.00           C
ATOM   2389  HB1 TYR A 737      56.690  60.960  60.650  1.00  0.00           H
ATOM   2390  HB2 TYR A 737      57.540  61.820  59.330  1.00  0.00           H
ATOM   2391  CG  TYR A 737      57.970  62.640  61.190  1.00  0.00           C
ATOM   2392  CD1 TYR A 737      58.440  63.860  60.590  1.00  0.00           C
ATOM   2393  HD1 TYR A 737      58.640  63.790  59.530  1.00  0.00           H
ATOM   2394  CE1 TYR A 737      58.670  64.980  61.360  1.00  0.00           C
ATOM   2395  HE1 TYR A 737      58.970  65.940  60.980  1.00  0.00           H
ATOM   2396  CZ  TYR A 737      58.240  64.980  62.690  1.00  0.00           C
ATOM   2397  OH  TYR A 737      58.330  66.160  63.400  1.00  0.00           O
ATOM   2398  HH  TYR A 737      57.850  66.080  64.220  1.00  0.00           H
ATOM   2399  CD2 TYR A 737      57.560  62.680  62.510  1.00  0.00           C
ATOM   2400  HD2 TYR A 737      57.060  61.820  62.940  1.00  0.00           H
ATOM   2401  CE2 TYR A 737      57.680  63.810  63.340  1.00  0.00           C
ATOM   2402  HE2 TYR A 737      57.380  63.750  64.380  1.00  0.00           H
ATOM   2403  C   TYR A 737      58.610  59.530  61.710  1.00  0.00           C
ATOM   2404  O   TYR A 737      59.220  59.820  62.720  1.00  0.00           O
ATOM   2405  N   GLU A 738      57.660  58.550  61.690  1.00  0.00           N
ATOM   2406  HN  GLU A 738      57.030  58.510  60.920  1.00  0.00           H
ATOM   2407  CA  GLU A 738      57.360  57.740  62.850  1.00  0.00           C
ATOM   2408  HA  GLU A 738      57.180  58.360  63.720  1.00  0.00           H
ATOM   2409  CB  GLU A 738      56.020  56.960  62.530  1.00  0.00           C
ATOM   2410  HB1 GLU A 738      55.700  56.190  63.270  1.00  0.00           H
ATOM   2411  HB2 GLU A 738      56.110  56.390  61.590  1.00  0.00           H
ATOM   2412  CG  GLU A 738      54.870  58.030  62.470  1.00  0.00           C
ATOM   2413  HG1 GLU A 738      54.760  58.490  61.460  1.00  0.00           H
ATOM   2414  HG2 GLU A 738      55.060  58.860  63.170  1.00  0.00           H
ATOM   2415  CD  GLU A 738      53.530  57.440  62.900  1.00  0.00           C
ATOM   2416  OE1 GLU A 738      53.010  56.640  62.120  1.00  0.00           O
ATOM   2417  OE2 GLU A 738      52.920  57.870  63.950  1.00  0.00           O
ATOM   2418  C   GLU A 738      58.440  56.780  63.330  1.00  0.00           C
ATOM   2419  O   GLU A 738      58.640  56.510  64.510  1.00  0.00           O
ATOM   2420  N   ALA A 739      59.290  56.260  62.390  1.00  0.00           N
ATOM   2421  HN  ALA A 739      59.110  56.460  61.430  1.00  0.00           H
ATOM   2422  CA  ALA A 739      60.460  55.440  62.620  1.00  0.00           C
ATOM   2423  HA  ALA A 739      60.080  54.540  63.070  1.00  0.00           H
ATOM   2424  CB  ALA A 739      61.150  55.190  61.190  1.00  0.00           C
ATOM   2425  HB1 ALA A 739      60.440  54.640  60.560  1.00  0.00           H
ATOM   2426  HB2 ALA A 739      62.090  54.620  61.350  1.00  0.00           H
ATOM   2427  HB3 ALA A 739      61.430  56.150  60.680  1.00  0.00           H
ATOM   2428  C   ALA A 739      61.490  56.180  63.530  1.00  0.00           C
ATOM   2429  O   ALA A 739      62.070  55.600  64.440  1.00  0.00           O
ATOM   2430  N   LEU A 740      61.690  57.410  63.140  1.00  0.00           N
ATOM   2431  HN  LEU A 740      61.240  57.650  62.280  1.00  0.00           H
ATOM   2432  CA  LEU A 740      62.530  58.380  63.790  1.00  0.00           C
ATOM   2433  HA  LEU A 740      63.500  57.940  63.950  1.00  0.00           H
ATOM   2434  CB  LEU A 740      62.750  59.650  62.780  1.00  0.00           C
ATOM   2435  HB1 LEU A 740      63.530  60.250  63.280  1.00  0.00           H
ATOM   2436  HB2 LEU A 740      61.820  60.270  62.700  1.00  0.00           H
ATOM   2437  CG  LEU A 740      63.170  59.260  61.370  1.00  0.00           C
ATOM   2438  HG  LEU A 740      62.480  58.450  61.020  1.00  0.00           H
ATOM   2439  CD1 LEU A 740      63.050  60.360  60.360  1.00  0.00           C
ATOM   2440 HD11 LEU A 740      63.410  59.920  59.400  1.00  0.00           H
ATOM   2441 HD12 LEU A 740      63.780  61.160  60.600  1.00  0.00           H
ATOM   2442 HD13 LEU A 740      62.020  60.770  60.340  1.00  0.00           H
ATOM   2443  CD2 LEU A 740      64.590  58.650  61.400  1.00  0.00           C
ATOM   2444 HD21 LEU A 740      64.550  57.830  60.650  1.00  0.00           H
ATOM   2445 HD22 LEU A 740      64.870  58.160  62.360  1.00  0.00           H
ATOM   2446 HD23 LEU A 740      65.280  59.470  61.100  1.00  0.00           H
ATOM   2447  C   LEU A 740      61.990  58.970  65.030  1.00  0.00           C
ATOM   2448  O   LEU A 740      62.700  59.230  65.990  1.00  0.00           O
ATOM   2449  N   GLU A 741      60.640  59.140  65.140  1.00  0.00           N
ATOM   2450  HN  GLU A 741      60.040  59.070  64.360  1.00  0.00           H
ATOM   2451  CA  GLU A 741      60.010  59.570  66.300  1.00  0.00           C
ATOM   2452  HA  GLU A 741      60.410  60.470  66.740  1.00  0.00           H
ATOM   2453  CB  GLU A 741      58.520  59.780  65.980  1.00  0.00           C
ATOM   2454  HB1 GLU A 741      58.100  59.020  65.280  1.00  0.00           H
ATOM   2455  HB2 GLU A 741      58.420  60.670  65.330  1.00  0.00           H
ATOM   2456  CG  GLU A 741      57.600  60.010  67.180  1.00  0.00           C
ATOM   2457  HG1 GLU A 741      57.930  60.930  67.690  1.00  0.00           H
ATOM   2458  HG2 GLU A 741      57.540  59.160  67.910  1.00  0.00           H
ATOM   2459  CD  GLU A 741      56.170  60.220  66.790  1.00  0.00           C
ATOM   2460  OE1 GLU A 741      55.830  61.350  66.350  1.00  0.00           O
ATOM   2461  OE2 GLU A 741      55.420  59.240  66.850  1.00  0.00           O
ATOM   2462  C   GLU A 741      60.150  58.600  67.380  1.00  0.00           C
ATOM   2463  O   GLU A 741      60.480  58.910  68.550  1.00  0.00           O
ATOM   2464  N   LYS A 742      59.950  57.270  67.060  1.00  0.00           N
ATOM   2465  HN  LYS A 742      59.590  57.110  66.140  1.00  0.00           H
ATOM   2466  CA  LYS A 742      60.200  56.150  68.010  1.00  0.00           C
ATOM   2467  HA  LYS A 742      59.900  56.360  69.020  1.00  0.00           H
ATOM   2468  CB  LYS A 742      59.700  54.790  67.420  1.00  0.00           C
ATOM   2469  HB1 LYS A 742      60.140  53.990  68.050  1.00  0.00           H
ATOM   2470  HB2 LYS A 742      60.070  54.580  66.400  1.00  0.00           H
ATOM   2471  CG  LYS A 742      58.150  54.680  67.660  1.00  0.00           C
ATOM   2472  HG1 LYS A 742      57.880  53.600  67.660  1.00  0.00           H
ATOM   2473  HG2 LYS A 742      57.750  55.250  66.790  1.00  0.00           H
ATOM   2474  CD  LYS A 742      57.590  55.290  68.910  1.00  0.00           C
ATOM   2475  HD1 LYS A 742      56.510  55.060  68.920  1.00  0.00           H
ATOM   2476  HD2 LYS A 742      57.670  56.390  68.820  1.00  0.00           H
ATOM   2477  CE  LYS A 742      58.120  54.730  70.210  1.00  0.00           C
ATOM   2478  HE1 LYS A 742      59.210  54.870  70.380  1.00  0.00           H
ATOM   2479  HE2 LYS A 742      57.950  53.650  70.290  1.00  0.00           H
ATOM   2480  NZ  LYS A 742      57.380  55.440  71.380  1.00  0.00           N
ATOM   2481  HZ1 LYS A 742      57.550  56.470  71.340  1.00  0.00           H
ATOM   2482  HZ2 LYS A 742      57.800  55.030  72.240  1.00  0.00           H
ATOM   2483  HZ3 LYS A 742      56.360  55.270  71.270  1.00  0.00           H
ATOM   2484  C   LYS A 742      61.720  55.990  68.320  1.00  0.00           C
ATOM   2485  O   LYS A 742      62.020  55.660  69.530  1.00  0.00           O
ATOM   2486  N   LEU A 743      62.620  56.310  67.360  1.00  0.00           N
ATOM   2487  HN  LEU A 743      62.370  56.540  66.420  1.00  0.00           H
ATOM   2488  CA  LEU A 743      64.080  56.340  67.610  1.00  0.00           C
ATOM   2489  HA  LEU A 743      64.330  55.370  68.020  1.00  0.00           H
ATOM   2490  CB  LEU A 743      64.770  56.550  66.260  1.00  0.00           C
ATOM   2491  HB1 LEU A 743      64.460  57.470  65.730  1.00  0.00           H
ATOM   2492  HB2 LEU A 743      64.590  55.760  65.490  1.00  0.00           H
ATOM   2493  CG  LEU A 743      66.330  56.710  66.280  1.00  0.00           C
ATOM   2494  HG  LEU A 743      66.440  57.620  66.900  1.00  0.00           H
ATOM   2495  CD1 LEU A 743      66.910  55.480  66.820  1.00  0.00           C
ATOM   2496 HD11 LEU A 743      67.230  54.820  66.000  1.00  0.00           H
ATOM   2497 HD12 LEU A 743      66.370  55.010  67.670  1.00  0.00           H
ATOM   2498 HD13 LEU A 743      67.870  55.770  67.300  1.00  0.00           H
ATOM   2499  CD2 LEU A 743      67.090  57.130  65.010  1.00  0.00           C
ATOM   2500 HD21 LEU A 743      66.700  56.450  64.210  1.00  0.00           H
ATOM   2501 HD22 LEU A 743      68.170  56.940  65.150  1.00  0.00           H
ATOM   2502 HD23 LEU A 743      66.950  58.200  64.750  1.00  0.00           H
ATOM   2503  C   LEU A 743      64.490  57.340  68.690  1.00  0.00           C
ATOM   2504  O   LEU A 743      65.290  57.070  69.560  1.00  0.00           O
ATOM   2505  N   PHE A 744      63.790  58.560  68.620  1.00  0.00           N
ATOM   2506  HN  PHE A 744      63.100  58.700  67.910  1.00  0.00           H
ATOM   2507  CA  PHE A 744      63.960  59.590  69.570  1.00  0.00           C
ATOM   2508  HA  PHE A 744      64.970  59.860  69.810  1.00  0.00           H
ATOM   2509  CB  PHE A 744      63.540  61.030  68.970  1.00  0.00           C
ATOM   2510  HB1 PHE A 744      63.380  61.620  69.890  1.00  0.00           H
ATOM   2511  HB2 PHE A 744      62.620  61.090  68.350  1.00  0.00           H
ATOM   2512  CG  PHE A 744      64.620  61.780  68.260  1.00  0.00           C
ATOM   2513  CD1 PHE A 744      64.720  61.600  66.870  1.00  0.00           C
ATOM   2514  HD1 PHE A 744      64.010  60.980  66.350  1.00  0.00           H
ATOM   2515  CE1 PHE A 744      65.770  62.240  66.200  1.00  0.00           C
ATOM   2516  HE1 PHE A 744      65.970  62.040  65.160  1.00  0.00           H
ATOM   2517  CZ  PHE A 744      66.680  63.130  66.790  1.00  0.00           C
ATOM   2518  HZ  PHE A 744      67.500  63.610  66.280  1.00  0.00           H
ATOM   2519  CD2 PHE A 744      65.570  62.620  68.930  1.00  0.00           C
ATOM   2520  HD2 PHE A 744      65.390  62.870  69.960  1.00  0.00           H
ATOM   2521  CE2 PHE A 744      66.550  63.300  68.200  1.00  0.00           C
ATOM   2522  HE2 PHE A 744      67.240  63.910  68.770  1.00  0.00           H
ATOM   2523  C   PHE A 744      63.420  59.300  70.980  1.00  0.00           C
ATOM   2524  O   PHE A 744      64.030  59.660  71.970  1.00  0.00           O
ATOM   2525  N   ASP A 745      62.250  58.580  71.090  1.00  0.00           N
ATOM   2526  HN  ASP A 745      61.680  58.510  70.270  1.00  0.00           H
ATOM   2527  CA  ASP A 745      61.680  58.140  72.380  1.00  0.00           C
ATOM   2528  HA  ASP A 745      61.730  59.050  72.970  1.00  0.00           H
ATOM   2529  CB  ASP A 745      60.180  57.590  72.360  1.00  0.00           C
ATOM   2530  HB1 ASP A 745      59.840  57.250  73.360  1.00  0.00           H
ATOM   2531  HB2 ASP A 745      60.190  56.680  71.730  1.00  0.00           H
ATOM   2532  CG  ASP A 745      59.100  58.570  71.850  1.00  0.00           C
ATOM   2533  OD1 ASP A 745      58.120  58.010  71.340  1.00  0.00           O
ATOM   2534  OD2 ASP A 745      59.180  59.820  72.100  1.00  0.00           O
ATOM   2535  C   ASP A 745      62.590  57.070  73.080  1.00  0.00           C
ATOM   2536  O   ASP A 745      62.730  57.100  74.310  1.00  0.00           O
ATOM   2537  N   LEU A 746      63.120  56.030  72.310  1.00  0.00           N
ATOM   2538  HN  LEU A 746      62.810  55.920  71.370  1.00  0.00           H
ATOM   2539  CA  LEU A 746      64.200  55.140  72.810  1.00  0.00           C
ATOM   2540  HA  LEU A 746      63.680  54.590  73.580  1.00  0.00           H
ATOM   2541  CB  LEU A 746      64.510  54.110  71.690  1.00  0.00           C
ATOM   2542  HB1 LEU A 746      65.560  53.870  71.980  1.00  0.00           H
ATOM   2543  HB2 LEU A 746      64.560  54.600  70.690  1.00  0.00           H
ATOM   2544  CG  LEU A 746      63.740  52.840  71.470  1.00  0.00           C
ATOM   2545  HG  LEU A 746      62.720  53.200  71.220  1.00  0.00           H
ATOM   2546  CD1 LEU A 746      64.330  51.900  70.380  1.00  0.00           C
ATOM   2547 HD11 LEU A 746      65.160  51.270  70.760  1.00  0.00           H
ATOM   2548 HD12 LEU A 746      64.560  52.380  69.410  1.00  0.00           H
ATOM   2549 HD13 LEU A 746      63.530  51.190  70.080  1.00  0.00           H
ATOM   2550  CD2 LEU A 746      63.450  52.050  72.770  1.00  0.00           C
ATOM   2551 HD21 LEU A 746      64.390  51.820  73.310  1.00  0.00           H
ATOM   2552 HD22 LEU A 746      62.790  51.180  72.570  1.00  0.00           H
ATOM   2553 HD23 LEU A 746      63.070  52.730  73.570  1.00  0.00           H
ATOM   2554  C   LEU A 746      65.440  55.910  73.350  1.00  0.00           C
ATOM   2555  O   LEU A 746      66.160  55.510  74.230  1.00  0.00           O
ATOM   2556  N   GLY A 747      65.710  57.090  72.730  1.00  0.00           N
ATOM   2557  HN  GLY A 747      65.050  57.430  72.080  1.00  0.00           H
ATOM   2558  CA  GLY A 747      66.950  57.830  73.030  1.00  0.00           C
ATOM   2559  HA1 GLY A 747      67.220  58.580  72.300  1.00  0.00           H
ATOM   2560  HA2 GLY A 747      67.690  57.080  73.300  1.00  0.00           H
ATOM   2561  C   GLY A 747      66.890  58.710  74.300  1.00  0.00           C
ATOM   2562  O   GLY A 747      67.970  58.960  74.900  1.00  0.00           O
ATOM   2563  N   GLU A 748      65.740  59.190  74.650  1.00  0.00           N
ATOM   2564  HN  GLU A 748      65.000  59.180  73.980  1.00  0.00           H
ATOM   2565  CA  GLU A 748      65.500  59.770  75.930  1.00  0.00           C
ATOM   2566  HA  GLU A 748      66.300  60.480  76.100  1.00  0.00           H
ATOM   2567  CB  GLU A 748      64.250  60.660  76.020  1.00  0.00           C
ATOM   2568  HB1 GLU A 748      64.270  61.320  75.120  1.00  0.00           H
ATOM   2569  HB2 GLU A 748      64.380  61.310  76.910  1.00  0.00           H
ATOM   2570  CG  GLU A 748      62.910  59.910  75.940  1.00  0.00           C
ATOM   2571  HG1 GLU A 748      62.890  59.170  76.780  1.00  0.00           H
ATOM   2572  HG2 GLU A 748      62.750  59.320  75.010  1.00  0.00           H
ATOM   2573  CD  GLU A 748      61.740  60.850  76.170  1.00  0.00           C
ATOM   2574  OE1 GLU A 748      61.020  61.150  75.160  1.00  0.00           O
ATOM   2575  OE2 GLU A 748      61.660  61.340  77.310  1.00  0.00           O
ATOM   2576  C   GLU A 748      65.670  58.800  77.050  1.00  0.00           C
ATOM   2577  O   GLU A 748      66.430  59.040  77.980  1.00  0.00           O
ATOM   2578  N   THR A 749      65.140  57.580  76.960  1.00  0.00           N
ATOM   2579  HN  THR A 749      64.450  57.490  76.250  1.00  0.00           H
ATOM   2580  CA  THR A 749      65.230  56.450  77.860  1.00  0.00           C
ATOM   2581  HA  THR A 749      64.810  56.870  78.750  1.00  0.00           H
ATOM   2582  CB  THR A 749      64.310  55.340  77.350  1.00  0.00           C
ATOM   2583  HB  THR A 749      64.800  54.870  76.470  1.00  0.00           H
ATOM   2584  OG1 THR A 749      63.020  55.820  77.060  1.00  0.00           O
ATOM   2585  HG1 THR A 749      63.020  56.260  76.200  1.00  0.00           H
ATOM   2586  CG2 THR A 749      64.060  54.300  78.400  1.00  0.00           C
ATOM   2587 HG21 THR A 749      63.550  54.690  79.310  1.00  0.00           H
ATOM   2588 HG22 THR A 749      64.990  53.830  78.810  1.00  0.00           H
ATOM   2589 HG23 THR A 749      63.410  53.490  78.030  1.00  0.00           H
ATOM   2590  C   THR A 749      66.580  55.910  78.290  1.00  0.00           C
ATOM   2591  O   THR A 749      66.820  55.330  79.340  1.00  0.00           O
ATOM   2592  N   TYR A 750      67.580  55.880  77.260  1.00  0.00           N
ATOM   2593  HN  TYR A 750      67.280  56.200  76.370  1.00  0.00           H
ATOM   2594  CA  TYR A 750      68.860  55.250  77.350  1.00  0.00           C
ATOM   2595  HA  TYR A 750      68.890  54.790  78.330  1.00  0.00           H
ATOM   2596  CB  TYR A 750      69.100  54.200  76.330  1.00  0.00           C
ATOM   2597  HB1 TYR A 750      70.070  53.690  76.520  1.00  0.00           H
ATOM   2598  HB2 TYR A 750      68.930  54.450  75.270  1.00  0.00           H
ATOM   2599  CG  TYR A 750      68.140  53.040  76.620  1.00  0.00           C
ATOM   2600  CD1 TYR A 750      67.110  52.660  75.770  1.00  0.00           C
ATOM   2601  HD1 TYR A 750      66.970  53.170  74.830  1.00  0.00           H
ATOM   2602  CE1 TYR A 750      66.080  51.820  76.210  1.00  0.00           C
ATOM   2603  HE1 TYR A 750      65.300  51.630  75.470  1.00  0.00           H
ATOM   2604  CZ  TYR A 750      66.090  51.250  77.410  1.00  0.00           C
ATOM   2605  OH  TYR A 750      65.060  50.410  77.800  1.00  0.00           O
ATOM   2606  HH  TYR A 750      64.470  50.220  77.080  1.00  0.00           H
ATOM   2607  CD2 TYR A 750      68.280  52.320  77.760  1.00  0.00           C
ATOM   2608  HD2 TYR A 750      69.040  52.610  78.480  1.00  0.00           H
ATOM   2609  CE2 TYR A 750      67.210  51.390  78.190  1.00  0.00           C
ATOM   2610  HE2 TYR A 750      67.300  50.870  79.130  1.00  0.00           H
ATOM   2611  C   TYR A 750      70.020  56.240  77.320  1.00  0.00           C
ATOM   2612  O   TYR A 750      70.050  57.210  76.640  1.00  0.00           O
ATOM   2613  N   ALA A 751      71.000  55.900  78.130  1.00  0.00           N
ATOM   2614  HN  ALA A 751      71.040  55.030  78.610  1.00  0.00           H
ATOM   2615  CA  ALA A 751      72.310  56.490  78.180  1.00  0.00           C
ATOM   2616  HA  ALA A 751      72.320  57.450  77.680  1.00  0.00           H
ATOM   2617  CB  ALA A 751      72.750  56.820  79.620  1.00  0.00           C
ATOM   2618  HB1 ALA A 751      72.240  56.110  80.310  1.00  0.00           H
ATOM   2619  HB2 ALA A 751      72.350  57.810  79.930  1.00  0.00           H
ATOM   2620  HB3 ALA A 751      73.840  56.730  79.800  1.00  0.00           H
ATOM   2621  C   ALA A 751      73.230  55.580  77.430  1.00  0.00           C
ATOM   2622  O   ALA A 751      73.510  55.690  76.250  1.00  0.00           O
ATOM   2623  N   ASP A 752      73.620  54.510  78.100  1.00  0.00           N
ATOM   2624  HN  ASP A 752      73.320  54.440  79.040  1.00  0.00           H
ATOM   2625  CA  ASP A 752      74.660  53.520  77.740  1.00  0.00           C
ATOM   2626  HA  ASP A 752      75.550  54.050  77.410  1.00  0.00           H
ATOM   2627  CB  ASP A 752      74.890  52.560  78.900  1.00  0.00           C
ATOM   2628  HB1 ASP A 752      75.540  51.710  78.630  1.00  0.00           H
ATOM   2629  HB2 ASP A 752      73.880  52.160  79.110  1.00  0.00           H
ATOM   2630  CG  ASP A 752      75.470  53.280  80.040  1.00  0.00           C
ATOM   2631  OD1 ASP A 752      75.780  54.470  80.050  1.00  0.00           O
ATOM   2632  OD2 ASP A 752      75.730  52.520  81.060  1.00  0.00           O
ATOM   2633  C   ASP A 752      74.380  52.760  76.510  1.00  0.00           C
ATOM   2634  O   ASP A 752      75.300  52.300  75.870  1.00  0.00           O
ATOM   2635  N   VAL A 753      73.100  52.490  76.270  1.00  0.00           N
ATOM   2636  HN  VAL A 753      72.500  53.020  76.860  1.00  0.00           H
ATOM   2637  CA  VAL A 753      72.610  51.540  75.280  1.00  0.00           C
ATOM   2638  HA  VAL A 753      73.260  50.680  75.180  1.00  0.00           H
ATOM   2639  CB  VAL A 753      71.370  50.870  75.750  1.00  0.00           C
ATOM   2640  HB  VAL A 753      70.500  51.520  75.550  1.00  0.00           H
ATOM   2641  CG1 VAL A 753      71.300  49.630  74.900  1.00  0.00           C
ATOM   2642 HG11 VAL A 753      72.170  48.940  74.950  1.00  0.00           H
ATOM   2643 HG12 VAL A 753      71.270  49.800  73.800  1.00  0.00           H
ATOM   2644 HG13 VAL A 753      70.470  48.940  75.170  1.00  0.00           H
ATOM   2645  CG2 VAL A 753      71.420  50.470  77.220  1.00  0.00           C
ATOM   2646 HG21 VAL A 753      70.470  49.970  77.510  1.00  0.00           H
ATOM   2647 HG22 VAL A 753      71.370  51.290  77.960  1.00  0.00           H
ATOM   2648 HG23 VAL A 753      72.370  49.920  77.370  1.00  0.00           H
ATOM   2649  C   VAL A 753      72.400  52.210  73.910  1.00  0.00           C
ATOM   2650  O   VAL A 753      72.350  51.580  72.870  1.00  0.00           O
ATOM   2651  N   LEU A 754      72.410  53.620  73.900  1.00  0.00           N
ATOM   2652  HN  LEU A 754      72.460  54.220  74.700  1.00  0.00           H
ATOM   2653  CA  LEU A 754      71.820  54.500  72.870  1.00  0.00           C
ATOM   2654  HA  LEU A 754      70.760  54.290  72.830  1.00  0.00           H
ATOM   2655  CB  LEU A 754      72.090  56.000  73.260  1.00  0.00           C
ATOM   2656  HB1 LEU A 754      73.110  56.110  73.680  1.00  0.00           H
ATOM   2657  HB2 LEU A 754      71.450  56.220  74.140  1.00  0.00           H
ATOM   2658  CG  LEU A 754      71.930  57.160  72.290  1.00  0.00           C
ATOM   2659  HG  LEU A 754      72.520  57.050  71.360  1.00  0.00           H
ATOM   2660  CD1 LEU A 754      70.420  57.250  71.980  1.00  0.00           C
ATOM   2661 HD11 LEU A 754      69.990  56.230  71.890  1.00  0.00           H
ATOM   2662 HD12 LEU A 754      70.310  57.800  71.020  1.00  0.00           H
ATOM   2663 HD13 LEU A 754      69.860  57.790  72.780  1.00  0.00           H
ATOM   2664  CD2 LEU A 754      72.420  58.490  72.900  1.00  0.00           C
ATOM   2665 HD21 LEU A 754      71.650  58.740  73.660  1.00  0.00           H
ATOM   2666 HD22 LEU A 754      72.480  59.360  72.190  1.00  0.00           H
ATOM   2667 HD23 LEU A 754      73.450  58.410  73.290  1.00  0.00           H
ATOM   2668  C   LEU A 754      72.520  54.220  71.570  1.00  0.00           C
ATOM   2669  O   LEU A 754      71.860  53.900  70.620  1.00  0.00           O
ATOM   2670  N   PHE A 755      73.840  54.320  71.610  1.00  0.00           N
ATOM   2671  HN  PHE A 755      74.310  54.570  72.450  1.00  0.00           H
ATOM   2672  CA  PHE A 755      74.810  54.190  70.560  1.00  0.00           C
ATOM   2673  HA  PHE A 755      74.530  54.910  69.810  1.00  0.00           H
ATOM   2674  CB  PHE A 755      76.310  54.340  71.050  1.00  0.00           C
ATOM   2675  HB1 PHE A 755      76.960  54.640  70.200  1.00  0.00           H
ATOM   2676  HB2 PHE A 755      76.710  53.420  71.520  1.00  0.00           H
ATOM   2677  CG  PHE A 755      76.440  55.420  72.060  1.00  0.00           C
ATOM   2678  CD1 PHE A 755      76.360  55.050  73.370  1.00  0.00           C
ATOM   2679  HD1 PHE A 755      76.200  54.010  73.600  1.00  0.00           H
ATOM   2680  CE1 PHE A 755      76.350  56.040  74.390  1.00  0.00           C
ATOM   2681  HE1 PHE A 755      76.270  55.770  75.430  1.00  0.00           H
ATOM   2682  CZ  PHE A 755      76.500  57.410  74.050  1.00  0.00           C
ATOM   2683  HZ  PHE A 755      76.650  58.150  74.820  1.00  0.00           H
ATOM   2684  CD2 PHE A 755      76.680  56.740  71.700  1.00  0.00           C
ATOM   2685  HD2 PHE A 755      76.840  57.050  70.680  1.00  0.00           H
ATOM   2686  CE2 PHE A 755      76.720  57.750  72.700  1.00  0.00           C
ATOM   2687  HE2 PHE A 755      76.750  58.800  72.420  1.00  0.00           H
ATOM   2688  C   PHE A 755      74.660  52.850  69.870  1.00  0.00           C
ATOM   2689  O   PHE A 755      74.680  52.760  68.630  1.00  0.00           O
ATOM   2690  N   TRP A 756      74.560  51.780  70.640  1.00  0.00           N
ATOM   2691  HN  TRP A 756      74.620  51.890  71.630  1.00  0.00           H
ATOM   2692  CA  TRP A 756      74.440  50.500  70.180  1.00  0.00           C
ATOM   2693  HA  TRP A 756      75.250  50.430  69.470  1.00  0.00           H
ATOM   2694  CB  TRP A 756      74.580  49.480  71.300  1.00  0.00           C
ATOM   2695  HB1 TRP A 756      73.760  49.690  72.020  1.00  0.00           H
ATOM   2696  HB2 TRP A 756      75.470  49.670  71.930  1.00  0.00           H
ATOM   2697  CG  TRP A 756      74.430  48.030  70.950  1.00  0.00           C
ATOM   2698  CD1 TRP A 756      73.450  47.230  71.370  1.00  0.00           C
ATOM   2699  HD1 TRP A 756      72.920  47.410  72.290  1.00  0.00           H
ATOM   2700  NE1 TRP A 756      73.450  46.030  70.690  1.00  0.00           N
ATOM   2701  HE1 TRP A 756      72.750  45.360  70.770  1.00  0.00           H
ATOM   2702  CE2 TRP A 756      74.370  46.130  69.670  1.00  0.00           C
ATOM   2703  CD2 TRP A 756      75.090  47.370  69.830  1.00  0.00           C
ATOM   2704  CE3 TRP A 756      76.230  47.660  69.110  1.00  0.00           C
ATOM   2705  HE3 TRP A 756      76.800  48.560  69.250  1.00  0.00           H
ATOM   2706  CZ3 TRP A 756      76.450  46.880  67.990  1.00  0.00           C
ATOM   2707  HZ3 TRP A 756      77.210  47.120  67.260  1.00  0.00           H
ATOM   2708  CZ2 TRP A 756      74.780  45.250  68.690  1.00  0.00           C
ATOM   2709  HZ2 TRP A 756      74.280  44.320  68.470  1.00  0.00           H
ATOM   2710  CH2 TRP A 756      75.730  45.650  67.840  1.00  0.00           C
ATOM   2711  HH2 TRP A 756      76.040  45.000  67.040  1.00  0.00           H
ATOM   2712  C   TRP A 756      73.170  50.320  69.410  1.00  0.00           C
ATOM   2713  O   TRP A 756      73.150  49.810  68.260  1.00  0.00           O
ATOM   2714  N   CYS A 757      72.000  50.750  69.960  1.00  0.00           N
ATOM   2715  HN  CYS A 757      72.100  51.170  70.870  1.00  0.00           H
ATOM   2716  CA  CYS A 757      70.570  50.720  69.400  1.00  0.00           C
ATOM   2717  HA  CYS A 757      70.340  49.700  69.110  1.00  0.00           H
ATOM   2718  CB  CYS A 757      69.550  51.220  70.450  1.00  0.00           C
ATOM   2719  HB1 CYS A 757      68.560  51.330  69.970  1.00  0.00           H
ATOM   2720  HB2 CYS A 757      69.920  52.220  70.780  1.00  0.00           H
ATOM   2721  SG  CYS A 757      69.400  50.200  71.880  1.00  0.00           S
ATOM   2722  HG1 CYS A 757      70.460  50.680  72.520  1.00  0.00           H
ATOM   2723  C   CYS A 757      70.610  51.550  68.090  1.00  0.00           C
ATOM   2724  O   CYS A 757      70.080  51.170  67.100  1.00  0.00           O
ATOM   2725  N   VAL A 758      71.350  52.680  68.120  1.00  0.00           N
ATOM   2726  HN  VAL A 758      71.620  53.050  69.010  1.00  0.00           H
ATOM   2727  CA  VAL A 758      71.480  53.510  66.920  1.00  0.00           C
ATOM   2728  HA  VAL A 758      70.520  53.630  66.460  1.00  0.00           H
ATOM   2729  CB  VAL A 758      71.950  54.900  67.240  1.00  0.00           C
ATOM   2730  HB  VAL A 758      72.810  54.880  67.940  1.00  0.00           H
ATOM   2731  CG1 VAL A 758      72.340  55.730  66.030  1.00  0.00           C
ATOM   2732 HG11 VAL A 758      72.190  56.800  66.320  1.00  0.00           H
ATOM   2733 HG12 VAL A 758      71.650  55.590  65.170  1.00  0.00           H
ATOM   2734 HG13 VAL A 758      73.420  55.560  65.830  1.00  0.00           H
ATOM   2735  CG2 VAL A 758      70.860  55.770  67.980  1.00  0.00           C
ATOM   2736 HG21 VAL A 758      71.370  56.740  68.220  1.00  0.00           H
ATOM   2737 HG22 VAL A 758      70.380  55.360  68.890  1.00  0.00           H
ATOM   2738 HG23 VAL A 758      70.020  56.120  67.340  1.00  0.00           H
ATOM   2739  C   VAL A 758      72.250  52.910  65.790  1.00  0.00           C
ATOM   2740  O   VAL A 758      71.920  52.820  64.590  1.00  0.00           O
ATOM   2741  N   ILE A 759      73.350  52.160  66.140  1.00  0.00           N
ATOM   2742  HN  ILE A 759      73.540  52.100  67.110  1.00  0.00           H
ATOM   2743  CA  ILE A 759      74.100  51.300  65.320  1.00  0.00           C
ATOM   2744  HA  ILE A 759      74.420  51.820  64.430  1.00  0.00           H
ATOM   2745  CB  ILE A 759      75.440  50.850  66.010  1.00  0.00           C
ATOM   2746  HB  ILE A 759      75.150  50.590  67.050  1.00  0.00           H
ATOM   2747  CG2 ILE A 759      76.020  49.540  65.330  1.00  0.00           C
ATOM   2748 HG21 ILE A 759      76.190  49.880  64.280  1.00  0.00           H
ATOM   2749 HG22 ILE A 759      75.360  48.640  65.370  1.00  0.00           H
ATOM   2750 HG23 ILE A 759      77.040  49.300  65.700  1.00  0.00           H
ATOM   2751  CG1 ILE A 759      76.450  52.030  66.120  1.00  0.00           C
ATOM   2752 HG11 ILE A 759      76.030  53.020  66.430  1.00  0.00           H
ATOM   2753 HG12 ILE A 759      76.810  52.330  65.110  1.00  0.00           H
ATOM   2754  CD  ILE A 759      77.660  51.710  67.100  1.00  0.00           C
ATOM   2755  HD1 ILE A 759      77.270  51.210  68.010  1.00  0.00           H
ATOM   2756  HD2 ILE A 759      78.240  52.570  67.510  1.00  0.00           H
ATOM   2757  HD3 ILE A 759      78.290  50.990  66.530  1.00  0.00           H
ATOM   2758  C   ILE A 759      73.370  50.040  64.680  1.00  0.00           C
ATOM   2759  O   ILE A 759      73.460  49.790  63.490  1.00  0.00           O
ATOM   2760  N   LEU A 760      72.460  49.430  65.490  1.00  0.00           N
ATOM   2761  HN  LEU A 760      72.350  49.690  66.440  1.00  0.00           H
ATOM   2762  CA  LEU A 760      71.590  48.420  65.000  1.00  0.00           C
ATOM   2763  HA  LEU A 760      72.230  47.680  64.560  1.00  0.00           H
ATOM   2764  CB  LEU A 760      70.630  47.690  65.990  1.00  0.00           C
ATOM   2765  HB1 LEU A 760      69.870  47.160  65.380  1.00  0.00           H
ATOM   2766  HB2 LEU A 760      70.120  48.430  66.650  1.00  0.00           H
ATOM   2767  CG  LEU A 760      71.290  46.540  66.800  1.00  0.00           C
ATOM   2768  HG  LEU A 760      72.280  46.970  67.040  1.00  0.00           H
ATOM   2769  CD1 LEU A 760      70.650  46.060  68.130  1.00  0.00           C
ATOM   2770 HD11 LEU A 760      71.320  45.340  68.640  1.00  0.00           H
ATOM   2771 HD12 LEU A 760      69.720  45.490  67.960  1.00  0.00           H
ATOM   2772 HD13 LEU A 760      70.450  46.950  68.760  1.00  0.00           H
ATOM   2773  CD2 LEU A 760      71.640  45.290  65.920  1.00  0.00           C
ATOM   2774 HD21 LEU A 760      70.670  44.770  65.820  1.00  0.00           H
ATOM   2775 HD22 LEU A 760      72.400  44.670  66.450  1.00  0.00           H
ATOM   2776 HD23 LEU A 760      72.090  45.700  64.980  1.00  0.00           H
ATOM   2777  C   LEU A 760      70.660  49.000  63.910  1.00  0.00           C
ATOM   2778  O   LEU A 760      70.450  48.300  62.950  1.00  0.00           O
ATOM   2779  N   PHE A 761      70.030  50.150  64.180  1.00  0.00           N
ATOM   2780  HN  PHE A 761      70.310  50.610  65.020  1.00  0.00           H
ATOM   2781  CA  PHE A 761      69.140  50.870  63.310  1.00  0.00           C
ATOM   2782  HA  PHE A 761      68.340  50.170  63.050  1.00  0.00           H
ATOM   2783  CB  PHE A 761      68.530  52.170  64.120  1.00  0.00           C
ATOM   2784  HB1 PHE A 761      69.330  52.820  64.540  1.00  0.00           H
ATOM   2785  HB2 PHE A 761      68.020  51.880  65.060  1.00  0.00           H
ATOM   2786  CG  PHE A 761      67.600  53.110  63.420  1.00  0.00           C
ATOM   2787  CD1 PHE A 761      66.320  52.740  63.150  1.00  0.00           C
ATOM   2788  HD1 PHE A 761      66.090  51.800  63.620  1.00  0.00           H
ATOM   2789  CE1 PHE A 761      65.460  53.480  62.320  1.00  0.00           C
ATOM   2790  HE1 PHE A 761      64.470  53.130  62.060  1.00  0.00           H
ATOM   2791  CZ  PHE A 761      65.900  54.740  61.850  1.00  0.00           C
ATOM   2792  HZ  PHE A 761      65.310  55.390  61.240  1.00  0.00           H
ATOM   2793  CD2 PHE A 761      68.050  54.320  62.810  1.00  0.00           C
ATOM   2794  HD2 PHE A 761      69.090  54.610  62.850  1.00  0.00           H
ATOM   2795  CE2 PHE A 761      67.220  55.130  62.060  1.00  0.00           C
ATOM   2796  HE2 PHE A 761      67.590  56.120  61.820  1.00  0.00           H
ATOM   2797  C   PHE A 761      69.780  51.210  62.010  1.00  0.00           C
ATOM   2798  O   PHE A 761      69.210  51.010  60.920  1.00  0.00           O
ATOM   2799  N   PHE A 762      70.960  51.810  62.050  1.00  0.00           N
ATOM   2800  HN  PHE A 762      71.340  52.210  62.880  1.00  0.00           H
ATOM   2801  CA  PHE A 762      71.830  52.080  60.840  1.00  0.00           C
ATOM   2802  HA  PHE A 762      71.170  52.650  60.200  1.00  0.00           H
ATOM   2803  CB  PHE A 762      73.040  52.920  61.330  1.00  0.00           C
ATOM   2804  HB1 PHE A 762      73.440  52.390  62.220  1.00  0.00           H
ATOM   2805  HB2 PHE A 762      72.620  53.920  61.570  1.00  0.00           H
ATOM   2806  CG  PHE A 762      74.190  53.090  60.380  1.00  0.00           C
ATOM   2807  CD1 PHE A 762      75.170  52.070  60.350  1.00  0.00           C
ATOM   2808  HD1 PHE A 762      75.070  51.230  61.010  1.00  0.00           H
ATOM   2809  CE1 PHE A 762      76.300  52.200  59.490  1.00  0.00           C
ATOM   2810  HE1 PHE A 762      77.100  51.480  59.350  1.00  0.00           H
ATOM   2811  CZ  PHE A 762      76.420  53.360  58.680  1.00  0.00           C
ATOM   2812  HZ  PHE A 762      77.200  53.510  57.960  1.00  0.00           H
ATOM   2813  CD2 PHE A 762      74.360  54.270  59.650  1.00  0.00           C
ATOM   2814  HD2 PHE A 762      73.700  55.120  59.730  1.00  0.00           H
ATOM   2815  CE2 PHE A 762      75.420  54.350  58.730  1.00  0.00           C
ATOM   2816  HE2 PHE A 762      75.460  55.210  58.090  1.00  0.00           H
ATOM   2817  C   PHE A 762      72.350  50.950  59.990  1.00  0.00           C
ATOM   2818  O   PHE A 762      72.150  50.930  58.740  1.00  0.00           O
ATOM   2819  N   THR A 763      72.870  49.890  60.700  1.00  0.00           N
ATOM   2820  HN  THR A 763      72.800  49.910  61.700  1.00  0.00           H
ATOM   2821  CA  THR A 763      73.420  48.780  59.900  1.00  0.00           C
ATOM   2822  HA  THR A 763      74.060  49.060  59.060  1.00  0.00           H
ATOM   2823  CB  THR A 763      74.200  47.820  60.750  1.00  0.00           C
ATOM   2824  HB  THR A 763      73.640  47.340  61.580  1.00  0.00           H
ATOM   2825  OG1 THR A 763      75.170  48.580  61.500  1.00  0.00           O
ATOM   2826  HG1 THR A 763      74.650  49.240  61.960  1.00  0.00           H
ATOM   2827  CG2 THR A 763      74.970  46.780  59.870  1.00  0.00           C
ATOM   2828 HG21 THR A 763      75.750  46.290  60.480  1.00  0.00           H
ATOM   2829 HG22 THR A 763      75.430  47.340  59.030  1.00  0.00           H
ATOM   2830 HG23 THR A 763      74.340  46.100  59.250  1.00  0.00           H
ATOM   2831  C   THR A 763      72.380  47.950  59.240  1.00  0.00           C
ATOM   2832  O   THR A 763      72.590  47.530  58.150  1.00  0.00           O
ATOM   2833  N   THR A 764      71.190  47.790  59.840  1.00  0.00           N
ATOM   2834  HN  THR A 764      71.090  48.150  60.770  1.00  0.00           H
ATOM   2835  CA  THR A 764      70.110  47.040  59.280  1.00  0.00           C
ATOM   2836  HA  THR A 764      70.390  46.000  59.230  1.00  0.00           H
ATOM   2837  CB  THR A 764      68.780  47.080  60.110  1.00  0.00           C
ATOM   2838  HB  THR A 764      68.690  48.170  60.290  1.00  0.00           H
ATOM   2839  OG1 THR A 764      69.060  46.450  61.390  1.00  0.00           O
ATOM   2840  HG1 THR A 764      69.830  46.880  61.760  1.00  0.00           H
ATOM   2841  CG2 THR A 764      67.600  46.380  59.480  1.00  0.00           C
ATOM   2842 HG21 THR A 764      67.890  45.330  59.260  1.00  0.00           H
ATOM   2843 HG22 THR A 764      67.210  46.850  58.540  1.00  0.00           H
ATOM   2844 HG23 THR A 764      66.810  46.390  60.260  1.00  0.00           H
ATOM   2845  C   THR A 764      69.760  47.730  57.960  1.00  0.00           C
ATOM   2846  O   THR A 764      69.670  47.070  56.900  1.00  0.00           O
ATOM   2847  N   PHE A 765      69.630  49.090  58.040  1.00  0.00           N
ATOM   2848  HN  PHE A 765      69.590  49.560  58.920  1.00  0.00           H
ATOM   2849  CA  PHE A 765      69.170  49.810  56.860  1.00  0.00           C
ATOM   2850  HA  PHE A 765      68.240  49.360  56.530  1.00  0.00           H
ATOM   2851  CB  PHE A 765      68.860  51.260  57.290  1.00  0.00           C
ATOM   2852  HB1 PHE A 765      69.680  51.510  57.980  1.00  0.00           H
ATOM   2853  HB2 PHE A 765      67.930  51.190  57.900  1.00  0.00           H
ATOM   2854  CG  PHE A 765      68.850  52.360  56.260  1.00  0.00           C
ATOM   2855  CD1 PHE A 765      67.900  52.310  55.200  1.00  0.00           C
ATOM   2856  HD1 PHE A 765      67.230  51.450  55.220  1.00  0.00           H
ATOM   2857  CE1 PHE A 765      67.950  53.370  54.240  1.00  0.00           C
ATOM   2858  HE1 PHE A 765      67.230  53.330  53.440  1.00  0.00           H
ATOM   2859  CZ  PHE A 765      68.720  54.530  54.380  1.00  0.00           C
ATOM   2860  HZ  PHE A 765      68.530  55.360  53.720  1.00  0.00           H
ATOM   2861  CD2 PHE A 765      69.650  53.440  56.370  1.00  0.00           C
ATOM   2862  HD2 PHE A 765      70.400  53.430  57.150  1.00  0.00           H
ATOM   2863  CE2 PHE A 765      69.590  54.520  55.460  1.00  0.00           C
ATOM   2864  HE2 PHE A 765      70.230  55.370  55.670  1.00  0.00           H
ATOM   2865  C   PHE A 765      70.190  49.750  55.730  1.00  0.00           C
ATOM   2866  O   PHE A 765      69.850  49.420  54.610  1.00  0.00           O
ATOM   2867  N   PHE A 766      71.540  50.050  56.040  1.00  0.00           N
ATOM   2868  HN  PHE A 766      71.780  50.230  57.000  1.00  0.00           H
ATOM   2869  CA  PHE A 766      72.680  49.930  55.140  1.00  0.00           C
ATOM   2870  HA  PHE A 766      72.460  50.730  54.440  1.00  0.00           H
ATOM   2871  CB  PHE A 766      73.930  50.220  55.970  1.00  0.00           C
ATOM   2872  HB1 PHE A 766      74.180  49.400  56.670  1.00  0.00           H
ATOM   2873  HB2 PHE A 766      73.770  51.180  56.490  1.00  0.00           H
ATOM   2874  CG  PHE A 766      75.110  50.330  55.000  1.00  0.00           C
ATOM   2875  CD1 PHE A 766      75.900  49.310  54.580  1.00  0.00           C
ATOM   2876  HD1 PHE A 766      75.850  48.280  54.890  1.00  0.00           H
ATOM   2877  CE1 PHE A 766      76.930  49.540  53.630  1.00  0.00           C
ATOM   2878  HE1 PHE A 766      77.480  48.650  53.380  1.00  0.00           H
ATOM   2879  CZ  PHE A 766      77.130  50.860  53.180  1.00  0.00           C
ATOM   2880  HZ  PHE A 766      77.970  51.000  52.510  1.00  0.00           H
ATOM   2881  CD2 PHE A 766      75.300  51.670  54.460  1.00  0.00           C
ATOM   2882  HD2 PHE A 766      74.590  52.390  54.820  1.00  0.00           H
ATOM   2883  CE2 PHE A 766      76.330  51.900  53.550  1.00  0.00           C
ATOM   2884  HE2 PHE A 766      76.570  52.870  53.140  1.00  0.00           H
ATOM   2885  C   PHE A 766      72.790  48.540  54.470  1.00  0.00           C
ATOM   2886  O   PHE A 766      72.850  48.480  53.270  1.00  0.00           O
ATOM   2887  N   LEU A 767      72.840  47.480  55.220  1.00  0.00           N
ATOM   2888  HN  LEU A 767      72.820  47.670  56.200  1.00  0.00           H
ATOM   2889  CA  LEU A 767      73.150  46.110  54.830  1.00  0.00           C
ATOM   2890  HA  LEU A 767      74.020  46.070  54.200  1.00  0.00           H
ATOM   2891  CB  LEU A 767      73.200  45.130  56.020  1.00  0.00           C
ATOM   2892  HB1 LEU A 767      72.160  45.100  56.390  1.00  0.00           H
ATOM   2893  HB2 LEU A 767      73.690  45.640  56.880  1.00  0.00           H
ATOM   2894  CG  LEU A 767      73.900  43.810  55.710  1.00  0.00           C
ATOM   2895  HG  LEU A 767      73.340  43.250  54.920  1.00  0.00           H
ATOM   2896  CD1 LEU A 767      75.410  43.940  55.330  1.00  0.00           C
ATOM   2897 HD11 LEU A 767      75.920  44.640  56.030  1.00  0.00           H
ATOM   2898 HD12 LEU A 767      75.580  44.180  54.260  1.00  0.00           H
ATOM   2899 HD13 LEU A 767      75.880  42.970  55.560  1.00  0.00           H
ATOM   2900  CD2 LEU A 767      73.690  42.890  56.940  1.00  0.00           C
ATOM   2901 HD21 LEU A 767      74.480  43.180  57.660  1.00  0.00           H
ATOM   2902 HD22 LEU A 767      73.840  41.880  56.490  1.00  0.00           H
ATOM   2903 HD23 LEU A 767      72.630  42.930  57.270  1.00  0.00           H
ATOM   2904  C   LEU A 767      72.050  45.610  53.900  1.00  0.00           C
ATOM   2905  O   LEU A 767      72.300  44.980  52.890  1.00  0.00           O
ATOM   2906  N   SER A 768      70.770  45.870  54.220  1.00  0.00           N
ATOM   2907  HN  SER A 768      70.380  46.100  55.120  1.00  0.00           H
ATOM   2908  CA  SER A 768      69.650  45.450  53.360  1.00  0.00           C
ATOM   2909  HA  SER A 768      69.830  44.410  53.130  1.00  0.00           H
ATOM   2910  CB  SER A 768      68.330  45.710  54.130  1.00  0.00           C
ATOM   2911  HB1 SER A 768      67.550  46.010  53.410  1.00  0.00           H
ATOM   2912  HB2 SER A 768      68.410  46.490  54.930  1.00  0.00           H
ATOM   2913  OG  SER A 768      67.910  44.540  54.840  1.00  0.00           O
ATOM   2914  HG1 SER A 768      68.680  44.210  55.320  1.00  0.00           H
ATOM   2915  C   SER A 768      69.680  46.230  51.950  1.00  0.00           C
ATOM   2916  O   SER A 768      69.690  45.520  50.920  1.00  0.00           O
ATOM   2917  N   SER A 769      70.010  47.570  52.000  1.00  0.00           N
ATOM   2918  HN  SER A 769      70.120  48.070  52.850  1.00  0.00           H
ATOM   2919  CA  SER A 769      70.150  48.410  50.890  1.00  0.00           C
ATOM   2920  HA  SER A 769      69.180  48.210  50.470  1.00  0.00           H
ATOM   2921  CB  SER A 769      70.360  49.860  51.310  1.00  0.00           C
ATOM   2922  HB1 SER A 769      70.400  50.440  50.360  1.00  0.00           H
ATOM   2923  HB2 SER A 769      71.280  49.950  51.920  1.00  0.00           H
ATOM   2924  OG  SER A 769      69.220  50.330  52.010  1.00  0.00           O
ATOM   2925  HG1 SER A 769      69.500  50.370  52.930  1.00  0.00           H
ATOM   2926  C   SER A 769      71.250  48.030  49.980  1.00  0.00           C
ATOM   2927  O   SER A 769      71.000  47.930  48.790  1.00  0.00           O
ATOM   2928  N   PHE A 770      72.410  47.670  50.540  1.00  0.00           N
ATOM   2929  HN  PHE A 770      72.530  47.730  51.530  1.00  0.00           H
ATOM   2930  CA  PHE A 770      73.580  47.070  49.910  1.00  0.00           C
ATOM   2931  HA  PHE A 770      73.950  47.660  49.080  1.00  0.00           H
ATOM   2932  CB  PHE A 770      74.680  47.010  50.960  1.00  0.00           C
ATOM   2933  HB1 PHE A 770      74.330  46.320  51.760  1.00  0.00           H
ATOM   2934  HB2 PHE A 770      74.780  48.060  51.320  1.00  0.00           H
ATOM   2935  CG  PHE A 770      76.030  46.520  50.460  1.00  0.00           C
ATOM   2936  CD1 PHE A 770      76.600  47.190  49.350  1.00  0.00           C
ATOM   2937  HD1 PHE A 770      76.030  47.950  48.830  1.00  0.00           H
ATOM   2938  CE1 PHE A 770      77.910  46.990  48.960  1.00  0.00           C
ATOM   2939  HE1 PHE A 770      78.270  47.690  48.220  1.00  0.00           H
ATOM   2940  CZ  PHE A 770      78.630  45.940  49.530  1.00  0.00           C
ATOM   2941  HZ  PHE A 770      79.590  45.730  49.090  1.00  0.00           H
ATOM   2942  CD2 PHE A 770      76.820  45.610  51.110  1.00  0.00           C
ATOM   2943  HD2 PHE A 770      76.410  45.140  51.990  1.00  0.00           H
ATOM   2944  CE2 PHE A 770      78.100  45.300  50.610  1.00  0.00           C
ATOM   2945  HE2 PHE A 770      78.730  44.540  51.060  1.00  0.00           H
ATOM   2946  C   PHE A 770      73.340  45.710  49.290  1.00  0.00           C
ATOM   2947  O   PHE A 770      73.700  45.590  48.110  1.00  0.00           O
ATOM   2948  N   LEU A 771      72.680  44.740  49.990  1.00  0.00           N
ATOM   2949  HN  LEU A 771      72.520  44.860  50.970  1.00  0.00           H
ATOM   2950  CA  LEU A 771      72.200  43.480  49.400  1.00  0.00           C
ATOM   2951  HA  LEU A 771      73.010  42.910  48.970  1.00  0.00           H
ATOM   2952  CB  LEU A 771      71.550  42.510  50.520  1.00  0.00           C
ATOM   2953  HB1 LEU A 771      71.040  41.630  50.080  1.00  0.00           H
ATOM   2954  HB2 LEU A 771      70.840  43.070  51.180  1.00  0.00           H
ATOM   2955  CG  LEU A 771      72.600  41.980  51.590  1.00  0.00           C
ATOM   2956  HG  LEU A 771      73.240  42.830  51.890  1.00  0.00           H
ATOM   2957  CD1 LEU A 771      71.930  41.520  52.900  1.00  0.00           C
ATOM   2958 HD11 LEU A 771      71.300  42.350  53.250  1.00  0.00           H
ATOM   2959 HD12 LEU A 771      72.620  41.110  53.680  1.00  0.00           H
ATOM   2960 HD13 LEU A 771      71.320  40.630  52.680  1.00  0.00           H
ATOM   2961  CD2 LEU A 771      73.590  40.950  51.020  1.00  0.00           C
ATOM   2962 HD21 LEU A 771      72.980  40.090  50.680  1.00  0.00           H
ATOM   2963 HD22 LEU A 771      74.280  40.530  51.790  1.00  0.00           H
ATOM   2964 HD23 LEU A 771      74.070  41.380  50.120  1.00  0.00           H
ATOM   2965  C   LEU A 771      71.250  43.640  48.240  1.00  0.00           C
ATOM   2966  O   LEU A 771      71.450  42.960  47.260  1.00  0.00           O
ATOM   2967  N   LYS A 772      70.270  44.550  48.300  1.00  0.00           N
ATOM   2968  HN  LYS A 772      69.940  44.970  49.140  1.00  0.00           H
ATOM   2969  CA  LYS A 772      69.440  44.800  47.130  1.00  0.00           C
ATOM   2970  HA  LYS A 772      69.010  43.860  46.800  1.00  0.00           H
ATOM   2971  CB  LYS A 772      68.220  45.770  47.400  1.00  0.00           C
ATOM   2972  HB1 LYS A 772      68.510  46.550  48.130  1.00  0.00           H
ATOM   2973  HB2 LYS A 772      67.520  45.190  48.040  1.00  0.00           H
ATOM   2974  CG  LYS A 772      67.400  46.140  46.200  1.00  0.00           C
ATOM   2975  HG1 LYS A 772      67.680  47.010  45.570  1.00  0.00           H
ATOM   2976  HG2 LYS A 772      66.480  46.570  46.650  1.00  0.00           H
ATOM   2977  CD  LYS A 772      66.920  45.000  45.220  1.00  0.00           C
ATOM   2978  HD1 LYS A 772      66.480  44.240  45.890  1.00  0.00           H
ATOM   2979  HD2 LYS A 772      67.820  44.580  44.710  1.00  0.00           H
ATOM   2980  CE  LYS A 772      65.960  45.490  44.110  1.00  0.00           C
ATOM   2981  HE1 LYS A 772      66.500  46.230  43.480  1.00  0.00           H
ATOM   2982  HE2 LYS A 772      65.110  45.970  44.640  1.00  0.00           H
ATOM   2983  NZ  LYS A 772      65.480  44.300  43.300  1.00  0.00           N
ATOM   2984  HZ1 LYS A 772      65.240  44.660  42.360  1.00  0.00           H
ATOM   2985  HZ2 LYS A 772      64.640  43.850  43.720  1.00  0.00           H
ATOM   2986  HZ3 LYS A 772      66.190  43.540  43.200  1.00  0.00           H
ATOM   2987  C   LYS A 772      70.240  45.360  45.930  1.00  0.00           C
ATOM   2988  O   LYS A 772      70.210  44.900  44.810  1.00  0.00           O
ATOM   2989  N   GLN A 773      71.240  46.260  46.230  1.00  0.00           N
ATOM   2990  HN  GLN A 773      71.460  46.430  47.190  1.00  0.00           H
ATOM   2991  CA  GLN A 773      72.000  46.980  45.250  1.00  0.00           C
ATOM   2992  HA  GLN A 773      71.390  47.630  44.650  1.00  0.00           H
ATOM   2993  CB  GLN A 773      72.850  47.980  46.020  1.00  0.00           C
ATOM   2994  HB1 GLN A 773      73.550  47.530  46.750  1.00  0.00           H
ATOM   2995  HB2 GLN A 773      72.220  48.700  46.610  1.00  0.00           H
ATOM   2996  CG  GLN A 773      73.770  48.930  45.080  1.00  0.00           C
ATOM   2997  HG1 GLN A 773      74.570  48.430  44.500  1.00  0.00           H
ATOM   2998  HG2 GLN A 773      74.210  49.710  45.750  1.00  0.00           H
ATOM   2999  CD  GLN A 773      73.020  49.790  44.050  1.00  0.00           C
ATOM   3000  OE1 GLN A 773      72.310  50.790  44.300  1.00  0.00           O
ATOM   3001  NE2 GLN A 773      73.040  49.380  42.750  1.00  0.00           N
ATOM   3002 HE21 GLN A 773      72.590  49.930  42.050  1.00  0.00           H
ATOM   3003 HE22 GLN A 773      73.420  48.470  42.570  1.00  0.00           H
ATOM   3004  C   GLN A 773      72.870  46.120  44.320  1.00  0.00           C
ATOM   3005  O   GLN A 773      73.380  46.550  43.260  1.00  0.00           O
ATOM   3006  N   PHE A 774      73.130  44.840  44.740  1.00  0.00           N
ATOM   3007  HN  PHE A 774      72.910  44.500  45.650  1.00  0.00           H
ATOM   3008  CA  PHE A 774      73.810  43.930  43.770  1.00  0.00           C
ATOM   3009  HA  PHE A 774      74.690  44.390  43.340  1.00  0.00           H
ATOM   3010  CB  PHE A 774      74.350  42.640  44.510  1.00  0.00           C
ATOM   3011  HB1 PHE A 774      74.770  41.970  43.730  1.00  0.00           H
ATOM   3012  HB2 PHE A 774      73.460  42.130  44.940  1.00  0.00           H
ATOM   3013  CG  PHE A 774      75.370  42.970  45.600  1.00  0.00           C
ATOM   3014  CD1 PHE A 774      75.170  42.890  46.950  1.00  0.00           C
ATOM   3015  HD1 PHE A 774      74.250  42.530  47.390  1.00  0.00           H
ATOM   3016  CE1 PHE A 774      76.240  43.070  47.830  1.00  0.00           C
ATOM   3017  HE1 PHE A 774      76.130  42.960  48.900  1.00  0.00           H
ATOM   3018  CZ  PHE A 774      77.450  43.520  47.350  1.00  0.00           C
ATOM   3019  HZ  PHE A 774      78.230  43.670  48.090  1.00  0.00           H
ATOM   3020  CD2 PHE A 774      76.610  43.410  45.130  1.00  0.00           C
ATOM   3021  HD2 PHE A 774      76.700  43.470  44.060  1.00  0.00           H
ATOM   3022  CE2 PHE A 774      77.590  43.760  46.000  1.00  0.00           C
ATOM   3023  HE2 PHE A 774      78.610  43.970  45.710  1.00  0.00           H
ATOM   3024  C   PHE A 774      72.950  43.570  42.570  1.00  0.00           C
ATOM   3025  O   PHE A 774      73.580  43.320  41.560  1.00  0.00           O
ATOM   3026  N   LYS A 775      71.660  43.530  42.660  1.00  0.00           N
ATOM   3027  HN  LYS A 775      71.250  43.920  43.490  1.00  0.00           H
ATOM   3028  CA  LYS A 775      70.750  43.110  41.690  1.00  0.00           C
ATOM   3029  HA  LYS A 775      70.980  42.120  41.300  1.00  0.00           H
ATOM   3030  CB  LYS A 775      69.320  43.100  42.210  1.00  0.00           C
ATOM   3031  HB1 LYS A 775      69.060  44.120  42.570  1.00  0.00           H
ATOM   3032  HB2 LYS A 775      69.270  42.390  43.060  1.00  0.00           H
ATOM   3033  CG  LYS A 775      68.290  42.580  41.160  1.00  0.00           C
ATOM   3034  HG1 LYS A 775      68.320  43.050  40.150  1.00  0.00           H
ATOM   3035  HG2 LYS A 775      67.270  42.910  41.430  1.00  0.00           H
ATOM   3036  CD  LYS A 775      68.410  41.070  40.970  1.00  0.00           C
ATOM   3037  HD1 LYS A 775      68.220  40.530  41.920  1.00  0.00           H
ATOM   3038  HD2 LYS A 775      69.430  40.710  40.700  1.00  0.00           H
ATOM   3039  CE  LYS A 775      67.490  40.420  39.890  1.00  0.00           C
ATOM   3040  HE1 LYS A 775      67.830  39.360  39.850  1.00  0.00           H
ATOM   3041  HE2 LYS A 775      67.640  40.850  38.870  1.00  0.00           H
ATOM   3042  NZ  LYS A 775      66.010  40.440  40.100  1.00  0.00           N
ATOM   3043  HZ1 LYS A 775      65.650  40.020  39.220  1.00  0.00           H
ATOM   3044  HZ2 LYS A 775      65.680  41.420  40.220  1.00  0.00           H
ATOM   3045  HZ3 LYS A 775      65.780  39.820  40.900  1.00  0.00           H
ATOM   3046  C   LYS A 775      70.740  43.970  40.400  1.00  0.00           C
ATOM   3047  O   LYS A 775      70.690  43.500  39.310  1.00  0.00           O
ATOM   3048  N   THR A 776      70.840  45.320  40.460  1.00  0.00           N
ATOM   3049  HN  THR A 776      70.900  45.790  41.340  1.00  0.00           H
ATOM   3050  CA  THR A 776      70.840  46.240  39.290  1.00  0.00           C
ATOM   3051  HA  THR A 776      70.300  45.660  38.550  1.00  0.00           H
ATOM   3052  CB  THR A 776      70.230  47.610  39.650  1.00  0.00           C
ATOM   3053  HB  THR A 776      70.340  48.300  38.790  1.00  0.00           H
ATOM   3054  OG1 THR A 776      70.840  48.180  40.860  1.00  0.00           O
ATOM   3055  HG1 THR A 776      71.320  49.010  40.710  1.00  0.00           H
ATOM   3056  CG2 THR A 776      68.750  47.520  39.980  1.00  0.00           C
ATOM   3057 HG21 THR A 776      68.300  46.860  39.200  1.00  0.00           H
ATOM   3058 HG22 THR A 776      68.320  48.540  40.020  1.00  0.00           H
ATOM   3059 HG23 THR A 776      68.460  47.150  40.980  1.00  0.00           H
ATOM   3060  C   THR A 776      72.190  46.500  38.780  1.00  0.00           C
ATOM   3061  O   THR A 776      72.390  47.320  37.850  1.00  0.00           O
ATOM   3062  N   LYS A 777      73.190  45.720  39.210  1.00  0.00           N
ATOM   3063  HN  LYS A 777      73.070  44.930  39.790  1.00  0.00           H
ATOM   3064  CA  LYS A 777      74.530  45.840  38.560  1.00  0.00           C
ATOM   3065  HA  LYS A 777      74.480  46.610  37.810  1.00  0.00           H
ATOM   3066  CB  LYS A 777      75.510  46.320  39.600  1.00  0.00           C
ATOM   3067  HB1 LYS A 777      76.540  46.260  39.170  1.00  0.00           H
ATOM   3068  HB2 LYS A 777      75.610  45.660  40.490  1.00  0.00           H
ATOM   3069  CG  LYS A 777      75.410  47.810  40.120  1.00  0.00           C
ATOM   3070  HG1 LYS A 777      76.200  47.890  40.880  1.00  0.00           H
ATOM   3071  HG2 LYS A 777      74.400  47.940  40.570  1.00  0.00           H
ATOM   3072  CD  LYS A 777      75.670  48.810  38.990  1.00  0.00           C
ATOM   3073  HD1 LYS A 777      74.750  48.860  38.370  1.00  0.00           H
ATOM   3074  HD2 LYS A 777      76.370  48.320  38.280  1.00  0.00           H
ATOM   3075  CE  LYS A 777      76.290  50.110  39.420  1.00  0.00           C
ATOM   3076  HE1 LYS A 777      77.390  49.980  39.500  1.00  0.00           H
ATOM   3077  HE2 LYS A 777      76.030  50.530  40.410  1.00  0.00           H
ATOM   3078  NZ  LYS A 777      75.980  51.070  38.390  1.00  0.00           N
ATOM   3079  HZ1 LYS A 777      74.950  51.240  38.460  1.00  0.00           H
ATOM   3080  HZ2 LYS A 777      76.290  50.870  37.420  1.00  0.00           H
ATOM   3081  HZ3 LYS A 777      76.460  51.940  38.710  1.00  0.00           H
ATOM   3082  C   LYS A 777      74.910  44.510  37.930  1.00  0.00           C
ATOM   3083  O   LYS A 777      74.300  43.480  38.210  1.00  0.00           O
ATOM   3084  N   ARG A 778      75.880  44.440  37.000  1.00  0.00           N
ATOM   3085  HN  ARG A 778      76.480  45.220  36.820  1.00  0.00           H
ATOM   3086  CA  ARG A 778      76.320  43.110  36.430  1.00  0.00           C
ATOM   3087  HA  ARG A 778      75.760  42.280  36.820  1.00  0.00           H
ATOM   3088  CB  ARG A 778      76.280  43.120  34.860  1.00  0.00           C
ATOM   3089  HB1 ARG A 778      76.740  42.170  34.520  1.00  0.00           H
ATOM   3090  HB2 ARG A 778      76.840  44.020  34.540  1.00  0.00           H
ATOM   3091  CG  ARG A 778      74.800  43.260  34.480  1.00  0.00           C
ATOM   3092  HG1 ARG A 778      74.730  44.360  34.600  1.00  0.00           H
ATOM   3093  HG2 ARG A 778      74.070  42.700  35.100  1.00  0.00           H
ATOM   3094  CD  ARG A 778      74.530  42.960  33.010  1.00  0.00           C
ATOM   3095  HD1 ARG A 778      74.640  41.900  32.710  1.00  0.00           H
ATOM   3096  HD2 ARG A 778      75.080  43.660  32.360  1.00  0.00           H
ATOM   3097  NE  ARG A 778      73.110  43.380  32.720  1.00  0.00           N
ATOM   3098  HE  ARG A 778      72.660  43.910  33.430  1.00  0.00           H
ATOM   3099  CZ  ARG A 778      72.330  43.180  31.660  1.00  0.00           C
ATOM   3100  NH1 ARG A 778      72.740  42.550  30.560  1.00  0.00           N
ATOM   3101 HH11 ARG A 778      73.710  42.330  30.530  1.00  0.00           H
ATOM   3102 HH12 ARG A 778      72.110  42.480  29.790  1.00  0.00           H
ATOM   3103  NH2 ARG A 778      71.050  43.570  31.760  1.00  0.00           N
ATOM   3104 HH21 ARG A 778      70.710  44.020  32.580  1.00  0.00           H
ATOM   3105 HH22 ARG A 778      70.600  43.680  30.870  1.00  0.00           H
ATOM   3106  C   ARG A 778      77.720  42.930  36.810  1.00  0.00           C
ATOM   3107  O   ARG A 778      78.640  43.090  35.980  1.00  0.00           O
ATOM   3108  N   TYR A 779      78.040  42.760  38.110  1.00  0.00           N
ATOM   3109  HN  TYR A 779      77.340  42.760  38.820  1.00  0.00           H
ATOM   3110  CA  TYR A 779      79.410  42.440  38.550  1.00  0.00           C
ATOM   3111  HA  TYR A 779      80.090  42.260  37.730  1.00  0.00           H
ATOM   3112  CB  TYR A 779      79.920  43.570  39.380  1.00  0.00           C
ATOM   3113  HB1 TYR A 779      79.140  43.770  40.150  1.00  0.00           H
ATOM   3114  HB2 TYR A 779      79.980  44.500  38.750  1.00  0.00           H
ATOM   3115  CG  TYR A 779      81.260  43.350  40.090  1.00  0.00           C
ATOM   3116  CD1 TYR A 779      82.440  43.050  39.460  1.00  0.00           C
ATOM   3117  HD1 TYR A 779      82.430  42.880  38.390  1.00  0.00           H
ATOM   3118  CE1 TYR A 779      83.650  42.780  40.190  1.00  0.00           C
ATOM   3119  HE1 TYR A 779      84.510  42.550  39.580  1.00  0.00           H
ATOM   3120  CZ  TYR A 779      83.680  43.040  41.570  1.00  0.00           C
ATOM   3121  OH  TYR A 779      84.820  42.800  42.300  1.00  0.00           O
ATOM   3122  HH  TYR A 779      85.550  42.640  41.710  1.00  0.00           H
ATOM   3123  CD2 TYR A 779      81.330  43.700  41.430  1.00  0.00           C
ATOM   3124  HD2 TYR A 779      80.390  43.920  41.910  1.00  0.00           H
ATOM   3125  CE2 TYR A 779      82.520  43.570  42.190  1.00  0.00           C
ATOM   3126  HE2 TYR A 779      82.490  43.730  43.260  1.00  0.00           H
ATOM   3127  C   TYR A 779      79.450  41.100  39.250  1.00  0.00           C
ATOM   3128  O   TYR A 779      80.210  40.240  38.870  1.00  0.00           O
ATOM   3129  N   PHE A 780      78.530  40.870  40.210  1.00  0.00           N
ATOM   3130  HN  PHE A 780      77.940  41.620  40.520  1.00  0.00           H
ATOM   3131  CA  PHE A 780      78.210  39.520  40.680  1.00  0.00           C
ATOM   3132  HA  PHE A 780      79.150  39.020  40.880  1.00  0.00           H
ATOM   3133  CB  PHE A 780      77.510  39.470  42.020  1.00  0.00           C
ATOM   3134  HB1 PHE A 780      77.060  38.510  42.360  1.00  0.00           H
ATOM   3135  HB2 PHE A 780      76.700  40.220  41.980  1.00  0.00           H
ATOM   3136  CG  PHE A 780      78.370  39.830  43.270  1.00  0.00           C
ATOM   3137  CD1 PHE A 780      77.690  39.740  44.540  1.00  0.00           C
ATOM   3138  HD1 PHE A 780      76.710  39.330  44.710  1.00  0.00           H
ATOM   3139  CE1 PHE A 780      78.350  40.310  45.700  1.00  0.00           C
ATOM   3140  HE1 PHE A 780      77.860  40.130  46.640  1.00  0.00           H
ATOM   3141  CZ  PHE A 780      79.640  40.720  45.550  1.00  0.00           C
ATOM   3142  HZ  PHE A 780      80.090  41.190  46.410  1.00  0.00           H
ATOM   3143  CD2 PHE A 780      79.660  40.330  43.160  1.00  0.00           C
ATOM   3144  HD2 PHE A 780      80.160  40.400  42.200  1.00  0.00           H
ATOM   3145  CE2 PHE A 780      80.380  40.670  44.310  1.00  0.00           C
ATOM   3146  HE2 PHE A 780      81.400  41.040  44.260  1.00  0.00           H
ATOM   3147  C   PHE A 780      77.330  38.740  39.670  1.00  0.00           C
ATOM   3148  O   PHE A 780      76.240  39.230  39.290  1.00  0.00           O
ATOM   3149  N   PRO A 781      77.660  37.590  39.180  1.00  0.00           N
ATOM   3150  CD  PRO A 781      79.060  37.150  39.150  1.00  0.00           C
ATOM   3151  HD1 PRO A 781      79.490  36.890  40.150  1.00  0.00           H
ATOM   3152  HD2 PRO A 781      79.660  37.970  38.700  1.00  0.00           H
ATOM   3153  CA  PRO A 781      76.720  36.650  38.570  1.00  0.00           C
ATOM   3154  HA  PRO A 781      76.680  37.020  37.550  1.00  0.00           H
ATOM   3155  CB  PRO A 781      77.550  35.370  38.550  1.00  0.00           C
ATOM   3156  HB1 PRO A 781      77.470  34.680  37.690  1.00  0.00           H
ATOM   3157  HB2 PRO A 781      77.410  34.830  39.510  1.00  0.00           H
ATOM   3158  CG  PRO A 781      78.970  35.900  38.290  1.00  0.00           C
ATOM   3159  HG1 PRO A 781      79.760  35.200  38.620  1.00  0.00           H
ATOM   3160  HG2 PRO A 781      79.130  36.260  37.250  1.00  0.00           H
ATOM   3161  C   PRO A 781      75.310  36.490  38.950  1.00  0.00           C
ATOM   3162  O   PRO A 781      74.960  36.620  40.130  1.00  0.00           O
ATOM   3163  N   THR A 782      74.410  36.170  38.060  1.00  0.00           N
ATOM   3164  HN  THR A 782      74.840  35.790  37.230  1.00  0.00           H
ATOM   3165  CA  THR A 782      72.960  36.330  38.250  1.00  0.00           C
ATOM   3166  HA  THR A 782      72.840  37.370  38.510  1.00  0.00           H
ATOM   3167  CB  THR A 782      72.230  36.150  36.910  1.00  0.00           C
ATOM   3168  HB  THR A 782      72.730  36.850  36.210  1.00  0.00           H
ATOM   3169  OG1 THR A 782      70.900  36.440  37.080  1.00  0.00           O
ATOM   3170  HG1 THR A 782      70.510  36.410  36.200  1.00  0.00           H
ATOM   3171  CG2 THR A 782      72.340  34.730  36.320  1.00  0.00           C
ATOM   3172 HG21 THR A 782      73.370  34.440  36.010  1.00  0.00           H
ATOM   3173 HG22 THR A 782      71.810  34.700  35.340  1.00  0.00           H
ATOM   3174 HG23 THR A 782      71.760  34.020  36.950  1.00  0.00           H
ATOM   3175  C   THR A 782      72.270  35.540  39.400  1.00  0.00           C
ATOM   3176  O   THR A 782      71.570  36.160  40.220  1.00  0.00           O
ATOM   3177  N   LYS A 783      72.560  34.270  39.530  1.00  0.00           N
ATOM   3178  HN  LYS A 783      73.320  33.890  39.010  1.00  0.00           H
ATOM   3179  CA  LYS A 783      72.010  33.460  40.610  1.00  0.00           C
ATOM   3180  HA  LYS A 783      70.950  33.660  40.710  1.00  0.00           H
ATOM   3181  CB  LYS A 783      72.300  31.920  40.300  1.00  0.00           C
ATOM   3182  HB1 LYS A 783      71.990  31.160  41.050  1.00  0.00           H
ATOM   3183  HB2 LYS A 783      73.390  31.770  40.220  1.00  0.00           H
ATOM   3184  CG  LYS A 783      71.770  31.470  38.880  1.00  0.00           C
ATOM   3185  HG1 LYS A 783      72.470  30.720  38.450  1.00  0.00           H
ATOM   3186  HG2 LYS A 783      71.910  32.360  38.220  1.00  0.00           H
ATOM   3187  CD  LYS A 783      70.340  31.130  39.000  1.00  0.00           C
ATOM   3188  HD1 LYS A 783      69.760  32.000  39.380  1.00  0.00           H
ATOM   3189  HD2 LYS A 783      70.240  30.400  39.840  1.00  0.00           H
ATOM   3190  CE  LYS A 783      69.710  30.820  37.640  1.00  0.00           C
ATOM   3191  HE1 LYS A 783      69.980  31.650  36.960  1.00  0.00           H
ATOM   3192  HE2 LYS A 783      68.600  30.940  37.650  1.00  0.00           H
ATOM   3193  NZ  LYS A 783      70.060  29.550  37.040  1.00  0.00           N
ATOM   3194  HZ1 LYS A 783      70.380  28.900  37.790  1.00  0.00           H
ATOM   3195  HZ2 LYS A 783      70.830  29.660  36.350  1.00  0.00           H
ATOM   3196  HZ3 LYS A 783      69.210  29.210  36.550  1.00  0.00           H
ATOM   3197  C   LYS A 783      72.620  33.700  42.020  1.00  0.00           C
ATOM   3198  O   LYS A 783      71.860  33.700  43.030  1.00  0.00           O
ATOM   3199  N   VAL A 784      73.900  33.930  42.120  1.00  0.00           N
ATOM   3200  HN  VAL A 784      74.520  33.870  41.350  1.00  0.00           H
ATOM   3201  CA  VAL A 784      74.520  34.590  43.300  1.00  0.00           C
ATOM   3202  HA  VAL A 784      74.310  33.890  44.090  1.00  0.00           H
ATOM   3203  CB  VAL A 784      76.050  34.620  43.050  1.00  0.00           C
ATOM   3204  HB  VAL A 784      76.230  35.410  42.300  1.00  0.00           H
ATOM   3205  CG1 VAL A 784      76.820  35.160  44.280  1.00  0.00           C
ATOM   3206 HG11 VAL A 784      77.900  35.340  44.090  1.00  0.00           H
ATOM   3207 HG12 VAL A 784      76.750  34.390  45.080  1.00  0.00           H
ATOM   3208 HG13 VAL A 784      76.510  36.110  44.750  1.00  0.00           H
ATOM   3209  CG2 VAL A 784      76.550  33.200  42.680  1.00  0.00           C
ATOM   3210 HG21 VAL A 784      77.650  33.290  42.760  1.00  0.00           H
ATOM   3211 HG22 VAL A 784      76.350  32.820  41.660  1.00  0.00           H
ATOM   3212 HG23 VAL A 784      76.120  32.440  43.360  1.00  0.00           H
ATOM   3213  C   VAL A 784      73.900  35.930  43.680  1.00  0.00           C
ATOM   3214  O   VAL A 784      73.400  36.040  44.800  1.00  0.00           O
ATOM   3215  N   ARG A 785      73.890  36.940  42.780  1.00  0.00           N
ATOM   3216  HN  ARG A 785      74.310  36.880  41.880  1.00  0.00           H
ATOM   3217  CA  ARG A 785      73.360  38.210  43.200  1.00  0.00           C
ATOM   3218  HA  ARG A 785      73.840  38.560  44.110  1.00  0.00           H
ATOM   3219  CB  ARG A 785      73.570  39.420  42.210  1.00  0.00           C
ATOM   3220  HB1 ARG A 785      74.670  39.490  42.020  1.00  0.00           H
ATOM   3221  HB2 ARG A 785      73.200  40.360  42.670  1.00  0.00           H
ATOM   3222  CG  ARG A 785      72.730  39.460  40.880  1.00  0.00           C
ATOM   3223  HG1 ARG A 785      71.680  39.670  41.140  1.00  0.00           H
ATOM   3224  HG2 ARG A 785      72.840  38.450  40.430  1.00  0.00           H
ATOM   3225  CD  ARG A 785      73.100  40.540  39.830  1.00  0.00           C
ATOM   3226  HD1 ARG A 785      74.180  40.790  39.770  1.00  0.00           H
ATOM   3227  HD2 ARG A 785      72.570  41.490  40.020  1.00  0.00           H
ATOM   3228  NE  ARG A 785      72.530  40.090  38.470  1.00  0.00           N
ATOM   3229  HE  ARG A 785      71.550  39.920  38.400  1.00  0.00           H
ATOM   3230  CZ  ARG A 785      73.130  39.930  37.300  1.00  0.00           C
ATOM   3231  NH1 ARG A 785      74.470  39.880  37.260  1.00  0.00           N
ATOM   3232 HH11 ARG A 785      75.000  39.530  36.470  1.00  0.00           H
ATOM   3233 HH12 ARG A 785      74.940  39.610  38.100  1.00  0.00           H
ATOM   3234  NH2 ARG A 785      72.340  39.920  36.260  1.00  0.00           N
ATOM   3235 HH21 ARG A 785      72.730  39.610  35.390  1.00  0.00           H
ATOM   3236 HH22 ARG A 785      71.400  40.250  36.360  1.00  0.00           H
ATOM   3237  C   ARG A 785      71.830  38.160  43.530  1.00  0.00           C
ATOM   3238  O   ARG A 785      71.370  38.650  44.540  1.00  0.00           O
ATOM   3239  N   SER A 786      71.070  37.440  42.670  1.00  0.00           N
ATOM   3240  HN  SER A 786      71.520  36.890  41.970  1.00  0.00           H
ATOM   3241  CA  SER A 786      69.610  37.400  42.760  1.00  0.00           C
ATOM   3242  HA  SER A 786      69.210  38.390  42.970  1.00  0.00           H
ATOM   3243  CB  SER A 786      68.780  36.990  41.540  1.00  0.00           C
ATOM   3244  HB1 SER A 786      68.950  37.790  40.790  1.00  0.00           H
ATOM   3245  HB2 SER A 786      67.700  36.960  41.810  1.00  0.00           H
ATOM   3246  OG  SER A 786      69.090  35.600  41.050  1.00  0.00           O
ATOM   3247  HG1 SER A 786      69.880  35.730  40.530  1.00  0.00           H
ATOM   3248  C   SER A 786      69.070  36.680  44.000  1.00  0.00           C
ATOM   3249  O   SER A 786      68.140  37.170  44.640  1.00  0.00           O
ATOM   3250  N   THR A 787      69.760  35.620  44.490  1.00  0.00           N
ATOM   3251  HN  THR A 787      70.450  35.180  43.920  1.00  0.00           H
ATOM   3252  CA  THR A 787      69.560  34.990  45.810  1.00  0.00           C
ATOM   3253  HA  THR A 787      68.500  34.760  45.830  1.00  0.00           H
ATOM   3254  CB  THR A 787      70.590  33.840  46.090  1.00  0.00           C
ATOM   3255  HB  THR A 787      71.640  34.180  46.010  1.00  0.00           H
ATOM   3256  OG1 THR A 787      70.500  32.790  45.130  1.00  0.00           O
ATOM   3257  HG1 THR A 787      70.990  33.250  44.440  1.00  0.00           H
ATOM   3258  CG2 THR A 787      70.330  33.200  47.440  1.00  0.00           C
ATOM   3259 HG21 THR A 787      71.090  32.410  47.600  1.00  0.00           H
ATOM   3260 HG22 THR A 787      69.300  32.820  47.240  1.00  0.00           H
ATOM   3261 HG23 THR A 787      70.320  33.990  48.220  1.00  0.00           H
ATOM   3262  C   THR A 787      69.690  36.030  46.920  1.00  0.00           C
ATOM   3263  O   THR A 787      68.750  36.100  47.710  1.00  0.00           O
ATOM   3264  N   ILE A 788      70.790  36.790  47.010  1.00  0.00           N
ATOM   3265  HN  ILE A 788      71.450  36.790  46.270  1.00  0.00           H
ATOM   3266  CA  ILE A 788      71.100  37.760  48.070  1.00  0.00           C
ATOM   3267  HA  ILE A 788      70.870  37.300  49.020  1.00  0.00           H
ATOM   3268  CB  ILE A 788      72.600  38.100  48.270  1.00  0.00           C
ATOM   3269  HB  ILE A 788      72.650  38.730  49.170  1.00  0.00           H
ATOM   3270  CG2 ILE A 788      73.280  36.670  48.520  1.00  0.00           C
ATOM   3271 HG21 ILE A 788      73.140  35.910  47.740  1.00  0.00           H
ATOM   3272 HG22 ILE A 788      72.900  36.270  49.490  1.00  0.00           H
ATOM   3273 HG23 ILE A 788      74.350  36.930  48.580  1.00  0.00           H
ATOM   3274  CG1 ILE A 788      73.220  38.690  46.980  1.00  0.00           C
ATOM   3275 HG11 ILE A 788      72.520  39.520  46.740  1.00  0.00           H
ATOM   3276 HG12 ILE A 788      73.140  38.040  46.080  1.00  0.00           H
ATOM   3277  CD  ILE A 788      74.600  39.330  47.190  1.00  0.00           C
ATOM   3278  HD1 ILE A 788      74.660  39.850  48.180  1.00  0.00           H
ATOM   3279  HD2 ILE A 788      74.740  40.110  46.400  1.00  0.00           H
ATOM   3280  HD3 ILE A 788      75.360  38.520  47.190  1.00  0.00           H
ATOM   3281  C   ILE A 788      70.310  39.030  48.150  1.00  0.00           C
ATOM   3282  O   ILE A 788      70.020  39.650  49.160  1.00  0.00           O
ATOM   3283  N   SER A 789      69.780  39.460  46.950  1.00  0.00           N
ATOM   3284  HN  SER A 789      70.150  39.070  46.110  1.00  0.00           H
ATOM   3285  CA  SER A 789      68.790  40.450  46.830  1.00  0.00           C
ATOM   3286  HA  SER A 789      69.250  41.250  47.410  1.00  0.00           H
ATOM   3287  CB  SER A 789      68.650  40.690  45.310  1.00  0.00           C
ATOM   3288  HB1 SER A 789      68.360  39.730  44.860  1.00  0.00           H
ATOM   3289  HB2 SER A 789      69.680  40.820  44.900  1.00  0.00           H
ATOM   3290  OG  SER A 789      67.730  41.700  44.810  1.00  0.00           O
ATOM   3291  HG1 SER A 789      66.880  41.290  45.010  1.00  0.00           H
ATOM   3292  C   SER A 789      67.430  40.090  47.340  1.00  0.00           C
ATOM   3293  O   SER A 789      66.830  40.850  48.120  1.00  0.00           O
ATOM   3294  N   ASP A 790      66.810  38.930  47.010  1.00  0.00           N
ATOM   3295  HN  ASP A 790      67.310  38.350  46.360  1.00  0.00           H
ATOM   3296  CA  ASP A 790      65.530  38.460  47.470  1.00  0.00           C
ATOM   3297  HA  ASP A 790      64.750  39.190  47.250  1.00  0.00           H
ATOM   3298  CB  ASP A 790      65.190  37.090  46.770  1.00  0.00           C
ATOM   3299  HB1 ASP A 790      64.310  36.610  47.230  1.00  0.00           H
ATOM   3300  HB2 ASP A 790      66.140  36.510  46.850  1.00  0.00           H
ATOM   3301  CG  ASP A 790      64.960  37.170  45.260  1.00  0.00           C
ATOM   3302  OD1 ASP A 790      64.610  38.260  44.900  1.00  0.00           O
ATOM   3303  OD2 ASP A 790      64.990  36.080  44.590  1.00  0.00           O
ATOM   3304  C   ASP A 790      65.450  38.240  48.960  1.00  0.00           C
ATOM   3305  O   ASP A 790      64.420  38.420  49.560  1.00  0.00           O
ATOM   3306  N   PHE A 791      66.560  37.850  49.520  1.00  0.00           N
ATOM   3307  HN  PHE A 791      67.270  37.620  48.860  1.00  0.00           H
ATOM   3308  CA  PHE A 791      66.760  37.470  50.950  1.00  0.00           C
ATOM   3309  HA  PHE A 791      65.770  37.290  51.360  1.00  0.00           H
ATOM   3310  CB  PHE A 791      67.550  36.150  51.060  1.00  0.00           C
ATOM   3311  HB1 PHE A 791      67.660  36.000  52.140  1.00  0.00           H
ATOM   3312  HB2 PHE A 791      68.560  36.300  50.600  1.00  0.00           H
ATOM   3313  CG  PHE A 791      66.770  34.990  50.440  1.00  0.00           C
ATOM   3314  CD1 PHE A 791      65.340  34.960  50.410  1.00  0.00           C
ATOM   3315  HD1 PHE A 791      64.610  35.700  50.720  1.00  0.00           H
ATOM   3316  CE1 PHE A 791      64.740  33.880  49.740  1.00  0.00           C
ATOM   3317  HE1 PHE A 791      63.670  33.760  49.760  1.00  0.00           H
ATOM   3318  CZ  PHE A 791      65.480  32.880  49.160  1.00  0.00           C
ATOM   3319  HZ  PHE A 791      64.900  32.050  48.770  1.00  0.00           H
ATOM   3320  CD2 PHE A 791      67.500  33.930  49.880  1.00  0.00           C
ATOM   3321  HD2 PHE A 791      68.560  33.880  50.070  1.00  0.00           H
ATOM   3322  CE2 PHE A 791      66.890  32.900  49.250  1.00  0.00           C
ATOM   3323  HE2 PHE A 791      67.270  31.980  48.830  1.00  0.00           H
ATOM   3324  C   PHE A 791      67.410  38.550  51.710  1.00  0.00           C
ATOM   3325  O   PHE A 791      67.750  38.380  52.900  1.00  0.00           O
ATOM   3326  N   ALA A 792      67.640  39.760  51.100  1.00  0.00           N
ATOM   3327  HN  ALA A 792      67.570  39.850  50.110  1.00  0.00           H
ATOM   3328  CA  ALA A 792      68.160  40.990  51.760  1.00  0.00           C
ATOM   3329  HA  ALA A 792      69.220  40.770  51.730  1.00  0.00           H
ATOM   3330  CB  ALA A 792      68.010  42.210  50.840  1.00  0.00           C
ATOM   3331  HB1 ALA A 792      66.950  42.520  50.730  1.00  0.00           H
ATOM   3332  HB2 ALA A 792      68.380  41.960  49.820  1.00  0.00           H
ATOM   3333  HB3 ALA A 792      68.620  43.030  51.280  1.00  0.00           H
ATOM   3334  C   ALA A 792      67.590  41.290  53.140  1.00  0.00           C
ATOM   3335  O   ALA A 792      68.280  41.540  54.160  1.00  0.00           O
ATOM   3336  N   VAL A 793      66.210  41.200  53.340  1.00  0.00           N
ATOM   3337  HN  VAL A 793      65.580  41.010  52.590  1.00  0.00           H
ATOM   3338  CA  VAL A 793      65.620  41.320  54.620  1.00  0.00           C
ATOM   3339  HA  VAL A 793      66.060  42.240  55.000  1.00  0.00           H
ATOM   3340  CB  VAL A 793      64.030  41.480  54.380  1.00  0.00           C
ATOM   3341  HB  VAL A 793      63.820  40.730  53.580  1.00  0.00           H
ATOM   3342  CG1 VAL A 793      63.270  41.200  55.730  1.00  0.00           C
ATOM   3343 HG11 VAL A 793      63.720  41.860  56.500  1.00  0.00           H
ATOM   3344 HG12 VAL A 793      63.170  40.180  56.180  1.00  0.00           H
ATOM   3345 HG13 VAL A 793      62.250  41.610  55.580  1.00  0.00           H
ATOM   3346  CG2 VAL A 793      63.670  42.870  53.980  1.00  0.00           C
ATOM   3347 HG21 VAL A 793      64.140  43.660  54.610  1.00  0.00           H
ATOM   3348 HG22 VAL A 793      62.570  43.020  53.900  1.00  0.00           H
ATOM   3349 HG23 VAL A 793      64.150  43.010  52.990  1.00  0.00           H
ATOM   3350  C   VAL A 793      65.970  40.200  55.630  1.00  0.00           C
ATOM   3351  O   VAL A 793      66.370  40.420  56.760  1.00  0.00           O
ATOM   3352  N   PHE A 794      65.880  38.970  55.160  1.00  0.00           N
ATOM   3353  HN  PHE A 794      65.840  38.910  54.170  1.00  0.00           H
ATOM   3354  CA  PHE A 794      66.030  37.690  55.870  1.00  0.00           C
ATOM   3355  HA  PHE A 794      65.510  37.770  56.810  1.00  0.00           H
ATOM   3356  CB  PHE A 794      65.480  36.460  55.070  1.00  0.00           C
ATOM   3357  HB1 PHE A 794      65.850  36.550  54.020  1.00  0.00           H
ATOM   3358  HB2 PHE A 794      64.370  36.510  55.060  1.00  0.00           H
ATOM   3359  CG  PHE A 794      65.790  35.060  55.570  1.00  0.00           C
ATOM   3360  CD1 PHE A 794      65.610  34.700  56.940  1.00  0.00           C
ATOM   3361  HD1 PHE A 794      65.170  35.370  57.660  1.00  0.00           H
ATOM   3362  CE1 PHE A 794      66.070  33.460  57.370  1.00  0.00           C
ATOM   3363  HE1 PHE A 794      65.990  33.170  58.410  1.00  0.00           H
ATOM   3364  CZ  PHE A 794      66.670  32.580  56.440  1.00  0.00           C
ATOM   3365  HZ  PHE A 794      67.050  31.590  56.700  1.00  0.00           H
ATOM   3366  CD2 PHE A 794      66.330  34.120  54.680  1.00  0.00           C
ATOM   3367  HD2 PHE A 794      66.500  34.440  53.670  1.00  0.00           H
ATOM   3368  CE2 PHE A 794      66.850  32.930  55.140  1.00  0.00           C
ATOM   3369  HE2 PHE A 794      67.380  32.290  54.430  1.00  0.00           H
ATOM   3370  C   PHE A 794      67.480  37.480  56.400  1.00  0.00           C
ATOM   3371  O   PHE A 794      67.700  37.100  57.570  1.00  0.00           O
ATOM   3372  N   LEU A 795      68.480  37.850  55.580  1.00  0.00           N
ATOM   3373  HN  LEU A 795      68.230  38.050  54.630  1.00  0.00           H
ATOM   3374  CA  LEU A 795      69.860  37.720  56.020  1.00  0.00           C
ATOM   3375  HA  LEU A 795      69.960  36.770  56.520  1.00  0.00           H
ATOM   3376  CB  LEU A 795      70.760  37.890  54.760  1.00  0.00           C
ATOM   3377  HB1 LEU A 795      70.510  38.880  54.310  1.00  0.00           H
ATOM   3378  HB2 LEU A 795      70.380  37.110  54.060  1.00  0.00           H
ATOM   3379  CG  LEU A 795      72.270  37.830  54.990  1.00  0.00           C
ATOM   3380  HG  LEU A 795      72.580  38.750  55.510  1.00  0.00           H
ATOM   3381  CD1 LEU A 795      72.550  36.600  55.830  1.00  0.00           C
ATOM   3382 HD11 LEU A 795      72.220  35.720  55.260  1.00  0.00           H
ATOM   3383 HD12 LEU A 795      72.010  36.660  56.790  1.00  0.00           H
ATOM   3384 HD13 LEU A 795      73.640  36.460  55.990  1.00  0.00           H
ATOM   3385  CD2 LEU A 795      73.150  37.730  53.700  1.00  0.00           C
ATOM   3386 HD21 LEU A 795      73.020  38.620  53.060  1.00  0.00           H
ATOM   3387 HD22 LEU A 795      72.780  36.880  53.080  1.00  0.00           H
ATOM   3388 HD23 LEU A 795      74.190  37.460  53.960  1.00  0.00           H
ATOM   3389  C   LEU A 795      70.090  38.800  57.100  1.00  0.00           C
ATOM   3390  O   LEU A 795      70.570  38.570  58.200  1.00  0.00           O
ATOM   3391  N   THR A 796      69.650  40.110  56.860  1.00  0.00           N
ATOM   3392  HN  THR A 796      69.120  40.440  56.080  1.00  0.00           H
ATOM   3393  CA  THR A 796      69.850  41.240  57.710  1.00  0.00           C
ATOM   3394  HA  THR A 796      70.920  41.320  57.850  1.00  0.00           H
ATOM   3395  CB  THR A 796      69.390  42.530  57.060  1.00  0.00           C
ATOM   3396  HB  THR A 796      68.300  42.480  56.860  1.00  0.00           H
ATOM   3397  OG1 THR A 796      70.080  42.740  55.790  1.00  0.00           O
ATOM   3398  HG1 THR A 796      69.530  42.260  55.160  1.00  0.00           H
ATOM   3399  CG2 THR A 796      69.750  43.660  58.000  1.00  0.00           C
ATOM   3400 HG21 THR A 796      69.480  44.540  57.370  1.00  0.00           H
ATOM   3401 HG22 THR A 796      70.840  43.790  58.240  1.00  0.00           H
ATOM   3402 HG23 THR A 796      69.140  43.790  58.920  1.00  0.00           H
ATOM   3403  C   THR A 796      69.190  41.060  59.060  1.00  0.00           C
ATOM   3404  O   THR A 796      69.830  41.330  60.080  1.00  0.00           O
ATOM   3405  N   ILE A 797      67.950  40.620  59.170  1.00  0.00           N
ATOM   3406  HN  ILE A 797      67.400  40.310  58.400  1.00  0.00           H
ATOM   3407  CA  ILE A 797      67.330  40.340  60.490  1.00  0.00           C
ATOM   3408  HA  ILE A 797      67.480  41.200  61.120  1.00  0.00           H
ATOM   3409  CB  ILE A 797      65.840  40.050  60.240  1.00  0.00           C
ATOM   3410  HB  ILE A 797      65.860  39.330  59.390  1.00  0.00           H
ATOM   3411  CG2 ILE A 797      65.230  39.320  61.460  1.00  0.00           C
ATOM   3412 HG21 ILE A 797      65.500  39.970  62.320  1.00  0.00           H
ATOM   3413 HG22 ILE A 797      65.600  38.290  61.620  1.00  0.00           H
ATOM   3414 HG23 ILE A 797      64.120  39.300  61.480  1.00  0.00           H
ATOM   3415  CG1 ILE A 797      64.980  41.380  59.780  1.00  0.00           C
ATOM   3416 HG11 ILE A 797      65.630  41.920  59.060  1.00  0.00           H
ATOM   3417 HG12 ILE A 797      65.010  42.030  60.680  1.00  0.00           H
ATOM   3418  CD  ILE A 797      63.680  40.990  59.160  1.00  0.00           C
ATOM   3419  HD1 ILE A 797      63.740  40.170  58.420  1.00  0.00           H
ATOM   3420  HD2 ILE A 797      63.150  41.840  58.670  1.00  0.00           H
ATOM   3421  HD3 ILE A 797      62.890  40.750  59.910  1.00  0.00           H
ATOM   3422  C   ILE A 797      67.960  39.260  61.320  1.00  0.00           C
ATOM   3423  O   ILE A 797      68.260  39.450  62.480  1.00  0.00           O
ATOM   3424  N   VAL A 798      68.390  38.140  60.610  1.00  0.00           N
ATOM   3425  HN  VAL A 798      68.170  37.980  59.650  1.00  0.00           H
ATOM   3426  CA  VAL A 798      69.090  37.070  61.290  1.00  0.00           C
ATOM   3427  HA  VAL A 798      68.460  36.710  62.090  1.00  0.00           H
ATOM   3428  CB  VAL A 798      69.240  35.960  60.310  1.00  0.00           C
ATOM   3429  HB  VAL A 798      69.560  36.380  59.330  1.00  0.00           H
ATOM   3430  CG1 VAL A 798      70.240  34.840  60.600  1.00  0.00           C
ATOM   3431 HG11 VAL A 798      70.260  34.010  59.870  1.00  0.00           H
ATOM   3432 HG12 VAL A 798      70.170  34.360  61.600  1.00  0.00           H
ATOM   3433 HG13 VAL A 798      71.260  35.290  60.560  1.00  0.00           H
ATOM   3434  CG2 VAL A 798      67.940  35.160  60.150  1.00  0.00           C
ATOM   3435 HG21 VAL A 798      67.030  35.760  59.930  1.00  0.00           H
ATOM   3436 HG22 VAL A 798      67.740  34.550  61.060  1.00  0.00           H
ATOM   3437 HG23 VAL A 798      67.980  34.530  59.240  1.00  0.00           H
ATOM   3438  C   VAL A 798      70.420  37.480  61.830  1.00  0.00           C
ATOM   3439  O   VAL A 798      70.660  37.290  62.990  1.00  0.00           O
ATOM   3440  N   ILE A 799      71.230  38.180  61.000  1.00  0.00           N
ATOM   3441  HN  ILE A 799      70.850  38.390  60.110  1.00  0.00           H
ATOM   3442  CA  ILE A 799      72.580  38.690  61.330  1.00  0.00           C
ATOM   3443  HA  ILE A 799      73.190  37.960  61.850  1.00  0.00           H
ATOM   3444  CB  ILE A 799      73.300  39.240  60.100  1.00  0.00           C
ATOM   3445  HB  ILE A 799      72.570  39.900  59.590  1.00  0.00           H
ATOM   3446  CG2 ILE A 799      74.590  39.980  60.420  1.00  0.00           C
ATOM   3447 HG21 ILE A 799      75.270  39.440  61.110  1.00  0.00           H
ATOM   3448 HG22 ILE A 799      74.350  40.950  60.890  1.00  0.00           H
ATOM   3449 HG23 ILE A 799      75.260  40.250  59.560  1.00  0.00           H
ATOM   3450  CG1 ILE A 799      73.650  38.050  59.100  1.00  0.00           C
ATOM   3451 HG11 ILE A 799      74.160  38.560  58.260  1.00  0.00           H
ATOM   3452 HG12 ILE A 799      72.680  37.620  58.760  1.00  0.00           H
ATOM   3453  CD  ILE A 799      74.370  36.910  59.690  1.00  0.00           C
ATOM   3454  HD1 ILE A 799      74.630  36.270  58.810  1.00  0.00           H
ATOM   3455  HD2 ILE A 799      73.750  36.250  60.330  1.00  0.00           H
ATOM   3456  HD3 ILE A 799      75.240  37.300  60.270  1.00  0.00           H
ATOM   3457  C   ILE A 799      72.520  39.710  62.430  1.00  0.00           C
ATOM   3458  O   ILE A 799      73.300  39.550  63.380  1.00  0.00           O
ATOM   3459  N   MET A 800      71.660  40.750  62.370  1.00  0.00           N
ATOM   3460  HN  MET A 800      71.020  40.830  61.610  1.00  0.00           H
ATOM   3461  CA  MET A 800      71.530  41.770  63.360  1.00  0.00           C
ATOM   3462  HA  MET A 800      72.470  42.310  63.330  1.00  0.00           H
ATOM   3463  CB  MET A 800      70.520  42.740  62.820  1.00  0.00           C
ATOM   3464  HB1 MET A 800      70.170  43.480  63.570  1.00  0.00           H
ATOM   3465  HB2 MET A 800      69.600  42.140  62.620  1.00  0.00           H
ATOM   3466  CG  MET A 800      71.060  43.560  61.660  1.00  0.00           C
ATOM   3467  HG1 MET A 800      70.180  43.970  61.100  1.00  0.00           H
ATOM   3468  HG2 MET A 800      71.490  42.880  60.890  1.00  0.00           H
ATOM   3469  SD  MET A 800      72.350  44.810  62.040  1.00  0.00           S
ATOM   3470  CE  MET A 800      73.440  44.090  60.800  1.00  0.00           C
ATOM   3471  HE1 MET A 800      72.990  44.220  59.790  1.00  0.00           H
ATOM   3472  HE2 MET A 800      73.530  43.000  61.030  1.00  0.00           H
ATOM   3473  HE3 MET A 800      74.480  44.490  60.820  1.00  0.00           H
ATOM   3474  C   MET A 800      71.170  41.370  64.740  1.00  0.00           C
ATOM   3475  O   MET A 800      71.820  41.860  65.650  1.00  0.00           O
ATOM   3476  N   VAL A 801      70.120  40.460  64.910  1.00  0.00           N
ATOM   3477  HN  VAL A 801      69.530  40.080  64.210  1.00  0.00           H
ATOM   3478  CA  VAL A 801      69.840  39.850  66.200  1.00  0.00           C
ATOM   3479  HA  VAL A 801      69.800  40.630  66.950  1.00  0.00           H
ATOM   3480  CB  VAL A 801      68.510  39.140  66.280  1.00  0.00           C
ATOM   3481  HB  VAL A 801      67.750  39.880  65.970  1.00  0.00           H
ATOM   3482  CG1 VAL A 801      68.380  37.840  65.410  1.00  0.00           C
ATOM   3483 HG11 VAL A 801      69.060  37.050  65.800  1.00  0.00           H
ATOM   3484 HG12 VAL A 801      68.760  38.080  64.400  1.00  0.00           H
ATOM   3485 HG13 VAL A 801      67.330  37.500  65.490  1.00  0.00           H
ATOM   3486  CG2 VAL A 801      68.210  38.820  67.760  1.00  0.00           C
ATOM   3487 HG21 VAL A 801      68.480  39.710  68.360  1.00  0.00           H
ATOM   3488 HG22 VAL A 801      68.840  38.000  68.170  1.00  0.00           H
ATOM   3489 HG23 VAL A 801      67.150  38.540  67.920  1.00  0.00           H
ATOM   3490  C   VAL A 801      71.000  38.930  66.670  1.00  0.00           C
ATOM   3491  O   VAL A 801      71.300  39.010  67.850  1.00  0.00           O
ATOM   3492  N   THR A 802      71.550  38.130  65.730  1.00  0.00           N
ATOM   3493  HN  THR A 802      71.120  38.050  64.840  1.00  0.00           H
ATOM   3494  CA  THR A 802      72.750  37.280  66.000  1.00  0.00           C
ATOM   3495  HA  THR A 802      72.340  36.540  66.670  1.00  0.00           H
ATOM   3496  CB  THR A 802      73.260  36.370  64.900  1.00  0.00           C
ATOM   3497  HB  THR A 802      73.730  36.920  64.060  1.00  0.00           H
ATOM   3498  OG1 THR A 802      72.180  35.670  64.320  1.00  0.00           O
ATOM   3499  HG1 THR A 802      71.860  36.280  63.650  1.00  0.00           H
ATOM   3500  CG2 THR A 802      74.300  35.320  65.370  1.00  0.00           C
ATOM   3501 HG21 THR A 802      74.880  35.040  64.470  1.00  0.00           H
ATOM   3502 HG22 THR A 802      73.930  34.490  66.010  1.00  0.00           H
ATOM   3503 HG23 THR A 802      75.000  35.730  66.120  1.00  0.00           H
ATOM   3504  C   THR A 802      73.950  38.060  66.610  1.00  0.00           C
ATOM   3505  O   THR A 802      74.480  37.700  67.660  1.00  0.00           O
ATOM   3506  N   ILE A 803      74.330  39.230  66.030  1.00  0.00           N
ATOM   3507  HN  ILE A 803      73.930  39.420  65.150  1.00  0.00           H
ATOM   3508  CA  ILE A 803      75.440  40.040  66.450  1.00  0.00           C
ATOM   3509  HA  ILE A 803      76.240  39.350  66.710  1.00  0.00           H
ATOM   3510  CB  ILE A 803      76.040  41.010  65.360  1.00  0.00           C
ATOM   3511  HB  ILE A 803      76.320  40.300  64.540  1.00  0.00           H
ATOM   3512  CG2 ILE A 803      74.990  42.060  64.850  1.00  0.00           C
ATOM   3513 HG21 ILE A 803      75.390  42.540  63.930  1.00  0.00           H
ATOM   3514 HG22 ILE A 803      74.990  42.780  65.690  1.00  0.00           H
ATOM   3515 HG23 ILE A 803      73.990  41.640  64.640  1.00  0.00           H
ATOM   3516  CG1 ILE A 803      77.360  41.630  65.850  1.00  0.00           C
ATOM   3517 HG11 ILE A 803      77.270  42.340  66.710  1.00  0.00           H
ATOM   3518 HG12 ILE A 803      77.590  42.340  65.020  1.00  0.00           H
ATOM   3519  CD  ILE A 803      78.590  40.620  66.130  1.00  0.00           C
ATOM   3520  HD1 ILE A 803      79.480  41.210  66.430  1.00  0.00           H
ATOM   3521  HD2 ILE A 803      78.810  40.060  65.190  1.00  0.00           H
ATOM   3522  HD3 ILE A 803      78.390  39.930  66.960  1.00  0.00           H
ATOM   3523  C   ILE A 803      75.280  40.720  67.790  1.00  0.00           C
ATOM   3524  O   ILE A 803      76.220  40.860  68.610  1.00  0.00           O
ATOM   3525  N   ASP A 804      73.980  41.120  68.080  1.00  0.00           N
ATOM   3526  HN  ASP A 804      73.400  41.110  67.270  1.00  0.00           H
ATOM   3527  CA  ASP A 804      73.500  41.560  69.390  1.00  0.00           C
ATOM   3528  HA  ASP A 804      74.180  42.360  69.670  1.00  0.00           H
ATOM   3529  CB  ASP A 804      72.130  42.270  69.160  1.00  0.00           C
ATOM   3530  HB1 ASP A 804      71.470  41.740  68.450  1.00  0.00           H
ATOM   3531  HB2 ASP A 804      72.370  43.220  68.630  1.00  0.00           H
ATOM   3532  CG  ASP A 804      71.370  42.630  70.380  1.00  0.00           C
ATOM   3533  OD1 ASP A 804      70.740  41.690  70.940  1.00  0.00           O
ATOM   3534  OD2 ASP A 804      71.550  43.750  70.900  1.00  0.00           O
ATOM   3535  C   ASP A 804      73.500  40.560  70.580  1.00  0.00           C
ATOM   3536  O   ASP A 804      73.940  40.700  71.740  1.00  0.00           O
ATOM   3537  N   TYR A 805      73.150  39.320  70.180  1.00  0.00           N
ATOM   3538  HN  TYR A 805      72.880  39.170  69.230  1.00  0.00           H
ATOM   3539  CA  TYR A 805      73.290  38.080  70.950  1.00  0.00           C
ATOM   3540  HA  TYR A 805      72.770  38.230  71.900  1.00  0.00           H
ATOM   3541  CB  TYR A 805      72.500  36.890  70.360  1.00  0.00           C
ATOM   3542  HB1 TYR A 805      72.340  37.000  69.270  1.00  0.00           H
ATOM   3543  HB2 TYR A 805      71.460  36.860  70.760  1.00  0.00           H
ATOM   3544  CG  TYR A 805      73.160  35.510  70.530  1.00  0.00           C
ATOM   3545  CD1 TYR A 805      73.030  34.720  71.680  1.00  0.00           C
ATOM   3546  HD1 TYR A 805      72.510  34.950  72.590  1.00  0.00           H
ATOM   3547  CE1 TYR A 805      73.630  33.470  71.750  1.00  0.00           C
ATOM   3548  HE1 TYR A 805      73.360  32.940  72.650  1.00  0.00           H
ATOM   3549  CZ  TYR A 805      74.220  32.820  70.700  1.00  0.00           C
ATOM   3550  OH  TYR A 805      74.800  31.610  70.710  1.00  0.00           O
ATOM   3551  HH  TYR A 805      74.900  31.260  71.600  1.00  0.00           H
ATOM   3552  CD2 TYR A 805      73.670  34.750  69.360  1.00  0.00           C
ATOM   3553  HD2 TYR A 805      73.700  35.250  68.400  1.00  0.00           H
ATOM   3554  CE2 TYR A 805      74.320  33.520  69.500  1.00  0.00           C
ATOM   3555  HE2 TYR A 805      74.690  33.000  68.630  1.00  0.00           H
ATOM   3556  C   TYR A 805      74.740  37.810  71.350  1.00  0.00           C
ATOM   3557  O   TYR A 805      75.060  37.600  72.520  1.00  0.00           O
ATOM   3558  N   LEU A 806      75.660  37.860  70.390  1.00  0.00           N
ATOM   3559  HN  LEU A 806      75.420  37.930  69.420  1.00  0.00           H
ATOM   3560  CA  LEU A 806      77.090  37.600  70.500  1.00  0.00           C
ATOM   3561  HA  LEU A 806      77.110  36.790  71.220  1.00  0.00           H
ATOM   3562  CB  LEU A 806      77.720  37.360  69.180  1.00  0.00           C
ATOM   3563  HB1 LEU A 806      78.810  37.560  69.160  1.00  0.00           H
ATOM   3564  HB2 LEU A 806      77.390  38.180  68.500  1.00  0.00           H
ATOM   3565  CG  LEU A 806      77.350  36.070  68.460  1.00  0.00           C
ATOM   3566  HG  LEU A 806      76.250  36.100  68.330  1.00  0.00           H
ATOM   3567  CD1 LEU A 806      78.010  36.210  67.080  1.00  0.00           C
ATOM   3568 HD11 LEU A 806      77.670  37.120  66.550  1.00  0.00           H
ATOM   3569 HD12 LEU A 806      77.750  35.330  66.450  1.00  0.00           H
ATOM   3570 HD13 LEU A 806      79.110  36.060  67.180  1.00  0.00           H
ATOM   3571  CD2 LEU A 806      77.810  34.710  68.980  1.00  0.00           C
ATOM   3572 HD21 LEU A 806      77.520  34.590  70.050  1.00  0.00           H
ATOM   3573 HD22 LEU A 806      78.910  34.620  68.910  1.00  0.00           H
ATOM   3574 HD23 LEU A 806      77.330  33.900  68.400  1.00  0.00           H
ATOM   3575  C   LEU A 806      77.850  38.690  71.340  1.00  0.00           C
ATOM   3576  O   LEU A 806      78.710  38.370  72.110  1.00  0.00           O
ATOM   3577  N   VAL A 807      77.400  39.980  71.310  1.00  0.00           N
ATOM   3578  HN  VAL A 807      76.670  40.140  70.640  1.00  0.00           H
ATOM   3579  CA  VAL A 807      78.050  41.040  72.050  1.00  0.00           C
ATOM   3580  HA  VAL A 807      79.050  40.720  72.320  1.00  0.00           H
ATOM   3581  CB  VAL A 807      77.960  42.370  71.230  1.00  0.00           C
ATOM   3582  HB  VAL A 807      78.150  42.040  70.190  1.00  0.00           H
ATOM   3583  CG1 VAL A 807      76.630  43.140  71.320  1.00  0.00           C
ATOM   3584 HG11 VAL A 807      76.690  44.050  70.690  1.00  0.00           H
ATOM   3585 HG12 VAL A 807      76.490  43.610  72.320  1.00  0.00           H
ATOM   3586 HG13 VAL A 807      75.700  42.550  71.190  1.00  0.00           H
ATOM   3587  CG2 VAL A 807      79.160  43.220  71.650  1.00  0.00           C
ATOM   3588 HG21 VAL A 807      79.260  44.100  70.980  1.00  0.00           H
ATOM   3589 HG22 VAL A 807      80.050  42.580  71.530  1.00  0.00           H
ATOM   3590 HG23 VAL A 807      79.260  43.620  72.690  1.00  0.00           H
ATOM   3591  C   VAL A 807      77.460  41.200  73.440  1.00  0.00           C
ATOM   3592  O   VAL A 807      78.150  41.530  74.400  1.00  0.00           O
ATOM   3593  N   GLY A 808      76.140  40.910  73.560  1.00  0.00           N
ATOM   3594  HN  GLY A 808      75.620  40.530  72.800  1.00  0.00           H
ATOM   3595  CA  GLY A 808      75.510  40.920  74.870  1.00  0.00           C
ATOM   3596  HA1 GLY A 808      76.070  40.270  75.520  1.00  0.00           H
ATOM   3597  HA2 GLY A 808      74.520  40.490  74.740  1.00  0.00           H
ATOM   3598  C   GLY A 808      75.420  42.210  75.650  1.00  0.00           C
ATOM   3599  O   GLY A 808      75.700  42.440  76.820  1.00  0.00           O
ATOM   3600  N   VAL A 809      74.890  43.190  74.940  1.00  0.00           N
ATOM   3601  HN  VAL A 809      74.950  43.040  73.950  1.00  0.00           H
ATOM   3602  CA  VAL A 809      74.440  44.490  75.410  1.00  0.00           C
ATOM   3603  HA  VAL A 809      74.730  44.600  76.440  1.00  0.00           H
ATOM   3604  CB  VAL A 809      75.090  45.600  74.520  1.00  0.00           C
ATOM   3605  HB  VAL A 809      74.740  45.500  73.460  1.00  0.00           H
ATOM   3606  CG1 VAL A 809      74.700  47.020  75.000  1.00  0.00           C
ATOM   3607 HG11 VAL A 809      75.260  47.870  74.550  1.00  0.00           H
ATOM   3608 HG12 VAL A 809      74.860  46.990  76.100  1.00  0.00           H
ATOM   3609 HG13 VAL A 809      73.610  47.090  74.830  1.00  0.00           H
ATOM   3610  CG2 VAL A 809      76.610  45.540  74.520  1.00  0.00           C
ATOM   3611 HG21 VAL A 809      76.920  46.330  73.800  1.00  0.00           H
ATOM   3612 HG22 VAL A 809      77.070  44.550  74.300  1.00  0.00           H
ATOM   3613 HG23 VAL A 809      76.930  45.940  75.500  1.00  0.00           H
ATOM   3614  C   VAL A 809      72.920  44.560  75.320  1.00  0.00           C
ATOM   3615  O   VAL A 809      72.360  44.140  74.330  1.00  0.00           O
ATOM   3616  N   PRO A 810      72.220  45.100  76.410  1.00  0.00           N
ATOM   3617  CD  PRO A 810      72.810  45.670  77.600  1.00  0.00           C
ATOM   3618  HD1 PRO A 810      73.330  46.650  77.480  1.00  0.00           H
ATOM   3619  HD2 PRO A 810      73.380  44.910  78.170  1.00  0.00           H
ATOM   3620  CA  PRO A 810      70.780  44.820  76.480  1.00  0.00           C
ATOM   3621  HA  PRO A 810      70.490  43.820  76.180  1.00  0.00           H
ATOM   3622  CB  PRO A 810      70.630  45.030  78.000  1.00  0.00           C
ATOM   3623  HB1 PRO A 810      70.880  44.090  78.530  1.00  0.00           H
ATOM   3624  HB2 PRO A 810      69.570  45.160  78.300  1.00  0.00           H
ATOM   3625  CG  PRO A 810      71.610  46.110  78.390  1.00  0.00           C
ATOM   3626  HG1 PRO A 810      71.360  47.120  78.000  1.00  0.00           H
ATOM   3627  HG2 PRO A 810      71.880  46.210  79.460  1.00  0.00           H
ATOM   3628  C   PRO A 810      69.900  45.740  75.640  1.00  0.00           C
ATOM   3629  O   PRO A 810      69.140  46.450  76.250  1.00  0.00           O
ATOM   3630  N   SER A 811      70.010  45.810  74.290  1.00  0.00           N
ATOM   3631  HN  SER A 811      70.730  45.330  73.790  1.00  0.00           H
ATOM   3632  CA  SER A 811      69.150  46.590  73.390  1.00  0.00           C
ATOM   3633  HA  SER A 811      69.130  47.620  73.690  1.00  0.00           H
ATOM   3634  CB  SER A 811      69.490  46.530  71.840  1.00  0.00           C
ATOM   3635  HB1 SER A 811      70.570  46.770  71.740  1.00  0.00           H
ATOM   3636  HB2 SER A 811      68.930  47.330  71.300  1.00  0.00           H
ATOM   3637  OG  SER A 811      69.380  45.210  71.270  1.00  0.00           O
ATOM   3638  HG1 SER A 811      70.250  44.800  71.200  1.00  0.00           H
ATOM   3639  C   SER A 811      67.720  46.170  73.500  1.00  0.00           C
ATOM   3640  O   SER A 811      67.530  44.930  73.570  1.00  0.00           O
ATOM   3641  N   PRO A 812      66.660  47.010  73.560  1.00  0.00           N
ATOM   3642  CD  PRO A 812      66.800  48.460  73.630  1.00  0.00           C
ATOM   3643  HD1 PRO A 812      67.130  48.780  72.610  1.00  0.00           H
ATOM   3644  HD2 PRO A 812      67.580  48.640  74.400  1.00  0.00           H
ATOM   3645  CA  PRO A 812      65.200  46.610  73.610  1.00  0.00           C
ATOM   3646  HA  PRO A 812      65.180  46.160  74.590  1.00  0.00           H
ATOM   3647  CB  PRO A 812      64.450  47.880  73.490  1.00  0.00           C
ATOM   3648  HB1 PRO A 812      63.500  47.830  74.060  1.00  0.00           H
ATOM   3649  HB2 PRO A 812      64.190  48.190  72.450  1.00  0.00           H
ATOM   3650  CG  PRO A 812      65.420  48.920  74.110  1.00  0.00           C
ATOM   3651  HG1 PRO A 812      65.210  49.960  73.790  1.00  0.00           H
ATOM   3652  HG2 PRO A 812      65.430  48.830  75.220  1.00  0.00           H
ATOM   3653  C   PRO A 812      64.780  45.550  72.680  1.00  0.00           C
ATOM   3654  O   PRO A 812      65.040  45.700  71.490  1.00  0.00           O
ATOM   3655  N   LYS A 813      64.020  44.580  73.190  1.00  0.00           N
ATOM   3656  HN  LYS A 813      63.950  44.470  74.180  1.00  0.00           H
ATOM   3657  CA  LYS A 813      63.620  43.480  72.410  1.00  0.00           C
ATOM   3658  HA  LYS A 813      63.880  43.560  71.370  1.00  0.00           H
ATOM   3659  CB  LYS A 813      64.260  42.220  73.040  1.00  0.00           C
ATOM   3660  HB1 LYS A 813      64.040  41.210  72.620  1.00  0.00           H
ATOM   3661  HB2 LYS A 813      63.840  42.160  74.060  1.00  0.00           H
ATOM   3662  CG  LYS A 813      65.770  42.280  73.190  1.00  0.00           C
ATOM   3663  HG1 LYS A 813      66.170  41.300  73.530  1.00  0.00           H
ATOM   3664  HG2 LYS A 813      66.110  43.060  73.900  1.00  0.00           H
ATOM   3665  CD  LYS A 813      66.420  42.420  71.820  1.00  0.00           C
ATOM   3666  HD1 LYS A 813      66.440  43.470  71.470  1.00  0.00           H
ATOM   3667  HD2 LYS A 813      65.740  41.820  71.170  1.00  0.00           H
ATOM   3668  CE  LYS A 813      67.760  41.800  71.720  1.00  0.00           C
ATOM   3669  HE1 LYS A 813      68.120  41.560  70.700  1.00  0.00           H
ATOM   3670  HE2 LYS A 813      67.760  40.760  72.110  1.00  0.00           H
ATOM   3671  NZ  LYS A 813      68.830  42.550  72.460  1.00  0.00           N
ATOM   3672  HZ1 LYS A 813      69.760  42.160  72.240  1.00  0.00           H
ATOM   3673  HZ2 LYS A 813      68.680  42.390  73.470  1.00  0.00           H
ATOM   3674  HZ3 LYS A 813      68.730  43.580  72.320  1.00  0.00           H
ATOM   3675  C   LYS A 813      62.050  43.380  72.340  1.00  0.00           C
ATOM   3676  O   LYS A 813      61.280  44.190  72.810  1.00  0.00           O
ATOM   3677  N   LEU A 814      61.620  42.420  71.560  1.00  0.00           N
ATOM   3678  HN  LEU A 814      62.240  41.960  70.930  1.00  0.00           H
ATOM   3679  CA  LEU A 814      60.160  42.180  71.370  1.00  0.00           C
ATOM   3680  HA  LEU A 814      59.700  43.110  71.070  1.00  0.00           H
ATOM   3681  CB  LEU A 814      60.070  41.160  70.170  1.00  0.00           C
ATOM   3682  HB1 LEU A 814      60.570  40.220  70.480  1.00  0.00           H
ATOM   3683  HB2 LEU A 814      60.550  41.530  69.250  1.00  0.00           H
ATOM   3684  CG  LEU A 814      58.560  40.840  69.690  1.00  0.00           C
ATOM   3685  HG  LEU A 814      58.120  40.220  70.500  1.00  0.00           H
ATOM   3686  CD1 LEU A 814      57.730  42.080  69.430  1.00  0.00           C
ATOM   3687 HD11 LEU A 814      58.230  42.750  68.690  1.00  0.00           H
ATOM   3688 HD12 LEU A 814      57.820  42.660  70.370  1.00  0.00           H
ATOM   3689 HD13 LEU A 814      56.690  41.880  69.100  1.00  0.00           H
ATOM   3690  CD2 LEU A 814      58.710  40.110  68.370  1.00  0.00           C
ATOM   3691 HD21 LEU A 814      59.250  40.710  67.610  1.00  0.00           H
ATOM   3692 HD22 LEU A 814      57.700  39.880  67.970  1.00  0.00           H
ATOM   3693 HD23 LEU A 814      59.070  39.060  68.490  1.00  0.00           H
ATOM   3694  C   LEU A 814      59.420  41.660  72.510  1.00  0.00           C
ATOM   3695  O   LEU A 814      59.470  40.480  72.850  1.00  0.00           O
ATOM   3696  N   HSD A 815      58.680  42.530  73.220  1.00  0.00           N
ATOM   3697  HN  HSD A 815      58.720  43.480  72.880  1.00  0.00           H
ATOM   3698  CA  HSD A 815      57.760  42.090  74.280  1.00  0.00           C
ATOM   3699  HA  HSD A 815      58.180  41.270  74.840  1.00  0.00           H
ATOM   3700  CB  HSD A 815      57.530  43.320  75.220  1.00  0.00           C
ATOM   3701  HB1 HSD A 815      56.610  43.300  75.830  1.00  0.00           H
ATOM   3702  HB2 HSD A 815      57.330  44.140  74.500  1.00  0.00           H
ATOM   3703  ND1 HSD A 815      58.750  44.640  77.130  1.00  0.00           N
ATOM   3704  HD1 HSD A 815      57.980  45.080  77.580  1.00  0.00           H
ATOM   3705  CG  HSD A 815      58.780  43.770  76.070  1.00  0.00           C
ATOM   3706  CE1 HSD A 815      60.070  44.780  77.500  1.00  0.00           C
ATOM   3707  HE1 HSD A 815      60.410  45.360  78.360  1.00  0.00           H
ATOM   3708  NE2 HSD A 815      60.930  44.080  76.830  1.00  0.00           N
ATOM   3709  CD2 HSD A 815      60.100  43.430  75.870  1.00  0.00           C
ATOM   3710  HD2 HSD A 815      60.540  42.760  75.150  1.00  0.00           H
ATOM   3711  C   HSD A 815      56.440  41.510  73.720  1.00  0.00           C
ATOM   3712  O   HSD A 815      55.430  42.170  73.420  1.00  0.00           O
ATOM   3713  N   VAL A 816      56.380  40.180  73.570  1.00  0.00           N
ATOM   3714  HN  VAL A 816      57.280  39.740  73.600  1.00  0.00           H
ATOM   3715  CA  VAL A 816      55.310  39.370  73.050  1.00  0.00           C
ATOM   3716  HA  VAL A 816      54.440  40.020  72.970  1.00  0.00           H
ATOM   3717  CB  VAL A 816      55.680  38.760  71.730  1.00  0.00           C
ATOM   3718  HB  VAL A 816      56.170  39.440  71.000  1.00  0.00           H
ATOM   3719  CG1 VAL A 816      56.720  37.630  71.740  1.00  0.00           C
ATOM   3720 HG11 VAL A 816      57.630  37.990  72.270  1.00  0.00           H
ATOM   3721 HG12 VAL A 816      57.140  37.350  70.750  1.00  0.00           H
ATOM   3722 HG13 VAL A 816      56.350  36.690  72.200  1.00  0.00           H
ATOM   3723  CG2 VAL A 816      54.380  38.180  71.110  1.00  0.00           C
ATOM   3724 HG21 VAL A 816      53.610  38.930  70.840  1.00  0.00           H
ATOM   3725 HG22 VAL A 816      53.880  37.530  71.840  1.00  0.00           H
ATOM   3726 HG23 VAL A 816      54.720  37.670  70.180  1.00  0.00           H
ATOM   3727  C   VAL A 816      54.920  38.400  74.140  1.00  0.00           C
ATOM   3728  O   VAL A 816      55.870  37.830  74.650  1.00  0.00           O
ATOM   3729  N   PRO A 817      53.660  38.160  74.580  1.00  0.00           N
ATOM   3730  CD  PRO A 817      52.510  39.060  74.320  1.00  0.00           C
ATOM   3731  HD1 PRO A 817      51.980  38.840  73.370  1.00  0.00           H
ATOM   3732  HD2 PRO A 817      52.700  40.150  74.410  1.00  0.00           H
ATOM   3733  CA  PRO A 817      53.240  36.920  75.200  1.00  0.00           C
ATOM   3734  HA  PRO A 817      53.630  36.760  76.190  1.00  0.00           H
ATOM   3735  CB  PRO A 817      51.750  37.040  75.420  1.00  0.00           C
ATOM   3736  HB1 PRO A 817      51.370  36.370  76.220  1.00  0.00           H
ATOM   3737  HB2 PRO A 817      51.280  36.730  74.480  1.00  0.00           H
ATOM   3738  CG  PRO A 817      51.560  38.580  75.400  1.00  0.00           C
ATOM   3739  HG1 PRO A 817      50.500  38.920  75.310  1.00  0.00           H
ATOM   3740  HG2 PRO A 817      51.940  38.820  76.420  1.00  0.00           H
ATOM   3741  C   PRO A 817      53.740  35.590  74.570  1.00  0.00           C
ATOM   3742  O   PRO A 817      53.550  35.390  73.390  1.00  0.00           O
ATOM   3743  N   GLU A 818      53.990  34.630  75.460  1.00  0.00           N
ATOM   3744  HN  GLU A 818      53.980  34.850  76.440  1.00  0.00           H
ATOM   3745  CA  GLU A 818      54.440  33.300  75.150  1.00  0.00           C
ATOM   3746  HA  GLU A 818      55.030  33.430  74.240  1.00  0.00           H
ATOM   3747  CB  GLU A 818      55.490  32.850  76.160  1.00  0.00           C
ATOM   3748  HB1 GLU A 818      55.640  31.760  76.020  1.00  0.00           H
ATOM   3749  HB2 GLU A 818      55.110  32.910  77.200  1.00  0.00           H
ATOM   3750  CG  GLU A 818      56.890  33.600  75.850  1.00  0.00           C
ATOM   3751  HG1 GLU A 818      56.790  34.690  76.040  1.00  0.00           H
ATOM   3752  HG2 GLU A 818      57.200  33.550  74.790  1.00  0.00           H
ATOM   3753  CD  GLU A 818      57.980  33.100  76.680  1.00  0.00           C
ATOM   3754  OE1 GLU A 818      58.410  31.930  76.460  1.00  0.00           O
ATOM   3755  OE2 GLU A 818      58.480  33.870  77.560  1.00  0.00           O
ATOM   3756  C   GLU A 818      53.400  32.210  74.970  1.00  0.00           C
ATOM   3757  O   GLU A 818      53.660  31.010  74.710  1.00  0.00           O
ATOM   3758  N   LYS A 819      52.160  32.630  75.220  1.00  0.00           N
ATOM   3759  HN  LYS A 819      52.120  33.600  75.420  1.00  0.00           H
ATOM   3760  CA  LYS A 819      51.050  31.860  74.810  1.00  0.00           C
ATOM   3761  HA  LYS A 819      51.390  30.980  74.290  1.00  0.00           H
ATOM   3762  CB  LYS A 819      50.410  31.220  76.050  1.00  0.00           C
ATOM   3763  HB1 LYS A 819      51.150  30.460  76.430  1.00  0.00           H
ATOM   3764  HB2 LYS A 819      49.470  30.670  75.840  1.00  0.00           H
ATOM   3765  CG  LYS A 819      50.050  32.170  77.180  1.00  0.00           C
ATOM   3766  HG1 LYS A 819      49.090  32.650  76.940  1.00  0.00           H
ATOM   3767  HG2 LYS A 819      50.740  33.010  77.430  1.00  0.00           H
ATOM   3768  CD  LYS A 819      49.860  31.350  78.470  1.00  0.00           C
ATOM   3769  HD1 LYS A 819      50.730  30.700  78.690  1.00  0.00           H
ATOM   3770  HD2 LYS A 819      49.000  30.660  78.310  1.00  0.00           H
ATOM   3771  CE  LYS A 819      49.600  32.210  79.690  1.00  0.00           C
ATOM   3772  HE1 LYS A 819      50.490  32.820  79.940  1.00  0.00           H
ATOM   3773  HE2 LYS A 819      49.510  31.550  80.580  1.00  0.00           H
ATOM   3774  NZ  LYS A 819      48.360  32.970  79.650  1.00  0.00           N
ATOM   3775  HZ1 LYS A 819      47.930  33.120  80.580  1.00  0.00           H
ATOM   3776  HZ2 LYS A 819      47.640  32.490  79.080  1.00  0.00           H
ATOM   3777  HZ3 LYS A 819      48.440  33.920  79.240  1.00  0.00           H
ATOM   3778  C   LYS A 819      50.130  32.680  73.930  1.00  0.00           C
ATOM   3779  O   LYS A 819      49.900  33.910  74.060  1.00  0.00           O
ATOM   3780  N   PHE A 820      49.370  31.920  73.020  1.00  0.00           N
ATOM   3781  HN  PHE A 820      49.490  30.940  72.860  1.00  0.00           H
ATOM   3782  CA  PHE A 820      48.320  32.640  72.220  1.00  0.00           C
ATOM   3783  HA  PHE A 820      48.760  33.590  71.970  1.00  0.00           H
ATOM   3784  CB  PHE A 820      47.950  31.850  70.900  1.00  0.00           C
ATOM   3785  HB1 PHE A 820      47.670  30.830  71.230  1.00  0.00           H
ATOM   3786  HB2 PHE A 820      48.830  31.780  70.230  1.00  0.00           H
ATOM   3787  CG  PHE A 820      46.850  32.440  70.040  1.00  0.00           C
ATOM   3788  CD1 PHE A 820      46.780  33.840  69.930  1.00  0.00           C
ATOM   3789  HD1 PHE A 820      47.520  34.480  70.410  1.00  0.00           H
ATOM   3790  CE1 PHE A 820      45.860  34.440  69.180  1.00  0.00           C
ATOM   3791  HE1 PHE A 820      45.860  35.510  69.000  1.00  0.00           H
ATOM   3792  CZ  PHE A 820      44.760  33.700  68.600  1.00  0.00           C
ATOM   3793  HZ  PHE A 820      43.940  34.230  68.140  1.00  0.00           H
ATOM   3794  CD2 PHE A 820      45.960  31.700  69.290  1.00  0.00           C
ATOM   3795  HD2 PHE A 820      45.860  30.640  69.410  1.00  0.00           H
ATOM   3796  CE2 PHE A 820      44.880  32.300  68.640  1.00  0.00           C
ATOM   3797  HE2 PHE A 820      44.080  31.740  68.190  1.00  0.00           H
ATOM   3798  C   PHE A 820      47.040  32.980  72.980  1.00  0.00           C
ATOM   3799  O   PHE A 820      46.120  32.160  73.010  1.00  0.00           O
ATOM   3800  N   GLU A 821      46.990  34.170  73.660  1.00  0.00           N
ATOM   3801  HN  GLU A 821      47.810  34.730  73.690  1.00  0.00           H
ATOM   3802  CA  GLU A 821      45.790  34.720  74.380  1.00  0.00           C
ATOM   3803  HA  GLU A 821      44.890  34.320  73.930  1.00  0.00           H
ATOM   3804  CB  GLU A 821      45.720  34.180  75.820  1.00  0.00           C
ATOM   3805  HB1 GLU A 821      44.930  34.770  76.330  1.00  0.00           H
ATOM   3806  HB2 GLU A 821      46.680  34.580  76.210  1.00  0.00           H
ATOM   3807  CG  GLU A 821      45.510  32.740  76.170  1.00  0.00           C
ATOM   3808  HG1 GLU A 821      46.190  32.130  75.540  1.00  0.00           H
ATOM   3809  HG2 GLU A 821      44.530  32.400  75.760  1.00  0.00           H
ATOM   3810  CD  GLU A 821      45.520  32.390  77.680  1.00  0.00           C
ATOM   3811  OE1 GLU A 821      44.460  32.600  78.290  1.00  0.00           O
ATOM   3812  OE2 GLU A 821      46.550  31.810  78.170  1.00  0.00           O
ATOM   3813  C   GLU A 821      45.680  36.250  74.280  1.00  0.00           C
ATOM   3814  O   GLU A 821      46.710  36.840  73.950  1.00  0.00           O
ATOM   3815  N   PRO A 822      44.460  36.890  74.380  1.00  0.00           N
ATOM   3816  CD  PRO A 822      43.170  36.310  74.100  1.00  0.00           C
ATOM   3817  HD1 PRO A 822      42.950  35.640  74.960  1.00  0.00           H
ATOM   3818  HD2 PRO A 822      43.100  35.570  73.270  1.00  0.00           H
ATOM   3819  CA  PRO A 822      44.280  38.300  74.590  1.00  0.00           C
ATOM   3820  HA  PRO A 822      44.450  38.770  73.630  1.00  0.00           H
ATOM   3821  CB  PRO A 822      42.820  38.500  75.050  1.00  0.00           C
ATOM   3822  HB1 PRO A 822      42.470  39.530  74.840  1.00  0.00           H
ATOM   3823  HB2 PRO A 822      42.730  38.270  76.120  1.00  0.00           H
ATOM   3824  CG  PRO A 822      42.190  37.460  74.150  1.00  0.00           C
ATOM   3825  HG1 PRO A 822      41.130  37.310  74.460  1.00  0.00           H
ATOM   3826  HG2 PRO A 822      42.190  37.860  73.120  1.00  0.00           H
ATOM   3827  C   PRO A 822      45.220  38.910  75.640  1.00  0.00           C
ATOM   3828  O   PRO A 822      45.510  38.250  76.650  1.00  0.00           O
ATOM   3829  N   THR A 823      45.670  40.150  75.350  1.00  0.00           N
ATOM   3830  HN  THR A 823      45.380  40.680  74.560  1.00  0.00           H
ATOM   3831  CA  THR A 823      46.490  40.840  76.270  1.00  0.00           C
ATOM   3832  HA  THR A 823      47.170  40.140  76.740  1.00  0.00           H
ATOM   3833  CB  THR A 823      47.470  41.830  75.600  1.00  0.00           C
ATOM   3834  HB  THR A 823      46.950  42.300  74.730  1.00  0.00           H
ATOM   3835  OG1 THR A 823      48.610  41.150  75.130  1.00  0.00           O
ATOM   3836  HG1 THR A 823      48.290  40.470  74.530  1.00  0.00           H
ATOM   3837  CG2 THR A 823      47.910  43.020  76.490  1.00  0.00           C
ATOM   3838 HG21 THR A 823      47.120  43.620  77.000  1.00  0.00           H
ATOM   3839 HG22 THR A 823      48.610  43.690  75.950  1.00  0.00           H
ATOM   3840 HG23 THR A 823      48.580  42.610  77.270  1.00  0.00           H
ATOM   3841  C   THR A 823      45.730  41.580  77.380  1.00  0.00           C
ATOM   3842  O   THR A 823      46.220  41.590  78.470  1.00  0.00           O
ATOM   3843  N   HSD A 824      44.540  42.030  77.140  1.00  0.00           N
ATOM   3844  HN  HSD A 824      44.100  42.110  76.250  1.00  0.00           H
ATOM   3845  CA  HSD A 824      43.760  42.550  78.280  1.00  0.00           C
ATOM   3846  HA  HSD A 824      44.440  42.940  79.040  1.00  0.00           H
ATOM   3847  CB  HSD A 824      42.960  43.800  77.790  1.00  0.00           C
ATOM   3848  HB1 HSD A 824      42.520  43.710  76.780  1.00  0.00           H
ATOM   3849  HB2 HSD A 824      43.660  44.660  77.630  1.00  0.00           H
ATOM   3850  ND1 HSD A 824      42.160  45.110  79.700  1.00  0.00           N
ATOM   3851  HD1 HSD A 824      43.060  45.460  79.940  1.00  0.00           H
ATOM   3852  CG  HSD A 824      41.870  44.340  78.640  1.00  0.00           C
ATOM   3853  CE1 HSD A 824      40.990  45.290  80.400  1.00  0.00           C
ATOM   3854  HE1 HSD A 824      40.870  45.800  81.360  1.00  0.00           H
ATOM   3855  NE2 HSD A 824      39.990  44.690  79.740  1.00  0.00           N
ATOM   3856  CD2 HSD A 824      40.580  44.100  78.660  1.00  0.00           C
ATOM   3857  HD2 HSD A 824      39.930  43.470  78.060  1.00  0.00           H
ATOM   3858  C   HSD A 824      42.820  41.480  78.820  1.00  0.00           C
ATOM   3859  O   HSD A 824      42.200  40.780  78.080  1.00  0.00           O
ATOM   3860  N   PRO A 825      42.600  41.330  80.130  1.00  0.00           N
ATOM   3861  CD  PRO A 825      43.310  42.170  81.200  1.00  0.00           C
ATOM   3862  HD1 PRO A 825      42.620  42.980  81.530  1.00  0.00           H
ATOM   3863  HD2 PRO A 825      44.240  42.640  80.840  1.00  0.00           H
ATOM   3864  CA  PRO A 825      42.180  40.000  80.670  1.00  0.00           C
ATOM   3865  HA  PRO A 825      42.780  39.290  80.110  1.00  0.00           H
ATOM   3866  CB  PRO A 825      42.410  40.170  82.220  1.00  0.00           C
ATOM   3867  HB1 PRO A 825      42.710  39.160  82.610  1.00  0.00           H
ATOM   3868  HB2 PRO A 825      41.470  40.520  82.710  1.00  0.00           H
ATOM   3869  CG  PRO A 825      43.540  41.170  82.320  1.00  0.00           C
ATOM   3870  HG1 PRO A 825      43.670  41.530  83.360  1.00  0.00           H
ATOM   3871  HG2 PRO A 825      44.500  40.650  82.070  1.00  0.00           H
ATOM   3872  C   PRO A 825      40.720  39.640  80.430  1.00  0.00           C
ATOM   3873  O   PRO A 825      40.280  38.460  80.540  1.00  0.00           O
ATOM   3874  N   GLU A 826      40.000  40.690  80.100  1.00  0.00           N
ATOM   3875  HN  GLU A 826      40.520  41.540  80.050  1.00  0.00           H
ATOM   3876  CA  GLU A 826      38.590  40.620  79.820  1.00  0.00           C
ATOM   3877  HA  GLU A 826      38.140  39.720  80.200  1.00  0.00           H
ATOM   3878  CB  GLU A 826      37.800  41.780  80.460  1.00  0.00           C
ATOM   3879  HB1 GLU A 826      36.780  41.750  80.040  1.00  0.00           H
ATOM   3880  HB2 GLU A 826      38.280  42.730  80.130  1.00  0.00           H
ATOM   3881  CG  GLU A 826      37.830  41.620  81.940  1.00  0.00           C
ATOM   3882  HG1 GLU A 826      38.790  41.400  82.450  1.00  0.00           H
ATOM   3883  HG2 GLU A 826      37.100  40.840  82.260  1.00  0.00           H
ATOM   3884  CD  GLU A 826      37.360  42.920  82.630  1.00  0.00           C
ATOM   3885  OE1 GLU A 826      38.200  43.580  83.300  1.00  0.00           O
ATOM   3886  OE2 GLU A 826      36.120  43.240  82.620  1.00  0.00           O
ATOM   3887  C   GLU A 826      38.260  40.550  78.280  1.00  0.00           C
ATOM   3888  O   GLU A 826      37.130  40.260  77.840  1.00  0.00           O
ATOM   3889  N   ARG A 827      39.290  40.850  77.440  1.00  0.00           N
ATOM   3890  HN  ARG A 827      40.200  40.950  77.820  1.00  0.00           H
ATOM   3891  CA  ARG A 827      39.320  40.680  75.980  1.00  0.00           C
ATOM   3892  HA  ARG A 827      38.420  41.120  75.590  1.00  0.00           H
ATOM   3893  CB  ARG A 827      40.550  41.370  75.290  1.00  0.00           C
ATOM   3894  HB1 ARG A 827      40.650  41.000  74.250  1.00  0.00           H
ATOM   3895  HB2 ARG A 827      41.520  41.100  75.770  1.00  0.00           H
ATOM   3896  CG  ARG A 827      40.460  42.920  75.090  1.00  0.00           C
ATOM   3897  HG1 ARG A 827      41.360  43.250  74.510  1.00  0.00           H
ATOM   3898  HG2 ARG A 827      40.430  43.370  76.110  1.00  0.00           H
ATOM   3899  CD  ARG A 827      39.200  43.440  74.380  1.00  0.00           C
ATOM   3900  HD1 ARG A 827      39.210  44.550  74.310  1.00  0.00           H
ATOM   3901  HD2 ARG A 827      38.280  43.190  74.960  1.00  0.00           H
ATOM   3902  NE  ARG A 827      39.150  42.760  73.020  1.00  0.00           N
ATOM   3903  HE  ARG A 827      39.760  43.080  72.300  1.00  0.00           H
ATOM   3904  CZ  ARG A 827      38.070  42.140  72.440  1.00  0.00           C
ATOM   3905  NH1 ARG A 827      36.960  41.970  73.050  1.00  0.00           N
ATOM   3906 HH11 ARG A 827      36.880  42.080  74.040  1.00  0.00           H
ATOM   3907 HH12 ARG A 827      36.150  41.580  72.590  1.00  0.00           H
ATOM   3908  NH2 ARG A 827      38.080  41.880  71.160  1.00  0.00           N
ATOM   3909 HH21 ARG A 827      38.990  41.760  70.750  1.00  0.00           H
ATOM   3910 HH22 ARG A 827      37.210  41.490  70.870  1.00  0.00           H
ATOM   3911  C   ARG A 827      39.070  39.170  75.590  1.00  0.00           C
ATOM   3912  O   ARG A 827      39.160  38.330  76.460  1.00  0.00           O
ATOM   3913  N   GLY A 828      38.720  38.930  74.330  1.00  0.00           N
ATOM   3914  HN  GLY A 828      38.660  39.680  73.670  1.00  0.00           H
ATOM   3915  CA  GLY A 828      38.230  37.690  73.940  1.00  0.00           C
ATOM   3916  HA1 GLY A 828      37.480  37.350  74.640  1.00  0.00           H
ATOM   3917  HA2 GLY A 828      39.080  37.050  73.750  1.00  0.00           H
ATOM   3918  C   GLY A 828      37.470  37.850  72.660  1.00  0.00           C
ATOM   3919  O   GLY A 828      36.890  38.930  72.470  1.00  0.00           O
ATOM   3920  N   TRP A 829      37.480  36.840  71.750  1.00  0.00           N
ATOM   3921  HN  TRP A 829      37.690  35.910  72.010  1.00  0.00           H
ATOM   3922  CA  TRP A 829      36.820  37.000  70.480  1.00  0.00           C
ATOM   3923  HA  TRP A 829      36.990  37.960  70.000  1.00  0.00           H
ATOM   3924  CB  TRP A 829      37.310  35.820  69.550  1.00  0.00           C
ATOM   3925  HB1 TRP A 829      37.210  36.130  68.490  1.00  0.00           H
ATOM   3926  HB2 TRP A 829      36.600  34.970  69.610  1.00  0.00           H
ATOM   3927  CG  TRP A 829      38.630  35.140  69.900  1.00  0.00           C
ATOM   3928  CD1 TRP A 829      38.880  33.910  70.450  1.00  0.00           C
ATOM   3929  HD1 TRP A 829      38.090  33.240  70.750  1.00  0.00           H
ATOM   3930  NE1 TRP A 829      40.150  33.730  70.690  1.00  0.00           N
ATOM   3931  HE1 TRP A 829      40.570  32.870  70.920  1.00  0.00           H
ATOM   3932  CE2 TRP A 829      40.810  34.830  70.340  1.00  0.00           C
ATOM   3933  CD2 TRP A 829      39.930  35.720  69.710  1.00  0.00           C
ATOM   3934  CE3 TRP A 829      40.420  36.960  69.150  1.00  0.00           C
ATOM   3935  HE3 TRP A 829      39.740  37.670  68.710  1.00  0.00           H
ATOM   3936  CZ3 TRP A 829      41.750  37.340  69.350  1.00  0.00           C
ATOM   3937  HZ3 TRP A 829      42.010  38.300  68.930  1.00  0.00           H
ATOM   3938  CZ2 TRP A 829      42.190  35.140  70.310  1.00  0.00           C
ATOM   3939  HZ2 TRP A 829      42.850  34.490  70.870  1.00  0.00           H
ATOM   3940  CH2 TRP A 829      42.650  36.440  69.930  1.00  0.00           C
ATOM   3941  HH2 TRP A 829      43.670  36.760  70.060  1.00  0.00           H
ATOM   3942  C   TRP A 829      35.310  36.970  70.640  1.00  0.00           C
ATOM   3943  O   TRP A 829      34.630  37.690  69.910  1.00  0.00           O
ATOM   3944  N   ILE A 830      34.730  36.240  71.590  1.00  0.00           N
ATOM   3945  HN  ILE A 830      35.220  35.660  72.240  1.00  0.00           H
ATOM   3946  CA  ILE A 830      33.360  35.940  71.730  1.00  0.00           C
ATOM   3947  HA  ILE A 830      32.810  36.190  70.840  1.00  0.00           H
ATOM   3948  CB  ILE A 830      33.150  34.470  72.020  1.00  0.00           C
ATOM   3949  HB  ILE A 830      33.800  33.960  71.270  1.00  0.00           H
ATOM   3950  CG2 ILE A 830      33.710  34.060  73.380  1.00  0.00           C
ATOM   3951 HG21 ILE A 830      34.620  34.560  73.760  1.00  0.00           H
ATOM   3952 HG22 ILE A 830      33.820  32.950  73.380  1.00  0.00           H
ATOM   3953 HG23 ILE A 830      32.960  34.380  74.130  1.00  0.00           H
ATOM   3954  CG1 ILE A 830      31.720  33.940  71.750  1.00  0.00           C
ATOM   3955 HG11 ILE A 830      31.400  34.230  70.730  1.00  0.00           H
ATOM   3956 HG12 ILE A 830      31.100  34.470  72.520  1.00  0.00           H
ATOM   3957  CD  ILE A 830      31.570  32.360  71.820  1.00  0.00           C
ATOM   3958  HD1 ILE A 830      32.090  31.970  70.920  1.00  0.00           H
ATOM   3959  HD2 ILE A 830      30.520  32.020  71.950  1.00  0.00           H
ATOM   3960  HD3 ILE A 830      31.940  32.030  72.810  1.00  0.00           H
ATOM   3961  C   ILE A 830      32.730  36.840  72.810  1.00  0.00           C
ATOM   3962  O   ILE A 830      31.560  36.690  73.220  1.00  0.00           O
ATOM   3963  N   ILE A 831      33.520  37.890  73.240  1.00  0.00           N
ATOM   3964  HN  ILE A 831      34.380  38.040  72.750  1.00  0.00           H
ATOM   3965  CA  ILE A 831      33.240  38.720  74.360  1.00  0.00           C
ATOM   3966  HA  ILE A 831      32.240  38.610  74.750  1.00  0.00           H
ATOM   3967  CB  ILE A 831      34.190  38.650  75.490  1.00  0.00           C
ATOM   3968  HB  ILE A 831      35.200  39.040  75.230  1.00  0.00           H
ATOM   3969  CG2 ILE A 831      33.760  39.670  76.510  1.00  0.00           C
ATOM   3970 HG21 ILE A 831      34.000  40.720  76.240  1.00  0.00           H
ATOM   3971 HG22 ILE A 831      34.240  39.700  77.500  1.00  0.00           H
ATOM   3972 HG23 ILE A 831      32.680  39.560  76.730  1.00  0.00           H
ATOM   3973  CG1 ILE A 831      34.420  37.250  76.010  1.00  0.00           C
ATOM   3974 HG11 ILE A 831      35.290  37.280  76.710  1.00  0.00           H
ATOM   3975 HG12 ILE A 831      34.660  36.610  75.120  1.00  0.00           H
ATOM   3976  CD  ILE A 831      33.290  36.680  76.830  1.00  0.00           C
ATOM   3977  HD1 ILE A 831      32.460  36.650  76.090  1.00  0.00           H
ATOM   3978  HD2 ILE A 831      33.100  37.440  77.610  1.00  0.00           H
ATOM   3979  HD3 ILE A 831      33.550  35.710  77.280  1.00  0.00           H
ATOM   3980  C   ILE A 831      33.400  40.080  73.710  1.00  0.00           C
ATOM   3981  O   ILE A 831      34.460  40.370  73.170  1.00  0.00           O
ATOM   3982  N   SER A 832      32.200  40.860  73.590  1.00  0.00           N
ATOM   3983  HN  SER A 832      31.320  40.630  74.030  1.00  0.00           H
ATOM   3984  CA  SER A 832      32.260  42.120  72.820  1.00  0.00           C
ATOM   3985  HA  SER A 832      33.190  42.560  73.170  1.00  0.00           H
ATOM   3986  CB  SER A 832      32.180  41.880  71.320  1.00  0.00           C
ATOM   3987  HB1 SER A 832      31.180  41.450  71.110  1.00  0.00           H
ATOM   3988  HB2 SER A 832      32.940  41.100  71.070  1.00  0.00           H
ATOM   3989  OG  SER A 832      32.220  43.040  70.580  1.00  0.00           O
ATOM   3990  HG1 SER A 832      33.090  43.190  70.200  1.00  0.00           H
ATOM   3991  C   SER A 832      31.090  43.030  73.210  1.00  0.00           C
ATOM   3992  O   SER A 832      30.000  42.740  72.720  1.00  0.00           O
ATOM   3993  N   PRO A 833      31.170  44.030  74.070  1.00  0.00           N
ATOM   3994  CD  PRO A 833      32.490  44.630  74.520  1.00  0.00           C
ATOM   3995  HD1 PRO A 833      33.010  45.290  73.800  1.00  0.00           H
ATOM   3996  HD2 PRO A 833      33.110  43.870  75.050  1.00  0.00           H
ATOM   3997  CA  PRO A 833      30.020  44.500  74.830  1.00  0.00           C
ATOM   3998  HA  PRO A 833      29.300  43.690  74.950  1.00  0.00           H
ATOM   3999  CB  PRO A 833      30.710  44.980  76.180  1.00  0.00           C
ATOM   4000  HB1 PRO A 833      30.900  44.090  76.820  1.00  0.00           H
ATOM   4001  HB2 PRO A 833      30.020  45.660  76.730  1.00  0.00           H
ATOM   4002  CG  PRO A 833      32.050  45.540  75.720  1.00  0.00           C
ATOM   4003  HG1 PRO A 833      31.850  46.560  75.310  1.00  0.00           H
ATOM   4004  HG2 PRO A 833      32.630  45.640  76.650  1.00  0.00           H
ATOM   4005  C   PRO A 833      29.210  45.650  74.130  1.00  0.00           C
ATOM   4006  O   PRO A 833      29.400  46.790  74.450  1.00  0.00           O
ATOM   4007  N   LEU A 834      28.320  45.290  73.200  1.00  0.00           N
ATOM   4008  HN  LEU A 834      28.210  44.320  73.000  1.00  0.00           H
ATOM   4009  CA  LEU A 834      27.450  46.140  72.350  1.00  0.00           C
ATOM   4010  HA  LEU A 834      28.020  46.740  71.660  1.00  0.00           H
ATOM   4011  CB  LEU A 834      26.650  45.300  71.300  1.00  0.00           C
ATOM   4012  HB1 LEU A 834      26.070  44.540  71.870  1.00  0.00           H
ATOM   4013  HB2 LEU A 834      27.310  44.790  70.570  1.00  0.00           H
ATOM   4014  CG  LEU A 834      25.490  46.060  70.510  1.00  0.00           C
ATOM   4015  HG  LEU A 834      24.770  46.540  71.210  1.00  0.00           H
ATOM   4016  CD1 LEU A 834      25.960  47.240  69.630  1.00  0.00           C
ATOM   4017 HD11 LEU A 834      26.260  48.090  70.280  1.00  0.00           H
ATOM   4018 HD12 LEU A 834      25.260  47.670  68.880  1.00  0.00           H
ATOM   4019 HD13 LEU A 834      26.910  46.940  69.140  1.00  0.00           H
ATOM   4020  CD2 LEU A 834      24.560  45.090  69.690  1.00  0.00           C
ATOM   4021 HD21 LEU A 834      23.700  45.670  69.260  1.00  0.00           H
ATOM   4022 HD22 LEU A 834      24.130  44.270  70.310  1.00  0.00           H
ATOM   4023 HD23 LEU A 834      25.110  44.660  68.830  1.00  0.00           H
ATOM   4024  C   LEU A 834      26.550  47.080  73.150  1.00  0.00           C
ATOM   4025  O   LEU A 834      26.470  48.250  72.810  1.00  0.00           O
ATOM   4026  N   GLY A 835      25.990  46.600  74.270  1.00  0.00           N
ATOM   4027  HN  GLY A 835      26.260  45.680  74.550  1.00  0.00           H
ATOM   4028  CA  GLY A 835      25.020  47.250  75.100  1.00  0.00           C
ATOM   4029  HA1 GLY A 835      24.520  46.400  75.550  1.00  0.00           H
ATOM   4030  HA2 GLY A 835      24.350  47.690  74.390  1.00  0.00           H
ATOM   4031  C   GLY A 835      25.530  48.200  76.150  1.00  0.00           C
ATOM   4032  O   GLY A 835      24.720  48.850  76.870  1.00  0.00           O
ATOM   4033  N   ASP A 836      26.850  48.350  76.370  1.00  0.00           N
ATOM   4034  HN  ASP A 836      27.470  47.760  75.860  1.00  0.00           H
ATOM   4035  CA  ASP A 836      27.490  49.240  77.380  1.00  0.00           C
ATOM   4036  HA  ASP A 836      26.960  49.140  78.310  1.00  0.00           H
ATOM   4037  CB  ASP A 836      28.970  48.770  77.550  1.00  0.00           C
ATOM   4038  HB1 ASP A 836      29.530  49.620  78.000  1.00  0.00           H
ATOM   4039  HB2 ASP A 836      29.550  48.430  76.660  1.00  0.00           H
ATOM   4040  CG  ASP A 836      29.090  47.500  78.460  1.00  0.00           C
ATOM   4041  OD1 ASP A 836      30.050  47.480  79.320  1.00  0.00           O
ATOM   4042  OD2 ASP A 836      28.120  46.660  78.490  1.00  0.00           O
ATOM   4043  C   ASP A 836      27.350  50.720  77.020  1.00  0.00           C
ATOM   4044  O   ASP A 836      27.120  51.550  77.870  1.00  0.00           O
ATOM   4045  N   ASN A 837      27.370  51.140  75.710  1.00  0.00           N
ATOM   4046  HN  ASN A 837      27.330  50.430  75.000  1.00  0.00           H
ATOM   4047  CA  ASN A 837      27.110  52.540  75.370  1.00  0.00           C
ATOM   4048  HA  ASN A 837      27.510  53.160  76.150  1.00  0.00           H
ATOM   4049  CB  ASN A 837      27.810  52.910  74.020  1.00  0.00           C
ATOM   4050  HB1 ASN A 837      27.440  53.890  73.640  1.00  0.00           H
ATOM   4051  HB2 ASN A 837      27.490  52.070  73.380  1.00  0.00           H
ATOM   4052  CG  ASN A 837      29.240  53.070  74.260  1.00  0.00           C
ATOM   4053  OD1 ASN A 837      29.700  53.020  75.400  1.00  0.00           O
ATOM   4054  ND2 ASN A 837      29.970  53.390  73.210  1.00  0.00           N
ATOM   4055 HD21 ASN A 837      30.870  53.810  73.380  1.00  0.00           H
ATOM   4056 HD22 ASN A 837      29.590  53.170  72.320  1.00  0.00           H
ATOM   4057  C   ASN A 837      25.620  52.820  75.160  1.00  0.00           C
ATOM   4058  O   ASN A 837      25.000  51.870  74.660  1.00  0.00           O
ATOM   4059  N   PRO A 838      25.090  54.030  75.370  1.00  0.00           N
ATOM   4060  CD  PRO A 838      25.890  55.140  75.930  1.00  0.00           C
ATOM   4061  HD1 PRO A 838      26.810  55.320  75.320  1.00  0.00           H
ATOM   4062  HD2 PRO A 838      26.190  55.070  77.000  1.00  0.00           H
ATOM   4063  CA  PRO A 838      23.740  54.350  75.050  1.00  0.00           C
ATOM   4064  HA  PRO A 838      22.990  53.610  75.270  1.00  0.00           H
ATOM   4065  CB  PRO A 838      23.540  55.710  75.720  1.00  0.00           C
ATOM   4066  HB1 PRO A 838      23.200  55.620  76.770  1.00  0.00           H
ATOM   4067  HB2 PRO A 838      22.980  56.490  75.160  1.00  0.00           H
ATOM   4068  CG  PRO A 838      24.900  56.310  75.840  1.00  0.00           C
ATOM   4069  HG1 PRO A 838      25.200  56.880  74.940  1.00  0.00           H
ATOM   4070  HG2 PRO A 838      25.030  56.980  76.720  1.00  0.00           H
ATOM   4071  C   PRO A 838      23.580  54.580  73.530  1.00  0.00           C
ATOM   4072  O   PRO A 838      24.480  55.150  72.850  1.00  0.00           O
ATOM   4073  N   TRP A 839      22.480  53.960  73.060  1.00  0.00           N
ATOM   4074  HN  TRP A 839      21.810  53.540  73.670  1.00  0.00           H
ATOM   4075  CA  TRP A 839      22.090  53.930  71.660  1.00  0.00           C
ATOM   4076  HA  TRP A 839      22.820  53.270  71.210  1.00  0.00           H
ATOM   4077  CB  TRP A 839      20.630  53.410  71.580  1.00  0.00           C
ATOM   4078  HB1 TRP A 839      20.100  54.120  72.240  1.00  0.00           H
ATOM   4079  HB2 TRP A 839      20.510  52.410  72.050  1.00  0.00           H
ATOM   4080  CG  TRP A 839      20.020  53.470  70.260  1.00  0.00           C
ATOM   4081  CD1 TRP A 839      20.530  52.920  69.130  1.00  0.00           C
ATOM   4082  HD1 TRP A 839      21.570  52.660  69.030  1.00  0.00           H
ATOM   4083  NE1 TRP A 839      19.760  53.190  68.030  1.00  0.00           N
ATOM   4084  HE1 TRP A 839      19.890  53.060  67.070  1.00  0.00           H
ATOM   4085  CE2 TRP A 839      18.640  53.830  68.430  1.00  0.00           C
ATOM   4086  CD2 TRP A 839      18.820  54.060  69.820  1.00  0.00           C
ATOM   4087  CE3 TRP A 839      17.840  54.720  70.520  1.00  0.00           C
ATOM   4088  HE3 TRP A 839      17.880  54.680  71.600  1.00  0.00           H
ATOM   4089  CZ3 TRP A 839      16.730  55.170  69.840  1.00  0.00           C
ATOM   4090  HZ3 TRP A 839      15.960  55.680  70.390  1.00  0.00           H
ATOM   4091  CZ2 TRP A 839      17.400  54.210  67.810  1.00  0.00           C
ATOM   4092  HZ2 TRP A 839      17.220  54.010  66.760  1.00  0.00           H
ATOM   4093  CH2 TRP A 839      16.500  54.970  68.550  1.00  0.00           C
ATOM   4094  HH2 TRP A 839      15.580  55.220  68.060  1.00  0.00           H
ATOM   4095  C   TRP A 839      22.230  55.270  70.840  1.00  0.00           C
ATOM   4096  O   TRP A 839      22.670  55.230  69.680  1.00  0.00           O
ATOM   4097  N   TRP A 840      21.990  56.450  71.440  1.00  0.00           N
ATOM   4098  HN  TRP A 840      21.580  56.490  72.340  1.00  0.00           H
ATOM   4099  CA  TRP A 840      22.100  57.650  70.680  1.00  0.00           C
ATOM   4100  HA  TRP A 840      21.680  57.490  69.700  1.00  0.00           H
ATOM   4101  CB  TRP A 840      21.280  58.920  71.270  1.00  0.00           C
ATOM   4102  HB1 TRP A 840      20.270  58.470  71.160  1.00  0.00           H
ATOM   4103  HB2 TRP A 840      21.520  59.760  70.580  1.00  0.00           H
ATOM   4104  CG  TRP A 840      21.510  59.190  72.750  1.00  0.00           C
ATOM   4105  CD1 TRP A 840      20.600  58.860  73.670  1.00  0.00           C
ATOM   4106  HD1 TRP A 840      19.610  58.430  73.540  1.00  0.00           H
ATOM   4107  NE1 TRP A 840      21.170  59.100  74.930  1.00  0.00           N
ATOM   4108  HE1 TRP A 840      20.770  58.750  75.750  1.00  0.00           H
ATOM   4109  CE2 TRP A 840      22.460  59.590  74.840  1.00  0.00           C
ATOM   4110  CD2 TRP A 840      22.710  59.700  73.460  1.00  0.00           C
ATOM   4111  CE3 TRP A 840      23.910  60.220  73.060  1.00  0.00           C
ATOM   4112  HE3 TRP A 840      24.160  60.280  72.010  1.00  0.00           H
ATOM   4113  CZ3 TRP A 840      24.850  60.620  74.010  1.00  0.00           C
ATOM   4114  HZ3 TRP A 840      25.770  61.070  73.660  1.00  0.00           H
ATOM   4115  CZ2 TRP A 840      23.310  60.040  75.830  1.00  0.00           C
ATOM   4116  HZ2 TRP A 840      22.980  59.950  76.860  1.00  0.00           H
ATOM   4117  CH2 TRP A 840      24.600  60.430  75.350  1.00  0.00           C
ATOM   4118  HH2 TRP A 840      25.450  60.700  75.970  1.00  0.00           H
ATOM   4119  C   TRP A 840      23.620  58.010  70.490  1.00  0.00           C
ATOM   4120  O   TRP A 840      23.890  58.720  69.570  1.00  0.00           O
ATOM   4121  N   THR A 841      24.570  57.460  71.170  1.00  0.00           N
ATOM   4122  HN  THR A 841      24.450  57.020  72.060  1.00  0.00           H
ATOM   4123  CA  THR A 841      25.950  57.520  70.730  1.00  0.00           C
ATOM   4124  HA  THR A 841      26.070  58.520  70.340  1.00  0.00           H
ATOM   4125  CB  THR A 841      27.070  57.190  71.750  1.00  0.00           C
ATOM   4126  HB  THR A 841      28.090  57.350  71.330  1.00  0.00           H
ATOM   4127  OG1 THR A 841      27.000  55.830  72.170  1.00  0.00           O
ATOM   4128  HG1 THR A 841      26.160  55.670  72.590  1.00  0.00           H
ATOM   4129  CG2 THR A 841      26.990  58.150  72.930  1.00  0.00           C
ATOM   4130 HG21 THR A 841      27.020  59.190  72.520  1.00  0.00           H
ATOM   4131 HG22 THR A 841      27.850  58.150  73.640  1.00  0.00           H
ATOM   4132 HG23 THR A 841      26.040  58.090  73.490  1.00  0.00           H
ATOM   4133  C   THR A 841      26.240  56.770  69.430  1.00  0.00           C
ATOM   4134  O   THR A 841      26.940  57.320  68.530  1.00  0.00           O
ATOM   4135  N   LEU A 842      25.600  55.580  69.230  1.00  0.00           N
ATOM   4136  HN  LEU A 842      24.990  55.290  69.960  1.00  0.00           H
ATOM   4137  CA  LEU A 842      25.820  54.700  68.130  1.00  0.00           C
ATOM   4138  HA  LEU A 842      26.900  54.600  68.030  1.00  0.00           H
ATOM   4139  CB  LEU A 842      25.360  53.300  68.590  1.00  0.00           C
ATOM   4140  HB1 LEU A 842      25.790  52.720  67.750  1.00  0.00           H
ATOM   4141  HB2 LEU A 842      24.250  53.280  68.670  1.00  0.00           H
ATOM   4142  CG  LEU A 842      25.900  52.700  69.970  1.00  0.00           C
ATOM   4143  HG  LEU A 842      25.550  53.450  70.720  1.00  0.00           H
ATOM   4144  CD1 LEU A 842      25.220  51.440  70.350  1.00  0.00           C
ATOM   4145 HD11 LEU A 842      25.160  51.370  71.460  1.00  0.00           H
ATOM   4146 HD12 LEU A 842      25.570  50.550  69.790  1.00  0.00           H
ATOM   4147 HD13 LEU A 842      24.180  51.580  70.000  1.00  0.00           H
ATOM   4148  CD2 LEU A 842      27.430  52.560  69.990  1.00  0.00           C
ATOM   4149 HD21 LEU A 842      27.840  51.920  69.190  1.00  0.00           H
ATOM   4150 HD22 LEU A 842      27.860  52.310  70.990  1.00  0.00           H
ATOM   4151 HD23 LEU A 842      27.760  53.610  69.830  1.00  0.00           H
ATOM   4152  C   LEU A 842      25.180  55.110  66.850  1.00  0.00           C
ATOM   4153  O   LEU A 842      25.740  54.890  65.770  1.00  0.00           O
ATOM   4154  N   LEU A 843      24.090  55.870  66.930  1.00  0.00           N
ATOM   4155  HN  LEU A 843      23.770  55.990  67.870  1.00  0.00           H
ATOM   4156  CA  LEU A 843      23.590  56.660  65.840  1.00  0.00           C
ATOM   4157  HA  LEU A 843      23.360  55.980  65.010  1.00  0.00           H
ATOM   4158  CB  LEU A 843      22.240  57.310  66.260  1.00  0.00           C
ATOM   4159  HB1 LEU A 843      21.800  57.930  65.450  1.00  0.00           H
ATOM   4160  HB2 LEU A 843      22.410  58.000  67.110  1.00  0.00           H
ATOM   4161  CG  LEU A 843      21.030  56.330  66.630  1.00  0.00           C
ATOM   4162  HG  LEU A 843      21.370  55.730  67.500  1.00  0.00           H
ATOM   4163  CD1 LEU A 843      19.820  57.070  66.990  1.00  0.00           C
ATOM   4164 HD11 LEU A 843      19.420  57.560  66.070  1.00  0.00           H
ATOM   4165 HD12 LEU A 843      20.140  57.870  67.690  1.00  0.00           H
ATOM   4166 HD13 LEU A 843      19.000  56.430  67.390  1.00  0.00           H
ATOM   4167  CD2 LEU A 843      20.710  55.410  65.440  1.00  0.00           C
ATOM   4168 HD21 LEU A 843      21.640  54.870  65.170  1.00  0.00           H
ATOM   4169 HD22 LEU A 843      20.480  55.950  64.500  1.00  0.00           H
ATOM   4170 HD23 LEU A 843      19.920  54.690  65.740  1.00  0.00           H
ATOM   4171  C   LEU A 843      24.650  57.670  65.390  1.00  0.00           C
ATOM   4172  O   LEU A 843      24.850  57.760  64.150  1.00  0.00           O
ATOM   4173  N   ILE A 844      25.470  58.300  66.210  1.00  0.00           N
ATOM   4174  HN  ILE A 844      25.420  58.110  67.190  1.00  0.00           H
ATOM   4175  CA  ILE A 844      26.410  59.250  65.680  1.00  0.00           C
ATOM   4176  HA  ILE A 844      26.010  59.760  64.820  1.00  0.00           H
ATOM   4177  CB  ILE A 844      26.780  60.300  66.740  1.00  0.00           C
ATOM   4178  HB  ILE A 844      27.240  59.800  67.610  1.00  0.00           H
ATOM   4179  CG2 ILE A 844      27.770  61.390  66.170  1.00  0.00           C
ATOM   4180 HG21 ILE A 844      27.770  61.530  65.060  1.00  0.00           H
ATOM   4181 HG22 ILE A 844      28.780  60.960  66.340  1.00  0.00           H
ATOM   4182 HG23 ILE A 844      27.610  62.350  66.690  1.00  0.00           H
ATOM   4183  CG1 ILE A 844      25.510  60.940  67.340  1.00  0.00           C
ATOM   4184 HG11 ILE A 844      25.770  61.530  68.250  1.00  0.00           H
ATOM   4185 HG12 ILE A 844      24.800  60.160  67.680  1.00  0.00           H
ATOM   4186  CD  ILE A 844      24.750  61.790  66.340  1.00  0.00           C
ATOM   4187  HD1 ILE A 844      25.310  62.620  65.850  1.00  0.00           H
ATOM   4188  HD2 ILE A 844      23.910  62.260  66.890  1.00  0.00           H
ATOM   4189  HD3 ILE A 844      24.370  61.160  65.520  1.00  0.00           H
ATOM   4190  C   ILE A 844      27.700  58.550  65.240  1.00  0.00           C
ATOM   4191  O   ILE A 844      28.520  59.110  64.530  1.00  0.00           O
ATOM   4192  N   ALA A 845      27.810  57.260  65.490  1.00  0.00           N
ATOM   4193  HN  ALA A 845      27.160  56.660  65.950  1.00  0.00           H
ATOM   4194  CA  ALA A 845      28.790  56.430  64.880  1.00  0.00           C
ATOM   4195  HA  ALA A 845      29.730  56.960  65.050  1.00  0.00           H
ATOM   4196  CB  ALA A 845      28.870  55.120  65.610  1.00  0.00           C
ATOM   4197  HB1 ALA A 845      28.830  55.220  66.710  1.00  0.00           H
ATOM   4198  HB2 ALA A 845      29.900  54.750  65.370  1.00  0.00           H
ATOM   4199  HB3 ALA A 845      28.080  54.400  65.320  1.00  0.00           H
ATOM   4200  C   ALA A 845      28.670  56.240  63.340  1.00  0.00           C
ATOM   4201  O   ALA A 845      29.690  55.910  62.720  1.00  0.00           O
ATOM   4202  N   ALA A 846      27.480  56.540  62.660  1.00  0.00           N
ATOM   4203  HN  ALA A 846      26.660  56.890  63.130  1.00  0.00           H
ATOM   4204  CA  ALA A 846      27.380  56.500  61.200  1.00  0.00           C
ATOM   4205  HA  ALA A 846      27.670  55.530  60.800  1.00  0.00           H
ATOM   4206  CB  ALA A 846      25.900  56.910  60.840  1.00  0.00           C
ATOM   4207  HB1 ALA A 846      25.310  56.110  61.340  1.00  0.00           H
ATOM   4208  HB2 ALA A 846      25.670  56.790  59.760  1.00  0.00           H
ATOM   4209  HB3 ALA A 846      25.690  57.970  61.070  1.00  0.00           H
ATOM   4210  C   ALA A 846      28.330  57.430  60.470  1.00  0.00           C
ATOM   4211  O   ALA A 846      29.010  57.040  59.540  1.00  0.00           O
ATOM   4212  N   ILE A 847      28.440  58.740  60.870  1.00  0.00           N
ATOM   4213  HN  ILE A 847      27.880  59.180  61.560  1.00  0.00           H
ATOM   4214  CA  ILE A 847      29.430  59.550  60.120  1.00  0.00           C
ATOM   4215  HA  ILE A 847      29.250  59.390  59.060  1.00  0.00           H
ATOM   4216  CB  ILE A 847      29.170  61.060  60.320  1.00  0.00           C
ATOM   4217  HB  ILE A 847      29.130  61.260  61.410  1.00  0.00           H
ATOM   4218  CG2 ILE A 847      30.250  61.890  59.680  1.00  0.00           C
ATOM   4219 HG21 ILE A 847      31.210  61.900  60.250  1.00  0.00           H
ATOM   4220 HG22 ILE A 847      29.930  62.950  59.680  1.00  0.00           H
ATOM   4221 HG23 ILE A 847      30.330  61.670  58.590  1.00  0.00           H
ATOM   4222  CG1 ILE A 847      27.780  61.460  59.710  1.00  0.00           C
ATOM   4223 HG11 ILE A 847      27.660  61.060  58.680  1.00  0.00           H
ATOM   4224 HG12 ILE A 847      27.790  62.560  59.530  1.00  0.00           H
ATOM   4225  CD  ILE A 847      26.580  61.220  60.660  1.00  0.00           C
ATOM   4226  HD1 ILE A 847      26.830  60.830  61.680  1.00  0.00           H
ATOM   4227  HD2 ILE A 847      25.900  60.510  60.150  1.00  0.00           H
ATOM   4228  HD3 ILE A 847      25.960  62.120  60.810  1.00  0.00           H
ATOM   4229  C   ILE A 847      30.990  59.150  60.170  1.00  0.00           C
ATOM   4230  O   ILE A 847      31.640  59.100  59.110  1.00  0.00           O
ATOM   4231  N   PRO A 848      31.560  58.790  61.260  1.00  0.00           N
ATOM   4232  CD  PRO A 848      31.290  59.550  62.550  1.00  0.00           C
ATOM   4233  HD1 PRO A 848      30.370  59.220  63.060  1.00  0.00           H
ATOM   4234  HD2 PRO A 848      31.160  60.640  62.390  1.00  0.00           H
ATOM   4235  CA  PRO A 848      32.800  58.090  61.320  1.00  0.00           C
ATOM   4236  HA  PRO A 848      33.570  58.830  61.160  1.00  0.00           H
ATOM   4237  CB  PRO A 848      32.830  57.800  62.880  1.00  0.00           C
ATOM   4238  HB1 PRO A 848      33.760  57.390  63.350  1.00  0.00           H
ATOM   4239  HB2 PRO A 848      32.000  57.100  63.090  1.00  0.00           H
ATOM   4240  CG  PRO A 848      32.480  59.210  63.410  1.00  0.00           C
ATOM   4241  HG1 PRO A 848      32.240  59.230  64.500  1.00  0.00           H
ATOM   4242  HG2 PRO A 848      33.330  59.910  63.270  1.00  0.00           H
ATOM   4243  C   PRO A 848      33.020  56.920  60.400  1.00  0.00           C
ATOM   4244  O   PRO A 848      34.150  56.710  59.980  1.00  0.00           O
ATOM   4245  N   ALA A 849      31.940  56.030  60.270  1.00  0.00           N
ATOM   4246  HN  ALA A 849      31.200  56.120  60.930  1.00  0.00           H
ATOM   4247  CA  ALA A 849      31.800  54.890  59.450  1.00  0.00           C
ATOM   4248  HA  ALA A 849      32.690  54.330  59.700  1.00  0.00           H
ATOM   4249  CB  ALA A 849      30.520  54.150  59.980  1.00  0.00           C
ATOM   4250  HB1 ALA A 849      29.580  54.690  59.750  1.00  0.00           H
ATOM   4251  HB2 ALA A 849      30.520  53.950  61.070  1.00  0.00           H
ATOM   4252  HB3 ALA A 849      30.510  53.110  59.570  1.00  0.00           H
ATOM   4253  C   ALA A 849      31.780  55.220  57.960  1.00  0.00           C
ATOM   4254  O   ALA A 849      32.280  54.480  57.140  1.00  0.00           O
ATOM   4255  N   LEU A 850      31.180  56.380  57.450  1.00  0.00           N
ATOM   4256  HN  LEU A 850      30.710  56.900  58.150  1.00  0.00           H
ATOM   4257  CA  LEU A 850      31.330  56.920  56.170  1.00  0.00           C
ATOM   4258  HA  LEU A 850      31.060  56.240  55.370  1.00  0.00           H
ATOM   4259  CB  LEU A 850      30.340  58.160  56.120  1.00  0.00           C
ATOM   4260  HB1 LEU A 850      30.680  58.950  56.830  1.00  0.00           H
ATOM   4261  HB2 LEU A 850      29.380  57.780  56.540  1.00  0.00           H
ATOM   4262  CG  LEU A 850      30.120  58.700  54.670  1.00  0.00           C
ATOM   4263  HG  LEU A 850      31.060  59.130  54.260  1.00  0.00           H
ATOM   4264  CD1 LEU A 850      29.710  57.660  53.600  1.00  0.00           C
ATOM   4265 HD11 LEU A 850      30.430  56.820  53.620  1.00  0.00           H
ATOM   4266 HD12 LEU A 850      29.710  58.190  52.620  1.00  0.00           H
ATOM   4267 HD13 LEU A 850      28.640  57.370  53.700  1.00  0.00           H
ATOM   4268  CD2 LEU A 850      28.950  59.690  54.520  1.00  0.00           C
ATOM   4269 HD21 LEU A 850      28.750  59.940  53.460  1.00  0.00           H
ATOM   4270 HD22 LEU A 850      29.030  60.610  55.140  1.00  0.00           H
ATOM   4271 HD23 LEU A 850      28.020  59.190  54.860  1.00  0.00           H
ATOM   4272  C   LEU A 850      32.740  57.430  55.860  1.00  0.00           C
ATOM   4273  O   LEU A 850      33.220  57.230  54.760  1.00  0.00           O
ATOM   4274  N   LEU A 851      33.390  58.120  56.870  1.00  0.00           N
ATOM   4275  HN  LEU A 851      33.030  58.190  57.790  1.00  0.00           H
ATOM   4276  CA  LEU A 851      34.790  58.460  56.840  1.00  0.00           C
ATOM   4277  HA  LEU A 851      34.980  58.940  55.900  1.00  0.00           H
ATOM   4278  CB  LEU A 851      35.160  59.440  58.000  1.00  0.00           C
ATOM   4279  HB1 LEU A 851      36.190  59.390  58.410  1.00  0.00           H
ATOM   4280  HB2 LEU A 851      34.410  59.390  58.830  1.00  0.00           H
ATOM   4281  CG  LEU A 851      34.960  60.940  57.690  1.00  0.00           C
ATOM   4282  HG  LEU A 851      35.430  61.120  56.700  1.00  0.00           H
ATOM   4283  CD1 LEU A 851      33.600  61.520  57.660  1.00  0.00           C
ATOM   4284 HD11 LEU A 851      33.800  62.480  57.140  1.00  0.00           H
ATOM   4285 HD12 LEU A 851      33.240  61.760  58.680  1.00  0.00           H
ATOM   4286 HD13 LEU A 851      32.870  61.030  56.960  1.00  0.00           H
ATOM   4287  CD2 LEU A 851      35.800  61.870  58.640  1.00  0.00           C
ATOM   4288 HD21 LEU A 851      36.780  61.380  58.770  1.00  0.00           H
ATOM   4289 HD22 LEU A 851      35.330  61.920  59.650  1.00  0.00           H
ATOM   4290 HD23 LEU A 851      35.980  62.870  58.190  1.00  0.00           H
ATOM   4291  C   LEU A 851      35.860  57.360  56.820  1.00  0.00           C
ATOM   4292  O   LEU A 851      36.880  57.340  56.190  1.00  0.00           O
ATOM   4293  N   CYS A 852      35.620  56.290  57.630  1.00  0.00           N
ATOM   4294  HN  CYS A 852      34.930  56.350  58.340  1.00  0.00           H
ATOM   4295  CA  CYS A 852      36.310  54.990  57.680  1.00  0.00           C
ATOM   4296  HA  CYS A 852      37.370  55.180  57.720  1.00  0.00           H
ATOM   4297  CB  CYS A 852      35.850  54.080  58.940  1.00  0.00           C
ATOM   4298  HB1 CYS A 852      34.790  53.770  58.810  1.00  0.00           H
ATOM   4299  HB2 CYS A 852      35.910  54.700  59.860  1.00  0.00           H
ATOM   4300  SG  CYS A 852      36.800  52.490  59.170  1.00  0.00           S
ATOM   4301  HG1 CYS A 852      36.000  52.050  60.140  1.00  0.00           H
ATOM   4302  C   CYS A 852      36.200  54.230  56.420  1.00  0.00           C
ATOM   4303  O   CYS A 852      37.200  53.780  55.870  1.00  0.00           O
ATOM   4304  N   THR A 853      35.000  54.280  55.840  1.00  0.00           N
ATOM   4305  HN  THR A 853      34.280  54.710  56.380  1.00  0.00           H
ATOM   4306  CA  THR A 853      34.710  53.720  54.460  1.00  0.00           C
ATOM   4307  HA  THR A 853      34.920  52.650  54.510  1.00  0.00           H
ATOM   4308  CB  THR A 853      33.270  53.920  54.050  1.00  0.00           C
ATOM   4309  HB  THR A 853      33.070  54.980  54.320  1.00  0.00           H
ATOM   4310  OG1 THR A 853      32.400  53.110  54.780  1.00  0.00           O
ATOM   4311  HG1 THR A 853      32.540  53.120  55.720  1.00  0.00           H
ATOM   4312  CG2 THR A 853      33.070  53.630  52.580  1.00  0.00           C
ATOM   4313 HG21 THR A 853      33.700  52.760  52.260  1.00  0.00           H
ATOM   4314 HG22 THR A 853      33.370  54.500  51.940  1.00  0.00           H
ATOM   4315 HG23 THR A 853      32.030  53.360  52.300  1.00  0.00           H
ATOM   4316  C   THR A 853      35.610  54.360  53.370  1.00  0.00           C
ATOM   4317  O   THR A 853      36.420  53.680  52.710  1.00  0.00           O
ATOM   4318  N   ILE A 854      35.700  55.730  53.340  1.00  0.00           N
ATOM   4319  HN  ILE A 854      35.050  56.280  53.870  1.00  0.00           H
ATOM   4320  CA  ILE A 854      36.660  56.430  52.480  1.00  0.00           C
ATOM   4321  HA  ILE A 854      36.340  56.220  51.460  1.00  0.00           H
ATOM   4322  CB  ILE A 854      36.700  57.920  52.700  1.00  0.00           C
ATOM   4323  HB  ILE A 854      36.750  58.110  53.800  1.00  0.00           H
ATOM   4324  CG2 ILE A 854      37.910  58.640  52.160  1.00  0.00           C
ATOM   4325 HG21 ILE A 854      37.780  59.730  52.310  1.00  0.00           H
ATOM   4326 HG22 ILE A 854      38.380  58.410  51.180  1.00  0.00           H
ATOM   4327 HG23 ILE A 854      38.750  58.530  52.880  1.00  0.00           H
ATOM   4328  CG1 ILE A 854      35.390  58.500  52.130  1.00  0.00           C
ATOM   4329 HG11 ILE A 854      34.560  57.780  52.250  1.00  0.00           H
ATOM   4330 HG12 ILE A 854      35.530  58.640  51.040  1.00  0.00           H
ATOM   4331  CD  ILE A 854      34.970  59.830  52.730  1.00  0.00           C
ATOM   4332  HD1 ILE A 854      33.990  60.210  52.360  1.00  0.00           H
ATOM   4333  HD2 ILE A 854      35.660  60.620  52.370  1.00  0.00           H
ATOM   4334  HD3 ILE A 854      34.880  59.900  53.830  1.00  0.00           H
ATOM   4335  C   ILE A 854      38.110  55.850  52.640  1.00  0.00           C
ATOM   4336  O   ILE A 854      38.760  55.530  51.630  1.00  0.00           O
ATOM   4337  N   LEU A 855      38.560  55.590  53.900  1.00  0.00           N
ATOM   4338  HN  LEU A 855      37.940  55.670  54.680  1.00  0.00           H
ATOM   4339  CA  LEU A 855      39.910  55.230  54.210  1.00  0.00           C
ATOM   4340  HA  LEU A 855      40.530  55.880  53.610  1.00  0.00           H
ATOM   4341  CB  LEU A 855      40.380  55.200  55.690  1.00  0.00           C
ATOM   4342  HB1 LEU A 855      41.470  55.000  55.700  1.00  0.00           H
ATOM   4343  HB2 LEU A 855      40.010  54.380  56.350  1.00  0.00           H
ATOM   4344  CG  LEU A 855      40.150  56.550  56.440  1.00  0.00           C
ATOM   4345  HG  LEU A 855      39.070  56.660  56.670  1.00  0.00           H
ATOM   4346  CD1 LEU A 855      40.690  56.630  57.850  1.00  0.00           C
ATOM   4347 HD11 LEU A 855      40.220  57.520  58.320  1.00  0.00           H
ATOM   4348 HD12 LEU A 855      41.790  56.730  57.930  1.00  0.00           H
ATOM   4349 HD13 LEU A 855      40.390  55.700  58.380  1.00  0.00           H
ATOM   4350  CD2 LEU A 855      40.420  57.780  55.650  1.00  0.00           C
ATOM   4351 HD21 LEU A 855      41.520  57.920  55.600  1.00  0.00           H
ATOM   4352 HD22 LEU A 855      40.070  58.670  56.210  1.00  0.00           H
ATOM   4353 HD23 LEU A 855      40.000  57.880  54.630  1.00  0.00           H
ATOM   4354  C   LEU A 855      40.160  53.860  53.670  1.00  0.00           C
ATOM   4355  O   LEU A 855      41.150  53.510  52.970  1.00  0.00           O
ATOM   4356  N   ILE A 856      39.310  52.890  54.020  1.00  0.00           N
ATOM   4357  HN  ILE A 856      38.510  53.130  54.560  1.00  0.00           H
ATOM   4358  CA  ILE A 856      39.300  51.500  53.650  1.00  0.00           C
ATOM   4359  HA  ILE A 856      40.250  51.140  54.040  1.00  0.00           H
ATOM   4360  CB  ILE A 856      38.130  50.780  54.250  1.00  0.00           C
ATOM   4361  HB  ILE A 856      37.290  51.490  54.090  1.00  0.00           H
ATOM   4362  CG2 ILE A 856      37.810  49.360  53.680  1.00  0.00           C
ATOM   4363 HG21 ILE A 856      36.760  49.090  53.910  1.00  0.00           H
ATOM   4364 HG22 ILE A 856      38.550  48.640  54.070  1.00  0.00           H
ATOM   4365 HG23 ILE A 856      37.870  49.260  52.580  1.00  0.00           H
ATOM   4366  CG1 ILE A 856      38.230  50.650  55.820  1.00  0.00           C
ATOM   4367 HG11 ILE A 856      37.400  49.980  56.110  1.00  0.00           H
ATOM   4368 HG12 ILE A 856      38.000  51.630  56.310  1.00  0.00           H
ATOM   4369  CD  ILE A 856      39.510  50.060  56.540  1.00  0.00           C
ATOM   4370  HD1 ILE A 856      39.720  49.030  56.200  1.00  0.00           H
ATOM   4371  HD2 ILE A 856      39.260  50.040  57.620  1.00  0.00           H
ATOM   4372  HD3 ILE A 856      40.340  50.790  56.600  1.00  0.00           H
ATOM   4373  C   ILE A 856      39.340  51.360  52.160  1.00  0.00           C
ATOM   4374  O   ILE A 856      40.320  50.850  51.620  1.00  0.00           O
ATOM   4375  N   PHE A 857      38.340  52.060  51.490  1.00  0.00           N
ATOM   4376  HN  PHE A 857      37.710  52.580  52.040  1.00  0.00           H
ATOM   4377  CA  PHE A 857      38.310  52.150  50.030  1.00  0.00           C
ATOM   4378  HA  PHE A 857      38.350  51.160  49.600  1.00  0.00           H
ATOM   4379  CB  PHE A 857      37.000  52.770  49.630  1.00  0.00           C
ATOM   4380  HB1 PHE A 857      36.780  53.620  50.330  1.00  0.00           H
ATOM   4381  HB2 PHE A 857      36.230  51.990  49.720  1.00  0.00           H
ATOM   4382  CG  PHE A 857      36.890  53.370  48.250  1.00  0.00           C
ATOM   4383  CD1 PHE A 857      36.180  52.700  47.160  1.00  0.00           C
ATOM   4384  HD1 PHE A 857      35.910  51.660  47.280  1.00  0.00           H
ATOM   4385  CE1 PHE A 857      35.750  53.400  46.080  1.00  0.00           C
ATOM   4386  HE1 PHE A 857      35.390  52.870  45.220  1.00  0.00           H
ATOM   4387  CZ  PHE A 857      36.050  54.780  45.880  1.00  0.00           C
ATOM   4388  HZ  PHE A 857      35.830  55.200  44.910  1.00  0.00           H
ATOM   4389  CD2 PHE A 857      37.120  54.790  48.070  1.00  0.00           C
ATOM   4390  HD2 PHE A 857      37.590  55.360  48.860  1.00  0.00           H
ATOM   4391  CE2 PHE A 857      36.700  55.400  46.910  1.00  0.00           C
ATOM   4392  HE2 PHE A 857      36.850  56.460  46.780  1.00  0.00           H
ATOM   4393  C   PHE A 857      39.510  52.810  49.360  1.00  0.00           C
ATOM   4394  O   PHE A 857      40.040  52.200  48.450  1.00  0.00           O
ATOM   4395  N   MET A 858      39.930  53.990  49.830  1.00  0.00           N
ATOM   4396  HN  MET A 858      39.460  54.420  50.580  1.00  0.00           H
ATOM   4397  CA  MET A 858      41.230  54.450  49.380  1.00  0.00           C
ATOM   4398  HA  MET A 858      41.080  54.900  48.410  1.00  0.00           H
ATOM   4399  CB  MET A 858      41.650  55.700  50.230  1.00  0.00           C
ATOM   4400  HB1 MET A 858      42.730  55.920  50.130  1.00  0.00           H
ATOM   4401  HB2 MET A 858      41.340  55.580  51.290  1.00  0.00           H
ATOM   4402  CG  MET A 858      40.830  56.890  49.680  1.00  0.00           C
ATOM   4403  HG1 MET A 858      40.900  57.760  50.370  1.00  0.00           H
ATOM   4404  HG2 MET A 858      39.790  56.600  49.420  1.00  0.00           H
ATOM   4405  SD  MET A 858      41.380  57.620  48.140  1.00  0.00           S
ATOM   4406  CE  MET A 858      43.000  58.120  48.530  1.00  0.00           C
ATOM   4407  HE1 MET A 858      42.970  58.900  49.320  1.00  0.00           H
ATOM   4408  HE2 MET A 858      43.440  58.570  47.600  1.00  0.00           H
ATOM   4409  HE3 MET A 858      43.760  57.360  48.810  1.00  0.00           H
ATOM   4410  C   MET A 858      42.420  53.530  49.290  1.00  0.00           C
ATOM   4411  O   MET A 858      42.940  53.220  48.190  1.00  0.00           O
ATOM   4412  N   ASP A 859      42.960  52.940  50.420  1.00  0.00           N
ATOM   4413  HN  ASP A 859      42.620  53.100  51.330  1.00  0.00           H
ATOM   4414  CA  ASP A 859      44.040  52.010  50.260  1.00  0.00           C
ATOM   4415  HA  ASP A 859      44.930  52.520  49.920  1.00  0.00           H
ATOM   4416  CB  ASP A 859      44.530  51.530  51.660  1.00  0.00           C
ATOM   4417  HB1 ASP A 859      45.160  50.610  51.560  1.00  0.00           H
ATOM   4418  HB2 ASP A 859      43.680  51.400  52.340  1.00  0.00           H
ATOM   4419  CG  ASP A 859      45.550  52.400  52.420  1.00  0.00           C
ATOM   4420  OD1 ASP A 859      45.340  52.840  53.570  1.00  0.00           O
ATOM   4421  OD2 ASP A 859      46.600  52.660  51.770  1.00  0.00           O
ATOM   4422  C   ASP A 859      43.670  50.810  49.410  1.00  0.00           C
ATOM   4423  O   ASP A 859      44.480  50.380  48.600  1.00  0.00           O
ATOM   4424  N   GLN A 860      42.540  50.170  49.570  1.00  0.00           N
ATOM   4425  HN  GLN A 860      41.960  50.430  50.330  1.00  0.00           H
ATOM   4426  CA  GLN A 860      42.210  48.920  48.970  1.00  0.00           C
ATOM   4427  HA  GLN A 860      43.010  48.230  49.190  1.00  0.00           H
ATOM   4428  CB  GLN A 860      40.810  48.510  49.600  1.00  0.00           C
ATOM   4429  HB1 GLN A 860      40.160  49.330  49.230  1.00  0.00           H
ATOM   4430  HB2 GLN A 860      40.900  48.470  50.700  1.00  0.00           H
ATOM   4431  CG  GLN A 860      40.160  47.230  49.030  1.00  0.00           C
ATOM   4432  HG1 GLN A 860      39.580  47.340  48.090  1.00  0.00           H
ATOM   4433  HG2 GLN A 860      39.310  46.990  49.710  1.00  0.00           H
ATOM   4434  CD  GLN A 860      41.070  46.050  48.980  1.00  0.00           C
ATOM   4435  OE1 GLN A 860      41.750  45.920  50.010  1.00  0.00           O
ATOM   4436  NE2 GLN A 860      41.200  45.250  47.930  1.00  0.00           N
ATOM   4437 HE21 GLN A 860      41.980  44.630  47.940  1.00  0.00           H
ATOM   4438 HE22 GLN A 860      40.520  45.300  47.190  1.00  0.00           H
ATOM   4439  C   GLN A 860      42.140  49.070  47.480  1.00  0.00           C
ATOM   4440  O   GLN A 860      42.570  48.250  46.690  1.00  0.00           O
ATOM   4441  N   GLN A 861      41.460  50.190  47.000  1.00  0.00           N
ATOM   4442  HN  GLN A 861      41.100  50.890  47.620  1.00  0.00           H
ATOM   4443  CA  GLN A 861      41.370  50.490  45.570  1.00  0.00           C
ATOM   4444  HA  GLN A 861      41.130  49.540  45.120  1.00  0.00           H
ATOM   4445  CB  GLN A 861      40.160  51.400  45.290  1.00  0.00           C
ATOM   4446  HB1 GLN A 861      40.190  51.760  44.250  1.00  0.00           H
ATOM   4447  HB2 GLN A 861      40.330  52.340  45.860  1.00  0.00           H
ATOM   4448  CG  GLN A 861      38.860  50.750  45.600  1.00  0.00           C
ATOM   4449  HG1 GLN A 861      38.010  51.430  45.490  1.00  0.00           H
ATOM   4450  HG2 GLN A 861      38.870  50.390  46.650  1.00  0.00           H
ATOM   4451  CD  GLN A 861      38.640  49.580  44.670  1.00  0.00           C
ATOM   4452  OE1 GLN A 861      38.950  48.420  44.920  1.00  0.00           O
ATOM   4453  NE2 GLN A 861      37.950  49.880  43.500  1.00  0.00           N
ATOM   4454 HE21 GLN A 861      37.500  49.110  43.040  1.00  0.00           H
ATOM   4455 HE22 GLN A 861      37.860  50.850  43.270  1.00  0.00           H
ATOM   4456  C   GLN A 861      42.660  51.080  45.050  1.00  0.00           C
ATOM   4457  O   GLN A 861      43.080  50.590  44.030  1.00  0.00           O
ATOM   4458  N   ILE A 862      43.340  52.050  45.730  1.00  0.00           N
ATOM   4459  HN  ILE A 862      43.020  52.360  46.630  1.00  0.00           H
ATOM   4460  CA  ILE A 862      44.600  52.690  45.250  1.00  0.00           C
ATOM   4461  HA  ILE A 862      44.380  52.950  44.230  1.00  0.00           H
ATOM   4462  CB  ILE A 862      45.150  53.920  46.050  1.00  0.00           C
ATOM   4463  HB  ILE A 862      45.230  53.570  47.100  1.00  0.00           H
ATOM   4464  CG2 ILE A 862      46.570  54.280  45.560  1.00  0.00           C
ATOM   4465 HG21 ILE A 862      46.990  55.130  46.140  1.00  0.00           H
ATOM   4466 HG22 ILE A 862      46.600  54.490  44.470  1.00  0.00           H
ATOM   4467 HG23 ILE A 862      47.280  53.450  45.740  1.00  0.00           H
ATOM   4468  CG1 ILE A 862      44.090  55.120  45.960  1.00  0.00           C
ATOM   4469 HG11 ILE A 862      44.410  55.830  46.750  1.00  0.00           H
ATOM   4470 HG12 ILE A 862      43.030  54.840  46.150  1.00  0.00           H
ATOM   4471  CD  ILE A 862      44.240  55.830  44.620  1.00  0.00           C
ATOM   4472  HD1 ILE A 862      43.390  56.530  44.510  1.00  0.00           H
ATOM   4473  HD2 ILE A 862      44.230  55.010  43.870  1.00  0.00           H
ATOM   4474  HD3 ILE A 862      45.170  56.440  44.570  1.00  0.00           H
ATOM   4475  C   ILE A 862      45.670  51.710  45.040  1.00  0.00           C
ATOM   4476  O   ILE A 862      46.240  51.730  43.960  1.00  0.00           O
ATOM   4477  N   THR A 863      45.890  50.730  45.960  1.00  0.00           N
ATOM   4478  HN  THR A 863      45.310  50.640  46.770  1.00  0.00           H
ATOM   4479  CA  THR A 863      46.800  49.590  45.830  1.00  0.00           C
ATOM   4480  HA  THR A 863      47.780  50.030  45.690  1.00  0.00           H
ATOM   4481  CB  THR A 863      46.800  48.640  47.000  1.00  0.00           C
ATOM   4482  HB  THR A 863      45.840  48.090  46.990  1.00  0.00           H
ATOM   4483  OG1 THR A 863      47.050  49.370  48.230  1.00  0.00           O
ATOM   4484  HG1 THR A 863      46.200  49.690  48.560  1.00  0.00           H
ATOM   4485  CG2 THR A 863      47.960  47.620  46.850  1.00  0.00           C
ATOM   4486 HG21 THR A 863      48.950  48.070  46.640  1.00  0.00           H
ATOM   4487 HG22 THR A 863      47.800  46.910  46.010  1.00  0.00           H
ATOM   4488 HG23 THR A 863      48.060  47.090  47.820  1.00  0.00           H
ATOM   4489  C   THR A 863      46.520  48.750  44.620  1.00  0.00           C
ATOM   4490  O   THR A 863      47.410  48.410  43.900  1.00  0.00           O
ATOM   4491  N   ALA A 864      45.260  48.450  44.390  1.00  0.00           N
ATOM   4492  HN  ALA A 864      44.570  48.840  44.990  1.00  0.00           H
ATOM   4493  CA  ALA A 864      44.840  47.790  43.200  1.00  0.00           C
ATOM   4494  HA  ALA A 864      45.490  46.920  43.160  1.00  0.00           H
ATOM   4495  CB  ALA A 864      43.370  47.410  43.350  1.00  0.00           C
ATOM   4496  HB1 ALA A 864      43.260  46.900  44.330  1.00  0.00           H
ATOM   4497  HB2 ALA A 864      43.010  46.770  42.530  1.00  0.00           H
ATOM   4498  HB3 ALA A 864      42.740  48.310  43.520  1.00  0.00           H
ATOM   4499  C   ALA A 864      45.140  48.530  41.910  1.00  0.00           C
ATOM   4500  O   ALA A 864      45.560  47.890  40.930  1.00  0.00           O
ATOM   4501  N   VAL A 865      44.940  49.870  41.920  1.00  0.00           N
ATOM   4502  HN  VAL A 865      44.680  50.380  42.730  1.00  0.00           H
ATOM   4503  CA  VAL A 865      45.260  50.760  40.770  1.00  0.00           C
ATOM   4504  HA  VAL A 865      44.680  50.480  39.910  1.00  0.00           H
ATOM   4505  CB  VAL A 865      44.820  52.140  41.090  1.00  0.00           C
ATOM   4506  HB  VAL A 865      45.480  52.650  41.840  1.00  0.00           H
ATOM   4507  CG1 VAL A 865      45.160  53.180  39.930  1.00  0.00           C
ATOM   4508 HG11 VAL A 865      46.260  53.360  39.960  1.00  0.00           H
ATOM   4509 HG12 VAL A 865      44.790  54.180  40.230  1.00  0.00           H
ATOM   4510 HG13 VAL A 865      44.780  52.810  38.950  1.00  0.00           H
ATOM   4511  CG2 VAL A 865      43.250  52.240  41.350  1.00  0.00           C
ATOM   4512 HG21 VAL A 865      42.720  52.250  40.370  1.00  0.00           H
ATOM   4513 HG22 VAL A 865      43.110  53.190  41.910  1.00  0.00           H
ATOM   4514 HG23 VAL A 865      42.870  51.400  41.970  1.00  0.00           H
ATOM   4515  C   VAL A 865      46.670  50.750  40.450  1.00  0.00           C
ATOM   4516  O   VAL A 865      47.070  50.530  39.260  1.00  0.00           O
ATOM   4517  N   ILE A 866      47.570  50.850  41.450  1.00  0.00           N
ATOM   4518  HN  ILE A 866      47.260  51.210  42.330  1.00  0.00           H
ATOM   4519  CA  ILE A 866      49.000  50.780  41.400  1.00  0.00           C
ATOM   4520  HA  ILE A 866      49.380  51.600  40.810  1.00  0.00           H
ATOM   4521  CB  ILE A 866      49.620  51.030  42.750  1.00  0.00           C
ATOM   4522  HB  ILE A 866      49.280  50.280  43.510  1.00  0.00           H
ATOM   4523  CG2 ILE A 866      51.100  50.790  42.680  1.00  0.00           C
ATOM   4524 HG21 ILE A 866      51.560  51.540  42.010  1.00  0.00           H
ATOM   4525 HG22 ILE A 866      51.460  49.770  42.440  1.00  0.00           H
ATOM   4526 HG23 ILE A 866      51.400  50.850  43.750  1.00  0.00           H
ATOM   4527  CG1 ILE A 866      49.290  52.490  43.310  1.00  0.00           C
ATOM   4528 HG11 ILE A 866      48.210  52.670  43.130  1.00  0.00           H
ATOM   4529 HG12 ILE A 866      49.860  53.240  42.720  1.00  0.00           H
ATOM   4530  CD  ILE A 866      49.670  52.490  44.810  1.00  0.00           C
ATOM   4531  HD1 ILE A 866      48.880  51.920  45.350  1.00  0.00           H
ATOM   4532  HD2 ILE A 866      49.590  53.520  45.220  1.00  0.00           H
ATOM   4533  HD3 ILE A 866      50.740  52.220  44.900  1.00  0.00           H
ATOM   4534  C   ILE A 866      49.480  49.470  40.900  1.00  0.00           C
ATOM   4535  O   ILE A 866      50.260  49.440  39.990  1.00  0.00           O
ATOM   4536  N   ILE A 867      48.920  48.290  41.320  1.00  0.00           N
ATOM   4537  HN  ILE A 867      48.180  48.370  41.990  1.00  0.00           H
ATOM   4538  CA  ILE A 867      49.240  46.940  40.870  1.00  0.00           C
ATOM   4539  HA  ILE A 867      50.310  46.850  40.760  1.00  0.00           H
ATOM   4540  CB  ILE A 867      48.860  45.930  41.910  1.00  0.00           C
ATOM   4541  HB  ILE A 867      47.820  46.140  42.240  1.00  0.00           H
ATOM   4542  CG2 ILE A 867      48.820  44.490  41.290  1.00  0.00           C
ATOM   4543 HG21 ILE A 867      48.690  43.730  42.100  1.00  0.00           H
ATOM   4544 HG22 ILE A 867      49.740  44.170  40.760  1.00  0.00           H
ATOM   4545 HG23 ILE A 867      47.970  44.410  40.590  1.00  0.00           H
ATOM   4546  CG1 ILE A 867      49.760  46.000  43.220  1.00  0.00           C
ATOM   4547 HG11 ILE A 867      49.320  45.280  43.950  1.00  0.00           H
ATOM   4548 HG12 ILE A 867      49.700  46.950  43.780  1.00  0.00           H
ATOM   4549  CD  ILE A 867      51.260  45.760  43.000  1.00  0.00           C
ATOM   4550  HD1 ILE A 867      51.600  46.610  42.370  1.00  0.00           H
ATOM   4551  HD2 ILE A 867      51.360  44.850  42.380  1.00  0.00           H
ATOM   4552  HD3 ILE A 867      51.830  45.730  43.960  1.00  0.00           H
ATOM   4553  C   ILE A 867      48.820  46.560  39.510  1.00  0.00           C
ATOM   4554  O   ILE A 867      49.430  45.760  38.770  1.00  0.00           O
ATOM   4555  N   ASN A 868      47.700  47.190  39.050  1.00  0.00           N
ATOM   4556  HN  ASN A 868      47.310  47.840  39.700  1.00  0.00           H
ATOM   4557  CA  ASN A 868      47.050  46.820  37.760  1.00  0.00           C
ATOM   4558  HA  ASN A 868      47.440  45.910  37.310  1.00  0.00           H
ATOM   4559  CB  ASN A 868      45.540  46.700  38.030  1.00  0.00           C
ATOM   4560  HB1 ASN A 868      44.850  46.670  37.170  1.00  0.00           H
ATOM   4561  HB2 ASN A 868      45.060  47.560  38.540  1.00  0.00           H
ATOM   4562  CG  ASN A 868      45.410  45.370  38.730  1.00  0.00           C
ATOM   4563  OD1 ASN A 868      45.520  44.350  38.090  1.00  0.00           O
ATOM   4564  ND2 ASN A 868      45.170  45.380  40.060  1.00  0.00           N
ATOM   4565 HD21 ASN A 868      45.010  46.250  40.520  1.00  0.00           H
ATOM   4566 HD22 ASN A 868      45.210  44.530  40.600  1.00  0.00           H
ATOM   4567  C   ASN A 868      47.200  47.840  36.680  1.00  0.00           C
ATOM   4568  O   ASN A 868      46.480  47.760  35.670  1.00  0.00           O
ATOM   4569  N   ARG A 869      48.070  48.770  36.950  1.00  0.00           N
ATOM   4570  HN  ARG A 869      48.490  48.840  37.850  1.00  0.00           H
ATOM   4571  CA  ARG A 869      48.760  49.570  35.860  1.00  0.00           C
ATOM   4572  HA  ARG A 869      47.980  49.880  35.180  1.00  0.00           H
ATOM   4573  CB  ARG A 869      49.490  50.870  36.260  1.00  0.00           C
ATOM   4574  HB1 ARG A 869      50.250  51.060  35.470  1.00  0.00           H
ATOM   4575  HB2 ARG A 869      49.990  50.700  37.240  1.00  0.00           H
ATOM   4576  CG  ARG A 869      48.390  52.060  36.200  1.00  0.00           C
ATOM   4577  HG1 ARG A 869      47.680  51.790  37.020  1.00  0.00           H
ATOM   4578  HG2 ARG A 869      47.830  51.950  35.250  1.00  0.00           H
ATOM   4579  CD  ARG A 869      48.870  53.500  36.310  1.00  0.00           C
ATOM   4580  HD1 ARG A 869      48.070  54.250  36.410  1.00  0.00           H
ATOM   4581  HD2 ARG A 869      49.570  53.790  35.500  1.00  0.00           H
ATOM   4582  NE  ARG A 869      49.730  53.530  37.560  1.00  0.00           N
ATOM   4583  HE  ARG A 869      50.650  53.150  37.490  1.00  0.00           H
ATOM   4584  CZ  ARG A 869      49.430  53.930  38.770  1.00  0.00           C
ATOM   4585  NH1 ARG A 869      48.300  54.600  39.050  1.00  0.00           N
ATOM   4586 HH11 ARG A 869      47.770  54.940  38.270  1.00  0.00           H
ATOM   4587 HH12 ARG A 869      48.210  54.960  39.970  1.00  0.00           H
ATOM   4588  NH2 ARG A 869      50.290  53.800  39.770  1.00  0.00           N
ATOM   4589 HH21 ARG A 869      51.270  53.700  39.600  1.00  0.00           H
ATOM   4590 HH22 ARG A 869      50.080  54.390  40.550  1.00  0.00           H
ATOM   4591  C   ARG A 869      49.500  48.720  34.940  1.00  0.00           C
ATOM   4592  O   ARG A 869      49.920  47.670  35.320  1.00  0.00           O
ATOM   4593  N   LYS A 870      49.670  49.170  33.620  1.00  0.00           N
ATOM   4594  HN  LYS A 870      49.340  50.070  33.340  1.00  0.00           H
ATOM   4595  CA  LYS A 870      50.290  48.430  32.550  1.00  0.00           C
ATOM   4596  HA  LYS A 870      49.800  47.490  32.370  1.00  0.00           H
ATOM   4597  CB  LYS A 870      50.020  49.260  31.220  1.00  0.00           C
ATOM   4598  HB1 LYS A 870      48.990  49.660  31.330  1.00  0.00           H
ATOM   4599  HB2 LYS A 870      50.020  48.530  30.370  1.00  0.00           H
ATOM   4600  CG  LYS A 870      51.050  50.480  30.980  1.00  0.00           C
ATOM   4601  HG1 LYS A 870      52.060  50.030  30.830  1.00  0.00           H
ATOM   4602  HG2 LYS A 870      51.180  51.020  31.930  1.00  0.00           H
ATOM   4603  CD  LYS A 870      50.620  51.260  29.720  1.00  0.00           C
ATOM   4604  HD1 LYS A 870      49.710  51.890  29.790  1.00  0.00           H
ATOM   4605  HD2 LYS A 870      50.350  50.500  28.950  1.00  0.00           H
ATOM   4606  CE  LYS A 870      51.680  52.200  29.190  1.00  0.00           C
ATOM   4607  HE1 LYS A 870      51.310  52.690  28.260  1.00  0.00           H
ATOM   4608  HE2 LYS A 870      52.620  51.640  28.980  1.00  0.00           H
ATOM   4609  NZ  LYS A 870      51.960  53.200  30.150  1.00  0.00           N
ATOM   4610  HZ1 LYS A 870      52.670  53.820  29.700  1.00  0.00           H
ATOM   4611  HZ2 LYS A 870      52.380  52.820  31.030  1.00  0.00           H
ATOM   4612  HZ3 LYS A 870      51.100  53.630  30.540  1.00  0.00           H
ATOM   4613  C   LYS A 870      51.800  48.150  32.750  1.00  0.00           C
ATOM   4614  O   LYS A 870      52.400  47.170  32.270  1.00  0.00           O
ATOM   4615  N   GLU A 871      52.430  48.950  33.580  1.00  0.00           N
ATOM   4616  HN  GLU A 871      51.830  49.450  34.190  1.00  0.00           H
ATOM   4617  CA  GLU A 871      53.810  48.860  33.910  1.00  0.00           C
ATOM   4618  HA  GLU A 871      54.390  48.790  33.000  1.00  0.00           H
ATOM   4619  CB  GLU A 871      54.350  50.070  34.850  1.00  0.00           C
ATOM   4620  HB1 GLU A 871      55.340  49.720  35.240  1.00  0.00           H
ATOM   4621  HB2 GLU A 871      53.760  50.260  35.780  1.00  0.00           H
ATOM   4622  CG  GLU A 871      54.390  51.480  34.320  1.00  0.00           C
ATOM   4623  HG1 GLU A 871      55.060  51.620  33.450  1.00  0.00           H
ATOM   4624  HG2 GLU A 871      54.750  52.180  35.100  1.00  0.00           H
ATOM   4625  CD  GLU A 871      53.060  52.000  33.740  1.00  0.00           C
ATOM   4626  OE1 GLU A 871      52.130  52.160  34.550  1.00  0.00           O
ATOM   4627  OE2 GLU A 871      53.030  52.200  32.520  1.00  0.00           O
ATOM   4628  C   GLU A 871      54.080  47.500  34.600  1.00  0.00           C
ATOM   4629  O   GLU A 871      55.080  46.890  34.450  1.00  0.00           O
ATOM   4630  N   HSD A 872      53.120  47.110  35.430  1.00  0.00           N
ATOM   4631  HN  HSD A 872      52.390  47.710  35.720  1.00  0.00           H
ATOM   4632  CA  HSD A 872      53.030  45.740  35.920  1.00  0.00           C
ATOM   4633  HA  HSD A 872      54.040  45.490  36.200  1.00  0.00           H
ATOM   4634  CB  HSD A 872      52.180  45.570  37.210  1.00  0.00           C
ATOM   4635  HB1 HSD A 872      51.790  44.530  37.230  1.00  0.00           H
ATOM   4636  HB2 HSD A 872      51.380  46.340  37.250  1.00  0.00           H
ATOM   4637  ND1 HSD A 872      52.810  46.690  39.490  1.00  0.00           N
ATOM   4638  HD1 HSD A 872      52.160  47.440  39.570  1.00  0.00           H
ATOM   4639  CG  HSD A 872      53.050  45.770  38.480  1.00  0.00           C
ATOM   4640  CE1 HSD A 872      53.860  46.500  40.380  1.00  0.00           C
ATOM   4641  HE1 HSD A 872      54.020  47.110  41.270  1.00  0.00           H
ATOM   4642  NE2 HSD A 872      54.640  45.490  40.010  1.00  0.00           N
ATOM   4643  CD2 HSD A 872      54.040  44.970  38.840  1.00  0.00           C
ATOM   4644  HD2 HSD A 872      54.560  44.080  38.490  1.00  0.00           H
ATOM   4645  C   HSD A 872      52.600  44.770  34.890  1.00  0.00           C
ATOM   4646  O   HSD A 872      51.500  44.900  34.370  1.00  0.00           O
ATOM   4647  N   LYS A 873      53.540  43.830  34.540  1.00  0.00           N
ATOM   4648  HN  LYS A 873      54.360  43.680  35.100  1.00  0.00           H
ATOM   4649  CA  LYS A 873      53.210  42.830  33.530  1.00  0.00           C
ATOM   4650  HA  LYS A 873      52.580  43.300  32.790  1.00  0.00           H
ATOM   4651  CB  LYS A 873      54.510  42.380  32.920  1.00  0.00           C
ATOM   4652  HB1 LYS A 873      54.390  41.580  32.170  1.00  0.00           H
ATOM   4653  HB2 LYS A 873      55.100  42.080  33.810  1.00  0.00           H
ATOM   4654  CG  LYS A 873      55.340  43.400  32.030  1.00  0.00           C
ATOM   4655  HG1 LYS A 873      56.040  42.720  31.510  1.00  0.00           H
ATOM   4656  HG2 LYS A 873      55.870  44.090  32.730  1.00  0.00           H
ATOM   4657  CD  LYS A 873      54.450  44.190  30.980  1.00  0.00           C
ATOM   4658  HD1 LYS A 873      53.670  44.780  31.510  1.00  0.00           H
ATOM   4659  HD2 LYS A 873      53.990  43.470  30.260  1.00  0.00           H
ATOM   4660  CE  LYS A 873      55.270  45.280  30.190  1.00  0.00           C
ATOM   4661  HE1 LYS A 873      56.110  44.890  29.580  1.00  0.00           H
ATOM   4662  HE2 LYS A 873      55.650  45.970  30.970  1.00  0.00           H
ATOM   4663  NZ  LYS A 873      54.350  45.970  29.170  1.00  0.00           N
ATOM   4664  HZ1 LYS A 873      54.290  45.330  28.360  1.00  0.00           H
ATOM   4665  HZ2 LYS A 873      54.810  46.850  28.830  1.00  0.00           H
ATOM   4666  HZ3 LYS A 873      53.380  46.090  29.530  1.00  0.00           H
ATOM   4667  C   LYS A 873      52.400  41.620  33.990  1.00  0.00           C
ATOM   4668  O   LYS A 873      52.900  40.630  34.460  1.00  0.00           O
ATOM   4669  N   LEU A 874      51.080  41.770  33.670  1.00  0.00           N
ATOM   4670  HN  LEU A 874      50.580  42.470  33.170  1.00  0.00           H
ATOM   4671  CA  LEU A 874      50.150  40.870  34.270  1.00  0.00           C
ATOM   4672  HA  LEU A 874      50.660  40.110  34.840  1.00  0.00           H
ATOM   4673  CB  LEU A 874      48.950  41.390  35.050  1.00  0.00           C
ATOM   4674  HB1 LEU A 874      48.270  40.630  35.490  1.00  0.00           H
ATOM   4675  HB2 LEU A 874      48.340  42.030  34.380  1.00  0.00           H
ATOM   4676  CG  LEU A 874      49.440  42.290  36.210  1.00  0.00           C
ATOM   4677  HG  LEU A 874      50.040  43.140  35.850  1.00  0.00           H
ATOM   4678  CD1 LEU A 874      48.280  42.950  37.000  1.00  0.00           C
ATOM   4679 HD11 LEU A 874      48.680  43.470  37.890  1.00  0.00           H
ATOM   4680 HD12 LEU A 874      47.560  42.120  37.200  1.00  0.00           H
ATOM   4681 HD13 LEU A 874      47.770  43.690  36.360  1.00  0.00           H
ATOM   4682  CD2 LEU A 874      50.240  41.540  37.290  1.00  0.00           C
ATOM   4683 HD21 LEU A 874      50.520  42.260  38.080  1.00  0.00           H
ATOM   4684 HD22 LEU A 874      51.170  41.180  36.790  1.00  0.00           H
ATOM   4685 HD23 LEU A 874      49.600  40.690  37.580  1.00  0.00           H
ATOM   4686  C   LEU A 874      49.560  40.190  33.050  1.00  0.00           C
ATOM   4687  O   LEU A 874      49.220  40.860  32.060  1.00  0.00           O
ATOM   4688  N   LYS A 875      49.360  38.850  33.110  1.00  0.00           N
ATOM   4689  HN  LYS A 875      49.630  38.260  33.860  1.00  0.00           H
ATOM   4690  CA  LYS A 875      48.850  38.120  31.950  1.00  0.00           C
ATOM   4691  HA  LYS A 875      48.870  38.740  31.070  1.00  0.00           H
ATOM   4692  CB  LYS A 875      49.810  36.970  31.630  1.00  0.00           C
ATOM   4693  HB1 LYS A 875      49.480  36.320  30.790  1.00  0.00           H
ATOM   4694  HB2 LYS A 875      49.940  36.290  32.510  1.00  0.00           H
ATOM   4695  CG  LYS A 875      51.200  37.470  31.130  1.00  0.00           C
ATOM   4696  HG1 LYS A 875      51.800  36.610  30.760  1.00  0.00           H
ATOM   4697  HG2 LYS A 875      51.770  37.810  32.010  1.00  0.00           H
ATOM   4698  CD  LYS A 875      51.020  38.400  29.960  1.00  0.00           C
ATOM   4699  HD1 LYS A 875      50.470  39.300  30.310  1.00  0.00           H
ATOM   4700  HD2 LYS A 875      50.420  38.020  29.100  1.00  0.00           H
ATOM   4701  CE  LYS A 875      52.400  38.800  29.380  1.00  0.00           C
ATOM   4702  HE1 LYS A 875      52.830  37.880  28.920  1.00  0.00           H
ATOM   4703  HE2 LYS A 875      53.030  39.220  30.180  1.00  0.00           H
ATOM   4704  NZ  LYS A 875      52.220  39.840  28.290  1.00  0.00           N
ATOM   4705  HZ1 LYS A 875      51.520  39.730  27.530  1.00  0.00           H
ATOM   4706  HZ2 LYS A 875      53.160  40.100  27.920  1.00  0.00           H
ATOM   4707  HZ3 LYS A 875      52.060  40.750  28.760  1.00  0.00           H
ATOM   4708  C   LYS A 875      47.420  37.560  32.040  1.00  0.00           C
ATOM   4709  O   LYS A 875      46.870  37.010  31.160  1.00  0.00           O
ATOM   4710  N   LYS A 876      46.800  37.750  33.250  1.00  0.00           N
ATOM   4711  HN  LYS A 876      47.340  38.040  34.030  1.00  0.00           H
ATOM   4712  CA  LYS A 876      45.480  37.310  33.510  1.00  0.00           C
ATOM   4713  HA  LYS A 876      44.950  37.250  32.560  1.00  0.00           H
ATOM   4714  CB  LYS A 876      45.380  35.990  34.280  1.00  0.00           C
ATOM   4715  HB1 LYS A 876      44.330  35.700  34.490  1.00  0.00           H
ATOM   4716  HB2 LYS A 876      45.820  36.070  35.300  1.00  0.00           H
ATOM   4717  CG  LYS A 876      46.100  34.840  33.570  1.00  0.00           C
ATOM   4718  HG1 LYS A 876      47.170  35.100  33.430  1.00  0.00           H
ATOM   4719  HG2 LYS A 876      45.650  34.660  32.580  1.00  0.00           H
ATOM   4720  CD  LYS A 876      46.010  33.570  34.520  1.00  0.00           C
ATOM   4721  HD1 LYS A 876      46.700  32.820  34.090  1.00  0.00           H
ATOM   4722  HD2 LYS A 876      45.000  33.140  34.350  1.00  0.00           H
ATOM   4723  CE  LYS A 876      46.370  33.650  36.010  1.00  0.00           C
ATOM   4724  HE1 LYS A 876      45.520  34.160  36.510  1.00  0.00           H
ATOM   4725  HE2 LYS A 876      47.320  34.180  36.230  1.00  0.00           H
ATOM   4726  NZ  LYS A 876      46.570  32.260  36.480  1.00  0.00           N
ATOM   4727  HZ1 LYS A 876      46.390  32.140  37.490  1.00  0.00           H
ATOM   4728  HZ2 LYS A 876      47.530  31.900  36.330  1.00  0.00           H
ATOM   4729  HZ3 LYS A 876      45.910  31.620  35.990  1.00  0.00           H
ATOM   4730  C   LYS A 876      44.700  38.370  34.270  1.00  0.00           C
ATOM   4731  O   LYS A 876      45.260  39.220  35.050  1.00  0.00           O
ATOM   4732  N   GLY A 877      43.430  38.430  34.050  1.00  0.00           N
ATOM   4733  HN  GLY A 877      43.110  37.790  33.360  1.00  0.00           H
ATOM   4734  CA  GLY A 877      42.440  39.400  34.630  1.00  0.00           C
ATOM   4735  HA1 GLY A 877      41.450  39.180  34.240  1.00  0.00           H
ATOM   4736  HA2 GLY A 877      42.770  40.390  34.330  1.00  0.00           H
ATOM   4737  C   GLY A 877      42.380  39.510  36.170  1.00  0.00           C
ATOM   4738  O   GLY A 877      42.680  38.600  36.900  1.00  0.00           O
ATOM   4739  N   ALA A 878      41.970  40.680  36.720  1.00  0.00           N
ATOM   4740  HN  ALA A 878      41.550  41.410  36.210  1.00  0.00           H
ATOM   4741  CA  ALA A 878      42.040  40.960  38.180  1.00  0.00           C
ATOM   4742  HA  ALA A 878      42.680  40.210  38.630  1.00  0.00           H
ATOM   4743  CB  ALA A 878      42.500  42.380  38.440  1.00  0.00           C
ATOM   4744  HB1 ALA A 878      42.220  42.800  39.420  1.00  0.00           H
ATOM   4745  HB2 ALA A 878      42.140  43.040  37.610  1.00  0.00           H
ATOM   4746  HB3 ALA A 878      43.600  42.450  38.460  1.00  0.00           H
ATOM   4747  C   ALA A 878      40.670  40.660  38.860  1.00  0.00           C
ATOM   4748  O   ALA A 878      40.410  39.510  39.220  1.00  0.00           O
ATOM   4749  N   GLY A 879      39.810  41.650  39.060  1.00  0.00           N
ATOM   4750  HN  GLY A 879      40.040  42.570  38.760  1.00  0.00           H
ATOM   4751  CA  GLY A 879      38.520  41.540  39.740  1.00  0.00           C
ATOM   4752  HA1 GLY A 879      38.320  40.580  40.190  1.00  0.00           H
ATOM   4753  HA2 GLY A 879      37.760  41.950  39.070  1.00  0.00           H
ATOM   4754  C   GLY A 879      38.460  42.460  40.930  1.00  0.00           C
ATOM   4755  O   GLY A 879      38.240  42.000  42.060  1.00  0.00           O
ATOM   4756  N   TYR A 880      38.450  43.760  40.660  1.00  0.00           N
ATOM   4757  HN  TYR A 880      38.760  44.210  39.830  1.00  0.00           H
ATOM   4758  CA  TYR A 880      38.200  44.790  41.700  1.00  0.00           C
ATOM   4759  HA  TYR A 880      39.010  44.810  42.410  1.00  0.00           H
ATOM   4760  CB  TYR A 880      38.160  46.240  41.120  1.00  0.00           C
ATOM   4761  HB1 TYR A 880      37.670  46.910  41.850  1.00  0.00           H
ATOM   4762  HB2 TYR A 880      37.510  46.270  40.220  1.00  0.00           H
ATOM   4763  CG  TYR A 880      39.490  46.880  40.710  1.00  0.00           C
ATOM   4764  CD1 TYR A 880      40.630  46.120  40.260  1.00  0.00           C
ATOM   4765  HD1 TYR A 880      40.670  45.050  40.380  1.00  0.00           H
ATOM   4766  CE1 TYR A 880      41.740  46.790  39.740  1.00  0.00           C
ATOM   4767  HE1 TYR A 880      42.650  46.280  39.430  1.00  0.00           H
ATOM   4768  CZ  TYR A 880      41.680  48.190  39.520  1.00  0.00           C
ATOM   4769  OH  TYR A 880      42.680  48.770  38.750  1.00  0.00           O
ATOM   4770  HH  TYR A 880      42.530  49.710  38.720  1.00  0.00           H
ATOM   4771  CD2 TYR A 880      39.510  48.290  40.570  1.00  0.00           C
ATOM   4772  HD2 TYR A 880      38.680  48.950  40.720  1.00  0.00           H
ATOM   4773  CE2 TYR A 880      40.620  48.880  39.970  1.00  0.00           C
ATOM   4774  HE2 TYR A 880      40.610  49.960  39.900  1.00  0.00           H
ATOM   4775  C   TYR A 880      36.990  44.600  42.630  1.00  0.00           C
ATOM   4776  O   TYR A 880      37.060  44.500  43.910  1.00  0.00           O
ATOM   4777  N   HSD A 881      35.760  44.400  42.030  1.00  0.00           N
ATOM   4778  HN  HSD A 881      35.590  44.450  41.050  1.00  0.00           H
ATOM   4779  CA  HSD A 881      34.620  44.220  42.910  1.00  0.00           C
ATOM   4780  HA  HSD A 881      34.710  44.900  43.740  1.00  0.00           H
ATOM   4781  CB  HSD A 881      33.220  44.460  42.170  1.00  0.00           C
ATOM   4782  HB1 HSD A 881      32.430  44.160  42.890  1.00  0.00           H
ATOM   4783  HB2 HSD A 881      33.190  43.900  41.210  1.00  0.00           H
ATOM   4784  ND1 HSD A 881      33.010  46.390  40.480  1.00  0.00           N
ATOM   4785  HD1 HSD A 881      32.840  45.870  39.640  1.00  0.00           H
ATOM   4786  CG  HSD A 881      33.080  45.870  41.790  1.00  0.00           C
ATOM   4787  CE1 HSD A 881      32.660  47.690  40.650  1.00  0.00           C
ATOM   4788  HE1 HSD A 881      32.370  48.380  39.860  1.00  0.00           H
ATOM   4789  NE2 HSD A 881      32.640  48.060  41.940  1.00  0.00           N
ATOM   4790  CD2 HSD A 881      32.850  46.890  42.630  1.00  0.00           C
ATOM   4791  HD2 HSD A 881      32.820  46.920  43.710  1.00  0.00           H
ATOM   4792  C   HSD A 881      34.630  42.910  43.630  1.00  0.00           C
ATOM   4793  O   HSD A 881      34.170  42.770  44.760  1.00  0.00           O
ATOM   4794  N   LEU A 882      35.260  41.930  42.980  1.00  0.00           N
ATOM   4795  HN  LEU A 882      35.680  42.110  42.100  1.00  0.00           H
ATOM   4796  CA  LEU A 882      35.500  40.670  43.650  1.00  0.00           C
ATOM   4797  HA  LEU A 882      34.540  40.370  44.050  1.00  0.00           H
ATOM   4798  CB  LEU A 882      36.260  39.590  42.890  1.00  0.00           C
ATOM   4799  HB1 LEU A 882      36.300  38.630  43.460  1.00  0.00           H
ATOM   4800  HB2 LEU A 882      37.250  40.050  42.690  1.00  0.00           H
ATOM   4801  CG  LEU A 882      35.690  39.290  41.470  1.00  0.00           C
ATOM   4802  HG  LEU A 882      35.840  40.210  40.870  1.00  0.00           H
ATOM   4803  CD1 LEU A 882      36.500  38.150  40.780  1.00  0.00           C
ATOM   4804 HD11 LEU A 882      37.510  38.440  40.440  1.00  0.00           H
ATOM   4805 HD12 LEU A 882      35.970  37.890  39.840  1.00  0.00           H
ATOM   4806 HD13 LEU A 882      36.500  37.200  41.350  1.00  0.00           H
ATOM   4807  CD2 LEU A 882      34.200  38.900  41.550  1.00  0.00           C
ATOM   4808 HD21 LEU A 882      33.900  38.480  40.560  1.00  0.00           H
ATOM   4809 HD22 LEU A 882      33.580  39.820  41.720  1.00  0.00           H
ATOM   4810 HD23 LEU A 882      34.130  38.140  42.350  1.00  0.00           H
ATOM   4811  C   LEU A 882      36.300  40.850  45.000  1.00  0.00           C
ATOM   4812  O   LEU A 882      35.920  40.340  46.020  1.00  0.00           O
ATOM   4813  N   ASP A 883      37.360  41.590  44.960  1.00  0.00           N
ATOM   4814  HN  ASP A 883      37.680  42.020  44.120  1.00  0.00           H
ATOM   4815  CA  ASP A 883      38.160  41.880  46.150  1.00  0.00           C
ATOM   4816  HA  ASP A 883      38.400  40.960  46.660  1.00  0.00           H
ATOM   4817  CB  ASP A 883      39.510  42.590  45.820  1.00  0.00           C
ATOM   4818  HB1 ASP A 883      40.100  42.760  46.750  1.00  0.00           H
ATOM   4819  HB2 ASP A 883      39.370  43.550  45.280  1.00  0.00           H
ATOM   4820  CG  ASP A 883      40.300  41.820  44.720  1.00  0.00           C
ATOM   4821  OD1 ASP A 883      40.150  40.650  44.370  1.00  0.00           O
ATOM   4822  OD2 ASP A 883      41.240  42.540  44.020  1.00  0.00           O
ATOM   4823  HD2 ASP A 883      41.440  42.000  43.250  1.00  0.00           H
ATOM   4824  C   ASP A 883      37.470  42.740  47.150  1.00  0.00           C
ATOM   4825  O   ASP A 883      37.580  42.460  48.340  1.00  0.00           O
ATOM   4826  N   LEU A 884      36.830  43.840  46.700  1.00  0.00           N
ATOM   4827  HN  LEU A 884      36.830  44.010  45.710  1.00  0.00           H
ATOM   4828  CA  LEU A 884      36.120  44.780  47.530  1.00  0.00           C
ATOM   4829  HA  LEU A 884      36.830  45.210  48.220  1.00  0.00           H
ATOM   4830  CB  LEU A 884      35.600  45.980  46.740  1.00  0.00           C
ATOM   4831  HB1 LEU A 884      34.840  45.560  46.030  1.00  0.00           H
ATOM   4832  HB2 LEU A 884      36.400  46.310  46.040  1.00  0.00           H
ATOM   4833  CG  LEU A 884      34.880  47.120  47.470  1.00  0.00           C
ATOM   4834  HG  LEU A 884      33.990  46.720  48.020  1.00  0.00           H
ATOM   4835  CD1 LEU A 884      35.790  47.770  48.510  1.00  0.00           C
ATOM   4836 HD11 LEU A 884      36.270  47.080  49.240  1.00  0.00           H
ATOM   4837 HD12 LEU A 884      35.310  48.450  49.250  1.00  0.00           H
ATOM   4838 HD13 LEU A 884      36.620  48.270  47.960  1.00  0.00           H
ATOM   4839  CD2 LEU A 884      34.330  48.150  46.410  1.00  0.00           C
ATOM   4840 HD21 LEU A 884      33.440  48.600  46.910  1.00  0.00           H
ATOM   4841 HD22 LEU A 884      33.920  47.680  45.490  1.00  0.00           H
ATOM   4842 HD23 LEU A 884      35.120  48.920  46.270  1.00  0.00           H
ATOM   4843  C   LEU A 884      35.110  44.190  48.380  1.00  0.00           C
ATOM   4844  O   LEU A 884      34.960  44.490  49.560  1.00  0.00           O
ATOM   4845  N   LEU A 885      34.220  43.310  47.810  1.00  0.00           N
ATOM   4846  HN  LEU A 885      34.320  43.080  46.840  1.00  0.00           H
ATOM   4847  CA  LEU A 885      33.190  42.570  48.470  1.00  0.00           C
ATOM   4848  HA  LEU A 885      32.600  43.370  48.880  1.00  0.00           H
ATOM   4849  CB  LEU A 885      32.480  41.800  47.300  1.00  0.00           C
ATOM   4850  HB1 LEU A 885      33.180  41.070  46.840  1.00  0.00           H
ATOM   4851  HB2 LEU A 885      32.110  42.540  46.560  1.00  0.00           H
ATOM   4852  CG  LEU A 885      31.260  40.980  47.770  1.00  0.00           C
ATOM   4853  HG  LEU A 885      31.700  40.160  48.370  1.00  0.00           H
ATOM   4854  CD1 LEU A 885      30.230  41.840  48.600  1.00  0.00           C
ATOM   4855 HD11 LEU A 885      29.830  42.720  48.050  1.00  0.00           H
ATOM   4856 HD12 LEU A 885      30.680  42.130  49.580  1.00  0.00           H
ATOM   4857 HD13 LEU A 885      29.340  41.190  48.630  1.00  0.00           H
ATOM   4858  CD2 LEU A 885      30.690  40.510  46.420  1.00  0.00           C
ATOM   4859 HD21 LEU A 885      30.140  39.560  46.600  1.00  0.00           H
ATOM   4860 HD22 LEU A 885      31.340  40.300  45.530  1.00  0.00           H
ATOM   4861 HD23 LEU A 885      29.950  41.320  46.200  1.00  0.00           H
ATOM   4862  C   LEU A 885      33.760  41.660  49.570  1.00  0.00           C
ATOM   4863  O   LEU A 885      33.250  41.700  50.680  1.00  0.00           O
ATOM   4864  N   MET A 886      34.820  40.850  49.190  1.00  0.00           N
ATOM   4865  HN  MET A 886      35.240  40.960  48.280  1.00  0.00           H
ATOM   4866  CA  MET A 886      35.570  39.850  50.070  1.00  0.00           C
ATOM   4867  HA  MET A 886      34.910  39.160  50.560  1.00  0.00           H
ATOM   4868  CB  MET A 886      36.710  39.110  49.330  1.00  0.00           C
ATOM   4869  HB1 MET A 886      37.500  39.850  49.090  1.00  0.00           H
ATOM   4870  HB2 MET A 886      36.320  38.600  48.420  1.00  0.00           H
ATOM   4871  CG  MET A 886      37.480  37.920  50.090  1.00  0.00           C
ATOM   4872  HG1 MET A 886      37.740  38.420  51.050  1.00  0.00           H
ATOM   4873  HG2 MET A 886      38.350  37.570  49.500  1.00  0.00           H
ATOM   4874  SD  MET A 886      36.210  36.640  50.430  1.00  0.00           S
ATOM   4875  CE  MET A 886      37.130  36.090  51.840  1.00  0.00           C
ATOM   4876  HE1 MET A 886      37.010  37.030  52.440  1.00  0.00           H
ATOM   4877  HE2 MET A 886      38.190  35.890  51.570  1.00  0.00           H
ATOM   4878  HE3 MET A 886      36.750  35.170  52.330  1.00  0.00           H
ATOM   4879  C   MET A 886      36.180  40.490  51.250  1.00  0.00           C
ATOM   4880  O   MET A 886      36.050  40.070  52.380  1.00  0.00           O
ATOM   4881  N   VAL A 887      36.830  41.640  51.070  1.00  0.00           N
ATOM   4882  HN  VAL A 887      36.820  42.070  50.170  1.00  0.00           H
ATOM   4883  CA  VAL A 887      37.400  42.440  52.120  1.00  0.00           C
ATOM   4884  HA  VAL A 887      37.980  41.820  52.800  1.00  0.00           H
ATOM   4885  CB  VAL A 887      38.330  43.550  51.500  1.00  0.00           C
ATOM   4886  HB  VAL A 887      37.790  43.880  50.590  1.00  0.00           H
ATOM   4887  CG1 VAL A 887      38.530  44.850  52.320  1.00  0.00           C
ATOM   4888 HG11 VAL A 887      39.190  44.670  53.180  1.00  0.00           H
ATOM   4889 HG12 VAL A 887      37.590  45.320  52.660  1.00  0.00           H
ATOM   4890 HG13 VAL A 887      39.200  45.530  51.750  1.00  0.00           H
ATOM   4891  CG2 VAL A 887      39.690  42.860  51.100  1.00  0.00           C
ATOM   4892 HG21 VAL A 887      40.230  42.570  52.020  1.00  0.00           H
ATOM   4893 HG22 VAL A 887      40.500  43.490  50.670  1.00  0.00           H
ATOM   4894 HG23 VAL A 887      39.600  41.970  50.450  1.00  0.00           H
ATOM   4895  C   VAL A 887      36.240  42.950  53.010  1.00  0.00           C
ATOM   4896  O   VAL A 887      36.260  42.700  54.250  1.00  0.00           O
ATOM   4897  N   GLY A 888      35.120  43.490  52.400  1.00  0.00           N
ATOM   4898  HN  GLY A 888      35.000  43.560  51.410  1.00  0.00           H
ATOM   4899  CA  GLY A 888      34.030  43.920  53.160  1.00  0.00           C
ATOM   4900  HA1 GLY A 888      33.250  44.250  52.490  1.00  0.00           H
ATOM   4901  HA2 GLY A 888      34.300  44.740  53.820  1.00  0.00           H
ATOM   4902  C   GLY A 888      33.500  42.870  54.190  1.00  0.00           C
ATOM   4903  O   GLY A 888      33.280  43.220  55.360  1.00  0.00           O
ATOM   4904  N   VAL A 889      33.160  41.580  53.790  1.00  0.00           N
ATOM   4905  HN  VAL A 889      33.260  41.360  52.820  1.00  0.00           H
ATOM   4906  CA  VAL A 889      32.670  40.570  54.650  1.00  0.00           C
ATOM   4907  HA  VAL A 889      31.690  40.810  55.030  1.00  0.00           H
ATOM   4908  CB  VAL A 889      32.320  39.370  53.800  1.00  0.00           C
ATOM   4909  HB  VAL A 889      33.170  39.190  53.120  1.00  0.00           H
ATOM   4910  CG1 VAL A 889      31.990  38.120  54.620  1.00  0.00           C
ATOM   4911 HG11 VAL A 889      31.850  37.370  53.800  1.00  0.00           H
ATOM   4912 HG12 VAL A 889      30.980  38.110  55.090  1.00  0.00           H
ATOM   4913 HG13 VAL A 889      32.760  37.860  55.370  1.00  0.00           H
ATOM   4914  CG2 VAL A 889      31.120  39.720  52.840  1.00  0.00           C
ATOM   4915 HG21 VAL A 889      30.240  39.880  53.510  1.00  0.00           H
ATOM   4916 HG22 VAL A 889      30.970  38.880  52.130  1.00  0.00           H
ATOM   4917 HG23 VAL A 889      31.280  40.610  52.210  1.00  0.00           H
ATOM   4918  C   VAL A 889      33.580  40.160  55.740  1.00  0.00           C
ATOM   4919  O   VAL A 889      33.000  39.860  56.850  1.00  0.00           O
ATOM   4920  N   MET A 890      34.910  40.050  55.610  1.00  0.00           N
ATOM   4921  HN  MET A 890      35.340  40.300  54.740  1.00  0.00           H
ATOM   4922  CA  MET A 890      35.860  39.630  56.640  1.00  0.00           C
ATOM   4923  HA  MET A 890      35.460  38.790  57.170  1.00  0.00           H
ATOM   4924  CB  MET A 890      37.180  39.080  55.950  1.00  0.00           C
ATOM   4925  HB1 MET A 890      38.010  39.040  56.690  1.00  0.00           H
ATOM   4926  HB2 MET A 890      37.470  39.850  55.200  1.00  0.00           H
ATOM   4927  CG  MET A 890      37.050  37.780  55.180  1.00  0.00           C
ATOM   4928  HG1 MET A 890      38.110  37.550  54.920  1.00  0.00           H
ATOM   4929  HG2 MET A 890      36.400  37.950  54.300  1.00  0.00           H
ATOM   4930  SD  MET A 890      36.340  36.410  56.080  1.00  0.00           S
ATOM   4931  CE  MET A 890      37.450  36.390  57.540  1.00  0.00           C
ATOM   4932  HE1 MET A 890      37.140  35.580  58.230  1.00  0.00           H
ATOM   4933  HE2 MET A 890      37.410  37.270  58.220  1.00  0.00           H
ATOM   4934  HE3 MET A 890      38.500  36.260  57.200  1.00  0.00           H
ATOM   4935  C   MET A 890      36.210  40.780  57.520  1.00  0.00           C
ATOM   4936  O   MET A 890      36.590  40.590  58.680  1.00  0.00           O
ATOM   4937  N   LEU A 891      35.940  42.030  56.990  1.00  0.00           N
ATOM   4938  HN  LEU A 891      35.750  42.230  56.030  1.00  0.00           H
ATOM   4939  CA  LEU A 891      35.990  43.300  57.670  1.00  0.00           C
ATOM   4940  HA  LEU A 891      36.870  43.250  58.300  1.00  0.00           H
ATOM   4941  CB  LEU A 891      36.140  44.440  56.700  1.00  0.00           C
ATOM   4942  HB1 LEU A 891      35.330  44.310  55.950  1.00  0.00           H
ATOM   4943  HB2 LEU A 891      37.060  44.190  56.130  1.00  0.00           H
ATOM   4944  CG  LEU A 891      36.140  45.880  57.220  1.00  0.00           C
ATOM   4945  HG  LEU A 891      36.410  45.820  58.290  1.00  0.00           H
ATOM   4946  CD1 LEU A 891      37.100  46.770  56.370  1.00  0.00           C
ATOM   4947 HD11 LEU A 891      38.080  46.290  56.140  1.00  0.00           H
ATOM   4948 HD12 LEU A 891      37.290  47.590  57.100  1.00  0.00           H
ATOM   4949 HD13 LEU A 891      36.640  47.140  55.420  1.00  0.00           H
ATOM   4950  CD2 LEU A 891      34.730  46.460  57.190  1.00  0.00           C
ATOM   4951 HD21 LEU A 891      34.250  46.590  56.190  1.00  0.00           H
ATOM   4952 HD22 LEU A 891      34.740  47.520  57.530  1.00  0.00           H
ATOM   4953 HD23 LEU A 891      34.020  45.930  57.870  1.00  0.00           H
ATOM   4954  C   LEU A 891      34.840  43.370  58.630  1.00  0.00           C
ATOM   4955  O   LEU A 891      35.020  43.730  59.820  1.00  0.00           O
ATOM   4956  N   GLY A 892      33.580  42.970  58.210  1.00  0.00           N
ATOM   4957  HN  GLY A 892      33.510  42.920  57.210  1.00  0.00           H
ATOM   4958  CA  GLY A 892      32.390  42.620  59.030  1.00  0.00           C
ATOM   4959  HA1 GLY A 892      31.660  42.250  58.320  1.00  0.00           H
ATOM   4960  HA2 GLY A 892      32.120  43.550  59.520  1.00  0.00           H
ATOM   4961  C   GLY A 892      32.640  41.650  60.160  1.00  0.00           C
ATOM   4962  O   GLY A 892      32.500  41.890  61.410  1.00  0.00           O
ATOM   4963  N   VAL A 893      33.150  40.420  59.770  1.00  0.00           N
ATOM   4964  HN  VAL A 893      33.400  40.240  58.820  1.00  0.00           H
ATOM   4965  CA  VAL A 893      33.660  39.390  60.690  1.00  0.00           C
ATOM   4966  HA  VAL A 893      32.770  39.020  61.200  1.00  0.00           H
ATOM   4967  CB  VAL A 893      34.140  38.220  59.830  1.00  0.00           C
ATOM   4968  HB  VAL A 893      34.790  38.520  58.980  1.00  0.00           H
ATOM   4969  CG1 VAL A 893      35.000  37.320  60.720  1.00  0.00           C
ATOM   4970 HG11 VAL A 893      35.330  36.440  60.120  1.00  0.00           H
ATOM   4971 HG12 VAL A 893      34.400  36.930  61.580  1.00  0.00           H
ATOM   4972 HG13 VAL A 893      35.920  37.720  61.160  1.00  0.00           H
ATOM   4973  CG2 VAL A 893      32.920  37.520  59.220  1.00  0.00           C
ATOM   4974 HG21 VAL A 893      32.210  37.220  60.020  1.00  0.00           H
ATOM   4975 HG22 VAL A 893      33.290  36.580  58.750  1.00  0.00           H
ATOM   4976 HG23 VAL A 893      32.460  38.170  58.450  1.00  0.00           H
ATOM   4977  C   VAL A 893      34.530  39.820  61.780  1.00  0.00           C
ATOM   4978  O   VAL A 893      34.230  39.650  62.980  1.00  0.00           O
ATOM   4979  N   CYS A 894      35.670  40.570  61.400  1.00  0.00           N
ATOM   4980  HN  CYS A 894      35.910  40.540  60.440  1.00  0.00           H
ATOM   4981  CA  CYS A 894      36.660  41.140  62.300  1.00  0.00           C
ATOM   4982  HA  CYS A 894      37.020  40.440  63.040  1.00  0.00           H
ATOM   4983  CB  CYS A 894      37.910  41.600  61.470  1.00  0.00           C
ATOM   4984  HB1 CYS A 894      38.570  42.290  62.010  1.00  0.00           H
ATOM   4985  HB2 CYS A 894      37.570  42.220  60.600  1.00  0.00           H
ATOM   4986  SG  CYS A 894      38.850  40.160  60.930  1.00  0.00           S
ATOM   4987  HG1 CYS A 894      37.790  39.760  60.220  1.00  0.00           H
ATOM   4988  C   CYS A 894      36.100  42.190  63.120  1.00  0.00           C
ATOM   4989  O   CYS A 894      36.520  42.440  64.240  1.00  0.00           O
ATOM   4990  N   SER A 895      35.150  42.910  62.610  1.00  0.00           N
ATOM   4991  HN  SER A 895      34.720  42.740  61.730  1.00  0.00           H
ATOM   4992  CA  SER A 895      34.520  43.880  63.520  1.00  0.00           C
ATOM   4993  HA  SER A 895      35.230  44.600  63.900  1.00  0.00           H
ATOM   4994  CB  SER A 895      33.510  44.790  62.800  1.00  0.00           C
ATOM   4995  HB1 SER A 895      33.130  45.590  63.460  1.00  0.00           H
ATOM   4996  HB2 SER A 895      32.690  44.170  62.400  1.00  0.00           H
ATOM   4997  OG  SER A 895      34.170  45.450  61.700  1.00  0.00           O
ATOM   4998  HG1 SER A 895      34.340  44.770  61.040  1.00  0.00           H
ATOM   4999  C   SER A 895      33.770  43.240  64.780  1.00  0.00           C
ATOM   5000  O   SER A 895      34.110  43.630  65.880  1.00  0.00           O
ATOM   5001  N   VAL A 896      32.910  42.140  64.710  1.00  0.00           N
ATOM   5002  HN  VAL A 896      32.590  41.950  63.790  1.00  0.00           H
ATOM   5003  CA  VAL A 896      32.340  41.430  65.790  1.00  0.00           C
ATOM   5004  HA  VAL A 896      31.970  42.130  66.530  1.00  0.00           H
ATOM   5005  CB  VAL A 896      31.380  40.310  65.280  1.00  0.00           C
ATOM   5006  HB  VAL A 896      31.950  39.590  64.670  1.00  0.00           H
ATOM   5007  CG1 VAL A 896      30.880  39.440  66.420  1.00  0.00           C
ATOM   5008 HG11 VAL A 896      30.130  38.690  66.090  1.00  0.00           H
ATOM   5009 HG12 VAL A 896      30.220  40.100  67.050  1.00  0.00           H
ATOM   5010 HG13 VAL A 896      31.620  38.960  67.090  1.00  0.00           H
ATOM   5011  CG2 VAL A 896      30.250  41.020  64.570  1.00  0.00           C
ATOM   5012 HG21 VAL A 896      30.150  42.070  64.920  1.00  0.00           H
ATOM   5013 HG22 VAL A 896      29.350  40.420  64.350  1.00  0.00           H
ATOM   5014 HG23 VAL A 896      30.610  41.160  63.530  1.00  0.00           H
ATOM   5015  C   VAL A 896      33.430  40.750  66.590  1.00  0.00           C
ATOM   5016  O   VAL A 896      33.500  40.820  67.860  1.00  0.00           O
ATOM   5017  N   MET A 897      34.380  40.050  65.870  1.00  0.00           N
ATOM   5018  HN  MET A 897      34.330  40.010  64.870  1.00  0.00           H
ATOM   5019  CA  MET A 897      35.480  39.400  66.480  1.00  0.00           C
ATOM   5020  HA  MET A 897      34.980  38.850  67.270  1.00  0.00           H
ATOM   5021  CB  MET A 897      36.270  38.350  65.610  1.00  0.00           C
ATOM   5022  HB1 MET A 897      37.160  38.030  66.210  1.00  0.00           H
ATOM   5023  HB2 MET A 897      36.690  38.780  64.670  1.00  0.00           H
ATOM   5024  CG  MET A 897      35.520  37.030  65.470  1.00  0.00           C
ATOM   5025  HG1 MET A 897      34.820  37.200  64.630  1.00  0.00           H
ATOM   5026  HG2 MET A 897      35.040  36.850  66.460  1.00  0.00           H
ATOM   5027  SD  MET A 897      36.520  35.510  65.140  1.00  0.00           S
ATOM   5028  CE  MET A 897      37.240  35.870  63.530  1.00  0.00           C
ATOM   5029  HE1 MET A 897      36.520  35.970  62.700  1.00  0.00           H
ATOM   5030  HE2 MET A 897      37.950  35.070  63.250  1.00  0.00           H
ATOM   5031  HE3 MET A 897      37.830  36.820  63.540  1.00  0.00           H
ATOM   5032  C   MET A 897      36.450  40.240  67.280  1.00  0.00           C
ATOM   5033  O   MET A 897      37.110  39.810  68.260  1.00  0.00           O
ATOM   5034  N   GLY A 898      36.540  41.570  66.960  1.00  0.00           N
ATOM   5035  HN  GLY A 898      35.980  41.860  66.190  1.00  0.00           H
ATOM   5036  CA  GLY A 898      37.280  42.580  67.660  1.00  0.00           C
ATOM   5037  HA1 GLY A 898      37.230  42.440  68.730  1.00  0.00           H
ATOM   5038  HA2 GLY A 898      36.920  43.560  67.380  1.00  0.00           H
ATOM   5039  C   GLY A 898      38.740  42.460  67.360  1.00  0.00           C
ATOM   5040  O   GLY A 898      39.610  42.440  68.240  1.00  0.00           O
ATOM   5041  N   LEU A 899      39.100  42.340  66.060  1.00  0.00           N
ATOM   5042  HN  LEU A 899      38.360  42.190  65.390  1.00  0.00           H
ATOM   5043  CA  LEU A 899      40.460  42.430  65.530  1.00  0.00           C
ATOM   5044  HA  LEU A 899      41.150  42.540  66.370  1.00  0.00           H
ATOM   5045  CB  LEU A 899      40.810  41.160  64.820  1.00  0.00           C
ATOM   5046  HB1 LEU A 899      41.820  41.130  64.360  1.00  0.00           H
ATOM   5047  HB2 LEU A 899      40.280  41.130  63.840  1.00  0.00           H
ATOM   5048  CG  LEU A 899      40.630  39.820  65.630  1.00  0.00           C
ATOM   5049  HG  LEU A 899      39.830  39.900  66.400  1.00  0.00           H
ATOM   5050  CD1 LEU A 899      40.350  38.640  64.620  1.00  0.00           C
ATOM   5051 HD11 LEU A 899      41.180  38.420  63.920  1.00  0.00           H
ATOM   5052 HD12 LEU A 899      39.470  38.810  63.970  1.00  0.00           H
ATOM   5053 HD13 LEU A 899      40.260  37.630  65.070  1.00  0.00           H
ATOM   5054  CD2 LEU A 899      41.960  39.560  66.410  1.00  0.00           C
ATOM   5055 HD21 LEU A 899      42.770  39.420  65.660  1.00  0.00           H
ATOM   5056 HD22 LEU A 899      41.990  38.650  67.040  1.00  0.00           H
ATOM   5057 HD23 LEU A 899      42.190  40.510  66.930  1.00  0.00           H
ATOM   5058  C   LEU A 899      40.610  43.570  64.550  1.00  0.00           C
ATOM   5059  O   LEU A 899      39.600  43.990  64.010  1.00  0.00           O
ATOM   5060  N   PRO A 900      41.750  44.200  64.330  1.00  0.00           N
[truncated: 7,490,634 more chars]
