# Supplementary material for: CryoEM and computational modeling structural insights into the pH regulator NBCn1
Source: Nat Commun. 2025 Nov 11;16:9932. doi: 10.1038/s41467-025-64868-z (PMC12606367; doi:10.1038/s41467-025-64868-z)
Supplement: Supplementary file 8 — Supplementary Data 6 [file 41467_2025_64868_MOESM8_ESM.zip › 1us_unrestr_MD_OF_IF_transition_apoNBCn1/transition_rep1_traj5_first.pdb]

REMARK    GENERATED BY TRJCONV
TITLE     Title t=   0.00000 step= 0
REMARK    THIS IS A SIMULATION BOX
CRYST1   96.636   96.636  103.546  90.00  90.00  90.00 P 1           1
MODEL        1
ATOM      1  N   LEU A 585      29.850  43.250  40.130  1.00  0.00           N
ATOM      2  HT1 LEU A 585      29.890  44.140  40.670  1.00  0.00           H
ATOM      3  HT2 LEU A 585      28.890  43.060  39.780  1.00  0.00           H
ATOM      4  HT3 LEU A 585      30.560  43.260  39.380  1.00  0.00           H
ATOM      5  CA  LEU A 585      30.180  42.130  41.120  1.00  0.00           C
ATOM      6  HA  LEU A 585      31.050  42.360  41.690  1.00  0.00           H
ATOM      7  CB  LEU A 585      28.980  41.920  42.100  1.00  0.00           C
ATOM      8  HB1 LEU A 585      28.080  41.690  41.500  1.00  0.00           H
ATOM      9  HB2 LEU A 585      28.700  42.820  42.680  1.00  0.00           H
ATOM     10  CG  LEU A 585      29.060  40.730  43.120  1.00  0.00           C
ATOM     11  HG  LEU A 585      29.420  39.810  42.590  1.00  0.00           H
ATOM     12  CD1 LEU A 585      30.070  41.060  44.220  1.00  0.00           C
ATOM     13 HD11 LEU A 585      30.040  40.110  44.790  1.00  0.00           H
ATOM     14 HD12 LEU A 585      29.630  41.870  44.850  1.00  0.00           H
ATOM     15 HD13 LEU A 585      31.040  41.380  43.810  1.00  0.00           H
ATOM     16  CD2 LEU A 585      27.700  40.460  43.820  1.00  0.00           C
ATOM     17 HD21 LEU A 585      27.340  41.350  44.370  1.00  0.00           H
ATOM     18 HD22 LEU A 585      27.850  39.610  44.510  1.00  0.00           H
ATOM     19 HD23 LEU A 585      26.900  40.140  43.130  1.00  0.00           H
ATOM     20  C   LEU A 585      30.570  40.910  40.390  1.00  0.00           C
ATOM     21  O   LEU A 585      31.680  40.470  40.260  1.00  0.00           O
ATOM     22  N   ILE A 586      29.630  40.230  39.750  1.00  0.00           N
ATOM     23  HN  ILE A 586      28.710  40.600  39.650  1.00  0.00           H
ATOM     24  CA  ILE A 586      29.720  38.830  39.330  1.00  0.00           C
ATOM     25  HA  ILE A 586      30.280  38.270  40.050  1.00  0.00           H
ATOM     26  CB  ILE A 586      28.400  38.180  39.150  1.00  0.00           C
ATOM     27  HB  ILE A 586      27.970  38.270  38.130  1.00  0.00           H
ATOM     28  CG2 ILE A 586      28.630  36.670  39.390  1.00  0.00           C
ATOM     29 HG21 ILE A 586      27.690  36.120  39.200  1.00  0.00           H
ATOM     30 HG22 ILE A 586      29.040  36.440  40.400  1.00  0.00           H
ATOM     31 HG23 ILE A 586      29.220  36.250  38.550  1.00  0.00           H
ATOM     32  CG1 ILE A 586      27.360  38.810  40.110  1.00  0.00           C
ATOM     33 HG11 ILE A 586      27.140  39.810  39.690  1.00  0.00           H
ATOM     34 HG12 ILE A 586      27.850  38.940  41.100  1.00  0.00           H
ATOM     35  CD  ILE A 586      26.030  38.020  40.200  1.00  0.00           C
ATOM     36  HD1 ILE A 586      25.480  37.970  39.230  1.00  0.00           H
ATOM     37  HD2 ILE A 586      25.280  38.620  40.750  1.00  0.00           H
ATOM     38  HD3 ILE A 586      26.080  37.040  40.710  1.00  0.00           H
ATOM     39  C   ILE A 586      30.670  38.630  38.150  1.00  0.00           C
ATOM     40  O   ILE A 586      31.190  37.530  38.030  1.00  0.00           O
ATOM     41  N   LEU A 587      30.980  39.630  37.300  1.00  0.00           N
ATOM     42  HN  LEU A 587      30.420  40.450  37.270  1.00  0.00           H
ATOM     43  CA  LEU A 587      31.980  39.630  36.260  1.00  0.00           C
ATOM     44  HA  LEU A 587      31.900  38.750  35.650  1.00  0.00           H
ATOM     45  CB  LEU A 587      31.850  40.840  35.230  1.00  0.00           C
ATOM     46  HB1 LEU A 587      31.910  41.830  35.750  1.00  0.00           H
ATOM     47  HB2 LEU A 587      30.790  40.760  34.890  1.00  0.00           H
ATOM     48  CG  LEU A 587      32.820  40.780  34.050  1.00  0.00           C
ATOM     49  HG  LEU A 587      33.820  41.000  34.470  1.00  0.00           H
ATOM     50  CD1 LEU A 587      32.810  39.500  33.190  1.00  0.00           C
ATOM     51 HD11 LEU A 587      33.340  38.690  33.740  1.00  0.00           H
ATOM     52 HD12 LEU A 587      33.300  39.550  32.190  1.00  0.00           H
ATOM     53 HD13 LEU A 587      31.760  39.150  33.080  1.00  0.00           H
ATOM     54  CD2 LEU A 587      32.470  41.930  33.140  1.00  0.00           C
ATOM     55 HD21 LEU A 587      31.420  41.750  32.800  1.00  0.00           H
ATOM     56 HD22 LEU A 587      33.230  41.950  32.320  1.00  0.00           H
ATOM     57 HD23 LEU A 587      32.630  42.920  33.600  1.00  0.00           H
ATOM     58  C   LEU A 587      33.360  39.540  36.850  1.00  0.00           C
ATOM     59  O   LEU A 587      34.270  38.920  36.270  1.00  0.00           O
ATOM     60  N   ASP A 588      33.600  40.190  38.010  1.00  0.00           N
ATOM     61  HN  ASP A 588      32.840  40.640  38.470  1.00  0.00           H
ATOM     62  CA  ASP A 588      34.840  40.070  38.750  1.00  0.00           C
ATOM     63  HA  ASP A 588      35.660  40.240  38.070  1.00  0.00           H
ATOM     64  CB  ASP A 588      34.890  41.040  40.000  1.00  0.00           C
ATOM     65  HB1 ASP A 588      35.880  40.930  40.470  1.00  0.00           H
ATOM     66  HB2 ASP A 588      34.120  40.670  40.720  1.00  0.00           H
ATOM     67  CG  ASP A 588      34.720  42.540  39.660  1.00  0.00           C
ATOM     68  OD1 ASP A 588      34.120  43.270  40.500  1.00  0.00           O
ATOM     69  OD2 ASP A 588      35.310  43.040  38.660  1.00  0.00           O
ATOM     70  C   ASP A 588      35.100  38.700  39.250  1.00  0.00           C
ATOM     71  O   ASP A 588      36.210  38.210  39.280  1.00  0.00           O
ATOM     72  N   ILE A 589      34.030  38.040  39.700  1.00  0.00           N
ATOM     73  HN  ILE A 589      33.210  38.600  39.660  1.00  0.00           H
ATOM     74  CA  ILE A 589      34.060  36.610  40.120  1.00  0.00           C
ATOM     75  HA  ILE A 589      34.890  36.550  40.800  1.00  0.00           H
ATOM     76  CB  ILE A 589      32.840  36.260  40.850  1.00  0.00           C
ATOM     77  HB  ILE A 589      31.980  36.270  40.150  1.00  0.00           H
ATOM     78  CG2 ILE A 589      32.950  34.830  41.330  1.00  0.00           C
ATOM     79 HG21 ILE A 589      32.160  34.550  42.040  1.00  0.00           H
ATOM     80 HG22 ILE A 589      33.900  34.670  41.910  1.00  0.00           H
ATOM     81 HG23 ILE A 589      32.970  34.050  40.530  1.00  0.00           H
ATOM     82  CG1 ILE A 589      32.570  37.330  41.920  1.00  0.00           C
ATOM     83 HG11 ILE A 589      32.180  38.290  41.510  1.00  0.00           H
ATOM     84 HG12 ILE A 589      33.490  37.480  42.520  1.00  0.00           H
ATOM     85  CD  ILE A 589      31.410  36.900  42.870  1.00  0.00           C
ATOM     86  HD1 ILE A 589      30.430  37.030  42.360  1.00  0.00           H
ATOM     87  HD2 ILE A 589      31.580  37.610  43.710  1.00  0.00           H
ATOM     88  HD3 ILE A 589      31.590  35.920  43.360  1.00  0.00           H
ATOM     89  C   ILE A 589      34.400  35.640  39.040  1.00  0.00           C
ATOM     90  O   ILE A 589      35.170  34.700  39.120  1.00  0.00           O
ATOM     91  N   LYS A 590      33.760  35.850  37.890  1.00  0.00           N
ATOM     92  HN  LYS A 590      33.140  36.620  37.840  1.00  0.00           H
ATOM     93  CA  LYS A 590      33.920  35.060  36.650  1.00  0.00           C
ATOM     94  HA  LYS A 590      33.800  34.020  36.930  1.00  0.00           H
ATOM     95  CB  LYS A 590      32.890  35.560  35.590  1.00  0.00           C
ATOM     96  HB1 LYS A 590      33.110  35.110  34.590  1.00  0.00           H
ATOM     97  HB2 LYS A 590      32.860  36.670  35.600  1.00  0.00           H
ATOM     98  CG  LYS A 590      31.470  35.140  35.900  1.00  0.00           C
ATOM     99  HG1 LYS A 590      31.190  35.490  36.920  1.00  0.00           H
ATOM    100  HG2 LYS A 590      31.320  34.030  35.800  1.00  0.00           H
ATOM    101  CD  LYS A 590      30.490  35.920  34.920  1.00  0.00           C
ATOM    102  HD1 LYS A 590      30.850  35.850  33.860  1.00  0.00           H
ATOM    103  HD2 LYS A 590      30.700  36.960  35.240  1.00  0.00           H
ATOM    104  CE  LYS A 590      29.040  35.590  35.130  1.00  0.00           C
ATOM    105  HE1 LYS A 590      28.920  35.660  36.230  1.00  0.00           H
ATOM    106  HE2 LYS A 590      28.790  34.550  34.820  1.00  0.00           H
ATOM    107  NZ  LYS A 590      28.180  36.580  34.530  1.00  0.00           N
ATOM    108  HZ1 LYS A 590      28.350  36.630  33.500  1.00  0.00           H
ATOM    109  HZ2 LYS A 590      28.230  37.560  34.890  1.00  0.00           H
ATOM    110  HZ3 LYS A 590      27.190  36.320  34.700  1.00  0.00           H
ATOM    111  C   LYS A 590      35.370  35.070  36.110  1.00  0.00           C
ATOM    112  O   LYS A 590      35.930  34.060  35.740  1.00  0.00           O
ATOM    113  N   ARG A 591      36.030  36.220  36.070  1.00  0.00           N
ATOM    114  HN  ARG A 591      35.650  37.100  36.340  1.00  0.00           H
ATOM    115  CA  ARG A 591      37.450  36.480  35.630  1.00  0.00           C
ATOM    116  HA  ARG A 591      37.520  35.830  34.770  1.00  0.00           H
ATOM    117  CB  ARG A 591      37.610  37.920  35.110  1.00  0.00           C
ATOM    118  HB1 ARG A 591      38.660  38.290  35.060  1.00  0.00           H
ATOM    119  HB2 ARG A 591      37.080  38.490  35.920  1.00  0.00           H
ATOM    120  CG  ARG A 591      36.840  38.270  33.790  1.00  0.00           C
ATOM    121  HG1 ARG A 591      35.850  37.800  33.670  1.00  0.00           H
ATOM    122  HG2 ARG A 591      37.400  37.850  32.930  1.00  0.00           H
ATOM    123  CD  ARG A 591      36.760  39.730  33.560  1.00  0.00           C
ATOM    124  HD1 ARG A 591      37.730  40.260  33.520  1.00  0.00           H
ATOM    125  HD2 ARG A 591      36.170  40.220  34.360  1.00  0.00           H
ATOM    126  NE  ARG A 591      35.910  39.990  32.350  1.00  0.00           N
ATOM    127  HE  ARG A 591      35.400  39.290  31.830  1.00  0.00           H
ATOM    128  CZ  ARG A 591      35.840  41.170  31.750  1.00  0.00           C
ATOM    129  NH1 ARG A 591      36.370  42.270  32.220  1.00  0.00           N
ATOM    130 HH11 ARG A 591      36.760  42.350  33.140  1.00  0.00           H
ATOM    131 HH12 ARG A 591      36.170  43.040  31.620  1.00  0.00           H
ATOM    132  NH2 ARG A 591      35.340  41.270  30.510  1.00  0.00           N
ATOM    133 HH21 ARG A 591      35.070  40.440  30.020  1.00  0.00           H
ATOM    134 HH22 ARG A 591      35.790  42.010  30.010  1.00  0.00           H
ATOM    135  C   ARG A 591      38.410  35.980  36.670  1.00  0.00           C
ATOM    136  O   ARG A 591      39.420  35.330  36.370  1.00  0.00           O
ATOM    137  N   LYS A 592      38.170  36.200  38.010  1.00  0.00           N
ATOM    138  HN  LYS A 592      37.330  36.630  38.320  1.00  0.00           H
ATOM    139  CA  LYS A 592      38.940  35.680  39.130  1.00  0.00           C
ATOM    140  HA  LYS A 592      39.970  36.000  39.000  1.00  0.00           H
ATOM    141  CB  LYS A 592      38.510  36.150  40.510  1.00  0.00           C
ATOM    142  HB1 LYS A 592      38.780  35.470  41.340  1.00  0.00           H
ATOM    143  HB2 LYS A 592      37.430  36.340  40.640  1.00  0.00           H
ATOM    144  CG  LYS A 592      39.280  37.450  40.830  1.00  0.00           C
ATOM    145  HG1 LYS A 592      38.730  37.770  41.740  1.00  0.00           H
ATOM    146  HG2 LYS A 592      39.080  38.280  40.130  1.00  0.00           H
ATOM    147  CD  LYS A 592      40.770  37.180  41.220  1.00  0.00           C
ATOM    148  HD1 LYS A 592      41.060  36.150  40.890  1.00  0.00           H
ATOM    149  HD2 LYS A 592      40.840  37.070  42.320  1.00  0.00           H
ATOM    150  CE  LYS A 592      41.760  38.140  40.500  1.00  0.00           C
ATOM    151  HE1 LYS A 592      41.290  39.140  40.590  1.00  0.00           H
ATOM    152  HE2 LYS A 592      41.820  37.900  39.410  1.00  0.00           H
ATOM    153  NZ  LYS A 592      43.150  38.200  41.060  1.00  0.00           N
ATOM    154  HZ1 LYS A 592      43.100  38.400  42.080  1.00  0.00           H
ATOM    155  HZ2 LYS A 592      43.620  38.980  40.590  1.00  0.00           H
ATOM    156  HZ3 LYS A 592      43.590  37.290  40.840  1.00  0.00           H
ATOM    157  C   LYS A 592      38.980  34.180  39.150  1.00  0.00           C
ATOM    158  O   LYS A 592      40.140  33.770  39.280  1.00  0.00           O
ATOM    159  N   ALA A 593      37.880  33.470  38.960  1.00  0.00           N
ATOM    160  HN  ALA A 593      37.160  34.040  38.550  1.00  0.00           H
ATOM    161  CA  ALA A 593      37.840  32.070  38.830  1.00  0.00           C
ATOM    162  HA  ALA A 593      37.710  31.780  39.860  1.00  0.00           H
ATOM    163  CB  ALA A 593      36.450  31.780  38.230  1.00  0.00           C
ATOM    164  HB1 ALA A 593      36.320  32.220  37.220  1.00  0.00           H
ATOM    165  HB2 ALA A 593      35.700  32.210  38.950  1.00  0.00           H
ATOM    166  HB3 ALA A 593      36.130  30.720  38.170  1.00  0.00           H
ATOM    167  C   ALA A 593      39.020  31.300  38.160  1.00  0.00           C
ATOM    168  O   ALA A 593      39.580  30.530  38.940  1.00  0.00           O
ATOM    169  N   PRO A 594      39.460  31.490  36.890  1.00  0.00           N
ATOM    170  CD  PRO A 594      38.640  32.140  35.920  1.00  0.00           C
ATOM    171  HD1 PRO A 594      38.370  33.140  36.320  1.00  0.00           H
ATOM    172  HD2 PRO A 594      37.720  31.540  35.750  1.00  0.00           H
ATOM    173  CA  PRO A 594      40.690  30.830  36.300  1.00  0.00           C
ATOM    174  HA  PRO A 594      40.710  29.790  36.610  1.00  0.00           H
ATOM    175  CB  PRO A 594      40.460  30.980  34.810  1.00  0.00           C
ATOM    176  HB1 PRO A 594      39.950  30.080  34.400  1.00  0.00           H
ATOM    177  HB2 PRO A 594      41.410  31.010  34.230  1.00  0.00           H
ATOM    178  CG  PRO A 594      39.610  32.260  34.770  1.00  0.00           C
ATOM    179  HG1 PRO A 594      40.280  33.130  34.900  1.00  0.00           H
ATOM    180  HG2 PRO A 594      39.100  32.440  33.800  1.00  0.00           H
ATOM    181  C   PRO A 594      41.890  31.540  36.940  1.00  0.00           C
ATOM    182  O   PRO A 594      42.870  30.810  36.970  1.00  0.00           O
ATOM    183  N   PHE A 595      41.900  32.860  37.310  1.00  0.00           N
ATOM    184  HN  PHE A 595      41.060  33.380  37.370  1.00  0.00           H
ATOM    185  CA  PHE A 595      43.060  33.580  37.820  1.00  0.00           C
ATOM    186  HA  PHE A 595      43.900  33.460  37.160  1.00  0.00           H
ATOM    187  CB  PHE A 595      42.820  35.120  37.820  1.00  0.00           C
ATOM    188  HB1 PHE A 595      43.740  35.630  38.180  1.00  0.00           H
ATOM    189  HB2 PHE A 595      42.090  35.330  38.630  1.00  0.00           H
ATOM    190  CG  PHE A 595      42.530  35.870  36.550  1.00  0.00           C
ATOM    191  CD1 PHE A 595      43.280  35.480  35.370  1.00  0.00           C
ATOM    192  HD1 PHE A 595      43.900  34.600  35.450  1.00  0.00           H
ATOM    193  CE1 PHE A 595      43.020  36.130  34.180  1.00  0.00           C
ATOM    194  HE1 PHE A 595      43.540  35.920  33.250  1.00  0.00           H
ATOM    195  CZ  PHE A 595      42.330  37.280  34.130  1.00  0.00           C
ATOM    196  HZ  PHE A 595      42.380  37.850  33.210  1.00  0.00           H
ATOM    197  CD2 PHE A 595      41.730  37.050  36.440  1.00  0.00           C
ATOM    198  HD2 PHE A 595      41.120  37.320  37.290  1.00  0.00           H
ATOM    199  CE2 PHE A 595      41.660  37.770  35.250  1.00  0.00           C
ATOM    200  HE2 PHE A 595      41.070  38.680  35.230  1.00  0.00           H
ATOM    201  C   PHE A 595      43.500  33.140  39.220  1.00  0.00           C
ATOM    202  O   PHE A 595      44.730  33.120  39.590  1.00  0.00           O
ATOM    203  N   PHE A 596      42.550  32.770  40.070  1.00  0.00           N
ATOM    204  HN  PHE A 596      41.680  33.170  39.790  1.00  0.00           H
ATOM    205  CA  PHE A 596      42.580  32.150  41.370  1.00  0.00           C
ATOM    206  HA  PHE A 596      43.020  32.840  42.060  1.00  0.00           H
ATOM    207  CB  PHE A 596      41.150  31.830  41.740  1.00  0.00           C
ATOM    208  HB1 PHE A 596      40.730  31.010  41.140  1.00  0.00           H
ATOM    209  HB2 PHE A 596      40.510  32.720  41.540  1.00  0.00           H
ATOM    210  CG  PHE A 596      41.040  31.350  43.180  1.00  0.00           C
ATOM    211  CD1 PHE A 596      40.990  32.300  44.170  1.00  0.00           C
ATOM    212  HD1 PHE A 596      40.860  33.340  43.900  1.00  0.00           H
ATOM    213  CE1 PHE A 596      40.990  32.000  45.530  1.00  0.00           C
ATOM    214  HE1 PHE A 596      40.950  32.860  46.190  1.00  0.00           H
ATOM    215  CZ  PHE A 596      41.230  30.680  45.860  1.00  0.00           C
ATOM    216  HZ  PHE A 596      41.160  30.450  46.910  1.00  0.00           H
ATOM    217  CD2 PHE A 596      41.050  29.990  43.600  1.00  0.00           C
ATOM    218  HD2 PHE A 596      41.260  29.230  42.870  1.00  0.00           H
ATOM    219  CE2 PHE A 596      41.260  29.640  44.950  1.00  0.00           C
ATOM    220  HE2 PHE A 596      41.360  28.600  45.230  1.00  0.00           H
ATOM    221  C   PHE A 596      43.450  30.890  41.390  1.00  0.00           C
ATOM    222  O   PHE A 596      44.420  30.730  42.110  1.00  0.00           O
ATOM    223  N   LEU A 597      43.190  29.980  40.420  1.00  0.00           N
ATOM    224  HN  LEU A 597      42.410  30.160  39.820  1.00  0.00           H
ATOM    225  CA  LEU A 597      43.940  28.800  40.120  1.00  0.00           C
ATOM    226  HA  LEU A 597      44.200  28.250  41.010  1.00  0.00           H
ATOM    227  CB  LEU A 597      43.240  28.030  39.030  1.00  0.00           C
ATOM    228  HB1 LEU A 597      43.630  27.020  38.750  1.00  0.00           H
ATOM    229  HB2 LEU A 597      43.380  28.610  38.100  1.00  0.00           H
ATOM    230  CG  LEU A 597      41.810  27.770  39.320  1.00  0.00           C
ATOM    231  HG  LEU A 597      41.270  28.740  39.380  1.00  0.00           H
ATOM    232  CD1 LEU A 597      41.030  26.980  38.170  1.00  0.00           C
ATOM    233 HD11 LEU A 597      41.320  25.920  38.050  1.00  0.00           H
ATOM    234 HD12 LEU A 597      41.220  27.450  37.190  1.00  0.00           H
ATOM    235 HD13 LEU A 597      39.930  26.950  38.350  1.00  0.00           H
ATOM    236  CD2 LEU A 597      41.620  26.930  40.580  1.00  0.00           C
ATOM    237 HD21 LEU A 597      42.140  27.370  41.460  1.00  0.00           H
ATOM    238 HD22 LEU A 597      42.110  25.950  40.430  1.00  0.00           H
ATOM    239 HD23 LEU A 597      40.570  26.740  40.860  1.00  0.00           H
ATOM    240  C   LEU A 597      45.380  29.040  39.690  1.00  0.00           C
ATOM    241  O   LEU A 597      46.200  28.260  40.090  1.00  0.00           O
ATOM    242  N   SER A 598      45.670  30.080  38.950  1.00  0.00           N
ATOM    243  HN  SER A 598      45.020  30.830  38.780  1.00  0.00           H
ATOM    244  CA  SER A 598      46.950  30.260  38.420  1.00  0.00           C
ATOM    245  HA  SER A 598      47.490  29.390  38.070  1.00  0.00           H
ATOM    246  CB  SER A 598      46.910  31.140  37.090  1.00  0.00           C
ATOM    247  HB1 SER A 598      46.340  30.480  36.410  1.00  0.00           H
ATOM    248  HB2 SER A 598      47.940  31.290  36.690  1.00  0.00           H
ATOM    249  OG  SER A 598      46.230  32.410  37.150  1.00  0.00           O
ATOM    250  HG1 SER A 598      46.150  32.580  36.210  1.00  0.00           H
ATOM    251  C   SER A 598      47.870  30.950  39.380  1.00  0.00           C
ATOM    252  O   SER A 598      49.090  30.840  39.220  1.00  0.00           O
ATOM    253  N   ASP A 599      47.290  31.610  40.490  1.00  0.00           N
ATOM    254  HN  ASP A 599      46.310  31.810  40.450  1.00  0.00           H
ATOM    255  CA  ASP A 599      47.920  31.970  41.690  1.00  0.00           C
ATOM    256  HA  ASP A 599      48.680  32.650  41.350  1.00  0.00           H
ATOM    257  CB  ASP A 599      47.020  32.670  42.800  1.00  0.00           C
ATOM    258  HB1 ASP A 599      47.670  33.030  43.630  1.00  0.00           H
ATOM    259  HB2 ASP A 599      46.310  31.940  43.230  1.00  0.00           H
ATOM    260  CG  ASP A 599      46.340  33.980  42.360  1.00  0.00           C
ATOM    261  OD1 ASP A 599      46.730  34.700  41.410  1.00  0.00           O
ATOM    262  OD2 ASP A 599      45.470  34.410  43.150  1.00  0.00           O
ATOM    263  C   ASP A 599      48.540  30.740  42.370  1.00  0.00           C
ATOM    264  O   ASP A 599      49.730  30.840  42.650  1.00  0.00           O
ATOM    265  N   PHE A 600      47.780  29.660  42.550  1.00  0.00           N
ATOM    266  HN  PHE A 600      46.800  29.670  42.400  1.00  0.00           H
ATOM    267  CA  PHE A 600      48.350  28.370  43.020  1.00  0.00           C
ATOM    268  HA  PHE A 600      48.790  28.550  44.000  1.00  0.00           H
ATOM    269  CB  PHE A 600      47.280  27.300  43.290  1.00  0.00           C
ATOM    270  HB1 PHE A 600      47.760  26.340  43.580  1.00  0.00           H
ATOM    271  HB2 PHE A 600      46.660  27.120  42.390  1.00  0.00           H
ATOM    272  CG  PHE A 600      46.370  27.630  44.460  1.00  0.00           C
ATOM    273  CD1 PHE A 600      44.980  27.280  44.380  1.00  0.00           C
ATOM    274  HD1 PHE A 600      44.610  26.750  43.520  1.00  0.00           H
ATOM    275  CE1 PHE A 600      44.250  27.300  45.550  1.00  0.00           C
ATOM    276  HE1 PHE A 600      43.240  26.930  45.440  1.00  0.00           H
ATOM    277  CZ  PHE A 600      44.810  27.730  46.750  1.00  0.00           C
ATOM    278  HZ  PHE A 600      44.250  27.690  47.670  1.00  0.00           H
ATOM    279  CD2 PHE A 600      46.880  28.140  45.650  1.00  0.00           C
ATOM    280  HD2 PHE A 600      47.910  28.420  45.780  1.00  0.00           H
ATOM    281  CE2 PHE A 600      46.120  28.130  46.830  1.00  0.00           C
ATOM    282  HE2 PHE A 600      46.560  28.370  47.780  1.00  0.00           H
ATOM    283  C   PHE A 600      49.410  27.830  42.080  1.00  0.00           C
ATOM    284  O   PHE A 600      50.450  27.320  42.450  1.00  0.00           O
ATOM    285  N   LYS A 601      49.190  27.950  40.730  1.00  0.00           N
ATOM    286  HN  LYS A 601      48.270  28.240  40.490  1.00  0.00           H
ATOM    287  CA  LYS A 601      50.160  27.490  39.720  1.00  0.00           C
ATOM    288  HA  LYS A 601      50.300  26.440  39.880  1.00  0.00           H
ATOM    289  CB  LYS A 601      49.610  27.660  38.270  1.00  0.00           C
ATOM    290  HB1 LYS A 601      49.280  28.720  38.170  1.00  0.00           H
ATOM    291  HB2 LYS A 601      48.700  27.050  38.360  1.00  0.00           H
ATOM    292  CG  LYS A 601      50.550  27.280  37.140  1.00  0.00           C
ATOM    293  HG1 LYS A 601      51.460  27.910  37.120  1.00  0.00           H
ATOM    294  HG2 LYS A 601      50.020  27.520  36.190  1.00  0.00           H
ATOM    295  CD  LYS A 601      51.110  25.820  37.120  1.00  0.00           C
ATOM    296  HD1 LYS A 601      50.310  25.040  37.000  1.00  0.00           H
ATOM    297  HD2 LYS A 601      51.650  25.650  38.080  1.00  0.00           H
ATOM    298  CE  LYS A 601      52.000  25.450  35.890  1.00  0.00           C
ATOM    299  HE1 LYS A 601      51.670  25.940  34.950  1.00  0.00           H
ATOM    300  HE2 LYS A 601      51.970  24.340  35.780  1.00  0.00           H
ATOM    301  NZ  LYS A 601      53.360  25.950  36.130  1.00  0.00           N
ATOM    302  HZ1 LYS A 601      54.140  25.560  35.570  1.00  0.00           H
ATOM    303  HZ2 LYS A 601      53.580  25.630  37.090  1.00  0.00           H
ATOM    304  HZ3 LYS A 601      53.470  26.980  35.980  1.00  0.00           H
ATOM    305  C   LYS A 601      51.550  28.110  39.840  1.00  0.00           C
ATOM    306  O   LYS A 601      52.580  27.460  39.610  1.00  0.00           O
ATOM    307  N   ASP A 602      51.570  29.430  40.180  1.00  0.00           N
ATOM    308  HN  ASP A 602      50.720  29.950  40.080  1.00  0.00           H
ATOM    309  CA  ASP A 602      52.770  30.170  40.290  1.00  0.00           C
ATOM    310  HA  ASP A 602      53.550  29.670  39.740  1.00  0.00           H
ATOM    311  CB  ASP A 602      52.560  31.430  39.490  1.00  0.00           C
ATOM    312  HB1 ASP A 602      53.440  32.120  39.580  1.00  0.00           H
ATOM    313  HB2 ASP A 602      51.690  31.900  39.990  1.00  0.00           H
ATOM    314  CG  ASP A 602      52.330  31.260  38.030  1.00  0.00           C
ATOM    315  OD1 ASP A 602      52.780  30.270  37.420  1.00  0.00           O
ATOM    316  OD2 ASP A 602      51.790  32.250  37.430  1.00  0.00           O
ATOM    317  C   ASP A 602      53.220  30.290  41.630  1.00  0.00           C
ATOM    318  O   ASP A 602      54.300  30.830  41.740  1.00  0.00           O
ATOM    319  N   ALA A 603      52.460  29.800  42.670  1.00  0.00           N
ATOM    320  HN  ALA A 603      51.660  29.260  42.430  1.00  0.00           H
ATOM    321  CA  ALA A 603      52.920  29.970  44.060  1.00  0.00           C
ATOM    322  HA  ALA A 603      53.020  31.020  44.260  1.00  0.00           H
ATOM    323  CB  ALA A 603      51.770  29.510  45.040  1.00  0.00           C
ATOM    324  HB1 ALA A 603      50.910  30.160  44.810  1.00  0.00           H
ATOM    325  HB2 ALA A 603      52.100  29.530  46.090  1.00  0.00           H
ATOM    326  HB3 ALA A 603      51.490  28.470  44.760  1.00  0.00           H
ATOM    327  C   ALA A 603      54.270  29.230  44.350  1.00  0.00           C
ATOM    328  O   ALA A 603      55.090  29.690  45.140  1.00  0.00           O
ATOM    329  N   LEU A 604      54.540  28.130  43.600  1.00  0.00           N
ATOM    330  HN  LEU A 604      53.820  27.820  42.970  1.00  0.00           H
ATOM    331  CA  LEU A 604      55.630  27.280  43.990  1.00  0.00           C
ATOM    332  HA  LEU A 604      55.710  27.230  45.070  1.00  0.00           H
ATOM    333  CB  LEU A 604      55.410  25.850  43.470  1.00  0.00           C
ATOM    334  HB1 LEU A 604      56.140  25.130  43.870  1.00  0.00           H
ATOM    335  HB2 LEU A 604      55.340  25.930  42.360  1.00  0.00           H
ATOM    336  CG  LEU A 604      54.100  25.230  43.810  1.00  0.00           C
ATOM    337  HG  LEU A 604      53.330  25.730  43.190  1.00  0.00           H
ATOM    338  CD1 LEU A 604      54.030  23.780  43.250  1.00  0.00           C
ATOM    339 HD11 LEU A 604      54.580  23.730  42.270  1.00  0.00           H
ATOM    340 HD12 LEU A 604      52.990  23.440  43.110  1.00  0.00           H
ATOM    341 HD13 LEU A 604      54.520  23.030  43.900  1.00  0.00           H
ATOM    342  CD2 LEU A 604      53.670  25.270  45.310  1.00  0.00           C
ATOM    343 HD21 LEU A 604      53.480  26.300  45.690  1.00  0.00           H
ATOM    344 HD22 LEU A 604      54.430  24.790  45.960  1.00  0.00           H
ATOM    345 HD23 LEU A 604      52.700  24.740  45.460  1.00  0.00           H
ATOM    346  C   LEU A 604      56.970  27.720  43.440  1.00  0.00           C
ATOM    347  O   LEU A 604      58.030  27.190  43.820  1.00  0.00           O
ATOM    348  N   SER A 605      57.060  28.730  42.530  1.00  0.00           N
ATOM    349  HN  SER A 605      56.230  29.150  42.170  1.00  0.00           H
ATOM    350  CA  SER A 605      58.230  29.070  41.800  1.00  0.00           C
ATOM    351  HA  SER A 605      59.100  28.660  42.300  1.00  0.00           H
ATOM    352  CB  SER A 605      58.420  28.680  40.360  1.00  0.00           C
ATOM    353  HB1 SER A 605      57.650  29.130  39.700  1.00  0.00           H
ATOM    354  HB2 SER A 605      58.420  27.570  40.250  1.00  0.00           H
ATOM    355  OG  SER A 605      59.800  28.880  39.930  1.00  0.00           O
ATOM    356  HG1 SER A 605      60.210  28.250  40.520  1.00  0.00           H
ATOM    357  C   SER A 605      58.490  30.550  42.010  1.00  0.00           C
ATOM    358  O   SER A 605      57.810  31.410  41.540  1.00  0.00           O
ATOM    359  N   LEU A 606      59.530  30.880  42.810  1.00  0.00           N
ATOM    360  HN  LEU A 606      60.110  30.130  43.120  1.00  0.00           H
ATOM    361  CA  LEU A 606      60.070  32.190  43.160  1.00  0.00           C
ATOM    362  HA  LEU A 606      61.080  32.050  43.530  1.00  0.00           H
ATOM    363  CB  LEU A 606      60.270  33.040  41.850  1.00  0.00           C
ATOM    364  HB1 LEU A 606      60.730  33.980  42.210  1.00  0.00           H
ATOM    365  HB2 LEU A 606      59.310  33.230  41.340  1.00  0.00           H
ATOM    366  CG  LEU A 606      61.350  32.590  40.800  1.00  0.00           C
ATOM    367  HG  LEU A 606      60.850  31.710  40.340  1.00  0.00           H
ATOM    368  CD1 LEU A 606      61.410  33.640  39.640  1.00  0.00           C
ATOM    369 HD11 LEU A 606      62.270  33.250  39.060  1.00  0.00           H
ATOM    370 HD12 LEU A 606      61.660  34.630  40.100  1.00  0.00           H
ATOM    371 HD13 LEU A 606      60.430  33.660  39.120  1.00  0.00           H
ATOM    372  CD2 LEU A 606      62.740  32.340  41.490  1.00  0.00           C
ATOM    373 HD21 LEU A 606      62.640  31.440  42.120  1.00  0.00           H
ATOM    374 HD22 LEU A 606      63.270  33.250  41.870  1.00  0.00           H
ATOM    375 HD23 LEU A 606      63.500  31.990  40.760  1.00  0.00           H
ATOM    376  C   LEU A 606      59.390  33.120  44.200  1.00  0.00           C
ATOM    377  O   LEU A 606      58.180  33.250  44.400  1.00  0.00           O
ATOM    378  N   GLN A 607      60.310  33.810  44.970  1.00  0.00           N
ATOM    379  HN  GLN A 607      61.290  33.690  44.840  1.00  0.00           H
ATOM    380  CA  GLN A 607      59.970  34.850  45.890  1.00  0.00           C
ATOM    381  HA  GLN A 607      60.900  35.340  46.150  1.00  0.00           H
ATOM    382  CB  GLN A 607      59.060  35.970  45.120  1.00  0.00           C
ATOM    383  HB1 GLN A 607      58.950  36.860  45.770  1.00  0.00           H
ATOM    384  HB2 GLN A 607      58.050  35.510  45.010  1.00  0.00           H
ATOM    385  CG  GLN A 607      59.490  36.420  43.740  1.00  0.00           C
ATOM    386  HG1 GLN A 607      59.000  37.370  43.480  1.00  0.00           H
ATOM    387  HG2 GLN A 607      59.240  35.590  43.040  1.00  0.00           H
ATOM    388  CD  GLN A 607      61.040  36.760  43.780  1.00  0.00           C
ATOM    389  OE1 GLN A 607      61.730  36.290  42.890  1.00  0.00           O
ATOM    390  NE2 GLN A 607      61.530  37.540  44.730  1.00  0.00           N
ATOM    391 HE21 GLN A 607      60.830  38.110  45.160  1.00  0.00           H
ATOM    392 HE22 GLN A 607      62.490  37.690  44.930  1.00  0.00           H
ATOM    393  C   GLN A 607      59.200  34.470  47.190  1.00  0.00           C
ATOM    394  O   GLN A 607      59.380  35.110  48.190  1.00  0.00           O
ATOM    395  N   CYS A 608      58.400  33.360  47.130  1.00  0.00           N
ATOM    396  HN  CYS A 608      58.260  32.920  46.250  1.00  0.00           H
ATOM    397  CA  CYS A 608      57.420  33.010  48.170  1.00  0.00           C
ATOM    398  HA  CYS A 608      56.720  33.830  48.230  1.00  0.00           H
ATOM    399  CB  CYS A 608      56.650  31.680  47.860  1.00  0.00           C
ATOM    400  HB1 CYS A 608      57.430  30.900  47.960  1.00  0.00           H
ATOM    401  HB2 CYS A 608      56.380  31.590  46.790  1.00  0.00           H
ATOM    402  SG  CYS A 608      55.130  31.350  48.760  1.00  0.00           S
ATOM    403  HG1 CYS A 608      54.430  31.820  47.750  1.00  0.00           H
ATOM    404  C   CYS A 608      58.000  32.870  49.590  1.00  0.00           C
ATOM    405  O   CYS A 608      57.600  33.590  50.530  1.00  0.00           O
ATOM    406  N   LEU A 609      59.040  32.050  49.730  1.00  0.00           N
ATOM    407  HN  LEU A 609      59.220  31.410  48.980  1.00  0.00           H
ATOM    408  CA  LEU A 609      59.670  31.910  51.030  1.00  0.00           C
ATOM    409  HA  LEU A 609      58.800  31.660  51.610  1.00  0.00           H
ATOM    410  CB  LEU A 609      60.760  30.900  50.950  1.00  0.00           C
ATOM    411  HB1 LEU A 609      61.330  30.850  51.910  1.00  0.00           H
ATOM    412  HB2 LEU A 609      61.480  31.140  50.130  1.00  0.00           H
ATOM    413  CG  LEU A 609      60.160  29.520  50.730  1.00  0.00           C
ATOM    414  HG  LEU A 609      59.230  29.570  50.110  1.00  0.00           H
ATOM    415  CD1 LEU A 609      61.110  28.830  49.740  1.00  0.00           C
ATOM    416 HD11 LEU A 609      62.120  28.720  50.180  1.00  0.00           H
ATOM    417 HD12 LEU A 609      61.200  29.370  48.780  1.00  0.00           H
ATOM    418 HD13 LEU A 609      60.750  27.820  49.430  1.00  0.00           H
ATOM    419  CD2 LEU A 609      59.730  28.650  51.930  1.00  0.00           C
ATOM    420 HD21 LEU A 609      58.870  29.080  52.490  1.00  0.00           H
ATOM    421 HD22 LEU A 609      60.680  28.560  52.500  1.00  0.00           H
ATOM    422 HD23 LEU A 609      59.360  27.670  51.560  1.00  0.00           H
ATOM    423  C   LEU A 609      60.330  33.200  51.540  1.00  0.00           C
ATOM    424  O   LEU A 609      60.100  33.610  52.650  1.00  0.00           O
ATOM    425  N   ALA A 610      61.060  33.950  50.740  1.00  0.00           N
ATOM    426  HN  ALA A 610      61.260  33.580  49.840  1.00  0.00           H
ATOM    427  CA  ALA A 610      61.580  35.270  51.070  1.00  0.00           C
ATOM    428  HA  ALA A 610      62.290  35.190  51.880  1.00  0.00           H
ATOM    429  CB  ALA A 610      62.330  35.700  49.860  1.00  0.00           C
ATOM    430  HB1 ALA A 610      62.750  36.710  50.010  1.00  0.00           H
ATOM    431  HB2 ALA A 610      61.790  35.730  48.890  1.00  0.00           H
ATOM    432  HB3 ALA A 610      63.250  35.090  49.710  1.00  0.00           H
ATOM    433  C   ALA A 610      60.590  36.290  51.460  1.00  0.00           C
ATOM    434  O   ALA A 610      60.640  36.940  52.510  1.00  0.00           O
ATOM    435  N   SER A 611      59.550  36.420  50.590  1.00  0.00           N
ATOM    436  HN  SER A 611      59.540  35.880  49.760  1.00  0.00           H
ATOM    437  CA  SER A 611      58.440  37.370  50.830  1.00  0.00           C
ATOM    438  HA  SER A 611      58.890  38.350  50.910  1.00  0.00           H
ATOM    439  CB  SER A 611      57.460  37.350  49.690  1.00  0.00           C
ATOM    440  HB1 SER A 611      56.910  36.400  49.520  1.00  0.00           H
ATOM    441  HB2 SER A 611      58.040  37.430  48.750  1.00  0.00           H
ATOM    442  OG  SER A 611      56.570  38.440  49.870  1.00  0.00           O
ATOM    443  HG1 SER A 611      56.960  39.150  49.380  1.00  0.00           H
ATOM    444  C   SER A 611      57.720  37.170  52.200  1.00  0.00           C
ATOM    445  O   SER A 611      57.580  38.090  52.990  1.00  0.00           O
ATOM    446  N   ILE A 612      57.400  35.890  52.520  1.00  0.00           N
ATOM    447  HN  ILE A 612      57.490  35.160  51.840  1.00  0.00           H
ATOM    448  CA  ILE A 612      56.850  35.470  53.720  1.00  0.00           C
ATOM    449  HA  ILE A 612      55.920  36.000  53.850  1.00  0.00           H
ATOM    450  CB  ILE A 612      56.440  33.990  53.710  1.00  0.00           C
ATOM    451  HB  ILE A 612      57.250  33.330  53.340  1.00  0.00           H
ATOM    452  CG2 ILE A 612      56.100  33.390  55.040  1.00  0.00           C
ATOM    453 HG21 ILE A 612      55.440  34.160  55.500  1.00  0.00           H
ATOM    454 HG22 ILE A 612      56.960  33.140  55.700  1.00  0.00           H
ATOM    455 HG23 ILE A 612      55.490  32.500  54.820  1.00  0.00           H
ATOM    456  CG1 ILE A 612      55.240  33.640  52.720  1.00  0.00           C
ATOM    457 HG11 ILE A 612      55.300  34.330  51.840  1.00  0.00           H
ATOM    458 HG12 ILE A 612      54.250  33.970  53.090  1.00  0.00           H
ATOM    459  CD  ILE A 612      55.200  32.230  52.130  1.00  0.00           C
ATOM    460  HD1 ILE A 612      54.330  32.090  51.450  1.00  0.00           H
ATOM    461  HD2 ILE A 612      55.220  31.450  52.920  1.00  0.00           H
ATOM    462  HD3 ILE A 612      56.100  32.050  51.520  1.00  0.00           H
ATOM    463  C   ILE A 612      57.710  35.680  54.950  1.00  0.00           C
ATOM    464  O   ILE A 612      57.240  36.280  55.880  1.00  0.00           O
ATOM    465  N   LEU A 613      58.940  35.440  54.870  1.00  0.00           N
ATOM    466  HN  LEU A 613      59.290  34.900  54.110  1.00  0.00           H
ATOM    467  CA  LEU A 613      59.880  35.690  56.050  1.00  0.00           C
ATOM    468  HA  LEU A 613      59.620  35.200  56.980  1.00  0.00           H
ATOM    469  CB  LEU A 613      61.190  35.090  55.600  1.00  0.00           C
ATOM    470  HB1 LEU A 613      62.030  35.520  56.170  1.00  0.00           H
ATOM    471  HB2 LEU A 613      61.400  35.290  54.510  1.00  0.00           H
ATOM    472  CG  LEU A 613      61.250  33.590  55.830  1.00  0.00           C
ATOM    473  HG  LEU A 613      60.380  33.160  55.290  1.00  0.00           H
ATOM    474  CD1 LEU A 613      62.420  32.930  55.220  1.00  0.00           C
ATOM    475 HD11 LEU A 613      62.250  33.050  54.130  1.00  0.00           H
ATOM    476 HD12 LEU A 613      62.370  31.830  55.380  1.00  0.00           H
ATOM    477 HD13 LEU A 613      63.370  33.390  55.530  1.00  0.00           H
ATOM    478  CD2 LEU A 613      61.260  33.190  57.300  1.00  0.00           C
ATOM    479 HD21 LEU A 613      61.490  32.130  57.560  1.00  0.00           H
ATOM    480 HD22 LEU A 613      60.280  33.520  57.720  1.00  0.00           H
ATOM    481 HD23 LEU A 613      62.050  33.760  57.840  1.00  0.00           H
ATOM    482  C   LEU A 613      60.040  37.130  56.250  1.00  0.00           C
ATOM    483  O   LEU A 613      59.920  37.570  57.400  1.00  0.00           O
ATOM    484  N   PHE A 614      60.300  37.980  55.240  1.00  0.00           N
ATOM    485  HN  PHE A 614      60.300  37.520  54.350  1.00  0.00           H
ATOM    486  CA  PHE A 614      60.400  39.420  55.210  1.00  0.00           C
ATOM    487  HA  PHE A 614      61.150  39.670  55.940  1.00  0.00           H
ATOM    488  CB  PHE A 614      60.960  39.830  53.870  1.00  0.00           C
ATOM    489  HB1 PHE A 614      60.550  39.190  53.060  1.00  0.00           H
ATOM    490  HB2 PHE A 614      62.010  39.480  53.850  1.00  0.00           H
ATOM    491  CG  PHE A 614      60.880  41.280  53.390  1.00  0.00           C
ATOM    492  CD1 PHE A 614      60.840  42.440  54.160  1.00  0.00           C
ATOM    493  HD1 PHE A 614      61.020  42.330  55.220  1.00  0.00           H
ATOM    494  CE1 PHE A 614      60.670  43.730  53.630  1.00  0.00           C
ATOM    495  HE1 PHE A 614      60.580  44.580  54.280  1.00  0.00           H
ATOM    496  CZ  PHE A 614      60.750  43.920  52.200  1.00  0.00           C
ATOM    497  HZ  PHE A 614      60.620  44.850  51.660  1.00  0.00           H
ATOM    498  CD2 PHE A 614      60.890  41.480  52.000  1.00  0.00           C
ATOM    499  HD2 PHE A 614      61.000  40.650  51.310  1.00  0.00           H
ATOM    500  CE2 PHE A 614      60.910  42.710  51.430  1.00  0.00           C
ATOM    501  HE2 PHE A 614      60.880  42.720  50.350  1.00  0.00           H
ATOM    502  C   PHE A 614      59.130  40.180  55.630  1.00  0.00           C
ATOM    503  O   PHE A 614      59.210  40.950  56.620  1.00  0.00           O
ATOM    504  N   LEU A 615      57.980  39.920  54.990  1.00  0.00           N
ATOM    505  HN  LEU A 615      57.920  39.280  54.230  1.00  0.00           H
ATOM    506  CA  LEU A 615      56.710  40.570  55.400  1.00  0.00           C
ATOM    507  HA  LEU A 615      56.780  41.640  55.530  1.00  0.00           H
ATOM    508  CB  LEU A 615      55.630  40.280  54.390  1.00  0.00           C
ATOM    509  HB1 LEU A 615      54.660  40.560  54.830  1.00  0.00           H
ATOM    510  HB2 LEU A 615      55.400  39.180  54.310  1.00  0.00           H
ATOM    511  CG  LEU A 615      55.860  40.860  52.960  1.00  0.00           C
ATOM    512  HG  LEU A 615      56.800  40.440  52.550  1.00  0.00           H
ATOM    513  CD1 LEU A 615      54.620  40.540  52.060  1.00  0.00           C
ATOM    514 HD11 LEU A 615      54.590  41.170  51.150  1.00  0.00           H
ATOM    515 HD12 LEU A 615      53.730  40.840  52.660  1.00  0.00           H
ATOM    516 HD13 LEU A 615      54.600  39.440  51.880  1.00  0.00           H
ATOM    517  CD2 LEU A 615      56.010  42.370  53.040  1.00  0.00           C
ATOM    518 HD21 LEU A 615      56.030  42.830  52.040  1.00  0.00           H
ATOM    519 HD22 LEU A 615      56.960  42.640  53.540  1.00  0.00           H
ATOM    520 HD23 LEU A 615      55.270  42.910  53.680  1.00  0.00           H
ATOM    521  C   LEU A 615      56.260  40.170  56.770  1.00  0.00           C
ATOM    522  O   LEU A 615      55.650  40.970  57.430  1.00  0.00           O
ATOM    523  N   TYR A 616      56.620  38.950  57.270  1.00  0.00           N
ATOM    524  HN  TYR A 616      56.840  38.250  56.600  1.00  0.00           H
ATOM    525  CA  TYR A 616      56.250  38.620  58.630  1.00  0.00           C
ATOM    526  HA  TYR A 616      55.180  38.650  58.780  1.00  0.00           H
ATOM    527  CB  TYR A 616      56.600  37.140  58.880  1.00  0.00           C
ATOM    528  HB1 TYR A 616      57.640  36.860  58.640  1.00  0.00           H
ATOM    529  HB2 TYR A 616      55.980  36.520  58.190  1.00  0.00           H
ATOM    530  CG  TYR A 616      56.290  36.570  60.280  1.00  0.00           C
ATOM    531  CD1 TYR A 616      55.130  37.010  60.980  1.00  0.00           C
ATOM    532  HD1 TYR A 616      54.450  37.740  60.580  1.00  0.00           H
ATOM    533  CE1 TYR A 616      54.700  36.450  62.180  1.00  0.00           C
ATOM    534  HE1 TYR A 616      53.790  36.840  62.620  1.00  0.00           H
ATOM    535  CZ  TYR A 616      55.550  35.540  62.800  1.00  0.00           C
ATOM    536  OH  TYR A 616      55.250  34.990  64.050  1.00  0.00           O
ATOM    537  HH  TYR A 616      54.460  35.440  64.380  1.00  0.00           H
ATOM    538  CD2 TYR A 616      57.150  35.630  60.900  1.00  0.00           C
ATOM    539  HD2 TYR A 616      58.090  35.270  60.520  1.00  0.00           H
ATOM    540  CE2 TYR A 616      56.740  35.220  62.200  1.00  0.00           C
ATOM    541  HE2 TYR A 616      57.390  34.570  62.740  1.00  0.00           H
ATOM    542  C   TYR A 616      56.970  39.460  59.630  1.00  0.00           C
ATOM    543  O   TYR A 616      56.260  40.140  60.330  1.00  0.00           O
ATOM    544  N   CYS A 617      58.330  39.540  59.610  1.00  0.00           N
ATOM    545  HN  CYS A 617      58.880  38.980  59.010  1.00  0.00           H
ATOM    546  CA  CYS A 617      59.070  40.420  60.460  1.00  0.00           C
ATOM    547  HA  CYS A 617      58.900  40.260  61.510  1.00  0.00           H
ATOM    548  CB  CYS A 617      60.640  40.350  60.100  1.00  0.00           C
ATOM    549  HB1 CYS A 617      61.200  41.050  60.760  1.00  0.00           H
ATOM    550  HB2 CYS A 617      60.770  40.720  59.060  1.00  0.00           H
ATOM    551  SG  CYS A 617      61.400  38.650  60.170  1.00  0.00           S
ATOM    552  HG1 CYS A 617      61.040  38.320  58.930  1.00  0.00           H
ATOM    553  C   CYS A 617      58.680  41.890  60.280  1.00  0.00           C
ATOM    554  O   CYS A 617      58.350  42.620  61.170  1.00  0.00           O
ATOM    555  N   ALA A 618      58.610  42.380  58.990  1.00  0.00           N
ATOM    556  HN  ALA A 618      58.690  41.680  58.270  1.00  0.00           H
ATOM    557  CA  ALA A 618      58.260  43.810  58.690  1.00  0.00           C
ATOM    558  HA  ALA A 618      59.040  44.450  59.060  1.00  0.00           H
ATOM    559  CB  ALA A 618      58.150  43.920  57.080  1.00  0.00           C
ATOM    560  HB1 ALA A 618      57.520  43.090  56.720  1.00  0.00           H
ATOM    561  HB2 ALA A 618      59.130  43.800  56.590  1.00  0.00           H
ATOM    562  HB3 ALA A 618      57.850  44.970  56.830  1.00  0.00           H
ATOM    563  C   ALA A 618      56.850  44.180  59.260  1.00  0.00           C
ATOM    564  O   ALA A 618      56.630  45.280  59.770  1.00  0.00           O
ATOM    565  N   CYS A 619      55.840  43.300  59.070  1.00  0.00           N
ATOM    566  HN  CYS A 619      56.140  42.450  58.640  1.00  0.00           H
ATOM    567  CA  CYS A 619      54.430  43.630  59.460  1.00  0.00           C
ATOM    568  HA  CYS A 619      54.140  44.660  59.280  1.00  0.00           H
ATOM    569  CB  CYS A 619      53.560  42.740  58.540  1.00  0.00           C
ATOM    570  HB1 CYS A 619      53.750  41.670  58.760  1.00  0.00           H
ATOM    571  HB2 CYS A 619      53.810  42.840  57.470  1.00  0.00           H
ATOM    572  SG  CYS A 619      51.800  43.000  58.850  1.00  0.00           S
ATOM    573  HG1 CYS A 619      51.620  44.130  58.170  1.00  0.00           H
ATOM    574  C   CYS A 619      54.220  43.300  60.930  1.00  0.00           C
ATOM    575  O   CYS A 619      53.250  43.700  61.580  1.00  0.00           O
ATOM    576  N   MET A 620      55.030  42.490  61.550  1.00  0.00           N
ATOM    577  HN  MET A 620      55.740  42.010  61.020  1.00  0.00           H
ATOM    578  CA  MET A 620      54.970  42.120  62.980  1.00  0.00           C
ATOM    579  HA  MET A 620      53.960  41.730  63.030  1.00  0.00           H
ATOM    580  CB  MET A 620      55.920  41.000  63.370  1.00  0.00           C
ATOM    581  HB1 MET A 620      56.940  41.310  63.050  1.00  0.00           H
ATOM    582  HB2 MET A 620      55.780  40.110  62.700  1.00  0.00           H
ATOM    583  CG  MET A 620      55.860  40.520  64.790  1.00  0.00           C
ATOM    584  HG1 MET A 620      56.070  41.290  65.570  1.00  0.00           H
ATOM    585  HG2 MET A 620      56.700  39.800  64.860  1.00  0.00           H
ATOM    586  SD  MET A 620      54.290  39.760  65.230  1.00  0.00           S
ATOM    587  CE  MET A 620      54.900  39.050  66.750  1.00  0.00           C
ATOM    588  HE1 MET A 620      54.120  38.350  67.140  1.00  0.00           H
ATOM    589  HE2 MET A 620      55.080  39.810  67.540  1.00  0.00           H
ATOM    590  HE3 MET A 620      55.820  38.460  66.570  1.00  0.00           H
ATOM    591  C   MET A 620      55.200  43.380  63.870  1.00  0.00           C
ATOM    592  O   MET A 620      54.600  43.600  64.950  1.00  0.00           O
ATOM    593  N   SER A 621      56.130  44.210  63.430  1.00  0.00           N
ATOM    594  HN  SER A 621      56.620  43.990  62.580  1.00  0.00           H
ATOM    595  CA  SER A 621      56.440  45.470  64.020  1.00  0.00           C
ATOM    596  HA  SER A 621      56.780  45.170  65.000  1.00  0.00           H
ATOM    597  CB  SER A 621      57.560  46.280  63.270  1.00  0.00           C
ATOM    598  HB1 SER A 621      57.340  46.330  62.180  1.00  0.00           H
ATOM    599  HB2 SER A 621      58.390  45.550  63.260  1.00  0.00           H
ATOM    600  OG  SER A 621      57.990  47.490  63.850  1.00  0.00           O
ATOM    601  HG1 SER A 621      57.230  48.040  64.000  1.00  0.00           H
ATOM    602  C   SER A 621      55.200  46.400  64.280  1.00  0.00           C
ATOM    603  O   SER A 621      55.030  46.760  65.430  1.00  0.00           O
ATOM    604  N   PRO A 622      54.340  46.750  63.340  1.00  0.00           N
ATOM    605  CD  PRO A 622      54.580  46.710  61.890  1.00  0.00           C
ATOM    606  HD1 PRO A 622      55.070  45.760  61.600  1.00  0.00           H
ATOM    607  HD2 PRO A 622      55.160  47.570  61.480  1.00  0.00           H
ATOM    608  CA  PRO A 622      53.150  47.540  63.530  1.00  0.00           C
ATOM    609  HA  PRO A 622      53.470  48.360  64.170  1.00  0.00           H
ATOM    610  CB  PRO A 622      52.760  48.020  62.080  1.00  0.00           C
ATOM    611  HB1 PRO A 622      53.430  48.860  61.770  1.00  0.00           H
ATOM    612  HB2 PRO A 622      51.680  48.220  61.960  1.00  0.00           H
ATOM    613  CG  PRO A 622      53.230  46.830  61.260  1.00  0.00           C
ATOM    614  HG1 PRO A 622      52.670  45.870  61.370  1.00  0.00           H
ATOM    615  HG2 PRO A 622      53.270  47.210  60.220  1.00  0.00           H
ATOM    616  C   PRO A 622      52.070  46.820  64.260  1.00  0.00           C
ATOM    617  O   PRO A 622      51.450  47.470  65.070  1.00  0.00           O
ATOM    618  N   VAL A 623      51.800  45.460  64.090  1.00  0.00           N
ATOM    619  HN  VAL A 623      52.270  44.970  63.360  1.00  0.00           H
ATOM    620  CA  VAL A 623      50.820  44.790  64.880  1.00  0.00           C
ATOM    621  HA  VAL A 623      49.850  45.280  64.780  1.00  0.00           H
ATOM    622  CB  VAL A 623      50.520  43.450  64.220  1.00  0.00           C
ATOM    623  HB  VAL A 623      50.580  43.470  63.110  1.00  0.00           H
ATOM    624  CG1 VAL A 623      51.560  42.380  64.570  1.00  0.00           C
ATOM    625 HG11 VAL A 623      51.620  42.180  65.660  1.00  0.00           H
ATOM    626 HG12 VAL A 623      52.530  42.710  64.140  1.00  0.00           H
ATOM    627 HG13 VAL A 623      51.360  41.400  64.110  1.00  0.00           H
ATOM    628  CG2 VAL A 623      49.030  43.010  64.620  1.00  0.00           C
ATOM    629 HG21 VAL A 623      48.950  42.590  65.640  1.00  0.00           H
ATOM    630 HG22 VAL A 623      48.660  42.300  63.850  1.00  0.00           H
ATOM    631 HG23 VAL A 623      48.340  43.880  64.570  1.00  0.00           H
ATOM    632  C   VAL A 623      51.190  44.780  66.400  1.00  0.00           C
ATOM    633  O   VAL A 623      50.410  45.130  67.340  1.00  0.00           O
ATOM    634  N   ILE A 624      52.480  44.430  66.700  1.00  0.00           N
ATOM    635  HN  ILE A 624      53.030  44.140  65.920  1.00  0.00           H
ATOM    636  CA  ILE A 624      52.980  44.580  68.090  1.00  0.00           C
ATOM    637  HA  ILE A 624      52.280  44.080  68.740  1.00  0.00           H
ATOM    638  CB  ILE A 624      54.390  43.990  68.320  1.00  0.00           C
ATOM    639  HB  ILE A 624      55.070  44.450  67.580  1.00  0.00           H
ATOM    640  CG2 ILE A 624      54.960  44.380  69.700  1.00  0.00           C
ATOM    641 HG21 ILE A 624      55.950  43.890  69.810  1.00  0.00           H
ATOM    642 HG22 ILE A 624      54.300  44.090  70.540  1.00  0.00           H
ATOM    643 HG23 ILE A 624      55.130  45.470  69.860  1.00  0.00           H
ATOM    644  CG1 ILE A 624      54.410  42.430  68.180  1.00  0.00           C
ATOM    645 HG11 ILE A 624      55.430  42.050  68.400  1.00  0.00           H
ATOM    646 HG12 ILE A 624      54.130  42.230  67.120  1.00  0.00           H
ATOM    647  CD  ILE A 624      53.430  41.760  69.110  1.00  0.00           C
ATOM    648  HD1 ILE A 624      52.370  41.940  68.810  1.00  0.00           H
ATOM    649  HD2 ILE A 624      53.490  42.060  70.170  1.00  0.00           H
ATOM    650  HD3 ILE A 624      53.640  40.670  68.990  1.00  0.00           H
ATOM    651  C   ILE A 624      52.930  45.990  68.650  1.00  0.00           C
ATOM    652  O   ILE A 624      52.470  46.170  69.760  1.00  0.00           O
ATOM    653  N   THR A 625      53.370  47.000  67.860  1.00  0.00           N
ATOM    654  HN  THR A 625      53.710  46.730  66.960  1.00  0.00           H
ATOM    655  CA  THR A 625      53.640  48.360  68.360  1.00  0.00           C
ATOM    656  HA  THR A 625      54.010  48.270  69.360  1.00  0.00           H
ATOM    657  CB  THR A 625      54.660  49.060  67.500  1.00  0.00           C
ATOM    658  HB  THR A 625      54.430  49.050  66.420  1.00  0.00           H
ATOM    659  OG1 THR A 625      55.840  48.310  67.700  1.00  0.00           O
ATOM    660  HG1 THR A 625      55.740  47.660  67.020  1.00  0.00           H
ATOM    661  CG2 THR A 625      54.880  50.460  67.990  1.00  0.00           C
ATOM    662 HG21 THR A 625      55.100  50.360  69.080  1.00  0.00           H
ATOM    663 HG22 THR A 625      53.980  51.080  67.820  1.00  0.00           H
ATOM    664 HG23 THR A 625      55.780  51.010  67.610  1.00  0.00           H
ATOM    665  C   THR A 625      52.370  49.130  68.420  1.00  0.00           C
ATOM    666  O   THR A 625      52.100  49.730  69.450  1.00  0.00           O
ATOM    667  N   PHE A 626      51.520  49.140  67.340  1.00  0.00           N
ATOM    668  HN  PHE A 626      51.760  48.810  66.440  1.00  0.00           H
ATOM    669  CA  PHE A 626      50.170  49.580  67.410  1.00  0.00           C
ATOM    670  HA  PHE A 626      50.190  50.530  67.920  1.00  0.00           H
ATOM    671  CB  PHE A 626      49.560  49.710  66.020  1.00  0.00           C
ATOM    672  HB1 PHE A 626      48.550  50.150  66.140  1.00  0.00           H
ATOM    673  HB2 PHE A 626      49.400  48.840  65.350  1.00  0.00           H
ATOM    674  CG  PHE A 626      50.250  50.820  65.260  1.00  0.00           C
ATOM    675  CD1 PHE A 626      50.500  52.090  65.820  1.00  0.00           C
ATOM    676  HD1 PHE A 626      50.260  52.350  66.840  1.00  0.00           H
ATOM    677  CE1 PHE A 626      51.030  53.120  65.060  1.00  0.00           C
ATOM    678  HE1 PHE A 626      51.190  54.090  65.510  1.00  0.00           H
ATOM    679  CZ  PHE A 626      51.240  52.960  63.710  1.00  0.00           C
ATOM    680  HZ  PHE A 626      51.790  53.680  63.110  1.00  0.00           H
ATOM    681  CD2 PHE A 626      50.520  50.590  63.910  1.00  0.00           C
ATOM    682  HD2 PHE A 626      50.350  49.640  63.430  1.00  0.00           H
ATOM    683  CE2 PHE A 626      51.040  51.680  63.150  1.00  0.00           C
ATOM    684  HE2 PHE A 626      51.230  51.610  62.090  1.00  0.00           H
ATOM    685  C   PHE A 626      49.240  48.870  68.390  1.00  0.00           C
ATOM    686  O   PHE A 626      48.360  49.440  69.020  1.00  0.00           O
ATOM    687  N   GLY A 627      49.410  47.580  68.550  1.00  0.00           N
ATOM    688  HN  GLY A 627      50.100  47.160  67.980  1.00  0.00           H
ATOM    689  CA  GLY A 627      48.830  46.750  69.720  1.00  0.00           C
ATOM    690  HA1 GLY A 627      49.080  45.720  69.550  1.00  0.00           H
ATOM    691  HA2 GLY A 627      47.760  46.860  69.800  1.00  0.00           H
ATOM    692  C   GLY A 627      49.270  47.230  71.030  1.00  0.00           C
ATOM    693  O   GLY A 627      48.490  47.410  71.960  1.00  0.00           O
ATOM    694  N   GLY A 628      50.580  47.500  71.240  1.00  0.00           N
ATOM    695  HN  GLY A 628      51.270  47.240  70.570  1.00  0.00           H
ATOM    696  CA  GLY A 628      51.190  48.060  72.440  1.00  0.00           C
ATOM    697  HA1 GLY A 628      52.260  47.970  72.360  1.00  0.00           H
ATOM    698  HA2 GLY A 628      50.920  47.380  73.240  1.00  0.00           H
ATOM    699  C   GLY A 628      50.680  49.480  72.750  1.00  0.00           C
ATOM    700  O   GLY A 628      50.470  49.750  73.970  1.00  0.00           O
ATOM    701  N   LEU A 629      50.600  50.350  71.720  1.00  0.00           N
ATOM    702  HN  LEU A 629      51.030  50.040  70.870  1.00  0.00           H
ATOM    703  CA  LEU A 629      49.840  51.580  71.820  1.00  0.00           C
ATOM    704  HA  LEU A 629      50.260  52.170  72.610  1.00  0.00           H
ATOM    705  CB  LEU A 629      50.060  52.500  70.510  1.00  0.00           C
ATOM    706  HB1 LEU A 629      49.240  53.230  70.400  1.00  0.00           H
ATOM    707  HB2 LEU A 629      50.030  51.840  69.620  1.00  0.00           H
ATOM    708  CG  LEU A 629      51.300  53.450  70.650  1.00  0.00           C
ATOM    709  HG  LEU A 629      51.140  54.240  71.430  1.00  0.00           H
ATOM    710  CD1 LEU A 629      52.670  52.830  70.720  1.00  0.00           C
ATOM    711 HD11 LEU A 629      52.840  52.100  71.540  1.00  0.00           H
ATOM    712 HD12 LEU A 629      53.440  53.610  70.880  1.00  0.00           H
ATOM    713 HD13 LEU A 629      52.870  52.150  69.860  1.00  0.00           H
ATOM    714  CD2 LEU A 629      51.270  54.290  69.380  1.00  0.00           C
ATOM    715 HD21 LEU A 629      52.150  54.970  69.260  1.00  0.00           H
ATOM    716 HD22 LEU A 629      50.290  54.800  69.270  1.00  0.00           H
ATOM    717 HD23 LEU A 629      51.460  53.650  68.490  1.00  0.00           H
ATOM    718  C   LEU A 629      48.380  51.440  72.230  1.00  0.00           C
ATOM    719  O   LEU A 629      48.000  52.130  73.170  1.00  0.00           O
ATOM    720  N   LEU A 630      47.610  50.500  71.670  1.00  0.00           N
ATOM    721  HN  LEU A 630      47.960  49.890  70.960  1.00  0.00           H
ATOM    722  CA  LEU A 630      46.300  50.170  72.060  1.00  0.00           C
ATOM    723  HA  LEU A 630      45.860  51.150  71.950  1.00  0.00           H
ATOM    724  CB  LEU A 630      45.600  49.110  71.200  1.00  0.00           C
ATOM    725  HB1 LEU A 630      44.640  48.750  71.640  1.00  0.00           H
ATOM    726  HB2 LEU A 630      46.300  48.240  71.100  1.00  0.00           H
ATOM    727  CG  LEU A 630      45.270  49.530  69.820  1.00  0.00           C
ATOM    728  HG  LEU A 630      46.160  50.040  69.410  1.00  0.00           H
ATOM    729  CD1 LEU A 630      44.820  48.390  68.920  1.00  0.00           C
ATOM    730 HD11 LEU A 630      45.210  48.460  67.880  1.00  0.00           H
ATOM    731 HD12 LEU A 630      43.710  48.350  68.890  1.00  0.00           H
ATOM    732 HD13 LEU A 630      45.200  47.440  69.340  1.00  0.00           H
ATOM    733  CD2 LEU A 630      44.110  50.660  69.860  1.00  0.00           C
ATOM    734 HD21 LEU A 630      43.810  50.860  68.810  1.00  0.00           H
ATOM    735 HD22 LEU A 630      44.520  51.610  70.270  1.00  0.00           H
ATOM    736 HD23 LEU A 630      43.210  50.370  70.450  1.00  0.00           H
ATOM    737  C   LEU A 630      46.220  49.780  73.590  1.00  0.00           C
ATOM    738  O   LEU A 630      45.250  50.120  74.310  1.00  0.00           O
ATOM    739  N   GLY A 631      47.190  48.980  74.050  1.00  0.00           N
ATOM    740  HN  GLY A 631      47.680  48.490  73.340  1.00  0.00           H
ATOM    741  CA  GLY A 631      47.480  48.660  75.480  1.00  0.00           C
ATOM    742  HA1 GLY A 631      48.480  48.280  75.430  1.00  0.00           H
ATOM    743  HA2 GLY A 631      46.620  48.080  75.790  1.00  0.00           H
ATOM    744  C   GLY A 631      47.560  49.870  76.370  1.00  0.00           C
ATOM    745  O   GLY A 631      46.840  49.980  77.370  1.00  0.00           O
ATOM    746  N   GLU A 632      48.310  50.860  75.960  1.00  0.00           N
ATOM    747  HN  GLU A 632      48.780  50.800  75.080  1.00  0.00           H
ATOM    748  CA  GLU A 632      48.410  52.060  76.730  1.00  0.00           C
ATOM    749  HA  GLU A 632      48.660  51.840  77.760  1.00  0.00           H
ATOM    750  CB  GLU A 632      49.610  52.960  76.300  1.00  0.00           C
ATOM    751  HB1 GLU A 632      49.680  53.890  76.900  1.00  0.00           H
ATOM    752  HB2 GLU A 632      49.480  53.180  75.220  1.00  0.00           H
ATOM    753  CG  GLU A 632      51.060  52.330  76.490  1.00  0.00           C
ATOM    754  HG1 GLU A 632      51.800  53.100  76.230  1.00  0.00           H
ATOM    755  HG2 GLU A 632      51.120  51.500  75.760  1.00  0.00           H
ATOM    756  CD  GLU A 632      51.380  51.900  77.870  1.00  0.00           C
ATOM    757  OE1 GLU A 632      51.980  52.700  78.640  1.00  0.00           O
ATOM    758  OE2 GLU A 632      51.030  50.790  78.260  1.00  0.00           O
ATOM    759  C   GLU A 632      47.100  52.920  76.590  1.00  0.00           C
ATOM    760  O   GLU A 632      46.340  53.210  77.530  1.00  0.00           O
ATOM    761  N   ALA A 633      46.750  53.200  75.310  1.00  0.00           N
ATOM    762  HN  ALA A 633      47.420  53.090  74.590  1.00  0.00           H
ATOM    763  CA  ALA A 633      45.610  54.050  74.940  1.00  0.00           C
ATOM    764  HA  ALA A 633      45.830  54.970  75.450  1.00  0.00           H
ATOM    765  CB  ALA A 633      45.630  54.270  73.430  1.00  0.00           C
ATOM    766  HB1 ALA A 633      46.620  54.610  73.040  1.00  0.00           H
ATOM    767  HB2 ALA A 633      44.980  55.090  73.060  1.00  0.00           H
ATOM    768  HB3 ALA A 633      45.300  53.350  72.890  1.00  0.00           H
ATOM    769  C   ALA A 633      44.200  53.530  75.340  1.00  0.00           C
ATOM    770  O   ALA A 633      43.390  54.320  75.840  1.00  0.00           O
ATOM    771  N   THR A 634      43.900  52.250  75.190  1.00  0.00           N
ATOM    772  HN  THR A 634      44.520  51.580  74.800  1.00  0.00           H
ATOM    773  CA  THR A 634      42.510  51.690  75.470  1.00  0.00           C
ATOM    774  HA  THR A 634      41.740  52.450  75.390  1.00  0.00           H
ATOM    775  CB  THR A 634      42.080  50.840  74.340  1.00  0.00           C
ATOM    776  HB  THR A 634      42.230  49.770  74.600  1.00  0.00           H
ATOM    777  OG1 THR A 634      42.890  51.150  73.230  1.00  0.00           O
ATOM    778  HG1 THR A 634      43.690  50.620  73.380  1.00  0.00           H
ATOM    779  CG2 THR A 634      40.540  51.070  73.990  1.00  0.00           C
ATOM    780 HG21 THR A 634      40.350  52.130  73.800  1.00  0.00           H
ATOM    781 HG22 THR A 634      39.850  50.770  74.810  1.00  0.00           H
ATOM    782 HG23 THR A 634      40.330  50.520  73.040  1.00  0.00           H
ATOM    783  C   THR A 634      42.570  50.960  76.830  1.00  0.00           C
ATOM    784  O   THR A 634      41.690  50.140  77.130  1.00  0.00           O
ATOM    785  N   GLU A 635      43.600  51.120  77.670  1.00  0.00           N
ATOM    786  HN  GLU A 635      44.290  51.780  77.360  1.00  0.00           H
ATOM    787  CA  GLU A 635      43.600  50.650  79.010  1.00  0.00           C
ATOM    788  HA  GLU A 635      44.600  50.820  79.370  1.00  0.00           H
ATOM    789  CB  GLU A 635      42.630  51.440  79.980  1.00  0.00           C
ATOM    790  HB1 GLU A 635      42.900  51.160  81.020  1.00  0.00           H
ATOM    791  HB2 GLU A 635      41.610  51.010  79.830  1.00  0.00           H
ATOM    792  CG  GLU A 635      42.670  52.990  79.940  1.00  0.00           C
ATOM    793  HG1 GLU A 635      42.760  53.480  78.950  1.00  0.00           H
ATOM    794  HG2 GLU A 635      43.580  53.280  80.500  1.00  0.00           H
ATOM    795  CD  GLU A 635      41.520  53.680  80.730  1.00  0.00           C
ATOM    796  OE1 GLU A 635      41.350  53.520  81.970  1.00  0.00           O
ATOM    797  OE2 GLU A 635      40.840  54.500  80.040  1.00  0.00           O
ATOM    798  C   GLU A 635      43.440  49.140  79.080  1.00  0.00           C
ATOM    799  O   GLU A 635      42.910  48.560  80.040  1.00  0.00           O
ATOM    800  N   GLY A 636      44.070  48.510  78.100  1.00  0.00           N
ATOM    801  HN  GLY A 636      44.540  49.020  77.390  1.00  0.00           H
ATOM    802  CA  GLY A 636      44.220  47.090  78.020  1.00  0.00           C
ATOM    803  HA1 GLY A 636      44.380  46.680  79.010  1.00  0.00           H
ATOM    804  HA2 GLY A 636      45.080  46.920  77.370  1.00  0.00           H
ATOM    805  C   GLY A 636      43.080  46.370  77.470  1.00  0.00           C
ATOM    806  O   GLY A 636      43.090  45.130  77.430  1.00  0.00           O
ATOM    807  N   ARG A 637      42.040  47.080  76.950  1.00  0.00           N
ATOM    808  HN  ARG A 637      41.960  48.080  76.960  1.00  0.00           H
ATOM    809  CA  ARG A 637      40.860  46.380  76.450  1.00  0.00           C
ATOM    810  HA  ARG A 637      40.670  45.550  77.110  1.00  0.00           H
ATOM    811  CB  ARG A 637      39.580  47.230  76.470  1.00  0.00           C
ATOM    812  HB1 ARG A 637      38.830  46.950  75.690  1.00  0.00           H
ATOM    813  HB2 ARG A 637      39.790  48.290  76.210  1.00  0.00           H
ATOM    814  CG  ARG A 637      38.960  47.350  77.840  1.00  0.00           C
ATOM    815  HG1 ARG A 637      38.730  46.300  78.090  1.00  0.00           H
ATOM    816  HG2 ARG A 637      38.060  47.960  77.640  1.00  0.00           H
ATOM    817  CD  ARG A 637      39.860  47.840  78.970  1.00  0.00           C
ATOM    818  HD1 ARG A 637      40.400  48.780  78.740  1.00  0.00           H
ATOM    819  HD2 ARG A 637      40.650  47.110  79.270  1.00  0.00           H
ATOM    820  NE  ARG A 637      38.890  48.140  80.090  1.00  0.00           N
ATOM    821  HE  ARG A 637      37.930  48.280  79.860  1.00  0.00           H
ATOM    822  CZ  ARG A 637      39.300  48.660  81.200  1.00  0.00           C
ATOM    823  NH1 ARG A 637      40.530  48.910  81.530  1.00  0.00           N
ATOM    824 HH11 ARG A 637      40.590  49.220  82.480  1.00  0.00           H
ATOM    825 HH12 ARG A 637      41.370  48.810  80.990  1.00  0.00           H
ATOM    826  NH2 ARG A 637      38.420  49.100  82.010  1.00  0.00           N
ATOM    827 HH21 ARG A 637      37.470  49.210  81.700  1.00  0.00           H
ATOM    828 HH22 ARG A 637      38.750  49.770  82.670  1.00  0.00           H
ATOM    829  C   ARG A 637      41.030  45.860  74.950  1.00  0.00           C
ATOM    830  O   ARG A 637      40.410  44.840  74.550  1.00  0.00           O
ATOM    831  N   LEU A 638      41.860  46.610  74.170  1.00  0.00           N
ATOM    832  HN  LEU A 638      42.230  47.410  74.630  1.00  0.00           H
ATOM    833  CA  LEU A 638      42.390  46.240  72.880  1.00  0.00           C
ATOM    834  HA  LEU A 638      42.230  45.180  72.680  1.00  0.00           H
ATOM    835  CB  LEU A 638      42.100  47.340  71.750  1.00  0.00           C
ATOM    836  HB1 LEU A 638      42.690  47.130  70.820  1.00  0.00           H
ATOM    837  HB2 LEU A 638      42.450  48.340  72.060  1.00  0.00           H
ATOM    838  CG  LEU A 638      40.660  47.550  71.400  1.00  0.00           C
ATOM    839  HG  LEU A 638      40.170  47.780  72.370  1.00  0.00           H
ATOM    840  CD1 LEU A 638      40.240  48.650  70.410  1.00  0.00           C
ATOM    841 HD11 LEU A 638      40.550  49.610  70.860  1.00  0.00           H
ATOM    842 HD12 LEU A 638      39.140  48.640  70.250  1.00  0.00           H
ATOM    843 HD13 LEU A 638      40.750  48.540  69.440  1.00  0.00           H
ATOM    844  CD2 LEU A 638      40.070  46.280  70.730  1.00  0.00           C
ATOM    845 HD21 LEU A 638      38.970  46.270  70.590  1.00  0.00           H
ATOM    846 HD22 LEU A 638      40.310  45.400  71.360  1.00  0.00           H
ATOM    847 HD23 LEU A 638      40.500  46.070  69.720  1.00  0.00           H
ATOM    848  C   LEU A 638      43.880  46.360  73.040  1.00  0.00           C
ATOM    849  O   LEU A 638      44.370  47.260  73.720  1.00  0.00           O
ATOM    850  N   SER A 639      44.700  45.350  72.590  1.00  0.00           N
ATOM    851  HN  SER A 639      44.330  44.450  72.380  1.00  0.00           H
ATOM    852  CA  SER A 639      46.120  45.350  72.800  1.00  0.00           C
ATOM    853  HA  SER A 639      46.540  46.350  72.870  1.00  0.00           H
ATOM    854  CB  SER A 639      46.660  44.750  74.130  1.00  0.00           C
ATOM    855  HB1 SER A 639      46.210  45.320  74.960  1.00  0.00           H
ATOM    856  HB2 SER A 639      47.700  45.100  74.260  1.00  0.00           H
ATOM    857  OG  SER A 639      46.430  43.310  74.270  1.00  0.00           O
ATOM    858  HG1 SER A 639      45.560  43.150  73.900  1.00  0.00           H
ATOM    859  C   SER A 639      46.800  44.630  71.640  1.00  0.00           C
ATOM    860  O   SER A 639      46.250  44.430  70.570  1.00  0.00           O
ATOM    861  N   ALA A 640      48.040  44.150  71.820  1.00  0.00           N
ATOM    862  HN  ALA A 640      48.550  44.320  72.660  1.00  0.00           H
ATOM    863  CA  ALA A 640      48.680  43.350  70.840  1.00  0.00           C
ATOM    864  HA  ALA A 640      48.470  43.830  69.900  1.00  0.00           H
ATOM    865  CB  ALA A 640      50.170  43.140  71.210  1.00  0.00           C
ATOM    866  HB1 ALA A 640      50.680  42.490  70.470  1.00  0.00           H
ATOM    867  HB2 ALA A 640      50.520  42.770  72.200  1.00  0.00           H
ATOM    868  HB3 ALA A 640      50.600  44.160  71.170  1.00  0.00           H
ATOM    869  C   ALA A 640      48.020  42.020  70.570  1.00  0.00           C
ATOM    870  O   ALA A 640      47.970  41.620  69.440  1.00  0.00           O
ATOM    871  N   ILE A 641      47.550  41.230  71.570  1.00  0.00           N
ATOM    872  HN  ILE A 641      47.570  41.510  72.520  1.00  0.00           H
ATOM    873  CA  ILE A 641      46.940  39.940  71.390  1.00  0.00           C
ATOM    874  HA  ILE A 641      47.670  39.370  70.840  1.00  0.00           H
ATOM    875  CB  ILE A 641      46.580  39.250  72.770  1.00  0.00           C
ATOM    876  HB  ILE A 641      45.890  39.980  73.250  1.00  0.00           H
ATOM    877  CG2 ILE A 641      45.890  37.860  72.650  1.00  0.00           C
ATOM    878 HG21 ILE A 641      46.490  37.100  72.110  1.00  0.00           H
ATOM    879 HG22 ILE A 641      44.860  37.960  72.220  1.00  0.00           H
ATOM    880 HG23 ILE A 641      45.720  37.490  73.690  1.00  0.00           H
ATOM    881  CG1 ILE A 641      47.790  39.150  73.540  1.00  0.00           C
ATOM    882 HG11 ILE A 641      48.320  40.120  73.440  1.00  0.00           H
ATOM    883 HG12 ILE A 641      48.420  38.390  73.030  1.00  0.00           H
ATOM    884  CD  ILE A 641      47.580  38.920  74.970  1.00  0.00           C
ATOM    885  HD1 ILE A 641      47.020  39.790  75.380  1.00  0.00           H
ATOM    886  HD2 ILE A 641      48.560  38.880  75.510  1.00  0.00           H
ATOM    887  HD3 ILE A 641      47.020  38.030  75.320  1.00  0.00           H
ATOM    888  C   ILE A 641      45.680  40.030  70.530  1.00  0.00           C
ATOM    889  O   ILE A 641      45.430  39.300  69.520  1.00  0.00           O
ATOM    890  N   GLU A 642      44.830  41.070  70.820  1.00  0.00           N
ATOM    891  HN  GLU A 642      44.960  41.600  71.650  1.00  0.00           H
ATOM    892  CA  GLU A 642      43.610  41.440  70.070  1.00  0.00           C
ATOM    893  HA  GLU A 642      43.040  40.550  69.890  1.00  0.00           H
ATOM    894  CB  GLU A 642      42.790  42.640  70.740  1.00  0.00           C
ATOM    895  HB1 GLU A 642      41.970  43.010  70.090  1.00  0.00           H
ATOM    896  HB2 GLU A 642      43.520  43.480  70.710  1.00  0.00           H
ATOM    897  CG  GLU A 642      42.100  42.360  72.030  1.00  0.00           C
ATOM    898  HG1 GLU A 642      41.490  41.440  71.920  1.00  0.00           H
ATOM    899  HG2 GLU A 642      41.470  43.210  72.380  1.00  0.00           H
ATOM    900  CD  GLU A 642      43.050  42.160  73.250  1.00  0.00           C
ATOM    901  OE1 GLU A 642      44.230  42.590  73.180  1.00  0.00           O
ATOM    902  OE2 GLU A 642      42.550  41.530  74.180  1.00  0.00           O
ATOM    903  C   GLU A 642      43.900  41.830  68.640  1.00  0.00           C
ATOM    904  O   GLU A 642      43.250  41.400  67.700  1.00  0.00           O
ATOM    905  N   SER A 643      45.020  42.600  68.480  1.00  0.00           N
ATOM    906  HN  SER A 643      45.570  42.800  69.290  1.00  0.00           H
ATOM    907  CA  SER A 643      45.610  42.870  67.140  1.00  0.00           C
ATOM    908  HA  SER A 643      44.810  43.320  66.560  1.00  0.00           H
ATOM    909  CB  SER A 643      46.760  43.820  67.210  1.00  0.00           C
ATOM    910  HB1 SER A 643      47.230  43.900  66.210  1.00  0.00           H
ATOM    911  HB2 SER A 643      47.570  43.470  67.890  1.00  0.00           H
ATOM    912  OG  SER A 643      46.340  45.080  67.680  1.00  0.00           O
ATOM    913  HG1 SER A 643      46.190  45.080  68.630  1.00  0.00           H
ATOM    914  C   SER A 643      46.030  41.630  66.350  1.00  0.00           C
ATOM    915  O   SER A 643      45.670  41.390  65.160  1.00  0.00           O
ATOM    916  N   LEU A 644      46.870  40.760  66.990  1.00  0.00           N
ATOM    917  HN  LEU A 644      47.160  40.990  67.910  1.00  0.00           H
ATOM    918  CA  LEU A 644      47.490  39.590  66.430  1.00  0.00           C
ATOM    919  HA  LEU A 644      48.170  39.820  65.630  1.00  0.00           H
ATOM    920  CB  LEU A 644      48.460  38.910  67.390  1.00  0.00           C
ATOM    921  HB1 LEU A 644      48.390  37.810  67.420  1.00  0.00           H
ATOM    922  HB2 LEU A 644      48.160  39.290  68.390  1.00  0.00           H
ATOM    923  CG  LEU A 644      49.920  39.340  67.100  1.00  0.00           C
ATOM    924  HG  LEU A 644      49.930  40.440  66.990  1.00  0.00           H
ATOM    925  CD1 LEU A 644      50.820  39.080  68.310  1.00  0.00           C
ATOM    926 HD11 LEU A 644      51.850  39.450  68.060  1.00  0.00           H
ATOM    927 HD12 LEU A 644      50.900  37.980  68.400  1.00  0.00           H
ATOM    928 HD13 LEU A 644      50.500  39.560  69.250  1.00  0.00           H
ATOM    929  CD2 LEU A 644      50.540  38.790  65.810  1.00  0.00           C
ATOM    930 HD21 LEU A 644      51.620  39.020  65.720  1.00  0.00           H
ATOM    931 HD22 LEU A 644      50.120  39.040  64.810  1.00  0.00           H
ATOM    932 HD23 LEU A 644      50.510  37.690  65.890  1.00  0.00           H
ATOM    933  C   LEU A 644      46.470  38.590  65.900  1.00  0.00           C
ATOM    934  O   LEU A 644      46.490  38.170  64.770  1.00  0.00           O
ATOM    935  N   PHE A 645      45.510  38.150  66.820  1.00  0.00           N
ATOM    936  HN  PHE A 645      45.630  38.460  67.770  1.00  0.00           H
ATOM    937  CA  PHE A 645      44.270  37.370  66.590  1.00  0.00           C
ATOM    938  HA  PHE A 645      44.640  36.400  66.290  1.00  0.00           H
ATOM    939  CB  PHE A 645      43.460  37.040  67.900  1.00  0.00           C
ATOM    940  HB1 PHE A 645      43.140  38.020  68.300  1.00  0.00           H
ATOM    941  HB2 PHE A 645      44.050  36.560  68.710  1.00  0.00           H
ATOM    942  CG  PHE A 645      42.300  36.100  67.560  1.00  0.00           C
ATOM    943  CD1 PHE A 645      42.270  35.010  66.590  1.00  0.00           C
ATOM    944  HD1 PHE A 645      43.160  34.800  66.020  1.00  0.00           H
ATOM    945  CE1 PHE A 645      41.080  34.290  66.400  1.00  0.00           C
ATOM    946  HE1 PHE A 645      41.060  33.650  65.540  1.00  0.00           H
ATOM    947  CZ  PHE A 645      39.990  34.460  67.280  1.00  0.00           C
ATOM    948  HZ  PHE A 645      39.190  33.740  67.340  1.00  0.00           H
ATOM    949  CD2 PHE A 645      41.180  36.290  68.370  1.00  0.00           C
ATOM    950  HD2 PHE A 645      41.110  37.140  69.030  1.00  0.00           H
ATOM    951  CE2 PHE A 645      40.050  35.510  68.240  1.00  0.00           C
ATOM    952  HE2 PHE A 645      39.170  35.600  68.850  1.00  0.00           H
ATOM    953  C   PHE A 645      43.430  37.950  65.490  1.00  0.00           C
ATOM    954  O   PHE A 645      42.980  37.240  64.630  1.00  0.00           O
ATOM    955  N   GLY A 646      43.200  39.290  65.490  1.00  0.00           N
ATOM    956  HN  GLY A 646      43.410  39.900  66.260  1.00  0.00           H
ATOM    957  CA  GLY A 646      42.470  39.980  64.440  1.00  0.00           C
ATOM    958  HA1 GLY A 646      42.280  41.000  64.770  1.00  0.00           H
ATOM    959  HA2 GLY A 646      41.610  39.380  64.170  1.00  0.00           H
ATOM    960  C   GLY A 646      43.150  40.070  63.080  1.00  0.00           C
ATOM    961  O   GLY A 646      42.580  39.930  62.030  1.00  0.00           O
ATOM    962  N   ALA A 647      44.450  40.240  63.050  1.00  0.00           N
ATOM    963  HN  ALA A 647      44.850  40.550  63.910  1.00  0.00           H
ATOM    964  CA  ALA A 647      45.240  40.180  61.810  1.00  0.00           C
ATOM    965  HA  ALA A 647      44.830  40.880  61.100  1.00  0.00           H
ATOM    966  CB  ALA A 647      46.670  40.520  62.070  1.00  0.00           C
ATOM    967  HB1 ALA A 647      47.080  39.770  62.790  1.00  0.00           H
ATOM    968  HB2 ALA A 647      46.810  41.470  62.640  1.00  0.00           H
ATOM    969  HB3 ALA A 647      47.240  40.660  61.130  1.00  0.00           H
ATOM    970  C   ALA A 647      45.260  38.820  61.230  1.00  0.00           C
ATOM    971  O   ALA A 647      44.880  38.650  60.100  1.00  0.00           O
ATOM    972  N   SER A 648      45.470  37.840  62.080  1.00  0.00           N
ATOM    973  HN  SER A 648      45.730  38.020  63.020  1.00  0.00           H
ATOM    974  CA  SER A 648      45.340  36.440  61.680  1.00  0.00           C
ATOM    975  HA  SER A 648      46.090  36.330  60.910  1.00  0.00           H
ATOM    976  CB  SER A 648      45.560  35.430  62.760  1.00  0.00           C
ATOM    977  HB1 SER A 648      44.790  35.350  63.570  1.00  0.00           H
ATOM    978  HB2 SER A 648      46.490  35.770  63.260  1.00  0.00           H
ATOM    979  OG  SER A 648      45.810  34.100  62.230  1.00  0.00           O
ATOM    980  HG1 SER A 648      46.590  34.070  61.680  1.00  0.00           H
ATOM    981  C   SER A 648      44.020  36.030  61.090  1.00  0.00           C
ATOM    982  O   SER A 648      43.920  35.610  59.980  1.00  0.00           O
ATOM    983  N   LEU A 649      42.890  36.200  61.840  1.00  0.00           N
ATOM    984  HN  LEU A 649      42.840  36.440  62.810  1.00  0.00           H
ATOM    985  CA  LEU A 649      41.640  35.740  61.420  1.00  0.00           C
ATOM    986  HA  LEU A 649      41.670  34.680  61.220  1.00  0.00           H
ATOM    987  CB  LEU A 649      40.700  35.910  62.720  1.00  0.00           C
ATOM    988  HB1 LEU A 649      40.750  36.970  63.040  1.00  0.00           H
ATOM    989  HB2 LEU A 649      41.130  35.230  63.490  1.00  0.00           H
ATOM    990  CG  LEU A 649      39.220  35.490  62.440  1.00  0.00           C
ATOM    991  HG  LEU A 649      38.900  36.060  61.540  1.00  0.00           H
ATOM    992  CD1 LEU A 649      38.970  34.070  62.150  1.00  0.00           C
ATOM    993 HD11 LEU A 649      37.920  33.730  62.260  1.00  0.00           H
ATOM    994 HD12 LEU A 649      39.480  33.320  62.790  1.00  0.00           H
ATOM    995 HD13 LEU A 649      39.280  33.900  61.100  1.00  0.00           H
ATOM    996  CD2 LEU A 649      38.190  35.980  63.480  1.00  0.00           C
ATOM    997 HD21 LEU A 649      37.140  35.780  63.190  1.00  0.00           H
ATOM    998 HD22 LEU A 649      38.250  37.090  63.670  1.00  0.00           H
ATOM    999 HD23 LEU A 649      38.490  35.510  64.440  1.00  0.00           H
ATOM   1000  C   LEU A 649      41.100  36.440  60.160  1.00  0.00           C
ATOM   1001  O   LEU A 649      40.580  35.890  59.130  1.00  0.00           O
ATOM   1002  N   THR A 650      41.360  37.730  60.230  1.00  0.00           N
ATOM   1003  HN  THR A 650      41.900  38.180  60.930  1.00  0.00           H
ATOM   1004  CA  THR A 650      40.900  38.650  59.150  1.00  0.00           C
ATOM   1005  HA  THR A 650      39.820  38.500  59.060  1.00  0.00           H
ATOM   1006  CB  THR A 650      41.140  40.120  59.510  1.00  0.00           C
ATOM   1007  HB  THR A 650      42.220  40.370  59.550  1.00  0.00           H
ATOM   1008  OG1 THR A 650      40.370  40.470  60.630  1.00  0.00           O
ATOM   1009  HG1 THR A 650      40.870  40.160  61.390  1.00  0.00           H
ATOM   1010  CG2 THR A 650      40.650  41.110  58.350  1.00  0.00           C
ATOM   1011 HG21 THR A 650      39.570  40.900  58.200  1.00  0.00           H
ATOM   1012 HG22 THR A 650      41.200  41.000  57.400  1.00  0.00           H
ATOM   1013 HG23 THR A 650      40.740  42.120  58.820  1.00  0.00           H
ATOM   1014  C   THR A 650      41.590  38.390  57.850  1.00  0.00           C
ATOM   1015  O   THR A 650      41.080  38.280  56.710  1.00  0.00           O
ATOM   1016  N   GLY A 651      42.920  38.230  57.940  1.00  0.00           N
ATOM   1017  HN  GLY A 651      43.380  38.340  58.820  1.00  0.00           H
ATOM   1018  CA  GLY A 651      43.840  38.110  56.800  1.00  0.00           C
ATOM   1019  HA1 GLY A 651      44.810  38.370  57.210  1.00  0.00           H
ATOM   1020  HA2 GLY A 651      43.600  38.720  55.940  1.00  0.00           H
ATOM   1021  C   GLY A 651      43.910  36.730  56.120  1.00  0.00           C
ATOM   1022  O   GLY A 651      44.190  36.630  54.940  1.00  0.00           O
ATOM   1023  N   ILE A 652      43.480  35.680  56.810  1.00  0.00           N
ATOM   1024  HN  ILE A 652      43.240  35.920  57.740  1.00  0.00           H
ATOM   1025  CA  ILE A 652      43.210  34.310  56.310  1.00  0.00           C
ATOM   1026  HA  ILE A 652      44.090  34.110  55.720  1.00  0.00           H
ATOM   1027  CB  ILE A 652      43.190  33.270  57.500  1.00  0.00           C
ATOM   1028  HB  ILE A 652      42.500  33.690  58.260  1.00  0.00           H
ATOM   1029  CG2 ILE A 652      42.610  31.870  57.080  1.00  0.00           C
ATOM   1030 HG21 ILE A 652      42.180  31.370  57.980  1.00  0.00           H
ATOM   1031 HG22 ILE A 652      43.310  31.290  56.450  1.00  0.00           H
ATOM   1032 HG23 ILE A 652      41.780  32.050  56.370  1.00  0.00           H
ATOM   1033  CG1 ILE A 652      44.620  33.150  58.030  1.00  0.00           C
ATOM   1034 HG11 ILE A 652      45.070  34.160  58.130  1.00  0.00           H
ATOM   1035 HG12 ILE A 652      45.250  32.620  57.280  1.00  0.00           H
ATOM   1036  CD  ILE A 652      44.750  32.380  59.330  1.00  0.00           C
ATOM   1037  HD1 ILE A 652      45.810  32.480  59.640  1.00  0.00           H
ATOM   1038  HD2 ILE A 652      44.600  31.290  59.150  1.00  0.00           H
ATOM   1039  HD3 ILE A 652      43.960  32.700  60.040  1.00  0.00           H
ATOM   1040  C   ILE A 652      42.080  34.340  55.330  1.00  0.00           C
ATOM   1041  O   ILE A 652      42.230  34.060  54.120  1.00  0.00           O
ATOM   1042  N   ALA A 653      41.000  34.970  55.760  1.00  0.00           N
ATOM   1043  HN  ALA A 653      40.920  35.530  56.590  1.00  0.00           H
ATOM   1044  CA  ALA A 653      39.760  35.060  55.010  1.00  0.00           C
ATOM   1045  HA  ALA A 653      39.550  34.080  54.610  1.00  0.00           H
ATOM   1046  CB  ALA A 653      38.630  35.680  55.880  1.00  0.00           C
ATOM   1047  HB1 ALA A 653      38.360  35.020  56.740  1.00  0.00           H
ATOM   1048  HB2 ALA A 653      37.660  35.810  55.340  1.00  0.00           H
ATOM   1049  HB3 ALA A 653      38.840  36.630  56.420  1.00  0.00           H
ATOM   1050  C   ALA A 653      40.050  35.950  53.770  1.00  0.00           C
ATOM   1051  O   ALA A 653      39.560  35.640  52.700  1.00  0.00           O
ATOM   1052  N   TYR A 654      40.740  37.100  53.970  1.00  0.00           N
ATOM   1053  HN  TYR A 654      41.010  37.310  54.910  1.00  0.00           H
ATOM   1054  CA  TYR A 654      41.130  38.100  53.040  1.00  0.00           C
ATOM   1055  HA  TYR A 654      40.190  38.330  52.560  1.00  0.00           H
ATOM   1056  CB  TYR A 654      41.650  39.370  53.720  1.00  0.00           C
ATOM   1057  HB1 TYR A 654      42.620  39.220  54.240  1.00  0.00           H
ATOM   1058  HB2 TYR A 654      40.940  39.780  54.460  1.00  0.00           H
ATOM   1059  CG  TYR A 654      41.720  40.510  52.650  1.00  0.00           C
ATOM   1060  CD1 TYR A 654      42.880  40.710  51.940  1.00  0.00           C
ATOM   1061  HD1 TYR A 654      43.740  40.080  52.060  1.00  0.00           H
ATOM   1062  CE1 TYR A 654      42.920  41.770  50.980  1.00  0.00           C
ATOM   1063  HE1 TYR A 654      43.860  42.000  50.510  1.00  0.00           H
ATOM   1064  CZ  TYR A 654      41.770  42.570  50.770  1.00  0.00           C
ATOM   1065  OH  TYR A 654      41.970  43.770  50.030  1.00  0.00           O
ATOM   1066  HH  TYR A 654      42.860  43.710  49.690  1.00  0.00           H
ATOM   1067  CD2 TYR A 654      40.560  41.200  52.330  1.00  0.00           C
ATOM   1068  HD2 TYR A 654      39.650  41.120  52.900  1.00  0.00           H
ATOM   1069  CE2 TYR A 654      40.550  42.200  51.410  1.00  0.00           C
ATOM   1070  HE2 TYR A 654      39.630  42.700  51.180  1.00  0.00           H
ATOM   1071  C   TYR A 654      42.000  37.550  51.900  1.00  0.00           C
ATOM   1072  O   TYR A 654      41.660  37.530  50.710  1.00  0.00           O
ATOM   1073  N   SER A 655      43.100  36.950  52.310  1.00  0.00           N
ATOM   1074  HN  SER A 655      43.310  36.990  53.280  1.00  0.00           H
ATOM   1075  CA  SER A 655      44.040  36.290  51.360  1.00  0.00           C
ATOM   1076  HA  SER A 655      44.180  37.020  50.580  1.00  0.00           H
ATOM   1077  CB  SER A 655      45.250  35.700  52.060  1.00  0.00           C
ATOM   1078  HB1 SER A 655      45.960  35.380  51.280  1.00  0.00           H
ATOM   1079  HB2 SER A 655      45.000  34.840  52.730  1.00  0.00           H
ATOM   1080  OG  SER A 655      45.890  36.610  52.950  1.00  0.00           O
ATOM   1081  HG1 SER A 655      45.410  36.620  53.770  1.00  0.00           H
ATOM   1082  C   SER A 655      43.370  35.220  50.480  1.00  0.00           C
ATOM   1083  O   SER A 655      43.610  34.960  49.320  1.00  0.00           O
ATOM   1084  N   LEU A 656      42.500  34.380  51.150  1.00  0.00           N
ATOM   1085  HN  LEU A 656      42.260  34.380  52.120  1.00  0.00           H
ATOM   1086  CA  LEU A 656      41.640  33.440  50.470  1.00  0.00           C
ATOM   1087  HA  LEU A 656      42.240  32.760  49.870  1.00  0.00           H
ATOM   1088  CB  LEU A 656      40.840  32.510  51.510  1.00  0.00           C
ATOM   1089  HB1 LEU A 656      40.080  31.910  50.970  1.00  0.00           H
ATOM   1090  HB2 LEU A 656      40.320  33.180  52.230  1.00  0.00           H
ATOM   1091  CG  LEU A 656      41.660  31.380  52.240  1.00  0.00           C
ATOM   1092  HG  LEU A 656      42.620  31.740  52.670  1.00  0.00           H
ATOM   1093  CD1 LEU A 656      40.980  30.540  53.320  1.00  0.00           C
ATOM   1094 HD11 LEU A 656      40.620  31.130  54.190  1.00  0.00           H
ATOM   1095 HD12 LEU A 656      41.750  29.860  53.770  1.00  0.00           H
ATOM   1096 HD13 LEU A 656      40.110  30.060  52.820  1.00  0.00           H
ATOM   1097  CD2 LEU A 656      42.230  30.370  51.190  1.00  0.00           C
ATOM   1098 HD21 LEU A 656      42.950  30.910  50.550  1.00  0.00           H
ATOM   1099 HD22 LEU A 656      41.470  29.750  50.670  1.00  0.00           H
ATOM   1100 HD23 LEU A 656      42.800  29.670  51.840  1.00  0.00           H
ATOM   1101  C   LEU A 656      40.670  33.960  49.550  1.00  0.00           C
ATOM   1102  O   LEU A 656      40.640  33.600  48.360  1.00  0.00           O
ATOM   1103  N   PHE A 657      39.830  34.910  49.990  1.00  0.00           N
ATOM   1104  HN  PHE A 657      39.870  35.300  50.910  1.00  0.00           H
ATOM   1105  CA  PHE A 657      38.660  35.300  49.200  1.00  0.00           C
ATOM   1106  HA  PHE A 657      38.590  34.620  48.360  1.00  0.00           H
ATOM   1107  CB  PHE A 657      37.330  35.120  50.070  1.00  0.00           C
ATOM   1108  HB1 PHE A 657      36.450  35.260  49.420  1.00  0.00           H
ATOM   1109  HB2 PHE A 657      37.350  35.970  50.780  1.00  0.00           H
ATOM   1110  CG  PHE A 657      37.190  33.750  50.800  1.00  0.00           C
ATOM   1111  CD1 PHE A 657      37.300  32.610  50.050  1.00  0.00           C
ATOM   1112  HD1 PHE A 657      37.470  32.710  48.990  1.00  0.00           H
ATOM   1113  CE1 PHE A 657      37.250  31.350  50.620  1.00  0.00           C
ATOM   1114  HE1 PHE A 657      37.560  30.510  50.020  1.00  0.00           H
ATOM   1115  CZ  PHE A 657      36.950  31.240  52.000  1.00  0.00           C
ATOM   1116  HZ  PHE A 657      37.080  30.320  52.570  1.00  0.00           H
ATOM   1117  CD2 PHE A 657      36.800  33.580  52.180  1.00  0.00           C
ATOM   1118  HD2 PHE A 657      36.610  34.440  52.800  1.00  0.00           H
ATOM   1119  CE2 PHE A 657      36.770  32.340  52.800  1.00  0.00           C
ATOM   1120  HE2 PHE A 657      36.600  32.240  53.860  1.00  0.00           H
ATOM   1121  C   PHE A 657      38.620  36.620  48.500  1.00  0.00           C
ATOM   1122  O   PHE A 657      37.640  36.960  47.760  1.00  0.00           O
ATOM   1123  N   ALA A 658      39.730  37.400  48.530  1.00  0.00           N
ATOM   1124  HN  ALA A 658      40.500  37.190  49.110  1.00  0.00           H
ATOM   1125  CA  ALA A 658      39.700  38.730  48.000  1.00  0.00           C
ATOM   1126  HA  ALA A 658      38.730  39.190  48.100  1.00  0.00           H
ATOM   1127  CB  ALA A 658      40.770  39.650  48.750  1.00  0.00           C
ATOM   1128  HB1 ALA A 658      40.560  40.740  48.830  1.00  0.00           H
ATOM   1129  HB2 ALA A 658      41.760  39.350  48.320  1.00  0.00           H
ATOM   1130  HB3 ALA A 658      40.660  39.360  49.820  1.00  0.00           H
ATOM   1131  C   ALA A 658      40.080  38.710  46.510  1.00  0.00           C
ATOM   1132  O   ALA A 658      40.830  37.810  46.120  1.00  0.00           O
ATOM   1133  N   GLY A 659      39.570  39.720  45.730  1.00  0.00           N
ATOM   1134  HN  GLY A 659      38.830  40.320  46.040  1.00  0.00           H
ATOM   1135  CA  GLY A 659      40.090  39.940  44.360  1.00  0.00           C
ATOM   1136  HA1 GLY A 659      39.670  40.860  43.990  1.00  0.00           H
ATOM   1137  HA2 GLY A 659      39.870  39.020  43.840  1.00  0.00           H
ATOM   1138  C   GLY A 659      41.590  40.110  44.210  1.00  0.00           C
ATOM   1139  O   GLY A 659      42.310  39.270  43.570  1.00  0.00           O
ATOM   1140  N   GLN A 660      42.180  41.150  44.820  1.00  0.00           N
ATOM   1141  HN  GLN A 660      41.520  41.640  45.380  1.00  0.00           H
ATOM   1142  CA  GLN A 660      43.650  41.300  44.850  1.00  0.00           C
ATOM   1143  HA  GLN A 660      44.060  40.560  44.180  1.00  0.00           H
ATOM   1144  CB  GLN A 660      43.950  42.710  44.420  1.00  0.00           C
ATOM   1145  HB1 GLN A 660      43.150  43.360  44.830  1.00  0.00           H
ATOM   1146  HB2 GLN A 660      43.730  42.760  43.330  1.00  0.00           H
ATOM   1147  CG  GLN A 660      45.340  43.310  44.670  1.00  0.00           C
ATOM   1148  HG1 GLN A 660      45.950  43.150  43.740  1.00  0.00           H
ATOM   1149  HG2 GLN A 660      45.880  42.760  45.460  1.00  0.00           H
ATOM   1150  CD  GLN A 660      45.170  44.840  44.960  1.00  0.00           C
ATOM   1151  OE1 GLN A 660      44.900  45.190  46.100  1.00  0.00           O
ATOM   1152  NE2 GLN A 660      45.390  45.720  43.930  1.00  0.00           N
ATOM   1153 HE21 GLN A 660      45.170  46.690  44.090  1.00  0.00           H
ATOM   1154 HE22 GLN A 660      45.780  45.460  43.060  1.00  0.00           H
ATOM   1155  C   GLN A 660      44.030  40.960  46.300  1.00  0.00           C
ATOM   1156  O   GLN A 660      43.820  41.880  47.110  1.00  0.00           O
ATOM   1157  N   PRO A 661      44.550  39.860  46.730  1.00  0.00           N
ATOM   1158  CD  PRO A 661      44.660  38.690  45.920  1.00  0.00           C
ATOM   1159  HD1 PRO A 661      45.260  38.810  45.000  1.00  0.00           H
ATOM   1160  HD2 PRO A 661      43.660  38.360  45.570  1.00  0.00           H
ATOM   1161  CA  PRO A 661      45.010  39.700  48.090  1.00  0.00           C
ATOM   1162  HA  PRO A 661      44.270  40.070  48.780  1.00  0.00           H
ATOM   1163  CB  PRO A 661      44.880  38.150  48.190  1.00  0.00           C
ATOM   1164  HB1 PRO A 661      43.820  37.810  48.300  1.00  0.00           H
ATOM   1165  HB2 PRO A 661      45.550  37.820  49.000  1.00  0.00           H
ATOM   1166  CG  PRO A 661      45.380  37.700  46.830  1.00  0.00           C
ATOM   1167  HG1 PRO A 661      46.460  37.970  46.750  1.00  0.00           H
ATOM   1168  HG2 PRO A 661      45.040  36.670  46.600  1.00  0.00           H
ATOM   1169  C   PRO A 661      46.430  40.240  48.350  1.00  0.00           C
ATOM   1170  O   PRO A 661      47.120  39.940  49.320  1.00  0.00           O
ATOM   1171  N   LEU A 662      46.910  41.180  47.500  1.00  0.00           N
ATOM   1172  HN  LEU A 662      46.380  41.510  46.720  1.00  0.00           H
ATOM   1173  CA  LEU A 662      48.210  41.890  47.780  1.00  0.00           C
ATOM   1174  HA  LEU A 662      48.880  41.190  48.250  1.00  0.00           H
ATOM   1175  CB  LEU A 662      48.870  42.470  46.460  1.00  0.00           C
ATOM   1176  HB1 LEU A 662      49.720  43.120  46.770  1.00  0.00           H
ATOM   1177  HB2 LEU A 662      48.210  43.190  45.940  1.00  0.00           H
ATOM   1178  CG  LEU A 662      49.210  41.300  45.410  1.00  0.00           C
ATOM   1179  HG  LEU A 662      48.460  40.490  45.480  1.00  0.00           H
ATOM   1180  CD1 LEU A 662      49.090  41.870  43.980  1.00  0.00           C
ATOM   1181 HD11 LEU A 662      49.820  42.680  43.740  1.00  0.00           H
ATOM   1182 HD12 LEU A 662      48.030  42.200  44.060  1.00  0.00           H
ATOM   1183 HD13 LEU A 662      49.290  41.070  43.240  1.00  0.00           H
ATOM   1184  CD2 LEU A 662      50.570  40.620  45.670  1.00  0.00           C
ATOM   1185 HD21 LEU A 662      50.690  40.220  46.700  1.00  0.00           H
ATOM   1186 HD22 LEU A 662      51.330  41.430  45.600  1.00  0.00           H
ATOM   1187 HD23 LEU A 662      50.810  39.900  44.860  1.00  0.00           H
ATOM   1188  C   LEU A 662      48.100  43.080  48.740  1.00  0.00           C
ATOM   1189  O   LEU A 662      49.050  43.430  49.430  1.00  0.00           O
ATOM   1190  N   THR A 663      46.890  43.450  49.040  1.00  0.00           N
ATOM   1191  HN  THR A 663      46.080  43.260  48.490  1.00  0.00           H
ATOM   1192  CA  THR A 663      46.540  44.440  50.070  1.00  0.00           C
ATOM   1193  HA  THR A 663      47.270  45.240  50.060  1.00  0.00           H
ATOM   1194  CB  THR A 663      45.200  45.140  49.830  1.00  0.00           C
ATOM   1195  HB  THR A 663      44.710  45.300  50.810  1.00  0.00           H
ATOM   1196  OG1 THR A 663      44.390  44.410  48.920  1.00  0.00           O
ATOM   1197  HG1 THR A 663      44.180  44.980  48.170  1.00  0.00           H
ATOM   1198  CG2 THR A 663      45.560  46.550  49.240  1.00  0.00           C
ATOM   1199 HG21 THR A 663      44.630  47.140  49.330  1.00  0.00           H
ATOM   1200 HG22 THR A 663      45.930  46.580  48.200  1.00  0.00           H
ATOM   1201 HG23 THR A 663      46.360  46.960  49.900  1.00  0.00           H
ATOM   1202  C   THR A 663      46.660  43.890  51.430  1.00  0.00           C
ATOM   1203  O   THR A 663      45.830  43.220  51.930  1.00  0.00           O
ATOM   1204  N   ILE A 664      47.840  44.130  52.110  1.00  0.00           N
ATOM   1205  HN  ILE A 664      48.420  44.790  51.630  1.00  0.00           H
ATOM   1206  CA  ILE A 664      48.060  43.950  53.510  1.00  0.00           C
ATOM   1207  HA  ILE A 664      47.800  42.910  53.650  1.00  0.00           H
ATOM   1208  CB  ILE A 664      49.530  44.150  53.820  1.00  0.00           C
ATOM   1209  HB  ILE A 664      49.690  45.230  53.650  1.00  0.00           H
ATOM   1210  CG2 ILE A 664      49.820  43.900  55.330  1.00  0.00           C
ATOM   1211 HG21 ILE A 664      50.930  43.930  55.450  1.00  0.00           H
ATOM   1212 HG22 ILE A 664      49.460  42.940  55.760  1.00  0.00           H
ATOM   1213 HG23 ILE A 664      49.390  44.700  55.970  1.00  0.00           H
ATOM   1214  CG1 ILE A 664      50.510  43.420  52.970  1.00  0.00           C
ATOM   1215 HG11 ILE A 664      51.510  43.810  53.270  1.00  0.00           H
ATOM   1216 HG12 ILE A 664      50.380  43.550  51.880  1.00  0.00           H
ATOM   1217  CD  ILE A 664      50.510  41.920  53.130  1.00  0.00           C
ATOM   1218  HD1 ILE A 664      51.100  41.360  52.380  1.00  0.00           H
ATOM   1219  HD2 ILE A 664      49.520  41.410  53.110  1.00  0.00           H
ATOM   1220  HD3 ILE A 664      51.010  41.780  54.120  1.00  0.00           H
ATOM   1221  C   ILE A 664      47.200  44.880  54.400  1.00  0.00           C
ATOM   1222  O   ILE A 664      47.530  46.050  54.440  1.00  0.00           O
ATOM   1223  N   LEU A 665      46.180  44.380  55.110  1.00  0.00           N
ATOM   1224  HN  LEU A 665      45.890  43.430  54.990  1.00  0.00           H
ATOM   1225  CA  LEU A 665      45.350  45.110  56.010  1.00  0.00           C
ATOM   1226  HA  LEU A 665      45.070  46.080  55.640  1.00  0.00           H
ATOM   1227  CB  LEU A 665      44.020  44.330  56.280  1.00  0.00           C
ATOM   1228  HB1 LEU A 665      43.490  44.890  57.080  1.00  0.00           H
ATOM   1229  HB2 LEU A 665      44.310  43.430  56.890  1.00  0.00           H
ATOM   1230  CG  LEU A 665      43.140  43.890  55.050  1.00  0.00           C
ATOM   1231  HG  LEU A 665      43.890  43.420  54.370  1.00  0.00           H
ATOM   1232  CD1 LEU A 665      42.050  42.870  55.600  1.00  0.00           C
ATOM   1233 HD11 LEU A 665      41.210  43.390  56.110  1.00  0.00           H
ATOM   1234 HD12 LEU A 665      42.470  42.110  56.280  1.00  0.00           H
ATOM   1235 HD13 LEU A 665      41.670  42.330  54.700  1.00  0.00           H
ATOM   1236  CD2 LEU A 665      42.530  45.180  54.440  1.00  0.00           C
ATOM   1237 HD21 LEU A 665      41.860  44.900  53.610  1.00  0.00           H
ATOM   1238 HD22 LEU A 665      43.300  45.830  53.980  1.00  0.00           H
ATOM   1239 HD23 LEU A 665      41.920  45.810  55.120  1.00  0.00           H
ATOM   1240  C   LEU A 665      46.080  45.320  57.320  1.00  0.00           C
ATOM   1241  O   LEU A 665      46.830  44.400  57.760  1.00  0.00           O
ATOM   1242  N   GLY A 666      46.090  46.500  57.890  1.00  0.00           N
ATOM   1243  HN  GLY A 666      45.650  47.320  57.540  1.00  0.00           H
ATOM   1244  CA  GLY A 666      46.850  46.720  59.090  1.00  0.00           C
ATOM   1245  HA1 GLY A 666      47.860  46.890  58.730  1.00  0.00           H
ATOM   1246  HA2 GLY A 666      46.850  45.900  59.790  1.00  0.00           H
ATOM   1247  C   GLY A 666      46.350  47.930  59.790  1.00  0.00           C
ATOM   1248  O   GLY A 666      45.340  48.510  59.430  1.00  0.00           O
ATOM   1249  N   SER A 667      46.990  48.340  60.910  1.00  0.00           N
ATOM   1250  HN  SER A 667      47.800  47.860  61.260  1.00  0.00           H
ATOM   1251  CA  SER A 667      46.490  49.470  61.630  1.00  0.00           C
ATOM   1252  HA  SER A 667      45.420  49.570  61.500  1.00  0.00           H
ATOM   1253  CB  SER A 667      46.760  49.470  63.160  1.00  0.00           C
ATOM   1254  HB1 SER A 667      47.860  49.540  63.270  1.00  0.00           H
ATOM   1255  HB2 SER A 667      46.340  48.530  63.540  1.00  0.00           H
ATOM   1256  OG  SER A 667      46.110  50.560  63.850  1.00  0.00           O
ATOM   1257  HG1 SER A 667      45.290  50.210  64.170  1.00  0.00           H
ATOM   1258  C   SER A 667      47.230  50.780  61.130  1.00  0.00           C
ATOM   1259  O   SER A 667      48.350  50.630  60.650  1.00  0.00           O
ATOM   1260  N   THR A 668      46.720  51.990  61.210  1.00  0.00           N
ATOM   1261  HN  THR A 668      45.810  52.100  61.610  1.00  0.00           H
ATOM   1262  CA  THR A 668      47.320  53.210  60.590  1.00  0.00           C
ATOM   1263  HA  THR A 668      48.390  53.130  60.660  1.00  0.00           H
ATOM   1264  CB  THR A 668      46.890  53.680  59.110  1.00  0.00           C
ATOM   1265  HB  THR A 668      47.490  53.110  58.370  1.00  0.00           H
ATOM   1266  OG1 THR A 668      47.470  54.950  58.770  1.00  0.00           O
ATOM   1267  HG1 THR A 668      47.280  55.070  57.830  1.00  0.00           H
ATOM   1268  CG2 THR A 668      45.370  53.730  58.930  1.00  0.00           C
ATOM   1269 HG21 THR A 668      45.170  54.060  57.880  1.00  0.00           H
ATOM   1270 HG22 THR A 668      44.750  54.350  59.610  1.00  0.00           H
ATOM   1271 HG23 THR A 668      44.920  52.720  59.010  1.00  0.00           H
ATOM   1272  C   THR A 668      46.880  54.350  61.550  1.00  0.00           C
ATOM   1273  O   THR A 668      45.790  54.230  62.070  1.00  0.00           O
ATOM   1274  N   GLY A 669      47.670  55.450  61.710  1.00  0.00           N
ATOM   1275  HN  GLY A 669      48.500  55.470  61.180  1.00  0.00           H
ATOM   1276  CA  GLY A 669      47.400  56.570  62.620  1.00  0.00           C
ATOM   1277  HA1 GLY A 669      48.170  57.250  62.290  1.00  0.00           H
ATOM   1278  HA2 GLY A 669      47.650  56.140  63.580  1.00  0.00           H
ATOM   1279  C   GLY A 669      46.080  57.240  62.620  1.00  0.00           C
ATOM   1280  O   GLY A 669      45.590  57.400  63.760  1.00  0.00           O
ATOM   1281  N   PRO A 670      45.380  57.540  61.530  1.00  0.00           N
ATOM   1282  CD  PRO A 670      46.040  57.850  60.280  1.00  0.00           C
ATOM   1283  HD1 PRO A 670      46.290  56.910  59.740  1.00  0.00           H
ATOM   1284  HD2 PRO A 670      46.970  58.420  60.500  1.00  0.00           H
ATOM   1285  CA  PRO A 670      44.000  58.040  61.560  1.00  0.00           C
ATOM   1286  HA  PRO A 670      44.110  58.920  62.170  1.00  0.00           H
ATOM   1287  CB  PRO A 670      43.710  58.420  60.170  1.00  0.00           C
ATOM   1288  HB1 PRO A 670      43.100  59.350  60.170  1.00  0.00           H
ATOM   1289  HB2 PRO A 670      43.180  57.750  59.450  1.00  0.00           H
ATOM   1290  CG  PRO A 670      45.090  58.780  59.580  1.00  0.00           C
ATOM   1291  HG1 PRO A 670      45.010  58.580  58.490  1.00  0.00           H
ATOM   1292  HG2 PRO A 670      45.470  59.810  59.800  1.00  0.00           H
ATOM   1293  C   PRO A 670      43.010  57.120  62.240  1.00  0.00           C
ATOM   1294  O   PRO A 670      42.220  57.650  63.000  1.00  0.00           O
ATOM   1295  N   VAL A 671      43.000  55.830  61.850  1.00  0.00           N
ATOM   1296  HN  VAL A 671      43.690  55.670  61.150  1.00  0.00           H
ATOM   1297  CA  VAL A 671      42.090  54.790  62.360  1.00  0.00           C
ATOM   1298  HA  VAL A 671      41.080  55.160  62.260  1.00  0.00           H
ATOM   1299  CB  VAL A 671      42.180  53.500  61.570  1.00  0.00           C
ATOM   1300  HB  VAL A 671      43.200  53.070  61.560  1.00  0.00           H
ATOM   1301  CG1 VAL A 671      41.310  52.350  62.240  1.00  0.00           C
ATOM   1302 HG11 VAL A 671      41.700  52.090  63.250  1.00  0.00           H
ATOM   1303 HG12 VAL A 671      41.380  51.420  61.620  1.00  0.00           H
ATOM   1304 HG13 VAL A 671      40.250  52.640  62.380  1.00  0.00           H
ATOM   1305  CG2 VAL A 671      41.750  53.790  60.130  1.00  0.00           C
ATOM   1306 HG21 VAL A 671      40.660  53.990  60.070  1.00  0.00           H
ATOM   1307 HG22 VAL A 671      42.020  52.900  59.520  1.00  0.00           H
ATOM   1308 HG23 VAL A 671      42.440  54.490  59.620  1.00  0.00           H
ATOM   1309  C   VAL A 671      42.340  54.600  63.900  1.00  0.00           C
ATOM   1310  O   VAL A 671      41.450  54.540  64.770  1.00  0.00           O
ATOM   1311  N   LEU A 672      43.640  54.520  64.290  1.00  0.00           N
ATOM   1312  HN  LEU A 672      44.360  54.320  63.640  1.00  0.00           H
ATOM   1313  CA  LEU A 672      44.060  54.350  65.690  1.00  0.00           C
ATOM   1314  HA  LEU A 672      43.570  53.460  66.030  1.00  0.00           H
ATOM   1315  CB  LEU A 672      45.600  54.070  65.740  1.00  0.00           C
ATOM   1316  HB1 LEU A 672      45.970  55.020  65.300  1.00  0.00           H
ATOM   1317  HB2 LEU A 672      45.660  53.140  65.120  1.00  0.00           H
ATOM   1318  CG  LEU A 672      46.310  53.920  67.110  1.00  0.00           C
ATOM   1319  HG  LEU A 672      45.850  54.580  67.870  1.00  0.00           H
ATOM   1320  CD1 LEU A 672      46.250  52.470  67.590  1.00  0.00           C
ATOM   1321 HD11 LEU A 672      45.220  52.310  67.970  1.00  0.00           H
ATOM   1322 HD12 LEU A 672      47.060  52.280  68.330  1.00  0.00           H
ATOM   1323 HD13 LEU A 672      46.450  51.760  66.760  1.00  0.00           H
ATOM   1324  CD2 LEU A 672      47.760  54.350  66.960  1.00  0.00           C
ATOM   1325 HD21 LEU A 672      48.020  55.330  66.500  1.00  0.00           H
ATOM   1326 HD22 LEU A 672      48.360  53.660  66.330  1.00  0.00           H
ATOM   1327 HD23 LEU A 672      48.270  54.490  67.930  1.00  0.00           H
ATOM   1328  C   LEU A 672      43.640  55.520  66.600  1.00  0.00           C
ATOM   1329  O   LEU A 672      43.120  55.320  67.670  1.00  0.00           O
ATOM   1330  N   VAL A 673      43.820  56.760  66.120  1.00  0.00           N
ATOM   1331  HN  VAL A 673      44.050  56.910  65.150  1.00  0.00           H
ATOM   1332  CA  VAL A 673      43.420  57.990  66.780  1.00  0.00           C
ATOM   1333  HA  VAL A 673      43.770  58.000  67.800  1.00  0.00           H
ATOM   1334  CB  VAL A 673      44.150  59.230  66.230  1.00  0.00           C
ATOM   1335  HB  VAL A 673      44.120  59.280  65.110  1.00  0.00           H
ATOM   1336  CG1 VAL A 673      43.540  60.500  66.770  1.00  0.00           C
ATOM   1337 HG11 VAL A 673      43.310  60.250  67.830  1.00  0.00           H
ATOM   1338 HG12 VAL A 673      42.580  60.670  66.250  1.00  0.00           H
ATOM   1339 HG13 VAL A 673      44.220  61.370  66.620  1.00  0.00           H
ATOM   1340  CG2 VAL A 673      45.650  59.170  66.620  1.00  0.00           C
ATOM   1341 HG21 VAL A 673      45.800  59.140  67.720  1.00  0.00           H
ATOM   1342 HG22 VAL A 673      46.220  60.090  66.330  1.00  0.00           H
ATOM   1343 HG23 VAL A 673      46.210  58.350  66.120  1.00  0.00           H
ATOM   1344  C   VAL A 673      41.930  58.120  66.830  1.00  0.00           C
ATOM   1345  O   VAL A 673      41.330  58.470  67.850  1.00  0.00           O
ATOM   1346  N   PHE A 674      41.210  57.760  65.690  1.00  0.00           N
ATOM   1347  HN  PHE A 674      41.700  57.510  64.850  1.00  0.00           H
ATOM   1348  CA  PHE A 674      39.720  57.640  65.590  1.00  0.00           C
ATOM   1349  HA  PHE A 674      39.450  58.680  65.660  1.00  0.00           H
ATOM   1350  CB  PHE A 674      39.310  57.130  64.170  1.00  0.00           C
ATOM   1351  HB1 PHE A 674      39.640  56.080  64.010  1.00  0.00           H
ATOM   1352  HB2 PHE A 674      39.820  57.880  63.540  1.00  0.00           H
ATOM   1353  CG  PHE A 674      37.820  57.250  63.880  1.00  0.00           C
ATOM   1354  CD1 PHE A 674      36.860  56.690  64.600  1.00  0.00           C
ATOM   1355  HD1 PHE A 674      37.100  56.080  65.460  1.00  0.00           H
ATOM   1356  CE1 PHE A 674      35.510  56.850  64.280  1.00  0.00           C
ATOM   1357  HE1 PHE A 674      34.710  56.350  64.800  1.00  0.00           H
ATOM   1358  CZ  PHE A 674      35.160  57.520  63.050  1.00  0.00           C
ATOM   1359  HZ  PHE A 674      34.120  57.670  62.800  1.00  0.00           H
ATOM   1360  CD2 PHE A 674      37.430  58.000  62.700  1.00  0.00           C
ATOM   1361  HD2 PHE A 674      38.220  58.500  62.160  1.00  0.00           H
ATOM   1362  CE2 PHE A 674      36.130  58.080  62.300  1.00  0.00           C
ATOM   1363  HE2 PHE A 674      35.970  58.760  61.490  1.00  0.00           H
ATOM   1364  C   PHE A 674      39.150  56.910  66.780  1.00  0.00           C
ATOM   1365  O   PHE A 674      38.260  57.300  67.510  1.00  0.00           O
ATOM   1366  N   GLU A 675      39.710  55.680  67.070  1.00  0.00           N
ATOM   1367  HN  GLU A 675      40.530  55.480  66.520  1.00  0.00           H
ATOM   1368  CA  GLU A 675      39.490  54.790  68.180  1.00  0.00           C
ATOM   1369  HA  GLU A 675      38.420  54.710  68.190  1.00  0.00           H
ATOM   1370  CB  GLU A 675      39.980  53.380  67.860  1.00  0.00           C
ATOM   1371  HB1 GLU A 675      39.650  52.860  68.790  1.00  0.00           H
ATOM   1372  HB2 GLU A 675      41.050  53.160  67.700  1.00  0.00           H
ATOM   1373  CG  GLU A 675      39.260  52.670  66.670  1.00  0.00           C
ATOM   1374  HG1 GLU A 675      39.830  52.720  65.720  1.00  0.00           H
ATOM   1375  HG2 GLU A 675      38.290  53.200  66.540  1.00  0.00           H
ATOM   1376  CD  GLU A 675      38.900  51.190  66.930  1.00  0.00           C
ATOM   1377  OE1 GLU A 675      37.940  50.990  67.720  1.00  0.00           O
ATOM   1378  OE2 GLU A 675      39.480  50.260  66.290  1.00  0.00           O
ATOM   1379  C   GLU A 675      39.810  55.310  69.610  1.00  0.00           C
ATOM   1380  O   GLU A 675      38.960  55.180  70.500  1.00  0.00           O
ATOM   1381  N   LYS A 676      40.970  55.970  69.770  1.00  0.00           N
ATOM   1382  HN  LYS A 676      41.620  55.840  69.030  1.00  0.00           H
ATOM   1383  CA  LYS A 676      41.310  56.790  70.940  1.00  0.00           C
ATOM   1384  HA  LYS A 676      41.300  56.100  71.770  1.00  0.00           H
ATOM   1385  CB  LYS A 676      42.760  57.420  70.810  1.00  0.00           C
ATOM   1386  HB1 LYS A 676      42.790  57.940  69.830  1.00  0.00           H
ATOM   1387  HB2 LYS A 676      43.540  56.630  70.730  1.00  0.00           H
ATOM   1388  CG  LYS A 676      43.160  58.270  72.000  1.00  0.00           C
ATOM   1389  HG1 LYS A 676      43.210  57.730  72.970  1.00  0.00           H
ATOM   1390  HG2 LYS A 676      42.460  59.130  72.130  1.00  0.00           H
ATOM   1391  CD  LYS A 676      44.600  58.800  71.840  1.00  0.00           C
ATOM   1392  HD1 LYS A 676      44.670  59.510  70.990  1.00  0.00           H
ATOM   1393  HD2 LYS A 676      45.240  57.940  71.560  1.00  0.00           H
ATOM   1394  CE  LYS A 676      45.170  59.500  73.110  1.00  0.00           C
ATOM   1395  HE1 LYS A 676      44.740  58.990  74.000  1.00  0.00           H
ATOM   1396  HE2 LYS A 676      44.860  60.570  73.050  1.00  0.00           H
ATOM   1397  NZ  LYS A 676      46.620  59.410  73.180  1.00  0.00           N
ATOM   1398  HZ1 LYS A 676      47.140  59.800  72.370  1.00  0.00           H
ATOM   1399  HZ2 LYS A 676      46.920  58.430  73.340  1.00  0.00           H
ATOM   1400  HZ3 LYS A 676      46.880  60.060  73.950  1.00  0.00           H
ATOM   1401  C   LYS A 676      40.310  57.900  71.230  1.00  0.00           C
ATOM   1402  O   LYS A 676      39.980  58.070  72.420  1.00  0.00           O
ATOM   1403  N   ILE A 677      39.900  58.630  70.170  1.00  0.00           N
ATOM   1404  HN  ILE A 677      40.210  58.420  69.250  1.00  0.00           H
ATOM   1405  CA  ILE A 677      38.940  59.690  70.320  1.00  0.00           C
ATOM   1406  HA  ILE A 677      39.320  60.350  71.090  1.00  0.00           H
ATOM   1407  CB  ILE A 677      38.850  60.530  69.050  1.00  0.00           C
ATOM   1408  HB  ILE A 677      38.630  59.840  68.210  1.00  0.00           H
ATOM   1409  CG2 ILE A 677      37.640  61.470  69.120  1.00  0.00           C
ATOM   1410 HG21 ILE A 677      37.790  62.250  69.900  1.00  0.00           H
ATOM   1411 HG22 ILE A 677      36.630  61.070  69.380  1.00  0.00           H
ATOM   1412 HG23 ILE A 677      37.640  62.020  68.140  1.00  0.00           H
ATOM   1413  CG1 ILE A 677      40.160  61.380  68.910  1.00  0.00           C
ATOM   1414 HG11 ILE A 677      41.000  60.700  69.140  1.00  0.00           H
ATOM   1415 HG12 ILE A 677      40.140  62.070  69.770  1.00  0.00           H
ATOM   1416  CD  ILE A 677      40.350  62.090  67.590  1.00  0.00           C
ATOM   1417  HD1 ILE A 677      39.490  62.770  67.460  1.00  0.00           H
ATOM   1418  HD2 ILE A 677      40.330  61.260  66.850  1.00  0.00           H
ATOM   1419  HD3 ILE A 677      41.280  62.710  67.610  1.00  0.00           H
ATOM   1420  C   ILE A 677      37.550  59.150  70.810  1.00  0.00           C
ATOM   1421  O   ILE A 677      36.960  59.670  71.760  1.00  0.00           O
ATOM   1422  N   LEU A 678      37.100  58.070  70.080  1.00  0.00           N
ATOM   1423  HN  LEU A 678      37.640  57.680  69.340  1.00  0.00           H
ATOM   1424  CA  LEU A 678      35.880  57.390  70.260  1.00  0.00           C
ATOM   1425  HA  LEU A 678      34.980  57.980  70.190  1.00  0.00           H
ATOM   1426  CB  LEU A 678      35.790  56.380  69.180  1.00  0.00           C
ATOM   1427  HB1 LEU A 678      36.610  55.640  69.240  1.00  0.00           H
ATOM   1428  HB2 LEU A 678      35.860  56.960  68.230  1.00  0.00           H
ATOM   1429  CG  LEU A 678      34.430  55.540  69.100  1.00  0.00           C
ATOM   1430  HG  LEU A 678      34.370  54.980  70.050  1.00  0.00           H
ATOM   1431  CD1 LEU A 678      33.120  56.320  68.970  1.00  0.00           C
ATOM   1432 HD11 LEU A 678      33.180  56.840  67.990  1.00  0.00           H
ATOM   1433 HD12 LEU A 678      33.040  57.050  69.810  1.00  0.00           H
ATOM   1434 HD13 LEU A 678      32.250  55.630  69.020  1.00  0.00           H
ATOM   1435  CD2 LEU A 678      34.680  54.510  67.990  1.00  0.00           C
ATOM   1436 HD21 LEU A 678      33.780  53.880  68.070  1.00  0.00           H
ATOM   1437 HD22 LEU A 678      35.580  53.850  68.100  1.00  0.00           H
ATOM   1438 HD23 LEU A 678      34.740  55.000  67.000  1.00  0.00           H
ATOM   1439  C   LEU A 678      35.800  56.770  71.650  1.00  0.00           C
ATOM   1440  O   LEU A 678      34.780  56.940  72.340  1.00  0.00           O
ATOM   1441  N   TYR A 679      36.830  56.080  72.140  1.00  0.00           N
ATOM   1442  HN  TYR A 679      37.600  55.780  71.590  1.00  0.00           H
ATOM   1443  CA  TYR A 679      36.930  55.670  73.500  1.00  0.00           C
ATOM   1444  HA  TYR A 679      36.020  55.140  73.760  1.00  0.00           H
ATOM   1445  CB  TYR A 679      38.210  54.680  73.550  1.00  0.00           C
ATOM   1446  HB1 TYR A 679      39.080  55.290  73.220  1.00  0.00           H
ATOM   1447  HB2 TYR A 679      37.930  53.860  72.850  1.00  0.00           H
ATOM   1448  CG  TYR A 679      38.530  54.040  74.900  1.00  0.00           C
ATOM   1449  CD1 TYR A 679      39.660  54.530  75.560  1.00  0.00           C
ATOM   1450  HD1 TYR A 679      40.220  55.380  75.220  1.00  0.00           H
ATOM   1451  CE1 TYR A 679      40.080  53.810  76.720  1.00  0.00           C
ATOM   1452  HE1 TYR A 679      41.050  54.100  77.130  1.00  0.00           H
ATOM   1453  CZ  TYR A 679      39.310  52.770  77.230  1.00  0.00           C
ATOM   1454  OH  TYR A 679      39.550  52.170  78.450  1.00  0.00           O
ATOM   1455  HH  TYR A 679      40.460  52.460  78.590  1.00  0.00           H
ATOM   1456  CD2 TYR A 679      37.750  53.080  75.490  1.00  0.00           C
ATOM   1457  HD2 TYR A 679      36.780  52.840  75.070  1.00  0.00           H
ATOM   1458  CE2 TYR A 679      38.110  52.540  76.720  1.00  0.00           C
ATOM   1459  HE2 TYR A 679      37.430  51.870  77.230  1.00  0.00           H
ATOM   1460  C   TYR A 679      37.030  56.770  74.590  1.00  0.00           C
ATOM   1461  O   TYR A 679      36.410  56.680  75.620  1.00  0.00           O
ATOM   1462  N   LYS A 680      37.790  57.890  74.360  1.00  0.00           N
ATOM   1463  HN  LYS A 680      38.270  58.100  73.510  1.00  0.00           H
ATOM   1464  CA  LYS A 680      37.870  59.070  75.230  1.00  0.00           C
ATOM   1465  HA  LYS A 680      38.160  58.750  76.210  1.00  0.00           H
ATOM   1466  CB  LYS A 680      38.960  60.040  74.690  1.00  0.00           C
ATOM   1467  HB1 LYS A 680      38.950  60.180  73.580  1.00  0.00           H
ATOM   1468  HB2 LYS A 680      39.840  59.350  74.730  1.00  0.00           H
ATOM   1469  CG  LYS A 680      39.190  61.360  75.480  1.00  0.00           C
ATOM   1470  HG1 LYS A 680      38.200  61.820  75.310  1.00  0.00           H
ATOM   1471  HG2 LYS A 680      39.980  62.010  75.050  1.00  0.00           H
ATOM   1472  CD  LYS A 680      39.310  61.110  76.930  1.00  0.00           C
ATOM   1473  HD1 LYS A 680      40.030  60.290  77.020  1.00  0.00           H
ATOM   1474  HD2 LYS A 680      38.430  60.640  77.420  1.00  0.00           H
ATOM   1475  CE  LYS A 680      39.830  62.310  77.790  1.00  0.00           C
ATOM   1476  HE1 LYS A 680      40.850  62.660  77.490  1.00  0.00           H
ATOM   1477  HE2 LYS A 680      39.820  61.870  78.800  1.00  0.00           H
ATOM   1478  NZ  LYS A 680      38.890  63.440  77.660  1.00  0.00           N
ATOM   1479  HZ1 LYS A 680      39.060  63.870  76.740  1.00  0.00           H
ATOM   1480  HZ2 LYS A 680      39.100  64.170  78.370  1.00  0.00           H
ATOM   1481  HZ3 LYS A 680      37.920  63.090  77.840  1.00  0.00           H
ATOM   1482  C   LYS A 680      36.510  59.740  75.300  1.00  0.00           C
ATOM   1483  O   LYS A 680      36.130  60.130  76.440  1.00  0.00           O
ATOM   1484  N   PHE A 681      35.700  59.940  74.190  1.00  0.00           N
ATOM   1485  HN  PHE A 681      36.040  59.710  73.280  1.00  0.00           H
ATOM   1486  CA  PHE A 681      34.310  60.310  74.350  1.00  0.00           C
ATOM   1487  HA  PHE A 681      34.350  61.250  74.890  1.00  0.00           H
ATOM   1488  CB  PHE A 681      33.660  60.540  72.950  1.00  0.00           C
ATOM   1489  HB1 PHE A 681      33.890  59.680  72.280  1.00  0.00           H
ATOM   1490  HB2 PHE A 681      34.120  61.490  72.570  1.00  0.00           H
ATOM   1491  CG  PHE A 681      32.160  60.620  72.980  1.00  0.00           C
ATOM   1492  CD1 PHE A 681      31.600  61.800  73.420  1.00  0.00           C
ATOM   1493  HD1 PHE A 681      32.200  62.620  73.790  1.00  0.00           H
ATOM   1494  CE1 PHE A 681      30.180  61.950  73.370  1.00  0.00           C
ATOM   1495  HE1 PHE A 681      29.710  62.860  73.690  1.00  0.00           H
ATOM   1496  CZ  PHE A 681      29.360  60.820  73.120  1.00  0.00           C
ATOM   1497  HZ  PHE A 681      28.300  60.920  73.270  1.00  0.00           H
ATOM   1498  CD2 PHE A 681      31.370  59.480  72.570  1.00  0.00           C
ATOM   1499  HD2 PHE A 681      31.910  58.560  72.410  1.00  0.00           H
ATOM   1500  CE2 PHE A 681      29.950  59.570  72.800  1.00  0.00           C
ATOM   1501  HE2 PHE A 681      29.310  58.740  72.560  1.00  0.00           H
ATOM   1502  C   PHE A 681      33.540  59.380  75.230  1.00  0.00           C
ATOM   1503  O   PHE A 681      32.880  59.840  76.150  1.00  0.00           O
ATOM   1504  N   CYS A 682      33.690  57.980  75.040  1.00  0.00           N
ATOM   1505  HN  CYS A 682      34.250  57.570  74.300  1.00  0.00           H
ATOM   1506  CA  CYS A 682      32.920  57.110  75.850  1.00  0.00           C
ATOM   1507  HA  CYS A 682      31.890  57.430  75.760  1.00  0.00           H
ATOM   1508  CB  CYS A 682      33.160  55.720  75.290  1.00  0.00           C
ATOM   1509  HB1 CYS A 682      32.790  54.920  75.960  1.00  0.00           H
ATOM   1510  HB2 CYS A 682      34.240  55.570  75.040  1.00  0.00           H
ATOM   1511  SG  CYS A 682      32.330  55.570  73.620  1.00  0.00           S
ATOM   1512  HG1 CYS A 682      32.940  56.630  73.120  1.00  0.00           H
ATOM   1513  C   CYS A 682      33.250  57.190  77.350  1.00  0.00           C
ATOM   1514  O   CYS A 682      32.420  57.120  78.260  1.00  0.00           O
ATOM   1515  N   ARG A 683      34.580  57.290  77.580  1.00  0.00           N
ATOM   1516  HN  ARG A 683      35.220  57.360  76.820  1.00  0.00           H
ATOM   1517  CA  ARG A 683      35.200  57.460  78.850  1.00  0.00           C
ATOM   1518  HA  ARG A 683      34.750  56.680  79.460  1.00  0.00           H
ATOM   1519  CB  ARG A 683      36.750  57.330  78.810  1.00  0.00           C
ATOM   1520  HB1 ARG A 683      37.100  57.780  79.770  1.00  0.00           H
ATOM   1521  HB2 ARG A 683      37.050  58.000  77.990  1.00  0.00           H
ATOM   1522  CG  ARG A 683      37.200  55.880  78.690  1.00  0.00           C
ATOM   1523  HG1 ARG A 683      38.240  55.630  78.390  1.00  0.00           H
ATOM   1524  HG2 ARG A 683      36.490  55.480  77.940  1.00  0.00           H
ATOM   1525  CD  ARG A 683      36.950  55.130  80.020  1.00  0.00           C
ATOM   1526  HD1 ARG A 683      36.930  54.060  79.720  1.00  0.00           H
ATOM   1527  HD2 ARG A 683      36.050  55.450  80.590  1.00  0.00           H
ATOM   1528  NE  ARG A 683      38.210  55.300  80.820  1.00  0.00           N
ATOM   1529  HE  ARG A 683      39.060  54.960  80.410  1.00  0.00           H
ATOM   1530  CZ  ARG A 683      38.270  55.640  82.070  1.00  0.00           C
ATOM   1531  NH1 ARG A 683      37.230  56.010  82.820  1.00  0.00           N
ATOM   1532 HH11 ARG A 683      36.320  56.260  82.450  1.00  0.00           H
ATOM   1533 HH12 ARG A 683      37.380  56.060  83.800  1.00  0.00           H
ATOM   1534  NH2 ARG A 683      39.460  55.490  82.710  1.00  0.00           N
ATOM   1535 HH21 ARG A 683      40.200  54.980  82.260  1.00  0.00           H
ATOM   1536 HH22 ARG A 683      39.570  55.710  83.680  1.00  0.00           H
ATOM   1537  C   ARG A 683      34.750  58.720  79.530  1.00  0.00           C
ATOM   1538  O   ARG A 683      34.340  58.640  80.680  1.00  0.00           O
ATOM   1539  N   ASP A 684      34.600  59.860  78.840  1.00  0.00           N
ATOM   1540  HN  ASP A 684      34.900  59.810  77.890  1.00  0.00           H
ATOM   1541  CA  ASP A 684      34.100  61.110  79.500  1.00  0.00           C
ATOM   1542  HA  ASP A 684      34.550  61.190  80.480  1.00  0.00           H
ATOM   1543  CB  ASP A 684      34.310  62.320  78.590  1.00  0.00           C
ATOM   1544  HB1 ASP A 684      33.830  63.240  78.990  1.00  0.00           H
ATOM   1545  HB2 ASP A 684      33.950  62.070  77.570  1.00  0.00           H
ATOM   1546  CG  ASP A 684      35.770  62.760  78.330  1.00  0.00           C
ATOM   1547  OD1 ASP A 684      36.660  62.510  79.180  1.00  0.00           O
ATOM   1548  OD2 ASP A 684      35.940  63.470  77.300  1.00  0.00           O
ATOM   1549  C   ASP A 684      32.490  61.230  79.670  1.00  0.00           C
ATOM   1550  O   ASP A 684      31.960  62.040  80.480  1.00  0.00           O
ATOM   1551  N   TYR A 685      31.650  60.490  78.900  1.00  0.00           N
ATOM   1552  HN  TYR A 685      32.120  60.090  78.100  1.00  0.00           H
ATOM   1553  CA  TYR A 685      30.230  60.530  79.040  1.00  0.00           C
ATOM   1554  HA  TYR A 685      29.770  61.290  79.660  1.00  0.00           H
ATOM   1555  CB  TYR A 685      29.530  60.810  77.640  1.00  0.00           C
ATOM   1556  HB1 TYR A 685      28.490  60.440  77.720  1.00  0.00           H
ATOM   1557  HB2 TYR A 685      30.100  60.210  76.900  1.00  0.00           H
ATOM   1558  CG  TYR A 685      29.540  62.270  77.090  1.00  0.00           C
ATOM   1559  CD1 TYR A 685      30.750  62.970  76.760  1.00  0.00           C
ATOM   1560  HD1 TYR A 685      31.700  62.470  76.890  1.00  0.00           H
ATOM   1561  CE1 TYR A 685      30.670  64.210  76.230  1.00  0.00           C
ATOM   1562  HE1 TYR A 685      31.650  64.620  76.040  1.00  0.00           H
ATOM   1563  CZ  TYR A 685      29.440  64.850  75.920  1.00  0.00           C
ATOM   1564  OH  TYR A 685      29.480  66.200  75.440  1.00  0.00           O
ATOM   1565  HH  TYR A 685      30.330  66.270  75.030  1.00  0.00           H
ATOM   1566  CD2 TYR A 685      28.290  62.920  76.800  1.00  0.00           C
ATOM   1567  HD2 TYR A 685      27.360  62.390  76.900  1.00  0.00           H
ATOM   1568  CE2 TYR A 685      28.260  64.170  76.200  1.00  0.00           C
ATOM   1569  HE2 TYR A 685      27.360  64.680  75.890  1.00  0.00           H
ATOM   1570  C   TYR A 685      29.710  59.230  79.720  1.00  0.00           C
ATOM   1571  O   TYR A 685      28.500  59.150  79.970  1.00  0.00           O
ATOM   1572  N   GLN A 686      30.550  58.250  80.020  1.00  0.00           N
ATOM   1573  HN  GLN A 686      31.500  58.290  79.700  1.00  0.00           H
ATOM   1574  CA  GLN A 686      30.200  57.040  80.740  1.00  0.00           C
ATOM   1575  HA  GLN A 686      31.110  56.490  80.960  1.00  0.00           H
ATOM   1576  CB  GLN A 686      29.490  57.230  82.070  1.00  0.00           C
ATOM   1577  HB1 GLN A 686      29.320  56.270  82.610  1.00  0.00           H
ATOM   1578  HB2 GLN A 686      28.470  57.590  81.860  1.00  0.00           H
ATOM   1579  CG  GLN A 686      30.110  58.230  83.110  1.00  0.00           C
ATOM   1580  HG1 GLN A 686      29.440  58.240  83.990  1.00  0.00           H
ATOM   1581  HG2 GLN A 686      30.020  59.240  82.660  1.00  0.00           H
ATOM   1582  CD  GLN A 686      31.570  57.930  83.570  1.00  0.00           C
ATOM   1583  OE1 GLN A 686      32.420  58.010  82.690  1.00  0.00           O
ATOM   1584  NE2 GLN A 686      31.900  57.580  84.840  1.00  0.00           N
ATOM   1585 HE21 GLN A 686      32.830  57.330  85.090  1.00  0.00           H
ATOM   1586 HE22 GLN A 686      31.150  57.500  85.500  1.00  0.00           H
ATOM   1587  C   GLN A 686      29.350  56.050  79.860  1.00  0.00           C
ATOM   1588  O   GLN A 686      28.470  55.370  80.280  1.00  0.00           O
ATOM   1589  N   LEU A 687      29.710  55.970  78.610  1.00  0.00           N
ATOM   1590  HN  LEU A 687      30.450  56.540  78.270  1.00  0.00           H
ATOM   1591  CA  LEU A 687      29.230  55.080  77.590  1.00  0.00           C
ATOM   1592  HA  LEU A 687      28.290  54.690  77.960  1.00  0.00           H
ATOM   1593  CB  LEU A 687      29.020  55.930  76.310  1.00  0.00           C
ATOM   1594  HB1 LEU A 687      28.670  55.200  75.560  1.00  0.00           H
ATOM   1595  HB2 LEU A 687      30.010  56.370  76.050  1.00  0.00           H
ATOM   1596  CG  LEU A 687      28.010  57.140  76.400  1.00  0.00           C
ATOM   1597  HG  LEU A 687      28.280  57.800  77.250  1.00  0.00           H
ATOM   1598  CD1 LEU A 687      28.200  57.970  75.230  1.00  0.00           C
ATOM   1599 HD11 LEU A 687      28.120  57.270  74.360  1.00  0.00           H
ATOM   1600 HD12 LEU A 687      29.250  58.320  75.250  1.00  0.00           H
ATOM   1601 HD13 LEU A 687      27.550  58.870  75.190  1.00  0.00           H
ATOM   1602  CD2 LEU A 687      26.520  56.710  76.660  1.00  0.00           C
ATOM   1603 HD21 LEU A 687      26.200  56.190  75.720  1.00  0.00           H
ATOM   1604 HD22 LEU A 687      25.950  57.660  76.680  1.00  0.00           H
ATOM   1605 HD23 LEU A 687      26.410  56.110  77.590  1.00  0.00           H
ATOM   1606  C   LEU A 687      30.040  53.860  77.420  1.00  0.00           C
ATOM   1607  O   LEU A 687      31.240  53.870  77.680  1.00  0.00           O
ATOM   1608  N   SER A 688      29.490  52.810  76.790  1.00  0.00           N
ATOM   1609  HN  SER A 688      28.520  52.880  76.530  1.00  0.00           H
ATOM   1610  CA  SER A 688      30.190  51.560  76.550  1.00  0.00           C
ATOM   1611  HA  SER A 688      30.970  51.390  77.280  1.00  0.00           H
ATOM   1612  CB  SER A 688      29.180  50.360  76.770  1.00  0.00           C
ATOM   1613  HB1 SER A 688      28.560  50.400  75.850  1.00  0.00           H
ATOM   1614  HB2 SER A 688      28.620  50.660  77.690  1.00  0.00           H
ATOM   1615  OG  SER A 688      29.760  49.100  76.830  1.00  0.00           O
ATOM   1616  HG1 SER A 688      29.020  48.470  76.790  1.00  0.00           H
ATOM   1617  C   SER A 688      30.770  51.420  75.140  1.00  0.00           C
ATOM   1618  O   SER A 688      30.070  51.290  74.190  1.00  0.00           O
ATOM   1619  N   TYR A 689      32.100  51.650  74.960  1.00  0.00           N
ATOM   1620  HN  TYR A 689      32.610  51.810  75.810  1.00  0.00           H
ATOM   1621  CA  TYR A 689      32.860  51.870  73.720  1.00  0.00           C
ATOM   1622  HA  TYR A 689      32.580  52.810  73.270  1.00  0.00           H
ATOM   1623  CB  TYR A 689      34.370  52.060  74.140  1.00  0.00           C
ATOM   1624  HB1 TYR A 689      34.490  51.470  75.060  1.00  0.00           H
ATOM   1625  HB2 TYR A 689      34.450  53.120  74.520  1.00  0.00           H
ATOM   1626  CG  TYR A 689      35.420  51.770  73.070  1.00  0.00           C
ATOM   1627  CD1 TYR A 689      35.550  52.540  71.970  1.00  0.00           C
ATOM   1628  HD1 TYR A 689      34.770  53.270  71.800  1.00  0.00           H
ATOM   1629  CE1 TYR A 689      36.530  52.410  71.020  1.00  0.00           C
ATOM   1630  HE1 TYR A 689      36.630  52.980  70.110  1.00  0.00           H
ATOM   1631  CZ  TYR A 689      37.500  51.400  71.220  1.00  0.00           C
ATOM   1632  OH  TYR A 689      38.550  51.220  70.310  1.00  0.00           O
ATOM   1633  HH  TYR A 689      38.270  50.960  69.430  1.00  0.00           H
ATOM   1634  CD2 TYR A 689      36.430  50.870  73.360  1.00  0.00           C
ATOM   1635  HD2 TYR A 689      36.480  50.430  74.350  1.00  0.00           H
ATOM   1636  CE2 TYR A 689      37.500  50.680  72.460  1.00  0.00           C
ATOM   1637  HE2 TYR A 689      38.260  49.940  72.620  1.00  0.00           H
ATOM   1638  C   TYR A 689      32.730  50.720  72.730  1.00  0.00           C
ATOM   1639  O   TYR A 689      32.350  50.930  71.620  1.00  0.00           O
ATOM   1640  N   LEU A 690      32.900  49.450  73.190  1.00  0.00           N
ATOM   1641  HN  LEU A 690      33.050  49.270  74.160  1.00  0.00           H
ATOM   1642  CA  LEU A 690      32.900  48.400  72.230  1.00  0.00           C
ATOM   1643  HA  LEU A 690      33.490  48.640  71.360  1.00  0.00           H
ATOM   1644  CB  LEU A 690      33.820  47.210  72.820  1.00  0.00           C
ATOM   1645  HB1 LEU A 690      33.760  46.380  72.090  1.00  0.00           H
ATOM   1646  HB2 LEU A 690      33.330  46.890  73.770  1.00  0.00           H
ATOM   1647  CG  LEU A 690      35.340  47.490  73.090  1.00  0.00           C
ATOM   1648  HG  LEU A 690      35.410  48.450  73.640  1.00  0.00           H
ATOM   1649  CD1 LEU A 690      35.910  46.500  74.070  1.00  0.00           C
ATOM   1650 HD11 LEU A 690      36.920  46.840  74.400  1.00  0.00           H
ATOM   1651 HD12 LEU A 690      36.100  45.580  73.480  1.00  0.00           H
ATOM   1652 HD13 LEU A 690      35.250  46.420  74.960  1.00  0.00           H
ATOM   1653  CD2 LEU A 690      36.060  47.600  71.700  1.00  0.00           C
ATOM   1654 HD21 LEU A 690      35.580  48.290  70.970  1.00  0.00           H
ATOM   1655 HD22 LEU A 690      36.280  46.580  71.340  1.00  0.00           H
ATOM   1656 HD23 LEU A 690      37.000  48.100  72.010  1.00  0.00           H
ATOM   1657  C   LEU A 690      31.540  47.940  71.700  1.00  0.00           C
ATOM   1658  O   LEU A 690      31.430  47.630  70.510  1.00  0.00           O
ATOM   1659  N   SER A 691      30.560  48.070  72.630  1.00  0.00           N
ATOM   1660  HN  SER A 691      30.850  48.260  73.560  1.00  0.00           H
ATOM   1661  CA  SER A 691      29.170  48.030  72.260  1.00  0.00           C
ATOM   1662  HA  SER A 691      28.990  47.050  71.850  1.00  0.00           H
ATOM   1663  CB  SER A 691      28.240  48.170  73.450  1.00  0.00           C
ATOM   1664  HB1 SER A 691      28.390  49.100  74.030  1.00  0.00           H
ATOM   1665  HB2 SER A 691      28.500  47.260  74.040  1.00  0.00           H
ATOM   1666  OG  SER A 691      26.900  48.170  73.120  1.00  0.00           O
ATOM   1667  HG1 SER A 691      26.550  47.270  73.150  1.00  0.00           H
ATOM   1668  C   SER A 691      28.740  49.100  71.270  1.00  0.00           C
ATOM   1669  O   SER A 691      28.080  48.880  70.310  1.00  0.00           O
ATOM   1670  N   LEU A 692      29.100  50.290  71.650  1.00  0.00           N
ATOM   1671  HN  LEU A 692      29.620  50.480  72.480  1.00  0.00           H
ATOM   1672  CA  LEU A 692      28.780  51.450  70.840  1.00  0.00           C
ATOM   1673  HA  LEU A 692      27.720  51.390  70.650  1.00  0.00           H
ATOM   1674  CB  LEU A 692      29.170  52.800  71.570  1.00  0.00           C
ATOM   1675  HB1 LEU A 692      30.260  52.750  71.780  1.00  0.00           H
ATOM   1676  HB2 LEU A 692      28.720  52.910  72.580  1.00  0.00           H
ATOM   1677  CG  LEU A 692      28.700  54.100  70.800  1.00  0.00           C
ATOM   1678  HG  LEU A 692      29.320  54.270  69.900  1.00  0.00           H
ATOM   1679  CD1 LEU A 692      27.150  54.030  70.510  1.00  0.00           C
ATOM   1680 HD11 LEU A 692      26.920  55.070  70.150  1.00  0.00           H
ATOM   1681 HD12 LEU A 692      26.560  53.910  71.440  1.00  0.00           H
ATOM   1682 HD13 LEU A 692      26.880  53.170  69.860  1.00  0.00           H
ATOM   1683  CD2 LEU A 692      29.020  55.410  71.580  1.00  0.00           C
ATOM   1684 HD21 LEU A 692      28.580  56.220  70.980  1.00  0.00           H
ATOM   1685 HD22 LEU A 692      30.100  55.500  71.830  1.00  0.00           H
ATOM   1686 HD23 LEU A 692      28.450  55.370  72.540  1.00  0.00           H
ATOM   1687  C   LEU A 692      29.460  51.440  69.500  1.00  0.00           C
ATOM   1688  O   LEU A 692      28.790  51.650  68.530  1.00  0.00           O
ATOM   1689  N   ARG A 693      30.810  51.050  69.390  1.00  0.00           N
ATOM   1690  HN  ARG A 693      31.360  50.870  70.190  1.00  0.00           H
ATOM   1691  CA  ARG A 693      31.520  50.840  68.170  1.00  0.00           C
ATOM   1692  HA  ARG A 693      31.510  51.730  67.570  1.00  0.00           H
ATOM   1693  CB  ARG A 693      32.970  50.410  68.390  1.00  0.00           C
ATOM   1694  HB1 ARG A 693      32.900  49.420  68.900  1.00  0.00           H
ATOM   1695  HB2 ARG A 693      33.430  51.130  69.110  1.00  0.00           H
ATOM   1696  CG  ARG A 693      33.770  50.310  67.120  1.00  0.00           C
ATOM   1697  HG1 ARG A 693      33.710  51.310  66.630  1.00  0.00           H
ATOM   1698  HG2 ARG A 693      33.390  49.610  66.350  1.00  0.00           H
ATOM   1699  CD  ARG A 693      35.250  49.990  67.300  1.00  0.00           C
ATOM   1700  HD1 ARG A 693      35.670  50.820  67.920  1.00  0.00           H
ATOM   1701  HD2 ARG A 693      35.700  49.900  66.280  1.00  0.00           H
ATOM   1702  NE  ARG A 693      35.350  48.640  67.850  1.00  0.00           N
ATOM   1703  HE  ARG A 693      34.550  48.320  68.360  1.00  0.00           H
ATOM   1704  CZ  ARG A 693      36.440  47.920  67.950  1.00  0.00           C
ATOM   1705  NH1 ARG A 693      37.650  48.190  67.630  1.00  0.00           N
ATOM   1706 HH11 ARG A 693      38.380  47.500  67.650  1.00  0.00           H
ATOM   1707 HH12 ARG A 693      37.910  49.120  67.360  1.00  0.00           H
ATOM   1708  NH2 ARG A 693      36.280  46.630  68.180  1.00  0.00           N
ATOM   1709 HH21 ARG A 693      35.440  46.420  68.690  1.00  0.00           H
ATOM   1710 HH22 ARG A 693      36.970  45.930  67.990  1.00  0.00           H
ATOM   1711  C   ARG A 693      30.860  49.790  67.270  1.00  0.00           C
ATOM   1712  O   ARG A 693      30.830  49.810  66.020  1.00  0.00           O
ATOM   1713  N   THR A 694      30.270  48.760  67.880  1.00  0.00           N
ATOM   1714  HN  THR A 694      30.130  48.820  68.870  1.00  0.00           H
ATOM   1715  CA  THR A 694      29.450  47.710  67.300  1.00  0.00           C
ATOM   1716  HA  THR A 694      29.970  47.150  66.530  1.00  0.00           H
ATOM   1717  CB  THR A 694      29.080  46.540  68.270  1.00  0.00           C
ATOM   1718  HB  THR A 694      28.530  46.960  69.140  1.00  0.00           H
ATOM   1719  OG1 THR A 694      30.170  45.820  68.750  1.00  0.00           O
ATOM   1720  HG1 THR A 694      30.520  46.400  69.440  1.00  0.00           H
ATOM   1721  CG2 THR A 694      28.070  45.540  67.540  1.00  0.00           C
ATOM   1722 HG21 THR A 694      28.140  44.580  68.120  1.00  0.00           H
ATOM   1723 HG22 THR A 694      28.200  45.340  66.460  1.00  0.00           H
ATOM   1724 HG23 THR A 694      27.010  45.860  67.540  1.00  0.00           H
ATOM   1725  C   THR A 694      28.320  48.280  66.430  1.00  0.00           C
ATOM   1726  O   THR A 694      28.140  47.840  65.320  1.00  0.00           O
ATOM   1727  N   SER A 695      27.610  49.280  66.920  1.00  0.00           N
ATOM   1728  HN  SER A 695      27.660  49.640  67.850  1.00  0.00           H
ATOM   1729  CA  SER A 695      26.560  49.840  66.010  1.00  0.00           C
ATOM   1730  HA  SER A 695      26.010  49.060  65.510  1.00  0.00           H
ATOM   1731  CB  SER A 695      25.470  50.720  66.740  1.00  0.00           C
ATOM   1732  HB1 SER A 695      24.870  50.130  67.460  1.00  0.00           H
ATOM   1733  HB2 SER A 695      24.770  51.190  66.000  1.00  0.00           H
ATOM   1734  OG  SER A 695      25.950  51.790  67.510  1.00  0.00           O
ATOM   1735  HG1 SER A 695      26.440  51.510  68.290  1.00  0.00           H
ATOM   1736  C   SER A 695      27.180  50.530  64.820  1.00  0.00           C
ATOM   1737  O   SER A 695      26.880  50.210  63.620  1.00  0.00           O
ATOM   1738  N   ILE A 696      28.150  51.390  65.120  1.00  0.00           N
ATOM   1739  HN  ILE A 696      28.240  51.750  66.040  1.00  0.00           H
ATOM   1740  CA  ILE A 696      28.940  52.200  64.220  1.00  0.00           C
ATOM   1741  HA  ILE A 696      28.240  52.860  63.720  1.00  0.00           H
ATOM   1742  CB  ILE A 696      29.920  53.030  65.050  1.00  0.00           C
ATOM   1743  HB  ILE A 696      30.620  52.400  65.640  1.00  0.00           H
ATOM   1744  CG2 ILE A 696      30.830  53.930  64.090  1.00  0.00           C
ATOM   1745 HG21 ILE A 696      31.230  53.330  63.240  1.00  0.00           H
ATOM   1746 HG22 ILE A 696      31.700  54.390  64.600  1.00  0.00           H
ATOM   1747 HG23 ILE A 696      30.170  54.750  63.700  1.00  0.00           H
ATOM   1748  CG1 ILE A 696      29.200  53.970  66.050  1.00  0.00           C
ATOM   1749 HG11 ILE A 696      28.370  53.460  66.600  1.00  0.00           H
ATOM   1750 HG12 ILE A 696      28.670  54.720  65.430  1.00  0.00           H
ATOM   1751  CD  ILE A 696      30.120  54.570  67.110  1.00  0.00           C
ATOM   1752  HD1 ILE A 696      30.690  53.860  67.740  1.00  0.00           H
ATOM   1753  HD2 ILE A 696      29.540  55.320  67.690  1.00  0.00           H
ATOM   1754  HD3 ILE A 696      30.900  55.190  66.630  1.00  0.00           H
ATOM   1755  C   ILE A 696      29.550  51.490  63.020  1.00  0.00           C
ATOM   1756  O   ILE A 696      29.550  51.980  61.880  1.00  0.00           O
ATOM   1757  N   GLY A 697      30.040  50.280  63.400  1.00  0.00           N
ATOM   1758  HN  GLY A 697      30.070  50.130  64.380  1.00  0.00           H
ATOM   1759  CA  GLY A 697      30.800  49.310  62.540  1.00  0.00           C
ATOM   1760  HA1 GLY A 697      31.290  48.680  63.270  1.00  0.00           H
ATOM   1761  HA2 GLY A 697      31.480  49.850  61.890  1.00  0.00           H
ATOM   1762  C   GLY A 697      29.790  48.560  61.630  1.00  0.00           C
ATOM   1763  O   GLY A 697      30.090  48.390  60.430  1.00  0.00           O
ATOM   1764  N   LEU A 698      28.610  48.140  62.190  1.00  0.00           N
ATOM   1765  HN  LEU A 698      28.420  48.250  63.170  1.00  0.00           H
ATOM   1766  CA  LEU A 698      27.490  47.590  61.430  1.00  0.00           C
ATOM   1767  HA  LEU A 698      27.890  46.900  60.710  1.00  0.00           H
ATOM   1768  CB  LEU A 698      26.430  47.030  62.460  1.00  0.00           C
ATOM   1769  HB1 LEU A 698      25.520  46.770  61.860  1.00  0.00           H
ATOM   1770  HB2 LEU A 698      26.100  47.710  63.250  1.00  0.00           H
ATOM   1771  CG  LEU A 698      26.980  45.710  63.130  1.00  0.00           C
ATOM   1772  HG  LEU A 698      27.880  45.940  63.730  1.00  0.00           H
ATOM   1773  CD1 LEU A 698      25.880  45.030  64.050  1.00  0.00           C
ATOM   1774 HD11 LEU A 698      26.350  44.200  64.610  1.00  0.00           H
ATOM   1775 HD12 LEU A 698      25.040  44.620  63.460  1.00  0.00           H
ATOM   1776 HD13 LEU A 698      25.450  45.780  64.740  1.00  0.00           H
ATOM   1777  CD2 LEU A 698      27.530  44.660  62.140  1.00  0.00           C
ATOM   1778 HD21 LEU A 698      26.800  44.270  61.400  1.00  0.00           H
ATOM   1779 HD22 LEU A 698      27.960  43.800  62.700  1.00  0.00           H
ATOM   1780 HD23 LEU A 698      28.310  45.070  61.460  1.00  0.00           H
ATOM   1781  C   LEU A 698      26.830  48.530  60.350  1.00  0.00           C
ATOM   1782  O   LEU A 698      26.560  48.060  59.240  1.00  0.00           O
ATOM   1783  N   TRP A 699      26.790  49.810  60.620  1.00  0.00           N
ATOM   1784  HN  TRP A 699      27.090  50.200  61.490  1.00  0.00           H
ATOM   1785  CA  TRP A 699      26.320  50.630  59.530  1.00  0.00           C
ATOM   1786  HA  TRP A 699      25.560  50.120  58.960  1.00  0.00           H
ATOM   1787  CB  TRP A 699      25.690  52.000  60.020  1.00  0.00           C
ATOM   1788  HB1 TRP A 699      25.480  52.650  59.140  1.00  0.00           H
ATOM   1789  HB2 TRP A 699      26.450  52.490  60.680  1.00  0.00           H
ATOM   1790  CG  TRP A 699      24.400  51.840  60.750  1.00  0.00           C
ATOM   1791  CD1 TRP A 699      23.280  51.230  60.260  1.00  0.00           C
ATOM   1792  HD1 TRP A 699      23.060  50.830  59.290  1.00  0.00           H
ATOM   1793  NE1 TRP A 699      22.330  51.210  61.290  1.00  0.00           N
ATOM   1794  HE1 TRP A 699      21.400  50.930  61.380  1.00  0.00           H
ATOM   1795  CE2 TRP A 699      22.890  51.820  62.440  1.00  0.00           C
ATOM   1796  CD2 TRP A 699      24.130  52.270  62.100  1.00  0.00           C
ATOM   1797  CE3 TRP A 699      24.870  53.100  62.970  1.00  0.00           C
ATOM   1798  HE3 TRP A 699      25.770  53.610  62.640  1.00  0.00           H
ATOM   1799  CZ3 TRP A 699      24.260  53.520  64.160  1.00  0.00           C
ATOM   1800  HZ3 TRP A 699      24.640  54.380  64.690  1.00  0.00           H
ATOM   1801  CZ2 TRP A 699      22.310  52.140  63.700  1.00  0.00           C
ATOM   1802  HZ2 TRP A 699      21.330  51.740  63.920  1.00  0.00           H
ATOM   1803  CH2 TRP A 699      23.070  52.940  64.590  1.00  0.00           C
ATOM   1804  HH2 TRP A 699      22.530  53.270  65.450  1.00  0.00           H
ATOM   1805  C   TRP A 699      27.460  50.830  58.490  1.00  0.00           C
ATOM   1806  O   TRP A 699      27.220  51.000  57.320  1.00  0.00           O
ATOM   1807  N   THR A 700      28.740  50.870  58.900  1.00  0.00           N
ATOM   1808  HN  THR A 700      28.860  50.670  59.870  1.00  0.00           H
ATOM   1809  CA  THR A 700      29.930  50.840  58.100  1.00  0.00           C
ATOM   1810  HA  THR A 700      29.770  51.610  57.350  1.00  0.00           H
ATOM   1811  CB  THR A 700      31.160  51.170  58.830  1.00  0.00           C
ATOM   1812  HB  THR A 700      31.340  50.520  59.710  1.00  0.00           H
ATOM   1813  OG1 THR A 700      31.020  52.450  59.400  1.00  0.00           O
ATOM   1814  HG1 THR A 700      30.340  52.500  60.070  1.00  0.00           H
ATOM   1815  CG2 THR A 700      32.410  51.110  57.910  1.00  0.00           C
ATOM   1816 HG21 THR A 700      32.260  51.610  56.930  1.00  0.00           H
ATOM   1817 HG22 THR A 700      32.690  50.050  57.720  1.00  0.00           H
ATOM   1818 HG23 THR A 700      33.200  51.650  58.480  1.00  0.00           H
ATOM   1819  C   THR A 700      30.010  49.640  57.170  1.00  0.00           C
ATOM   1820  O   THR A 700      30.210  49.640  55.950  1.00  0.00           O
ATOM   1821  N   SER A 701      29.760  48.400  57.700  1.00  0.00           N
ATOM   1822  HN  SER A 701      29.680  48.250  58.680  1.00  0.00           H
ATOM   1823  CA  SER A 701      29.680  47.180  56.960  1.00  0.00           C
ATOM   1824  HA  SER A 701      30.590  47.160  56.390  1.00  0.00           H
ATOM   1825  CB  SER A 701      29.360  46.030  57.930  1.00  0.00           C
ATOM   1826  HB1 SER A 701      28.330  46.140  58.340  1.00  0.00           H
ATOM   1827  HB2 SER A 701      30.000  46.140  58.830  1.00  0.00           H
ATOM   1828  OG  SER A 701      29.610  44.710  57.470  1.00  0.00           O
ATOM   1829  HG1 SER A 701      30.530  44.690  57.190  1.00  0.00           H
ATOM   1830  C   SER A 701      28.540  47.190  55.900  1.00  0.00           C
ATOM   1831  O   SER A 701      28.820  46.830  54.740  1.00  0.00           O
ATOM   1832  N   PHE A 702      27.300  47.650  56.330  1.00  0.00           N
ATOM   1833  HN  PHE A 702      27.150  47.800  57.300  1.00  0.00           H
ATOM   1834  CA  PHE A 702      26.130  47.750  55.470  1.00  0.00           C
ATOM   1835  HA  PHE A 702      25.800  46.800  55.090  1.00  0.00           H
ATOM   1836  CB  PHE A 702      24.870  48.180  56.250  1.00  0.00           C
ATOM   1837  HB1 PHE A 702      25.110  49.050  56.910  1.00  0.00           H
ATOM   1838  HB2 PHE A 702      24.610  47.390  56.970  1.00  0.00           H
ATOM   1839  CG  PHE A 702      23.560  48.420  55.430  1.00  0.00           C
ATOM   1840  CD1 PHE A 702      23.220  49.710  55.070  1.00  0.00           C
ATOM   1841  HD1 PHE A 702      23.870  50.570  55.140  1.00  0.00           H
ATOM   1842  CE1 PHE A 702      21.940  49.980  54.550  1.00  0.00           C
ATOM   1843  HE1 PHE A 702      21.560  50.970  54.370  1.00  0.00           H
ATOM   1844  CZ  PHE A 702      20.960  49.010  54.510  1.00  0.00           C
ATOM   1845  HZ  PHE A 702      20.050  49.180  53.940  1.00  0.00           H
ATOM   1846  CD2 PHE A 702      22.560  47.420  55.260  1.00  0.00           C
ATOM   1847  HD2 PHE A 702      22.860  46.400  55.470  1.00  0.00           H
ATOM   1848  CE2 PHE A 702      21.330  47.690  54.760  1.00  0.00           C
ATOM   1849  HE2 PHE A 702      20.530  46.980  54.650  1.00  0.00           H
ATOM   1850  C   PHE A 702      26.330  48.630  54.230  1.00  0.00           C
ATOM   1851  O   PHE A 702      26.070  48.110  53.090  1.00  0.00           O
ATOM   1852  N   LEU A 703      26.810  49.830  54.360  1.00  0.00           N
ATOM   1853  HN  LEU A 703      26.900  50.140  55.310  1.00  0.00           H
ATOM   1854  CA  LEU A 703      27.210  50.780  53.290  1.00  0.00           C
ATOM   1855  HA  LEU A 703      26.360  51.010  52.650  1.00  0.00           H
ATOM   1856  CB  LEU A 703      27.690  52.130  53.980  1.00  0.00           C
ATOM   1857  HB1 LEU A 703      28.280  52.740  53.260  1.00  0.00           H
ATOM   1858  HB2 LEU A 703      28.370  51.790  54.790  1.00  0.00           H
ATOM   1859  CG  LEU A 703      26.540  52.990  54.580  1.00  0.00           C
ATOM   1860  HG  LEU A 703      26.000  52.430  55.390  1.00  0.00           H
ATOM   1861  CD1 LEU A 703      27.040  54.240  55.290  1.00  0.00           C
ATOM   1862 HD11 LEU A 703      27.630  53.990  56.200  1.00  0.00           H
ATOM   1863 HD12 LEU A 703      26.250  54.940  55.640  1.00  0.00           H
ATOM   1864 HD13 LEU A 703      27.750  54.830  54.650  1.00  0.00           H
ATOM   1865  CD2 LEU A 703      25.630  53.460  53.480  1.00  0.00           C
ATOM   1866 HD21 LEU A 703      25.670  52.800  52.580  1.00  0.00           H
ATOM   1867 HD22 LEU A 703      25.910  54.490  53.170  1.00  0.00           H
ATOM   1868 HD23 LEU A 703      24.570  53.540  53.820  1.00  0.00           H
ATOM   1869  C   LEU A 703      28.250  50.180  52.360  1.00  0.00           C
ATOM   1870  O   LEU A 703      28.190  50.240  51.160  1.00  0.00           O
ATOM   1871  N   CYS A 704      29.240  49.450  52.920  1.00  0.00           N
ATOM   1872  HN  CYS A 704      29.210  49.380  53.920  1.00  0.00           H
ATOM   1873  CA  CYS A 704      30.360  48.820  52.240  1.00  0.00           C
ATOM   1874  HA  CYS A 704      30.720  49.460  51.450  1.00  0.00           H
ATOM   1875  CB  CYS A 704      31.530  48.330  53.160  1.00  0.00           C
ATOM   1876  HB1 CYS A 704      32.030  47.480  52.630  1.00  0.00           H
ATOM   1877  HB2 CYS A 704      31.170  47.970  54.150  1.00  0.00           H
ATOM   1878  SG  CYS A 704      32.600  49.710  53.480  1.00  0.00           S
ATOM   1879  HG1 CYS A 704      31.790  50.460  54.220  1.00  0.00           H
ATOM   1880  C   CYS A 704      29.860  47.770  51.250  1.00  0.00           C
ATOM   1881  O   CYS A 704      30.260  47.670  50.120  1.00  0.00           O
ATOM   1882  N   ILE A 705      28.920  46.970  51.680  1.00  0.00           N
ATOM   1883  HN  ILE A 705      28.760  46.970  52.680  1.00  0.00           H
ATOM   1884  CA  ILE A 705      28.120  45.980  50.920  1.00  0.00           C
ATOM   1885  HA  ILE A 705      28.790  45.360  50.350  1.00  0.00           H
ATOM   1886  CB  ILE A 705      27.240  45.040  51.910  1.00  0.00           C
ATOM   1887  HB  ILE A 705      26.660  45.630  52.650  1.00  0.00           H
ATOM   1888  CG2 ILE A 705      26.170  44.250  51.160  1.00  0.00           C
ATOM   1889 HG21 ILE A 705      25.520  43.670  51.850  1.00  0.00           H
ATOM   1890 HG22 ILE A 705      26.680  43.640  50.390  1.00  0.00           H
ATOM   1891 HG23 ILE A 705      25.450  44.980  50.730  1.00  0.00           H
ATOM   1892  CG1 ILE A 705      28.120  44.180  52.830  1.00  0.00           C
ATOM   1893 HG11 ILE A 705      29.040  44.790  52.950  1.00  0.00           H
ATOM   1894 HG12 ILE A 705      28.330  43.270  52.230  1.00  0.00           H
ATOM   1895  CD  ILE A 705      27.560  43.890  54.270  1.00  0.00           C
ATOM   1896  HD1 ILE A 705      28.310  43.480  54.990  1.00  0.00           H
ATOM   1897  HD2 ILE A 705      26.700  43.200  54.320  1.00  0.00           H
ATOM   1898  HD3 ILE A 705      27.310  44.860  54.750  1.00  0.00           H
ATOM   1899  C   ILE A 705      27.250  46.630  49.900  1.00  0.00           C
ATOM   1900  O   ILE A 705      27.120  46.200  48.780  1.00  0.00           O
ATOM   1901  N   VAL A 706      26.590  47.780  50.230  1.00  0.00           N
ATOM   1902  HN  VAL A 706      26.740  48.070  51.170  1.00  0.00           H
ATOM   1903  CA  VAL A 706      25.710  48.590  49.310  1.00  0.00           C
ATOM   1904  HA  VAL A 706      24.990  47.900  48.910  1.00  0.00           H
ATOM   1905  CB  VAL A 706      24.900  49.500  50.170  1.00  0.00           C
ATOM   1906  HB  VAL A 706      25.600  50.000  50.880  1.00  0.00           H
ATOM   1907  CG1 VAL A 706      24.070  50.660  49.370  1.00  0.00           C
ATOM   1908 HG11 VAL A 706      23.450  51.280  50.050  1.00  0.00           H
ATOM   1909 HG12 VAL A 706      23.270  50.210  48.760  1.00  0.00           H
ATOM   1910 HG13 VAL A 706      24.760  51.280  48.760  1.00  0.00           H
ATOM   1911  CG2 VAL A 706      23.860  48.630  50.960  1.00  0.00           C
ATOM   1912 HG21 VAL A 706      24.090  47.540  50.960  1.00  0.00           H
ATOM   1913 HG22 VAL A 706      22.840  48.730  50.530  1.00  0.00           H
ATOM   1914 HG23 VAL A 706      23.840  49.030  52.000  1.00  0.00           H
ATOM   1915  C   VAL A 706      26.450  49.230  48.110  1.00  0.00           C
ATOM   1916  O   VAL A 706      25.930  49.250  46.980  1.00  0.00           O
ATOM   1917  N   LEU A 707      27.630  49.820  48.320  1.00  0.00           N
ATOM   1918  HN  LEU A 707      28.010  49.800  49.240  1.00  0.00           H
ATOM   1919  CA  LEU A 707      28.340  50.450  47.280  1.00  0.00           C
ATOM   1920  HA  LEU A 707      27.670  51.150  46.810  1.00  0.00           H
ATOM   1921  CB  LEU A 707      29.570  51.300  47.860  1.00  0.00           C
ATOM   1922  HB1 LEU A 707      30.370  51.510  47.100  1.00  0.00           H
ATOM   1923  HB2 LEU A 707      30.170  50.690  48.570  1.00  0.00           H
ATOM   1924  CG  LEU A 707      29.130  52.530  48.540  1.00  0.00           C
ATOM   1925  HG  LEU A 707      28.430  52.140  49.310  1.00  0.00           H
ATOM   1926  CD1 LEU A 707      30.290  53.120  49.260  1.00  0.00           C
ATOM   1927 HD11 LEU A 707      30.740  52.490  50.070  1.00  0.00           H
ATOM   1928 HD12 LEU A 707      30.190  54.150  49.660  1.00  0.00           H
ATOM   1929 HD13 LEU A 707      31.100  53.210  48.490  1.00  0.00           H
ATOM   1930  CD2 LEU A 707      28.410  53.560  47.670  1.00  0.00           C
ATOM   1931 HD21 LEU A 707      28.800  53.760  46.650  1.00  0.00           H
ATOM   1932 HD22 LEU A 707      28.190  54.460  48.280  1.00  0.00           H
ATOM   1933 HD23 LEU A 707      27.380  53.150  47.600  1.00  0.00           H
ATOM   1934  C   LEU A 707      28.740  49.430  46.230  1.00  0.00           C
ATOM   1935  O   LEU A 707      28.810  49.630  45.040  1.00  0.00           O
ATOM   1936  N   VAL A 708      29.000  48.150  46.620  1.00  0.00           N
ATOM   1937  HN  VAL A 708      28.920  47.880  47.580  1.00  0.00           H
ATOM   1938  CA  VAL A 708      29.270  47.070  45.680  1.00  0.00           C
ATOM   1939  HA  VAL A 708      30.120  47.300  45.060  1.00  0.00           H
ATOM   1940  CB  VAL A 708      29.870  45.890  46.480  1.00  0.00           C
ATOM   1941  HB  VAL A 708      29.220  45.520  47.310  1.00  0.00           H
ATOM   1942  CG1 VAL A 708      30.170  44.710  45.580  1.00  0.00           C
ATOM   1943 HG11 VAL A 708      30.640  45.020  44.610  1.00  0.00           H
ATOM   1944 HG12 VAL A 708      29.220  44.270  45.200  1.00  0.00           H
ATOM   1945 HG13 VAL A 708      30.840  43.960  46.050  1.00  0.00           H
ATOM   1946  CG2 VAL A 708      31.180  46.370  47.210  1.00  0.00           C
ATOM   1947 HG21 VAL A 708      31.010  47.290  47.810  1.00  0.00           H
ATOM   1948 HG22 VAL A 708      32.070  46.640  46.600  1.00  0.00           H
ATOM   1949 HG23 VAL A 708      31.560  45.580  47.890  1.00  0.00           H
ATOM   1950  C   VAL A 708      28.050  46.710  44.860  1.00  0.00           C
ATOM   1951  O   VAL A 708      28.030  46.510  43.620  1.00  0.00           O
ATOM   1952  N   ALA A 709      26.950  46.580  45.600  1.00  0.00           N
ATOM   1953  HN  ALA A 709      26.820  46.860  46.550  1.00  0.00           H
ATOM   1954  CA  ALA A 709      25.670  46.110  45.060  1.00  0.00           C
ATOM   1955  HA  ALA A 709      25.890  45.230  44.470  1.00  0.00           H
ATOM   1956  CB  ALA A 709      24.740  46.010  46.350  1.00  0.00           C
ATOM   1957  HB1 ALA A 709      23.660  45.790  46.140  1.00  0.00           H
ATOM   1958  HB2 ALA A 709      24.810  46.900  47.010  1.00  0.00           H
ATOM   1959  HB3 ALA A 709      25.110  45.190  47.000  1.00  0.00           H
ATOM   1960  C   ALA A 709      25.110  47.180  44.040  1.00  0.00           C
ATOM   1961  O   ALA A 709      24.730  46.900  42.930  1.00  0.00           O
ATOM   1962  N   THR A 710      25.200  48.460  44.420  1.00  0.00           N
ATOM   1963  HN  THR A 710      25.580  48.710  45.300  1.00  0.00           H
ATOM   1964  CA  THR A 710      24.780  49.580  43.590  1.00  0.00           C
ATOM   1965  HA  THR A 710      23.860  49.240  43.160  1.00  0.00           H
ATOM   1966  CB  THR A 710      24.370  50.820  44.410  1.00  0.00           C
ATOM   1967  HB  THR A 710      24.140  51.690  43.750  1.00  0.00           H
ATOM   1968  OG1 THR A 710      25.450  51.210  45.300  1.00  0.00           O
ATOM   1969  HG1 THR A 710      25.480  50.490  45.940  1.00  0.00           H
ATOM   1970  CG2 THR A 710      23.270  50.440  45.370  1.00  0.00           C
ATOM   1971 HG21 THR A 710      22.400  50.030  44.810  1.00  0.00           H
ATOM   1972 HG22 THR A 710      22.810  51.340  45.830  1.00  0.00           H
ATOM   1973 HG23 THR A 710      23.570  49.760  46.180  1.00  0.00           H
ATOM   1974  C   THR A 710      25.770  49.910  42.490  1.00  0.00           C
ATOM   1975  O   THR A 710      25.500  50.720  41.610  1.00  0.00           O
ATOM   1976  N   ASP A 711      26.970  49.390  42.560  1.00  0.00           N
ATOM   1977  HN  ASP A 711      27.150  48.740  43.300  1.00  0.00           H
ATOM   1978  CA  ASP A 711      28.070  49.550  41.660  1.00  0.00           C
ATOM   1979  HA  ASP A 711      28.770  48.900  42.160  1.00  0.00           H
ATOM   1980  CB  ASP A 711      27.820  49.280  40.100  1.00  0.00           C
ATOM   1981  HB1 ASP A 711      26.850  49.710  39.770  1.00  0.00           H
ATOM   1982  HB2 ASP A 711      27.760  48.170  40.010  1.00  0.00           H
ATOM   1983  CG  ASP A 711      29.010  49.520  39.230  1.00  0.00           C
ATOM   1984  OD1 ASP A 711      28.760  50.100  38.130  1.00  0.00           O
ATOM   1985  OD2 ASP A 711      30.160  49.100  39.590  1.00  0.00           O
ATOM   1986  C   ASP A 711      28.700  50.880  41.890  1.00  0.00           C
ATOM   1987  O   ASP A 711      28.170  51.900  41.520  1.00  0.00           O
ATOM   1988  N   ALA A 712      29.930  50.950  42.490  1.00  0.00           N
ATOM   1989  HN  ALA A 712      30.270  50.080  42.860  1.00  0.00           H
ATOM   1990  CA  ALA A 712      30.840  52.110  42.710  1.00  0.00           C
ATOM   1991  HA  ALA A 712      30.260  52.990  42.460  1.00  0.00           H
ATOM   1992  CB  ALA A 712      31.140  52.120  44.260  1.00  0.00           C
ATOM   1993  HB1 ALA A 712      31.470  51.120  44.600  1.00  0.00           H
ATOM   1994  HB2 ALA A 712      30.240  52.340  44.860  1.00  0.00           H
ATOM   1995  HB3 ALA A 712      31.810  52.950  44.590  1.00  0.00           H
ATOM   1996  C   ALA A 712      32.070  52.120  41.820  1.00  0.00           C
ATOM   1997  O   ALA A 712      33.050  52.850  42.050  1.00  0.00           O
ATOM   1998  N   SER A 713      32.150  51.190  40.800  1.00  0.00           N
ATOM   1999  HN  SER A 713      31.480  50.460  40.780  1.00  0.00           H
ATOM   2000  CA  SER A 713      33.350  51.010  39.990  1.00  0.00           C
ATOM   2001  HA  SER A 713      34.260  50.970  40.580  1.00  0.00           H
ATOM   2002  CB  SER A 713      33.400  49.760  39.120  1.00  0.00           C
ATOM   2003  HB1 SER A 713      33.210  48.900  39.820  1.00  0.00           H
ATOM   2004  HB2 SER A 713      34.400  49.670  38.670  1.00  0.00           H
ATOM   2005  OG  SER A 713      32.380  49.760  38.080  1.00  0.00           O
ATOM   2006  HG1 SER A 713      31.550  49.540  38.500  1.00  0.00           H
ATOM   2007  C   SER A 713      33.680  52.260  39.170  1.00  0.00           C
ATOM   2008  O   SER A 713      34.850  52.460  38.850  1.00  0.00           O
ATOM   2009  N   SER A 714      32.680  53.060  38.760  1.00  0.00           N
ATOM   2010  HN  SER A 714      31.740  52.720  38.830  1.00  0.00           H
ATOM   2011  CA  SER A 714      32.970  54.260  38.020  1.00  0.00           C
ATOM   2012  HA  SER A 714      33.600  53.980  37.190  1.00  0.00           H
ATOM   2013  CB  SER A 714      31.610  54.720  37.250  1.00  0.00           C
ATOM   2014  HB1 SER A 714      31.210  53.800  36.760  1.00  0.00           H
ATOM   2015  HB2 SER A 714      31.940  55.410  36.440  1.00  0.00           H
ATOM   2016  OG  SER A 714      30.660  55.260  38.110  1.00  0.00           O
ATOM   2017  HG1 SER A 714      30.300  54.470  38.500  1.00  0.00           H
ATOM   2018  C   SER A 714      33.670  55.350  38.860  1.00  0.00           C
ATOM   2019  O   SER A 714      34.430  56.180  38.390  1.00  0.00           O
ATOM   2020  N   LEU A 715      33.460  55.400  40.170  1.00  0.00           N
ATOM   2021  HN  LEU A 715      32.930  54.650  40.560  1.00  0.00           H
ATOM   2022  CA  LEU A 715      33.910  56.360  41.080  1.00  0.00           C
ATOM   2023  HA  LEU A 715      33.640  57.340  40.700  1.00  0.00           H
ATOM   2024  CB  LEU A 715      33.270  56.240  42.540  1.00  0.00           C
ATOM   2025  HB1 LEU A 715      33.550  57.240  42.930  1.00  0.00           H
ATOM   2026  HB2 LEU A 715      33.640  55.340  43.080  1.00  0.00           H
ATOM   2027  CG  LEU A 715      31.780  56.090  42.580  1.00  0.00           C
ATOM   2028  HG  LEU A 715      31.500  55.090  42.200  1.00  0.00           H
ATOM   2029  CD1 LEU A 715      31.300  56.150  44.050  1.00  0.00           C
ATOM   2030 HD11 LEU A 715      31.840  55.390  44.640  1.00  0.00           H
ATOM   2031 HD12 LEU A 715      30.210  55.970  44.150  1.00  0.00           H
ATOM   2032 HD13 LEU A 715      31.540  57.130  44.550  1.00  0.00           H
ATOM   2033  CD2 LEU A 715      31.060  57.100  41.640  1.00  0.00           C
ATOM   2034 HD21 LEU A 715      31.350  58.170  41.790  1.00  0.00           H
ATOM   2035 HD22 LEU A 715      29.950  57.050  41.700  1.00  0.00           H
ATOM   2036 HD23 LEU A 715      31.290  56.870  40.580  1.00  0.00           H
ATOM   2037  C   LEU A 715      35.440  56.460  41.290  1.00  0.00           C
ATOM   2038  O   LEU A 715      36.030  57.450  41.710  1.00  0.00           O
ATOM   2039  N   VAL A 716      36.180  55.390  40.950  1.00  0.00           N
ATOM   2040  HN  VAL A 716      35.780  54.510  40.730  1.00  0.00           H
ATOM   2041  CA  VAL A 716      37.640  55.250  41.130  1.00  0.00           C
ATOM   2042  HA  VAL A 716      37.900  55.700  42.070  1.00  0.00           H
ATOM   2043  CB  VAL A 716      38.020  53.850  41.230  1.00  0.00           C
ATOM   2044  HB  VAL A 716      39.060  53.830  41.640  1.00  0.00           H
ATOM   2045  CG1 VAL A 716      37.210  52.930  42.280  1.00  0.00           C
ATOM   2046 HG11 VAL A 716      36.130  53.140  42.100  1.00  0.00           H
ATOM   2047 HG12 VAL A 716      37.440  53.040  43.370  1.00  0.00           H
ATOM   2048 HG13 VAL A 716      37.250  51.860  41.970  1.00  0.00           H
ATOM   2049  CG2 VAL A 716      38.070  53.130  39.850  1.00  0.00           C
ATOM   2050 HG21 VAL A 716      38.800  53.570  39.140  1.00  0.00           H
ATOM   2051 HG22 VAL A 716      37.100  53.250  39.330  1.00  0.00           H
ATOM   2052 HG23 VAL A 716      38.210  52.040  40.010  1.00  0.00           H
ATOM   2053  C   VAL A 716      38.420  56.010  40.030  1.00  0.00           C
ATOM   2054  O   VAL A 716      39.570  56.430  40.260  1.00  0.00           O
ATOM   2055  N   CYS A 717      37.690  56.330  38.900  1.00  0.00           N
ATOM   2056  HN  CYS A 717      36.760  55.980  38.870  1.00  0.00           H
ATOM   2057  CA  CYS A 717      38.130  57.170  37.800  1.00  0.00           C
ATOM   2058  HA  CYS A 717      39.200  57.010  37.740  1.00  0.00           H
ATOM   2059  CB  CYS A 717      37.460  56.920  36.480  1.00  0.00           C
ATOM   2060  HB1 CYS A 717      37.960  57.540  35.700  1.00  0.00           H
ATOM   2061  HB2 CYS A 717      36.390  57.210  36.380  1.00  0.00           H
ATOM   2062  SG  CYS A 717      37.650  55.160  35.910  1.00  0.00           S
ATOM   2063  HG1 CYS A 717      38.850  55.390  35.380  1.00  0.00           H
ATOM   2064  C   CYS A 717      38.060  58.640  38.160  1.00  0.00           C
ATOM   2065  O   CYS A 717      38.570  59.390  37.390  1.00  0.00           O
ATOM   2066  N   TYR A 718      37.460  59.000  39.290  1.00  0.00           N
ATOM   2067  HN  TYR A 718      36.890  58.340  39.790  1.00  0.00           H
ATOM   2068  CA  TYR A 718      37.320  60.350  39.650  1.00  0.00           C
ATOM   2069  HA  TYR A 718      37.560  61.010  38.830  1.00  0.00           H
ATOM   2070  CB  TYR A 718      35.910  60.670  40.240  1.00  0.00           C
ATOM   2071  HB1 TYR A 718      35.810  61.760  40.410  1.00  0.00           H
ATOM   2072  HB2 TYR A 718      35.690  60.160  41.200  1.00  0.00           H
ATOM   2073  CG  TYR A 718      34.750  60.240  39.430  1.00  0.00           C
ATOM   2074  CD1 TYR A 718      34.840  59.980  38.040  1.00  0.00           C
ATOM   2075  HD1 TYR A 718      35.730  60.020  37.440  1.00  0.00           H
ATOM   2076  CE1 TYR A 718      33.680  59.600  37.380  1.00  0.00           C
ATOM   2077  HE1 TYR A 718      33.770  59.410  36.320  1.00  0.00           H
ATOM   2078  CZ  TYR A 718      32.540  59.250  38.080  1.00  0.00           C
ATOM   2079  OH  TYR A 718      31.450  58.690  37.360  1.00  0.00           O
ATOM   2080  HH  TYR A 718      30.820  58.310  37.980  1.00  0.00           H
ATOM   2081  CD2 TYR A 718      33.480  60.180  40.070  1.00  0.00           C
ATOM   2082  HD2 TYR A 718      33.410  60.500  41.100  1.00  0.00           H
ATOM   2083  CE2 TYR A 718      32.440  59.610  39.390  1.00  0.00           C
ATOM   2084  HE2 TYR A 718      31.470  59.480  39.860  1.00  0.00           H
ATOM   2085  C   TYR A 718      38.440  60.850  40.490  1.00  0.00           C
ATOM   2086  O   TYR A 718      38.710  62.020  40.530  1.00  0.00           O
ATOM   2087  N   ILE A 719      39.240  59.950  41.070  1.00  0.00           N
ATOM   2088  HN  ILE A 719      39.130  58.970  40.950  1.00  0.00           H
ATOM   2089  CA  ILE A 719      40.290  60.230  42.020  1.00  0.00           C
ATOM   2090  HA  ILE A 719      39.910  60.930  42.760  1.00  0.00           H
ATOM   2091  CB  ILE A 719      40.860  58.940  42.630  1.00  0.00           C
ATOM   2092  HB  ILE A 719      41.000  58.040  41.980  1.00  0.00           H
ATOM   2093  CG2 ILE A 719      42.150  59.100  43.510  1.00  0.00           C
ATOM   2094 HG21 ILE A 719      42.120  59.890  44.290  1.00  0.00           H
ATOM   2095 HG22 ILE A 719      42.970  59.320  42.800  1.00  0.00           H
ATOM   2096 HG23 ILE A 719      42.240  58.170  44.110  1.00  0.00           H
ATOM   2097  CG1 ILE A 719      39.710  58.440  43.550  1.00  0.00           C
ATOM   2098 HG11 ILE A 719      38.780  58.640  42.970  1.00  0.00           H
ATOM   2099 HG12 ILE A 719      39.710  59.070  44.450  1.00  0.00           H
ATOM   2100  CD  ILE A 719      39.770  56.930  43.890  1.00  0.00           C
ATOM   2101  HD1 ILE A 719      38.710  56.640  44.010  1.00  0.00           H
ATOM   2102  HD2 ILE A 719      40.210  56.670  44.880  1.00  0.00           H
ATOM   2103  HD3 ILE A 719      40.120  56.260  43.070  1.00  0.00           H
ATOM   2104  C   ILE A 719      41.420  60.980  41.480  1.00  0.00           C
ATOM   2105  O   ILE A 719      41.900  61.990  42.040  1.00  0.00           O
ATOM   2106  N   THR A 720      41.810  60.580  40.190  1.00  0.00           N
ATOM   2107  HN  THR A 720      41.290  59.860  39.730  1.00  0.00           H
ATOM   2108  CA  THR A 720      42.940  61.170  39.460  1.00  0.00           C
ATOM   2109  HA  THR A 720      42.740  60.760  38.480  1.00  0.00           H
ATOM   2110  CB  THR A 720      42.950  62.710  39.220  1.00  0.00           C
ATOM   2111  HB  THR A 720      43.640  63.020  38.390  1.00  0.00           H
ATOM   2112  OG1 THR A 720      43.190  63.570  40.370  1.00  0.00           O
ATOM   2113  HG1 THR A 720      42.720  63.090  41.060  1.00  0.00           H
ATOM   2114  CG2 THR A 720      41.590  63.020  38.670  1.00  0.00           C
ATOM   2115 HG21 THR A 720      40.750  62.950  39.410  1.00  0.00           H
ATOM   2116 HG22 THR A 720      41.350  62.310  37.860  1.00  0.00           H
ATOM   2117 HG23 THR A 720      41.460  64.080  38.380  1.00  0.00           H
ATOM   2118  C   THR A 720      44.370  60.790  39.910  1.00  0.00           C
ATOM   2119  O   THR A 720      44.650  60.610  41.080  1.00  0.00           O
ATOM   2120  N   ARG A 721      45.350  60.830  38.990  1.00  0.00           N
ATOM   2121  HN  ARG A 721      45.200  60.950  38.010  1.00  0.00           H
ATOM   2122  CA  ARG A 721      46.760  60.740  39.270  1.00  0.00           C
ATOM   2123  HA  ARG A 721      46.930  59.760  39.680  1.00  0.00           H
ATOM   2124  CB  ARG A 721      47.710  60.810  38.030  1.00  0.00           C
ATOM   2125  HB1 ARG A 721      47.640  61.830  37.600  1.00  0.00           H
ATOM   2126  HB2 ARG A 721      47.310  60.000  37.390  1.00  0.00           H
ATOM   2127  CG  ARG A 721      49.160  60.480  38.250  1.00  0.00           C
ATOM   2128  HG1 ARG A 721      49.540  61.230  38.970  1.00  0.00           H
ATOM   2129  HG2 ARG A 721      49.660  60.770  37.300  1.00  0.00           H
ATOM   2130  CD  ARG A 721      49.520  59.040  38.620  1.00  0.00           C
ATOM   2131  HD1 ARG A 721      49.080  58.260  37.970  1.00  0.00           H
ATOM   2132  HD2 ARG A 721      49.140  58.730  39.610  1.00  0.00           H
ATOM   2133  NE  ARG A 721      51.040  58.950  38.580  1.00  0.00           N
ATOM   2134  HE  ARG A 721      51.620  59.480  39.180  1.00  0.00           H
ATOM   2135  CZ  ARG A 721      51.730  58.450  37.550  1.00  0.00           C
ATOM   2136  NH1 ARG A 721      51.150  57.710  36.630  1.00  0.00           N
ATOM   2137 HH11 ARG A 721      50.190  57.460  36.710  1.00  0.00           H
ATOM   2138 HH12 ARG A 721      51.690  57.260  35.910  1.00  0.00           H
ATOM   2139  NH2 ARG A 721      53.020  58.570  37.580  1.00  0.00           N
ATOM   2140 HH21 ARG A 721      53.430  59.200  38.240  1.00  0.00           H
ATOM   2141 HH22 ARG A 721      53.490  58.400  36.710  1.00  0.00           H
ATOM   2142  C   ARG A 721      47.340  61.800  40.270  1.00  0.00           C
ATOM   2143  O   ARG A 721      48.260  61.610  41.050  1.00  0.00           O
ATOM   2144  N   PHE A 722      46.740  63.030  40.280  1.00  0.00           N
ATOM   2145  HN  PHE A 722      45.940  63.170  39.680  1.00  0.00           H
ATOM   2146  CA  PHE A 722      47.060  64.190  41.180  1.00  0.00           C
ATOM   2147  HA  PHE A 722      48.120  64.330  41.050  1.00  0.00           H
ATOM   2148  CB  PHE A 722      46.340  65.480  40.760  1.00  0.00           C
ATOM   2149  HB1 PHE A 722      45.240  65.400  40.740  1.00  0.00           H
ATOM   2150  HB2 PHE A 722      46.730  65.560  39.720  1.00  0.00           H
ATOM   2151  CG  PHE A 722      46.690  66.720  41.590  1.00  0.00           C
ATOM   2152  CD1 PHE A 722      47.920  67.480  41.380  1.00  0.00           C
ATOM   2153  HD1 PHE A 722      48.680  67.120  40.700  1.00  0.00           H
ATOM   2154  CE1 PHE A 722      48.180  68.620  42.200  1.00  0.00           C
ATOM   2155  HE1 PHE A 722      49.000  69.240  41.910  1.00  0.00           H
ATOM   2156  CZ  PHE A 722      47.300  68.960  43.250  1.00  0.00           C
ATOM   2157  HZ  PHE A 722      47.320  69.820  43.880  1.00  0.00           H
ATOM   2158  CD2 PHE A 722      45.750  67.190  42.550  1.00  0.00           C
ATOM   2159  HD2 PHE A 722      44.830  66.650  42.740  1.00  0.00           H
ATOM   2160  CE2 PHE A 722      46.070  68.250  43.340  1.00  0.00           C
ATOM   2161  HE2 PHE A 722      45.400  68.550  44.140  1.00  0.00           H
ATOM   2162  C   PHE A 722      46.920  63.820  42.670  1.00  0.00           C
ATOM   2163  O   PHE A 722      47.770  64.010  43.540  1.00  0.00           O
ATOM   2164  N   THR A 723      45.710  63.380  42.940  1.00  0.00           N
ATOM   2165  HN  THR A 723      45.090  63.350  42.170  1.00  0.00           H
ATOM   2166  CA  THR A 723      45.210  62.880  44.270  1.00  0.00           C
ATOM   2167  HA  THR A 723      45.360  63.700  44.950  1.00  0.00           H
ATOM   2168  CB  THR A 723      43.730  62.500  44.280  1.00  0.00           C
ATOM   2169  HB  THR A 723      43.710  61.720  43.480  1.00  0.00           H
ATOM   2170  OG1 THR A 723      42.950  63.660  43.930  1.00  0.00           O
ATOM   2171  HG1 THR A 723      42.250  63.290  43.400  1.00  0.00           H
ATOM   2172  CG2 THR A 723      43.160  61.900  45.560  1.00  0.00           C
ATOM   2173 HG21 THR A 723      43.590  60.890  45.770  1.00  0.00           H
ATOM   2174 HG22 THR A 723      42.080  61.760  45.310  1.00  0.00           H
ATOM   2175 HG23 THR A 723      43.300  62.550  46.460  1.00  0.00           H
ATOM   2176  C   THR A 723      45.960  61.620  44.740  1.00  0.00           C
ATOM   2177  O   THR A 723      46.460  61.660  45.850  1.00  0.00           O
ATOM   2178  N   GLU A 724      46.180  60.610  43.850  1.00  0.00           N
ATOM   2179  HN  GLU A 724      45.660  60.540  43.000  1.00  0.00           H
ATOM   2180  CA  GLU A 724      46.950  59.460  44.120  1.00  0.00           C
ATOM   2181  HA  GLU A 724      46.480  59.030  44.990  1.00  0.00           H
ATOM   2182  CB  GLU A 724      46.990  58.710  42.780  1.00  0.00           C
ATOM   2183  HB1 GLU A 724      47.400  59.430  42.050  1.00  0.00           H
ATOM   2184  HB2 GLU A 724      45.950  58.520  42.450  1.00  0.00           H
ATOM   2185  CG  GLU A 724      47.800  57.400  42.860  1.00  0.00           C
ATOM   2186  HG1 GLU A 724      47.290  56.730  43.580  1.00  0.00           H
ATOM   2187  HG2 GLU A 724      48.850  57.520  43.210  1.00  0.00           H
ATOM   2188  CD  GLU A 724      47.880  56.860  41.380  1.00  0.00           C
ATOM   2189  OE1 GLU A 724      48.920  56.410  40.940  1.00  0.00           O
ATOM   2190  OE2 GLU A 724      46.800  56.790  40.730  1.00  0.00           O
ATOM   2191  C   GLU A 724      48.310  59.690  44.580  1.00  0.00           C
ATOM   2192  O   GLU A 724      48.660  59.050  45.570  1.00  0.00           O
ATOM   2193  N   GLU A 725      49.130  60.560  43.930  1.00  0.00           N
ATOM   2194  HN  GLU A 725      48.760  60.990  43.110  1.00  0.00           H
ATOM   2195  CA  GLU A 725      50.510  60.730  44.330  1.00  0.00           C
ATOM   2196  HA  GLU A 725      50.840  59.730  44.570  1.00  0.00           H
ATOM   2197  CB  GLU A 725      51.350  61.300  43.220  1.00  0.00           C
ATOM   2198  HB1 GLU A 725      52.360  61.640  43.530  1.00  0.00           H
ATOM   2199  HB2 GLU A 725      50.990  62.320  42.930  1.00  0.00           H
ATOM   2200  CG  GLU A 725      51.420  60.410  41.970  1.00  0.00           C
ATOM   2201  HG1 GLU A 725      50.430  60.250  41.480  1.00  0.00           H
ATOM   2202  HG2 GLU A 725      51.760  59.380  42.150  1.00  0.00           H
ATOM   2203  CD  GLU A 725      52.350  60.940  40.830  1.00  0.00           C
ATOM   2204  OE1 GLU A 725      52.320  62.200  40.590  1.00  0.00           O
ATOM   2205  OE2 GLU A 725      53.010  60.110  40.150  1.00  0.00           O
ATOM   2206  C   GLU A 725      50.740  61.620  45.590  1.00  0.00           C
ATOM   2207  O   GLU A 725      51.810  61.540  46.300  1.00  0.00           O
ATOM   2208  N   ALA A 726      49.750  62.470  45.900  1.00  0.00           N
ATOM   2209  HN  ALA A 726      48.950  62.440  45.310  1.00  0.00           H
ATOM   2210  CA  ALA A 726      49.790  63.280  47.110  1.00  0.00           C
ATOM   2211  HA  ALA A 726      50.730  63.800  47.170  1.00  0.00           H
ATOM   2212  CB  ALA A 726      48.690  64.400  46.910  1.00  0.00           C
ATOM   2213  HB1 ALA A 726      48.860  65.160  47.680  1.00  0.00           H
ATOM   2214  HB2 ALA A 726      47.680  63.930  46.900  1.00  0.00           H
ATOM   2215  HB3 ALA A 726      48.800  64.890  45.910  1.00  0.00           H
ATOM   2216  C   ALA A 726      49.640  62.560  48.460  1.00  0.00           C
ATOM   2217  O   ALA A 726      50.560  62.520  49.300  1.00  0.00           O
ATOM   2218  N   PHE A 727      48.640  61.660  48.510  1.00  0.00           N
ATOM   2219  HN  PHE A 727      47.930  61.510  47.820  1.00  0.00           H
ATOM   2220  CA  PHE A 727      48.620  60.690  49.540  1.00  0.00           C
ATOM   2221  HA  PHE A 727      48.810  61.280  50.420  1.00  0.00           H
ATOM   2222  CB  PHE A 727      47.400  59.770  49.560  1.00  0.00           C
ATOM   2223  HB1 PHE A 727      47.460  58.910  50.250  1.00  0.00           H
ATOM   2224  HB2 PHE A 727      47.170  59.350  48.560  1.00  0.00           H
ATOM   2225  CG  PHE A 727      46.220  60.510  49.990  1.00  0.00           C
ATOM   2226  CD1 PHE A 727      45.900  60.690  51.350  1.00  0.00           C
ATOM   2227  HD1 PHE A 727      46.420  60.260  52.200  1.00  0.00           H
ATOM   2228  CE1 PHE A 727      44.870  61.610  51.810  1.00  0.00           C
ATOM   2229  HE1 PHE A 727      44.750  61.800  52.870  1.00  0.00           H
ATOM   2230  CZ  PHE A 727      44.110  62.250  50.840  1.00  0.00           C
ATOM   2231  HZ  PHE A 727      43.360  62.920  51.210  1.00  0.00           H
ATOM   2232  CD2 PHE A 727      45.410  61.180  49.080  1.00  0.00           C
ATOM   2233  HD2 PHE A 727      45.520  61.160  48.010  1.00  0.00           H
ATOM   2234  CE2 PHE A 727      44.290  61.960  49.450  1.00  0.00           C
ATOM   2235  HE2 PHE A 727      43.580  62.370  48.770  1.00  0.00           H
ATOM   2236  C   PHE A 727      49.760  59.690  49.560  1.00  0.00           C
ATOM   2237  O   PHE A 727      50.440  59.610  50.530  1.00  0.00           O
ATOM   2238  N   ALA A 728      50.090  59.110  48.400  1.00  0.00           N
ATOM   2239  HN  ALA A 728      49.630  59.300  47.540  1.00  0.00           H
ATOM   2240  CA  ALA A 728      51.100  58.080  48.190  1.00  0.00           C
ATOM   2241  HA  ALA A 728      50.870  57.180  48.740  1.00  0.00           H
ATOM   2242  CB  ALA A 728      51.300  57.780  46.670  1.00  0.00           C
ATOM   2243  HB1 ALA A 728      51.540  58.720  46.120  1.00  0.00           H
ATOM   2244  HB2 ALA A 728      50.380  57.550  46.080  1.00  0.00           H
ATOM   2245  HB3 ALA A 728      51.990  56.960  46.410  1.00  0.00           H
ATOM   2246  C   ALA A 728      52.500  58.460  48.670  1.00  0.00           C
ATOM   2247  O   ALA A 728      53.150  57.810  49.500  1.00  0.00           O
ATOM   2248  N   ALA A 729      52.950  59.650  48.170  1.00  0.00           N
ATOM   2249  HN  ALA A 729      52.380  60.220  47.580  1.00  0.00           H
ATOM   2250  CA  ALA A 729      54.270  60.160  48.520  1.00  0.00           C
ATOM   2251  HA  ALA A 729      55.000  59.380  48.380  1.00  0.00           H
ATOM   2252  CB  ALA A 729      54.800  61.360  47.680  1.00  0.00           C
ATOM   2253  HB1 ALA A 729      54.480  61.140  46.640  1.00  0.00           H
ATOM   2254  HB2 ALA A 729      55.910  61.340  47.710  1.00  0.00           H
ATOM   2255  HB3 ALA A 729      54.490  62.380  47.980  1.00  0.00           H
ATOM   2256  C   ALA A 729      54.420  60.560  50.060  1.00  0.00           C
ATOM   2257  O   ALA A 729      55.400  60.280  50.750  1.00  0.00           O
ATOM   2258  N   LEU A 730      53.440  61.300  50.510  1.00  0.00           N
ATOM   2259  HN  LEU A 730      52.660  61.540  49.930  1.00  0.00           H
ATOM   2260  CA  LEU A 730      53.380  61.830  51.880  1.00  0.00           C
ATOM   2261  HA  LEU A 730      54.310  62.310  52.160  1.00  0.00           H
ATOM   2262  CB  LEU A 730      52.240  62.880  52.070  1.00  0.00           C
ATOM   2263  HB1 LEU A 730      51.340  62.280  52.330  1.00  0.00           H
ATOM   2264  HB2 LEU A 730      52.090  63.410  51.100  1.00  0.00           H
ATOM   2265  CG  LEU A 730      52.500  63.910  53.280  1.00  0.00           C
ATOM   2266  HG  LEU A 730      52.930  63.330  54.120  1.00  0.00           H
ATOM   2267  CD1 LEU A 730      53.580  65.010  52.950  1.00  0.00           C
ATOM   2268 HD11 LEU A 730      53.490  65.260  51.870  1.00  0.00           H
ATOM   2269 HD12 LEU A 730      54.610  64.600  53.000  1.00  0.00           H
ATOM   2270 HD13 LEU A 730      53.450  65.860  53.650  1.00  0.00           H
ATOM   2271  CD2 LEU A 730      51.160  64.520  53.790  1.00  0.00           C
ATOM   2272 HD21 LEU A 730      50.680  65.090  52.960  1.00  0.00           H
ATOM   2273 HD22 LEU A 730      51.370  65.160  54.670  1.00  0.00           H
ATOM   2274 HD23 LEU A 730      50.520  63.660  54.050  1.00  0.00           H
ATOM   2275  C   LEU A 730      53.260  60.820  52.980  1.00  0.00           C
ATOM   2276  O   LEU A 730      53.830  61.010  54.050  1.00  0.00           O
ATOM   2277  N   ILE A 731      52.650  59.660  52.700  1.00  0.00           N
ATOM   2278  HN  ILE A 731      52.150  59.470  51.850  1.00  0.00           H
ATOM   2279  CA  ILE A 731      52.570  58.570  53.610  1.00  0.00           C
ATOM   2280  HA  ILE A 731      52.250  58.920  54.580  1.00  0.00           H
ATOM   2281  CB  ILE A 731      51.520  57.550  53.120  1.00  0.00           C
ATOM   2282  HB  ILE A 731      51.530  57.580  52.010  1.00  0.00           H
ATOM   2283  CG2 ILE A 731      51.840  56.080  53.540  1.00  0.00           C
ATOM   2284 HG21 ILE A 731      50.980  55.410  53.320  1.00  0.00           H
ATOM   2285 HG22 ILE A 731      52.010  56.010  54.640  1.00  0.00           H
ATOM   2286 HG23 ILE A 731      52.770  55.660  53.100  1.00  0.00           H
ATOM   2287  CG1 ILE A 731      50.010  57.790  53.430  1.00  0.00           C
ATOM   2288 HG11 ILE A 731      49.410  57.040  52.890  1.00  0.00           H
ATOM   2289 HG12 ILE A 731      49.700  58.710  52.890  1.00  0.00           H
ATOM   2290  CD  ILE A 731      49.720  57.890  54.920  1.00  0.00           C
ATOM   2291  HD1 ILE A 731      50.150  58.790  55.390  1.00  0.00           H
ATOM   2292  HD2 ILE A 731      50.020  56.990  55.500  1.00  0.00           H
ATOM   2293  HD3 ILE A 731      48.640  58.070  55.090  1.00  0.00           H
ATOM   2294  C   ILE A 731      53.960  57.960  53.860  1.00  0.00           C
ATOM   2295  O   ILE A 731      54.360  57.760  54.980  1.00  0.00           O
ATOM   2296  N   CYS A 732      54.750  57.860  52.750  1.00  0.00           N
ATOM   2297  HN  CYS A 732      54.340  58.130  51.880  1.00  0.00           H
ATOM   2298  CA  CYS A 732      56.140  57.480  52.860  1.00  0.00           C
ATOM   2299  HA  CYS A 732      56.150  56.530  53.380  1.00  0.00           H
ATOM   2300  CB  CYS A 732      56.700  57.420  51.400  1.00  0.00           C
ATOM   2301  HB1 CYS A 732      57.780  57.150  51.340  1.00  0.00           H
ATOM   2302  HB2 CYS A 732      56.670  58.450  50.970  1.00  0.00           H
ATOM   2303  SG  CYS A 732      55.590  56.230  50.410  1.00  0.00           S
ATOM   2304  HG1 CYS A 732      54.470  56.940  50.320  1.00  0.00           H
ATOM   2305  C   CYS A 732      56.930  58.430  53.680  1.00  0.00           C
ATOM   2306  O   CYS A 732      57.760  58.080  54.480  1.00  0.00           O
ATOM   2307  N   ILE A 733      56.770  59.780  53.590  1.00  0.00           N
ATOM   2308  HN  ILE A 733      56.160  60.150  52.890  1.00  0.00           H
ATOM   2309  CA  ILE A 733      57.290  60.820  54.490  1.00  0.00           C
ATOM   2310  HA  ILE A 733      58.360  60.750  54.480  1.00  0.00           H
ATOM   2311  CB  ILE A 733      57.040  62.270  53.930  1.00  0.00           C
ATOM   2312  HB  ILE A 733      55.960  62.500  53.890  1.00  0.00           H
ATOM   2313  CG2 ILE A 733      57.800  63.410  54.630  1.00  0.00           C
ATOM   2314 HG21 ILE A 733      58.840  63.130  54.910  1.00  0.00           H
ATOM   2315 HG22 ILE A 733      57.360  63.830  55.560  1.00  0.00           H
ATOM   2316 HG23 ILE A 733      57.810  64.350  54.040  1.00  0.00           H
ATOM   2317  CG1 ILE A 733      57.430  62.240  52.440  1.00  0.00           C
ATOM   2318 HG11 ILE A 733      57.440  63.280  52.050  1.00  0.00           H
ATOM   2319 HG12 ILE A 733      56.680  61.790  51.760  1.00  0.00           H
ATOM   2320  CD  ILE A 733      58.880  61.860  52.060  1.00  0.00           C
ATOM   2321  HD1 ILE A 733      59.100  60.870  52.490  1.00  0.00           H
ATOM   2322  HD2 ILE A 733      59.600  62.630  52.430  1.00  0.00           H
ATOM   2323  HD3 ILE A 733      59.120  61.660  51.000  1.00  0.00           H
ATOM   2324  C   ILE A 733      56.920  60.730  55.980  1.00  0.00           C
ATOM   2325  O   ILE A 733      57.730  60.870  56.900  1.00  0.00           O
ATOM   2326  N   ILE A 734      55.610  60.470  56.180  1.00  0.00           N
ATOM   2327  HN  ILE A 734      54.960  60.430  55.420  1.00  0.00           H
ATOM   2328  CA  ILE A 734      55.050  60.200  57.500  1.00  0.00           C
ATOM   2329  HA  ILE A 734      55.320  61.070  58.080  1.00  0.00           H
ATOM   2330  CB  ILE A 734      53.520  60.160  57.550  1.00  0.00           C
ATOM   2331  HB  ILE A 734      53.230  59.420  56.770  1.00  0.00           H
ATOM   2332  CG2 ILE A 734      53.040  59.570  58.850  1.00  0.00           C
ATOM   2333 HG21 ILE A 734      53.550  60.090  59.690  1.00  0.00           H
ATOM   2334 HG22 ILE A 734      53.210  58.470  58.900  1.00  0.00           H
ATOM   2335 HG23 ILE A 734      51.940  59.640  59.040  1.00  0.00           H
ATOM   2336  CG1 ILE A 734      52.890  61.480  57.150  1.00  0.00           C
ATOM   2337 HG11 ILE A 734      53.450  61.850  56.260  1.00  0.00           H
ATOM   2338 HG12 ILE A 734      53.080  62.250  57.930  1.00  0.00           H
ATOM   2339  CD  ILE A 734      51.470  61.390  56.710  1.00  0.00           C
ATOM   2340  HD1 ILE A 734      51.030  62.320  56.310  1.00  0.00           H
ATOM   2341  HD2 ILE A 734      50.740  60.950  57.420  1.00  0.00           H
ATOM   2342  HD3 ILE A 734      51.630  60.600  55.930  1.00  0.00           H
ATOM   2343  C   ILE A 734      55.710  58.950  58.200  1.00  0.00           C
ATOM   2344  O   ILE A 734      56.100  59.000  59.380  1.00  0.00           O
ATOM   2345  N   PHE A 735      55.870  57.890  57.460  1.00  0.00           N
ATOM   2346  HN  PHE A 735      55.540  57.930  56.520  1.00  0.00           H
ATOM   2347  CA  PHE A 735      56.280  56.620  58.020  1.00  0.00           C
ATOM   2348  HA  PHE A 735      55.780  56.500  58.970  1.00  0.00           H
ATOM   2349  CB  PHE A 735      55.920  55.430  57.140  1.00  0.00           C
ATOM   2350  HB1 PHE A 735      56.610  54.580  57.360  1.00  0.00           H
ATOM   2351  HB2 PHE A 735      56.030  55.730  56.080  1.00  0.00           H
ATOM   2352  CG  PHE A 735      54.490  54.970  57.390  1.00  0.00           C
ATOM   2353  CD1 PHE A 735      54.300  53.620  57.640  1.00  0.00           C
ATOM   2354  HD1 PHE A 735      55.030  52.840  57.460  1.00  0.00           H
ATOM   2355  CE1 PHE A 735      52.990  53.150  57.970  1.00  0.00           C
ATOM   2356  HE1 PHE A 735      52.740  52.100  58.000  1.00  0.00           H
ATOM   2357  CZ  PHE A 735      52.000  54.000  58.270  1.00  0.00           C
ATOM   2358  HZ  PHE A 735      51.000  53.620  58.310  1.00  0.00           H
ATOM   2359  CD2 PHE A 735      53.450  55.840  57.590  1.00  0.00           C
ATOM   2360  HD2 PHE A 735      53.710  56.890  57.550  1.00  0.00           H
ATOM   2361  CE2 PHE A 735      52.220  55.430  58.040  1.00  0.00           C
ATOM   2362  HE2 PHE A 735      51.400  56.130  58.100  1.00  0.00           H
ATOM   2363  C   PHE A 735      57.770  56.660  58.300  1.00  0.00           C
ATOM   2364  O   PHE A 735      58.170  56.120  59.280  1.00  0.00           O
ATOM   2365  N   ILE A 736      58.560  57.360  57.430  1.00  0.00           N
ATOM   2366  HN  ILE A 736      58.190  57.680  56.560  1.00  0.00           H
ATOM   2367  CA  ILE A 736      59.920  57.750  57.740  1.00  0.00           C
ATOM   2368  HA  ILE A 736      60.400  56.820  58.010  1.00  0.00           H
ATOM   2369  CB  ILE A 736      60.760  58.200  56.530  1.00  0.00           C
ATOM   2370  HB  ILE A 736      60.100  58.780  55.840  1.00  0.00           H
ATOM   2371  CG2 ILE A 736      61.990  59.040  56.790  1.00  0.00           C
ATOM   2372 HG21 ILE A 736      61.650  60.000  57.240  1.00  0.00           H
ATOM   2373 HG22 ILE A 736      62.540  59.330  55.880  1.00  0.00           H
ATOM   2374 HG23 ILE A 736      62.640  58.480  57.490  1.00  0.00           H
ATOM   2375  CG1 ILE A 736      61.200  56.950  55.630  1.00  0.00           C
ATOM   2376 HG11 ILE A 736      60.510  56.080  55.680  1.00  0.00           H
ATOM   2377 HG12 ILE A 736      62.180  56.680  56.080  1.00  0.00           H
ATOM   2378  CD  ILE A 736      61.360  57.260  54.150  1.00  0.00           C
ATOM   2379  HD1 ILE A 736      61.880  56.410  53.640  1.00  0.00           H
ATOM   2380  HD2 ILE A 736      61.940  58.200  54.000  1.00  0.00           H
ATOM   2381  HD3 ILE A 736      60.370  57.350  53.660  1.00  0.00           H
ATOM   2382  C   ILE A 736      60.130  58.680  58.930  1.00  0.00           C
ATOM   2383  O   ILE A 736      60.990  58.390  59.710  1.00  0.00           O
ATOM   2384  N   TYR A 737      59.240  59.710  59.080  1.00  0.00           N
ATOM   2385  HN  TYR A 737      58.540  59.820  58.370  1.00  0.00           H
ATOM   2386  CA  TYR A 737      59.200  60.530  60.250  1.00  0.00           C
ATOM   2387  HA  TYR A 737      60.190  60.910  60.410  1.00  0.00           H
ATOM   2388  CB  TYR A 737      58.240  61.750  60.070  1.00  0.00           C
ATOM   2389  HB1 TYR A 737      57.240  61.330  59.850  1.00  0.00           H
ATOM   2390  HB2 TYR A 737      58.490  62.480  59.280  1.00  0.00           H
ATOM   2391  CG  TYR A 737      57.960  62.600  61.300  1.00  0.00           C
ATOM   2392  CD1 TYR A 737      56.800  62.590  62.100  1.00  0.00           C
ATOM   2393  HD1 TYR A 737      56.010  61.910  61.840  1.00  0.00           H
ATOM   2394  CE1 TYR A 737      56.720  63.350  63.290  1.00  0.00           C
ATOM   2395  HE1 TYR A 737      55.850  63.240  63.910  1.00  0.00           H
ATOM   2396  CZ  TYR A 737      57.780  64.010  63.720  1.00  0.00           C
ATOM   2397  OH  TYR A 737      57.680  64.650  64.960  1.00  0.00           O
ATOM   2398  HH  TYR A 737      57.280  63.960  65.480  1.00  0.00           H
ATOM   2399  CD2 TYR A 737      59.060  63.450  61.730  1.00  0.00           C
ATOM   2400  HD2 TYR A 737      59.900  63.470  61.040  1.00  0.00           H
ATOM   2401  CE2 TYR A 737      58.920  64.220  62.920  1.00  0.00           C
ATOM   2402  HE2 TYR A 737      59.800  64.730  63.320  1.00  0.00           H
ATOM   2403  C   TYR A 737      58.990  59.760  61.570  1.00  0.00           C
ATOM   2404  O   TYR A 737      59.720  59.920  62.540  1.00  0.00           O
ATOM   2405  N   GLU A 738      57.980  58.810  61.520  1.00  0.00           N
ATOM   2406  HN  GLU A 738      57.390  58.750  60.710  1.00  0.00           H
ATOM   2407  CA  GLU A 738      57.570  57.990  62.700  1.00  0.00           C
ATOM   2408  HA  GLU A 738      57.560  58.700  63.520  1.00  0.00           H
ATOM   2409  CB  GLU A 738      56.190  57.300  62.590  1.00  0.00           C
ATOM   2410  HB1 GLU A 738      56.060  56.610  63.450  1.00  0.00           H
ATOM   2411  HB2 GLU A 738      56.160  56.690  61.660  1.00  0.00           H
ATOM   2412  CG  GLU A 738      54.830  58.000  62.490  1.00  0.00           C
ATOM   2413  HG1 GLU A 738      54.750  58.590  61.550  1.00  0.00           H
ATOM   2414  HG2 GLU A 738      54.710  58.730  63.310  1.00  0.00           H
ATOM   2415  CD  GLU A 738      53.600  57.060  62.690  1.00  0.00           C
ATOM   2416  OE1 GLU A 738      53.180  56.880  63.860  1.00  0.00           O
ATOM   2417  OE2 GLU A 738      53.030  56.630  61.720  1.00  0.00           O
ATOM   2418  C   GLU A 738      58.660  57.030  63.210  1.00  0.00           C
ATOM   2419  O   GLU A 738      58.900  57.020  64.360  1.00  0.00           O
ATOM   2420  N   ALA A 739      59.410  56.470  62.280  1.00  0.00           N
ATOM   2421  HN  ALA A 739      59.160  56.650  61.330  1.00  0.00           H
ATOM   2422  CA  ALA A 739      60.560  55.550  62.480  1.00  0.00           C
ATOM   2423  HA  ALA A 739      60.200  54.660  62.970  1.00  0.00           H
ATOM   2424  CB  ALA A 739      61.110  55.230  61.060  1.00  0.00           C
ATOM   2425  HB1 ALA A 739      60.220  54.770  60.600  1.00  0.00           H
ATOM   2426  HB2 ALA A 739      61.970  54.520  61.080  1.00  0.00           H
ATOM   2427  HB3 ALA A 739      61.300  56.190  60.530  1.00  0.00           H
ATOM   2428  C   ALA A 739      61.620  56.120  63.310  1.00  0.00           C
ATOM   2429  O   ALA A 739      62.040  55.650  64.410  1.00  0.00           O
ATOM   2430  N   LEU A 740      62.170  57.300  62.880  1.00  0.00           N
ATOM   2431  HN  LEU A 740      61.780  57.790  62.100  1.00  0.00           H
ATOM   2432  CA  LEU A 740      63.110  58.080  63.600  1.00  0.00           C
ATOM   2433  HA  LEU A 740      63.770  57.340  64.020  1.00  0.00           H
ATOM   2434  CB  LEU A 740      63.930  59.050  62.680  1.00  0.00           C
ATOM   2435  HB1 LEU A 740      64.300  59.850  63.350  1.00  0.00           H
ATOM   2436  HB2 LEU A 740      63.160  59.610  62.110  1.00  0.00           H
ATOM   2437  CG  LEU A 740      65.190  58.500  61.960  1.00  0.00           C
ATOM   2438  HG  LEU A 740      65.540  57.530  62.380  1.00  0.00           H
ATOM   2439  CD1 LEU A 740      64.830  58.180  60.490  1.00  0.00           C
ATOM   2440 HD11 LEU A 740      64.390  59.080  60.000  1.00  0.00           H
ATOM   2441 HD12 LEU A 740      63.970  57.490  60.490  1.00  0.00           H
ATOM   2442 HD13 LEU A 740      65.700  57.830  59.890  1.00  0.00           H
ATOM   2443  CD2 LEU A 740      66.350  59.470  62.170  1.00  0.00           C
ATOM   2444 HD21 LEU A 740      66.680  59.250  63.210  1.00  0.00           H
ATOM   2445 HD22 LEU A 740      65.940  60.500  62.130  1.00  0.00           H
ATOM   2446 HD23 LEU A 740      67.080  59.300  61.340  1.00  0.00           H
ATOM   2447  C   LEU A 740      62.470  58.890  64.780  1.00  0.00           C
ATOM   2448  O   LEU A 740      63.200  59.120  65.730  1.00  0.00           O
ATOM   2449  N   GLU A 741      61.150  59.160  64.840  1.00  0.00           N
ATOM   2450  HN  GLU A 741      60.530  59.100  64.060  1.00  0.00           H
ATOM   2451  CA  GLU A 741      60.450  59.740  66.040  1.00  0.00           C
ATOM   2452  HA  GLU A 741      61.080  60.560  66.350  1.00  0.00           H
ATOM   2453  CB  GLU A 741      58.900  60.170  65.770  1.00  0.00           C
ATOM   2454  HB1 GLU A 741      58.250  59.310  65.580  1.00  0.00           H
ATOM   2455  HB2 GLU A 741      58.930  60.760  64.820  1.00  0.00           H
ATOM   2456  CG  GLU A 741      58.340  61.090  66.790  1.00  0.00           C
ATOM   2457  HG1 GLU A 741      58.950  62.010  66.970  1.00  0.00           H
ATOM   2458  HG2 GLU A 741      58.270  60.650  67.810  1.00  0.00           H
ATOM   2459  CD  GLU A 741      56.950  61.540  66.440  1.00  0.00           C
ATOM   2460  OE1 GLU A 741      56.610  62.770  66.520  1.00  0.00           O
ATOM   2461  OE2 GLU A 741      56.100  60.700  66.070  1.00  0.00           O
ATOM   2462  C   GLU A 741      60.480  58.850  67.250  1.00  0.00           C
ATOM   2463  O   GLU A 741      61.000  59.140  68.350  1.00  0.00           O
ATOM   2464  N   LYS A 742      60.110  57.590  66.990  1.00  0.00           N
ATOM   2465  HN  LYS A 742      59.770  57.330  66.090  1.00  0.00           H
ATOM   2466  CA  LYS A 742      60.260  56.460  67.870  1.00  0.00           C
ATOM   2467  HA  LYS A 742      59.760  56.750  68.790  1.00  0.00           H
ATOM   2468  CB  LYS A 742      59.650  55.140  67.400  1.00  0.00           C
ATOM   2469  HB1 LYS A 742      59.800  54.350  68.170  1.00  0.00           H
ATOM   2470  HB2 LYS A 742      60.160  54.920  66.440  1.00  0.00           H
ATOM   2471  CG  LYS A 742      58.140  55.220  67.200  1.00  0.00           C
ATOM   2472  HG1 LYS A 742      57.890  54.360  66.540  1.00  0.00           H
ATOM   2473  HG2 LYS A 742      57.870  56.220  66.800  1.00  0.00           H
ATOM   2474  CD  LYS A 742      57.420  54.950  68.540  1.00  0.00           C
ATOM   2475  HD1 LYS A 742      57.630  55.580  69.430  1.00  0.00           H
ATOM   2476  HD2 LYS A 742      57.770  53.970  68.930  1.00  0.00           H
ATOM   2477  CE  LYS A 742      55.900  54.710  68.400  1.00  0.00           C
ATOM   2478  HE1 LYS A 742      55.380  54.190  69.230  1.00  0.00           H
ATOM   2479  HE2 LYS A 742      55.670  53.950  67.620  1.00  0.00           H
ATOM   2480  NZ  LYS A 742      55.230  56.030  68.060  1.00  0.00           N
ATOM   2481  HZ1 LYS A 742      55.780  56.610  67.380  1.00  0.00           H
ATOM   2482  HZ2 LYS A 742      55.180  56.630  68.910  1.00  0.00           H
ATOM   2483  HZ3 LYS A 742      54.320  55.840  67.590  1.00  0.00           H
ATOM   2484  C   LYS A 742      61.770  56.220  68.360  1.00  0.00           C
ATOM   2485  O   LYS A 742      61.970  55.960  69.540  1.00  0.00           O
ATOM   2486  N   LEU A 743      62.810  56.210  67.480  1.00  0.00           N
ATOM   2487  HN  LEU A 743      62.610  56.390  66.520  1.00  0.00           H
ATOM   2488  CA  LEU A 743      64.220  56.130  67.770  1.00  0.00           C
ATOM   2489  HA  LEU A 743      64.240  55.170  68.260  1.00  0.00           H
ATOM   2490  CB  LEU A 743      64.990  56.070  66.410  1.00  0.00           C
ATOM   2491  HB1 LEU A 743      64.950  57.080  65.930  1.00  0.00           H
ATOM   2492  HB2 LEU A 743      64.390  55.420  65.750  1.00  0.00           H
ATOM   2493  CG  LEU A 743      66.510  55.640  66.520  1.00  0.00           C
ATOM   2494  HG  LEU A 743      66.930  56.060  67.460  1.00  0.00           H
ATOM   2495  CD1 LEU A 743      66.750  54.110  66.740  1.00  0.00           C
ATOM   2496 HD11 LEU A 743      67.800  53.820  66.930  1.00  0.00           H
ATOM   2497 HD12 LEU A 743      66.400  53.500  65.890  1.00  0.00           H
ATOM   2498 HD13 LEU A 743      66.040  53.830  67.560  1.00  0.00           H
ATOM   2499  CD2 LEU A 743      67.390  56.060  65.400  1.00  0.00           C
ATOM   2500 HD21 LEU A 743      68.430  55.770  65.690  1.00  0.00           H
ATOM   2501 HD22 LEU A 743      67.420  57.160  65.260  1.00  0.00           H
ATOM   2502 HD23 LEU A 743      67.170  55.780  64.360  1.00  0.00           H
ATOM   2503  C   LEU A 743      64.720  57.270  68.570  1.00  0.00           C
ATOM   2504  O   LEU A 743      65.490  57.000  69.470  1.00  0.00           O
ATOM   2505  N   PHE A 744      64.410  58.540  68.270  1.00  0.00           N
ATOM   2506  HN  PHE A 744      64.030  58.770  67.370  1.00  0.00           H
ATOM   2507  CA  PHE A 744      64.600  59.560  69.260  1.00  0.00           C
ATOM   2508  HA  PHE A 744      65.660  59.630  69.460  1.00  0.00           H
ATOM   2509  CB  PHE A 744      64.240  60.940  68.780  1.00  0.00           C
ATOM   2510  HB1 PHE A 744      64.450  61.730  69.530  1.00  0.00           H
ATOM   2511  HB2 PHE A 744      63.130  61.020  68.670  1.00  0.00           H
ATOM   2512  CG  PHE A 744      64.850  61.320  67.420  1.00  0.00           C
ATOM   2513  CD1 PHE A 744      66.160  60.940  67.120  1.00  0.00           C
ATOM   2514  HD1 PHE A 744      66.770  60.450  67.860  1.00  0.00           H
ATOM   2515  CE1 PHE A 744      66.670  61.360  65.820  1.00  0.00           C
ATOM   2516  HE1 PHE A 744      67.730  61.170  65.690  1.00  0.00           H
ATOM   2517  CZ  PHE A 744      65.810  61.980  64.900  1.00  0.00           C
ATOM   2518  HZ  PHE A 744      66.160  62.300  63.930  1.00  0.00           H
ATOM   2519  CD2 PHE A 744      64.020  61.970  66.520  1.00  0.00           C
ATOM   2520  HD2 PHE A 744      63.080  62.350  66.890  1.00  0.00           H
ATOM   2521  CE2 PHE A 744      64.450  62.150  65.200  1.00  0.00           C
ATOM   2522  HE2 PHE A 744      63.700  62.670  64.620  1.00  0.00           H
ATOM   2523  C   PHE A 744      63.910  59.350  70.600  1.00  0.00           C
ATOM   2524  O   PHE A 744      64.560  59.640  71.600  1.00  0.00           O
ATOM   2525  N   ASP A 745      62.650  58.850  70.710  1.00  0.00           N
ATOM   2526  HN  ASP A 745      62.140  58.780  69.850  1.00  0.00           H
ATOM   2527  CA  ASP A 745      61.900  58.610  72.010  1.00  0.00           C
ATOM   2528  HA  ASP A 745      61.930  59.540  72.570  1.00  0.00           H
ATOM   2529  CB  ASP A 745      60.470  58.160  71.690  1.00  0.00           C
ATOM   2530  HB1 ASP A 745      59.860  57.450  72.260  1.00  0.00           H
ATOM   2531  HB2 ASP A 745      60.370  57.870  70.620  1.00  0.00           H
ATOM   2532  CG  ASP A 745      59.440  59.300  71.830  1.00  0.00           C
ATOM   2533  OD1 ASP A 745      59.890  60.350  72.410  1.00  0.00           O
ATOM   2534  OD2 ASP A 745      58.250  59.230  71.440  1.00  0.00           O
ATOM   2535  C   ASP A 745      62.580  57.450  72.810  1.00  0.00           C
ATOM   2536  O   ASP A 745      62.590  57.480  74.060  1.00  0.00           O
ATOM   2537  N   LEU A 746      63.110  56.410  72.160  1.00  0.00           N
ATOM   2538  HN  LEU A 746      63.120  56.490  71.170  1.00  0.00           H
ATOM   2539  CA  LEU A 746      63.700  55.300  72.820  1.00  0.00           C
ATOM   2540  HA  LEU A 746      63.210  55.100  73.770  1.00  0.00           H
ATOM   2541  CB  LEU A 746      63.590  54.130  71.770  1.00  0.00           C
ATOM   2542  HB1 LEU A 746      64.280  54.330  70.910  1.00  0.00           H
ATOM   2543  HB2 LEU A 746      62.560  54.240  71.350  1.00  0.00           H
ATOM   2544  CG  LEU A 746      63.900  52.660  72.240  1.00  0.00           C
ATOM   2545  HG  LEU A 746      64.940  52.670  72.630  1.00  0.00           H
ATOM   2546  CD1 LEU A 746      62.930  52.500  73.450  1.00  0.00           C
ATOM   2547 HD11 LEU A 746      63.020  51.420  73.690  1.00  0.00           H
ATOM   2548 HD12 LEU A 746      61.840  52.480  73.210  1.00  0.00           H
ATOM   2549 HD13 LEU A 746      63.180  52.970  74.420  1.00  0.00           H
ATOM   2550  CD2 LEU A 746      63.730  51.820  71.020  1.00  0.00           C
ATOM   2551 HD21 LEU A 746      64.240  52.230  70.120  1.00  0.00           H
ATOM   2552 HD22 LEU A 746      62.650  51.810  70.760  1.00  0.00           H
ATOM   2553 HD23 LEU A 746      64.170  50.800  71.130  1.00  0.00           H
ATOM   2554  C   LEU A 746      65.160  55.660  73.210  1.00  0.00           C
ATOM   2555  O   LEU A 746      65.750  55.430  74.290  1.00  0.00           O
ATOM   2556  N   GLY A 747      65.770  56.510  72.320  1.00  0.00           N
ATOM   2557  HN  GLY A 747      65.340  56.750  71.460  1.00  0.00           H
ATOM   2558  CA  GLY A 747      67.020  57.150  72.560  1.00  0.00           C
ATOM   2559  HA1 GLY A 747      67.110  57.820  71.720  1.00  0.00           H
ATOM   2560  HA2 GLY A 747      67.820  56.430  72.690  1.00  0.00           H
ATOM   2561  C   GLY A 747      66.970  58.070  73.800  1.00  0.00           C
ATOM   2562  O   GLY A 747      67.840  58.110  74.670  1.00  0.00           O
ATOM   2563  N   GLU A 748      65.830  58.880  73.910  1.00  0.00           N
ATOM   2564  HN  GLU A 748      65.300  59.100  73.090  1.00  0.00           H
ATOM   2565  CA  GLU A 748      65.460  59.590  75.080  1.00  0.00           C
ATOM   2566  HA  GLU A 748      66.410  60.040  75.310  1.00  0.00           H
ATOM   2567  CB  GLU A 748      64.240  60.490  74.940  1.00  0.00           C
ATOM   2568  HB1 GLU A 748      63.300  59.970  74.660  1.00  0.00           H
ATOM   2569  HB2 GLU A 748      64.420  61.180  74.090  1.00  0.00           H
ATOM   2570  CG  GLU A 748      63.850  61.360  76.220  1.00  0.00           C
ATOM   2571  HG1 GLU A 748      64.810  61.750  76.620  1.00  0.00           H
ATOM   2572  HG2 GLU A 748      63.410  60.790  77.070  1.00  0.00           H
ATOM   2573  CD  GLU A 748      62.930  62.510  75.940  1.00  0.00           C
ATOM   2574  OE1 GLU A 748      63.300  63.690  76.050  1.00  0.00           O
ATOM   2575  OE2 GLU A 748      61.820  62.200  75.530  1.00  0.00           O
ATOM   2576  C   GLU A 748      65.220  58.800  76.310  1.00  0.00           C
ATOM   2577  O   GLU A 748      65.590  59.170  77.430  1.00  0.00           O
ATOM   2578  N   THR A 749      64.540  57.640  76.240  1.00  0.00           N
ATOM   2579  HN  THR A 749      64.200  57.320  75.360  1.00  0.00           H
ATOM   2580  CA  THR A 749      64.380  56.870  77.480  1.00  0.00           C
ATOM   2581  HA  THR A 749      64.000  57.540  78.230  1.00  0.00           H
ATOM   2582  CB  THR A 749      63.480  55.600  77.160  1.00  0.00           C
ATOM   2583  HB  THR A 749      63.890  54.850  76.460  1.00  0.00           H
ATOM   2584  OG1 THR A 749      62.220  55.940  76.580  1.00  0.00           O
ATOM   2585  HG1 THR A 749      62.450  56.520  75.850  1.00  0.00           H
ATOM   2586  CG2 THR A 749      63.010  54.900  78.510  1.00  0.00           C
ATOM   2587 HG21 THR A 749      62.140  54.240  78.290  1.00  0.00           H
ATOM   2588 HG22 THR A 749      62.750  55.650  79.290  1.00  0.00           H
ATOM   2589 HG23 THR A 749      63.810  54.360  79.050  1.00  0.00           H
ATOM   2590  C   THR A 749      65.660  56.270  78.010  1.00  0.00           C
ATOM   2591  O   THR A 749      66.020  56.190  79.210  1.00  0.00           O
ATOM   2592  N   TYR A 750      66.470  55.760  77.130  1.00  0.00           N
ATOM   2593  HN  TYR A 750      66.240  55.910  76.170  1.00  0.00           H
ATOM   2594  CA  TYR A 750      67.640  55.010  77.400  1.00  0.00           C
ATOM   2595  HA  TYR A 750      67.760  54.920  78.470  1.00  0.00           H
ATOM   2596  CB  TYR A 750      67.730  53.630  76.790  1.00  0.00           C
ATOM   2597  HB1 TYR A 750      68.640  53.050  77.080  1.00  0.00           H
ATOM   2598  HB2 TYR A 750      67.670  53.740  75.690  1.00  0.00           H
ATOM   2599  CG  TYR A 750      66.620  52.810  77.280  1.00  0.00           C
ATOM   2600  CD1 TYR A 750      65.660  52.180  76.400  1.00  0.00           C
ATOM   2601  HD1 TYR A 750      65.670  52.470  75.340  1.00  0.00           H
ATOM   2602  CE1 TYR A 750      64.670  51.320  76.900  1.00  0.00           C
ATOM   2603  HE1 TYR A 750      64.020  50.790  76.240  1.00  0.00           H
ATOM   2604  CZ  TYR A 750      64.620  51.020  78.290  1.00  0.00           C
ATOM   2605  OH  TYR A 750      63.610  50.140  78.700  1.00  0.00           O
ATOM   2606  HH  TYR A 750      62.990  49.990  77.990  1.00  0.00           H
ATOM   2607  CD2 TYR A 750      66.490  52.530  78.640  1.00  0.00           C
ATOM   2608  HD2 TYR A 750      67.170  52.910  79.400  1.00  0.00           H
ATOM   2609  CE2 TYR A 750      65.470  51.750  79.160  1.00  0.00           C
ATOM   2610  HE2 TYR A 750      65.480  51.640  80.230  1.00  0.00           H
ATOM   2611  C   TYR A 750      68.940  55.800  77.000  1.00  0.00           C
ATOM   2612  O   TYR A 750      69.290  55.730  75.840  1.00  0.00           O
ATOM   2613  N   ALA A 751      69.740  56.290  77.960  1.00  0.00           N
ATOM   2614  HN  ALA A 751      69.430  56.260  78.910  1.00  0.00           H
ATOM   2615  CA  ALA A 751      70.950  57.000  77.720  1.00  0.00           C
ATOM   2616  HA  ALA A 751      70.780  57.740  76.940  1.00  0.00           H
ATOM   2617  CB  ALA A 751      71.440  57.860  78.910  1.00  0.00           C
ATOM   2618  HB1 ALA A 751      72.500  58.170  78.850  1.00  0.00           H
ATOM   2619  HB2 ALA A 751      71.340  57.260  79.850  1.00  0.00           H
ATOM   2620  HB3 ALA A 751      70.810  58.760  79.060  1.00  0.00           H
ATOM   2621  C   ALA A 751      72.120  56.040  77.340  1.00  0.00           C
ATOM   2622  O   ALA A 751      72.990  56.180  76.440  1.00  0.00           O
ATOM   2623  N   ASP A 752      72.220  54.940  78.150  1.00  0.00           N
ATOM   2624  HN  ASP A 752      71.590  54.600  78.850  1.00  0.00           H
ATOM   2625  CA  ASP A 752      73.220  53.820  78.090  1.00  0.00           C
ATOM   2626  HA  ASP A 752      74.130  54.390  78.190  1.00  0.00           H
ATOM   2627  CB  ASP A 752      73.040  52.730  79.170  1.00  0.00           C
ATOM   2628  HB1 ASP A 752      73.430  53.250  80.070  1.00  0.00           H
ATOM   2629  HB2 ASP A 752      73.590  51.800  78.900  1.00  0.00           H
ATOM   2630  CG  ASP A 752      71.620  52.240  79.500  1.00  0.00           C
ATOM   2631  OD1 ASP A 752      71.510  51.030  79.820  1.00  0.00           O
ATOM   2632  OD2 ASP A 752      70.610  52.970  79.410  1.00  0.00           O
ATOM   2633  C   ASP A 752      73.290  53.040  76.710  1.00  0.00           C
ATOM   2634  O   ASP A 752      74.330  52.860  76.110  1.00  0.00           O
ATOM   2635  N   VAL A 753      72.100  52.600  76.220  1.00  0.00           N
ATOM   2636  HN  VAL A 753      71.250  52.830  76.680  1.00  0.00           H
ATOM   2637  CA  VAL A 753      72.050  51.680  75.090  1.00  0.00           C
ATOM   2638  HA  VAL A 753      73.020  51.240  74.930  1.00  0.00           H
ATOM   2639  CB  VAL A 753      71.230  50.440  75.360  1.00  0.00           C
ATOM   2640  HB  VAL A 753      71.100  49.730  74.500  1.00  0.00           H
ATOM   2641  CG1 VAL A 753      71.990  49.480  76.270  1.00  0.00           C
ATOM   2642 HG11 VAL A 753      71.370  48.640  76.640  1.00  0.00           H
ATOM   2643 HG12 VAL A 753      72.430  50.050  77.110  1.00  0.00           H
ATOM   2644 HG13 VAL A 753      72.790  48.970  75.680  1.00  0.00           H
ATOM   2645  CG2 VAL A 753      69.890  50.970  75.850  1.00  0.00           C
ATOM   2646 HG21 VAL A 753      69.630  51.980  75.460  1.00  0.00           H
ATOM   2647 HG22 VAL A 753      69.850  50.890  76.960  1.00  0.00           H
ATOM   2648 HG23 VAL A 753      69.020  50.390  75.460  1.00  0.00           H
ATOM   2649  C   VAL A 753      71.730  52.380  73.750  1.00  0.00           C
ATOM   2650  O   VAL A 753      71.850  51.740  72.690  1.00  0.00           O
ATOM   2651  N   LEU A 754      71.460  53.740  73.800  1.00  0.00           N
ATOM   2652  HN  LEU A 754      71.410  54.200  74.680  1.00  0.00           H
ATOM   2653  CA  LEU A 754      71.340  54.670  72.610  1.00  0.00           C
ATOM   2654  HA  LEU A 754      70.340  54.580  72.240  1.00  0.00           H
ATOM   2655  CB  LEU A 754      71.520  56.170  73.180  1.00  0.00           C
ATOM   2656  HB1 LEU A 754      72.530  56.240  73.630  1.00  0.00           H
ATOM   2657  HB2 LEU A 754      70.830  56.370  74.020  1.00  0.00           H
ATOM   2658  CG  LEU A 754      71.540  57.240  72.060  1.00  0.00           C
ATOM   2659  HG  LEU A 754      72.350  57.010  71.350  1.00  0.00           H
ATOM   2660  CD1 LEU A 754      70.270  57.330  71.130  1.00  0.00           C
ATOM   2661 HD11 LEU A 754      70.180  56.390  70.550  1.00  0.00           H
ATOM   2662 HD12 LEU A 754      70.420  58.140  70.370  1.00  0.00           H
ATOM   2663 HD13 LEU A 754      69.370  57.440  71.770  1.00  0.00           H
ATOM   2664  CD2 LEU A 754      71.810  58.650  72.570  1.00  0.00           C
ATOM   2665 HD21 LEU A 754      72.400  59.140  71.760  1.00  0.00           H
ATOM   2666 HD22 LEU A 754      72.490  58.560  73.440  1.00  0.00           H
ATOM   2667 HD23 LEU A 754      71.000  59.340  72.890  1.00  0.00           H
ATOM   2668  C   LEU A 754      72.270  54.380  71.490  1.00  0.00           C
ATOM   2669  O   LEU A 754      71.760  54.010  70.470  1.00  0.00           O
ATOM   2670  N   PHE A 755      73.620  54.540  71.640  1.00  0.00           N
ATOM   2671  HN  PHE A 755      74.020  54.710  72.540  1.00  0.00           H
ATOM   2672  CA  PHE A 755      74.570  54.470  70.500  1.00  0.00           C
ATOM   2673  HA  PHE A 755      74.240  55.140  69.720  1.00  0.00           H
ATOM   2674  CB  PHE A 755      76.010  54.740  70.750  1.00  0.00           C
ATOM   2675  HB1 PHE A 755      76.590  54.820  69.810  1.00  0.00           H
ATOM   2676  HB2 PHE A 755      76.420  53.850  71.270  1.00  0.00           H
ATOM   2677  CG  PHE A 755      76.280  56.010  71.500  1.00  0.00           C
ATOM   2678  CD1 PHE A 755      77.550  56.130  72.020  1.00  0.00           C
ATOM   2679  HD1 PHE A 755      78.180  55.260  71.960  1.00  0.00           H
ATOM   2680  CE1 PHE A 755      77.910  57.270  72.770  1.00  0.00           C
ATOM   2681  HE1 PHE A 755      78.810  57.300  73.360  1.00  0.00           H
ATOM   2682  CZ  PHE A 755      76.990  58.380  72.930  1.00  0.00           C
ATOM   2683  HZ  PHE A 755      77.320  59.210  73.530  1.00  0.00           H
ATOM   2684  CD2 PHE A 755      75.390  57.100  71.600  1.00  0.00           C
ATOM   2685  HD2 PHE A 755      74.470  57.060  71.010  1.00  0.00           H
ATOM   2686  CE2 PHE A 755      75.750  58.240  72.270  1.00  0.00           C
ATOM   2687  HE2 PHE A 755      75.010  59.010  72.400  1.00  0.00           H
ATOM   2688  C   PHE A 755      74.500  53.150  69.810  1.00  0.00           C
ATOM   2689  O   PHE A 755      74.440  53.120  68.610  1.00  0.00           O
ATOM   2690  N   TRP A 756      74.350  52.030  70.520  1.00  0.00           N
ATOM   2691  HN  TRP A 756      74.510  52.000  71.500  1.00  0.00           H
ATOM   2692  CA  TRP A 756      74.060  50.670  69.900  1.00  0.00           C
ATOM   2693  HA  TRP A 756      74.820  50.490  69.160  1.00  0.00           H
ATOM   2694  CB  TRP A 756      74.170  49.500  70.970  1.00  0.00           C
ATOM   2695  HB1 TRP A 756      73.500  49.780  71.800  1.00  0.00           H
ATOM   2696  HB2 TRP A 756      75.220  49.620  71.290  1.00  0.00           H
ATOM   2697  CG  TRP A 756      73.920  48.070  70.560  1.00  0.00           C
ATOM   2698  CD1 TRP A 756      73.100  47.050  71.070  1.00  0.00           C
ATOM   2699  HD1 TRP A 756      72.490  47.150  71.950  1.00  0.00           H
ATOM   2700  NE1 TRP A 756      73.140  45.940  70.280  1.00  0.00           N
ATOM   2701  HE1 TRP A 756      72.660  45.120  70.510  1.00  0.00           H
ATOM   2702  CE2 TRP A 756      74.150  46.070  69.340  1.00  0.00           C
ATOM   2703  CD2 TRP A 756      74.730  47.350  69.540  1.00  0.00           C
ATOM   2704  CE3 TRP A 756      75.720  47.770  68.620  1.00  0.00           C
ATOM   2705  HE3 TRP A 756      76.120  48.770  68.670  1.00  0.00           H
ATOM   2706  CZ3 TRP A 756      76.180  46.930  67.600  1.00  0.00           C
ATOM   2707  HZ3 TRP A 756      76.970  47.260  66.930  1.00  0.00           H
ATOM   2708  CZ2 TRP A 756      74.630  45.170  68.390  1.00  0.00           C
ATOM   2709  HZ2 TRP A 756      74.260  44.160  68.400  1.00  0.00           H
ATOM   2710  CH2 TRP A 756      75.680  45.620  67.560  1.00  0.00           C
ATOM   2711  HH2 TRP A 756      76.020  44.990  66.760  1.00  0.00           H
ATOM   2712  C   TRP A 756      72.730  50.540  69.180  1.00  0.00           C
ATOM   2713  O   TRP A 756      72.760  49.910  68.100  1.00  0.00           O
ATOM   2714  N   CYS A 757      71.630  51.150  69.710  1.00  0.00           N
ATOM   2715  HN  CYS A 757      71.730  51.430  70.660  1.00  0.00           H
ATOM   2716  CA  CYS A 757      70.430  51.200  68.940  1.00  0.00           C
ATOM   2717  HA  CYS A 757      70.160  50.220  68.590  1.00  0.00           H
ATOM   2718  CB  CYS A 757      69.360  51.810  69.850  1.00  0.00           C
ATOM   2719  HB1 CYS A 757      68.440  51.780  69.230  1.00  0.00           H
ATOM   2720  HB2 CYS A 757      69.580  52.870  70.100  1.00  0.00           H
ATOM   2721  SG  CYS A 757      69.070  50.820  71.300  1.00  0.00           S
ATOM   2722  HG1 CYS A 757      70.170  51.140  71.950  1.00  0.00           H
ATOM   2723  C   CYS A 757      70.390  52.070  67.730  1.00  0.00           C
ATOM   2724  O   CYS A 757      69.720  51.790  66.740  1.00  0.00           O
ATOM   2725  N   VAL A 758      71.130  53.260  67.710  1.00  0.00           N
ATOM   2726  HN  VAL A 758      71.580  53.530  68.550  1.00  0.00           H
ATOM   2727  CA  VAL A 758      71.480  53.950  66.460  1.00  0.00           C
ATOM   2728  HA  VAL A 758      70.570  54.150  65.930  1.00  0.00           H
ATOM   2729  CB  VAL A 758      72.220  55.290  66.760  1.00  0.00           C
ATOM   2730  HB  VAL A 758      73.180  55.000  67.240  1.00  0.00           H
ATOM   2731  CG1 VAL A 758      72.390  56.090  65.440  1.00  0.00           C
ATOM   2732 HG11 VAL A 758      73.310  55.680  64.980  1.00  0.00           H
ATOM   2733 HG12 VAL A 758      72.580  57.180  65.600  1.00  0.00           H
ATOM   2734 HG13 VAL A 758      71.480  56.000  64.810  1.00  0.00           H
ATOM   2735  CG2 VAL A 758      71.390  56.110  67.760  1.00  0.00           C
ATOM   2736 HG21 VAL A 758      71.820  57.120  67.940  1.00  0.00           H
ATOM   2737 HG22 VAL A 758      71.300  55.560  68.720  1.00  0.00           H
ATOM   2738 HG23 VAL A 758      70.350  56.160  67.370  1.00  0.00           H
ATOM   2739  C   VAL A 758      72.270  52.990  65.510  1.00  0.00           C
ATOM   2740  O   VAL A 758      71.950  52.900  64.340  1.00  0.00           O
ATOM   2741  N   ILE A 759      73.220  52.240  66.070  1.00  0.00           N
ATOM   2742  HN  ILE A 759      73.470  52.400  67.020  1.00  0.00           H
ATOM   2743  CA  ILE A 759      74.090  51.360  65.240  1.00  0.00           C
ATOM   2744  HA  ILE A 759      74.410  52.090  64.520  1.00  0.00           H
ATOM   2745  CB  ILE A 759      75.310  50.910  66.030  1.00  0.00           C
ATOM   2746  HB  ILE A 759      74.990  50.560  67.020  1.00  0.00           H
ATOM   2747  CG2 ILE A 759      75.930  49.600  65.390  1.00  0.00           C
ATOM   2748 HG21 ILE A 759      75.220  48.760  65.290  1.00  0.00           H
ATOM   2749 HG22 ILE A 759      76.890  49.340  65.890  1.00  0.00           H
ATOM   2750 HG23 ILE A 759      76.220  49.930  64.370  1.00  0.00           H
ATOM   2751  CG1 ILE A 759      76.320  52.100  66.040  1.00  0.00           C
ATOM   2752 HG11 ILE A 759      75.690  52.990  66.270  1.00  0.00           H
ATOM   2753 HG12 ILE A 759      76.780  52.290  65.040  1.00  0.00           H
ATOM   2754  CD  ILE A 759      77.430  52.040  67.080  1.00  0.00           C
ATOM   2755  HD1 ILE A 759      78.100  51.170  66.900  1.00  0.00           H
ATOM   2756  HD2 ILE A 759      77.040  51.960  68.130  1.00  0.00           H
ATOM   2757  HD3 ILE A 759      78.090  52.920  67.120  1.00  0.00           H
ATOM   2758  C   ILE A 759      73.290  50.240  64.580  1.00  0.00           C
ATOM   2759  O   ILE A 759      73.430  50.000  63.400  1.00  0.00           O
ATOM   2760  N   LEU A 760      72.360  49.600  65.340  1.00  0.00           N
ATOM   2761  HN  LEU A 760      72.210  49.910  66.280  1.00  0.00           H
ATOM   2762  CA  LEU A 760      71.370  48.690  64.740  1.00  0.00           C
ATOM   2763  HA  LEU A 760      72.000  47.930  64.310  1.00  0.00           H
ATOM   2764  CB  LEU A 760      70.490  48.030  65.850  1.00  0.00           C
ATOM   2765  HB1 LEU A 760      69.630  47.440  65.480  1.00  0.00           H
ATOM   2766  HB2 LEU A 760      69.990  48.820  66.440  1.00  0.00           H
ATOM   2767  CG  LEU A 760      71.160  47.090  66.850  1.00  0.00           C
ATOM   2768  HG  LEU A 760      72.010  47.640  67.300  1.00  0.00           H
ATOM   2769  CD1 LEU A 760      70.210  46.770  68.050  1.00  0.00           C
ATOM   2770 HD11 LEU A 760      69.670  47.720  68.270  1.00  0.00           H
ATOM   2771 HD12 LEU A 760      70.810  46.400  68.900  1.00  0.00           H
ATOM   2772 HD13 LEU A 760      69.480  45.990  67.750  1.00  0.00           H
ATOM   2773  CD2 LEU A 760      71.660  45.870  66.140  1.00  0.00           C
ATOM   2774 HD21 LEU A 760      70.860  45.270  65.660  1.00  0.00           H
ATOM   2775 HD22 LEU A 760      72.080  45.190  66.920  1.00  0.00           H
ATOM   2776 HD23 LEU A 760      72.480  46.140  65.430  1.00  0.00           H
ATOM   2777  C   LEU A 760      70.470  49.320  63.660  1.00  0.00           C
ATOM   2778  O   LEU A 760      70.240  48.690  62.610  1.00  0.00           O
ATOM   2779  N   PHE A 761      69.980  50.520  63.870  1.00  0.00           N
ATOM   2780  HN  PHE A 761      70.150  51.030  64.720  1.00  0.00           H
ATOM   2781  CA  PHE A 761      69.020  51.210  63.060  1.00  0.00           C
ATOM   2782  HA  PHE A 761      68.210  50.530  62.830  1.00  0.00           H
ATOM   2783  CB  PHE A 761      68.470  52.350  63.840  1.00  0.00           C
ATOM   2784  HB1 PHE A 761      69.190  53.030  64.360  1.00  0.00           H
ATOM   2785  HB2 PHE A 761      67.860  51.910  64.660  1.00  0.00           H
ATOM   2786  CG  PHE A 761      67.500  53.190  63.070  1.00  0.00           C
ATOM   2787  CD1 PHE A 761      66.130  52.990  63.200  1.00  0.00           C
ATOM   2788  HD1 PHE A 761      65.740  52.190  63.820  1.00  0.00           H
ATOM   2789  CE1 PHE A 761      65.240  53.640  62.340  1.00  0.00           C
ATOM   2790  HE1 PHE A 761      64.210  53.330  62.360  1.00  0.00           H
ATOM   2791  CZ  PHE A 761      65.730  54.670  61.480  1.00  0.00           C
ATOM   2792  HZ  PHE A 761      65.010  55.120  60.800  1.00  0.00           H
ATOM   2793  CD2 PHE A 761      67.970  54.290  62.340  1.00  0.00           C
ATOM   2794  HD2 PHE A 761      69.010  54.590  62.430  1.00  0.00           H
ATOM   2795  CE2 PHE A 761      67.080  55.080  61.550  1.00  0.00           C
ATOM   2796  HE2 PHE A 761      67.420  55.820  60.860  1.00  0.00           H
ATOM   2797  C   PHE A 761      69.560  51.680  61.660  1.00  0.00           C
ATOM   2798  O   PHE A 761      68.970  51.480  60.590  1.00  0.00           O
ATOM   2799  N   PHE A 762      70.730  52.330  61.650  1.00  0.00           N
ATOM   2800  HN  PHE A 762      71.170  52.520  62.520  1.00  0.00           H
ATOM   2801  CA  PHE A 762      71.480  52.620  60.500  1.00  0.00           C
ATOM   2802  HA  PHE A 762      70.800  52.810  59.680  1.00  0.00           H
ATOM   2803  CB  PHE A 762      72.440  53.830  60.790  1.00  0.00           C
ATOM   2804  HB1 PHE A 762      73.130  54.040  59.940  1.00  0.00           H
ATOM   2805  HB2 PHE A 762      72.950  53.720  61.780  1.00  0.00           H
ATOM   2806  CG  PHE A 762      71.650  55.090  60.730  1.00  0.00           C
ATOM   2807  CD1 PHE A 762      71.670  55.910  61.810  1.00  0.00           C
ATOM   2808  HD1 PHE A 762      72.260  55.720  62.680  1.00  0.00           H
ATOM   2809  CE1 PHE A 762      70.790  57.000  61.970  1.00  0.00           C
ATOM   2810  HE1 PHE A 762      70.740  57.640  62.830  1.00  0.00           H
ATOM   2811  CZ  PHE A 762      70.050  57.330  60.820  1.00  0.00           C
ATOM   2812  HZ  PHE A 762      69.390  58.180  60.810  1.00  0.00           H
ATOM   2813  CD2 PHE A 762      70.950  55.480  59.560  1.00  0.00           C
ATOM   2814  HD2 PHE A 762      70.820  54.830  58.710  1.00  0.00           H
ATOM   2815  CE2 PHE A 762      70.120  56.600  59.610  1.00  0.00           C
ATOM   2816  HE2 PHE A 762      69.660  56.850  58.670  1.00  0.00           H
ATOM   2817  C   PHE A 762      72.230  51.450  59.900  1.00  0.00           C
ATOM   2818  O   PHE A 762      72.350  51.280  58.680  1.00  0.00           O
ATOM   2819  N   THR A 763      72.880  50.470  60.690  1.00  0.00           N
ATOM   2820  HN  THR A 763      73.090  50.520  61.660  1.00  0.00           H
ATOM   2821  CA  THR A 763      73.550  49.320  60.050  1.00  0.00           C
ATOM   2822  HA  THR A 763      74.220  49.840  59.380  1.00  0.00           H
ATOM   2823  CB  THR A 763      74.300  48.380  60.900  1.00  0.00           C
ATOM   2824  HB  THR A 763      73.570  47.870  61.570  1.00  0.00           H
ATOM   2825  OG1 THR A 763      75.200  49.080  61.800  1.00  0.00           O
ATOM   2826  HG1 THR A 763      74.660  49.420  62.530  1.00  0.00           H
ATOM   2827  CG2 THR A 763      75.060  47.280  60.180  1.00  0.00           C
ATOM   2828 HG21 THR A 763      74.410  46.540  59.690  1.00  0.00           H
ATOM   2829 HG22 THR A 763      75.610  46.760  60.990  1.00  0.00           H
ATOM   2830 HG23 THR A 763      75.770  47.690  59.430  1.00  0.00           H
ATOM   2831  C   THR A 763      72.520  48.430  59.360  1.00  0.00           C
ATOM   2832  O   THR A 763      72.740  47.940  58.240  1.00  0.00           O
ATOM   2833  N   THR A 764      71.330  48.150  60.000  1.00  0.00           N
ATOM   2834  HN  THR A 764      71.030  48.720  60.760  1.00  0.00           H
ATOM   2835  CA  THR A 764      70.270  47.430  59.350  1.00  0.00           C
ATOM   2836  HA  THR A 764      70.590  46.410  59.200  1.00  0.00           H
ATOM   2837  CB  THR A 764      68.970  47.220  60.170  1.00  0.00           C
ATOM   2838  HB  THR A 764      68.430  48.170  60.380  1.00  0.00           H
ATOM   2839  OG1 THR A 764      69.370  46.600  61.370  1.00  0.00           O
ATOM   2840  HG1 THR A 764      69.720  47.290  61.940  1.00  0.00           H
ATOM   2841  CG2 THR A 764      68.010  46.290  59.520  1.00  0.00           C
ATOM   2842 HG21 THR A 764      68.570  45.360  59.290  1.00  0.00           H
ATOM   2843 HG22 THR A 764      67.710  46.690  58.530  1.00  0.00           H
ATOM   2844 HG23 THR A 764      67.150  46.140  60.200  1.00  0.00           H
ATOM   2845  C   THR A 764      69.790  47.980  58.000  1.00  0.00           C
ATOM   2846  O   THR A 764      69.690  47.270  56.990  1.00  0.00           O
ATOM   2847  N   PHE A 765      69.790  49.320  57.970  1.00  0.00           N
ATOM   2848  HN  PHE A 765      70.050  49.840  58.770  1.00  0.00           H
ATOM   2849  CA  PHE A 765      69.280  50.030  56.820  1.00  0.00           C
ATOM   2850  HA  PHE A 765      68.380  49.560  56.460  1.00  0.00           H
ATOM   2851  CB  PHE A 765      68.880  51.500  57.150  1.00  0.00           C
ATOM   2852  HB1 PHE A 765      69.730  51.930  57.720  1.00  0.00           H
ATOM   2853  HB2 PHE A 765      67.990  51.440  57.810  1.00  0.00           H
ATOM   2854  CG  PHE A 765      68.580  52.430  55.960  1.00  0.00           C
ATOM   2855  CD1 PHE A 765      67.830  52.050  54.850  1.00  0.00           C
ATOM   2856  HD1 PHE A 765      67.380  51.070  54.850  1.00  0.00           H
ATOM   2857  CE1 PHE A 765      67.600  52.880  53.780  1.00  0.00           C
ATOM   2858  HE1 PHE A 765      67.120  52.550  52.880  1.00  0.00           H
ATOM   2859  CZ  PHE A 765      68.180  54.180  53.710  1.00  0.00           C
ATOM   2860  HZ  PHE A 765      68.070  54.760  52.810  1.00  0.00           H
ATOM   2861  CD2 PHE A 765      69.150  53.710  55.930  1.00  0.00           C
ATOM   2862  HD2 PHE A 765      69.730  53.980  56.790  1.00  0.00           H
ATOM   2863  CE2 PHE A 765      68.810  54.620  54.900  1.00  0.00           C
ATOM   2864  HE2 PHE A 765      69.240  55.610  54.950  1.00  0.00           H
ATOM   2865  C   PHE A 765      70.300  49.930  55.690  1.00  0.00           C
ATOM   2866  O   PHE A 765      69.960  49.510  54.580  1.00  0.00           O
ATOM   2867  N   PHE A 766      71.510  50.330  56.010  1.00  0.00           N
ATOM   2868  HN  PHE A 766      71.700  50.610  56.940  1.00  0.00           H
ATOM   2869  CA  PHE A 766      72.690  50.360  55.100  1.00  0.00           C
ATOM   2870  HA  PHE A 766      72.440  50.900  54.200  1.00  0.00           H
ATOM   2871  CB  PHE A 766      73.980  50.990  55.670  1.00  0.00           C
ATOM   2872  HB1 PHE A 766      74.620  51.070  54.770  1.00  0.00           H
ATOM   2873  HB2 PHE A 766      74.470  50.310  56.390  1.00  0.00           H
ATOM   2874  CG  PHE A 766      73.770  52.410  56.040  1.00  0.00           C
ATOM   2875  CD1 PHE A 766      72.940  53.320  55.330  1.00  0.00           C
ATOM   2876  HD1 PHE A 766      72.380  53.050  54.450  1.00  0.00           H
ATOM   2877  CE1 PHE A 766      72.850  54.670  55.760  1.00  0.00           C
ATOM   2878  HE1 PHE A 766      72.300  55.440  55.230  1.00  0.00           H
ATOM   2879  CZ  PHE A 766      73.580  55.030  56.890  1.00  0.00           C
ATOM   2880  HZ  PHE A 766      73.510  56.080  57.150  1.00  0.00           H
ATOM   2881  CD2 PHE A 766      74.500  52.860  57.130  1.00  0.00           C
ATOM   2882  HD2 PHE A 766      75.190  52.160  57.580  1.00  0.00           H
ATOM   2883  CE2 PHE A 766      74.430  54.230  57.570  1.00  0.00           C
ATOM   2884  HE2 PHE A 766      75.140  54.650  58.270  1.00  0.00           H
ATOM   2885  C   PHE A 766      73.040  48.940  54.610  1.00  0.00           C
ATOM   2886  O   PHE A 766      73.110  48.650  53.390  1.00  0.00           O
ATOM   2887  N   LEU A 767      73.170  47.920  55.470  1.00  0.00           N
ATOM   2888  HN  LEU A 767      73.150  48.220  56.430  1.00  0.00           H
ATOM   2889  CA  LEU A 767      73.410  46.550  55.120  1.00  0.00           C
ATOM   2890  HA  LEU A 767      74.240  46.510  54.440  1.00  0.00           H
ATOM   2891  CB  LEU A 767      73.780  45.690  56.390  1.00  0.00           C
ATOM   2892  HB1 LEU A 767      72.940  45.780  57.120  1.00  0.00           H
ATOM   2893  HB2 LEU A 767      74.530  46.330  56.920  1.00  0.00           H
ATOM   2894  CG  LEU A 767      74.290  44.260  56.040  1.00  0.00           C
ATOM   2895  HG  LEU A 767      73.440  43.590  55.770  1.00  0.00           H
ATOM   2896  CD1 LEU A 767      75.300  44.200  54.900  1.00  0.00           C
ATOM   2897 HD11 LEU A 767      76.230  44.730  55.220  1.00  0.00           H
ATOM   2898 HD12 LEU A 767      74.890  44.610  53.950  1.00  0.00           H
ATOM   2899 HD13 LEU A 767      75.500  43.150  54.590  1.00  0.00           H
ATOM   2900  CD2 LEU A 767      74.860  43.640  57.370  1.00  0.00           C
ATOM   2901 HD21 LEU A 767      75.320  42.630  57.220  1.00  0.00           H
ATOM   2902 HD22 LEU A 767      73.930  43.410  57.920  1.00  0.00           H
ATOM   2903 HD23 LEU A 767      75.550  44.340  57.880  1.00  0.00           H
ATOM   2904  C   LEU A 767      72.260  45.920  54.310  1.00  0.00           C
ATOM   2905  O   LEU A 767      72.540  45.280  53.320  1.00  0.00           O
ATOM   2906  N   SER A 768      70.940  46.240  54.720  1.00  0.00           N
ATOM   2907  HN  SER A 768      70.730  46.700  55.580  1.00  0.00           H
ATOM   2908  CA  SER A 768      69.790  45.820  53.850  1.00  0.00           C
ATOM   2909  HA  SER A 768      69.730  44.750  53.730  1.00  0.00           H
ATOM   2910  CB  SER A 768      68.390  46.190  54.430  1.00  0.00           C
ATOM   2911  HB1 SER A 768      67.590  46.010  53.690  1.00  0.00           H
ATOM   2912  HB2 SER A 768      68.340  47.280  54.630  1.00  0.00           H
ATOM   2913  OG  SER A 768      68.170  45.450  55.640  1.00  0.00           O
ATOM   2914  HG1 SER A 768      68.620  46.010  56.290  1.00  0.00           H
ATOM   2915  C   SER A 768      69.910  46.410  52.480  1.00  0.00           C
ATOM   2916  O   SER A 768      69.840  45.650  51.470  1.00  0.00           O
ATOM   2917  N   SER A 769      70.180  47.680  52.330  1.00  0.00           N
ATOM   2918  HN  SER A 769      70.440  48.160  53.170  1.00  0.00           H
ATOM   2919  CA  SER A 769      70.280  48.320  51.040  1.00  0.00           C
ATOM   2920  HA  SER A 769      69.360  48.080  50.510  1.00  0.00           H
ATOM   2921  CB  SER A 769      70.370  49.870  51.160  1.00  0.00           C
ATOM   2922  HB1 SER A 769      70.350  50.320  50.140  1.00  0.00           H
ATOM   2923  HB2 SER A 769      71.300  50.110  51.710  1.00  0.00           H
ATOM   2924  OG  SER A 769      69.230  50.320  51.890  1.00  0.00           O
ATOM   2925  HG1 SER A 769      69.310  50.300  52.850  1.00  0.00           H
ATOM   2926  C   SER A 769      71.380  47.840  50.190  1.00  0.00           C
ATOM   2927  O   SER A 769      71.250  47.790  48.970  1.00  0.00           O
ATOM   2928  N   PHE A 770      72.510  47.590  50.910  1.00  0.00           N
ATOM   2929  HN  PHE A 770      72.640  47.700  51.890  1.00  0.00           H
ATOM   2930  CA  PHE A 770      73.660  46.970  50.280  1.00  0.00           C
ATOM   2931  HA  PHE A 770      73.970  47.490  49.390  1.00  0.00           H
ATOM   2932  CB  PHE A 770      74.790  47.030  51.390  1.00  0.00           C
ATOM   2933  HB1 PHE A 770      74.460  46.380  52.240  1.00  0.00           H
ATOM   2934  HB2 PHE A 770      74.920  48.090  51.670  1.00  0.00           H
ATOM   2935  CG  PHE A 770      76.050  46.460  50.800  1.00  0.00           C
ATOM   2936  CD1 PHE A 770      76.850  47.210  49.920  1.00  0.00           C
ATOM   2937  HD1 PHE A 770      76.710  48.250  49.670  1.00  0.00           H
ATOM   2938  CE1 PHE A 770      77.950  46.600  49.340  1.00  0.00           C
ATOM   2939  HE1 PHE A 770      78.570  47.090  48.610  1.00  0.00           H
ATOM   2940  CZ  PHE A 770      78.330  45.230  49.720  1.00  0.00           C
ATOM   2941  HZ  PHE A 770      79.180  44.810  49.200  1.00  0.00           H
ATOM   2942  CD2 PHE A 770      76.440  45.200  51.190  1.00  0.00           C
ATOM   2943  HD2 PHE A 770      75.890  44.720  52.010  1.00  0.00           H
ATOM   2944  CE2 PHE A 770      77.510  44.550  50.580  1.00  0.00           C
ATOM   2945  HE2 PHE A 770      77.780  43.570  50.940  1.00  0.00           H
ATOM   2946  C   PHE A 770      73.330  45.560  49.770  1.00  0.00           C
ATOM   2947  O   PHE A 770      73.690  45.290  48.600  1.00  0.00           O
ATOM   2948  N   LEU A 771      72.670  44.670  50.550  1.00  0.00           N
ATOM   2949  HN  LEU A 771      72.400  44.950  51.470  1.00  0.00           H
ATOM   2950  CA  LEU A 771      72.200  43.390  50.130  1.00  0.00           C
ATOM   2951  HA  LEU A 771      73.030  42.880  49.660  1.00  0.00           H
ATOM   2952  CB  LEU A 771      71.670  42.460  51.260  1.00  0.00           C
ATOM   2953  HB1 LEU A 771      71.240  41.500  50.900  1.00  0.00           H
ATOM   2954  HB2 LEU A 771      70.860  42.960  51.820  1.00  0.00           H
ATOM   2955  CG  LEU A 771      72.730  42.080  52.380  1.00  0.00           C
ATOM   2956  HG  LEU A 771      72.830  42.990  53.000  1.00  0.00           H
ATOM   2957  CD1 LEU A 771      72.240  40.830  53.060  1.00  0.00           C
ATOM   2958 HD11 LEU A 771      72.260  39.930  52.400  1.00  0.00           H
ATOM   2959 HD12 LEU A 771      71.220  41.090  53.410  1.00  0.00           H
ATOM   2960 HD13 LEU A 771      72.810  40.670  53.990  1.00  0.00           H
ATOM   2961  CD2 LEU A 771      74.120  41.870  51.640  1.00  0.00           C
ATOM   2962 HD21 LEU A 771      74.750  41.190  52.260  1.00  0.00           H
ATOM   2963 HD22 LEU A 771      74.660  42.820  51.470  1.00  0.00           H
ATOM   2964 HD23 LEU A 771      73.990  41.290  50.710  1.00  0.00           H
ATOM   2965  C   LEU A 771      71.200  43.540  48.950  1.00  0.00           C
ATOM   2966  O   LEU A 771      71.320  42.720  47.990  1.00  0.00           O
ATOM   2967  N   LYS A 772      70.170  44.440  49.030  1.00  0.00           N
ATOM   2968  HN  LYS A 772      70.020  44.940  49.890  1.00  0.00           H
ATOM   2969  CA  LYS A 772      69.270  44.620  47.870  1.00  0.00           C
ATOM   2970  HA  LYS A 772      68.770  43.670  47.830  1.00  0.00           H
ATOM   2971  CB  LYS A 772      68.270  45.750  48.190  1.00  0.00           C
ATOM   2972  HB1 LYS A 772      68.810  46.680  48.480  1.00  0.00           H
ATOM   2973  HB2 LYS A 772      67.740  45.440  49.110  1.00  0.00           H
ATOM   2974  CG  LYS A 772      67.330  46.260  47.060  1.00  0.00           C
ATOM   2975  HG1 LYS A 772      67.880  46.900  46.340  1.00  0.00           H
ATOM   2976  HG2 LYS A 772      66.620  46.960  47.550  1.00  0.00           H
ATOM   2977  CD  LYS A 772      66.570  45.150  46.350  1.00  0.00           C
ATOM   2978  HD1 LYS A 772      65.820  44.750  47.070  1.00  0.00           H
ATOM   2979  HD2 LYS A 772      67.170  44.270  46.040  1.00  0.00           H
ATOM   2980  CE  LYS A 772      65.600  45.740  45.240  1.00  0.00           C
ATOM   2981  HE1 LYS A 772      64.930  46.530  45.640  1.00  0.00           H
ATOM   2982  HE2 LYS A 772      65.070  44.800  44.950  1.00  0.00           H
ATOM   2983  NZ  LYS A 772      66.450  46.230  44.210  1.00  0.00           N
ATOM   2984  HZ1 LYS A 772      66.530  45.560  43.420  1.00  0.00           H
ATOM   2985  HZ2 LYS A 772      67.450  46.420  44.400  1.00  0.00           H
ATOM   2986  HZ3 LYS A 772      66.030  47.130  43.890  1.00  0.00           H
ATOM   2987  C   LYS A 772      70.000  44.970  46.590  1.00  0.00           C
ATOM   2988  O   LYS A 772      69.700  44.340  45.530  1.00  0.00           O
ATOM   2989  N   GLN A 773      71.030  45.870  46.570  1.00  0.00           N
ATOM   2990  HN  GLN A 773      71.240  46.420  47.380  1.00  0.00           H
ATOM   2991  CA  GLN A 773      71.600  46.280  45.280  1.00  0.00           C
ATOM   2992  HA  GLN A 773      70.890  46.150  44.480  1.00  0.00           H
ATOM   2993  CB  GLN A 773      71.990  47.760  45.150  1.00  0.00           C
ATOM   2994  HB1 GLN A 773      72.510  47.880  44.180  1.00  0.00           H
ATOM   2995  HB2 GLN A 773      72.680  47.900  46.010  1.00  0.00           H
ATOM   2996  CG  GLN A 773      70.840  48.690  45.250  1.00  0.00           C
ATOM   2997  HG1 GLN A 773      71.190  49.700  44.940  1.00  0.00           H
ATOM   2998  HG2 GLN A 773      70.470  48.720  46.300  1.00  0.00           H
ATOM   2999  CD  GLN A 773      69.710  48.430  44.280  1.00  0.00           C
ATOM   3000  OE1 GLN A 773      68.910  47.460  44.360  1.00  0.00           O
ATOM   3001  NE2 GLN A 773      69.440  49.310  43.300  1.00  0.00           N
ATOM   3002 HE21 GLN A 773      68.640  49.120  42.730  1.00  0.00           H
ATOM   3003 HE22 GLN A 773      69.910  50.180  43.440  1.00  0.00           H
ATOM   3004  C   GLN A 773      72.780  45.390  44.790  1.00  0.00           C
ATOM   3005  O   GLN A 773      73.400  45.720  43.780  1.00  0.00           O
ATOM   3006  N   PHE A 774      73.120  44.260  45.450  1.00  0.00           N
ATOM   3007  HN  PHE A 774      72.470  44.050  46.180  1.00  0.00           H
ATOM   3008  CA  PHE A 774      74.220  43.370  45.120  1.00  0.00           C
ATOM   3009  HA  PHE A 774      75.100  43.980  44.940  1.00  0.00           H
ATOM   3010  CB  PHE A 774      74.530  42.420  46.370  1.00  0.00           C
ATOM   3011  HB1 PHE A 774      73.660  41.820  46.680  1.00  0.00           H
ATOM   3012  HB2 PHE A 774      74.740  43.120  47.210  1.00  0.00           H
ATOM   3013  CG  PHE A 774      75.700  41.560  46.050  1.00  0.00           C
ATOM   3014  CD1 PHE A 774      76.970  42.170  45.860  1.00  0.00           C
ATOM   3015  HD1 PHE A 774      77.030  43.240  45.990  1.00  0.00           H
ATOM   3016  CE1 PHE A 774      78.100  41.390  45.840  1.00  0.00           C
ATOM   3017  HE1 PHE A 774      79.090  41.820  45.750  1.00  0.00           H
ATOM   3018  CZ  PHE A 774      78.060  39.990  45.780  1.00  0.00           C
ATOM   3019  HZ  PHE A 774      78.980  39.410  45.810  1.00  0.00           H
ATOM   3020  CD2 PHE A 774      75.620  40.110  45.960  1.00  0.00           C
ATOM   3021  HD2 PHE A 774      74.630  39.680  46.050  1.00  0.00           H
ATOM   3022  CE2 PHE A 774      76.790  39.380  45.650  1.00  0.00           C
ATOM   3023  HE2 PHE A 774      76.830  38.300  45.610  1.00  0.00           H
ATOM   3024  C   PHE A 774      74.090  42.760  43.740  1.00  0.00           C
ATOM   3025  O   PHE A 774      75.070  42.580  42.960  1.00  0.00           O
ATOM   3026  N   LYS A 775      72.860  42.460  43.330  1.00  0.00           N
ATOM   3027  HN  LYS A 775      72.110  42.540  43.990  1.00  0.00           H
ATOM   3028  CA  LYS A 775      72.600  41.860  41.980  1.00  0.00           C
ATOM   3029  HA  LYS A 775      73.150  40.920  42.040  1.00  0.00           H
ATOM   3030  CB  LYS A 775      71.120  41.330  41.900  1.00  0.00           C
ATOM   3031  HB1 LYS A 775      70.440  42.160  42.230  1.00  0.00           H
ATOM   3032  HB2 LYS A 775      71.010  40.490  42.620  1.00  0.00           H
ATOM   3033  CG  LYS A 775      70.520  41.020  40.530  1.00  0.00           C
ATOM   3034  HG1 LYS A 775      71.190  40.380  39.910  1.00  0.00           H
ATOM   3035  HG2 LYS A 775      70.320  41.950  39.960  1.00  0.00           H
ATOM   3036  CD  LYS A 775      69.160  40.310  40.690  1.00  0.00           C
ATOM   3037  HD1 LYS A 775      68.580  40.730  41.540  1.00  0.00           H
ATOM   3038  HD2 LYS A 775      69.310  39.240  40.960  1.00  0.00           H
ATOM   3039  CE  LYS A 775      68.310  40.350  39.410  1.00  0.00           C
ATOM   3040  HE1 LYS A 775      68.970  40.310  38.510  1.00  0.00           H
ATOM   3041  HE2 LYS A 775      67.740  41.310  39.460  1.00  0.00           H
ATOM   3042  NZ  LYS A 775      67.320  39.200  39.320  1.00  0.00           N
ATOM   3043  HZ1 LYS A 775      67.060  38.940  38.350  1.00  0.00           H
ATOM   3044  HZ2 LYS A 775      66.470  39.460  39.860  1.00  0.00           H
ATOM   3045  HZ3 LYS A 775      67.760  38.370  39.740  1.00  0.00           H
ATOM   3046  C   LYS A 775      73.040  42.680  40.790  1.00  0.00           C
ATOM   3047  O   LYS A 775      73.640  42.120  39.880  1.00  0.00           O
ATOM   3048  N   THR A 776      72.710  43.990  40.760  1.00  0.00           N
ATOM   3049  HN  THR A 776      72.540  44.430  41.640  1.00  0.00           H
ATOM   3050  CA  THR A 776      72.900  44.870  39.650  1.00  0.00           C
ATOM   3051  HA  THR A 776      72.800  44.350  38.700  1.00  0.00           H
ATOM   3052  CB  THR A 776      71.880  45.980  39.550  1.00  0.00           C
ATOM   3053  HB  THR A 776      72.160  46.720  38.770  1.00  0.00           H
ATOM   3054  OG1 THR A 776      71.560  46.640  40.720  1.00  0.00           O
ATOM   3055  HG1 THR A 776      70.880  46.140  41.160  1.00  0.00           H
ATOM   3056  CG2 THR A 776      70.570  45.410  38.930  1.00  0.00           C
ATOM   3057 HG21 THR A 776      70.650  44.800  38.010  1.00  0.00           H
ATOM   3058 HG22 THR A 776      69.900  46.280  38.760  1.00  0.00           H
ATOM   3059 HG23 THR A 776      70.050  44.920  39.780  1.00  0.00           H
ATOM   3060  C   THR A 776      74.340  45.440  39.670  1.00  0.00           C
ATOM   3061  O   THR A 776      74.670  46.620  39.690  1.00  0.00           O
ATOM   3062  N   LYS A 777      75.310  44.510  39.620  1.00  0.00           N
ATOM   3063  HN  LYS A 777      75.080  43.540  39.700  1.00  0.00           H
ATOM   3064  CA  LYS A 777      76.680  44.740  39.720  1.00  0.00           C
ATOM   3065  HA  LYS A 777      76.990  45.560  39.090  1.00  0.00           H
ATOM   3066  CB  LYS A 777      77.090  45.010  41.200  1.00  0.00           C
ATOM   3067  HB1 LYS A 777      78.200  44.980  41.280  1.00  0.00           H
ATOM   3068  HB2 LYS A 777      76.760  44.160  41.850  1.00  0.00           H
ATOM   3069  CG  LYS A 777      76.500  46.280  41.870  1.00  0.00           C
ATOM   3070  HG1 LYS A 777      75.390  46.250  41.960  1.00  0.00           H
ATOM   3071  HG2 LYS A 777      76.690  47.080  41.120  1.00  0.00           H
ATOM   3072  CD  LYS A 777      77.170  46.580  43.220  1.00  0.00           C
ATOM   3073  HD1 LYS A 777      78.260  46.670  43.020  1.00  0.00           H
ATOM   3074  HD2 LYS A 777      77.010  45.700  43.880  1.00  0.00           H
ATOM   3075  CE  LYS A 777      76.690  47.890  43.890  1.00  0.00           C
ATOM   3076  HE1 LYS A 777      76.800  48.770  43.220  1.00  0.00           H
ATOM   3077  HE2 LYS A 777      77.270  47.930  44.840  1.00  0.00           H
ATOM   3078  NZ  LYS A 777      75.320  47.790  44.250  1.00  0.00           N
ATOM   3079  HZ1 LYS A 777      75.040  48.760  44.500  1.00  0.00           H
ATOM   3080  HZ2 LYS A 777      75.210  47.190  45.090  1.00  0.00           H
ATOM   3081  HZ3 LYS A 777      74.650  47.380  43.560  1.00  0.00           H
ATOM   3082  C   LYS A 777      77.450  43.520  39.150  1.00  0.00           C
ATOM   3083  O   LYS A 777      76.950  42.390  38.980  1.00  0.00           O
ATOM   3084  N   ARG A 778      78.750  43.660  38.950  1.00  0.00           N
ATOM   3085  HN  ARG A 778      79.290  44.440  39.270  1.00  0.00           H
ATOM   3086  CA  ARG A 778      79.470  42.790  38.030  1.00  0.00           C
ATOM   3087  HA  ARG A 778      78.740  42.370  37.340  1.00  0.00           H
ATOM   3088  CB  ARG A 778      80.510  43.600  37.180  1.00  0.00           C
ATOM   3089  HB1 ARG A 778      81.140  42.930  36.560  1.00  0.00           H
ATOM   3090  HB2 ARG A 778      81.130  44.220  37.890  1.00  0.00           H
ATOM   3091  CG  ARG A 778      79.830  44.600  36.200  1.00  0.00           C
ATOM   3092  HG1 ARG A 778      80.670  45.210  35.790  1.00  0.00           H
ATOM   3093  HG2 ARG A 778      79.190  45.240  36.830  1.00  0.00           H
ATOM   3094  CD  ARG A 778      79.090  43.970  35.070  1.00  0.00           C
ATOM   3095  HD1 ARG A 778      79.650  43.100  34.650  1.00  0.00           H
ATOM   3096  HD2 ARG A 778      79.100  44.670  34.200  1.00  0.00           H
ATOM   3097  NE  ARG A 778      77.710  43.570  35.480  1.00  0.00           N
ATOM   3098  HE  ARG A 778      77.500  42.590  35.520  1.00  0.00           H
ATOM   3099  CZ  ARG A 778      76.690  44.470  35.680  1.00  0.00           C
ATOM   3100  NH1 ARG A 778      76.840  45.740  35.390  1.00  0.00           N
ATOM   3101 HH11 ARG A 778      77.720  46.100  35.060  1.00  0.00           H
ATOM   3102 HH12 ARG A 778      76.190  46.430  35.710  1.00  0.00           H
ATOM   3103  NH2 ARG A 778      75.580  44.060  36.210  1.00  0.00           N
ATOM   3104 HH21 ARG A 778      75.520  43.060  36.280  1.00  0.00           H
ATOM   3105 HH22 ARG A 778      74.810  44.710  36.330  1.00  0.00           H
ATOM   3106  C   ARG A 778      80.190  41.650  38.630  1.00  0.00           C
ATOM   3107  O   ARG A 778      80.330  41.550  39.840  1.00  0.00           O
ATOM   3108  N   TYR A 779      80.650  40.750  37.720  1.00  0.00           N
ATOM   3109  HN  TYR A 779      80.210  40.750  36.820  1.00  0.00           H
ATOM   3110  CA  TYR A 779      81.680  39.690  38.000  1.00  0.00           C
ATOM   3111  HA  TYR A 779      82.070  39.400  37.030  1.00  0.00           H
ATOM   3112  CB  TYR A 779      82.930  40.200  38.590  1.00  0.00           C
ATOM   3113  HB1 TYR A 779      82.700  40.780  39.500  1.00  0.00           H
ATOM   3114  HB2 TYR A 779      83.490  40.850  37.890  1.00  0.00           H
ATOM   3115  CG  TYR A 779      83.970  39.190  38.760  1.00  0.00           C
ATOM   3116  CD1 TYR A 779      84.310  38.150  37.800  1.00  0.00           C
ATOM   3117  HD1 TYR A 779      83.930  38.170  36.790  1.00  0.00           H
ATOM   3118  CE1 TYR A 779      85.160  37.050  38.140  1.00  0.00           C
ATOM   3119  HE1 TYR A 779      85.400  36.250  37.470  1.00  0.00           H
ATOM   3120  CZ  TYR A 779      85.770  37.050  39.330  1.00  0.00           C
ATOM   3121  OH  TYR A 779      86.660  36.030  39.640  1.00  0.00           O
ATOM   3122  HH  TYR A 779      86.630  35.290  39.030  1.00  0.00           H
ATOM   3123  CD2 TYR A 779      84.690  39.160  40.030  1.00  0.00           C
ATOM   3124  HD2 TYR A 779      84.480  39.810  40.870  1.00  0.00           H
ATOM   3125  CE2 TYR A 779      85.550  38.040  40.280  1.00  0.00           C
ATOM   3126  HE2 TYR A 779      86.090  38.030  41.220  1.00  0.00           H
ATOM   3127  C   TYR A 779      81.150  38.420  38.600  1.00  0.00           C
ATOM   3128  O   TYR A 779      81.190  37.330  38.070  1.00  0.00           O
ATOM   3129  N   PHE A 780      80.660  38.480  39.820  1.00  0.00           N
ATOM   3130  HN  PHE A 780      80.600  39.280  40.420  1.00  0.00           H
ATOM   3131  CA  PHE A 780      80.390  37.280  40.540  1.00  0.00           C
ATOM   3132  HA  PHE A 780      81.250  36.620  40.460  1.00  0.00           H
ATOM   3133  CB  PHE A 780      80.230  37.690  42.020  1.00  0.00           C
ATOM   3134  HB1 PHE A 780      80.130  36.720  42.560  1.00  0.00           H
ATOM   3135  HB2 PHE A 780      79.320  38.250  42.350  1.00  0.00           H
ATOM   3136  CG  PHE A 780      81.500  38.340  42.480  1.00  0.00           C
ATOM   3137  CD1 PHE A 780      81.370  39.580  43.030  1.00  0.00           C
ATOM   3138  HD1 PHE A 780      80.480  40.170  42.910  1.00  0.00           H
ATOM   3139  CE1 PHE A 780      82.430  40.220  43.720  1.00  0.00           C
ATOM   3140  HE1 PHE A 780      82.330  41.210  44.130  1.00  0.00           H
ATOM   3141  CZ  PHE A 780      83.610  39.480  43.930  1.00  0.00           C
ATOM   3142  HZ  PHE A 780      84.490  39.860  44.440  1.00  0.00           H
ATOM   3143  CD2 PHE A 780      82.710  37.720  42.570  1.00  0.00           C
ATOM   3144  HD2 PHE A 780      82.840  36.690  42.250  1.00  0.00           H
ATOM   3145  CE2 PHE A 780      83.750  38.240  43.330  1.00  0.00           C
ATOM   3146  HE2 PHE A 780      84.520  37.580  43.700  1.00  0.00           H
ATOM   3147  C   PHE A 780      79.080  36.540  40.210  1.00  0.00           C
ATOM   3148  O   PHE A 780      78.250  37.220  39.600  1.00  0.00           O
ATOM   3149  N   PRO A 781      78.940  35.200  40.470  1.00  0.00           N
ATOM   3150  CD  PRO A 781      79.980  34.340  41.140  1.00  0.00           C
ATOM   3151  HD1 PRO A 781      80.340  34.850  42.060  1.00  0.00           H
ATOM   3152  HD2 PRO A 781      80.880  34.270  40.490  1.00  0.00           H
ATOM   3153  CA  PRO A 781      77.760  34.410  39.990  1.00  0.00           C
ATOM   3154  HA  PRO A 781      77.940  34.090  38.980  1.00  0.00           H
ATOM   3155  CB  PRO A 781      77.830  33.320  40.940  1.00  0.00           C
ATOM   3156  HB1 PRO A 781      77.290  32.390  40.650  1.00  0.00           H
ATOM   3157  HB2 PRO A 781      77.410  33.630  41.920  1.00  0.00           H
ATOM   3158  CG  PRO A 781      79.300  32.990  41.110  1.00  0.00           C
ATOM   3159  HG1 PRO A 781      79.500  32.490  42.070  1.00  0.00           H
ATOM   3160  HG2 PRO A 781      79.640  32.440  40.210  1.00  0.00           H
ATOM   3161  C   PRO A 781      76.360  35.050  40.110  1.00  0.00           C
ATOM   3162  O   PRO A 781      75.750  35.220  41.230  1.00  0.00           O
ATOM   3163  N   THR A 782      75.750  35.170  38.920  1.00  0.00           N
ATOM   3164  HN  THR A 782      76.280  34.860  38.140  1.00  0.00           H
ATOM   3165  CA  THR A 782      74.420  35.710  38.620  1.00  0.00           C
ATOM   3166  HA  THR A 782      74.410  36.700  39.040  1.00  0.00           H
ATOM   3167  CB  THR A 782      74.190  35.810  37.140  1.00  0.00           C
ATOM   3168  HB  THR A 782      73.090  35.920  36.990  1.00  0.00           H
ATOM   3169  OG1 THR A 782      74.780  34.740  36.420  1.00  0.00           O
ATOM   3170  HG1 THR A 782      74.210  33.960  36.450  1.00  0.00           H
ATOM   3171  CG2 THR A 782      74.750  37.160  36.480  1.00  0.00           C
ATOM   3172 HG21 THR A 782      74.230  38.020  36.950  1.00  0.00           H
ATOM   3173 HG22 THR A 782      74.640  37.110  35.380  1.00  0.00           H
ATOM   3174 HG23 THR A 782      75.800  37.340  36.800  1.00  0.00           H
ATOM   3175  C   THR A 782      73.290  35.000  39.360  1.00  0.00           C
ATOM   3176  O   THR A 782      72.350  35.620  39.940  1.00  0.00           O
ATOM   3177  N   LYS A 783      73.310  33.650  39.400  1.00  0.00           N
ATOM   3178  HN  LYS A 783      73.970  33.040  38.980  1.00  0.00           H
ATOM   3179  CA  LYS A 783      72.190  33.050  40.000  1.00  0.00           C
ATOM   3180  HA  LYS A 783      71.270  33.500  39.680  1.00  0.00           H
ATOM   3181  CB  LYS A 783      72.080  31.530  39.680  1.00  0.00           C
ATOM   3182  HB1 LYS A 783      73.010  31.010  40.010  1.00  0.00           H
ATOM   3183  HB2 LYS A 783      72.050  31.400  38.580  1.00  0.00           H
ATOM   3184  CG  LYS A 783      70.980  30.710  40.290  1.00  0.00           C
ATOM   3185  HG1 LYS A 783      70.010  31.230  40.120  1.00  0.00           H
ATOM   3186  HG2 LYS A 783      71.130  30.630  41.390  1.00  0.00           H
ATOM   3187  CD  LYS A 783      70.840  29.270  39.860  1.00  0.00           C
ATOM   3188  HD1 LYS A 783      70.050  28.830  40.500  1.00  0.00           H
ATOM   3189  HD2 LYS A 783      71.790  28.730  40.020  1.00  0.00           H
ATOM   3190  CE  LYS A 783      70.540  28.990  38.400  1.00  0.00           C
ATOM   3191  HE1 LYS A 783      70.470  27.880  38.350  1.00  0.00           H
ATOM   3192  HE2 LYS A 783      71.340  29.300  37.690  1.00  0.00           H
ATOM   3193  NZ  LYS A 783      69.360  29.700  37.990  1.00  0.00           N
ATOM   3194  HZ1 LYS A 783      69.450  30.700  37.750  1.00  0.00           H
ATOM   3195  HZ2 LYS A 783      68.610  29.620  38.710  1.00  0.00           H
ATOM   3196  HZ3 LYS A 783      68.970  29.210  37.160  1.00  0.00           H
ATOM   3197  C   LYS A 783      72.080  33.300  41.550  1.00  0.00           C
ATOM   3198  O   LYS A 783      71.140  33.720  42.220  1.00  0.00           O
ATOM   3199  N   VAL A 784      73.260  33.150  42.270  1.00  0.00           N
ATOM   3200  HN  VAL A 784      74.150  33.120  41.830  1.00  0.00           H
ATOM   3201  CA  VAL A 784      73.370  33.290  43.740  1.00  0.00           C
ATOM   3202  HA  VAL A 784      72.620  32.700  44.260  1.00  0.00           H
ATOM   3203  CB  VAL A 784      74.770  32.880  44.240  1.00  0.00           C
ATOM   3204  HB  VAL A 784      75.530  33.610  43.880  1.00  0.00           H
ATOM   3205  CG1 VAL A 784      74.840  32.760  45.720  1.00  0.00           C
ATOM   3206 HG11 VAL A 784      74.130  32.000  46.130  1.00  0.00           H
ATOM   3207 HG12 VAL A 784      74.630  33.660  46.330  1.00  0.00           H
ATOM   3208 HG13 VAL A 784      75.820  32.490  46.170  1.00  0.00           H
ATOM   3209  CG2 VAL A 784      75.130  31.520  43.550  1.00  0.00           C
ATOM   3210 HG21 VAL A 784      76.020  31.120  44.070  1.00  0.00           H
ATOM   3211 HG22 VAL A 784      75.330  31.600  42.470  1.00  0.00           H
ATOM   3212 HG23 VAL A 784      74.400  30.680  43.670  1.00  0.00           H
ATOM   3213  C   VAL A 784      73.190  34.700  44.250  1.00  0.00           C
ATOM   3214  O   VAL A 784      72.610  34.960  45.310  1.00  0.00           O
ATOM   3215  N   ARG A 785      73.610  35.720  43.410  1.00  0.00           N
ATOM   3216  HN  ARG A 785      74.090  35.460  42.580  1.00  0.00           H
ATOM   3217  CA  ARG A 785      73.450  37.100  43.800  1.00  0.00           C
ATOM   3218  HA  ARG A 785      73.640  37.080  44.860  1.00  0.00           H
ATOM   3219  CB  ARG A 785      74.360  38.140  43.010  1.00  0.00           C
ATOM   3220  HB1 ARG A 785      75.400  37.800  43.220  1.00  0.00           H
ATOM   3221  HB2 ARG A 785      74.180  39.170  43.400  1.00  0.00           H
ATOM   3222  CG  ARG A 785      74.110  38.310  41.500  1.00  0.00           C
ATOM   3223  HG1 ARG A 785      73.240  38.990  41.360  1.00  0.00           H
ATOM   3224  HG2 ARG A 785      73.810  37.310  41.130  1.00  0.00           H
ATOM   3225  CD  ARG A 785      75.210  38.860  40.590  1.00  0.00           C
ATOM   3226  HD1 ARG A 785      74.780  39.070  39.580  1.00  0.00           H
ATOM   3227  HD2 ARG A 785      76.010  38.090  40.580  1.00  0.00           H
ATOM   3228  NE  ARG A 785      75.650  40.100  41.220  1.00  0.00           N
ATOM   3229  HE  ARG A 785      75.130  40.530  41.950  1.00  0.00           H
ATOM   3230  CZ  ARG A 785      76.920  40.490  41.320  1.00  0.00           C
ATOM   3231  NH1 ARG A 785      77.910  40.040  40.590  1.00  0.00           N
ATOM   3232 HH11 ARG A 785      77.560  39.620  39.750  1.00  0.00           H
ATOM   3233 HH12 ARG A 785      78.680  40.660  40.440  1.00  0.00           H
ATOM   3234  NH2 ARG A 785      77.210  41.330  42.300  1.00  0.00           N
ATOM   3235 HH21 ARG A 785      76.470  41.830  42.760  1.00  0.00           H
ATOM   3236 HH22 ARG A 785      78.150  41.670  42.330  1.00  0.00           H
ATOM   3237  C   ARG A 785      72.010  37.530  43.660  1.00  0.00           C
ATOM   3238  O   ARG A 785      71.500  38.360  44.420  1.00  0.00           O
ATOM   3239  N   SER A 786      71.180  36.940  42.760  1.00  0.00           N
ATOM   3240  HN  SER A 786      71.610  36.350  42.080  1.00  0.00           H
ATOM   3241  CA  SER A 786      69.730  37.020  42.750  1.00  0.00           C
ATOM   3242  HA  SER A 786      69.570  38.080  42.850  1.00  0.00           H
ATOM   3243  CB  SER A 786      69.050  36.400  41.560  1.00  0.00           C
ATOM   3244  HB1 SER A 786      68.930  35.300  41.640  1.00  0.00           H
ATOM   3245  HB2 SER A 786      69.670  36.580  40.640  1.00  0.00           H
ATOM   3246  OG  SER A 786      67.890  37.130  41.320  1.00  0.00           O
ATOM   3247  HG1 SER A 786      67.140  36.830  41.830  1.00  0.00           H
ATOM   3248  C   SER A 786      69.060  36.490  44.040  1.00  0.00           C
ATOM   3249  O   SER A 786      68.150  37.080  44.610  1.00  0.00           O
ATOM   3250  N   THR A 787      69.500  35.330  44.470  1.00  0.00           N
ATOM   3251  HN  THR A 787      70.050  34.740  43.880  1.00  0.00           H
ATOM   3252  CA  THR A 787      69.110  34.700  45.730  1.00  0.00           C
ATOM   3253  HA  THR A 787      68.040  34.570  45.810  1.00  0.00           H
ATOM   3254  CB  THR A 787      69.670  33.270  45.970  1.00  0.00           C
ATOM   3255  HB  THR A 787      70.760  33.250  45.750  1.00  0.00           H
ATOM   3256  OG1 THR A 787      68.970  32.330  45.210  1.00  0.00           O
ATOM   3257  HG1 THR A 787      69.490  31.530  45.110  1.00  0.00           H
ATOM   3258  CG2 THR A 787      69.510  32.850  47.450  1.00  0.00           C
ATOM   3259 HG21 THR A 787      70.210  33.390  48.120  1.00  0.00           H
ATOM   3260 HG22 THR A 787      69.860  31.800  47.560  1.00  0.00           H
ATOM   3261 HG23 THR A 787      68.440  32.980  47.710  1.00  0.00           H
ATOM   3262  C   THR A 787      69.480  35.610  46.880  1.00  0.00           C
ATOM   3263  O   THR A 787      68.670  35.900  47.740  1.00  0.00           O
ATOM   3264  N   ILE A 788      70.710  36.170  46.890  1.00  0.00           N
ATOM   3265  HN  ILE A 788      71.280  35.860  46.140  1.00  0.00           H
ATOM   3266  CA  ILE A 788      71.220  37.080  47.930  1.00  0.00           C
ATOM   3267  HA  ILE A 788      71.050  36.880  48.980  1.00  0.00           H
ATOM   3268  CB  ILE A 788      72.680  37.440  47.820  1.00  0.00           C
ATOM   3269  HB  ILE A 788      72.970  37.490  46.750  1.00  0.00           H
ATOM   3270  CG2 ILE A 788      72.990  38.780  48.460  1.00  0.00           C
ATOM   3271 HG21 ILE A 788      72.830  38.760  49.560  1.00  0.00           H
ATOM   3272 HG22 ILE A 788      72.400  39.600  48.000  1.00  0.00           H
ATOM   3273 HG23 ILE A 788      74.080  38.950  48.420  1.00  0.00           H
ATOM   3274  CG1 ILE A 788      73.460  36.300  48.390  1.00  0.00           C
ATOM   3275 HG11 ILE A 788      73.170  35.340  47.910  1.00  0.00           H
ATOM   3276 HG12 ILE A 788      73.220  36.280  49.470  1.00  0.00           H
ATOM   3277  CD  ILE A 788      75.020  36.360  48.230  1.00  0.00           C
ATOM   3278  HD1 ILE A 788      75.150  36.160  47.140  1.00  0.00           H
ATOM   3279  HD2 ILE A 788      75.580  35.470  48.610  1.00  0.00           H
ATOM   3280  HD3 ILE A 788      75.580  37.270  48.520  1.00  0.00           H
ATOM   3281  C   ILE A 788      70.350  38.370  48.040  1.00  0.00           C
ATOM   3282  O   ILE A 788      69.960  38.860  49.120  1.00  0.00           O
ATOM   3283  N   SER A 789      69.900  38.990  46.880  1.00  0.00           N
ATOM   3284  HN  SER A 789      70.290  38.780  45.990  1.00  0.00           H
ATOM   3285  CA  SER A 789      68.830  39.990  46.810  1.00  0.00           C
ATOM   3286  HA  SER A 789      69.150  40.760  47.510  1.00  0.00           H
ATOM   3287  CB  SER A 789      68.700  40.640  45.390  1.00  0.00           C
ATOM   3288  HB1 SER A 789      67.850  41.350  45.500  1.00  0.00           H
ATOM   3289  HB2 SER A 789      68.390  40.010  44.530  1.00  0.00           H
ATOM   3290  OG  SER A 789      69.790  41.520  45.050  1.00  0.00           O
ATOM   3291  HG1 SER A 789      69.640  42.350  45.530  1.00  0.00           H
ATOM   3292  C   SER A 789      67.460  39.620  47.310  1.00  0.00           C
ATOM   3293  O   SER A 789      66.930  40.350  48.080  1.00  0.00           O
ATOM   3294  N   ASP A 790      66.770  38.540  46.970  1.00  0.00           N
ATOM   3295  HN  ASP A 790      67.040  37.940  46.220  1.00  0.00           H
ATOM   3296  CA  ASP A 790      65.480  38.120  47.510  1.00  0.00           C
ATOM   3297  HA  ASP A 790      64.760  38.890  47.260  1.00  0.00           H
ATOM   3298  CB  ASP A 790      65.130  36.750  46.830  1.00  0.00           C
ATOM   3299  HB1 ASP A 790      64.480  36.090  47.460  1.00  0.00           H
ATOM   3300  HB2 ASP A 790      66.060  36.160  46.720  1.00  0.00           H
ATOM   3301  CG  ASP A 790      64.490  36.810  45.460  1.00  0.00           C
ATOM   3302  OD1 ASP A 790      64.290  35.750  44.810  1.00  0.00           O
ATOM   3303  OD2 ASP A 790      64.180  37.940  44.960  1.00  0.00           O
ATOM   3304  C   ASP A 790      65.330  37.880  49.080  1.00  0.00           C
ATOM   3305  O   ASP A 790      64.480  38.440  49.730  1.00  0.00           O
ATOM   3306  N   PHE A 791      66.310  37.220  49.640  1.00  0.00           N
ATOM   3307  HN  PHE A 791      67.110  36.810  49.190  1.00  0.00           H
ATOM   3308  CA  PHE A 791      66.530  37.150  51.080  1.00  0.00           C
ATOM   3309  HA  PHE A 791      65.560  36.960  51.500  1.00  0.00           H
ATOM   3310  CB  PHE A 791      67.440  35.880  51.350  1.00  0.00           C
ATOM   3311  HB1 PHE A 791      67.760  35.740  52.390  1.00  0.00           H
ATOM   3312  HB2 PHE A 791      68.290  36.060  50.660  1.00  0.00           H
ATOM   3313  CG  PHE A 791      66.680  34.610  51.120  1.00  0.00           C
ATOM   3314  CD1 PHE A 791      65.510  34.250  51.890  1.00  0.00           C
ATOM   3315  HD1 PHE A 791      65.230  34.890  52.720  1.00  0.00           H
ATOM   3316  CE1 PHE A 791      64.790  33.010  51.620  1.00  0.00           C
ATOM   3317  HE1 PHE A 791      63.940  32.830  52.240  1.00  0.00           H
ATOM   3318  CZ  PHE A 791      65.260  32.180  50.670  1.00  0.00           C
ATOM   3319  HZ  PHE A 791      64.820  31.220  50.450  1.00  0.00           H
ATOM   3320  CD2 PHE A 791      67.110  33.690  50.130  1.00  0.00           C
ATOM   3321  HD2 PHE A 791      68.030  33.840  49.600  1.00  0.00           H
ATOM   3322  CE2 PHE A 791      66.450  32.430  49.940  1.00  0.00           C
ATOM   3323  HE2 PHE A 791      66.840  31.890  49.100  1.00  0.00           H
ATOM   3324  C   PHE A 791      67.100  38.450  51.870  1.00  0.00           C
ATOM   3325  O   PHE A 791      67.150  38.360  53.100  1.00  0.00           O
ATOM   3326  N   ALA A 792      67.360  39.540  51.190  1.00  0.00           N
ATOM   3327  HN  ALA A 792      67.090  39.570  50.230  1.00  0.00           H
ATOM   3328  CA  ALA A 792      68.170  40.700  51.630  1.00  0.00           C
ATOM   3329  HA  ALA A 792      69.190  40.330  51.700  1.00  0.00           H
ATOM   3330  CB  ALA A 792      68.080  41.870  50.700  1.00  0.00           C
ATOM   3331  HB1 ALA A 792      67.080  42.230  50.390  1.00  0.00           H
ATOM   3332  HB2 ALA A 792      68.660  41.630  49.790  1.00  0.00           H
ATOM   3333  HB3 ALA A 792      68.600  42.740  51.160  1.00  0.00           H
ATOM   3334  C   ALA A 792      67.920  41.220  53.080  1.00  0.00           C
ATOM   3335  O   ALA A 792      68.770  41.230  53.970  1.00  0.00           O
ATOM   3336  N   VAL A 793      66.700  41.570  53.380  1.00  0.00           N
ATOM   3337  HN  VAL A 793      65.970  41.590  52.700  1.00  0.00           H
ATOM   3338  CA  VAL A 793      66.200  41.960  54.670  1.00  0.00           C
ATOM   3339  HA  VAL A 793      66.750  42.810  55.060  1.00  0.00           H
ATOM   3340  CB  VAL A 793      64.800  42.560  54.530  1.00  0.00           C
ATOM   3341  HB  VAL A 793      64.180  41.910  53.890  1.00  0.00           H
ATOM   3342  CG1 VAL A 793      64.110  42.620  55.910  1.00  0.00           C
ATOM   3343 HG11 VAL A 793      63.720  41.620  56.190  1.00  0.00           H
ATOM   3344 HG12 VAL A 793      63.240  43.280  55.780  1.00  0.00           H
ATOM   3345 HG13 VAL A 793      64.730  42.850  56.800  1.00  0.00           H
ATOM   3346  CG2 VAL A 793      64.770  43.980  53.950  1.00  0.00           C
ATOM   3347 HG21 VAL A 793      65.390  44.750  54.450  1.00  0.00           H
ATOM   3348 HG22 VAL A 793      63.700  44.290  53.990  1.00  0.00           H
ATOM   3349 HG23 VAL A 793      65.280  43.840  52.970  1.00  0.00           H
ATOM   3350  C   VAL A 793      66.210  40.910  55.790  1.00  0.00           C
ATOM   3351  O   VAL A 793      66.460  41.160  56.950  1.00  0.00           O
ATOM   3352  N   PHE A 794      65.790  39.700  55.460  1.00  0.00           N
ATOM   3353  HN  PHE A 794      65.340  39.520  54.580  1.00  0.00           H
ATOM   3354  CA  PHE A 794      65.760  38.660  56.490  1.00  0.00           C
ATOM   3355  HA  PHE A 794      65.580  39.120  57.450  1.00  0.00           H
ATOM   3356  CB  PHE A 794      64.640  37.510  56.180  1.00  0.00           C
ATOM   3357  HB1 PHE A 794      64.960  37.160  55.180  1.00  0.00           H
ATOM   3358  HB2 PHE A 794      63.630  37.960  56.040  1.00  0.00           H
ATOM   3359  CG  PHE A 794      64.610  36.350  57.180  1.00  0.00           C
ATOM   3360  CD1 PHE A 794      63.760  36.580  58.300  1.00  0.00           C
ATOM   3361  HD1 PHE A 794      63.090  37.430  58.350  1.00  0.00           H
ATOM   3362  CE1 PHE A 794      63.780  35.650  59.370  1.00  0.00           C
ATOM   3363  HE1 PHE A 794      63.190  35.920  60.220  1.00  0.00           H
ATOM   3364  CZ  PHE A 794      64.540  34.530  59.310  1.00  0.00           C
ATOM   3365  HZ  PHE A 794      64.630  33.770  60.070  1.00  0.00           H
ATOM   3366  CD2 PHE A 794      65.400  35.200  57.140  1.00  0.00           C
ATOM   3367  HD2 PHE A 794      66.120  35.010  56.350  1.00  0.00           H
ATOM   3368  CE2 PHE A 794      65.420  34.330  58.240  1.00  0.00           C
ATOM   3369  HE2 PHE A 794      66.090  33.480  58.190  1.00  0.00           H
ATOM   3370  C   PHE A 794      67.150  38.160  56.840  1.00  0.00           C
ATOM   3371  O   PHE A 794      67.440  37.930  58.020  1.00  0.00           O
ATOM   3372  N   LEU A 795      68.090  38.190  55.870  1.00  0.00           N
ATOM   3373  HN  LEU A 795      67.880  38.430  54.920  1.00  0.00           H
ATOM   3374  CA  LEU A 795      69.530  37.870  56.210  1.00  0.00           C
ATOM   3375  HA  LEU A 795      69.580  37.050  56.900  1.00  0.00           H
ATOM   3376  CB  LEU A 795      70.450  37.530  55.000  1.00  0.00           C
ATOM   3377  HB1 LEU A 795      71.550  37.640  55.090  1.00  0.00           H
ATOM   3378  HB2 LEU A 795      70.110  38.140  54.140  1.00  0.00           H
ATOM   3379  CG  LEU A 795      70.120  36.060  54.570  1.00  0.00           C
ATOM   3380  HG  LEU A 795      69.020  35.980  54.430  1.00  0.00           H
ATOM   3381  CD1 LEU A 795      70.790  35.640  53.250  1.00  0.00           C
ATOM   3382 HD11 LEU A 795      70.230  34.700  53.070  1.00  0.00           H
ATOM   3383 HD12 LEU A 795      71.840  35.350  53.470  1.00  0.00           H
ATOM   3384 HD13 LEU A 795      70.630  36.410  52.460  1.00  0.00           H
ATOM   3385  CD2 LEU A 795      70.590  34.950  55.540  1.00  0.00           C
ATOM   3386 HD21 LEU A 795      71.670  35.160  55.730  1.00  0.00           H
ATOM   3387 HD22 LEU A 795      70.450  33.940  55.110  1.00  0.00           H
ATOM   3388 HD23 LEU A 795      70.170  35.010  56.570  1.00  0.00           H
ATOM   3389  C   LEU A 795      70.200  38.990  56.850  1.00  0.00           C
ATOM   3390  O   LEU A 795      71.100  38.770  57.680  1.00  0.00           O
ATOM   3391  N   THR A 796      69.800  40.300  56.640  1.00  0.00           N
ATOM   3392  HN  THR A 796      69.390  40.460  55.740  1.00  0.00           H
ATOM   3393  CA  THR A 796      70.300  41.380  57.480  1.00  0.00           C
ATOM   3394  HA  THR A 796      71.360  41.210  57.610  1.00  0.00           H
ATOM   3395  CB  THR A 796      70.100  42.770  56.900  1.00  0.00           C
ATOM   3396  HB  THR A 796      69.010  42.940  56.740  1.00  0.00           H
ATOM   3397  OG1 THR A 796      70.810  42.780  55.650  1.00  0.00           O
ATOM   3398  HG1 THR A 796      70.110  42.530  55.040  1.00  0.00           H
ATOM   3399  CG2 THR A 796      70.810  43.770  57.890  1.00  0.00           C
ATOM   3400 HG21 THR A 796      71.800  43.310  58.110  1.00  0.00           H
ATOM   3401 HG22 THR A 796      70.400  43.820  58.920  1.00  0.00           H
ATOM   3402 HG23 THR A 796      71.010  44.780  57.490  1.00  0.00           H
ATOM   3403  C   THR A 796      69.770  41.220  58.940  1.00  0.00           C
ATOM   3404  O   THR A 796      70.520  41.360  59.880  1.00  0.00           O
ATOM   3405  N   ILE A 797      68.490  40.870  59.130  1.00  0.00           N
ATOM   3406  HN  ILE A 797      67.930  40.800  58.320  1.00  0.00           H
ATOM   3407  CA  ILE A 797      67.920  40.680  60.480  1.00  0.00           C
ATOM   3408  HA  ILE A 797      68.140  41.600  61.010  1.00  0.00           H
ATOM   3409  CB  ILE A 797      66.410  40.550  60.470  1.00  0.00           C
ATOM   3410  HB  ILE A 797      66.140  39.740  59.760  1.00  0.00           H
ATOM   3411  CG2 ILE A 797      65.900  40.090  61.900  1.00  0.00           C
ATOM   3412 HG21 ILE A 797      66.260  39.060  62.110  1.00  0.00           H
ATOM   3413 HG22 ILE A 797      64.800  40.240  61.890  1.00  0.00           H
ATOM   3414 HG23 ILE A 797      66.360  40.740  62.670  1.00  0.00           H
ATOM   3415  CG1 ILE A 797      65.820  41.860  59.970  1.00  0.00           C
ATOM   3416 HG11 ILE A 797      66.420  42.180  59.090  1.00  0.00           H
ATOM   3417 HG12 ILE A 797      65.890  42.630  60.770  1.00  0.00           H
ATOM   3418  CD  ILE A 797      64.400  41.640  59.470  1.00  0.00           C
ATOM   3419  HD1 ILE A 797      64.280  40.730  58.840  1.00  0.00           H
ATOM   3420  HD2 ILE A 797      64.100  42.580  58.960  1.00  0.00           H
ATOM   3421  HD3 ILE A 797      63.670  41.530  60.290  1.00  0.00           H
ATOM   3422  C   ILE A 797      68.610  39.560  61.200  1.00  0.00           C
ATOM   3423  O   ILE A 797      68.950  39.720  62.350  1.00  0.00           O
ATOM   3424  N   VAL A 798      68.900  38.370  60.550  1.00  0.00           N
ATOM   3425  HN  VAL A 798      68.550  38.290  59.620  1.00  0.00           H
ATOM   3426  CA  VAL A 798      69.640  37.210  61.060  1.00  0.00           C
ATOM   3427  HA  VAL A 798      69.160  36.860  61.960  1.00  0.00           H
ATOM   3428  CB  VAL A 798      69.750  35.990  60.100  1.00  0.00           C
ATOM   3429  HB  VAL A 798      70.040  36.390  59.100  1.00  0.00           H
ATOM   3430  CG1 VAL A 798      70.710  34.830  60.440  1.00  0.00           C
ATOM   3431 HG11 VAL A 798      70.660  34.000  59.710  1.00  0.00           H
ATOM   3432 HG12 VAL A 798      70.450  34.450  61.450  1.00  0.00           H
ATOM   3433 HG13 VAL A 798      71.750  35.220  60.500  1.00  0.00           H
ATOM   3434  CG2 VAL A 798      68.290  35.400  59.780  1.00  0.00           C
ATOM   3435 HG21 VAL A 798      68.310  34.620  58.990  1.00  0.00           H
ATOM   3436 HG22 VAL A 798      67.650  36.230  59.400  1.00  0.00           H
ATOM   3437 HG23 VAL A 798      67.840  34.960  60.700  1.00  0.00           H
ATOM   3438  C   VAL A 798      71.030  37.700  61.500  1.00  0.00           C
ATOM   3439  O   VAL A 798      71.430  37.490  62.640  1.00  0.00           O
ATOM   3440  N   ILE A 799      71.820  38.400  60.690  1.00  0.00           N
ATOM   3441  HN  ILE A 799      71.580  38.620  59.750  1.00  0.00           H
ATOM   3442  CA  ILE A 799      73.170  38.840  61.050  1.00  0.00           C
ATOM   3443  HA  ILE A 799      73.650  37.910  61.360  1.00  0.00           H
ATOM   3444  CB  ILE A 799      73.860  39.420  59.840  1.00  0.00           C
ATOM   3445  HB  ILE A 799      73.240  40.210  59.340  1.00  0.00           H
ATOM   3446  CG2 ILE A 799      75.240  40.090  60.230  1.00  0.00           C
ATOM   3447 HG21 ILE A 799      75.810  40.440  59.340  1.00  0.00           H
ATOM   3448 HG22 ILE A 799      75.820  39.490  60.960  1.00  0.00           H
ATOM   3449 HG23 ILE A 799      74.880  41.040  60.680  1.00  0.00           H
ATOM   3450  CG1 ILE A 799      74.290  38.370  58.710  1.00  0.00           C
ATOM   3451 HG11 ILE A 799      74.860  38.900  57.910  1.00  0.00           H
ATOM   3452 HG12 ILE A 799      73.350  37.890  58.350  1.00  0.00           H
ATOM   3453  CD  ILE A 799      75.020  37.140  59.240  1.00  0.00           C
ATOM   3454  HD1 ILE A 799      75.810  37.390  59.970  1.00  0.00           H
ATOM   3455  HD2 ILE A 799      75.440  36.560  58.390  1.00  0.00           H
ATOM   3456  HD3 ILE A 799      74.270  36.580  59.840  1.00  0.00           H
ATOM   3457  C   ILE A 799      73.090  39.790  62.220  1.00  0.00           C
ATOM   3458  O   ILE A 799      73.940  39.710  63.110  1.00  0.00           O
ATOM   3459  N   MET A 800      72.090  40.720  62.280  1.00  0.00           N
ATOM   3460  HN  MET A 800      71.430  40.910  61.550  1.00  0.00           H
ATOM   3461  CA  MET A 800      72.110  41.730  63.370  1.00  0.00           C
ATOM   3462  HA  MET A 800      73.130  42.050  63.520  1.00  0.00           H
ATOM   3463  CB  MET A 800      71.200  42.920  62.870  1.00  0.00           C
ATOM   3464  HB1 MET A 800      70.960  43.660  63.670  1.00  0.00           H
ATOM   3465  HB2 MET A 800      70.260  42.420  62.570  1.00  0.00           H
ATOM   3466  CG  MET A 800      71.890  43.810  61.780  1.00  0.00           C
ATOM   3467  HG1 MET A 800      71.170  44.400  61.160  1.00  0.00           H
ATOM   3468  HG2 MET A 800      72.260  43.050  61.060  1.00  0.00           H
ATOM   3469  SD  MET A 800      73.130  45.060  62.440  1.00  0.00           S
ATOM   3470  CE  MET A 800      74.450  44.220  61.400  1.00  0.00           C
ATOM   3471  HE1 MET A 800      74.240  44.270  60.310  1.00  0.00           H
ATOM   3472  HE2 MET A 800      74.520  43.150  61.660  1.00  0.00           H
ATOM   3473  HE3 MET A 800      75.460  44.670  61.540  1.00  0.00           H
ATOM   3474  C   MET A 800      71.590  41.240  64.760  1.00  0.00           C
ATOM   3475  O   MET A 800      72.190  41.620  65.780  1.00  0.00           O
ATOM   3476  N   VAL A 801      70.650  40.290  64.810  1.00  0.00           N
ATOM   3477  HN  VAL A 801      70.300  39.940  63.940  1.00  0.00           H
ATOM   3478  CA  VAL A 801      70.190  39.520  65.930  1.00  0.00           C
ATOM   3479  HA  VAL A 801      69.990  40.230  66.730  1.00  0.00           H
ATOM   3480  CB  VAL A 801      69.000  38.720  65.580  1.00  0.00           C
ATOM   3481  HB  VAL A 801      69.300  38.140  64.680  1.00  0.00           H
ATOM   3482  CG1 VAL A 801      68.500  37.850  66.740  1.00  0.00           C
ATOM   3483 HG11 VAL A 801      69.250  37.130  67.110  1.00  0.00           H
ATOM   3484 HG12 VAL A 801      67.650  37.250  66.350  1.00  0.00           H
ATOM   3485 HG13 VAL A 801      68.290  38.520  67.610  1.00  0.00           H
ATOM   3486  CG2 VAL A 801      67.890  39.670  65.120  1.00  0.00           C
ATOM   3487 HG21 VAL A 801      68.140  40.520  64.460  1.00  0.00           H
ATOM   3488 HG22 VAL A 801      67.410  40.040  66.050  1.00  0.00           H
ATOM   3489 HG23 VAL A 801      67.130  38.940  64.730  1.00  0.00           H
ATOM   3490  C   VAL A 801      71.320  38.700  66.460  1.00  0.00           C
ATOM   3491  O   VAL A 801      71.560  38.640  67.680  1.00  0.00           O
ATOM   3492  N   THR A 802      72.010  38.000  65.550  1.00  0.00           N
ATOM   3493  HN  THR A 802      71.590  37.880  64.650  1.00  0.00           H
ATOM   3494  CA  THR A 802      73.150  37.230  66.030  1.00  0.00           C
ATOM   3495  HA  THR A 802      72.820  36.530  66.790  1.00  0.00           H
ATOM   3496  CB  THR A 802      73.860  36.350  64.950  1.00  0.00           C
ATOM   3497  HB  THR A 802      74.230  36.920  64.080  1.00  0.00           H
ATOM   3498  OG1 THR A 802      72.870  35.450  64.400  1.00  0.00           O
ATOM   3499  HG1 THR A 802      72.180  36.000  64.000  1.00  0.00           H
ATOM   3500  CG2 THR A 802      75.070  35.470  65.450  1.00  0.00           C
ATOM   3501 HG21 THR A 802      75.570  35.140  64.510  1.00  0.00           H
ATOM   3502 HG22 THR A 802      74.800  34.570  66.040  1.00  0.00           H
ATOM   3503 HG23 THR A 802      75.820  35.990  66.090  1.00  0.00           H
ATOM   3504  C   THR A 802      74.240  38.150  66.640  1.00  0.00           C
ATOM   3505  O   THR A 802      74.880  37.760  67.580  1.00  0.00           O
ATOM   3506  N   ILE A 803      74.530  39.400  66.140  1.00  0.00           N
ATOM   3507  HN  ILE A 803      74.080  39.830  65.360  1.00  0.00           H
ATOM   3508  CA  ILE A 803      75.560  40.250  66.680  1.00  0.00           C
ATOM   3509  HA  ILE A 803      76.330  39.560  66.990  1.00  0.00           H
ATOM   3510  CB  ILE A 803      76.090  41.350  65.700  1.00  0.00           C
ATOM   3511  HB  ILE A 803      75.180  41.760  65.190  1.00  0.00           H
ATOM   3512  CG2 ILE A 803      77.010  42.430  66.320  1.00  0.00           C
ATOM   3513 HG21 ILE A 803      76.640  43.020  67.190  1.00  0.00           H
ATOM   3514 HG22 ILE A 803      77.470  43.080  65.540  1.00  0.00           H
ATOM   3515 HG23 ILE A 803      77.860  41.830  66.710  1.00  0.00           H
ATOM   3516  CG1 ILE A 803      76.850  40.630  64.520  1.00  0.00           C
ATOM   3517 HG11 ILE A 803      76.170  39.860  64.080  1.00  0.00           H
ATOM   3518 HG12 ILE A 803      77.680  40.060  64.980  1.00  0.00           H
ATOM   3519  CD  ILE A 803      77.270  41.690  63.470  1.00  0.00           C
ATOM   3520  HD1 ILE A 803      76.650  42.600  63.450  1.00  0.00           H
ATOM   3521  HD2 ILE A 803      77.410  41.240  62.450  1.00  0.00           H
ATOM   3522  HD3 ILE A 803      78.270  42.040  63.780  1.00  0.00           H
ATOM   3523  C   ILE A 803      75.150  40.830  67.990  1.00  0.00           C
ATOM   3524  O   ILE A 803      75.980  40.870  68.870  1.00  0.00           O
ATOM   3525  N   ASP A 804      73.830  41.210  68.160  1.00  0.00           N
ATOM   3526  HN  ASP A 804      73.150  41.220  67.430  1.00  0.00           H
ATOM   3527  CA  ASP A 804      73.380  41.590  69.500  1.00  0.00           C
ATOM   3528  HA  ASP A 804      74.020  42.420  69.750  1.00  0.00           H
ATOM   3529  CB  ASP A 804      71.950  42.250  69.280  1.00  0.00           C
ATOM   3530  HB1 ASP A 804      71.330  41.430  68.880  1.00  0.00           H
ATOM   3531  HB2 ASP A 804      71.910  43.060  68.520  1.00  0.00           H
ATOM   3532  CG  ASP A 804      71.270  42.580  70.590  1.00  0.00           C
ATOM   3533  OD1 ASP A 804      71.420  43.660  71.190  1.00  0.00           O
ATOM   3534  OD2 ASP A 804      70.560  41.730  71.060  1.00  0.00           O
ATOM   3535  C   ASP A 804      73.510  40.510  70.510  1.00  0.00           C
ATOM   3536  O   ASP A 804      73.840  40.680  71.690  1.00  0.00           O
ATOM   3537  N   TYR A 805      73.210  39.220  70.110  1.00  0.00           N
ATOM   3538  HN  TYR A 805      72.910  39.110  69.160  1.00  0.00           H
ATOM   3539  CA  TYR A 805      73.140  38.110  71.140  1.00  0.00           C
ATOM   3540  HA  TYR A 805      72.550  38.410  72.000  1.00  0.00           H
ATOM   3541  CB  TYR A 805      72.420  36.880  70.440  1.00  0.00           C
ATOM   3542  HB1 TYR A 805      73.010  36.690  69.530  1.00  0.00           H
ATOM   3543  HB2 TYR A 805      71.370  37.210  70.280  1.00  0.00           H
ATOM   3544  CG  TYR A 805      72.360  35.660  71.340  1.00  0.00           C
ATOM   3545  CD1 TYR A 805      71.800  35.720  72.630  1.00  0.00           C
ATOM   3546  HD1 TYR A 805      71.180  36.580  72.850  1.00  0.00           H
ATOM   3547  CE1 TYR A 805      71.850  34.630  73.470  1.00  0.00           C
ATOM   3548  HE1 TYR A 805      71.370  34.730  74.430  1.00  0.00           H
ATOM   3549  CZ  TYR A 805      72.480  33.430  73.000  1.00  0.00           C
ATOM   3550  OH  TYR A 805      72.470  32.230  73.710  1.00  0.00           O
ATOM   3551  HH  TYR A 805      71.980  32.360  74.530  1.00  0.00           H
ATOM   3552  CD2 TYR A 805      73.090  34.510  70.900  1.00  0.00           C
ATOM   3553  HD2 TYR A 805      73.610  34.440  69.950  1.00  0.00           H
ATOM   3554  CE2 TYR A 805      73.050  33.330  71.750  1.00  0.00           C
ATOM   3555  HE2 TYR A 805      73.560  32.420  71.490  1.00  0.00           H
ATOM   3556  C   TYR A 805      74.500  37.710  71.610  1.00  0.00           C
ATOM   3557  O   TYR A 805      74.800  37.240  72.690  1.00  0.00           O
ATOM   3558  N   LEU A 806      75.430  37.920  70.660  1.00  0.00           N
ATOM   3559  HN  LEU A 806      75.230  38.160  69.710  1.00  0.00           H
ATOM   3560  CA  LEU A 806      76.890  37.750  70.840  1.00  0.00           C
ATOM   3561  HA  LEU A 806      77.010  36.810  71.350  1.00  0.00           H
ATOM   3562  CB  LEU A 806      77.500  37.590  69.360  1.00  0.00           C
ATOM   3563  HB1 LEU A 806      77.180  38.500  68.810  1.00  0.00           H
ATOM   3564  HB2 LEU A 806      76.950  36.720  68.950  1.00  0.00           H
ATOM   3565  CG  LEU A 806      79.050  37.590  69.210  1.00  0.00           C
ATOM   3566  HG  LEU A 806      79.390  38.540  69.670  1.00  0.00           H
ATOM   3567  CD1 LEU A 806      79.540  36.460  70.040  1.00  0.00           C
ATOM   3568 HD11 LEU A 806      78.970  35.570  69.710  1.00  0.00           H
ATOM   3569 HD12 LEU A 806      79.300  36.630  71.110  1.00  0.00           H
ATOM   3570 HD13 LEU A 806      80.650  36.340  69.980  1.00  0.00           H
ATOM   3571  CD2 LEU A 806      79.520  37.460  67.730  1.00  0.00           C
ATOM   3572 HD21 LEU A 806      79.270  36.420  67.450  1.00  0.00           H
ATOM   3573 HD22 LEU A 806      80.570  37.710  67.500  1.00  0.00           H
ATOM   3574 HD23 LEU A 806      78.820  38.080  67.130  1.00  0.00           H
ATOM   3575  C   LEU A 806      77.590  38.850  71.660  1.00  0.00           C
ATOM   3576  O   LEU A 806      78.470  38.570  72.470  1.00  0.00           O
ATOM   3577  N   VAL A 807      77.300  40.130  71.480  1.00  0.00           N
ATOM   3578  HN  VAL A 807      76.600  40.320  70.800  1.00  0.00           H
ATOM   3579  CA  VAL A 807      77.790  41.220  72.140  1.00  0.00           C
ATOM   3580  HA  VAL A 807      78.870  41.150  72.230  1.00  0.00           H
ATOM   3581  CB  VAL A 807      77.480  42.440  71.230  1.00  0.00           C
ATOM   3582  HB  VAL A 807      76.470  42.340  70.770  1.00  0.00           H
ATOM   3583  CG1 VAL A 807      77.790  43.690  71.970  1.00  0.00           C
ATOM   3584 HG11 VAL A 807      76.880  43.910  72.580  1.00  0.00           H
ATOM   3585 HG12 VAL A 807      77.800  44.520  71.220  1.00  0.00           H
ATOM   3586 HG13 VAL A 807      78.710  43.680  72.590  1.00  0.00           H
ATOM   3587  CG2 VAL A 807      78.510  42.500  70.050  1.00  0.00           C
ATOM   3588 HG21 VAL A 807      78.550  41.560  69.480  1.00  0.00           H
ATOM   3589 HG22 VAL A 807      79.530  42.530  70.490  1.00  0.00           H
ATOM   3590 HG23 VAL A 807      78.300  43.430  69.480  1.00  0.00           H
ATOM   3591  C   VAL A 807      77.070  41.320  73.470  1.00  0.00           C
ATOM   3592  O   VAL A 807      77.660  41.810  74.380  1.00  0.00           O
ATOM   3593  N   GLY A 808      75.800  40.840  73.650  1.00  0.00           N
ATOM   3594  HN  GLY A 808      75.330  40.500  72.840  1.00  0.00           H
ATOM   3595  CA  GLY A 808      75.080  40.900  74.960  1.00  0.00           C
ATOM   3596  HA1 GLY A 808      75.770  40.560  75.710  1.00  0.00           H
ATOM   3597  HA2 GLY A 808      74.240  40.240  74.840  1.00  0.00           H
ATOM   3598  C   GLY A 808      74.710  42.220  75.510  1.00  0.00           C
ATOM   3599  O   GLY A 808      74.310  42.270  76.720  1.00  0.00           O
ATOM   3600  N   VAL A 809      74.780  43.270  74.680  1.00  0.00           N
ATOM   3601  HN  VAL A 809      74.840  43.100  73.700  1.00  0.00           H
ATOM   3602  CA  VAL A 809      74.400  44.690  75.000  1.00  0.00           C
ATOM   3603  HA  VAL A 809      74.730  45.000  75.990  1.00  0.00           H
ATOM   3604  CB  VAL A 809      75.060  45.670  74.010  1.00  0.00           C
ATOM   3605  HB  VAL A 809      75.070  45.330  72.950  1.00  0.00           H
ATOM   3606  CG1 VAL A 809      74.620  47.150  74.200  1.00  0.00           C
ATOM   3607 HG11 VAL A 809      73.510  47.190  74.130  1.00  0.00           H
ATOM   3608 HG12 VAL A 809      75.100  47.810  73.460  1.00  0.00           H
ATOM   3609 HG13 VAL A 809      74.850  47.450  75.250  1.00  0.00           H
ATOM   3610  CG2 VAL A 809      76.510  45.820  74.390  1.00  0.00           C
ATOM   3611 HG21 VAL A 809      77.090  46.580  73.830  1.00  0.00           H
ATOM   3612 HG22 VAL A 809      77.050  44.890  74.600  1.00  0.00           H
ATOM   3613 HG23 VAL A 809      76.470  46.320  75.390  1.00  0.00           H
ATOM   3614  C   VAL A 809      72.910  44.720  74.990  1.00  0.00           C
ATOM   3615  O   VAL A 809      72.450  44.380  73.880  1.00  0.00           O
ATOM   3616  N   PRO A 810      72.130  45.020  75.960  1.00  0.00           N
ATOM   3617  CD  PRO A 810      72.640  45.490  77.290  1.00  0.00           C
ATOM   3618  HD1 PRO A 810      73.220  46.430  77.180  1.00  0.00           H
ATOM   3619  HD2 PRO A 810      73.410  44.760  77.650  1.00  0.00           H
ATOM   3620  CA  PRO A 810      70.740  44.570  76.040  1.00  0.00           C
ATOM   3621  HA  PRO A 810      70.600  43.610  75.560  1.00  0.00           H
ATOM   3622  CB  PRO A 810      70.600  44.460  77.560  1.00  0.00           C
ATOM   3623  HB1 PRO A 810      71.010  43.470  77.850  1.00  0.00           H
ATOM   3624  HB2 PRO A 810      69.540  44.580  77.900  1.00  0.00           H
ATOM   3625  CG  PRO A 810      71.400  45.660  78.120  1.00  0.00           C
ATOM   3626  HG1 PRO A 810      70.800  46.590  77.950  1.00  0.00           H
ATOM   3627  HG2 PRO A 810      71.530  45.550  79.220  1.00  0.00           H
ATOM   3628  C   PRO A 810      69.740  45.530  75.410  1.00  0.00           C
ATOM   3629  O   PRO A 810      69.180  46.380  76.070  1.00  0.00           O
ATOM   3630  N   SER A 811      69.670  45.380  74.060  1.00  0.00           N
ATOM   3631  HN  SER A 811      70.060  44.570  73.630  1.00  0.00           H
ATOM   3632  CA  SER A 811      68.940  46.230  73.140  1.00  0.00           C
ATOM   3633  HA  SER A 811      69.200  47.230  73.460  1.00  0.00           H
ATOM   3634  CB  SER A 811      69.380  46.150  71.630  1.00  0.00           C
ATOM   3635  HB1 SER A 811      70.400  46.540  71.520  1.00  0.00           H
ATOM   3636  HB2 SER A 811      68.720  46.780  70.980  1.00  0.00           H
ATOM   3637  OG  SER A 811      69.200  44.890  71.090  1.00  0.00           O
ATOM   3638  HG1 SER A 811      70.060  44.480  71.110  1.00  0.00           H
ATOM   3639  C   SER A 811      67.500  46.140  73.290  1.00  0.00           C
ATOM   3640  O   SER A 811      67.070  45.020  73.660  1.00  0.00           O
ATOM   3641  N   PRO A 812      66.650  47.120  73.000  1.00  0.00           N
ATOM   3642  CD  PRO A 812      66.880  48.600  73.090  1.00  0.00           C
ATOM   3643  HD1 PRO A 812      67.240  48.930  72.100  1.00  0.00           H
ATOM   3644  HD2 PRO A 812      67.550  48.760  73.960  1.00  0.00           H
ATOM   3645  CA  PRO A 812      65.180  46.840  73.020  1.00  0.00           C
ATOM   3646  HA  PRO A 812      64.970  46.400  73.980  1.00  0.00           H
ATOM   3647  CB  PRO A 812      64.530  48.190  72.810  1.00  0.00           C
ATOM   3648  HB1 PRO A 812      63.630  48.240  73.470  1.00  0.00           H
ATOM   3649  HB2 PRO A 812      64.420  48.450  71.740  1.00  0.00           H
ATOM   3650  CG  PRO A 812      65.510  49.180  73.350  1.00  0.00           C
ATOM   3651  HG1 PRO A 812      65.370  50.190  72.890  1.00  0.00           H
ATOM   3652  HG2 PRO A 812      65.310  49.220  74.450  1.00  0.00           H
ATOM   3653  C   PRO A 812      64.710  45.720  72.090  1.00  0.00           C
ATOM   3654  O   PRO A 812      64.780  45.880  70.860  1.00  0.00           O
ATOM   3655  N   LYS A 813      64.060  44.670  72.630  1.00  0.00           N
ATOM   3656  HN  LYS A 813      64.170  44.610  73.620  1.00  0.00           H
ATOM   3657  CA  LYS A 813      63.500  43.600  71.880  1.00  0.00           C
ATOM   3658  HA  LYS A 813      63.950  43.560  70.890  1.00  0.00           H
ATOM   3659  CB  LYS A 813      63.730  42.210  72.480  1.00  0.00           C
ATOM   3660  HB1 LYS A 813      63.470  41.320  71.870  1.00  0.00           H
ATOM   3661  HB2 LYS A 813      63.170  42.080  73.430  1.00  0.00           H
ATOM   3662  CG  LYS A 813      65.190  42.000  72.800  1.00  0.00           C
ATOM   3663  HG1 LYS A 813      65.120  41.130  73.500  1.00  0.00           H
ATOM   3664  HG2 LYS A 813      65.680  42.810  73.380  1.00  0.00           H
ATOM   3665  CD  LYS A 813      66.040  41.830  71.550  1.00  0.00           C
ATOM   3666  HD1 LYS A 813      66.160  42.840  71.100  1.00  0.00           H
ATOM   3667  HD2 LYS A 813      65.460  41.130  70.920  1.00  0.00           H
ATOM   3668  CE  LYS A 813      67.540  41.310  71.760  1.00  0.00           C
ATOM   3669  HE1 LYS A 813      68.040  41.040  70.800  1.00  0.00           H
ATOM   3670  HE2 LYS A 813      67.510  40.400  72.400  1.00  0.00           H
ATOM   3671  NZ  LYS A 813      68.440  42.260  72.420  1.00  0.00           N
ATOM   3672  HZ1 LYS A 813      68.410  42.070  73.440  1.00  0.00           H
ATOM   3673  HZ2 LYS A 813      68.320  43.250  72.120  1.00  0.00           H
ATOM   3674  HZ3 LYS A 813      69.400  42.070  72.090  1.00  0.00           H
ATOM   3675  C   LYS A 813      62.050  43.710  71.670  1.00  0.00           C
ATOM   3676  O   LYS A 813      61.340  44.280  72.550  1.00  0.00           O
ATOM   3677  N   LEU A 814      61.580  43.170  70.490  1.00  0.00           N
ATOM   3678  HN  LEU A 814      62.240  42.820  69.830  1.00  0.00           H
ATOM   3679  CA  LEU A 814      60.220  42.970  70.180  1.00  0.00           C
ATOM   3680  HA  LEU A 814      59.810  43.950  69.990  1.00  0.00           H
ATOM   3681  CB  LEU A 814      60.190  42.270  68.840  1.00  0.00           C
ATOM   3682  HB1 LEU A 814      60.840  41.380  68.910  1.00  0.00           H
ATOM   3683  HB2 LEU A 814      60.790  42.820  68.090  1.00  0.00           H
ATOM   3684  CG  LEU A 814      58.840  41.830  68.160  1.00  0.00           C
ATOM   3685  HG  LEU A 814      58.270  41.280  68.960  1.00  0.00           H
ATOM   3686  CD1 LEU A 814      58.000  42.980  67.560  1.00  0.00           C
ATOM   3687 HD11 LEU A 814      58.660  43.510  66.850  1.00  0.00           H
ATOM   3688 HD12 LEU A 814      57.720  43.750  68.300  1.00  0.00           H
ATOM   3689 HD13 LEU A 814      57.130  42.540  67.030  1.00  0.00           H
ATOM   3690  CD2 LEU A 814      59.140  40.830  67.050  1.00  0.00           C
ATOM   3691 HD21 LEU A 814      58.280  40.180  66.770  1.00  0.00           H
ATOM   3692 HD22 LEU A 814      59.870  40.080  67.420  1.00  0.00           H
ATOM   3693 HD23 LEU A 814      59.520  41.410  66.190  1.00  0.00           H
ATOM   3694  C   LEU A 814      59.460  42.230  71.220  1.00  0.00           C
ATOM   3695  O   LEU A 814      59.700  41.070  71.350  1.00  0.00           O
ATOM   3696  N   HSD A 815      58.440  42.750  71.920  1.00  0.00           N
ATOM   3697  HN  HSD A 815      58.250  43.720  71.980  1.00  0.00           H
ATOM   3698  CA  HSD A 815      57.770  41.970  72.970  1.00  0.00           C
ATOM   3699  HA  HSD A 815      58.340  41.160  73.370  1.00  0.00           H
ATOM   3700  CB  HSD A 815      57.440  42.920  74.140  1.00  0.00           C
ATOM   3701  HB1 HSD A 815      56.580  42.550  74.740  1.00  0.00           H
ATOM   3702  HB2 HSD A 815      57.190  43.930  73.730  1.00  0.00           H
ATOM   3703  ND1 HSD A 815      58.320  43.430  76.360  1.00  0.00           N
ATOM   3704  HD1 HSD A 815      57.460  43.620  76.840  1.00  0.00           H
ATOM   3705  CG  HSD A 815      58.570  42.960  75.110  1.00  0.00           C
ATOM   3706  CE1 HSD A 815      59.560  43.400  77.000  1.00  0.00           C
ATOM   3707  HE1 HSD A 815      59.620  43.590  78.070  1.00  0.00           H
ATOM   3708  NE2 HSD A 815      60.510  42.810  76.220  1.00  0.00           N
ATOM   3709  CD2 HSD A 815      59.860  42.570  75.020  1.00  0.00           C
ATOM   3710  HD2 HSD A 815      60.270  42.050  74.160  1.00  0.00           H
ATOM   3711  C   HSD A 815      56.480  41.320  72.450  1.00  0.00           C
ATOM   3712  O   HSD A 815      55.500  41.920  72.000  1.00  0.00           O
ATOM   3713  N   VAL A 816      56.530  40.020  72.410  1.00  0.00           N
ATOM   3714  HN  VAL A 816      57.390  39.530  72.550  1.00  0.00           H
ATOM   3715  CA  VAL A 816      55.490  39.220  71.890  1.00  0.00           C
ATOM   3716  HA  VAL A 816      54.760  39.740  71.290  1.00  0.00           H
ATOM   3717  CB  VAL A 816      55.910  38.160  70.840  1.00  0.00           C
ATOM   3718  HB  VAL A 816      56.520  37.370  71.300  1.00  0.00           H
ATOM   3719  CG1 VAL A 816      54.690  37.570  70.120  1.00  0.00           C
ATOM   3720 HG11 VAL A 816      54.140  38.370  69.570  1.00  0.00           H
ATOM   3721 HG12 VAL A 816      54.050  36.910  70.750  1.00  0.00           H
ATOM   3722 HG13 VAL A 816      55.040  37.000  69.240  1.00  0.00           H
ATOM   3723  CG2 VAL A 816      56.770  38.790  69.710  1.00  0.00           C
ATOM   3724 HG21 VAL A 816      57.750  39.170  70.070  1.00  0.00           H
ATOM   3725 HG22 VAL A 816      56.250  39.680  69.300  1.00  0.00           H
ATOM   3726 HG23 VAL A 816      57.000  38.010  68.950  1.00  0.00           H
ATOM   3727  C   VAL A 816      54.670  38.570  72.960  1.00  0.00           C
ATOM   3728  O   VAL A 816      55.360  37.880  73.780  1.00  0.00           O
ATOM   3729  N   PRO A 817      53.380  38.820  73.160  1.00  0.00           N
ATOM   3730  CD  PRO A 817      52.650  39.770  72.370  1.00  0.00           C
ATOM   3731  HD1 PRO A 817      52.460  39.270  71.400  1.00  0.00           H
ATOM   3732  HD2 PRO A 817      53.180  40.740  72.240  1.00  0.00           H
ATOM   3733  CA  PRO A 817      52.520  38.120  74.100  1.00  0.00           C
ATOM   3734  HA  PRO A 817      52.810  38.560  75.050  1.00  0.00           H
ATOM   3735  CB  PRO A 817      51.140  38.530  73.770  1.00  0.00           C
ATOM   3736  HB1 PRO A 817      50.520  38.610  74.690  1.00  0.00           H
ATOM   3737  HB2 PRO A 817      50.660  37.910  72.990  1.00  0.00           H
ATOM   3738  CG  PRO A 817      51.270  39.910  73.120  1.00  0.00           C
ATOM   3739  HG1 PRO A 817      50.460  40.290  72.460  1.00  0.00           H
ATOM   3740  HG2 PRO A 817      51.380  40.720  73.890  1.00  0.00           H
ATOM   3741  C   PRO A 817      52.730  36.570  74.330  1.00  0.00           C
ATOM   3742  O   PRO A 817      53.060  35.940  73.330  1.00  0.00           O
ATOM   3743  N   GLU A 818      52.430  36.040  75.510  1.00  0.00           N
ATOM   3744  HN  GLU A 818      52.020  36.590  76.230  1.00  0.00           H
ATOM   3745  CA  GLU A 818      52.380  34.590  75.690  1.00  0.00           C
ATOM   3746  HA  GLU A 818      52.800  34.040  74.870  1.00  0.00           H
ATOM   3747  CB  GLU A 818      52.930  34.120  77.060  1.00  0.00           C
ATOM   3748  HB1 GLU A 818      52.590  33.080  77.280  1.00  0.00           H
ATOM   3749  HB2 GLU A 818      52.650  34.800  77.900  1.00  0.00           H
ATOM   3750  CG  GLU A 818      54.490  34.110  76.920  1.00  0.00           C
ATOM   3751  HG1 GLU A 818      54.790  35.180  76.900  1.00  0.00           H
ATOM   3752  HG2 GLU A 818      54.840  33.630  75.980  1.00  0.00           H
ATOM   3753  CD  GLU A 818      55.160  33.450  78.090  1.00  0.00           C
ATOM   3754  OE1 GLU A 818      54.860  33.680  79.300  1.00  0.00           O
ATOM   3755  OE2 GLU A 818      56.030  32.610  77.760  1.00  0.00           O
ATOM   3756  C   GLU A 818      50.960  34.110  75.580  1.00  0.00           C
ATOM   3757  O   GLU A 818      50.720  32.990  75.200  1.00  0.00           O
ATOM   3758  N   LYS A 819      50.020  35.060  75.890  1.00  0.00           N
ATOM   3759  HN  LYS A 819      50.180  35.970  76.250  1.00  0.00           H
ATOM   3760  CA  LYS A 819      48.610  34.620  75.870  1.00  0.00           C
ATOM   3761  HA  LYS A 819      48.530  33.620  76.260  1.00  0.00           H
ATOM   3762  CB  LYS A 819      47.710  35.530  76.770  1.00  0.00           C
ATOM   3763  HB1 LYS A 819      46.620  35.350  76.650  1.00  0.00           H
ATOM   3764  HB2 LYS A 819      47.960  36.600  76.610  1.00  0.00           H
ATOM   3765  CG  LYS A 819      47.980  35.130  78.260  1.00  0.00           C
ATOM   3766  HG1 LYS A 819      49.000  35.360  78.640  1.00  0.00           H
ATOM   3767  HG2 LYS A 819      47.820  34.030  78.290  1.00  0.00           H
ATOM   3768  CD  LYS A 819      46.960  35.900  79.140  1.00  0.00           C
ATOM   3769  HD1 LYS A 819      46.840  36.940  78.790  1.00  0.00           H
ATOM   3770  HD2 LYS A 819      47.450  36.080  80.120  1.00  0.00           H
ATOM   3771  CE  LYS A 819      45.630  35.230  79.460  1.00  0.00           C
ATOM   3772  HE1 LYS A 819      45.870  34.410  80.150  1.00  0.00           H
ATOM   3773  HE2 LYS A 819      45.090  34.910  78.550  1.00  0.00           H
ATOM   3774  NZ  LYS A 819      44.720  36.130  80.140  1.00  0.00           N
ATOM   3775  HZ1 LYS A 819      45.260  36.460  80.970  1.00  0.00           H
ATOM   3776  HZ2 LYS A 819      43.780  35.780  80.430  1.00  0.00           H
ATOM   3777  HZ3 LYS A 819      44.520  37.000  79.600  1.00  0.00           H
ATOM   3778  C   LYS A 819      48.130  34.760  74.490  1.00  0.00           C
ATOM   3779  O   LYS A 819      48.450  35.690  73.730  1.00  0.00           O
ATOM   3780  N   PHE A 820      47.110  33.890  74.170  1.00  0.00           N
ATOM   3781  HN  PHE A 820      47.000  33.230  74.910  1.00  0.00           H
ATOM   3782  CA  PHE A 820      46.280  34.010  73.030  1.00  0.00           C
ATOM   3783  HA  PHE A 820      46.720  34.690  72.320  1.00  0.00           H
ATOM   3784  CB  PHE A 820      46.060  32.590  72.480  1.00  0.00           C
ATOM   3785  HB1 PHE A 820      45.480  31.940  73.180  1.00  0.00           H
ATOM   3786  HB2 PHE A 820      47.060  32.080  72.410  1.00  0.00           H
ATOM   3787  CG  PHE A 820      45.430  32.510  71.060  1.00  0.00           C
ATOM   3788  CD1 PHE A 820      45.750  33.370  70.020  1.00  0.00           C
ATOM   3789  HD1 PHE A 820      46.540  34.090  70.170  1.00  0.00           H
ATOM   3790  CE1 PHE A 820      45.080  33.460  68.850  1.00  0.00           C
ATOM   3791  HE1 PHE A 820      45.450  34.150  68.120  1.00  0.00           H
ATOM   3792  CZ  PHE A 820      44.130  32.470  68.540  1.00  0.00           C
ATOM   3793  HZ  PHE A 820      43.660  32.590  67.570  1.00  0.00           H
ATOM   3794  CD2 PHE A 820      44.560  31.380  70.680  1.00  0.00           C
ATOM   3795  HD2 PHE A 820      44.380  30.630  71.440  1.00  0.00           H
ATOM   3796  CE2 PHE A 820      43.830  31.460  69.440  1.00  0.00           C
ATOM   3797  HE2 PHE A 820      43.120  30.670  69.190  1.00  0.00           H
ATOM   3798  C   PHE A 820      44.930  34.680  73.480  1.00  0.00           C
ATOM   3799  O   PHE A 820      44.070  34.820  72.640  1.00  0.00           O
ATOM   3800  N   GLU A 821      44.720  35.080  74.710  1.00  0.00           N
ATOM   3801  HN  GLU A 821      45.460  35.210  75.360  1.00  0.00           H
ATOM   3802  CA  GLU A 821      43.390  35.410  75.250  1.00  0.00           C
ATOM   3803  HA  GLU A 821      42.600  35.400  74.530  1.00  0.00           H
ATOM   3804  CB  GLU A 821      42.960  34.260  76.280  1.00  0.00           C
ATOM   3805  HB1 GLU A 821      42.090  34.640  76.860  1.00  0.00           H
ATOM   3806  HB2 GLU A 821      43.790  34.000  76.960  1.00  0.00           H
ATOM   3807  CG  GLU A 821      42.620  32.850  75.700  1.00  0.00           C
ATOM   3808  HG1 GLU A 821      43.580  32.410  75.340  1.00  0.00           H
ATOM   3809  HG2 GLU A 821      41.880  32.970  74.890  1.00  0.00           H
ATOM   3810  CD  GLU A 821      41.920  31.990  76.740  1.00  0.00           C
ATOM   3811  OE1 GLU A 821      40.870  32.350  77.310  1.00  0.00           O
ATOM   3812  OE2 GLU A 821      42.400  30.820  77.000  1.00  0.00           O
ATOM   3813  C   GLU A 821      43.500  36.710  76.050  1.00  0.00           C
ATOM   3814  O   GLU A 821      44.590  36.930  76.580  1.00  0.00           O
ATOM   3815  N   PRO A 822      42.460  37.560  76.140  1.00  0.00           N
ATOM   3816  CD  PRO A 822      41.250  37.360  75.360  1.00  0.00           C
ATOM   3817  HD1 PRO A 822      40.660  36.570  75.870  1.00  0.00           H
ATOM   3818  HD2 PRO A 822      41.570  37.130  74.320  1.00  0.00           H
ATOM   3819  CA  PRO A 822      42.570  38.940  76.600  1.00  0.00           C
ATOM   3820  HA  PRO A 822      43.210  39.320  75.810  1.00  0.00           H
ATOM   3821  CB  PRO A 822      41.120  39.440  76.580  1.00  0.00           C
ATOM   3822  HB1 PRO A 822      41.010  40.530  76.440  1.00  0.00           H
ATOM   3823  HB2 PRO A 822      40.640  39.180  77.540  1.00  0.00           H
ATOM   3824  CG  PRO A 822      40.490  38.720  75.420  1.00  0.00           C
ATOM   3825  HG1 PRO A 822      39.390  38.530  75.510  1.00  0.00           H
ATOM   3826  HG2 PRO A 822      40.690  39.320  74.510  1.00  0.00           H
ATOM   3827  C   PRO A 822      43.200  39.200  77.960  1.00  0.00           C
ATOM   3828  O   PRO A 822      43.410  38.340  78.820  1.00  0.00           O
ATOM   3829  N   THR A 823      43.680  40.430  78.180  1.00  0.00           N
ATOM   3830  HN  THR A 823      43.720  41.020  77.390  1.00  0.00           H
ATOM   3831  CA  THR A 823      44.380  40.770  79.390  1.00  0.00           C
ATOM   3832  HA  THR A 823      44.560  39.900  80.000  1.00  0.00           H
ATOM   3833  CB  THR A 823      45.740  41.410  79.130  1.00  0.00           C
ATOM   3834  HB  THR A 823      46.170  42.000  79.970  1.00  0.00           H
ATOM   3835  OG1 THR A 823      45.760  42.270  77.990  1.00  0.00           O
ATOM   3836  HG1 THR A 823      45.480  41.830  77.180  1.00  0.00           H
ATOM   3837  CG2 THR A 823      46.750  40.270  78.830  1.00  0.00           C
ATOM   3838 HG21 THR A 823      47.800  40.580  79.010  1.00  0.00           H
ATOM   3839 HG22 THR A 823      46.540  39.830  77.830  1.00  0.00           H
ATOM   3840 HG23 THR A 823      46.510  39.490  79.570  1.00  0.00           H
ATOM   3841  C   THR A 823      43.530  41.650  80.280  1.00  0.00           C
ATOM   3842  O   THR A 823      43.920  41.900  81.440  1.00  0.00           O
ATOM   3843  N   HSD A 824      42.310  41.930  79.900  1.00  0.00           N
ATOM   3844  HN  HSD A 824      42.100  41.770  78.940  1.00  0.00           H
ATOM   3845  CA  HSD A 824      41.340  42.600  80.800  1.00  0.00           C
ATOM   3846  HA  HSD A 824      41.900  42.920  81.670  1.00  0.00           H
ATOM   3847  CB  HSD A 824      40.890  43.870  80.170  1.00  0.00           C
ATOM   3848  HB1 HSD A 824      40.150  43.630  79.370  1.00  0.00           H
ATOM   3849  HB2 HSD A 824      41.690  44.490  79.740  1.00  0.00           H
ATOM   3850  ND1 HSD A 824      40.360  45.590  81.990  1.00  0.00           N
ATOM   3851  HD1 HSD A 824      41.280  45.810  82.290  1.00  0.00           H
ATOM   3852  CG  HSD A 824      39.960  44.620  81.090  1.00  0.00           C
ATOM   3853  CE1 HSD A 824      39.280  45.920  82.650  1.00  0.00           C
ATOM   3854  HE1 HSD A 824      39.400  46.620  83.490  1.00  0.00           H
ATOM   3855  NE2 HSD A 824      38.190  45.290  82.250  1.00  0.00           N
ATOM   3856  CD2 HSD A 824      38.620  44.440  81.250  1.00  0.00           C
ATOM   3857  HD2 HSD A 824      37.980  43.670  80.830  1.00  0.00           H
ATOM   3858  C   HSD A 824      40.230  41.680  81.230  1.00  0.00           C
ATOM   3859  O   HSD A 824      39.710  40.980  80.360  1.00  0.00           O
ATOM   3860  N   PRO A 825      39.770  41.490  82.600  1.00  0.00           N
ATOM   3861  CD  PRO A 825      40.540  42.070  83.660  1.00  0.00           C
ATOM   3862  HD1 PRO A 825      40.450  43.170  83.820  1.00  0.00           H
ATOM   3863  HD2 PRO A 825      41.610  41.820  83.570  1.00  0.00           H
ATOM   3864  CA  PRO A 825      38.970  40.450  83.010  1.00  0.00           C
ATOM   3865  HA  PRO A 825      39.380  39.470  82.820  1.00  0.00           H
ATOM   3866  CB  PRO A 825      38.840  40.700  84.560  1.00  0.00           C
ATOM   3867  HB1 PRO A 825      38.750  39.720  85.090  1.00  0.00           H
ATOM   3868  HB2 PRO A 825      38.000  41.360  84.830  1.00  0.00           H
ATOM   3869  CG  PRO A 825      40.120  41.410  84.960  1.00  0.00           C
ATOM   3870  HG1 PRO A 825      40.010  42.040  85.870  1.00  0.00           H
ATOM   3871  HG2 PRO A 825      40.800  40.570  85.200  1.00  0.00           H
ATOM   3872  C   PRO A 825      37.610  40.360  82.430  1.00  0.00           C
ATOM   3873  O   PRO A 825      37.160  39.280  82.260  1.00  0.00           O
ATOM   3874  N   GLU A 826      37.020  41.460  81.980  1.00  0.00           N
ATOM   3875  HN  GLU A 826      37.430  42.350  82.130  1.00  0.00           H
ATOM   3876  CA  GLU A 826      35.690  41.530  81.560  1.00  0.00           C
ATOM   3877  HA  GLU A 826      35.070  40.750  81.990  1.00  0.00           H
ATOM   3878  CB  GLU A 826      35.170  42.930  81.910  1.00  0.00           C
ATOM   3879  HB1 GLU A 826      34.150  43.150  81.510  1.00  0.00           H
ATOM   3880  HB2 GLU A 826      35.870  43.740  81.630  1.00  0.00           H
ATOM   3881  CG  GLU A 826      34.870  43.000  83.440  1.00  0.00           C
ATOM   3882  HG1 GLU A 826      35.740  42.990  84.140  1.00  0.00           H
ATOM   3883  HG2 GLU A 826      34.200  42.140  83.650  1.00  0.00           H
ATOM   3884  CD  GLU A 826      34.070  44.190  83.760  1.00  0.00           C
ATOM   3885  OE1 GLU A 826      34.720  45.210  84.210  1.00  0.00           O
ATOM   3886  OE2 GLU A 826      32.790  44.130  83.820  1.00  0.00           O
ATOM   3887  C   GLU A 826      35.580  41.440  80.050  1.00  0.00           C
ATOM   3888  O   GLU A 826      34.460  41.370  79.450  1.00  0.00           O
ATOM   3889  N   ARG A 827      36.790  41.270  79.350  1.00  0.00           N
ATOM   3890  HN  ARG A 827      37.540  40.960  79.930  1.00  0.00           H
ATOM   3891  CA  ARG A 827      36.830  41.230  77.920  1.00  0.00           C
ATOM   3892  HA  ARG A 827      35.960  41.590  77.400  1.00  0.00           H
ATOM   3893  CB  ARG A 827      38.060  41.950  77.350  1.00  0.00           C
ATOM   3894  HB1 ARG A 827      38.230  41.600  76.310  1.00  0.00           H
ATOM   3895  HB2 ARG A 827      39.020  41.740  77.860  1.00  0.00           H
ATOM   3896  CG  ARG A 827      37.940  43.420  77.180  1.00  0.00           C
ATOM   3897  HG1 ARG A 827      38.670  43.870  76.490  1.00  0.00           H
ATOM   3898  HG2 ARG A 827      38.180  44.000  78.090  1.00  0.00           H
ATOM   3899  CD  ARG A 827      36.580  43.970  76.700  1.00  0.00           C
ATOM   3900  HD1 ARG A 827      36.810  45.060  76.650  1.00  0.00           H
ATOM   3901  HD2 ARG A 827      35.790  43.720  77.430  1.00  0.00           H
ATOM   3902  NE  ARG A 827      36.280  43.450  75.320  1.00  0.00           N
ATOM   3903  HE  ARG A 827      36.970  42.930  74.820  1.00  0.00           H
ATOM   3904  CZ  ARG A 827      35.150  43.070  74.910  1.00  0.00           C
ATOM   3905  NH1 ARG A 827      34.000  43.390  75.500  1.00  0.00           N
ATOM   3906 HH11 ARG A 827      34.030  44.070  76.220  1.00  0.00           H
ATOM   3907 HH12 ARG A 827      33.150  42.920  75.250  1.00  0.00           H
ATOM   3908  NH2 ARG A 827      35.040  42.390  73.760  1.00  0.00           N
ATOM   3909 HH21 ARG A 827      35.770  41.720  73.670  1.00  0.00           H
ATOM   3910 HH22 ARG A 827      34.140  42.110  73.440  1.00  0.00           H
ATOM   3911  C   ARG A 827      36.920  39.770  77.500  1.00  0.00           C
ATOM   3912  O   ARG A 827      37.330  38.850  78.200  1.00  0.00           O
ATOM   3913  N   GLY A 828      36.650  39.610  76.230  1.00  0.00           N
ATOM   3914  HN  GLY A 828      36.460  40.360  75.590  1.00  0.00           H
ATOM   3915  CA  GLY A 828      36.440  38.240  75.730  1.00  0.00           C
ATOM   3916  HA1 GLY A 828      35.780  37.730  76.420  1.00  0.00           H
ATOM   3917  HA2 GLY A 828      37.390  37.760  75.560  1.00  0.00           H
ATOM   3918  C   GLY A 828      35.710  38.460  74.460  1.00  0.00           C
ATOM   3919  O   GLY A 828      34.900  39.380  74.350  1.00  0.00           O
ATOM   3920  N   TRP A 829      35.920  37.500  73.480  1.00  0.00           N
ATOM   3921  HN  TRP A 829      36.620  36.800  73.580  1.00  0.00           H
ATOM   3922  CA  TRP A 829      35.450  37.740  72.100  1.00  0.00           C
ATOM   3923  HA  TRP A 829      35.780  38.680  71.670  1.00  0.00           H
ATOM   3924  CB  TRP A 829      36.050  36.620  71.180  1.00  0.00           C
ATOM   3925  HB1 TRP A 829      35.830  36.820  70.120  1.00  0.00           H
ATOM   3926  HB2 TRP A 829      35.530  35.710  71.570  1.00  0.00           H
ATOM   3927  CG  TRP A 829      37.510  36.270  71.250  1.00  0.00           C
ATOM   3928  CD1 TRP A 829      38.110  35.060  71.460  1.00  0.00           C
ATOM   3929  HD1 TRP A 829      37.470  34.220  71.690  1.00  0.00           H
ATOM   3930  NE1 TRP A 829      39.470  35.270  71.620  1.00  0.00           N
ATOM   3931  HE1 TRP A 829      40.190  34.630  71.510  1.00  0.00           H
ATOM   3932  CE2 TRP A 829      39.710  36.600  71.460  1.00  0.00           C
ATOM   3933  CD2 TRP A 829      38.520  37.260  71.150  1.00  0.00           C
ATOM   3934  CE3 TRP A 829      38.510  38.630  70.870  1.00  0.00           C
ATOM   3935  HE3 TRP A 829      37.530  39.030  70.590  1.00  0.00           H
ATOM   3936  CZ3 TRP A 829      39.690  39.330  71.040  1.00  0.00           C
ATOM   3937  HZ3 TRP A 829      39.700  40.340  70.660  1.00  0.00           H
ATOM   3938  CZ2 TRP A 829      40.920  37.260  71.560  1.00  0.00           C
ATOM   3939  HZ2 TRP A 829      41.750  36.660  71.870  1.00  0.00           H
ATOM   3940  CH2 TRP A 829      40.930  38.700  71.400  1.00  0.00           C
ATOM   3941  HH2 TRP A 829      41.840  39.270  71.590  1.00  0.00           H
ATOM   3942  C   TRP A 829      33.930  37.630  71.980  1.00  0.00           C
ATOM   3943  O   TRP A 829      33.380  38.190  71.010  1.00  0.00           O
ATOM   3944  N   ILE A 830      33.160  36.910  72.900  1.00  0.00           N
ATOM   3945  HN  ILE A 830      33.590  36.230  73.490  1.00  0.00           H
ATOM   3946  CA  ILE A 830      31.680  36.820  72.820  1.00  0.00           C
ATOM   3947  HA  ILE A 830      31.380  37.360  71.930  1.00  0.00           H
ATOM   3948  CB  ILE A 830      31.030  35.410  72.750  1.00  0.00           C
ATOM   3949  HB  ILE A 830      29.950  35.500  72.980  1.00  0.00           H
ATOM   3950  CG2 ILE A 830      31.280  34.950  71.270  1.00  0.00           C
ATOM   3951 HG21 ILE A 830      30.720  34.030  71.040  1.00  0.00           H
ATOM   3952 HG22 ILE A 830      32.390  34.870  71.200  1.00  0.00           H
ATOM   3953 HG23 ILE A 830      30.970  35.620  70.450  1.00  0.00           H
ATOM   3954  CG1 ILE A 830      31.570  34.320  73.710  1.00  0.00           C
ATOM   3955 HG11 ILE A 830      32.680  34.310  73.670  1.00  0.00           H
ATOM   3956 HG12 ILE A 830      31.230  33.310  73.380  1.00  0.00           H
ATOM   3957  CD  ILE A 830      31.210  34.480  75.200  1.00  0.00           C
ATOM   3958  HD1 ILE A 830      31.500  35.510  75.500  1.00  0.00           H
ATOM   3959  HD2 ILE A 830      31.730  33.710  75.800  1.00  0.00           H
ATOM   3960  HD3 ILE A 830      30.140  34.200  75.270  1.00  0.00           H
ATOM   3961  C   ILE A 830      30.970  37.710  73.900  1.00  0.00           C
ATOM   3962  O   ILE A 830      29.860  37.410  74.280  1.00  0.00           O
ATOM   3963  N   ILE A 831      31.650  38.740  74.430  1.00  0.00           N
ATOM   3964  HN  ILE A 831      32.600  38.820  74.140  1.00  0.00           H
ATOM   3965  CA  ILE A 831      31.240  39.480  75.570  1.00  0.00           C
ATOM   3966  HA  ILE A 831      30.310  39.050  75.920  1.00  0.00           H
ATOM   3967  CB  ILE A 831      32.250  39.440  76.750  1.00  0.00           C
ATOM   3968  HB  ILE A 831      33.120  40.070  76.460  1.00  0.00           H
ATOM   3969  CG2 ILE A 831      31.690  40.050  78.020  1.00  0.00           C
ATOM   3970 HG21 ILE A 831      30.720  39.590  78.270  1.00  0.00           H
ATOM   3971 HG22 ILE A 831      31.600  41.160  77.950  1.00  0.00           H
ATOM   3972 HG23 ILE A 831      32.380  39.790  78.840  1.00  0.00           H
ATOM   3973  CG1 ILE A 831      32.950  38.110  77.140  1.00  0.00           C
ATOM   3974 HG11 ILE A 831      33.810  38.400  77.790  1.00  0.00           H
ATOM   3975 HG12 ILE A 831      33.390  37.620  76.250  1.00  0.00           H
ATOM   3976  CD  ILE A 831      32.080  37.040  77.830  1.00  0.00           C
ATOM   3977  HD1 ILE A 831      32.680  36.130  78.030  1.00  0.00           H
ATOM   3978  HD2 ILE A 831      31.150  36.740  77.300  1.00  0.00           H
ATOM   3979  HD3 ILE A 831      31.690  37.390  78.810  1.00  0.00           H
ATOM   3980  C   ILE A 831      30.980  40.950  75.120  1.00  0.00           C
ATOM   3981  O   ILE A 831      31.790  41.820  75.060  1.00  0.00           O
ATOM   3982  N   SER A 832      29.670  41.320  74.840  1.00  0.00           N
ATOM   3983  HN  SER A 832      28.930  40.670  74.990  1.00  0.00           H
ATOM   3984  CA  SER A 832      29.340  42.720  74.490  1.00  0.00           C
ATOM   3985  HA  SER A 832      29.390  43.300  75.400  1.00  0.00           H
ATOM   3986  CB  SER A 832      30.220  43.340  73.390  1.00  0.00           C
ATOM   3987  HB1 SER A 832      30.490  42.520  72.690  1.00  0.00           H
ATOM   3988  HB2 SER A 832      31.170  43.650  73.880  1.00  0.00           H
ATOM   3989  OG  SER A 832      29.630  44.400  72.660  1.00  0.00           O
ATOM   3990  HG1 SER A 832      30.190  44.500  71.890  1.00  0.00           H
ATOM   3991  C   SER A 832      27.840  42.860  74.100  1.00  0.00           C
ATOM   3992  O   SER A 832      27.420  42.650  72.970  1.00  0.00           O
ATOM   3993  N   PRO A 833      26.990  43.200  75.000  1.00  0.00           N
ATOM   3994  CD  PRO A 833      27.120  43.090  76.470  1.00  0.00           C
ATOM   3995  HD1 PRO A 833      27.590  44.030  76.810  1.00  0.00           H
ATOM   3996  HD2 PRO A 833      27.640  42.150  76.780  1.00  0.00           H
ATOM   3997  CA  PRO A 833      25.610  43.540  74.660  1.00  0.00           C
ATOM   3998  HA  PRO A 833      25.250  42.740  74.050  1.00  0.00           H
ATOM   3999  CB  PRO A 833      24.910  43.850  75.970  1.00  0.00           C
ATOM   4000  HB1 PRO A 833      23.810  43.660  75.960  1.00  0.00           H
ATOM   4001  HB2 PRO A 833      25.060  44.940  76.170  1.00  0.00           H
ATOM   4002  CG  PRO A 833      25.650  42.880  76.920  1.00  0.00           C
ATOM   4003  HG1 PRO A 833      25.620  43.080  78.010  1.00  0.00           H
ATOM   4004  HG2 PRO A 833      25.270  41.920  76.520  1.00  0.00           H
ATOM   4005  C   PRO A 833      25.500  44.830  73.780  1.00  0.00           C
ATOM   4006  O   PRO A 833      26.130  45.860  74.040  1.00  0.00           O
ATOM   4007  N   LEU A 834      24.710  44.790  72.700  1.00  0.00           N
ATOM   4008  HN  LEU A 834      24.200  43.950  72.540  1.00  0.00           H
ATOM   4009  CA  LEU A 834      24.500  45.950  71.840  1.00  0.00           C
ATOM   4010  HA  LEU A 834      25.420  46.440  71.590  1.00  0.00           H
ATOM   4011  CB  LEU A 834      23.950  45.440  70.450  1.00  0.00           C
ATOM   4012  HB1 LEU A 834      23.040  44.870  70.760  1.00  0.00           H
ATOM   4013  HB2 LEU A 834      24.710  44.790  69.970  1.00  0.00           H
ATOM   4014  CG  LEU A 834      23.310  46.540  69.510  1.00  0.00           C
ATOM   4015  HG  LEU A 834      22.630  47.260  70.000  1.00  0.00           H
ATOM   4016  CD1 LEU A 834      24.350  47.470  68.830  1.00  0.00           C
ATOM   4017 HD11 LEU A 834      25.210  47.070  68.250  1.00  0.00           H
ATOM   4018 HD12 LEU A 834      24.800  48.030  69.680  1.00  0.00           H
ATOM   4019 HD13 LEU A 834      23.870  48.320  68.320  1.00  0.00           H
ATOM   4020  CD2 LEU A 834      22.480  45.850  68.440  1.00  0.00           C
ATOM   4021 HD21 LEU A 834      21.800  46.650  68.070  1.00  0.00           H
ATOM   4022 HD22 LEU A 834      21.880  45.010  68.850  1.00  0.00           H
ATOM   4023 HD23 LEU A 834      23.130  45.510  67.610  1.00  0.00           H
ATOM   4024  C   LEU A 834      23.490  47.040  72.520  1.00  0.00           C
ATOM   4025  O   LEU A 834      23.540  48.230  72.270  1.00  0.00           O
ATOM   4026  N   GLY A 835      22.530  46.540  73.410  1.00  0.00           N
ATOM   4027  HN  GLY A 835      22.270  45.580  73.440  1.00  0.00           H
ATOM   4028  CA  GLY A 835      21.700  47.430  74.270  1.00  0.00           C
ATOM   4029  HA1 GLY A 835      20.990  46.720  74.650  1.00  0.00           H
ATOM   4030  HA2 GLY A 835      21.270  48.200  73.650  1.00  0.00           H
ATOM   4031  C   GLY A 835      22.350  48.190  75.350  1.00  0.00           C
ATOM   4032  O   GLY A 835      21.640  48.620  76.270  1.00  0.00           O
ATOM   4033  N   ASP A 836      23.690  48.290  75.400  1.00  0.00           N
ATOM   4034  HN  ASP A 836      24.270  47.910  74.680  1.00  0.00           H
ATOM   4035  CA  ASP A 836      24.480  48.820  76.530  1.00  0.00           C
ATOM   4036  HA  ASP A 836      23.990  48.490  77.430  1.00  0.00           H
ATOM   4037  CB  ASP A 836      25.900  48.160  76.470  1.00  0.00           C
ATOM   4038  HB1 ASP A 836      26.480  48.730  75.710  1.00  0.00           H
ATOM   4039  HB2 ASP A 836      25.690  47.140  76.070  1.00  0.00           H
ATOM   4040  CG  ASP A 836      26.640  47.960  77.760  1.00  0.00           C
ATOM   4041  OD1 ASP A 836      26.050  48.260  78.850  1.00  0.00           O
ATOM   4042  OD2 ASP A 836      27.740  47.350  77.690  1.00  0.00           O
ATOM   4043  C   ASP A 836      24.410  50.370  76.560  1.00  0.00           C
ATOM   4044  O   ASP A 836      24.630  51.100  77.550  1.00  0.00           O
ATOM   4045  N   ASN A 837      23.930  51.020  75.480  1.00  0.00           N
ATOM   4046  HN  ASN A 837      23.560  50.470  74.750  1.00  0.00           H
ATOM   4047  CA  ASN A 837      23.930  52.470  75.310  1.00  0.00           C
ATOM   4048  HA  ASN A 837      24.220  52.950  76.230  1.00  0.00           H
ATOM   4049  CB  ASN A 837      24.980  52.920  74.250  1.00  0.00           C
ATOM   4050  HB1 ASN A 837      24.920  54.020  74.120  1.00  0.00           H
ATOM   4051  HB2 ASN A 837      24.880  52.390  73.280  1.00  0.00           H
ATOM   4052  CG  ASN A 837      26.420  52.680  74.760  1.00  0.00           C
ATOM   4053  OD1 ASN A 837      26.920  53.340  75.620  1.00  0.00           O
ATOM   4054  ND2 ASN A 837      27.140  51.740  74.130  1.00  0.00           N
ATOM   4055 HD21 ASN A 837      28.040  51.460  74.460  1.00  0.00           H
ATOM   4056 HD22 ASN A 837      26.700  51.240  73.380  1.00  0.00           H
ATOM   4057  C   ASN A 837      22.520  52.980  75.020  1.00  0.00           C
ATOM   4058  O   ASN A 837      21.800  52.320  74.270  1.00  0.00           O
ATOM   4059  N   PRO A 838      21.880  53.980  75.640  1.00  0.00           N
ATOM   4060  CD  PRO A 838      22.630  54.940  76.410  1.00  0.00           C
ATOM   4061  HD1 PRO A 838      23.570  55.110  75.840  1.00  0.00           H
ATOM   4062  HD2 PRO A 838      22.930  54.490  77.380  1.00  0.00           H
ATOM   4063  CA  PRO A 838      20.560  54.380  75.500  1.00  0.00           C
ATOM   4064  HA  PRO A 838      19.880  53.650  75.930  1.00  0.00           H
ATOM   4065  CB  PRO A 838      20.390  55.650  76.420  1.00  0.00           C
ATOM   4066  HB1 PRO A 838      20.000  55.330  77.410  1.00  0.00           H
ATOM   4067  HB2 PRO A 838      19.760  56.490  76.080  1.00  0.00           H
ATOM   4068  CG  PRO A 838      21.800  56.170  76.600  1.00  0.00           C
ATOM   4069  HG1 PRO A 838      21.970  56.850  75.730  1.00  0.00           H
ATOM   4070  HG2 PRO A 838      22.080  56.760  77.500  1.00  0.00           H
ATOM   4071  C   PRO A 838      20.140  54.740  74.050  1.00  0.00           C
ATOM   4072  O   PRO A 838      20.950  54.980  73.150  1.00  0.00           O
ATOM   4073  N   TRP A 839      18.800  54.890  73.890  1.00  0.00           N
ATOM   4074  HN  TRP A 839      18.170  54.800  74.660  1.00  0.00           H
ATOM   4075  CA  TRP A 839      18.220  55.280  72.580  1.00  0.00           C
ATOM   4076  HA  TRP A 839      18.380  54.510  71.830  1.00  0.00           H
ATOM   4077  CB  TRP A 839      16.670  55.420  72.860  1.00  0.00           C
ATOM   4078  HB1 TRP A 839      16.280  54.470  73.260  1.00  0.00           H
ATOM   4079  HB2 TRP A 839      16.100  55.440  71.910  1.00  0.00           H
ATOM   4080  CG  TRP A 839      16.250  56.570  73.660  1.00  0.00           C
ATOM   4081  CD1 TRP A 839      15.810  57.770  73.170  1.00  0.00           C
ATOM   4082  HD1 TRP A 839      15.730  57.940  72.100  1.00  0.00           H
ATOM   4083  NE1 TRP A 839      15.570  58.620  74.190  1.00  0.00           N
ATOM   4084  HE1 TRP A 839      15.450  59.590  74.140  1.00  0.00           H
ATOM   4085  CE2 TRP A 839      15.800  57.980  75.350  1.00  0.00           C
ATOM   4086  CD2 TRP A 839      16.210  56.650  75.040  1.00  0.00           C
ATOM   4087  CE3 TRP A 839      16.530  55.760  76.070  1.00  0.00           C
ATOM   4088  HE3 TRP A 839      16.700  54.710  75.880  1.00  0.00           H
ATOM   4089  CZ3 TRP A 839      16.580  56.250  77.350  1.00  0.00           C
ATOM   4090  HZ3 TRP A 839      16.910  55.600  78.140  1.00  0.00           H
ATOM   4091  CZ2 TRP A 839      15.630  58.380  76.670  1.00  0.00           C
ATOM   4092  HZ2 TRP A 839      15.310  59.380  76.930  1.00  0.00           H
ATOM   4093  CH2 TRP A 839      16.050  57.480  77.720  1.00  0.00           C
ATOM   4094  HH2 TRP A 839      16.180  57.840  78.740  1.00  0.00           H
ATOM   4095  C   TRP A 839      18.900  56.580  71.920  1.00  0.00           C
ATOM   4096  O   TRP A 839      19.280  56.510  70.780  1.00  0.00           O
ATOM   4097  N   TRP A 840      19.140  57.700  72.700  1.00  0.00           N
ATOM   4098  HN  TRP A 840      18.850  57.800  73.650  1.00  0.00           H
ATOM   4099  CA  TRP A 840      19.690  58.970  72.100  1.00  0.00           C
ATOM   4100  HA  TRP A 840      19.060  59.190  71.240  1.00  0.00           H
ATOM   4101  CB  TRP A 840      19.620  60.180  73.050  1.00  0.00           C
ATOM   4102  HB1 TRP A 840      18.520  60.290  73.020  1.00  0.00           H
ATOM   4103  HB2 TRP A 840      20.070  61.110  72.650  1.00  0.00           H
ATOM   4104  CG  TRP A 840      20.090  59.950  74.480  1.00  0.00           C
ATOM   4105  CD1 TRP A 840      19.490  59.360  75.550  1.00  0.00           C
ATOM   4106  HD1 TRP A 840      18.450  59.090  75.680  1.00  0.00           H
ATOM   4107  NE1 TRP A 840      20.310  59.260  76.630  1.00  0.00           N
ATOM   4108  HE1 TRP A 840      20.180  58.810  77.490  1.00  0.00           H
ATOM   4109  CE2 TRP A 840      21.570  59.750  76.200  1.00  0.00           C
ATOM   4110  CD2 TRP A 840      21.420  60.170  74.850  1.00  0.00           C
ATOM   4111  CE3 TRP A 840      22.620  60.530  74.130  1.00  0.00           C
ATOM   4112  HE3 TRP A 840      22.590  60.820  73.090  1.00  0.00           H
ATOM   4113  CZ3 TRP A 840      23.880  60.510  74.800  1.00  0.00           C
ATOM   4114  HZ3 TRP A 840      24.770  60.860  74.290  1.00  0.00           H
ATOM   4115  CZ2 TRP A 840      22.810  59.680  76.830  1.00  0.00           C
ATOM   4116  HZ2 TRP A 840      22.850  59.370  77.860  1.00  0.00           H
ATOM   4117  CH2 TRP A 840      23.940  60.130  76.160  1.00  0.00           C
ATOM   4118  HH2 TRP A 840      24.920  60.020  76.580  1.00  0.00           H
ATOM   4119  C   TRP A 840      21.000  58.900  71.460  1.00  0.00           C
ATOM   4120  O   TRP A 840      21.280  59.520  70.430  1.00  0.00           O
ATOM   4121  N   THR A 841      21.770  57.970  72.080  1.00  0.00           N
ATOM   4122  HN  THR A 841      21.360  57.360  72.730  1.00  0.00           H
ATOM   4123  CA  THR A 841      23.090  57.640  71.580  1.00  0.00           C
ATOM   4124  HA  THR A 841      23.690  58.540  71.420  1.00  0.00           H
ATOM   4125  CB  THR A 841      23.910  56.800  72.630  1.00  0.00           C
ATOM   4126  HB  THR A 841      23.650  55.720  72.570  1.00  0.00           H
ATOM   4127  OG1 THR A 841      23.710  57.280  73.920  1.00  0.00           O
ATOM   4128  HG1 THR A 841      23.640  58.220  73.760  1.00  0.00           H
ATOM   4129  CG2 THR A 841      25.420  56.790  72.240  1.00  0.00           C
ATOM   4130 HG21 THR A 841      26.080  56.410  73.030  1.00  0.00           H
ATOM   4131 HG22 THR A 841      25.800  57.810  72.010  1.00  0.00           H
ATOM   4132 HG23 THR A 841      25.640  56.190  71.330  1.00  0.00           H
ATOM   4133  C   THR A 841      23.130  56.920  70.310  1.00  0.00           C
ATOM   4134  O   THR A 841      23.930  57.360  69.490  1.00  0.00           O
ATOM   4135  N   LEU A 842      22.250  55.870  70.140  1.00  0.00           N
ATOM   4136  HN  LEU A 842      21.660  55.640  70.930  1.00  0.00           H
ATOM   4137  CA  LEU A 842      22.090  54.960  69.000  1.00  0.00           C
ATOM   4138  HA  LEU A 842      23.080  54.690  68.650  1.00  0.00           H
ATOM   4139  CB  LEU A 842      21.310  53.740  69.280  1.00  0.00           C
ATOM   4140  HB1 LEU A 842      21.270  53.160  68.350  1.00  0.00           H
ATOM   4141  HB2 LEU A 842      20.290  54.030  69.600  1.00  0.00           H
ATOM   4142  CG  LEU A 842      21.900  52.670  70.240  1.00  0.00           C
ATOM   4143  HG  LEU A 842      22.200  53.060  71.220  1.00  0.00           H
ATOM   4144  CD1 LEU A 842      20.920  51.580  70.640  1.00  0.00           C
ATOM   4145 HD11 LEU A 842      19.970  51.980  71.080  1.00  0.00           H
ATOM   4146 HD12 LEU A 842      21.410  51.000  71.460  1.00  0.00           H
ATOM   4147 HD13 LEU A 842      20.680  50.860  69.830  1.00  0.00           H
ATOM   4148  CD2 LEU A 842      23.200  52.100  69.740  1.00  0.00           C
ATOM   4149 HD21 LEU A 842      22.850  51.650  68.770  1.00  0.00           H
ATOM   4150 HD22 LEU A 842      23.480  51.240  70.380  1.00  0.00           H
ATOM   4151 HD23 LEU A 842      24.080  52.760  69.670  1.00  0.00           H
ATOM   4152  C   LEU A 842      21.580  55.740  67.770  1.00  0.00           C
ATOM   4153  O   LEU A 842      22.120  55.680  66.680  1.00  0.00           O
ATOM   4154  N   LEU A 843      20.620  56.720  68.010  1.00  0.00           N
ATOM   4155  HN  LEU A 843      20.160  56.820  68.890  1.00  0.00           H
ATOM   4156  CA  LEU A 843      20.090  57.640  66.980  1.00  0.00           C
ATOM   4157  HA  LEU A 843      19.810  57.010  66.160  1.00  0.00           H
ATOM   4158  CB  LEU A 843      18.970  58.580  67.510  1.00  0.00           C
ATOM   4159  HB1 LEU A 843      18.810  59.440  66.830  1.00  0.00           H
ATOM   4160  HB2 LEU A 843      19.330  59.120  68.410  1.00  0.00           H
ATOM   4161  CG  LEU A 843      17.670  57.850  67.830  1.00  0.00           C
ATOM   4162  HG  LEU A 843      17.910  56.850  68.240  1.00  0.00           H
ATOM   4163  CD1 LEU A 843      16.730  58.530  68.910  1.00  0.00           C
ATOM   4164 HD11 LEU A 843      15.840  57.880  69.030  1.00  0.00           H
ATOM   4165 HD12 LEU A 843      16.540  59.620  68.810  1.00  0.00           H
ATOM   4166 HD13 LEU A 843      17.270  58.390  69.880  1.00  0.00           H
ATOM   4167  CD2 LEU A 843      16.790  57.670  66.540  1.00  0.00           C
ATOM   4168 HD21 LEU A 843      16.160  58.580  66.460  1.00  0.00           H
ATOM   4169 HD22 LEU A 843      16.050  56.850  66.740  1.00  0.00           H
ATOM   4170 HD23 LEU A 843      17.390  57.400  65.650  1.00  0.00           H
ATOM   4171  C   LEU A 843      21.270  58.450  66.430  1.00  0.00           C
ATOM   4172  O   LEU A 843      21.380  58.710  65.210  1.00  0.00           O
ATOM   4173  N   ILE A 844      22.150  58.880  67.350  1.00  0.00           N
ATOM   4174  HN  ILE A 844      22.170  58.440  68.240  1.00  0.00           H
ATOM   4175  CA  ILE A 844      23.190  59.880  67.030  1.00  0.00           C
ATOM   4176  HA  ILE A 844      22.830  60.280  66.090  1.00  0.00           H
ATOM   4177  CB  ILE A 844      23.320  61.020  68.060  1.00  0.00           C
ATOM   4178  HB  ILE A 844      22.330  61.180  68.540  1.00  0.00           H
ATOM   4179  CG2 ILE A 844      24.210  60.690  69.240  1.00  0.00           C
ATOM   4180 HG21 ILE A 844      24.070  61.520  69.950  1.00  0.00           H
ATOM   4181 HG22 ILE A 844      25.290  60.610  68.950  1.00  0.00           H
ATOM   4182 HG23 ILE A 844      23.940  59.720  69.710  1.00  0.00           H
ATOM   4183  CG1 ILE A 844      23.660  62.390  67.370  1.00  0.00           C
ATOM   4184 HG11 ILE A 844      24.650  62.420  66.900  1.00  0.00           H
ATOM   4185 HG12 ILE A 844      23.530  63.230  68.100  1.00  0.00           H
ATOM   4186  CD  ILE A 844      22.910  62.810  66.110  1.00  0.00           C
ATOM   4187  HD1 ILE A 844      23.060  62.230  65.170  1.00  0.00           H
ATOM   4188  HD2 ILE A 844      23.130  63.860  65.860  1.00  0.00           H
ATOM   4189  HD3 ILE A 844      21.830  62.710  66.360  1.00  0.00           H
ATOM   4190  C   ILE A 844      24.520  59.210  66.590  1.00  0.00           C
ATOM   4191  O   ILE A 844      25.440  59.850  66.080  1.00  0.00           O
ATOM   4192  N   ALA A 845      24.560  57.840  66.740  1.00  0.00           N
ATOM   4193  HN  ALA A 845      23.920  57.360  67.320  1.00  0.00           H
ATOM   4194  CA  ALA A 845      25.660  57.000  66.280  1.00  0.00           C
ATOM   4195  HA  ALA A 845      26.550  57.520  66.620  1.00  0.00           H
ATOM   4196  CB  ALA A 845      25.490  55.630  67.010  1.00  0.00           C
ATOM   4197  HB1 ALA A 845      25.520  55.760  68.120  1.00  0.00           H
ATOM   4198  HB2 ALA A 845      26.300  54.910  66.810  1.00  0.00           H
ATOM   4199  HB3 ALA A 845      24.510  55.150  66.830  1.00  0.00           H
ATOM   4200  C   ALA A 845      25.650  56.900  64.730  1.00  0.00           C
ATOM   4201  O   ALA A 845      26.500  56.250  64.070  1.00  0.00           O
ATOM   4202  N   ALA A 846      24.650  57.510  64.010  1.00  0.00           N
ATOM   4203  HN  ALA A 846      23.820  57.750  64.520  1.00  0.00           H
ATOM   4204  CA  ALA A 846      24.600  57.550  62.530  1.00  0.00           C
ATOM   4205  HA  ALA A 846      24.660  56.500  62.250  1.00  0.00           H
ATOM   4206  CB  ALA A 846      23.260  58.060  61.980  1.00  0.00           C
ATOM   4207  HB1 ALA A 846      22.290  57.640  62.310  1.00  0.00           H
ATOM   4208  HB2 ALA A 846      23.330  58.020  60.870  1.00  0.00           H
ATOM   4209  HB3 ALA A 846      23.160  59.130  62.280  1.00  0.00           H
ATOM   4210  C   ALA A 846      25.770  58.290  61.930  1.00  0.00           C
ATOM   4211  O   ALA A 846      26.460  57.940  60.970  1.00  0.00           O
ATOM   4212  N   ILE A 847      26.050  59.450  62.590  1.00  0.00           N
ATOM   4213  HN  ILE A 847      25.460  59.750  63.340  1.00  0.00           H
ATOM   4214  CA  ILE A 847      27.170  60.250  62.190  1.00  0.00           C
ATOM   4215  HA  ILE A 847      26.990  60.480  61.140  1.00  0.00           H
ATOM   4216  CB  ILE A 847      27.160  61.530  63.020  1.00  0.00           C
ATOM   4217  HB  ILE A 847      27.090  61.180  64.070  1.00  0.00           H
ATOM   4218  CG2 ILE A 847      28.490  62.320  62.770  1.00  0.00           C
ATOM   4219 HG21 ILE A 847      28.390  63.240  63.390  1.00  0.00           H
ATOM   4220 HG22 ILE A 847      28.740  62.570  61.720  1.00  0.00           H
ATOM   4221 HG23 ILE A 847      29.380  61.760  63.120  1.00  0.00           H
ATOM   4222  CG1 ILE A 847      25.900  62.360  62.890  1.00  0.00           C
ATOM   4223 HG11 ILE A 847      25.100  61.830  63.470  1.00  0.00           H
ATOM   4224 HG12 ILE A 847      25.390  62.400  61.910  1.00  0.00           H
ATOM   4225  CD  ILE A 847      25.920  63.750  63.450  1.00  0.00           C
ATOM   4226  HD1 ILE A 847      24.940  64.260  63.370  1.00  0.00           H
ATOM   4227  HD2 ILE A 847      26.600  64.410  62.870  1.00  0.00           H
ATOM   4228  HD3 ILE A 847      26.180  63.820  64.530  1.00  0.00           H
ATOM   4229  C   ILE A 847      28.590  59.580  62.210  1.00  0.00           C
ATOM   4230  O   ILE A 847      29.270  59.610  61.180  1.00  0.00           O
ATOM   4231  N   PRO A 848      29.090  58.950  63.310  1.00  0.00           N
ATOM   4232  CD  PRO A 848      28.520  58.970  64.680  1.00  0.00           C
ATOM   4233  HD1 PRO A 848      27.450  58.730  64.510  1.00  0.00           H
ATOM   4234  HD2 PRO A 848      28.770  59.930  65.180  1.00  0.00           H
ATOM   4235  CA  PRO A 848      30.340  58.290  63.320  1.00  0.00           C
ATOM   4236  HA  PRO A 848      31.050  58.960  62.860  1.00  0.00           H
ATOM   4237  CB  PRO A 848      30.650  57.890  64.810  1.00  0.00           C
ATOM   4238  HB1 PRO A 848      31.220  58.730  65.280  1.00  0.00           H
ATOM   4239  HB2 PRO A 848      31.230  56.960  65.000  1.00  0.00           H
ATOM   4240  CG  PRO A 848      29.210  57.790  65.440  1.00  0.00           C
ATOM   4241  HG1 PRO A 848      28.620  56.920  65.080  1.00  0.00           H
ATOM   4242  HG2 PRO A 848      29.110  57.950  66.540  1.00  0.00           H
ATOM   4243  C   PRO A 848      30.370  57.120  62.360  1.00  0.00           C
ATOM   4244  O   PRO A 848      31.450  56.930  61.890  1.00  0.00           O
ATOM   4245  N   ALA A 849      29.230  56.380  62.080  1.00  0.00           N
ATOM   4246  HN  ALA A 849      28.330  56.600  62.410  1.00  0.00           H
ATOM   4247  CA  ALA A 849      29.300  55.400  61.010  1.00  0.00           C
ATOM   4248  HA  ALA A 849      30.110  54.750  61.270  1.00  0.00           H
ATOM   4249  CB  ALA A 849      27.950  54.690  60.920  1.00  0.00           C
ATOM   4250  HB1 ALA A 849      27.210  55.470  60.660  1.00  0.00           H
ATOM   4251  HB2 ALA A 849      27.660  54.190  61.870  1.00  0.00           H
ATOM   4252  HB3 ALA A 849      28.010  53.900  60.130  1.00  0.00           H
ATOM   4253  C   ALA A 849      29.670  55.960  59.680  1.00  0.00           C
ATOM   4254  O   ALA A 849      30.440  55.380  58.970  1.00  0.00           O
ATOM   4255  N   LEU A 850      29.080  57.030  59.270  1.00  0.00           N
ATOM   4256  HN  LEU A 850      28.510  57.450  59.980  1.00  0.00           H
ATOM   4257  CA  LEU A 850      29.370  57.760  58.030  1.00  0.00           C
ATOM   4258  HA  LEU A 850      29.250  57.090  57.210  1.00  0.00           H
ATOM   4259  CB  LEU A 850      28.420  58.940  57.840  1.00  0.00           C
ATOM   4260  HB1 LEU A 850      28.710  59.560  56.980  1.00  0.00           H
ATOM   4261  HB2 LEU A 850      28.320  59.590  58.740  1.00  0.00           H
ATOM   4262  CG  LEU A 850      26.940  58.480  57.590  1.00  0.00           C
ATOM   4263  HG  LEU A 850      26.530  58.050  58.520  1.00  0.00           H
ATOM   4264  CD1 LEU A 850      26.120  59.710  57.260  1.00  0.00           C
ATOM   4265 HD11 LEU A 850      26.340  60.230  56.310  1.00  0.00           H
ATOM   4266 HD12 LEU A 850      26.260  60.540  58.000  1.00  0.00           H
ATOM   4267 HD13 LEU A 850      25.050  59.450  57.360  1.00  0.00           H
ATOM   4268  CD2 LEU A 850      26.720  57.470  56.420  1.00  0.00           C
ATOM   4269 HD21 LEU A 850      25.680  57.330  56.040  1.00  0.00           H
ATOM   4270 HD22 LEU A 850      27.160  56.530  56.810  1.00  0.00           H
ATOM   4271 HD23 LEU A 850      27.450  57.840  55.660  1.00  0.00           H
ATOM   4272  C   LEU A 850      30.780  58.270  58.060  1.00  0.00           C
ATOM   4273  O   LEU A 850      31.470  58.080  57.000  1.00  0.00           O
ATOM   4274  N   LEU A 851      31.240  58.910  59.140  1.00  0.00           N
ATOM   4275  HN  LEU A 851      30.650  58.920  59.950  1.00  0.00           H
ATOM   4276  CA  LEU A 851      32.610  59.390  59.240  1.00  0.00           C
ATOM   4277  HA  LEU A 851      32.750  60.040  58.390  1.00  0.00           H
ATOM   4278  CB  LEU A 851      32.910  60.330  60.400  1.00  0.00           C
ATOM   4279  HB1 LEU A 851      33.990  60.600  60.530  1.00  0.00           H
ATOM   4280  HB2 LEU A 851      32.680  59.840  61.360  1.00  0.00           H
ATOM   4281  CG  LEU A 851      32.340  61.780  60.390  1.00  0.00           C
ATOM   4282  HG  LEU A 851      31.260  61.730  60.130  1.00  0.00           H
ATOM   4283  CD1 LEU A 851      32.380  62.510  61.750  1.00  0.00           C
ATOM   4284 HD11 LEU A 851      31.990  63.540  61.660  1.00  0.00           H
ATOM   4285 HD12 LEU A 851      33.430  62.480  62.110  1.00  0.00           H
ATOM   4286 HD13 LEU A 851      31.840  61.930  62.540  1.00  0.00           H
ATOM   4287  CD2 LEU A 851      32.990  62.710  59.390  1.00  0.00           C
ATOM   4288 HD21 LEU A 851      32.290  63.580  59.310  1.00  0.00           H
ATOM   4289 HD22 LEU A 851      32.960  62.210  58.410  1.00  0.00           H
ATOM   4290 HD23 LEU A 851      34.020  63.020  59.670  1.00  0.00           H
ATOM   4291  C   LEU A 851      33.660  58.240  59.140  1.00  0.00           C
ATOM   4292  O   LEU A 851      34.680  58.400  58.430  1.00  0.00           O
ATOM   4293  N   CYS A 852      33.340  57.090  59.720  1.00  0.00           N
ATOM   4294  HN  CYS A 852      32.570  57.010  60.340  1.00  0.00           H
ATOM   4295  CA  CYS A 852      34.080  55.870  59.500  1.00  0.00           C
ATOM   4296  HA  CYS A 852      35.130  56.120  59.550  1.00  0.00           H
ATOM   4297  CB  CYS A 852      33.900  54.800  60.600  1.00  0.00           C
ATOM   4298  HB1 CYS A 852      32.840  54.470  60.580  1.00  0.00           H
ATOM   4299  HB2 CYS A 852      34.120  55.160  61.610  1.00  0.00           H
ATOM   4300  SG  CYS A 852      34.940  53.290  60.330  1.00  0.00           S
ATOM   4301  HG1 CYS A 852      34.820  53.180  61.640  1.00  0.00           H
ATOM   4302  C   CYS A 852      33.970  55.400  58.060  1.00  0.00           C
ATOM   4303  O   CYS A 852      35.010  55.030  57.460  1.00  0.00           O
ATOM   4304  N   THR A 853      32.750  55.340  57.440  1.00  0.00           N
ATOM   4305  HN  THR A 853      31.930  55.470  57.990  1.00  0.00           H
ATOM   4306  CA  THR A 853      32.610  54.840  56.100  1.00  0.00           C
ATOM   4307  HA  THR A 853      33.020  53.840  56.180  1.00  0.00           H
ATOM   4308  CB  THR A 853      31.160  54.790  55.720  1.00  0.00           C
ATOM   4309  HB  THR A 853      30.830  55.850  55.780  1.00  0.00           H
ATOM   4310  OG1 THR A 853      30.300  54.030  56.540  1.00  0.00           O
ATOM   4311  HG1 THR A 853      30.250  54.460  57.400  1.00  0.00           H
ATOM   4312  CG2 THR A 853      31.090  54.070  54.310  1.00  0.00           C
ATOM   4313 HG21 THR A 853      30.050  53.980  53.890  1.00  0.00           H
ATOM   4314 HG22 THR A 853      31.480  53.030  54.390  1.00  0.00           H
ATOM   4315 HG23 THR A 853      31.620  54.600  53.490  1.00  0.00           H
ATOM   4316  C   THR A 853      33.450  55.630  55.060  1.00  0.00           C
ATOM   4317  O   THR A 853      34.210  55.080  54.250  1.00  0.00           O
ATOM   4318  N   ILE A 854      33.390  57.000  55.170  1.00  0.00           N
ATOM   4319  HN  ILE A 854      32.860  57.530  55.820  1.00  0.00           H
ATOM   4320  CA  ILE A 854      34.240  57.810  54.360  1.00  0.00           C
ATOM   4321  HA  ILE A 854      34.200  57.340  53.380  1.00  0.00           H
ATOM   4322  CB  ILE A 854      33.780  59.200  54.160  1.00  0.00           C
ATOM   4323  HB  ILE A 854      32.720  59.320  53.840  1.00  0.00           H
ATOM   4324  CG2 ILE A 854      33.780  59.960  55.540  1.00  0.00           C
ATOM   4325 HG21 ILE A 854      34.820  60.130  55.900  1.00  0.00           H
ATOM   4326 HG22 ILE A 854      33.290  59.410  56.370  1.00  0.00           H
ATOM   4327 HG23 ILE A 854      33.350  60.980  55.420  1.00  0.00           H
ATOM   4328  CG1 ILE A 854      34.680  59.900  53.130  1.00  0.00           C
ATOM   4329 HG11 ILE A 854      34.660  59.210  52.270  1.00  0.00           H
ATOM   4330 HG12 ILE A 854      35.660  60.100  53.630  1.00  0.00           H
ATOM   4331  CD  ILE A 854      34.250  61.290  52.580  1.00  0.00           C
ATOM   4332  HD1 ILE A 854      33.470  61.020  51.840  1.00  0.00           H
ATOM   4333  HD2 ILE A 854      35.020  61.830  51.990  1.00  0.00           H
ATOM   4334  HD3 ILE A 854      33.850  61.850  53.450  1.00  0.00           H
ATOM   4335  C   ILE A 854      35.740  57.570  54.610  1.00  0.00           C
ATOM   4336  O   ILE A 854      36.620  57.490  53.690  1.00  0.00           O
ATOM   4337  N   LEU A 855      36.150  57.510  55.860  1.00  0.00           N
ATOM   4338  HN  LEU A 855      35.430  57.560  56.540  1.00  0.00           H
ATOM   4339  CA  LEU A 855      37.540  57.280  56.350  1.00  0.00           C
ATOM   4340  HA  LEU A 855      38.050  58.140  55.950  1.00  0.00           H
ATOM   4341  CB  LEU A 855      37.570  57.220  57.880  1.00  0.00           C
ATOM   4342  HB1 LEU A 855      37.030  56.320  58.260  1.00  0.00           H
ATOM   4343  HB2 LEU A 855      36.920  58.070  58.170  1.00  0.00           H
ATOM   4344  CG  LEU A 855      38.910  57.060  58.630  1.00  0.00           C
ATOM   4345  HG  LEU A 855      39.590  56.580  57.870  1.00  0.00           H
ATOM   4346  CD1 LEU A 855      39.430  58.490  59.010  1.00  0.00           C
ATOM   4347 HD11 LEU A 855      38.930  58.830  59.940  1.00  0.00           H
ATOM   4348 HD12 LEU A 855      39.420  59.160  58.120  1.00  0.00           H
ATOM   4349 HD13 LEU A 855      40.500  58.330  59.240  1.00  0.00           H
ATOM   4350  CD2 LEU A 855      38.770  56.160  59.860  1.00  0.00           C
ATOM   4351 HD21 LEU A 855      38.630  55.130  59.450  1.00  0.00           H
ATOM   4352 HD22 LEU A 855      37.940  56.490  60.520  1.00  0.00           H
ATOM   4353 HD23 LEU A 855      39.760  56.120  60.350  1.00  0.00           H
ATOM   4354  C   LEU A 855      38.080  55.970  55.810  1.00  0.00           C
ATOM   4355  O   LEU A 855      39.150  55.950  55.230  1.00  0.00           O
ATOM   4356  N   ILE A 856      37.340  54.930  55.900  1.00  0.00           N
ATOM   4357  HN  ILE A 856      36.460  55.050  56.360  1.00  0.00           H
ATOM   4358  CA  ILE A 856      37.640  53.530  55.360  1.00  0.00           C
ATOM   4359  HA  ILE A 856      38.690  53.350  55.480  1.00  0.00           H
ATOM   4360  CB  ILE A 856      36.860  52.450  56.150  1.00  0.00           C
ATOM   4361  HB  ILE A 856      35.800  52.740  55.990  1.00  0.00           H
ATOM   4362  CG2 ILE A 856      37.030  51.040  55.440  1.00  0.00           C
ATOM   4363 HG21 ILE A 856      38.050  50.620  55.550  1.00  0.00           H
ATOM   4364 HG22 ILE A 856      36.660  51.030  54.410  1.00  0.00           H
ATOM   4365 HG23 ILE A 856      36.520  50.290  56.080  1.00  0.00           H
ATOM   4366  CG1 ILE A 856      37.230  52.450  57.670  1.00  0.00           C
ATOM   4367 HG11 ILE A 856      36.530  51.840  58.270  1.00  0.00           H
ATOM   4368 HG12 ILE A 856      36.990  53.480  58.030  1.00  0.00           H
ATOM   4369  CD  ILE A 856      38.650  52.000  58.120  1.00  0.00           C
ATOM   4370  HD1 ILE A 856      39.410  52.770  57.900  1.00  0.00           H
ATOM   4371  HD2 ILE A 856      38.940  51.080  57.590  1.00  0.00           H
ATOM   4372  HD3 ILE A 856      38.670  51.780  59.220  1.00  0.00           H
ATOM   4373  C   ILE A 856      37.480  53.340  53.850  1.00  0.00           C
ATOM   4374  O   ILE A 856      38.350  52.630  53.280  1.00  0.00           O
ATOM   4375  N   PHE A 857      36.420  53.900  53.240  1.00  0.00           N
ATOM   4376  HN  PHE A 857      35.790  54.360  53.850  1.00  0.00           H
ATOM   4377  CA  PHE A 857      36.190  53.840  51.870  1.00  0.00           C
ATOM   4378  HA  PHE A 857      36.180  52.800  51.600  1.00  0.00           H
ATOM   4379  CB  PHE A 857      34.830  54.500  51.380  1.00  0.00           C
ATOM   4380  HB1 PHE A 857      34.820  55.530  51.790  1.00  0.00           H
ATOM   4381  HB2 PHE A 857      33.940  53.980  51.810  1.00  0.00           H
ATOM   4382  CG  PHE A 857      34.660  54.580  49.930  1.00  0.00           C
ATOM   4383  CD1 PHE A 857      34.270  53.450  49.200  1.00  0.00           C
ATOM   4384  HD1 PHE A 857      33.900  52.610  49.760  1.00  0.00           H
ATOM   4385  CE1 PHE A 857      34.090  53.490  47.820  1.00  0.00           C
ATOM   4386  HE1 PHE A 857      33.990  52.580  47.250  1.00  0.00           H
ATOM   4387  CZ  PHE A 857      34.770  54.590  47.160  1.00  0.00           C
ATOM   4388  HZ  PHE A 857      34.930  54.640  46.100  1.00  0.00           H
ATOM   4389  CD2 PHE A 857      35.040  55.760  49.220  1.00  0.00           C
ATOM   4390  HD2 PHE A 857      35.350  56.600  49.820  1.00  0.00           H
ATOM   4391  CE2 PHE A 857      35.270  55.680  47.870  1.00  0.00           C
ATOM   4392  HE2 PHE A 857      35.740  56.530  47.390  1.00  0.00           H
ATOM   4393  C   PHE A 857      37.330  54.470  51.070  1.00  0.00           C
ATOM   4394  O   PHE A 857      37.910  53.790  50.200  1.00  0.00           O
ATOM   4395  N   MET A 858      37.680  55.750  51.290  1.00  0.00           N
ATOM   4396  HN  MET A 858      37.250  56.370  51.930  1.00  0.00           H
ATOM   4397  CA  MET A 858      38.740  56.350  50.490  1.00  0.00           C
ATOM   4398  HA  MET A 858      38.450  56.270  49.450  1.00  0.00           H
ATOM   4399  CB  MET A 858      38.800  57.840  51.010  1.00  0.00           C
ATOM   4400  HB1 MET A 858      39.790  58.270  50.760  1.00  0.00           H
ATOM   4401  HB2 MET A 858      38.600  57.780  52.100  1.00  0.00           H
ATOM   4402  CG  MET A 858      37.640  58.770  50.490  1.00  0.00           C
ATOM   4403  HG1 MET A 858      37.610  59.750  51.030  1.00  0.00           H
ATOM   4404  HG2 MET A 858      36.750  58.170  50.780  1.00  0.00           H
ATOM   4405  SD  MET A 858      37.790  58.970  48.700  1.00  0.00           S
ATOM   4406  CE  MET A 858      36.140  59.680  48.480  1.00  0.00           C
ATOM   4407  HE1 MET A 858      35.300  59.010  48.770  1.00  0.00           H
ATOM   4408  HE2 MET A 858      36.100  59.880  47.390  1.00  0.00           H
ATOM   4409  HE3 MET A 858      36.150  60.630  49.050  1.00  0.00           H
ATOM   4410  C   MET A 858      40.160  55.750  50.600  1.00  0.00           C
ATOM   4411  O   MET A 858      40.790  55.450  49.580  1.00  0.00           O
ATOM   4412  N   ASP A 859      40.680  55.520  51.860  1.00  0.00           N
ATOM   4413  HN  ASP A 859      40.310  55.800  52.740  1.00  0.00           H
ATOM   4414  CA  ASP A 859      42.010  54.840  51.990  1.00  0.00           C
ATOM   4415  HA  ASP A 859      42.820  55.480  51.670  1.00  0.00           H
ATOM   4416  CB  ASP A 859      42.290  54.730  53.500  1.00  0.00           C
ATOM   4417  HB1 ASP A 859      41.540  54.000  53.870  1.00  0.00           H
ATOM   4418  HB2 ASP A 859      42.050  55.720  53.960  1.00  0.00           H
ATOM   4419  CG  ASP A 859      43.630  54.390  53.860  1.00  0.00           C
ATOM   4420  OD1 ASP A 859      44.670  54.560  53.090  1.00  0.00           O
ATOM   4421  OD2 ASP A 859      43.810  54.120  55.090  1.00  0.00           O
ATOM   4422  C   ASP A 859      42.130  53.410  51.360  1.00  0.00           C
ATOM   4423  O   ASP A 859      43.030  53.160  50.560  1.00  0.00           O
ATOM   4424  N   GLN A 860      41.130  52.550  51.570  1.00  0.00           N
ATOM   4425  HN  GLN A 860      40.450  52.640  52.300  1.00  0.00           H
ATOM   4426  CA  GLN A 860      41.140  51.230  51.000  1.00  0.00           C
ATOM   4427  HA  GLN A 860      42.070  50.750  51.280  1.00  0.00           H
ATOM   4428  CB  GLN A 860      39.900  50.450  51.530  1.00  0.00           C
ATOM   4429  HB1 GLN A 860      38.970  50.970  51.230  1.00  0.00           H
ATOM   4430  HB2 GLN A 860      39.850  50.300  52.630  1.00  0.00           H
ATOM   4431  CG  GLN A 860      39.780  49.060  50.940  1.00  0.00           C
ATOM   4432  HG1 GLN A 860      39.760  49.170  49.840  1.00  0.00           H
ATOM   4433  HG2 GLN A 860      38.800  48.670  51.290  1.00  0.00           H
ATOM   4434  CD  GLN A 860      40.770  47.990  51.290  1.00  0.00           C
ATOM   4435  OE1 GLN A 860      41.540  47.960  52.280  1.00  0.00           O
ATOM   4436  NE2 GLN A 860      40.830  47.100  50.320  1.00  0.00           N
ATOM   4437 HE21 GLN A 860      40.180  47.270  49.580  1.00  0.00           H
ATOM   4438 HE22 GLN A 860      41.500  46.350  50.310  1.00  0.00           H
ATOM   4439  C   GLN A 860      41.130  51.320  49.470  1.00  0.00           C
ATOM   4440  O   GLN A 860      41.880  50.670  48.770  1.00  0.00           O
ATOM   4441  N   GLN A 861      40.270  52.190  48.880  1.00  0.00           N
ATOM   4442  HN  GLN A 861      39.670  52.710  49.480  1.00  0.00           H
ATOM   4443  CA  GLN A 861      40.120  52.360  47.420  1.00  0.00           C
ATOM   4444  HA  GLN A 861      40.040  51.410  46.920  1.00  0.00           H
ATOM   4445  CB  GLN A 861      38.840  53.110  46.900  1.00  0.00           C
ATOM   4446  HB1 GLN A 861      39.040  53.690  45.980  1.00  0.00           H
ATOM   4447  HB2 GLN A 861      38.510  53.790  47.720  1.00  0.00           H
ATOM   4448  CG  GLN A 861      37.580  52.200  46.780  1.00  0.00           C
ATOM   4449  HG1 GLN A 861      37.780  51.720  45.800  1.00  0.00           H
ATOM   4450  HG2 GLN A 861      36.630  52.750  46.600  1.00  0.00           H
ATOM   4451  CD  GLN A 861      37.340  51.090  47.810  1.00  0.00           C
ATOM   4452  OE1 GLN A 861      37.440  49.940  47.440  1.00  0.00           O
ATOM   4453  NE2 GLN A 861      36.920  51.370  49.020  1.00  0.00           N
ATOM   4454 HE21 GLN A 861      36.630  50.560  49.530  1.00  0.00           H
ATOM   4455 HE22 GLN A 861      36.880  52.350  49.210  1.00  0.00           H
ATOM   4456  C   GLN A 861      41.410  52.870  46.760  1.00  0.00           C
ATOM   4457  O   GLN A 861      41.900  52.120  45.920  1.00  0.00           O
ATOM   4458  N   ILE A 862      41.940  53.990  47.310  1.00  0.00           N
ATOM   4459  HN  ILE A 862      41.410  54.500  47.980  1.00  0.00           H
ATOM   4460  CA  ILE A 862      43.300  54.530  46.920  1.00  0.00           C
ATOM   4461  HA  ILE A 862      43.350  54.590  45.840  1.00  0.00           H
ATOM   4462  CB  ILE A 862      43.620  55.920  47.590  1.00  0.00           C
ATOM   4463  HB  ILE A 862      43.470  55.770  48.680  1.00  0.00           H
ATOM   4464  CG2 ILE A 862      45.070  56.380  47.300  1.00  0.00           C
ATOM   4465 HG21 ILE A 862      45.480  56.150  46.300  1.00  0.00           H
ATOM   4466 HG22 ILE A 862      45.750  55.800  47.960  1.00  0.00           H
ATOM   4467 HG23 ILE A 862      45.220  57.480  47.400  1.00  0.00           H
ATOM   4468  CG1 ILE A 862      42.610  57.060  47.080  1.00  0.00           C
ATOM   4469 HG11 ILE A 862      41.700  56.470  46.830  1.00  0.00           H
ATOM   4470 HG12 ILE A 862      43.090  57.600  46.250  1.00  0.00           H
ATOM   4471  CD  ILE A 862      42.120  58.080  48.210  1.00  0.00           C
ATOM   4472  HD1 ILE A 862      42.900  58.830  48.470  1.00  0.00           H
ATOM   4473  HD2 ILE A 862      42.110  57.520  49.170  1.00  0.00           H
ATOM   4474  HD3 ILE A 862      41.190  58.540  47.830  1.00  0.00           H
ATOM   4475  C   ILE A 862      44.390  53.450  47.080  1.00  0.00           C
ATOM   4476  O   ILE A 862      45.220  53.250  46.210  1.00  0.00           O
ATOM   4477  N   THR A 863      44.370  52.640  48.140  1.00  0.00           N
ATOM   4478  HN  THR A 863      43.750  52.690  48.930  1.00  0.00           H
ATOM   4479  CA  THR A 863      45.430  51.660  48.270  1.00  0.00           C
ATOM   4480  HA  THR A 863      46.370  52.170  48.110  1.00  0.00           H
ATOM   4481  CB  THR A 863      45.570  51.050  49.730  1.00  0.00           C
ATOM   4482  HB  THR A 863      44.700  50.430  50.020  1.00  0.00           H
ATOM   4483  OG1 THR A 863      45.690  52.170  50.620  1.00  0.00           O
ATOM   4484  HG1 THR A 863      45.160  52.930  50.390  1.00  0.00           H
ATOM   4485  CG2 THR A 863      46.840  50.170  49.980  1.00  0.00           C
ATOM   4486 HG21 THR A 863      47.740  50.670  49.550  1.00  0.00           H
ATOM   4487 HG22 THR A 863      46.770  49.210  49.440  1.00  0.00           H
ATOM   4488 HG23 THR A 863      46.870  49.790  51.030  1.00  0.00           H
ATOM   4489  C   THR A 863      45.280  50.530  47.250  1.00  0.00           C
ATOM   4490  O   THR A 863      46.270  50.170  46.610  1.00  0.00           O
ATOM   4491  N   ALA A 864      44.060  49.980  47.070  1.00  0.00           N
ATOM   4492  HN  ALA A 864      43.260  50.350  47.520  1.00  0.00           H
ATOM   4493  CA  ALA A 864      43.790  48.960  46.070  1.00  0.00           C
ATOM   4494  HA  ALA A 864      44.470  48.140  46.170  1.00  0.00           H
ATOM   4495  CB  ALA A 864      42.310  48.570  45.990  1.00  0.00           C
ATOM   4496  HB1 ALA A 864      41.590  49.400  45.840  1.00  0.00           H
ATOM   4497  HB2 ALA A 864      41.970  48.010  46.890  1.00  0.00           H
ATOM   4498  HB3 ALA A 864      42.050  47.780  45.260  1.00  0.00           H
ATOM   4499  C   ALA A 864      44.170  49.520  44.690  1.00  0.00           C
ATOM   4500  O   ALA A 864      44.760  48.740  43.970  1.00  0.00           O
ATOM   4501  N   VAL A 865      43.870  50.790  44.380  1.00  0.00           N
ATOM   4502  HN  VAL A 865      43.350  51.380  44.990  1.00  0.00           H
ATOM   4503  CA  VAL A 865      44.320  51.430  43.180  1.00  0.00           C
ATOM   4504  HA  VAL A 865      43.930  50.810  42.400  1.00  0.00           H
ATOM   4505  CB  VAL A 865      43.680  52.800  43.220  1.00  0.00           C
ATOM   4506  HB  VAL A 865      43.730  53.150  44.280  1.00  0.00           H
ATOM   4507  CG1 VAL A 865      44.260  53.890  42.290  1.00  0.00           C
ATOM   4508 HG11 VAL A 865      43.940  53.650  41.270  1.00  0.00           H
ATOM   4509 HG12 VAL A 865      45.340  54.050  42.500  1.00  0.00           H
ATOM   4510 HG13 VAL A 865      43.730  54.810  42.620  1.00  0.00           H
ATOM   4511  CG2 VAL A 865      42.200  52.690  42.900  1.00  0.00           C
ATOM   4512 HG21 VAL A 865      41.690  53.670  43.040  1.00  0.00           H
ATOM   4513 HG22 VAL A 865      41.700  52.050  43.650  1.00  0.00           H
ATOM   4514 HG23 VAL A 865      41.910  52.310  41.900  1.00  0.00           H
ATOM   4515  C   VAL A 865      45.830  51.530  43.010  1.00  0.00           C
ATOM   4516  O   VAL A 865      46.280  51.130  41.920  1.00  0.00           O
ATOM   4517  N   ILE A 866      46.470  52.000  44.060  1.00  0.00           N
ATOM   4518  HN  ILE A 866      45.980  52.180  44.900  1.00  0.00           H
ATOM   4519  CA  ILE A 866      47.920  52.160  44.080  1.00  0.00           C
ATOM   4520  HA  ILE A 866      48.230  52.830  43.290  1.00  0.00           H
ATOM   4521  CB  ILE A 866      48.350  52.930  45.350  1.00  0.00           C
ATOM   4522  HB  ILE A 866      47.560  52.710  46.110  1.00  0.00           H
ATOM   4523  CG2 ILE A 866      49.750  52.610  45.920  1.00  0.00           C
ATOM   4524 HG21 ILE A 866      49.730  51.590  46.360  1.00  0.00           H
ATOM   4525 HG22 ILE A 866      49.970  53.310  46.760  1.00  0.00           H
ATOM   4526 HG23 ILE A 866      50.490  52.710  45.100  1.00  0.00           H
ATOM   4527  CG1 ILE A 866      48.290  54.420  45.020  1.00  0.00           C
ATOM   4528 HG11 ILE A 866      47.360  54.640  44.460  1.00  0.00           H
ATOM   4529 HG12 ILE A 866      49.190  54.570  44.390  1.00  0.00           H
ATOM   4530  CD  ILE A 866      48.440  55.320  46.260  1.00  0.00           C
ATOM   4531  HD1 ILE A 866      47.620  55.040  46.960  1.00  0.00           H
ATOM   4532  HD2 ILE A 866      48.210  56.370  45.990  1.00  0.00           H
ATOM   4533  HD3 ILE A 866      49.420  55.200  46.770  1.00  0.00           H
ATOM   4534  C   ILE A 866      48.670  50.830  43.870  1.00  0.00           C
ATOM   4535  O   ILE A 866      49.620  50.750  43.180  1.00  0.00           O
ATOM   4536  N   ILE A 867      48.220  49.680  44.450  1.00  0.00           N
ATOM   4537  HN  ILE A 867      47.420  49.720  45.050  1.00  0.00           H
ATOM   4538  CA  ILE A 867      48.770  48.380  44.260  1.00  0.00           C
ATOM   4539  HA  ILE A 867      49.840  48.380  44.400  1.00  0.00           H
ATOM   4540  CB  ILE A 867      48.280  47.440  45.320  1.00  0.00           C
ATOM   4541  HB  ILE A 867      47.170  47.370  45.350  1.00  0.00           H
ATOM   4542  CG2 ILE A 867      48.820  46.030  45.170  1.00  0.00           C
ATOM   4543 HG21 ILE A 867      49.930  46.010  45.120  1.00  0.00           H
ATOM   4544 HG22 ILE A 867      48.350  45.590  44.260  1.00  0.00           H
ATOM   4545 HG23 ILE A 867      48.570  45.400  46.040  1.00  0.00           H
ATOM   4546  CG1 ILE A 867      48.770  47.830  46.740  1.00  0.00           C
ATOM   4547 HG11 ILE A 867      48.710  46.890  47.320  1.00  0.00           H
ATOM   4548 HG12 ILE A 867      48.100  48.490  47.330  1.00  0.00           H
ATOM   4549  CD  ILE A 867      50.110  48.540  46.860  1.00  0.00           C
ATOM   4550  HD1 ILE A 867      50.260  48.770  47.930  1.00  0.00           H
ATOM   4551  HD2 ILE A 867      50.140  49.450  46.220  1.00  0.00           H
ATOM   4552  HD3 ILE A 867      50.850  47.720  46.730  1.00  0.00           H
ATOM   4553  C   ILE A 867      48.600  47.840  42.830  1.00  0.00           C
ATOM   4554  O   ILE A 867      49.440  47.100  42.370  1.00  0.00           O
ATOM   4555  N   ASN A 868      47.490  48.260  42.100  1.00  0.00           N
ATOM   4556  HN  ASN A 868      46.800  48.900  42.420  1.00  0.00           H
ATOM   4557  CA  ASN A 868      47.170  47.720  40.770  1.00  0.00           C
ATOM   4558  HA  ASN A 868      47.500  46.700  40.840  1.00  0.00           H
ATOM   4559  CB  ASN A 868      45.610  47.950  40.610  1.00  0.00           C
ATOM   4560  HB1 ASN A 868      45.350  49.030  40.650  1.00  0.00           H
ATOM   4561  HB2 ASN A 868      45.120  47.540  41.520  1.00  0.00           H
ATOM   4562  CG  ASN A 868      44.970  47.080  39.510  1.00  0.00           C
ATOM   4563  OD1 ASN A 868      45.390  45.950  39.190  1.00  0.00           O
ATOM   4564  ND2 ASN A 868      43.920  47.580  38.830  1.00  0.00           N
ATOM   4565 HD21 ASN A 868      43.490  48.390  39.220  1.00  0.00           H
ATOM   4566 HD22 ASN A 868      43.390  47.050  38.170  1.00  0.00           H
ATOM   4567  C   ASN A 868      47.840  48.380  39.600  1.00  0.00           C
ATOM   4568  O   ASN A 868      47.850  47.830  38.500  1.00  0.00           O
ATOM   4569  N   ARG A 869      48.330  49.630  39.780  1.00  0.00           N
ATOM   4570  HN  ARG A 869      48.340  50.040  40.690  1.00  0.00           H
ATOM   4571  CA  ARG A 869      48.620  50.640  38.810  1.00  0.00           C
ATOM   4572  HA  ARG A 869      47.710  50.880  38.270  1.00  0.00           H
ATOM   4573  CB  ARG A 869      49.100  51.940  39.550  1.00  0.00           C
ATOM   4574  HB1 ARG A 869      48.410  52.090  40.400  1.00  0.00           H
ATOM   4575  HB2 ARG A 869      49.070  52.750  38.780  1.00  0.00           H
ATOM   4576  CG  ARG A 869      50.560  52.080  40.140  1.00  0.00           C
ATOM   4577  HG1 ARG A 869      51.320  52.010  39.340  1.00  0.00           H
ATOM   4578  HG2 ARG A 869      50.700  51.210  40.830  1.00  0.00           H
ATOM   4579  CD  ARG A 869      50.810  53.350  41.040  1.00  0.00           C
ATOM   4580  HD1 ARG A 869      50.270  53.310  42.010  1.00  0.00           H
ATOM   4581  HD2 ARG A 869      50.320  54.210  40.510  1.00  0.00           H
ATOM   4582  NE  ARG A 869      52.270  53.460  41.290  1.00  0.00           N
ATOM   4583  HE  ARG A 869      52.600  53.040  42.120  1.00  0.00           H
ATOM   4584  CZ  ARG A 869      53.150  53.800  40.380  1.00  0.00           C
ATOM   4585  NH1 ARG A 869      52.870  54.460  39.250  1.00  0.00           N
ATOM   4586 HH11 ARG A 869      51.980  54.330  38.830  1.00  0.00           H
ATOM   4587 HH12 ARG A 869      53.680  54.730  38.730  1.00  0.00           H
ATOM   4588  NH2 ARG A 869      54.430  53.750  40.720  1.00  0.00           N
ATOM   4589 HH21 ARG A 869      55.030  54.240  40.100  1.00  0.00           H
ATOM   4590 HH22 ARG A 869      54.630  53.350  41.620  1.00  0.00           H
ATOM   4591  C   ARG A 869      49.560  50.220  37.650  1.00  0.00           C
ATOM   4592  O   ARG A 869      50.430  49.350  37.910  1.00  0.00           O
ATOM   4593  N   LYS A 870      49.430  50.800  36.410  1.00  0.00           N
ATOM   4594  HN  LYS A 870      48.680  51.450  36.370  1.00  0.00           H
ATOM   4595  CA  LYS A 870      50.210  50.310  35.220  1.00  0.00           C
ATOM   4596  HA  LYS A 870      49.730  49.360  35.090  1.00  0.00           H
ATOM   4597  CB  LYS A 870      49.880  51.100  33.900  1.00  0.00           C
ATOM   4598  HB1 LYS A 870      48.810  51.020  33.640  1.00  0.00           H
ATOM   4599  HB2 LYS A 870      50.510  50.730  33.060  1.00  0.00           H
ATOM   4600  CG  LYS A 870      50.080  52.660  34.100  1.00  0.00           C
ATOM   4601  HG1 LYS A 870      51.130  52.750  34.470  1.00  0.00           H
ATOM   4602  HG2 LYS A 870      49.380  53.120  34.840  1.00  0.00           H
ATOM   4603  CD  LYS A 870      49.930  53.370  32.710  1.00  0.00           C
ATOM   4604  HD1 LYS A 870      48.840  53.390  32.500  1.00  0.00           H
ATOM   4605  HD2 LYS A 870      50.610  52.750  32.090  1.00  0.00           H
ATOM   4606  CE  LYS A 870      50.520  54.780  32.780  1.00  0.00           C
ATOM   4607  HE1 LYS A 870      51.570  54.650  33.140  1.00  0.00           H
ATOM   4608  HE2 LYS A 870      50.020  55.490  33.460  1.00  0.00           H
ATOM   4609  NZ  LYS A 870      50.500  55.390  31.410  1.00  0.00           N
ATOM   4610  HZ1 LYS A 870      51.170  56.180  31.350  1.00  0.00           H
ATOM   4611  HZ2 LYS A 870      49.550  55.680  31.130  1.00  0.00           H
ATOM   4612  HZ3 LYS A 870      50.940  54.710  30.740  1.00  0.00           H
ATOM   4613  C   LYS A 870      51.690  49.940  35.300  1.00  0.00           C
ATOM   4614  O   LYS A 870      52.040  48.840  34.900  1.00  0.00           O
ATOM   4615  N   GLU A 871      52.510  50.780  36.010  1.00  0.00           N
ATOM   4616  HN  GLU A 871      52.090  51.630  36.310  1.00  0.00           H
ATOM   4617  CA  GLU A 871      53.920  50.590  36.250  1.00  0.00           C
ATOM   4618  HA  GLU A 871      54.420  50.470  35.300  1.00  0.00           H
ATOM   4619  CB  GLU A 871      54.380  51.830  37.040  1.00  0.00           C
ATOM   4620  HB1 GLU A 871      55.470  51.730  37.300  1.00  0.00           H
ATOM   4621  HB2 GLU A 871      53.840  51.870  38.000  1.00  0.00           H
ATOM   4622  CG  GLU A 871      54.180  53.190  36.250  1.00  0.00           C
ATOM   4623  HG1 GLU A 871      53.070  53.290  36.260  1.00  0.00           H
ATOM   4624  HG2 GLU A 871      54.310  53.170  35.140  1.00  0.00           H
ATOM   4625  CD  GLU A 871      54.860  54.420  36.790  1.00  0.00           C
ATOM   4626  OE1 GLU A 871      55.310  54.510  37.950  1.00  0.00           O
ATOM   4627  OE2 GLU A 871      54.990  55.400  36.000  1.00  0.00           O
ATOM   4628  C   GLU A 871      54.290  49.350  37.070  1.00  0.00           C
ATOM   4629  O   GLU A 871      55.450  48.890  37.000  1.00  0.00           O
ATOM   4630  N   HSD A 872      53.370  48.880  37.830  1.00  0.00           N
ATOM   4631  HN  HSD A 872      52.490  49.360  37.830  1.00  0.00           H
ATOM   4632  CA  HSD A 872      53.490  47.590  38.520  1.00  0.00           C
ATOM   4633  HA  HSD A 872      54.530  47.550  38.810  1.00  0.00           H
ATOM   4634  CB  HSD A 872      52.450  47.370  39.610  1.00  0.00           C
ATOM   4635  HB1 HSD A 872      52.500  46.360  40.080  1.00  0.00           H
ATOM   4636  HB2 HSD A 872      51.460  47.400  39.110  1.00  0.00           H
ATOM   4637  ND1 HSD A 872      51.880  48.300  41.810  1.00  0.00           N
ATOM   4638  HD1 HSD A 872      51.140  47.660  42.010  1.00  0.00           H
ATOM   4639  CG  HSD A 872      52.520  48.440  40.650  1.00  0.00           C
ATOM   4640  CE1 HSD A 872      52.000  49.500  42.470  1.00  0.00           C
ATOM   4641  HE1 HSD A 872      51.470  49.950  43.320  1.00  0.00           H
ATOM   4642  NE2 HSD A 872      52.840  50.320  41.820  1.00  0.00           N
ATOM   4643  CD2 HSD A 872      53.130  49.660  40.640  1.00  0.00           C
ATOM   4644  HD2 HSD A 872      53.840  50.030  39.900  1.00  0.00           H
ATOM   4645  C   HSD A 872      53.410  46.360  37.650  1.00  0.00           C
ATOM   4646  O   HSD A 872      53.820  45.260  38.070  1.00  0.00           O
ATOM   4647  N   LYS A 873      52.850  46.560  36.440  1.00  0.00           N
ATOM   4648  HN  LYS A 873      52.630  47.470  36.080  1.00  0.00           H
ATOM   4649  CA  LYS A 873      52.830  45.640  35.340  1.00  0.00           C
ATOM   4650  HA  LYS A 873      52.030  46.050  34.740  1.00  0.00           H
ATOM   4651  CB  LYS A 873      54.120  45.510  34.460  1.00  0.00           C
ATOM   4652  HB1 LYS A 873      53.950  44.780  33.640  1.00  0.00           H
ATOM   4653  HB2 LYS A 873      55.000  45.130  35.030  1.00  0.00           H
ATOM   4654  CG  LYS A 873      54.380  46.760  33.660  1.00  0.00           C
ATOM   4655  HG1 LYS A 873      55.400  46.780  33.220  1.00  0.00           H
ATOM   4656  HG2 LYS A 873      54.490  47.600  34.370  1.00  0.00           H
ATOM   4657  CD  LYS A 873      53.300  46.880  32.570  1.00  0.00           C
ATOM   4658  HD1 LYS A 873      52.270  46.770  32.940  1.00  0.00           H
ATOM   4659  HD2 LYS A 873      53.480  46.160  31.750  1.00  0.00           H
ATOM   4660  CE  LYS A 873      53.410  48.190  31.820  1.00  0.00           C
ATOM   4661  HE1 LYS A 873      53.370  49.000  32.570  1.00  0.00           H
ATOM   4662  HE2 LYS A 873      52.620  48.300  31.050  1.00  0.00           H
ATOM   4663  NZ  LYS A 873      54.620  48.350  31.000  1.00  0.00           N
ATOM   4664  HZ1 LYS A 873      54.720  49.260  30.500  1.00  0.00           H
ATOM   4665  HZ2 LYS A 873      54.640  47.620  30.250  1.00  0.00           H
ATOM   4666  HZ3 LYS A 873      55.530  48.340  31.490  1.00  0.00           H
ATOM   4667  C   LYS A 873      52.150  44.280  35.660  1.00  0.00           C
ATOM   4668  O   LYS A 873      52.720  43.220  35.410  1.00  0.00           O
ATOM   4669  N   LEU A 874      50.900  44.270  36.240  1.00  0.00           N
ATOM   4670  HN  LEU A 874      50.490  45.170  36.360  1.00  0.00           H
ATOM   4671  CA  LEU A 874      50.130  43.080  36.670  1.00  0.00           C
ATOM   4672  HA  LEU A 874      50.760  42.290  37.040  1.00  0.00           H
ATOM   4673  CB  LEU A 874      49.180  43.510  37.850  1.00  0.00           C
ATOM   4674  HB1 LEU A 874      48.550  42.660  38.170  1.00  0.00           H
ATOM   4675  HB2 LEU A 874      48.570  44.380  37.550  1.00  0.00           H
ATOM   4676  CG  LEU A 874      49.940  43.770  39.200  1.00  0.00           C
ATOM   4677  HG  LEU A 874      50.980  44.080  38.970  1.00  0.00           H
ATOM   4678  CD1 LEU A 874      49.380  45.020  39.870  1.00  0.00           C
ATOM   4679 HD11 LEU A 874      49.950  45.150  40.820  1.00  0.00           H
ATOM   4680 HD12 LEU A 874      48.320  44.920  40.190  1.00  0.00           H
ATOM   4681 HD13 LEU A 874      49.480  45.980  39.330  1.00  0.00           H
ATOM   4682  CD2 LEU A 874      49.930  42.630  40.220  1.00  0.00           C
ATOM   4683 HD21 LEU A 874      50.570  42.800  41.110  1.00  0.00           H
ATOM   4684 HD22 LEU A 874      50.300  41.650  39.820  1.00  0.00           H
ATOM   4685 HD23 LEU A 874      48.940  42.450  40.650  1.00  0.00           H
ATOM   4686  C   LEU A 874      49.300  42.420  35.570  1.00  0.00           C
ATOM   4687  O   LEU A 874      48.320  42.890  35.050  1.00  0.00           O
ATOM   4688  N   LYS A 875      49.690  41.200  35.120  1.00  0.00           N
ATOM   4689  HN  LYS A 875      50.540  40.870  35.530  1.00  0.00           H
ATOM   4690  CA  LYS A 875      49.070  40.480  34.030  1.00  0.00           C
ATOM   4691  HA  LYS A 875      49.030  41.190  33.220  1.00  0.00           H
ATOM   4692  CB  LYS A 875      49.870  39.230  33.540  1.00  0.00           C
ATOM   4693  HB1 LYS A 875      50.230  38.530  34.340  1.00  0.00           H
ATOM   4694  HB2 LYS A 875      50.880  39.580  33.230  1.00  0.00           H
ATOM   4695  CG  LYS A 875      49.330  38.410  32.270  1.00  0.00           C
ATOM   4696  HG1 LYS A 875      49.440  39.060  31.380  1.00  0.00           H
ATOM   4697  HG2 LYS A 875      48.260  38.150  32.390  1.00  0.00           H
ATOM   4698  CD  LYS A 875      50.030  37.090  32.010  1.00  0.00           C
ATOM   4699  HD1 LYS A 875      51.060  37.480  32.100  1.00  0.00           H
ATOM   4700  HD2 LYS A 875      49.890  36.800  30.940  1.00  0.00           H
ATOM   4701  CE  LYS A 875      49.630  36.040  32.980  1.00  0.00           C
ATOM   4702  HE1 LYS A 875      48.650  35.630  32.650  1.00  0.00           H
ATOM   4703  HE2 LYS A 875      49.510  36.460  34.000  1.00  0.00           H
ATOM   4704  NZ  LYS A 875      50.550  34.880  33.140  1.00  0.00           N
ATOM   4705  HZ1 LYS A 875      51.540  35.180  33.230  1.00  0.00           H
ATOM   4706  HZ2 LYS A 875      50.580  34.310  32.270  1.00  0.00           H
ATOM   4707  HZ3 LYS A 875      50.290  34.320  33.980  1.00  0.00           H
ATOM   4708  C   LYS A 875      47.570  40.000  34.130  1.00  0.00           C
ATOM   4709  O   LYS A 875      46.860  39.960  33.100  1.00  0.00           O
ATOM   4710  N   LYS A 876      47.190  39.580  35.360  1.00  0.00           N
ATOM   4711  HN  LYS A 876      47.870  39.640  36.090  1.00  0.00           H
ATOM   4712  CA  LYS A 876      45.880  39.080  35.650  1.00  0.00           C
ATOM   4713  HA  LYS A 876      45.400  38.800  34.730  1.00  0.00           H
ATOM   4714  CB  LYS A 876      45.880  37.830  36.570  1.00  0.00           C
ATOM   4715  HB1 LYS A 876      44.820  37.520  36.760  1.00  0.00           H
ATOM   4716  HB2 LYS A 876      46.410  38.110  37.510  1.00  0.00           H
ATOM   4717  CG  LYS A 876      46.610  36.730  35.850  1.00  0.00           C
ATOM   4718  HG1 LYS A 876      47.620  37.010  35.490  1.00  0.00           H
ATOM   4719  HG2 LYS A 876      45.920  36.440  35.030  1.00  0.00           H
ATOM   4720  CD  LYS A 876      46.750  35.480  36.720  1.00  0.00           C
ATOM   4721  HD1 LYS A 876      46.950  34.660  35.980  1.00  0.00           H
ATOM   4722  HD2 LYS A 876      45.800  35.150  37.170  1.00  0.00           H
ATOM   4723  CE  LYS A 876      47.830  35.480  37.830  1.00  0.00           C
ATOM   4724  HE1 LYS A 876      47.930  36.500  38.260  1.00  0.00           H
ATOM   4725  HE2 LYS A 876      48.820  35.190  37.410  1.00  0.00           H
ATOM   4726  NZ  LYS A 876      47.500  34.470  38.860  1.00  0.00           N
ATOM   4727  HZ1 LYS A 876      48.450  34.090  39.060  1.00  0.00           H
ATOM   4728  HZ2 LYS A 876      46.970  33.730  38.330  1.00  0.00           H
ATOM   4729  HZ3 LYS A 876      46.950  34.760  39.680  1.00  0.00           H
ATOM   4730  C   LYS A 876      45.020  40.240  36.300  1.00  0.00           C
ATOM   4731  O   LYS A 876      45.500  40.980  37.120  1.00  0.00           O
ATOM   4732  N   GLY A 877      43.740  40.250  36.040  1.00  0.00           N
ATOM   4733  HN  GLY A 877      43.300  39.570  35.460  1.00  0.00           H
ATOM   4734  CA  GLY A 877      42.740  41.080  36.710  1.00  0.00           C
ATOM   4735  HA1 GLY A 877      41.740  40.760  36.460  1.00  0.00           H
ATOM   4736  HA2 GLY A 877      42.910  42.080  36.340  1.00  0.00           H
ATOM   4737  C   GLY A 877      42.690  41.090  38.250  1.00  0.00           C
ATOM   4738  O   GLY A 877      43.340  40.330  38.910  1.00  0.00           O
ATOM   4739  N   ALA A 878      42.080  42.180  38.780  1.00  0.00           N
ATOM   4740  HN  ALA A 878      41.790  42.910  38.180  1.00  0.00           H
ATOM   4741  CA  ALA A 878      41.920  42.420  40.210  1.00  0.00           C
ATOM   4742  HA  ALA A 878      42.460  41.720  40.830  1.00  0.00           H
ATOM   4743  CB  ALA A 878      42.300  43.860  40.470  1.00  0.00           C
ATOM   4744  HB1 ALA A 878      43.410  43.880  40.410  1.00  0.00           H
ATOM   4745  HB2 ALA A 878      42.010  44.240  41.460  1.00  0.00           H
ATOM   4746  HB3 ALA A 878      41.930  44.500  39.640  1.00  0.00           H
ATOM   4747  C   ALA A 878      40.520  42.230  40.730  1.00  0.00           C
ATOM   4748  O   ALA A 878      40.150  41.230  41.310  1.00  0.00           O
ATOM   4749  N   GLY A 879      39.680  43.220  40.570  1.00  0.00           N
ATOM   4750  HN  GLY A 879      39.900  43.980  39.960  1.00  0.00           H
ATOM   4751  CA  GLY A 879      38.290  43.270  41.120  1.00  0.00           C
ATOM   4752  HA1 GLY A 879      37.930  42.260  41.240  1.00  0.00           H
ATOM   4753  HA2 GLY A 879      37.590  43.760  40.440  1.00  0.00           H
ATOM   4754  C   GLY A 879      38.290  44.000  42.440  1.00  0.00           C
ATOM   4755  O   GLY A 879      38.090  43.460  43.530  1.00  0.00           O
ATOM   4756  N   TYR A 880      38.420  45.310  42.400  1.00  0.00           N
ATOM   4757  HN  TYR A 880      38.570  45.780  41.540  1.00  0.00           H
ATOM   4758  CA  TYR A 880      38.360  46.180  43.640  1.00  0.00           C
ATOM   4759  HA  TYR A 880      39.290  46.020  44.180  1.00  0.00           H
ATOM   4760  CB  TYR A 880      38.340  47.730  43.160  1.00  0.00           C
ATOM   4761  HB1 TYR A 880      38.310  48.280  44.130  1.00  0.00           H
ATOM   4762  HB2 TYR A 880      37.430  47.850  42.530  1.00  0.00           H
ATOM   4763  CG  TYR A 880      39.490  48.250  42.430  1.00  0.00           C
ATOM   4764  CD1 TYR A 880      39.230  49.240  41.430  1.00  0.00           C
ATOM   4765  HD1 TYR A 880      38.200  49.530  41.400  1.00  0.00           H
ATOM   4766  CE1 TYR A 880      40.260  49.910  40.710  1.00  0.00           C
ATOM   4767  HE1 TYR A 880      40.020  50.630  39.940  1.00  0.00           H
ATOM   4768  CZ  TYR A 880      41.590  49.490  40.930  1.00  0.00           C
ATOM   4769  OH  TYR A 880      42.580  50.030  40.090  1.00  0.00           O
ATOM   4770  HH  TYR A 880      42.240  50.640  39.440  1.00  0.00           H
ATOM   4771  CD2 TYR A 880      40.830  47.900  42.640  1.00  0.00           C
ATOM   4772  HD2 TYR A 880      41.080  47.170  43.400  1.00  0.00           H
ATOM   4773  CE2 TYR A 880      41.880  48.450  41.820  1.00  0.00           C
ATOM   4774  HE2 TYR A 880      42.890  48.100  41.910  1.00  0.00           H
ATOM   4775  C   TYR A 880      37.180  46.030  44.580  1.00  0.00           C
ATOM   4776  O   TYR A 880      37.360  46.000  45.780  1.00  0.00           O
ATOM   4777  N   HSD A 881      35.970  45.790  44.010  1.00  0.00           N
ATOM   4778  HN  HSD A 881      35.900  45.720  43.020  1.00  0.00           H
ATOM   4779  CA  HSD A 881      34.780  45.530  44.780  1.00  0.00           C
ATOM   4780  HA  HSD A 881      34.670  46.400  45.410  1.00  0.00           H
ATOM   4781  CB  HSD A 881      33.540  45.320  43.940  1.00  0.00           C
ATOM   4782  HB1 HSD A 881      32.780  44.970  44.680  1.00  0.00           H
ATOM   4783  HB2 HSD A 881      33.660  44.590  43.110  1.00  0.00           H
ATOM   4784  ND1 HSD A 881      32.450  46.520  42.080  1.00  0.00           N
ATOM   4785  HD1 HSD A 881      32.520  45.650  41.580  1.00  0.00           H
ATOM   4786  CG  HSD A 881      32.920  46.550  43.370  1.00  0.00           C
ATOM   4787  CE1 HSD A 881      31.930  47.770  41.840  1.00  0.00           C
ATOM   4788  HE1 HSD A 881      31.610  48.070  40.840  1.00  0.00           H
ATOM   4789  NE2 HSD A 881      32.010  48.560  42.890  1.00  0.00           N
ATOM   4790  CD2 HSD A 881      32.620  47.780  43.840  1.00  0.00           C
ATOM   4791  HD2 HSD A 881      33.050  48.350  44.650  1.00  0.00           H
ATOM   4792  C   HSD A 881      34.850  44.390  45.730  1.00  0.00           C
ATOM   4793  O   HSD A 881      34.330  44.470  46.860  1.00  0.00           O
ATOM   4794  N   LEU A 882      35.310  43.270  45.240  1.00  0.00           N
ATOM   4795  HN  LEU A 882      35.530  43.180  44.270  1.00  0.00           H
ATOM   4796  CA  LEU A 882      35.610  42.060  46.030  1.00  0.00           C
ATOM   4797  HA  LEU A 882      34.630  41.690  46.310  1.00  0.00           H
ATOM   4798  CB  LEU A 882      36.290  41.030  45.060  1.00  0.00           C
ATOM   4799  HB1 LEU A 882      36.360  40.100  45.670  1.00  0.00           H
ATOM   4800  HB2 LEU A 882      37.250  41.490  44.730  1.00  0.00           H
ATOM   4801  CG  LEU A 882      35.470  40.610  43.810  1.00  0.00           C
ATOM   4802  HG  LEU A 882      35.640  41.370  43.000  1.00  0.00           H
ATOM   4803  CD1 LEU A 882      36.210  39.370  43.220  1.00  0.00           C
ATOM   4804 HD11 LEU A 882      36.390  38.520  43.920  1.00  0.00           H
ATOM   4805 HD12 LEU A 882      37.210  39.530  42.770  1.00  0.00           H
ATOM   4806 HD13 LEU A 882      35.680  38.960  42.330  1.00  0.00           H
ATOM   4807  CD2 LEU A 882      33.980  40.280  43.960  1.00  0.00           C
ATOM   4808 HD21 LEU A 882      33.790  39.190  43.970  1.00  0.00           H
ATOM   4809 HD22 LEU A 882      33.450  40.400  42.990  1.00  0.00           H
ATOM   4810 HD23 LEU A 882      33.330  40.770  44.720  1.00  0.00           H
ATOM   4811  C   LEU A 882      36.520  42.250  47.210  1.00  0.00           C
ATOM   4812  O   LEU A 882      36.350  41.720  48.290  1.00  0.00           O
ATOM   4813  N   ASP A 883      37.570  43.100  47.080  1.00  0.00           N
ATOM   4814  HN  ASP A 883      37.830  43.470  46.200  1.00  0.00           H
ATOM   4815  CA  ASP A 883      38.400  43.500  48.280  1.00  0.00           C
ATOM   4816  HA  ASP A 883      38.720  42.590  48.750  1.00  0.00           H
ATOM   4817  CB  ASP A 883      39.560  44.360  47.790  1.00  0.00           C
ATOM   4818  HB1 ASP A 883      39.960  44.650  48.780  1.00  0.00           H
ATOM   4819  HB2 ASP A 883      39.110  45.230  47.260  1.00  0.00           H
ATOM   4820  CG  ASP A 883      40.530  43.580  47.060  1.00  0.00           C
ATOM   4821  OD1 ASP A 883      40.480  42.530  46.490  1.00  0.00           O
ATOM   4822  OD2 ASP A 883      41.790  44.100  47.170  1.00  0.00           O
ATOM   4823  HD2 ASP A 883      42.420  43.420  46.920  1.00  0.00           H
ATOM   4824  C   ASP A 883      37.470  44.350  49.290  1.00  0.00           C
ATOM   4825  O   ASP A 883      37.510  44.120  50.470  1.00  0.00           O
ATOM   4826  N   LEU A 884      36.700  45.350  48.750  1.00  0.00           N
ATOM   4827  HN  LEU A 884      36.810  45.480  47.770  1.00  0.00           H
ATOM   4828  CA  LEU A 884      35.680  46.090  49.470  1.00  0.00           C
ATOM   4829  HA  LEU A 884      36.220  46.690  50.180  1.00  0.00           H
ATOM   4830  CB  LEU A 884      35.100  47.210  48.610  1.00  0.00           C
ATOM   4831  HB1 LEU A 884      34.750  46.740  47.660  1.00  0.00           H
ATOM   4832  HB2 LEU A 884      35.960  47.860  48.330  1.00  0.00           H
ATOM   4833  CG  LEU A 884      33.980  48.090  49.290  1.00  0.00           C
ATOM   4834  HG  LEU A 884      33.160  47.410  49.550  1.00  0.00           H
ATOM   4835  CD1 LEU A 884      34.500  48.740  50.610  1.00  0.00           C
ATOM   4836 HD11 LEU A 884      34.770  48.040  51.440  1.00  0.00           H
ATOM   4837 HD12 LEU A 884      33.670  49.330  51.060  1.00  0.00           H
ATOM   4838 HD13 LEU A 884      35.450  49.270  50.390  1.00  0.00           H
ATOM   4839  CD2 LEU A 884      33.410  49.090  48.320  1.00  0.00           C
ATOM   4840 HD21 LEU A 884      32.750  49.840  48.810  1.00  0.00           H
ATOM   4841 HD22 LEU A 884      32.940  48.510  47.500  1.00  0.00           H
ATOM   4842 HD23 LEU A 884      34.160  49.720  47.800  1.00  0.00           H
ATOM   4843  C   LEU A 884      34.450  45.360  50.250  1.00  0.00           C
ATOM   4844  O   LEU A 884      34.110  45.730  51.360  1.00  0.00           O
ATOM   4845  N   LEU A 885      33.860  44.360  49.580  1.00  0.00           N
ATOM   4846  HN  LEU A 885      34.030  44.110  48.630  1.00  0.00           H
ATOM   4847  CA  LEU A 885      32.920  43.370  50.190  1.00  0.00           C
ATOM   4848  HA  LEU A 885      32.070  43.920  50.580  1.00  0.00           H
ATOM   4849  CB  LEU A 885      32.430  42.470  49.000  1.00  0.00           C
ATOM   4850  HB1 LEU A 885      33.260  41.740  48.840  1.00  0.00           H
ATOM   4851  HB2 LEU A 885      32.270  43.010  48.050  1.00  0.00           H
ATOM   4852  CG  LEU A 885      31.080  41.830  49.250  1.00  0.00           C
ATOM   4853  HG  LEU A 885      31.130  41.520  50.310  1.00  0.00           H
ATOM   4854  CD1 LEU A 885      29.930  42.830  49.110  1.00  0.00           C
ATOM   4855 HD11 LEU A 885      28.960  42.300  49.090  1.00  0.00           H
ATOM   4856 HD12 LEU A 885      30.140  43.250  48.100  1.00  0.00           H
ATOM   4857 HD13 LEU A 885      29.950  43.630  49.870  1.00  0.00           H
ATOM   4858  CD2 LEU A 885      30.790  40.550  48.380  1.00  0.00           C
ATOM   4859 HD21 LEU A 885      30.590  40.710  47.300  1.00  0.00           H
ATOM   4860 HD22 LEU A 885      29.910  40.030  48.780  1.00  0.00           H
ATOM   4861 HD23 LEU A 885      31.640  39.820  48.450  1.00  0.00           H
ATOM   4862  C   LEU A 885      33.530  42.660  51.330  1.00  0.00           C
ATOM   4863  O   LEU A 885      33.080  42.550  52.430  1.00  0.00           O
ATOM   4864  N   MET A 886      34.710  42.100  51.040  1.00  0.00           N
ATOM   4865  HN  MET A 886      35.140  42.090  50.130  1.00  0.00           H
ATOM   4866  CA  MET A 886      35.450  41.350  52.040  1.00  0.00           C
ATOM   4867  HA  MET A 886      34.800  40.600  52.480  1.00  0.00           H
ATOM   4868  CB  MET A 886      36.660  40.640  51.440  1.00  0.00           C
ATOM   4869  HB1 MET A 886      37.530  40.660  52.130  1.00  0.00           H
ATOM   4870  HB2 MET A 886      37.080  41.300  50.660  1.00  0.00           H
ATOM   4871  CG  MET A 886      36.420  39.290  50.850  1.00  0.00           C
ATOM   4872  HG1 MET A 886      37.430  38.960  50.490  1.00  0.00           H
ATOM   4873  HG2 MET A 886      35.750  39.260  49.960  1.00  0.00           H
ATOM   4874  SD  MET A 886      35.720  38.060  52.130  1.00  0.00           S
ATOM   4875  CE  MET A 886      37.370  37.870  52.970  1.00  0.00           C
ATOM   4876  HE1 MET A 886      38.170  37.540  52.280  1.00  0.00           H
ATOM   4877  HE2 MET A 886      37.260  36.980  53.620  1.00  0.00           H
ATOM   4878  HE3 MET A 886      37.730  38.800  53.450  1.00  0.00           H
ATOM   4879  C   MET A 886      35.860  42.160  53.270  1.00  0.00           C
ATOM   4880  O   MET A 886      35.380  41.810  54.340  1.00  0.00           O
ATOM   4881  N   VAL A 887      36.630  43.310  53.100  1.00  0.00           N
ATOM   4882  HN  VAL A 887      37.080  43.540  52.250  1.00  0.00           H
ATOM   4883  CA  VAL A 887      36.980  44.140  54.260  1.00  0.00           C
ATOM   4884  HA  VAL A 887      37.550  43.530  54.960  1.00  0.00           H
ATOM   4885  CB  VAL A 887      38.020  45.200  53.810  1.00  0.00           C
ATOM   4886  HB  VAL A 887      38.680  44.720  53.050  1.00  0.00           H
ATOM   4887  CG1 VAL A 887      37.440  46.430  53.090  1.00  0.00           C
ATOM   4888 HG11 VAL A 887      38.260  47.050  52.640  1.00  0.00           H
ATOM   4889 HG12 VAL A 887      36.770  47.040  53.720  1.00  0.00           H
ATOM   4890 HG13 VAL A 887      36.860  46.070  52.210  1.00  0.00           H
ATOM   4891  CG2 VAL A 887      38.850  45.760  54.980  1.00  0.00           C
ATOM   4892 HG21 VAL A 887      39.480  46.630  54.690  1.00  0.00           H
ATOM   4893 HG22 VAL A 887      39.670  45.030  55.190  1.00  0.00           H
ATOM   4894 HG23 VAL A 887      38.220  46.010  55.860  1.00  0.00           H
ATOM   4895  C   VAL A 887      35.810  44.730  55.060  1.00  0.00           C
ATOM   4896  O   VAL A 887      35.750  44.660  56.270  1.00  0.00           O
ATOM   4897  N   GLY A 888      34.810  45.320  54.400  1.00  0.00           N
ATOM   4898  HN  GLY A 888      34.920  45.400  53.410  1.00  0.00           H
ATOM   4899  CA  GLY A 888      33.630  45.910  55.070  1.00  0.00           C
ATOM   4900  HA1 GLY A 888      32.910  46.100  54.290  1.00  0.00           H
ATOM   4901  HA2 GLY A 888      33.930  46.780  55.640  1.00  0.00           H
ATOM   4902  C   GLY A 888      32.910  44.900  56.000  1.00  0.00           C
ATOM   4903  O   GLY A 888      32.420  45.220  57.110  1.00  0.00           O
ATOM   4904  N   VAL A 889      32.720  43.670  55.500  1.00  0.00           N
ATOM   4905  HN  VAL A 889      33.000  43.510  54.550  1.00  0.00           H
ATOM   4906  CA  VAL A 889      32.270  42.530  56.340  1.00  0.00           C
ATOM   4907  HA  VAL A 889      31.340  42.790  56.810  1.00  0.00           H
ATOM   4908  CB  VAL A 889      31.920  41.370  55.380  1.00  0.00           C
ATOM   4909  HB  VAL A 889      32.810  41.170  54.740  1.00  0.00           H
ATOM   4910  CG1 VAL A 889      31.650  40.000  56.130  1.00  0.00           C
ATOM   4911 HG11 VAL A 889      31.500  39.190  55.380  1.00  0.00           H
ATOM   4912 HG12 VAL A 889      30.760  40.030  56.800  1.00  0.00           H
ATOM   4913 HG13 VAL A 889      32.550  39.680  56.690  1.00  0.00           H
ATOM   4914  CG2 VAL A 889      30.750  41.650  54.530  1.00  0.00           C
ATOM   4915 HG21 VAL A 889      30.540  40.760  53.900  1.00  0.00           H
ATOM   4916 HG22 VAL A 889      30.840  42.490  53.810  1.00  0.00           H
ATOM   4917 HG23 VAL A 889      29.870  41.770  55.190  1.00  0.00           H
ATOM   4918  C   VAL A 889      33.220  42.080  57.440  1.00  0.00           C
ATOM   4919  O   VAL A 889      32.870  41.970  58.590  1.00  0.00           O
ATOM   4920  N   MET A 890      34.540  41.940  57.150  1.00  0.00           N
ATOM   4921  HN  MET A 890      34.870  42.090  56.220  1.00  0.00           H
ATOM   4922  CA  MET A 890      35.560  41.820  58.150  1.00  0.00           C
ATOM   4923  HA  MET A 890      35.460  40.870  58.670  1.00  0.00           H
ATOM   4924  CB  MET A 890      36.970  42.030  57.640  1.00  0.00           C
ATOM   4925  HB1 MET A 890      37.700  41.930  58.480  1.00  0.00           H
ATOM   4926  HB2 MET A 890      37.240  42.990  57.150  1.00  0.00           H
ATOM   4927  CG  MET A 890      37.430  40.980  56.620  1.00  0.00           C
ATOM   4928  HG1 MET A 890      38.430  41.250  56.220  1.00  0.00           H
ATOM   4929  HG2 MET A 890      36.830  40.950  55.680  1.00  0.00           H
ATOM   4930  SD  MET A 890      37.520  39.290  57.340  1.00  0.00           S
ATOM   4931  CE  MET A 890      35.880  38.820  56.850  1.00  0.00           C
ATOM   4932  HE1 MET A 890      35.300  38.490  57.740  1.00  0.00           H
ATOM   4933  HE2 MET A 890      35.940  37.840  56.330  1.00  0.00           H
ATOM   4934  HE3 MET A 890      35.290  39.520  56.230  1.00  0.00           H
ATOM   4935  C   MET A 890      35.530  42.910  59.220  1.00  0.00           C
ATOM   4936  O   MET A 890      35.670  42.630  60.390  1.00  0.00           O
ATOM   4937  N   LEU A 891      35.390  44.140  58.880  1.00  0.00           N
ATOM   4938  HN  LEU A 891      35.510  44.380  57.910  1.00  0.00           H
ATOM   4939  CA  LEU A 891      35.150  45.180  59.910  1.00  0.00           C
ATOM   4940  HA  LEU A 891      36.030  45.270  60.540  1.00  0.00           H
ATOM   4941  CB  LEU A 891      35.140  46.450  59.100  1.00  0.00           C
ATOM   4942  HB1 LEU A 891      34.500  46.460  58.200  1.00  0.00           H
ATOM   4943  HB2 LEU A 891      36.200  46.550  58.760  1.00  0.00           H
ATOM   4944  CG  LEU A 891      34.840  47.860  59.870  1.00  0.00           C
ATOM   4945  HG  LEU A 891      35.420  47.760  60.810  1.00  0.00           H
ATOM   4946  CD1 LEU A 891      35.540  49.030  59.080  1.00  0.00           C
ATOM   4947 HD11 LEU A 891      35.090  49.230  58.080  1.00  0.00           H
ATOM   4948 HD12 LEU A 891      36.600  48.740  59.020  1.00  0.00           H
ATOM   4949 HD13 LEU A 891      35.350  49.880  59.790  1.00  0.00           H
ATOM   4950  CD2 LEU A 891      33.390  48.080  60.100  1.00  0.00           C
ATOM   4951 HD21 LEU A 891      32.830  47.950  59.150  1.00  0.00           H
ATOM   4952 HD22 LEU A 891      33.290  49.140  60.430  1.00  0.00           H
ATOM   4953 HD23 LEU A 891      32.900  47.480  60.890  1.00  0.00           H
ATOM   4954  C   LEU A 891      34.020  44.980  60.840  1.00  0.00           C
ATOM   4955  O   LEU A 891      34.110  45.280  62.000  1.00  0.00           O
ATOM   4956  N   GLY A 892      32.840  44.510  60.340  1.00  0.00           N
ATOM   4957  HN  GLY A 892      32.800  44.400  59.350  1.00  0.00           H
ATOM   4958  CA  GLY A 892      31.700  44.100  61.110  1.00  0.00           C
ATOM   4959  HA1 GLY A 892      31.020  43.910  60.300  1.00  0.00           H
ATOM   4960  HA2 GLY A 892      31.370  44.950  61.710  1.00  0.00           H
ATOM   4961  C   GLY A 892      31.890  42.940  62.050  1.00  0.00           C
ATOM   4962  O   GLY A 892      31.470  42.970  63.210  1.00  0.00           O
ATOM   4963  N   VAL A 893      32.590  41.920  61.530  1.00  0.00           N
ATOM   4964  HN  VAL A 893      33.050  42.010  60.640  1.00  0.00           H
ATOM   4965  CA  VAL A 893      33.080  40.750  62.280  1.00  0.00           C
ATOM   4966  HA  VAL A 893      32.170  40.380  62.730  1.00  0.00           H
ATOM   4967  CB  VAL A 893      33.580  39.580  61.360  1.00  0.00           C
ATOM   4968  HB  VAL A 893      34.440  39.890  60.740  1.00  0.00           H
ATOM   4969  CG1 VAL A 893      34.230  38.480  62.250  1.00  0.00           C
ATOM   4970 HG11 VAL A 893      33.550  38.300  63.110  1.00  0.00           H
ATOM   4971 HG12 VAL A 893      35.240  38.720  62.650  1.00  0.00           H
ATOM   4972 HG13 VAL A 893      34.290  37.550  61.660  1.00  0.00           H
ATOM   4973  CG2 VAL A 893      32.380  39.140  60.510  1.00  0.00           C
ATOM   4974 HG21 VAL A 893      31.510  38.860  61.150  1.00  0.00           H
ATOM   4975 HG22 VAL A 893      32.700  38.310  59.850  1.00  0.00           H
ATOM   4976 HG23 VAL A 893      32.010  39.920  59.800  1.00  0.00           H
ATOM   4977  C   VAL A 893      34.040  41.160  63.370  1.00  0.00           C
ATOM   4978  O   VAL A 893      33.880  40.860  64.550  1.00  0.00           O
ATOM   4979  N   CYS A 894      34.980  42.100  63.040  1.00  0.00           N
ATOM   4980  HN  CYS A 894      35.270  42.160  62.080  1.00  0.00           H
ATOM   4981  CA  CYS A 894      35.830  42.700  64.010  1.00  0.00           C
ATOM   4982  HA  CYS A 894      36.350  41.910  64.540  1.00  0.00           H
ATOM   4983  CB  CYS A 894      36.900  43.680  63.480  1.00  0.00           C
ATOM   4984  HB1 CYS A 894      37.360  44.260  64.320  1.00  0.00           H
ATOM   4985  HB2 CYS A 894      36.410  44.400  62.790  1.00  0.00           H
ATOM   4986  SG  CYS A 894      38.270  42.720  62.630  1.00  0.00           S
ATOM   4987  HG1 CYS A 894      37.430  42.010  61.900  1.00  0.00           H
ATOM   4988  C   CYS A 894      35.170  43.520  65.010  1.00  0.00           C
ATOM   4989  O   CYS A 894      35.440  43.500  66.180  1.00  0.00           O
ATOM   4990  N   SER A 895      34.150  44.310  64.660  1.00  0.00           N
ATOM   4991  HN  SER A 895      33.960  44.290  63.680  1.00  0.00           H
ATOM   4992  CA  SER A 895      33.350  45.140  65.580  1.00  0.00           C
ATOM   4993  HA  SER A 895      34.030  45.770  66.140  1.00  0.00           H
ATOM   4994  CB  SER A 895      32.360  46.110  64.920  1.00  0.00           C
ATOM   4995  HB1 SER A 895      31.920  46.930  65.540  1.00  0.00           H
ATOM   4996  HB2 SER A 895      31.540  45.500  64.490  1.00  0.00           H
ATOM   4997  OG  SER A 895      32.910  46.870  63.850  1.00  0.00           O
ATOM   4998  HG1 SER A 895      33.190  46.190  63.220  1.00  0.00           H
ATOM   4999  C   SER A 895      32.510  44.400  66.630  1.00  0.00           C
ATOM   5000  O   SER A 895      32.670  44.660  67.810  1.00  0.00           O
ATOM   5001  N   VAL A 896      31.700  43.340  66.300  1.00  0.00           N
ATOM   5002  HN  VAL A 896      31.650  43.010  65.360  1.00  0.00           H
ATOM   5003  CA  VAL A 896      30.990  42.540  67.250  1.00  0.00           C
ATOM   5004  HA  VAL A 896      30.450  43.200  67.920  1.00  0.00           H
ATOM   5005  CB  VAL A 896      29.890  41.660  66.670  1.00  0.00           C
ATOM   5006  HB  VAL A 896      30.300  40.730  66.220  1.00  0.00           H
ATOM   5007  CG1 VAL A 896      29.020  41.160  67.870  1.00  0.00           C
ATOM   5008 HG11 VAL A 896      29.600  40.390  68.410  1.00  0.00           H
ATOM   5009 HG12 VAL A 896      28.080  40.740  67.460  1.00  0.00           H
ATOM   5010 HG13 VAL A 896      28.780  41.930  68.640  1.00  0.00           H
ATOM   5011  CG2 VAL A 896      29.030  42.290  65.520  1.00  0.00           C
ATOM   5012 HG21 VAL A 896      29.620  42.460  64.600  1.00  0.00           H
ATOM   5013 HG22 VAL A 896      28.560  43.270  65.790  1.00  0.00           H
ATOM   5014 HG23 VAL A 896      28.200  41.620  65.230  1.00  0.00           H
ATOM   5015  C   VAL A 896      31.970  41.690  68.170  1.00  0.00           C
ATOM   5016  O   VAL A 896      31.700  41.450  69.340  1.00  0.00           O
ATOM   5017  N   MET A 897      33.150  41.220  67.570  1.00  0.00           N
ATOM   5018  HN  MET A 897      33.290  41.230  66.580  1.00  0.00           H
ATOM   5019  CA  MET A 897      34.090  40.420  68.310  1.00  0.00           C
ATOM   5020  HA  MET A 897      33.670  39.590  68.860  1.00  0.00           H
ATOM   5021  CB  MET A 897      34.970  39.690  67.210  1.00  0.00           C
ATOM   5022  HB1 MET A 897      35.820  39.290  67.810  1.00  0.00           H
ATOM   5023  HB2 MET A 897      35.350  40.460  66.520  1.00  0.00           H
ATOM   5024  CG  MET A 897      34.270  38.520  66.540  1.00  0.00           C
ATOM   5025  HG1 MET A 897      34.730  38.270  65.570  1.00  0.00           H
ATOM   5026  HG2 MET A 897      33.210  38.760  66.290  1.00  0.00           H
ATOM   5027  SD  MET A 897      34.210  36.910  67.480  1.00  0.00           S
ATOM   5028  CE  MET A 897      35.940  36.470  67.100  1.00  0.00           C
ATOM   5029  HE1 MET A 897      36.450  35.530  67.440  1.00  0.00           H
ATOM   5030  HE2 MET A 897      36.660  37.180  67.580  1.00  0.00           H
ATOM   5031  HE3 MET A 897      36.140  36.590  66.020  1.00  0.00           H
ATOM   5032  C   MET A 897      34.900  41.210  69.280  1.00  0.00           C
ATOM   5033  O   MET A 897      35.240  40.710  70.360  1.00  0.00           O
ATOM   5034  N   GLY A 898      35.190  42.450  68.960  1.00  0.00           N
ATOM   5035  HN  GLY A 898      34.760  42.850  68.160  1.00  0.00           H
ATOM   5036  CA  GLY A 898      36.050  43.290  69.840  1.00  0.00           C
ATOM   5037  HA1 GLY A 898      36.050  42.850  70.820  1.00  0.00           H
ATOM   5038  HA2 GLY A 898      35.620  44.270  69.720  1.00  0.00           H
ATOM   5039  C   GLY A 898      37.500  43.260  69.340  1.00  0.00           C
ATOM   5040  O   GLY A 898      38.390  43.370  70.180  1.00  0.00           O
ATOM   5041  N   LEU A 899      37.730  43.180  68.010  1.00  0.00           N
ATOM   5042  HN  LEU A 899      37.020  43.010  67.320  1.00  0.00           H
ATOM   5043  CA  LEU A 899      39.090  43.230  67.500  1.00  0.00           C
ATOM   5044  HA  LEU A 899      39.770  43.030  68.320  1.00  0.00           H
ATOM   5045  CB  LEU A 899      39.340  42.220  66.320  1.00  0.00           C
ATOM   5046  HB1 LEU A 899      40.380  42.360  65.930  1.00  0.00           H
ATOM   5047  HB2 LEU A 899      38.680  42.490  65.470  1.00  0.00           H
ATOM   5048  CG  LEU A 899      39.020  40.680  66.510  1.00  0.00           C
ATOM   5049  HG  LEU A 899      38.100  40.560  67.120  1.00  0.00           H
ATOM   5050  CD1 LEU A 899      38.820  40.150  65.090  1.00  0.00           C
ATOM   5051 HD11 LEU A 899      37.830  40.360  64.630  1.00  0.00           H
ATOM   5052 HD12 LEU A 899      38.960  39.050  65.120  1.00  0.00           H
ATOM   5053 HD13 LEU A 899      39.630  40.520  64.430  1.00  0.00           H
ATOM   5054  CD2 LEU A 899      40.240  40.040  67.200  1.00  0.00           C
ATOM   5055 HD21 LEU A 899      40.220  40.070  68.310  1.00  0.00           H
ATOM   5056 HD22 LEU A 899      41.160  40.500  66.770  1.00  0.00           H
ATOM   5057 HD23 LEU A 899      40.320  38.970  66.910  1.00  0.00           H
ATOM   5058  C   LEU A 899      39.270  44.710  66.990  1.00  0.00           C
ATOM   5059  O   LEU A 899      38.220  45.360  66.770  1.00  0.00           O
ATOM   5060  N   PRO A 900      40.460  45.340  66.920  1.00  0.00           N
[truncated: 7,490,634 more chars]
