# Supplementary material for: CryoEM and computational modeling structural insights into the pH regulator NBCn1
Source: Nat Commun. 2025 Nov 11;16:9932. doi: 10.1038/s41467-025-64868-z (PMC12606367; doi:10.1038/s41467-025-64868-z)
Supplement: Supplementary file 8 — Supplementary Data 6 [file 41467_2025_64868_MOESM8_ESM.zip › 1us_unrestr_MD_OF_IF_transition_apoNBCn1/transition_rep2_traj4_last.pdb]

REMARK    GENERATED BY TRJCONV
TITLE     Title t= 1000000.00000 step= 500000000
REMARK    THIS IS A SIMULATION BOX
CRYST1   96.825   96.825  103.385  90.00  90.00  90.00 P 1           1
MODEL        1
ATOM      1  N   LEU A 585      32.250  32.480  42.170  1.00  0.00           N
ATOM      2  HT1 LEU A 585      33.090  32.430  41.570  1.00  0.00           H
ATOM      3  HT2 LEU A 585      31.920  33.450  42.030  1.00  0.00           H
ATOM      4  HT3 LEU A 585      31.500  31.870  41.770  1.00  0.00           H
ATOM      5  CA  LEU A 585      32.340  32.270  43.650  1.00  0.00           C
ATOM      6  HA  LEU A 585      33.320  32.690  43.820  1.00  0.00           H
ATOM      7  CB  LEU A 585      31.210  32.940  44.490  1.00  0.00           C
ATOM      8  HB1 LEU A 585      30.380  32.230  44.330  1.00  0.00           H
ATOM      9  HB2 LEU A 585      31.020  34.000  44.220  1.00  0.00           H
ATOM     10  CG  LEU A 585      31.400  33.080  46.090  1.00  0.00           C
ATOM     11  HG  LEU A 585      31.420  32.120  46.650  1.00  0.00           H
ATOM     12  CD1 LEU A 585      32.730  33.740  46.500  1.00  0.00           C
ATOM     13 HD11 LEU A 585      32.890  34.750  46.060  1.00  0.00           H
ATOM     14 HD12 LEU A 585      33.580  33.150  46.130  1.00  0.00           H
ATOM     15 HD13 LEU A 585      32.840  33.800  47.600  1.00  0.00           H
ATOM     16  CD2 LEU A 585      30.290  33.980  46.680  1.00  0.00           C
ATOM     17 HD21 LEU A 585      30.370  35.070  46.450  1.00  0.00           H
ATOM     18 HD22 LEU A 585      30.120  33.890  47.780  1.00  0.00           H
ATOM     19 HD23 LEU A 585      29.350  33.680  46.170  1.00  0.00           H
ATOM     20  C   LEU A 585      32.560  30.840  44.030  1.00  0.00           C
ATOM     21  O   LEU A 585      33.730  30.410  44.130  1.00  0.00           O
ATOM     22  N   ILE A 586      31.500  30.020  44.190  1.00  0.00           N
ATOM     23  HN  ILE A 586      30.600  30.430  44.090  1.00  0.00           H
ATOM     24  CA  ILE A 586      31.580  28.630  44.500  1.00  0.00           C
ATOM     25  HA  ILE A 586      32.280  28.530  45.310  1.00  0.00           H
ATOM     26  CB  ILE A 586      30.150  28.140  45.000  1.00  0.00           C
ATOM     27  HB  ILE A 586      29.500  28.200  44.110  1.00  0.00           H
ATOM     28  CG2 ILE A 586      30.180  26.560  45.310  1.00  0.00           C
ATOM     29 HG21 ILE A 586      30.920  26.220  46.050  1.00  0.00           H
ATOM     30 HG22 ILE A 586      30.510  26.140  44.340  1.00  0.00           H
ATOM     31 HG23 ILE A 586      29.170  26.220  45.650  1.00  0.00           H
ATOM     32  CG1 ILE A 586      29.640  28.960  46.190  1.00  0.00           C
ATOM     33 HG11 ILE A 586      28.840  28.350  46.670  1.00  0.00           H
ATOM     34 HG12 ILE A 586      29.320  29.960  45.810  1.00  0.00           H
ATOM     35  CD  ILE A 586      30.670  29.120  47.340  1.00  0.00           C
ATOM     36  HD1 ILE A 586      31.100  28.150  47.650  1.00  0.00           H
ATOM     37  HD2 ILE A 586      30.260  29.600  48.250  1.00  0.00           H
ATOM     38  HD3 ILE A 586      31.400  29.940  47.110  1.00  0.00           H
ATOM     39  C   ILE A 586      32.100  27.890  43.370  1.00  0.00           C
ATOM     40  O   ILE A 586      32.960  27.020  43.460  1.00  0.00           O
ATOM     41  N   LEU A 587      31.820  28.310  42.130  1.00  0.00           N
ATOM     42  HN  LEU A 587      31.150  29.040  41.980  1.00  0.00           H
ATOM     43  CA  LEU A 587      32.550  27.710  40.940  1.00  0.00           C
ATOM     44  HA  LEU A 587      32.360  26.640  40.870  1.00  0.00           H
ATOM     45  CB  LEU A 587      32.060  28.340  39.620  1.00  0.00           C
ATOM     46  HB1 LEU A 587      32.010  29.420  39.850  1.00  0.00           H
ATOM     47  HB2 LEU A 587      31.040  27.930  39.470  1.00  0.00           H
ATOM     48  CG  LEU A 587      32.820  28.100  38.310  1.00  0.00           C
ATOM     49  HG  LEU A 587      33.840  28.500  38.400  1.00  0.00           H
ATOM     50  CD1 LEU A 587      32.860  26.600  37.910  1.00  0.00           C
ATOM     51 HD11 LEU A 587      31.900  26.050  37.900  1.00  0.00           H
ATOM     52 HD12 LEU A 587      33.630  26.170  38.590  1.00  0.00           H
ATOM     53 HD13 LEU A 587      33.130  26.660  36.830  1.00  0.00           H
ATOM     54  CD2 LEU A 587      32.180  28.960  37.120  1.00  0.00           C
ATOM     55 HD21 LEU A 587      31.850  29.960  37.500  1.00  0.00           H
ATOM     56 HD22 LEU A 587      31.330  28.420  36.660  1.00  0.00           H
ATOM     57 HD23 LEU A 587      32.950  28.990  36.330  1.00  0.00           H
ATOM     58  C   LEU A 587      34.060  27.980  41.010  1.00  0.00           C
ATOM     59  O   LEU A 587      34.900  27.140  40.750  1.00  0.00           O
ATOM     60  N   ASP A 588      34.460  29.220  41.330  1.00  0.00           N
ATOM     61  HN  ASP A 588      33.760  29.900  41.530  1.00  0.00           H
ATOM     62  CA  ASP A 588      35.890  29.560  41.330  1.00  0.00           C
ATOM     63  HA  ASP A 588      36.360  29.330  40.390  1.00  0.00           H
ATOM     64  CB  ASP A 588      36.050  31.130  41.470  1.00  0.00           C
ATOM     65  HB1 ASP A 588      37.140  31.360  41.380  1.00  0.00           H
ATOM     66  HB2 ASP A 588      35.510  31.520  42.360  1.00  0.00           H
ATOM     67  CG  ASP A 588      35.420  31.900  40.300  1.00  0.00           C
ATOM     68  OD1 ASP A 588      36.130  32.320  39.370  1.00  0.00           O
ATOM     69  OD2 ASP A 588      34.180  32.130  40.390  1.00  0.00           O
ATOM     70  C   ASP A 588      36.690  28.880  42.460  1.00  0.00           C
ATOM     71  O   ASP A 588      37.810  28.400  42.230  1.00  0.00           O
ATOM     72  N   ILE A 589      36.210  28.720  43.720  1.00  0.00           N
ATOM     73  HN  ILE A 589      35.400  29.220  44.040  1.00  0.00           H
ATOM     74  CA  ILE A 589      36.860  27.890  44.710  1.00  0.00           C
ATOM     75  HA  ILE A 589      37.850  28.310  44.620  1.00  0.00           H
ATOM     76  CB  ILE A 589      36.450  28.100  46.220  1.00  0.00           C
ATOM     77  HB  ILE A 589      36.970  27.370  46.860  1.00  0.00           H
ATOM     78  CG2 ILE A 589      37.010  29.460  46.620  1.00  0.00           C
ATOM     79 HG21 ILE A 589      36.610  29.840  47.590  1.00  0.00           H
ATOM     80 HG22 ILE A 589      36.830  30.260  45.880  1.00  0.00           H
ATOM     81 HG23 ILE A 589      38.120  29.470  46.550  1.00  0.00           H
ATOM     82  CG1 ILE A 589      34.960  28.020  46.360  1.00  0.00           C
ATOM     83 HG11 ILE A 589      34.410  27.620  45.480  1.00  0.00           H
ATOM     84 HG12 ILE A 589      34.540  29.030  46.570  1.00  0.00           H
ATOM     85  CD  ILE A 589      34.460  27.010  47.450  1.00  0.00           C
ATOM     86  HD1 ILE A 589      34.830  25.960  47.360  1.00  0.00           H
ATOM     87  HD2 ILE A 589      33.360  26.940  47.360  1.00  0.00           H
ATOM     88  HD3 ILE A 589      34.680  27.240  48.520  1.00  0.00           H
ATOM     89  C   ILE A 589      36.860  26.460  44.340  1.00  0.00           C
ATOM     90  O   ILE A 589      37.800  25.730  44.780  1.00  0.00           O
ATOM     91  N   LYS A 590      35.870  25.950  43.520  1.00  0.00           N
ATOM     92  HN  LYS A 590      35.110  26.540  43.270  1.00  0.00           H
ATOM     93  CA  LYS A 590      35.970  24.530  43.160  1.00  0.00           C
ATOM     94  HA  LYS A 590      36.360  24.160  44.090  1.00  0.00           H
ATOM     95  CB  LYS A 590      34.610  23.870  42.850  1.00  0.00           C
ATOM     96  HB1 LYS A 590      34.750  22.870  42.410  1.00  0.00           H
ATOM     97  HB2 LYS A 590      34.160  24.500  42.050  1.00  0.00           H
ATOM     98  CG  LYS A 590      33.540  23.640  43.940  1.00  0.00           C
ATOM     99  HG1 LYS A 590      33.270  24.570  44.470  1.00  0.00           H
ATOM    100  HG2 LYS A 590      34.000  22.960  44.690  1.00  0.00           H
ATOM    101  CD  LYS A 590      32.250  22.900  43.350  1.00  0.00           C
ATOM    102  HD1 LYS A 590      31.550  22.720  44.190  1.00  0.00           H
ATOM    103  HD2 LYS A 590      32.550  21.890  42.980  1.00  0.00           H
ATOM    104  CE  LYS A 590      31.530  23.730  42.320  1.00  0.00           C
ATOM    105  HE1 LYS A 590      32.170  23.790  41.420  1.00  0.00           H
ATOM    106  HE2 LYS A 590      31.280  24.740  42.700  1.00  0.00           H
ATOM    107  NZ  LYS A 590      30.280  23.100  41.880  1.00  0.00           N
ATOM    108  HZ1 LYS A 590      29.720  22.750  42.690  1.00  0.00           H
ATOM    109  HZ2 LYS A 590      30.550  22.280  41.300  1.00  0.00           H
ATOM    110  HZ3 LYS A 590      29.780  23.760  41.260  1.00  0.00           H
ATOM    111  C   LYS A 590      37.020  24.360  42.100  1.00  0.00           C
ATOM    112  O   LYS A 590      37.880  23.420  42.210  1.00  0.00           O
ATOM    113  N   ARG A 591      37.170  25.200  40.990  1.00  0.00           N
ATOM    114  HN  ARG A 591      36.560  25.980  40.940  1.00  0.00           H
ATOM    115  CA  ARG A 591      38.140  24.960  39.960  1.00  0.00           C
ATOM    116  HA  ARG A 591      38.220  23.930  39.680  1.00  0.00           H
ATOM    117  CB  ARG A 591      37.610  25.530  38.610  1.00  0.00           C
ATOM    118  HB1 ARG A 591      36.570  25.160  38.470  1.00  0.00           H
ATOM    119  HB2 ARG A 591      38.220  25.320  37.710  1.00  0.00           H
ATOM    120  CG  ARG A 591      37.380  27.130  38.600  1.00  0.00           C
ATOM    121  HG1 ARG A 591      37.000  27.350  39.610  1.00  0.00           H
ATOM    122  HG2 ARG A 591      36.590  27.400  37.860  1.00  0.00           H
ATOM    123  CD  ARG A 591      38.610  27.920  38.350  1.00  0.00           C
ATOM    124  HD1 ARG A 591      39.020  27.680  37.340  1.00  0.00           H
ATOM    125  HD2 ARG A 591      39.390  27.560  39.040  1.00  0.00           H
ATOM    126  NE  ARG A 591      38.310  29.370  38.510  1.00  0.00           N
ATOM    127  HE  ARG A 591      37.440  29.810  38.260  1.00  0.00           H
ATOM    128  CZ  ARG A 591      39.170  30.340  38.920  1.00  0.00           C
ATOM    129  NH1 ARG A 591      40.470  30.100  39.000  1.00  0.00           N
ATOM    130 HH11 ARG A 591      41.070  30.880  39.200  1.00  0.00           H
ATOM    131 HH12 ARG A 591      40.790  29.350  38.450  1.00  0.00           H
ATOM    132  NH2 ARG A 591      38.730  31.480  39.250  1.00  0.00           N
ATOM    133 HH21 ARG A 591      37.790  31.810  39.150  1.00  0.00           H
ATOM    134 HH22 ARG A 591      39.450  32.170  39.310  1.00  0.00           H
ATOM    135  C   ARG A 591      39.600  25.410  40.350  1.00  0.00           C
ATOM    136  O   ARG A 591      40.580  25.100  39.710  1.00  0.00           O
ATOM    137  N   LYS A 592      39.700  26.180  41.450  1.00  0.00           N
ATOM    138  HN  LYS A 592      38.860  26.460  41.890  1.00  0.00           H
ATOM    139  CA  LYS A 592      40.950  26.370  42.070  1.00  0.00           C
ATOM    140  HA  LYS A 592      41.610  26.660  41.280  1.00  0.00           H
ATOM    141  CB  LYS A 592      40.770  27.630  42.940  1.00  0.00           C
ATOM    142  HB1 LYS A 592      40.010  27.510  43.740  1.00  0.00           H
ATOM    143  HB2 LYS A 592      40.320  28.430  42.310  1.00  0.00           H
ATOM    144  CG  LYS A 592      42.040  28.300  43.600  1.00  0.00           C
ATOM    145  HG1 LYS A 592      42.420  27.670  44.440  1.00  0.00           H
ATOM    146  HG2 LYS A 592      41.690  29.280  44.020  1.00  0.00           H
ATOM    147  CD  LYS A 592      43.250  28.550  42.670  1.00  0.00           C
ATOM    148  HD1 LYS A 592      43.580  27.600  42.210  1.00  0.00           H
ATOM    149  HD2 LYS A 592      44.130  28.970  43.200  1.00  0.00           H
ATOM    150  CE  LYS A 592      43.040  29.450  41.420  1.00  0.00           C
ATOM    151  HE1 LYS A 592      42.280  29.000  40.760  1.00  0.00           H
ATOM    152  HE2 LYS A 592      44.020  29.630  40.950  1.00  0.00           H
ATOM    153  NZ  LYS A 592      42.490  30.740  41.840  1.00  0.00           N
ATOM    154  HZ1 LYS A 592      41.580  30.540  42.330  1.00  0.00           H
ATOM    155  HZ2 LYS A 592      42.320  31.410  41.070  1.00  0.00           H
ATOM    156  HZ3 LYS A 592      43.080  31.180  42.570  1.00  0.00           H
ATOM    157  C   LYS A 592      41.580  25.200  42.820  1.00  0.00           C
ATOM    158  O   LYS A 592      42.800  25.010  42.820  1.00  0.00           O
ATOM    159  N   ALA A 593      40.830  24.340  43.420  1.00  0.00           N
ATOM    160  HN  ALA A 593      39.900  24.610  43.630  1.00  0.00           H
ATOM    161  CA  ALA A 593      41.350  23.130  44.150  1.00  0.00           C
ATOM    162  HA  ALA A 593      41.830  23.570  45.020  1.00  0.00           H
ATOM    163  CB  ALA A 593      40.160  22.320  44.730  1.00  0.00           C
ATOM    164  HB1 ALA A 593      40.630  21.730  45.540  1.00  0.00           H
ATOM    165  HB2 ALA A 593      39.620  21.640  44.040  1.00  0.00           H
ATOM    166  HB3 ALA A 593      39.440  23.050  45.160  1.00  0.00           H
ATOM    167  C   ALA A 593      42.320  22.090  43.470  1.00  0.00           C
ATOM    168  O   ALA A 593      43.310  21.670  44.070  1.00  0.00           O
ATOM    169  N   PRO A 594      42.160  21.600  42.200  1.00  0.00           N
ATOM    170  CD  PRO A 594      41.010  21.850  41.320  1.00  0.00           C
ATOM    171  HD1 PRO A 594      40.690  22.920  41.260  1.00  0.00           H
ATOM    172  HD2 PRO A 594      40.140  21.300  41.760  1.00  0.00           H
ATOM    173  CA  PRO A 594      43.170  20.760  41.520  1.00  0.00           C
ATOM    174  HA  PRO A 594      43.460  19.950  42.170  1.00  0.00           H
ATOM    175  CB  PRO A 594      42.360  20.180  40.340  1.00  0.00           C
ATOM    176  HB1 PRO A 594      41.780  19.260  40.610  1.00  0.00           H
ATOM    177  HB2 PRO A 594      43.050  19.760  39.580  1.00  0.00           H
ATOM    178  CG  PRO A 594      41.420  21.330  39.990  1.00  0.00           C
ATOM    179  HG1 PRO A 594      42.020  22.130  39.520  1.00  0.00           H
ATOM    180  HG2 PRO A 594      40.540  21.110  39.350  1.00  0.00           H
ATOM    181  C   PRO A 594      44.380  21.520  41.110  1.00  0.00           C
ATOM    182  O   PRO A 594      45.280  20.880  40.540  1.00  0.00           O
ATOM    183  N   PHE A 595      44.610  22.740  41.570  1.00  0.00           N
ATOM    184  HN  PHE A 595      43.840  23.200  42.020  1.00  0.00           H
ATOM    185  CA  PHE A 595      45.810  23.440  41.260  1.00  0.00           C
ATOM    186  HA  PHE A 595      46.610  22.830  40.850  1.00  0.00           H
ATOM    187  CB  PHE A 595      45.660  24.440  40.050  1.00  0.00           C
ATOM    188  HB1 PHE A 595      46.540  25.070  39.760  1.00  0.00           H
ATOM    189  HB2 PHE A 595      44.830  25.160  40.180  1.00  0.00           H
ATOM    190  CG  PHE A 595      45.260  23.680  38.720  1.00  0.00           C
ATOM    191  CD1 PHE A 595      46.370  23.450  37.900  1.00  0.00           C
ATOM    192  HD1 PHE A 595      47.350  23.740  38.200  1.00  0.00           H
ATOM    193  CE1 PHE A 595      46.300  22.940  36.580  1.00  0.00           C
ATOM    194  HE1 PHE A 595      47.210  22.750  36.020  1.00  0.00           H
ATOM    195  CZ  PHE A 595      45.010  22.610  36.150  1.00  0.00           C
ATOM    196  HZ  PHE A 595      44.900  22.300  35.120  1.00  0.00           H
ATOM    197  CD2 PHE A 595      43.990  23.440  38.170  1.00  0.00           C
ATOM    198  HD2 PHE A 595      43.090  23.730  38.700  1.00  0.00           H
ATOM    199  CE2 PHE A 595      43.880  22.920  36.840  1.00  0.00           C
ATOM    200  HE2 PHE A 595      42.920  22.780  36.390  1.00  0.00           H
ATOM    201  C   PHE A 595      46.360  24.050  42.490  1.00  0.00           C
ATOM    202  O   PHE A 595      47.240  24.950  42.420  1.00  0.00           O
ATOM    203  N   PHE A 596      45.840  23.700  43.730  1.00  0.00           N
ATOM    204  HN  PHE A 596      45.140  22.990  43.840  1.00  0.00           H
ATOM    205  CA  PHE A 596      46.280  24.360  45.000  1.00  0.00           C
ATOM    206  HA  PHE A 596      46.180  25.430  44.930  1.00  0.00           H
ATOM    207  CB  PHE A 596      45.370  24.000  46.290  1.00  0.00           C
ATOM    208  HB1 PHE A 596      45.480  22.930  46.550  1.00  0.00           H
ATOM    209  HB2 PHE A 596      44.330  24.320  46.060  1.00  0.00           H
ATOM    210  CG  PHE A 596      45.780  24.870  47.470  1.00  0.00           C
ATOM    211  CD1 PHE A 596      45.260  26.230  47.540  1.00  0.00           C
ATOM    212  HD1 PHE A 596      44.400  26.550  46.960  1.00  0.00           H
ATOM    213  CE1 PHE A 596      45.830  27.120  48.460  1.00  0.00           C
ATOM    214  HE1 PHE A 596      45.450  28.120  48.610  1.00  0.00           H
ATOM    215  CZ  PHE A 596      46.860  26.770  49.320  1.00  0.00           C
ATOM    216  HZ  PHE A 596      47.250  27.400  50.090  1.00  0.00           H
ATOM    217  CD2 PHE A 596      46.870  24.520  48.320  1.00  0.00           C
ATOM    218  HD2 PHE A 596      47.290  23.530  48.170  1.00  0.00           H
ATOM    219  CE2 PHE A 596      47.410  25.470  49.210  1.00  0.00           C
ATOM    220  HE2 PHE A 596      48.220  25.170  49.850  1.00  0.00           H
ATOM    221  C   PHE A 596      47.770  24.090  45.210  1.00  0.00           C
ATOM    222  O   PHE A 596      48.540  24.880  45.700  1.00  0.00           O
ATOM    223  N   LEU A 597      48.220  22.820  44.900  1.00  0.00           N
ATOM    224  HN  LEU A 597      47.560  22.140  44.590  1.00  0.00           H
ATOM    225  CA  LEU A 597      49.590  22.400  45.060  1.00  0.00           C
ATOM    226  HA  LEU A 597      49.900  22.470  46.090  1.00  0.00           H
ATOM    227  CB  LEU A 597      49.720  20.860  44.790  1.00  0.00           C
ATOM    228  HB1 LEU A 597      49.090  20.620  43.910  1.00  0.00           H
ATOM    229  HB2 LEU A 597      49.180  20.390  45.620  1.00  0.00           H
ATOM    230  CG  LEU A 597      51.100  20.240  44.640  1.00  0.00           C
ATOM    231  HG  LEU A 597      51.680  21.020  44.120  1.00  0.00           H
ATOM    232  CD1 LEU A 597      51.880  20.010  45.990  1.00  0.00           C
ATOM    233 HD11 LEU A 597      51.390  19.290  46.680  1.00  0.00           H
ATOM    234 HD12 LEU A 597      52.100  20.920  46.600  1.00  0.00           H
ATOM    235 HD13 LEU A 597      52.880  19.610  45.730  1.00  0.00           H
ATOM    236  CD2 LEU A 597      51.100  18.960  43.780  1.00  0.00           C
ATOM    237 HD21 LEU A 597      50.680  18.240  44.500  1.00  0.00           H
ATOM    238 HD22 LEU A 597      52.130  18.590  43.580  1.00  0.00           H
ATOM    239 HD23 LEU A 597      50.500  19.050  42.860  1.00  0.00           H
ATOM    240  C   LEU A 597      50.450  23.250  44.220  1.00  0.00           C
ATOM    241  O   LEU A 597      51.610  23.560  44.570  1.00  0.00           O
ATOM    242  N   SER A 598      49.980  23.650  43.030  1.00  0.00           N
ATOM    243  HN  SER A 598      49.110  23.360  42.640  1.00  0.00           H
ATOM    244  CA  SER A 598      50.710  24.500  42.080  1.00  0.00           C
ATOM    245  HA  SER A 598      51.590  23.970  41.750  1.00  0.00           H
ATOM    246  CB  SER A 598      49.960  24.750  40.680  1.00  0.00           C
ATOM    247  HB1 SER A 598      50.730  25.380  40.190  1.00  0.00           H
ATOM    248  HB2 SER A 598      49.020  25.260  40.930  1.00  0.00           H
ATOM    249  OG  SER A 598      49.710  23.550  39.910  1.00  0.00           O
ATOM    250  HG1 SER A 598      49.380  22.920  40.560  1.00  0.00           H
ATOM    251  C   SER A 598      51.100  25.790  42.690  1.00  0.00           C
ATOM    252  O   SER A 598      52.250  26.160  42.650  1.00  0.00           O
ATOM    253  N   ASP A 599      50.130  26.490  43.410  1.00  0.00           N
ATOM    254  HN  ASP A 599      49.170  26.220  43.310  1.00  0.00           H
ATOM    255  CA  ASP A 599      50.320  27.700  44.140  1.00  0.00           C
ATOM    256  HA  ASP A 599      50.910  28.410  43.600  1.00  0.00           H
ATOM    257  CB  ASP A 599      48.870  28.360  44.450  1.00  0.00           C
ATOM    258  HB1 ASP A 599      48.980  29.200  45.170  1.00  0.00           H
ATOM    259  HB2 ASP A 599      48.220  27.600  44.930  1.00  0.00           H
ATOM    260  CG  ASP A 599      48.020  28.670  43.280  1.00  0.00           C
ATOM    261  OD1 ASP A 599      48.450  29.190  42.220  1.00  0.00           O
ATOM    262  OD2 ASP A 599      46.750  28.600  43.490  1.00  0.00           O
ATOM    263  C   ASP A 599      51.170  27.520  45.380  1.00  0.00           C
ATOM    264  O   ASP A 599      52.010  28.340  45.790  1.00  0.00           O
ATOM    265  N   PHE A 600      51.050  26.390  46.110  1.00  0.00           N
ATOM    266  HN  PHE A 600      50.380  25.680  45.900  1.00  0.00           H
ATOM    267  CA  PHE A 600      51.730  26.070  47.350  1.00  0.00           C
ATOM    268  HA  PHE A 600      51.430  26.850  48.030  1.00  0.00           H
ATOM    269  CB  PHE A 600      51.140  24.690  47.910  1.00  0.00           C
ATOM    270  HB1 PHE A 600      50.990  23.960  47.080  1.00  0.00           H
ATOM    271  HB2 PHE A 600      50.070  24.890  48.100  1.00  0.00           H
ATOM    272  CG  PHE A 600      51.780  23.990  49.140  1.00  0.00           C
ATOM    273  CD1 PHE A 600      51.540  22.640  49.300  1.00  0.00           C
ATOM    274  HD1 PHE A 600      50.920  22.170  48.550  1.00  0.00           H
ATOM    275  CE1 PHE A 600      52.110  21.960  50.430  1.00  0.00           C
ATOM    276  HE1 PHE A 600      51.870  20.920  50.460  1.00  0.00           H
ATOM    277  CZ  PHE A 600      52.800  22.670  51.450  1.00  0.00           C
ATOM    278  HZ  PHE A 600      53.210  22.110  52.270  1.00  0.00           H
ATOM    279  CD2 PHE A 600      52.420  24.740  50.160  1.00  0.00           C
ATOM    280  HD2 PHE A 600      52.640  25.790  50.220  1.00  0.00           H
ATOM    281  CE2 PHE A 600      52.960  24.050  51.320  1.00  0.00           C
ATOM    282  HE2 PHE A 600      53.430  24.580  52.130  1.00  0.00           H
ATOM    283  C   PHE A 600      53.260  26.040  47.250  1.00  0.00           C
ATOM    284  O   PHE A 600      53.940  26.650  48.100  1.00  0.00           O
ATOM    285  N   LYS A 601      53.780  25.370  46.230  1.00  0.00           N
ATOM    286  HN  LYS A 601      53.090  24.910  45.680  1.00  0.00           H
ATOM    287  CA  LYS A 601      55.190  25.290  45.870  1.00  0.00           C
ATOM    288  HA  LYS A 601      55.680  24.990  46.780  1.00  0.00           H
ATOM    289  CB  LYS A 601      55.470  24.240  44.740  1.00  0.00           C
ATOM    290  HB1 LYS A 601      56.570  24.220  44.540  1.00  0.00           H
ATOM    291  HB2 LYS A 601      55.130  24.640  43.760  1.00  0.00           H
ATOM    292  CG  LYS A 601      55.130  22.850  45.250  1.00  0.00           C
ATOM    293  HG1 LYS A 601      54.040  22.630  45.350  1.00  0.00           H
ATOM    294  HG2 LYS A 601      55.650  22.650  46.210  1.00  0.00           H
ATOM    295  CD  LYS A 601      55.710  21.830  44.220  1.00  0.00           C
ATOM    296  HD1 LYS A 601      55.640  20.800  44.630  1.00  0.00           H
ATOM    297  HD2 LYS A 601      56.720  22.150  43.920  1.00  0.00           H
ATOM    298  CE  LYS A 601      54.920  21.810  42.910  1.00  0.00           C
ATOM    299  HE1 LYS A 601      55.100  22.770  42.370  1.00  0.00           H
ATOM    300  HE2 LYS A 601      53.840  21.660  43.070  1.00  0.00           H
ATOM    301  NZ  LYS A 601      55.430  20.710  42.100  1.00  0.00           N
ATOM    302  HZ1 LYS A 601      54.820  20.620  41.270  1.00  0.00           H
ATOM    303  HZ2 LYS A 601      55.320  19.790  42.580  1.00  0.00           H
ATOM    304  HZ3 LYS A 601      56.450  20.760  41.920  1.00  0.00           H
ATOM    305  C   LYS A 601      55.800  26.570  45.320  1.00  0.00           C
ATOM    306  O   LYS A 601      56.880  27.000  45.750  1.00  0.00           O
ATOM    307  N   ASP A 602      55.000  27.250  44.510  1.00  0.00           N
ATOM    308  HN  ASP A 602      54.090  26.860  44.340  1.00  0.00           H
ATOM    309  CA  ASP A 602      55.170  28.570  44.010  1.00  0.00           C
ATOM    310  HA  ASP A 602      56.160  28.660  43.620  1.00  0.00           H
ATOM    311  CB  ASP A 602      54.040  28.920  42.940  1.00  0.00           C
ATOM    312  HB1 ASP A 602      54.050  30.020  42.890  1.00  0.00           H
ATOM    313  HB2 ASP A 602      53.070  28.590  43.360  1.00  0.00           H
ATOM    314  CG  ASP A 602      54.150  28.270  41.570  1.00  0.00           C
ATOM    315  OD1 ASP A 602      53.250  28.560  40.800  1.00  0.00           O
ATOM    316  OD2 ASP A 602      55.190  27.700  41.180  1.00  0.00           O
ATOM    317  C   ASP A 602      55.280  29.710  45.110  1.00  0.00           C
ATOM    318  O   ASP A 602      56.040  30.630  44.990  1.00  0.00           O
ATOM    319  N   ALA A 603      54.580  29.520  46.250  1.00  0.00           N
ATOM    320  HN  ALA A 603      53.800  28.890  46.340  1.00  0.00           H
ATOM    321  CA  ALA A 603      54.680  30.400  47.410  1.00  0.00           C
ATOM    322  HA  ALA A 603      54.720  31.380  46.950  1.00  0.00           H
ATOM    323  CB  ALA A 603      53.540  30.190  48.470  1.00  0.00           C
ATOM    324  HB1 ALA A 603      53.540  29.140  48.860  1.00  0.00           H
ATOM    325  HB2 ALA A 603      52.610  30.570  48.000  1.00  0.00           H
ATOM    326  HB3 ALA A 603      53.710  30.900  49.310  1.00  0.00           H
ATOM    327  C   ALA A 603      55.980  30.280  48.170  1.00  0.00           C
ATOM    328  O   ALA A 603      56.480  31.120  48.910  1.00  0.00           O
ATOM    329  N   LEU A 604      56.490  29.070  47.970  1.00  0.00           N
ATOM    330  HN  LEU A 604      55.930  28.470  47.400  1.00  0.00           H
ATOM    331  CA  LEU A 604      57.710  28.520  48.550  1.00  0.00           C
ATOM    332  HA  LEU A 604      58.030  29.130  49.380  1.00  0.00           H
ATOM    333  CB  LEU A 604      57.500  27.120  49.030  1.00  0.00           C
ATOM    334  HB1 LEU A 604      58.460  26.580  49.220  1.00  0.00           H
ATOM    335  HB2 LEU A 604      57.210  26.530  48.150  1.00  0.00           H
ATOM    336  CG  LEU A 604      56.550  26.890  50.280  1.00  0.00           C
ATOM    337  HG  LEU A 604      55.530  27.290  50.070  1.00  0.00           H
ATOM    338  CD1 LEU A 604      56.420  25.400  50.650  1.00  0.00           C
ATOM    339 HD11 LEU A 604      56.060  24.720  49.860  1.00  0.00           H
ATOM    340 HD12 LEU A 604      55.820  25.380  51.590  1.00  0.00           H
ATOM    341 HD13 LEU A 604      57.460  25.060  50.880  1.00  0.00           H
ATOM    342  CD2 LEU A 604      57.040  27.690  51.510  1.00  0.00           C
ATOM    343 HD21 LEU A 604      56.410  27.450  52.400  1.00  0.00           H
ATOM    344 HD22 LEU A 604      56.970  28.800  51.470  1.00  0.00           H
ATOM    345 HD23 LEU A 604      58.020  27.310  51.880  1.00  0.00           H
ATOM    346  C   LEU A 604      58.890  28.720  47.620  1.00  0.00           C
ATOM    347  O   LEU A 604      59.970  28.130  47.750  1.00  0.00           O
ATOM    348  N   SER A 605      58.780  29.630  46.630  1.00  0.00           N
ATOM    349  HN  SER A 605      57.870  30.030  46.590  1.00  0.00           H
ATOM    350  CA  SER A 605      59.710  29.690  45.470  1.00  0.00           C
ATOM    351  HA  SER A 605      60.660  29.230  45.700  1.00  0.00           H
ATOM    352  CB  SER A 605      59.120  28.960  44.220  1.00  0.00           C
ATOM    353  HB1 SER A 605      58.110  29.430  44.140  1.00  0.00           H
ATOM    354  HB2 SER A 605      58.840  27.940  44.570  1.00  0.00           H
ATOM    355  OG  SER A 605      60.000  28.910  43.010  1.00  0.00           O
ATOM    356  HG1 SER A 605      59.340  28.800  42.320  1.00  0.00           H
ATOM    357  C   SER A 605      59.860  31.110  45.180  1.00  0.00           C
ATOM    358  O   SER A 605      59.570  31.950  46.040  1.00  0.00           O
ATOM    359  N   LEU A 606      60.410  31.390  43.970  1.00  0.00           N
ATOM    360  HN  LEU A 606      60.500  30.620  43.360  1.00  0.00           H
ATOM    361  CA  LEU A 606      60.850  32.700  43.500  1.00  0.00           C
ATOM    362  HA  LEU A 606      61.810  32.810  43.960  1.00  0.00           H
ATOM    363  CB  LEU A 606      60.800  32.620  41.980  1.00  0.00           C
ATOM    364  HB1 LEU A 606      60.770  33.630  41.520  1.00  0.00           H
ATOM    365  HB2 LEU A 606      59.840  32.160  41.660  1.00  0.00           H
ATOM    366  CG  LEU A 606      61.970  31.780  41.390  1.00  0.00           C
ATOM    367  HG  LEU A 606      61.830  30.780  41.850  1.00  0.00           H
ATOM    368  CD1 LEU A 606      61.830  31.620  39.820  1.00  0.00           C
ATOM    369 HD11 LEU A 606      62.380  30.710  39.480  1.00  0.00           H
ATOM    370 HD12 LEU A 606      62.270  32.490  39.280  1.00  0.00           H
ATOM    371 HD13 LEU A 606      60.750  31.530  39.590  1.00  0.00           H
ATOM    372  CD2 LEU A 606      63.430  32.290  41.640  1.00  0.00           C
ATOM    373 HD21 LEU A 606      64.180  31.650  41.140  1.00  0.00           H
ATOM    374 HD22 LEU A 606      63.830  32.310  42.680  1.00  0.00           H
ATOM    375 HD23 LEU A 606      63.420  33.310  41.210  1.00  0.00           H
ATOM    376  C   LEU A 606      59.980  33.900  43.980  1.00  0.00           C
ATOM    377  O   LEU A 606      58.750  33.960  43.920  1.00  0.00           O
ATOM    378  N   GLN A 607      60.670  34.870  44.620  1.00  0.00           N
ATOM    379  HN  GLN A 607      61.660  34.900  44.740  1.00  0.00           H
ATOM    380  CA  GLN A 607      60.170  36.070  45.270  1.00  0.00           C
ATOM    381  HA  GLN A 607      61.050  36.470  45.730  1.00  0.00           H
ATOM    382  CB  GLN A 607      59.560  37.000  44.190  1.00  0.00           C
ATOM    383  HB1 GLN A 607      59.310  37.840  44.870  1.00  0.00           H
ATOM    384  HB2 GLN A 607      58.680  36.670  43.600  1.00  0.00           H
ATOM    385  CG  GLN A 607      60.550  37.610  43.260  1.00  0.00           C
ATOM    386  HG1 GLN A 607      61.360  38.080  43.850  1.00  0.00           H
ATOM    387  HG2 GLN A 607      60.060  38.480  42.770  1.00  0.00           H
ATOM    388  CD  GLN A 607      61.090  36.710  42.130  1.00  0.00           C
ATOM    389  OE1 GLN A 607      60.330  36.300  41.300  1.00  0.00           O
ATOM    390  NE2 GLN A 607      62.370  36.370  42.170  1.00  0.00           N
ATOM    391 HE21 GLN A 607      62.990  36.800  42.830  1.00  0.00           H
ATOM    392 HE22 GLN A 607      62.790  35.930  41.380  1.00  0.00           H
ATOM    393  C   GLN A 607      59.280  35.800  46.500  1.00  0.00           C
ATOM    394  O   GLN A 607      59.460  36.460  47.500  1.00  0.00           O
ATOM    395  N   CYS A 608      58.390  34.790  46.430  1.00  0.00           N
ATOM    396  HN  CYS A 608      58.430  34.070  45.750  1.00  0.00           H
ATOM    397  CA  CYS A 608      57.330  34.510  47.440  1.00  0.00           C
ATOM    398  HA  CYS A 608      56.840  35.470  47.440  1.00  0.00           H
ATOM    399  CB  CYS A 608      56.400  33.430  46.860  1.00  0.00           C
ATOM    400  HB1 CYS A 608      55.620  33.140  47.590  1.00  0.00           H
ATOM    401  HB2 CYS A 608      57.100  32.610  46.580  1.00  0.00           H
ATOM    402  SG  CYS A 608      55.520  33.920  45.290  1.00  0.00           S
ATOM    403  HG1 CYS A 608      56.540  33.860  44.440  1.00  0.00           H
ATOM    404  C   CYS A 608      57.750  34.250  48.940  1.00  0.00           C
ATOM    405  O   CYS A 608      57.270  34.850  49.840  1.00  0.00           O
ATOM    406  N   LEU A 609      58.650  33.240  49.040  1.00  0.00           N
ATOM    407  HN  LEU A 609      58.910  32.700  48.250  1.00  0.00           H
ATOM    408  CA  LEU A 609      59.290  32.780  50.300  1.00  0.00           C
ATOM    409  HA  LEU A 609      58.480  32.490  50.950  1.00  0.00           H
ATOM    410  CB  LEU A 609      59.950  31.370  50.160  1.00  0.00           C
ATOM    411  HB1 LEU A 609      60.620  31.510  49.300  1.00  0.00           H
ATOM    412  HB2 LEU A 609      59.240  30.690  49.640  1.00  0.00           H
ATOM    413  CG  LEU A 609      60.800  30.810  51.330  1.00  0.00           C
ATOM    414  HG  LEU A 609      61.570  31.560  51.630  1.00  0.00           H
ATOM    415  CD1 LEU A 609      59.910  30.450  52.590  1.00  0.00           C
ATOM    416 HD11 LEU A 609      59.490  31.390  53.030  1.00  0.00           H
ATOM    417 HD12 LEU A 609      60.470  29.860  53.350  1.00  0.00           H
ATOM    418 HD13 LEU A 609      59.090  29.820  52.180  1.00  0.00           H
ATOM    419  CD2 LEU A 609      61.460  29.440  50.860  1.00  0.00           C
ATOM    420 HD21 LEU A 609      60.720  28.620  50.780  1.00  0.00           H
ATOM    421 HD22 LEU A 609      62.120  29.160  51.710  1.00  0.00           H
ATOM    422 HD23 LEU A 609      61.980  29.660  49.900  1.00  0.00           H
ATOM    423  C   LEU A 609      60.110  33.850  51.020  1.00  0.00           C
ATOM    424  O   LEU A 609      59.940  34.060  52.180  1.00  0.00           O
ATOM    425  N   ALA A 610      60.920  34.550  50.250  1.00  0.00           N
ATOM    426  HN  ALA A 610      61.060  34.190  49.350  1.00  0.00           H
ATOM    427  CA  ALA A 610      61.540  35.790  50.610  1.00  0.00           C
ATOM    428  HA  ALA A 610      62.120  35.490  51.470  1.00  0.00           H
ATOM    429  CB  ALA A 610      62.450  36.170  49.380  1.00  0.00           C
ATOM    430  HB1 ALA A 610      63.410  36.560  49.760  1.00  0.00           H
ATOM    431  HB2 ALA A 610      61.870  36.820  48.690  1.00  0.00           H
ATOM    432  HB3 ALA A 610      62.650  35.240  48.800  1.00  0.00           H
ATOM    433  C   ALA A 610      60.670  36.900  51.090  1.00  0.00           C
ATOM    434  O   ALA A 610      60.930  37.490  52.120  1.00  0.00           O
ATOM    435  N   SER A 611      59.490  37.040  50.430  1.00  0.00           N
ATOM    436  HN  SER A 611      59.400  36.530  49.560  1.00  0.00           H
ATOM    437  CA  SER A 611      58.490  37.990  50.880  1.00  0.00           C
ATOM    438  HA  SER A 611      58.990  38.940  50.980  1.00  0.00           H
ATOM    439  CB  SER A 611      57.330  38.220  49.870  1.00  0.00           C
ATOM    440  HB1 SER A 611      56.590  38.920  50.310  1.00  0.00           H
ATOM    441  HB2 SER A 611      56.990  37.180  49.710  1.00  0.00           H
ATOM    442  OG  SER A 611      57.860  38.700  48.610  1.00  0.00           O
ATOM    443  HG1 SER A 611      58.610  38.180  48.320  1.00  0.00           H
ATOM    444  C   SER A 611      57.920  37.790  52.200  1.00  0.00           C
ATOM    445  O   SER A 611      57.610  38.690  52.950  1.00  0.00           O
ATOM    446  N   ILE A 612      57.630  36.490  52.500  1.00  0.00           N
ATOM    447  HN  ILE A 612      57.650  35.680  51.910  1.00  0.00           H
ATOM    448  CA  ILE A 612      57.070  36.100  53.770  1.00  0.00           C
ATOM    449  HA  ILE A 612      56.190  36.670  54.050  1.00  0.00           H
ATOM    450  CB  ILE A 612      56.640  34.660  53.680  1.00  0.00           C
ATOM    451  HB  ILE A 612      57.420  34.010  53.240  1.00  0.00           H
ATOM    452  CG2 ILE A 612      56.350  34.110  55.140  1.00  0.00           C
ATOM    453 HG21 ILE A 612      55.780  33.180  54.960  1.00  0.00           H
ATOM    454 HG22 ILE A 612      55.670  34.710  55.790  1.00  0.00           H
ATOM    455 HG23 ILE A 612      57.270  33.810  55.690  1.00  0.00           H
ATOM    456  CG1 ILE A 612      55.520  34.520  52.640  1.00  0.00           C
ATOM    457 HG11 ILE A 612      55.570  35.120  51.720  1.00  0.00           H
ATOM    458 HG12 ILE A 612      54.530  34.750  53.090  1.00  0.00           H
ATOM    459  CD  ILE A 612      55.360  33.070  52.090  1.00  0.00           C
ATOM    460  HD1 ILE A 612      54.320  32.990  51.690  1.00  0.00           H
ATOM    461  HD2 ILE A 612      55.460  32.390  52.950  1.00  0.00           H
ATOM    462  HD3 ILE A 612      56.130  33.020  51.280  1.00  0.00           H
ATOM    463  C   ILE A 612      57.840  36.420  54.940  1.00  0.00           C
ATOM    464  O   ILE A 612      57.320  37.100  55.880  1.00  0.00           O
ATOM    465  N   LEU A 613      59.220  36.150  54.820  1.00  0.00           N
ATOM    466  HN  LEU A 613      59.580  35.790  53.950  1.00  0.00           H
ATOM    467  CA  LEU A 613      60.130  36.520  55.830  1.00  0.00           C
ATOM    468  HA  LEU A 613      59.680  36.080  56.710  1.00  0.00           H
ATOM    469  CB  LEU A 613      61.550  35.900  55.660  1.00  0.00           C
ATOM    470  HB1 LEU A 613      62.170  35.870  56.580  1.00  0.00           H
ATOM    471  HB2 LEU A 613      62.150  36.450  54.910  1.00  0.00           H
ATOM    472  CG  LEU A 613      61.550  34.490  55.080  1.00  0.00           C
ATOM    473  HG  LEU A 613      61.130  34.480  54.050  1.00  0.00           H
ATOM    474  CD1 LEU A 613      62.960  33.990  54.780  1.00  0.00           C
ATOM    475 HD11 LEU A 613      63.310  33.730  55.790  1.00  0.00           H
ATOM    476 HD12 LEU A 613      63.480  34.840  54.280  1.00  0.00           H
ATOM    477 HD13 LEU A 613      62.870  33.150  54.050  1.00  0.00           H
ATOM    478  CD2 LEU A 613      60.740  33.560  55.980  1.00  0.00           C
ATOM    479 HD21 LEU A 613      61.170  33.500  57.000  1.00  0.00           H
ATOM    480 HD22 LEU A 613      60.750  32.520  55.600  1.00  0.00           H
ATOM    481 HD23 LEU A 613      59.680  33.850  56.140  1.00  0.00           H
ATOM    482  C   LEU A 613      60.310  37.990  56.090  1.00  0.00           C
ATOM    483  O   LEU A 613      60.270  38.530  57.180  1.00  0.00           O
ATOM    484  N   PHE A 614      60.360  38.760  55.020  1.00  0.00           N
ATOM    485  HN  PHE A 614      60.260  38.310  54.140  1.00  0.00           H
ATOM    486  CA  PHE A 614      60.470  40.200  54.980  1.00  0.00           C
ATOM    487  HA  PHE A 614      61.280  40.590  55.560  1.00  0.00           H
ATOM    488  CB  PHE A 614      60.630  40.660  53.460  1.00  0.00           C
ATOM    489  HB1 PHE A 614      59.910  40.130  52.790  1.00  0.00           H
ATOM    490  HB2 PHE A 614      61.660  40.450  53.120  1.00  0.00           H
ATOM    491  CG  PHE A 614      60.570  42.120  53.130  1.00  0.00           C
ATOM    492  CD1 PHE A 614      59.840  42.510  51.920  1.00  0.00           C
ATOM    493  HD1 PHE A 614      59.410  41.780  51.250  1.00  0.00           H
ATOM    494  CE1 PHE A 614      59.640  43.850  51.520  1.00  0.00           C
ATOM    495  HE1 PHE A 614      59.170  44.070  50.570  1.00  0.00           H
ATOM    496  CZ  PHE A 614      60.250  44.800  52.350  1.00  0.00           C
ATOM    497  HZ  PHE A 614      60.200  45.820  52.020  1.00  0.00           H
ATOM    498  CD2 PHE A 614      60.980  43.160  53.930  1.00  0.00           C
ATOM    499  HD2 PHE A 614      61.500  42.780  54.800  1.00  0.00           H
ATOM    500  CE2 PHE A 614      60.870  44.490  53.560  1.00  0.00           C
ATOM    501  HE2 PHE A 614      61.300  45.220  54.210  1.00  0.00           H
ATOM    502  C   PHE A 614      59.280  40.880  55.650  1.00  0.00           C
ATOM    503  O   PHE A 614      59.420  41.850  56.360  1.00  0.00           O
ATOM    504  N   LEU A 615      58.010  40.460  55.530  1.00  0.00           N
ATOM    505  HN  LEU A 615      57.800  39.660  54.980  1.00  0.00           H
ATOM    506  CA  LEU A 615      56.900  41.260  55.970  1.00  0.00           C
ATOM    507  HA  LEU A 615      57.120  42.260  56.340  1.00  0.00           H
ATOM    508  CB  LEU A 615      55.820  41.400  54.870  1.00  0.00           C
ATOM    509  HB1 LEU A 615      54.940  42.010  55.220  1.00  0.00           H
ATOM    510  HB2 LEU A 615      55.360  40.420  54.650  1.00  0.00           H
ATOM    511  CG  LEU A 615      56.350  42.160  53.590  1.00  0.00           C
ATOM    512  HG  LEU A 615      57.170  41.560  53.150  1.00  0.00           H
ATOM    513  CD1 LEU A 615      55.230  42.370  52.460  1.00  0.00           C
ATOM    514 HD11 LEU A 615      54.900  41.430  51.970  1.00  0.00           H
ATOM    515 HD12 LEU A 615      55.690  42.940  51.630  1.00  0.00           H
ATOM    516 HD13 LEU A 615      54.350  42.930  52.830  1.00  0.00           H
ATOM    517  CD2 LEU A 615      56.950  43.550  53.900  1.00  0.00           C
ATOM    518 HD21 LEU A 615      57.900  43.500  54.470  1.00  0.00           H
ATOM    519 HD22 LEU A 615      56.200  44.130  54.480  1.00  0.00           H
ATOM    520 HD23 LEU A 615      57.240  44.030  52.940  1.00  0.00           H
ATOM    521  C   LEU A 615      56.220  40.710  57.220  1.00  0.00           C
ATOM    522  O   LEU A 615      55.330  41.310  57.760  1.00  0.00           O
ATOM    523  N   TYR A 616      56.630  39.560  57.820  1.00  0.00           N
ATOM    524  HN  TYR A 616      57.220  38.880  57.390  1.00  0.00           H
ATOM    525  CA  TYR A 616      56.020  39.050  59.150  1.00  0.00           C
ATOM    526  HA  TYR A 616      55.030  38.730  58.860  1.00  0.00           H
ATOM    527  CB  TYR A 616      56.830  37.760  59.610  1.00  0.00           C
ATOM    528  HB1 TYR A 616      57.870  38.120  59.810  1.00  0.00           H
ATOM    529  HB2 TYR A 616      56.950  36.990  58.830  1.00  0.00           H
ATOM    530  CG  TYR A 616      56.300  37.040  60.870  1.00  0.00           C
ATOM    531  CD1 TYR A 616      54.980  37.240  61.420  1.00  0.00           C
ATOM    532  HD1 TYR A 616      54.360  38.020  61.000  1.00  0.00           H
ATOM    533  CE1 TYR A 616      54.510  36.480  62.530  1.00  0.00           C
ATOM    534  HE1 TYR A 616      53.510  36.630  62.940  1.00  0.00           H
ATOM    535  CZ  TYR A 616      55.370  35.510  63.120  1.00  0.00           C
ATOM    536  OH  TYR A 616      55.080  34.610  64.170  1.00  0.00           O
ATOM    537  HH  TYR A 616      54.120  34.550  64.220  1.00  0.00           H
ATOM    538  CD2 TYR A 616      57.070  35.980  61.370  1.00  0.00           C
ATOM    539  HD2 TYR A 616      58.030  35.790  60.950  1.00  0.00           H
ATOM    540  CE2 TYR A 616      56.530  35.190  62.430  1.00  0.00           C
ATOM    541  HE2 TYR A 616      57.090  34.390  62.870  1.00  0.00           H
ATOM    542  C   TYR A 616      55.840  39.980  60.340  1.00  0.00           C
ATOM    543  O   TYR A 616      54.760  40.400  60.730  1.00  0.00           O
ATOM    544  N   CYS A 617      57.000  40.500  60.860  1.00  0.00           N
ATOM    545  HN  CYS A 617      57.830  40.220  60.390  1.00  0.00           H
ATOM    546  CA  CYS A 617      57.140  41.390  62.090  1.00  0.00           C
ATOM    547  HA  CYS A 617      56.440  41.080  62.850  1.00  0.00           H
ATOM    548  CB  CYS A 617      58.570  41.210  62.660  1.00  0.00           C
ATOM    549  HB1 CYS A 617      58.740  41.800  63.590  1.00  0.00           H
ATOM    550  HB2 CYS A 617      59.250  41.610  61.880  1.00  0.00           H
ATOM    551  SG  CYS A 617      58.810  39.440  62.950  1.00  0.00           S
ATOM    552  HG1 CYS A 617      58.560  38.820  61.810  1.00  0.00           H
ATOM    553  C   CYS A 617      56.800  42.790  61.690  1.00  0.00           C
ATOM    554  O   CYS A 617      56.300  43.640  62.490  1.00  0.00           O
ATOM    555  N   ALA A 618      57.090  43.110  60.390  1.00  0.00           N
ATOM    556  HN  ALA A 618      57.360  42.360  59.790  1.00  0.00           H
ATOM    557  CA  ALA A 618      56.620  44.400  59.850  1.00  0.00           C
ATOM    558  HA  ALA A 618      57.000  45.110  60.560  1.00  0.00           H
ATOM    559  CB  ALA A 618      57.120  44.680  58.430  1.00  0.00           C
ATOM    560  HB1 ALA A 618      58.220  44.850  58.420  1.00  0.00           H
ATOM    561  HB2 ALA A 618      56.760  45.600  57.920  1.00  0.00           H
ATOM    562  HB3 ALA A 618      56.900  43.770  57.820  1.00  0.00           H
ATOM    563  C   ALA A 618      55.110  44.510  59.810  1.00  0.00           C
ATOM    564  O   ALA A 618      54.590  45.530  60.250  1.00  0.00           O
ATOM    565  N   CYS A 619      54.370  43.440  59.390  1.00  0.00           N
ATOM    566  HN  CYS A 619      54.750  42.660  58.890  1.00  0.00           H
ATOM    567  CA  CYS A 619      52.950  43.320  59.550  1.00  0.00           C
ATOM    568  HA  CYS A 619      52.510  44.210  59.130  1.00  0.00           H
ATOM    569  CB  CYS A 619      52.550  42.110  58.710  1.00  0.00           C
ATOM    570  HB1 CYS A 619      51.540  41.690  58.920  1.00  0.00           H
ATOM    571  HB2 CYS A 619      53.170  41.240  59.010  1.00  0.00           H
ATOM    572  SG  CYS A 619      52.530  42.260  56.820  1.00  0.00           S
ATOM    573  HG1 CYS A 619      53.740  42.770  56.750  1.00  0.00           H
ATOM    574  C   CYS A 619      52.440  43.160  61.050  1.00  0.00           C
ATOM    575  O   CYS A 619      51.360  43.650  61.390  1.00  0.00           O
ATOM    576  N   MET A 620      53.130  42.430  61.940  1.00  0.00           N
ATOM    577  HN  MET A 620      53.790  41.730  61.690  1.00  0.00           H
ATOM    578  CA  MET A 620      52.880  42.420  63.350  1.00  0.00           C
ATOM    579  HA  MET A 620      51.840  42.160  63.520  1.00  0.00           H
ATOM    580  CB  MET A 620      53.510  41.290  64.170  1.00  0.00           C
ATOM    581  HB1 MET A 620      53.470  41.450  65.270  1.00  0.00           H
ATOM    582  HB2 MET A 620      54.600  41.390  64.020  1.00  0.00           H
ATOM    583  CG  MET A 620      52.990  39.840  63.860  1.00  0.00           C
ATOM    584  HG1 MET A 620      53.330  39.630  62.820  1.00  0.00           H
ATOM    585  HG2 MET A 620      51.910  39.900  63.650  1.00  0.00           H
ATOM    586  SD  MET A 620      53.320  38.530  65.050  1.00  0.00           S
ATOM    587  CE  MET A 620      55.070  38.980  65.500  1.00  0.00           C
ATOM    588  HE1 MET A 620      55.160  39.370  66.540  1.00  0.00           H
ATOM    589  HE2 MET A 620      55.510  39.650  64.730  1.00  0.00           H
ATOM    590  HE3 MET A 620      55.640  38.020  65.380  1.00  0.00           H
ATOM    591  C   MET A 620      52.990  43.670  64.130  1.00  0.00           C
ATOM    592  O   MET A 620      52.110  44.000  64.880  1.00  0.00           O
ATOM    593  N   SER A 621      54.130  44.450  63.990  1.00  0.00           N
ATOM    594  HN  SER A 621      54.920  44.180  63.460  1.00  0.00           H
ATOM    595  CA  SER A 621      54.380  45.690  64.650  1.00  0.00           C
ATOM    596  HA  SER A 621      54.470  45.370  65.680  1.00  0.00           H
ATOM    597  CB  SER A 621      55.780  46.300  64.180  1.00  0.00           C
ATOM    598  HB1 SER A 621      55.740  46.130  63.090  1.00  0.00           H
ATOM    599  HB2 SER A 621      56.460  45.560  64.650  1.00  0.00           H
ATOM    600  OG  SER A 621      56.010  47.640  64.550  1.00  0.00           O
ATOM    601  HG1 SER A 621      56.010  47.660  65.510  1.00  0.00           H
ATOM    602  C   SER A 621      53.240  46.730  64.730  1.00  0.00           C
ATOM    603  O   SER A 621      52.890  47.100  65.880  1.00  0.00           O
ATOM    604  N   PRO A 622      52.400  47.090  63.680  1.00  0.00           N
ATOM    605  CD  PRO A 622      52.910  47.020  62.290  1.00  0.00           C
ATOM    606  HD1 PRO A 622      52.890  45.960  61.980  1.00  0.00           H
ATOM    607  HD2 PRO A 622      53.910  47.480  62.170  1.00  0.00           H
ATOM    608  CA  PRO A 622      51.380  48.140  63.860  1.00  0.00           C
ATOM    609  HA  PRO A 622      51.810  48.970  64.400  1.00  0.00           H
ATOM    610  CB  PRO A 622      50.920  48.550  62.430  1.00  0.00           C
ATOM    611  HB1 PRO A 622      50.960  49.640  62.270  1.00  0.00           H
ATOM    612  HB2 PRO A 622      49.920  48.180  62.110  1.00  0.00           H
ATOM    613  CG  PRO A 622      51.890  47.800  61.420  1.00  0.00           C
ATOM    614  HG1 PRO A 622      51.250  47.030  60.940  1.00  0.00           H
ATOM    615  HG2 PRO A 622      52.370  48.480  60.710  1.00  0.00           H
ATOM    616  C   PRO A 622      50.230  47.590  64.720  1.00  0.00           C
ATOM    617  O   PRO A 622      49.730  48.390  65.500  1.00  0.00           O
ATOM    618  N   VAL A 623      49.840  46.320  64.400  1.00  0.00           N
ATOM    619  HN  VAL A 623      50.340  45.840  63.690  1.00  0.00           H
ATOM    620  CA  VAL A 623      48.760  45.590  65.060  1.00  0.00           C
ATOM    621  HA  VAL A 623      47.900  46.240  65.070  1.00  0.00           H
ATOM    622  CB  VAL A 623      48.420  44.210  64.290  1.00  0.00           C
ATOM    623  HB  VAL A 623      49.390  43.760  64.030  1.00  0.00           H
ATOM    624  CG1 VAL A 623      47.620  43.280  65.260  1.00  0.00           C
ATOM    625 HG11 VAL A 623      46.600  43.690  65.440  1.00  0.00           H
ATOM    626 HG12 VAL A 623      48.270  43.130  66.150  1.00  0.00           H
ATOM    627 HG13 VAL A 623      47.400  42.350  64.690  1.00  0.00           H
ATOM    628  CG2 VAL A 623      47.570  44.640  63.120  1.00  0.00           C
ATOM    629 HG21 VAL A 623      46.540  45.010  63.360  1.00  0.00           H
ATOM    630 HG22 VAL A 623      47.500  43.790  62.400  1.00  0.00           H
ATOM    631 HG23 VAL A 623      47.930  45.490  62.500  1.00  0.00           H
ATOM    632  C   VAL A 623      49.080  45.350  66.550  1.00  0.00           C
ATOM    633  O   VAL A 623      48.290  45.590  67.480  1.00  0.00           O
ATOM    634  N   ILE A 624      50.340  44.970  66.940  1.00  0.00           N
ATOM    635  HN  ILE A 624      50.970  44.650  66.230  1.00  0.00           H
ATOM    636  CA  ILE A 624      50.940  44.970  68.310  1.00  0.00           C
ATOM    637  HA  ILE A 624      50.310  44.300  68.880  1.00  0.00           H
ATOM    638  CB  ILE A 624      52.390  44.420  68.260  1.00  0.00           C
ATOM    639  HB  ILE A 624      52.810  44.860  67.340  1.00  0.00           H
ATOM    640  CG2 ILE A 624      53.270  44.860  69.500  1.00  0.00           C
ATOM    641 HG21 ILE A 624      52.750  44.740  70.470  1.00  0.00           H
ATOM    642 HG22 ILE A 624      53.510  45.940  69.350  1.00  0.00           H
ATOM    643 HG23 ILE A 624      54.160  44.200  69.610  1.00  0.00           H
ATOM    644  CG1 ILE A 624      52.260  42.850  67.970  1.00  0.00           C
ATOM    645 HG11 ILE A 624      51.670  42.730  67.030  1.00  0.00           H
ATOM    646 HG12 ILE A 624      51.680  42.310  68.760  1.00  0.00           H
ATOM    647  CD  ILE A 624      53.580  42.120  67.790  1.00  0.00           C
ATOM    648  HD1 ILE A 624      53.550  41.050  67.520  1.00  0.00           H
ATOM    649  HD2 ILE A 624      54.160  42.260  68.730  1.00  0.00           H
ATOM    650  HD3 ILE A 624      54.140  42.730  67.050  1.00  0.00           H
ATOM    651  C   ILE A 624      50.940  46.360  69.030  1.00  0.00           C
ATOM    652  O   ILE A 624      50.450  46.470  70.160  1.00  0.00           O
ATOM    653  N   THR A 625      51.380  47.470  68.380  1.00  0.00           N
ATOM    654  HN  THR A 625      51.780  47.310  67.480  1.00  0.00           H
ATOM    655  CA  THR A 625      51.360  48.820  68.870  1.00  0.00           C
ATOM    656  HA  THR A 625      51.810  48.880  69.850  1.00  0.00           H
ATOM    657  CB  THR A 625      52.180  49.850  68.070  1.00  0.00           C
ATOM    658  HB  THR A 625      51.980  49.760  66.980  1.00  0.00           H
ATOM    659  OG1 THR A 625      53.550  49.650  68.370  1.00  0.00           O
ATOM    660  HG1 THR A 625      54.030  50.180  67.720  1.00  0.00           H
ATOM    661  CG2 THR A 625      51.910  51.290  68.510  1.00  0.00           C
ATOM    662 HG21 THR A 625      52.730  51.930  68.100  1.00  0.00           H
ATOM    663 HG22 THR A 625      51.950  51.380  69.620  1.00  0.00           H
ATOM    664 HG23 THR A 625      50.910  51.600  68.130  1.00  0.00           H
ATOM    665  C   THR A 625      49.940  49.280  69.050  1.00  0.00           C
ATOM    666  O   THR A 625      49.510  49.700  70.080  1.00  0.00           O
ATOM    667  N   PHE A 626      49.040  48.960  68.090  1.00  0.00           N
ATOM    668  HN  PHE A 626      49.210  48.560  67.200  1.00  0.00           H
ATOM    669  CA  PHE A 626      47.610  49.240  68.230  1.00  0.00           C
ATOM    670  HA  PHE A 626      47.430  50.250  68.540  1.00  0.00           H
ATOM    671  CB  PHE A 626      47.000  48.930  66.820  1.00  0.00           C
ATOM    672  HB1 PHE A 626      47.570  48.060  66.430  1.00  0.00           H
ATOM    673  HB2 PHE A 626      47.140  49.790  66.130  1.00  0.00           H
ATOM    674  CG  PHE A 626      45.450  48.640  66.770  1.00  0.00           C
ATOM    675  CD1 PHE A 626      44.910  47.350  66.900  1.00  0.00           C
ATOM    676  HD1 PHE A 626      45.620  46.560  67.120  1.00  0.00           H
ATOM    677  CE1 PHE A 626      43.540  47.210  66.810  1.00  0.00           C
ATOM    678  HE1 PHE A 626      42.990  46.300  66.970  1.00  0.00           H
ATOM    679  CZ  PHE A 626      42.680  48.300  66.630  1.00  0.00           C
ATOM    680  HZ  PHE A 626      41.640  48.030  66.450  1.00  0.00           H
ATOM    681  CD2 PHE A 626      44.620  49.670  66.300  1.00  0.00           C
ATOM    682  HD2 PHE A 626      45.060  50.560  65.890  1.00  0.00           H
ATOM    683  CE2 PHE A 626      43.160  49.540  66.270  1.00  0.00           C
ATOM    684  HE2 PHE A 626      42.580  50.390  65.930  1.00  0.00           H
ATOM    685  C   PHE A 626      46.920  48.470  69.350  1.00  0.00           C
ATOM    686  O   PHE A 626      46.180  49.060  70.090  1.00  0.00           O
ATOM    687  N   GLY A 627      47.200  47.150  69.510  1.00  0.00           N
ATOM    688  HN  GLY A 627      47.890  46.700  68.950  1.00  0.00           H
ATOM    689  CA  GLY A 627      46.560  46.260  70.460  1.00  0.00           C
ATOM    690  HA1 GLY A 627      46.850  45.240  70.210  1.00  0.00           H
ATOM    691  HA2 GLY A 627      45.500  46.340  70.280  1.00  0.00           H
ATOM    692  C   GLY A 627      47.050  46.600  71.900  1.00  0.00           C
ATOM    693  O   GLY A 627      46.360  46.400  72.910  1.00  0.00           O
ATOM    694  N   GLY A 628      48.350  46.990  72.020  1.00  0.00           N
ATOM    695  HN  GLY A 628      48.910  46.950  71.190  1.00  0.00           H
ATOM    696  CA  GLY A 628      49.120  47.520  73.100  1.00  0.00           C
ATOM    697  HA1 GLY A 628      50.070  47.820  72.680  1.00  0.00           H
ATOM    698  HA2 GLY A 628      49.300  46.850  73.920  1.00  0.00           H
ATOM    699  C   GLY A 628      48.490  48.870  73.540  1.00  0.00           C
ATOM    700  O   GLY A 628      48.150  49.000  74.710  1.00  0.00           O
ATOM    701  N   LEU A 629      48.190  49.810  72.630  1.00  0.00           N
ATOM    702  HN  LEU A 629      48.430  49.690  71.660  1.00  0.00           H
ATOM    703  CA  LEU A 629      47.410  51.040  72.860  1.00  0.00           C
ATOM    704  HA  LEU A 629      47.670  51.470  73.810  1.00  0.00           H
ATOM    705  CB  LEU A 629      47.650  52.120  71.780  1.00  0.00           C
ATOM    706  HB1 LEU A 629      46.830  52.870  71.820  1.00  0.00           H
ATOM    707  HB2 LEU A 629      47.650  51.570  70.820  1.00  0.00           H
ATOM    708  CG  LEU A 629      48.980  52.830  71.900  1.00  0.00           C
ATOM    709  HG  LEU A 629      49.730  52.030  72.080  1.00  0.00           H
ATOM    710  CD1 LEU A 629      49.260  53.650  70.650  1.00  0.00           C
ATOM    711 HD11 LEU A 629      49.270  53.030  69.730  1.00  0.00           H
ATOM    712 HD12 LEU A 629      50.200  54.230  70.820  1.00  0.00           H
ATOM    713 HD13 LEU A 629      48.460  54.410  70.560  1.00  0.00           H
ATOM    714  CD2 LEU A 629      48.870  53.770  73.130  1.00  0.00           C
ATOM    715 HD21 LEU A 629      48.780  53.140  74.040  1.00  0.00           H
ATOM    716 HD22 LEU A 629      47.970  54.370  72.940  1.00  0.00           H
ATOM    717 HD23 LEU A 629      49.770  54.410  73.270  1.00  0.00           H
ATOM    718  C   LEU A 629      45.930  50.840  73.160  1.00  0.00           C
ATOM    719  O   LEU A 629      45.440  51.390  74.130  1.00  0.00           O
ATOM    720  N   LEU A 630      45.170  49.960  72.420  1.00  0.00           N
ATOM    721  HN  LEU A 630      45.560  49.690  71.550  1.00  0.00           H
ATOM    722  CA  LEU A 630      43.780  49.840  72.580  1.00  0.00           C
ATOM    723  HA  LEU A 630      43.290  50.800  72.680  1.00  0.00           H
ATOM    724  CB  LEU A 630      43.240  49.110  71.360  1.00  0.00           C
ATOM    725  HB1 LEU A 630      43.730  48.120  71.230  1.00  0.00           H
ATOM    726  HB2 LEU A 630      43.600  49.730  70.500  1.00  0.00           H
ATOM    727  CG  LEU A 630      41.780  48.850  71.230  1.00  0.00           C
ATOM    728  HG  LEU A 630      41.350  48.160  72.000  1.00  0.00           H
ATOM    729  CD1 LEU A 630      40.980  50.110  71.310  1.00  0.00           C
ATOM    730 HD11 LEU A 630      41.150  50.780  70.450  1.00  0.00           H
ATOM    731 HD12 LEU A 630      41.100  50.750  72.210  1.00  0.00           H
ATOM    732 HD13 LEU A 630      39.920  49.740  71.350  1.00  0.00           H
ATOM    733  CD2 LEU A 630      41.450  48.200  69.880  1.00  0.00           C
ATOM    734 HD21 LEU A 630      40.440  47.790  69.700  1.00  0.00           H
ATOM    735 HD22 LEU A 630      42.040  47.270  69.780  1.00  0.00           H
ATOM    736 HD23 LEU A 630      41.820  48.800  69.020  1.00  0.00           H
ATOM    737  C   LEU A 630      43.470  49.120  73.840  1.00  0.00           C
ATOM    738  O   LEU A 630      42.450  49.410  74.460  1.00  0.00           O
ATOM    739  N   GLY A 631      44.350  48.150  74.300  1.00  0.00           N
ATOM    740  HN  GLY A 631      45.060  47.920  73.640  1.00  0.00           H
ATOM    741  CA  GLY A 631      44.320  47.450  75.540  1.00  0.00           C
ATOM    742  HA1 GLY A 631      45.150  46.770  75.390  1.00  0.00           H
ATOM    743  HA2 GLY A 631      43.350  47.080  75.790  1.00  0.00           H
ATOM    744  C   GLY A 631      44.610  48.370  76.720  1.00  0.00           C
ATOM    745  O   GLY A 631      43.780  48.490  77.630  1.00  0.00           O
ATOM    746  N   GLU A 632      45.700  49.190  76.690  1.00  0.00           N
ATOM    747  HN  GLU A 632      46.410  48.960  76.030  1.00  0.00           H
ATOM    748  CA  GLU A 632      45.920  50.150  77.770  1.00  0.00           C
ATOM    749  HA  GLU A 632      45.820  49.520  78.640  1.00  0.00           H
ATOM    750  CB  GLU A 632      47.420  50.690  77.670  1.00  0.00           C
ATOM    751  HB1 GLU A 632      47.430  51.520  78.420  1.00  0.00           H
ATOM    752  HB2 GLU A 632      47.630  51.090  76.650  1.00  0.00           H
ATOM    753  CG  GLU A 632      48.460  49.670  78.050  1.00  0.00           C
ATOM    754  HG1 GLU A 632      49.450  49.940  77.620  1.00  0.00           H
ATOM    755  HG2 GLU A 632      48.170  48.630  77.790  1.00  0.00           H
ATOM    756  CD  GLU A 632      48.840  49.650  79.590  1.00  0.00           C
ATOM    757  OE1 GLU A 632      48.340  50.370  80.460  1.00  0.00           O
ATOM    758  OE2 GLU A 632      49.690  48.750  79.900  1.00  0.00           O
ATOM    759  C   GLU A 632      44.910  51.260  77.870  1.00  0.00           C
ATOM    760  O   GLU A 632      44.480  51.690  78.920  1.00  0.00           O
ATOM    761  N   ALA A 633      44.390  51.700  76.740  1.00  0.00           N
ATOM    762  HN  ALA A 633      44.720  51.250  75.900  1.00  0.00           H
ATOM    763  CA  ALA A 633      43.280  52.630  76.560  1.00  0.00           C
ATOM    764  HA  ALA A 633      43.630  53.540  77.010  1.00  0.00           H
ATOM    765  CB  ALA A 633      42.970  52.930  75.010  1.00  0.00           C
ATOM    766  HB1 ALA A 633      43.900  53.370  74.610  1.00  0.00           H
ATOM    767  HB2 ALA A 633      42.130  53.670  75.010  1.00  0.00           H
ATOM    768  HB3 ALA A 633      42.650  51.990  74.510  1.00  0.00           H
ATOM    769  C   ALA A 633      41.990  52.390  77.240  1.00  0.00           C
ATOM    770  O   ALA A 633      41.290  53.220  77.790  1.00  0.00           O
ATOM    771  N   THR A 634      41.610  51.110  77.290  1.00  0.00           N
ATOM    772  HN  THR A 634      42.220  50.430  76.880  1.00  0.00           H
ATOM    773  CA  THR A 634      40.440  50.460  77.970  1.00  0.00           C
ATOM    774  HA  THR A 634      39.820  51.250  78.370  1.00  0.00           H
ATOM    775  CB  THR A 634      39.750  49.530  76.930  1.00  0.00           C
ATOM    776  HB  THR A 634      38.870  49.110  77.450  1.00  0.00           H
ATOM    777  OG1 THR A 634      40.620  48.500  76.490  1.00  0.00           O
ATOM    778  HG1 THR A 634      41.080  48.930  75.770  1.00  0.00           H
ATOM    779  CG2 THR A 634      39.300  50.340  75.770  1.00  0.00           C
ATOM    780 HG21 THR A 634      38.590  51.100  76.180  1.00  0.00           H
ATOM    781 HG22 THR A 634      38.650  49.740  75.100  1.00  0.00           H
ATOM    782 HG23 THR A 634      40.060  50.910  75.190  1.00  0.00           H
ATOM    783  C   THR A 634      40.890  49.730  79.190  1.00  0.00           C
ATOM    784  O   THR A 634      40.040  49.100  79.780  1.00  0.00           O
ATOM    785  N   GLU A 635      42.180  49.880  79.610  1.00  0.00           N
ATOM    786  HN  GLU A 635      42.830  50.360  79.030  1.00  0.00           H
ATOM    787  CA  GLU A 635      42.640  49.490  80.910  1.00  0.00           C
ATOM    788  HA  GLU A 635      43.680  49.810  80.950  1.00  0.00           H
ATOM    789  CB  GLU A 635      41.910  50.080  82.140  1.00  0.00           C
ATOM    790  HB1 GLU A 635      42.360  49.570  83.020  1.00  0.00           H
ATOM    791  HB2 GLU A 635      40.810  49.940  82.140  1.00  0.00           H
ATOM    792  CG  GLU A 635      42.240  51.600  82.170  1.00  0.00           C
ATOM    793  HG1 GLU A 635      41.680  52.110  81.360  1.00  0.00           H
ATOM    794  HG2 GLU A 635      43.330  51.680  81.960  1.00  0.00           H
ATOM    795  CD  GLU A 635      41.900  52.210  83.490  1.00  0.00           C
ATOM    796  OE1 GLU A 635      40.750  52.310  83.960  1.00  0.00           O
ATOM    797  OE2 GLU A 635      42.920  52.560  84.140  1.00  0.00           O
ATOM    798  C   GLU A 635      42.830  47.990  81.160  1.00  0.00           C
ATOM    799  O   GLU A 635      42.530  47.420  82.220  1.00  0.00           O
ATOM    800  N   GLY A 636      43.220  47.300  80.100  1.00  0.00           N
ATOM    801  HN  GLY A 636      43.500  47.750  79.260  1.00  0.00           H
ATOM    802  CA  GLY A 636      43.370  45.810  80.040  1.00  0.00           C
ATOM    803  HA1 GLY A 636      43.760  45.400  80.960  1.00  0.00           H
ATOM    804  HA2 GLY A 636      44.120  45.630  79.280  1.00  0.00           H
ATOM    805  C   GLY A 636      42.130  45.030  79.610  1.00  0.00           C
ATOM    806  O   GLY A 636      42.070  43.840  80.000  1.00  0.00           O
ATOM    807  N   ARG A 637      41.150  45.660  78.880  1.00  0.00           N
ATOM    808  HN  ARG A 637      41.190  46.620  78.640  1.00  0.00           H
ATOM    809  CA  ARG A 637      39.930  44.860  78.470  1.00  0.00           C
ATOM    810  HA  ARG A 637      39.650  44.160  79.260  1.00  0.00           H
ATOM    811  CB  ARG A 637      38.680  45.780  78.470  1.00  0.00           C
ATOM    812  HB1 ARG A 637      37.840  45.260  77.950  1.00  0.00           H
ATOM    813  HB2 ARG A 637      38.940  46.640  77.820  1.00  0.00           H
ATOM    814  CG  ARG A 637      38.300  46.280  79.860  1.00  0.00           C
ATOM    815  HG1 ARG A 637      39.200  46.770  80.310  1.00  0.00           H
ATOM    816  HG2 ARG A 637      38.130  45.380  80.490  1.00  0.00           H
ATOM    817  CD  ARG A 637      37.160  47.280  79.870  1.00  0.00           C
ATOM    818  HD1 ARG A 637      36.360  46.780  79.310  1.00  0.00           H
ATOM    819  HD2 ARG A 637      37.310  48.230  79.310  1.00  0.00           H
ATOM    820  NE  ARG A 637      36.570  47.620  81.230  1.00  0.00           N
ATOM    821  HE  ARG A 637      35.710  47.170  81.500  1.00  0.00           H
ATOM    822  CZ  ARG A 637      37.260  48.150  82.200  1.00  0.00           C
ATOM    823  NH1 ARG A 637      38.440  48.670  81.950  1.00  0.00           N
ATOM    824 HH11 ARG A 637      38.770  49.280  82.680  1.00  0.00           H
ATOM    825 HH12 ARG A 637      38.910  48.510  81.090  1.00  0.00           H
ATOM    826  NH2 ARG A 637      36.820  48.270  83.400  1.00  0.00           N
ATOM    827 HH21 ARG A 637      37.330  48.800  84.090  1.00  0.00           H
ATOM    828 HH22 ARG A 637      35.990  47.800  83.710  1.00  0.00           H
ATOM    829  C   ARG A 637      40.130  43.990  77.180  1.00  0.00           C
ATOM    830  O   ARG A 637      39.270  43.120  76.780  1.00  0.00           O
ATOM    831  N   LEU A 638      41.160  44.300  76.470  1.00  0.00           N
ATOM    832  HN  LEU A 638      41.910  44.830  76.870  1.00  0.00           H
ATOM    833  CA  LEU A 638      41.480  43.850  75.080  1.00  0.00           C
ATOM    834  HA  LEU A 638      40.980  42.900  74.930  1.00  0.00           H
ATOM    835  CB  LEU A 638      40.940  44.940  74.100  1.00  0.00           C
ATOM    836  HB1 LEU A 638      41.200  45.970  74.430  1.00  0.00           H
ATOM    837  HB2 LEU A 638      39.840  44.900  74.240  1.00  0.00           H
ATOM    838  CG  LEU A 638      41.330  44.980  72.570  1.00  0.00           C
ATOM    839  HG  LEU A 638      40.680  45.830  72.260  1.00  0.00           H
ATOM    840  CD1 LEU A 638      42.770  45.430  72.350  1.00  0.00           C
ATOM    841 HD11 LEU A 638      43.030  45.220  71.290  1.00  0.00           H
ATOM    842 HD12 LEU A 638      43.440  44.790  72.960  1.00  0.00           H
ATOM    843 HD13 LEU A 638      43.040  46.470  72.640  1.00  0.00           H
ATOM    844  CD2 LEU A 638      40.900  43.670  71.940  1.00  0.00           C
ATOM    845 HD21 LEU A 638      41.290  43.680  70.900  1.00  0.00           H
ATOM    846 HD22 LEU A 638      39.820  43.440  72.050  1.00  0.00           H
ATOM    847 HD23 LEU A 638      41.450  42.790  72.330  1.00  0.00           H
ATOM    848  C   LEU A 638      42.900  43.640  75.050  1.00  0.00           C
ATOM    849  O   LEU A 638      43.660  44.290  75.710  1.00  0.00           O
ATOM    850  N   SER A 639      43.410  42.530  74.400  1.00  0.00           N
ATOM    851  HN  SER A 639      42.820  41.910  73.880  1.00  0.00           H
ATOM    852  CA  SER A 639      44.820  42.240  74.390  1.00  0.00           C
ATOM    853  HA  SER A 639      45.450  42.970  74.880  1.00  0.00           H
ATOM    854  CB  SER A 639      45.000  40.810  75.070  1.00  0.00           C
ATOM    855  HB1 SER A 639      44.360  40.760  75.990  1.00  0.00           H
ATOM    856  HB2 SER A 639      46.070  40.760  75.340  1.00  0.00           H
ATOM    857  OG  SER A 639      44.640  39.720  74.210  1.00  0.00           O
ATOM    858  HG1 SER A 639      43.680  39.660  74.250  1.00  0.00           H
ATOM    859  C   SER A 639      45.400  42.130  73.000  1.00  0.00           C
ATOM    860  O   SER A 639      44.580  42.230  72.080  1.00  0.00           O
ATOM    861  N   ALA A 640      46.730  42.130  72.780  1.00  0.00           N
ATOM    862  HN  ALA A 640      47.340  41.940  73.550  1.00  0.00           H
ATOM    863  CA  ALA A 640      47.380  42.210  71.490  1.00  0.00           C
ATOM    864  HA  ALA A 640      46.900  42.950  70.870  1.00  0.00           H
ATOM    865  CB  ALA A 640      48.840  42.690  71.620  1.00  0.00           C
ATOM    866  HB1 ALA A 640      49.380  41.830  72.070  1.00  0.00           H
ATOM    867  HB2 ALA A 640      48.950  43.550  72.310  1.00  0.00           H
ATOM    868  HB3 ALA A 640      49.320  42.840  70.640  1.00  0.00           H
ATOM    869  C   ALA A 640      47.310  40.890  70.780  1.00  0.00           C
ATOM    870  O   ALA A 640      47.260  40.850  69.570  1.00  0.00           O
ATOM    871  N   ILE A 641      47.160  39.730  71.510  1.00  0.00           N
ATOM    872  HN  ILE A 641      47.210  39.760  72.510  1.00  0.00           H
ATOM    873  CA  ILE A 641      46.950  38.500  70.870  1.00  0.00           C
ATOM    874  HA  ILE A 641      47.530  38.540  69.970  1.00  0.00           H
ATOM    875  CB  ILE A 641      47.500  37.310  71.600  1.00  0.00           C
ATOM    876  HB  ILE A 641      48.580  37.340  71.880  1.00  0.00           H
ATOM    877  CG2 ILE A 641      46.670  37.140  72.850  1.00  0.00           C
ATOM    878 HG21 ILE A 641      46.450  38.100  73.380  1.00  0.00           H
ATOM    879 HG22 ILE A 641      47.090  36.440  73.600  1.00  0.00           H
ATOM    880 HG23 ILE A 641      45.640  36.760  72.670  1.00  0.00           H
ATOM    881  CG1 ILE A 641      47.570  36.020  70.810  1.00  0.00           C
ATOM    882 HG11 ILE A 641      46.550  35.810  70.400  1.00  0.00           H
ATOM    883 HG12 ILE A 641      47.950  35.170  71.400  1.00  0.00           H
ATOM    884  CD  ILE A 641      48.490  36.100  69.610  1.00  0.00           C
ATOM    885  HD1 ILE A 641      48.820  35.110  69.220  1.00  0.00           H
ATOM    886  HD2 ILE A 641      49.400  36.640  69.960  1.00  0.00           H
ATOM    887  HD3 ILE A 641      48.060  36.740  68.810  1.00  0.00           H
ATOM    888  C   ILE A 641      45.520  38.310  70.330  1.00  0.00           C
ATOM    889  O   ILE A 641      45.370  37.820  69.150  1.00  0.00           O
ATOM    890  N   GLU A 642      44.500  38.910  70.970  1.00  0.00           N
ATOM    891  HN  GLU A 642      44.550  39.190  71.930  1.00  0.00           H
ATOM    892  CA  GLU A 642      43.130  39.070  70.400  1.00  0.00           C
ATOM    893  HA  GLU A 642      42.760  38.110  70.080  1.00  0.00           H
ATOM    894  CB  GLU A 642      42.080  39.770  71.380  1.00  0.00           C
ATOM    895  HB1 GLU A 642      41.270  40.230  70.760  1.00  0.00           H
ATOM    896  HB2 GLU A 642      42.590  40.650  71.840  1.00  0.00           H
ATOM    897  CG  GLU A 642      41.460  38.870  72.440  1.00  0.00           C
ATOM    898  HG1 GLU A 642      41.950  37.870  72.460  1.00  0.00           H
ATOM    899  HG2 GLU A 642      40.370  38.890  72.230  1.00  0.00           H
ATOM    900  CD  GLU A 642      41.580  39.460  73.840  1.00  0.00           C
ATOM    901  OE1 GLU A 642      41.880  38.730  74.850  1.00  0.00           O
ATOM    902  OE2 GLU A 642      41.260  40.630  73.980  1.00  0.00           O
ATOM    903  C   GLU A 642      43.090  39.870  69.110  1.00  0.00           C
ATOM    904  O   GLU A 642      42.420  39.500  68.120  1.00  0.00           O
ATOM    905  N   SER A 643      43.870  40.990  69.140  1.00  0.00           N
ATOM    906  HN  SER A 643      44.190  41.250  70.040  1.00  0.00           H
ATOM    907  CA  SER A 643      44.220  41.800  67.920  1.00  0.00           C
ATOM    908  HA  SER A 643      43.310  42.070  67.380  1.00  0.00           H
ATOM    909  CB  SER A 643      45.030  43.020  68.290  1.00  0.00           C
ATOM    910  HB1 SER A 643      45.030  43.740  67.440  1.00  0.00           H
ATOM    911  HB2 SER A 643      46.100  42.760  68.450  1.00  0.00           H
ATOM    912  OG  SER A 643      44.450  43.780  69.360  1.00  0.00           O
ATOM    913  HG1 SER A 643      44.480  43.300  70.190  1.00  0.00           H
ATOM    914  C   SER A 643      44.900  40.990  66.850  1.00  0.00           C
ATOM    915  O   SER A 643      44.530  41.050  65.700  1.00  0.00           O
ATOM    916  N   LEU A 644      45.980  40.170  67.120  1.00  0.00           N
ATOM    917  HN  LEU A 644      46.250  40.020  68.070  1.00  0.00           H
ATOM    918  CA  LEU A 644      46.640  39.390  66.080  1.00  0.00           C
ATOM    919  HA  LEU A 644      46.790  40.040  65.220  1.00  0.00           H
ATOM    920  CB  LEU A 644      47.940  38.760  66.630  1.00  0.00           C
ATOM    921  HB1 LEU A 644      48.280  37.880  66.060  1.00  0.00           H
ATOM    922  HB2 LEU A 644      47.660  38.320  67.610  1.00  0.00           H
ATOM    923  CG  LEU A 644      49.150  39.720  66.670  1.00  0.00           C
ATOM    924  HG  LEU A 644      48.850  40.650  67.200  1.00  0.00           H
ATOM    925  CD1 LEU A 644      50.360  39.260  67.420  1.00  0.00           C
ATOM    926 HD11 LEU A 644      50.170  38.940  68.470  1.00  0.00           H
ATOM    927 HD12 LEU A 644      51.080  40.090  67.540  1.00  0.00           H
ATOM    928 HD13 LEU A 644      50.850  38.350  67.010  1.00  0.00           H
ATOM    929  CD2 LEU A 644      49.590  39.970  65.150  1.00  0.00           C
ATOM    930 HD21 LEU A 644      49.990  39.030  64.720  1.00  0.00           H
ATOM    931 HD22 LEU A 644      50.440  40.690  65.250  1.00  0.00           H
ATOM    932 HD23 LEU A 644      48.830  40.400  64.470  1.00  0.00           H
ATOM    933  C   LEU A 644      45.680  38.330  65.540  1.00  0.00           C
ATOM    934  O   LEU A 644      45.700  38.100  64.330  1.00  0.00           O
ATOM    935  N   PHE A 645      44.860  37.650  66.340  1.00  0.00           N
ATOM    936  HN  PHE A 645      44.890  37.810  67.320  1.00  0.00           H
ATOM    937  CA  PHE A 645      43.950  36.630  66.090  1.00  0.00           C
ATOM    938  HA  PHE A 645      44.420  35.840  65.520  1.00  0.00           H
ATOM    939  CB  PHE A 645      43.440  36.130  67.490  1.00  0.00           C
ATOM    940  HB1 PHE A 645      43.150  36.930  68.210  1.00  0.00           H
ATOM    941  HB2 PHE A 645      44.200  35.410  67.880  1.00  0.00           H
ATOM    942  CG  PHE A 645      42.280  35.260  67.370  1.00  0.00           C
ATOM    943  CD1 PHE A 645      41.010  35.640  67.870  1.00  0.00           C
ATOM    944  HD1 PHE A 645      40.860  36.570  68.410  1.00  0.00           H
ATOM    945  CE1 PHE A 645      39.930  34.800  67.680  1.00  0.00           C
ATOM    946  HE1 PHE A 645      38.980  35.090  68.090  1.00  0.00           H
ATOM    947  CZ  PHE A 645      40.100  33.550  67.080  1.00  0.00           C
ATOM    948  HZ  PHE A 645      39.230  32.990  66.770  1.00  0.00           H
ATOM    949  CD2 PHE A 645      42.410  33.990  66.830  1.00  0.00           C
ATOM    950  HD2 PHE A 645      43.390  33.580  66.680  1.00  0.00           H
ATOM    951  CE2 PHE A 645      41.360  33.160  66.630  1.00  0.00           C
ATOM    952  HE2 PHE A 645      41.600  32.250  66.090  1.00  0.00           H
ATOM    953  C   PHE A 645      42.840  37.160  65.190  1.00  0.00           C
ATOM    954  O   PHE A 645      42.450  36.510  64.270  1.00  0.00           O
ATOM    955  N   GLY A 646      42.350  38.390  65.430  1.00  0.00           N
ATOM    956  HN  GLY A 646      42.450  38.880  66.290  1.00  0.00           H
ATOM    957  CA  GLY A 646      41.390  39.020  64.520  1.00  0.00           C
ATOM    958  HA1 GLY A 646      41.230  40.020  64.890  1.00  0.00           H
ATOM    959  HA2 GLY A 646      40.480  38.440  64.490  1.00  0.00           H
ATOM    960  C   GLY A 646      41.910  39.320  63.170  1.00  0.00           C
ATOM    961  O   GLY A 646      41.190  39.030  62.160  1.00  0.00           O
ATOM    962  N   ALA A 647      43.130  39.820  63.080  1.00  0.00           N
ATOM    963  HN  ALA A 647      43.560  40.070  63.940  1.00  0.00           H
ATOM    964  CA  ALA A 647      43.780  40.030  61.840  1.00  0.00           C
ATOM    965  HA  ALA A 647      43.140  40.630  61.200  1.00  0.00           H
ATOM    966  CB  ALA A 647      45.140  40.720  62.150  1.00  0.00           C
ATOM    967  HB1 ALA A 647      45.660  40.980  61.200  1.00  0.00           H
ATOM    968  HB2 ALA A 647      45.790  40.080  62.800  1.00  0.00           H
ATOM    969  HB3 ALA A 647      44.960  41.660  62.720  1.00  0.00           H
ATOM    970  C   ALA A 647      44.060  38.730  61.070  1.00  0.00           C
ATOM    971  O   ALA A 647      43.710  38.530  59.920  1.00  0.00           O
ATOM    972  N   SER A 648      44.570  37.730  61.800  1.00  0.00           N
ATOM    973  HN  SER A 648      44.880  38.070  62.690  1.00  0.00           H
ATOM    974  CA  SER A 648      44.610  36.270  61.500  1.00  0.00           C
ATOM    975  HA  SER A 648      45.330  36.170  60.710  1.00  0.00           H
ATOM    976  CB  SER A 648      45.070  35.360  62.660  1.00  0.00           C
ATOM    977  HB1 SER A 648      44.300  35.190  63.440  1.00  0.00           H
ATOM    978  HB2 SER A 648      45.870  35.860  63.260  1.00  0.00           H
ATOM    979  OG  SER A 648      45.570  34.110  62.070  1.00  0.00           O
ATOM    980  HG1 SER A 648      46.370  34.350  61.600  1.00  0.00           H
ATOM    981  C   SER A 648      43.400  35.740  60.800  1.00  0.00           C
ATOM    982  O   SER A 648      43.430  35.420  59.630  1.00  0.00           O
ATOM    983  N   LEU A 649      42.320  35.650  61.570  1.00  0.00           N
ATOM    984  HN  LEU A 649      42.440  35.960  62.510  1.00  0.00           H
ATOM    985  CA  LEU A 649      40.930  35.430  61.000  1.00  0.00           C
ATOM    986  HA  LEU A 649      40.890  34.400  60.670  1.00  0.00           H
ATOM    987  CB  LEU A 649      39.960  35.380  62.280  1.00  0.00           C
ATOM    988  HB1 LEU A 649      39.910  36.360  62.790  1.00  0.00           H
ATOM    989  HB2 LEU A 649      40.490  34.750  63.020  1.00  0.00           H
ATOM    990  CG  LEU A 649      38.480  34.830  62.160  1.00  0.00           C
ATOM    991  HG  LEU A 649      38.450  34.030  61.390  1.00  0.00           H
ATOM    992  CD1 LEU A 649      38.090  34.130  63.400  1.00  0.00           C
ATOM    993 HD11 LEU A 649      38.790  33.260  63.480  1.00  0.00           H
ATOM    994 HD12 LEU A 649      37.070  33.700  63.300  1.00  0.00           H
ATOM    995 HD13 LEU A 649      38.110  34.920  64.170  1.00  0.00           H
ATOM    996  CD2 LEU A 649      37.530  36.000  61.650  1.00  0.00           C
ATOM    997 HD21 LEU A 649      37.990  36.500  60.760  1.00  0.00           H
ATOM    998 HD22 LEU A 649      37.450  36.800  62.420  1.00  0.00           H
ATOM    999 HD23 LEU A 649      36.490  35.670  61.400  1.00  0.00           H
ATOM   1000  C   LEU A 649      40.480  36.340  59.810  1.00  0.00           C
ATOM   1001  O   LEU A 649      40.120  35.870  58.680  1.00  0.00           O
ATOM   1002  N   THR A 650      40.590  37.710  59.900  1.00  0.00           N
ATOM   1003  HN  THR A 650      40.960  38.100  60.740  1.00  0.00           H
ATOM   1004  CA  THR A 650      40.160  38.650  58.790  1.00  0.00           C
ATOM   1005  HA  THR A 650      39.120  38.420  58.590  1.00  0.00           H
ATOM   1006  CB  THR A 650      40.250  40.100  59.140  1.00  0.00           C
ATOM   1007  HB  THR A 650      41.310  40.440  59.220  1.00  0.00           H
ATOM   1008  OG1 THR A 650      39.600  40.440  60.360  1.00  0.00           O
ATOM   1009  HG1 THR A 650      40.100  40.060  61.080  1.00  0.00           H
ATOM   1010  CG2 THR A 650      39.600  40.880  58.000  1.00  0.00           C
ATOM   1011 HG21 THR A 650      39.710  41.980  58.180  1.00  0.00           H
ATOM   1012 HG22 THR A 650      38.610  40.490  57.700  1.00  0.00           H
ATOM   1013 HG23 THR A 650      40.200  40.680  57.090  1.00  0.00           H
ATOM   1014  C   THR A 650      40.890  38.330  57.490  1.00  0.00           C
ATOM   1015  O   THR A 650      40.320  38.310  56.470  1.00  0.00           O
ATOM   1016  N   GLY A 651      42.220  38.050  57.560  1.00  0.00           N
ATOM   1017  HN  GLY A 651      42.620  38.190  58.460  1.00  0.00           H
ATOM   1018  CA  GLY A 651      43.020  37.910  56.370  1.00  0.00           C
ATOM   1019  HA1 GLY A 651      44.070  37.990  56.570  1.00  0.00           H
ATOM   1020  HA2 GLY A 651      42.700  38.640  55.640  1.00  0.00           H
ATOM   1021  C   GLY A 651      42.900  36.580  55.680  1.00  0.00           C
ATOM   1022  O   GLY A 651      43.020  36.450  54.440  1.00  0.00           O
ATOM   1023  N   ILE A 652      42.640  35.460  56.420  1.00  0.00           N
ATOM   1024  HN  ILE A 652      42.450  35.410  57.400  1.00  0.00           H
ATOM   1025  CA  ILE A 652      42.500  34.090  55.880  1.00  0.00           C
ATOM   1026  HA  ILE A 652      43.320  33.980  55.190  1.00  0.00           H
ATOM   1027  CB  ILE A 652      42.710  33.020  57.020  1.00  0.00           C
ATOM   1028  HB  ILE A 652      42.040  33.220  57.880  1.00  0.00           H
ATOM   1029  CG2 ILE A 652      42.480  31.570  56.520  1.00  0.00           C
ATOM   1030 HG21 ILE A 652      42.470  30.890  57.410  1.00  0.00           H
ATOM   1031 HG22 ILE A 652      43.140  31.280  55.680  1.00  0.00           H
ATOM   1032 HG23 ILE A 652      41.420  31.560  56.180  1.00  0.00           H
ATOM   1033  CG1 ILE A 652      44.180  33.090  57.390  1.00  0.00           C
ATOM   1034 HG11 ILE A 652      44.420  34.100  57.800  1.00  0.00           H
ATOM   1035 HG12 ILE A 652      44.810  32.950  56.480  1.00  0.00           H
ATOM   1036  CD  ILE A 652      44.550  32.230  58.650  1.00  0.00           C
ATOM   1037  HD1 ILE A 652      45.600  32.440  58.960  1.00  0.00           H
ATOM   1038  HD2 ILE A 652      44.450  31.160  58.360  1.00  0.00           H
ATOM   1039  HD3 ILE A 652      43.710  32.450  59.350  1.00  0.00           H
ATOM   1040  C   ILE A 652      41.280  33.920  54.980  1.00  0.00           C
ATOM   1041  O   ILE A 652      41.430  33.490  53.830  1.00  0.00           O
ATOM   1042  N   ALA A 653      40.060  34.320  55.420  1.00  0.00           N
ATOM   1043  HN  ALA A 653      39.900  34.670  56.330  1.00  0.00           H
ATOM   1044  CA  ALA A 653      38.880  34.040  54.640  1.00  0.00           C
ATOM   1045  HA  ALA A 653      38.990  33.100  54.120  1.00  0.00           H
ATOM   1046  CB  ALA A 653      37.720  33.970  55.620  1.00  0.00           C
ATOM   1047  HB1 ALA A 653      36.660  33.900  55.310  1.00  0.00           H
ATOM   1048  HB2 ALA A 653      37.820  34.890  56.240  1.00  0.00           H
ATOM   1049  HB3 ALA A 653      37.710  33.210  56.420  1.00  0.00           H
ATOM   1050  C   ALA A 653      38.680  35.040  53.530  1.00  0.00           C
ATOM   1051  O   ALA A 653      37.930  34.830  52.620  1.00  0.00           O
ATOM   1052  N   TYR A 654      39.390  36.140  53.610  1.00  0.00           N
ATOM   1053  HN  TYR A 654      39.970  36.370  54.380  1.00  0.00           H
ATOM   1054  CA  TYR A 654      39.700  37.070  52.500  1.00  0.00           C
ATOM   1055  HA  TYR A 654      38.750  37.380  52.110  1.00  0.00           H
ATOM   1056  CB  TYR A 654      40.460  38.340  53.110  1.00  0.00           C
ATOM   1057  HB1 TYR A 654      41.170  38.070  53.910  1.00  0.00           H
ATOM   1058  HB2 TYR A 654      39.710  39.030  53.560  1.00  0.00           H
ATOM   1059  CG  TYR A 654      41.210  39.190  52.120  1.00  0.00           C
ATOM   1060  CD1 TYR A 654      40.520  39.970  51.220  1.00  0.00           C
ATOM   1061  HD1 TYR A 654      39.450  40.040  51.100  1.00  0.00           H
ATOM   1062  CE1 TYR A 654      41.290  40.710  50.340  1.00  0.00           C
ATOM   1063  HE1 TYR A 654      40.880  41.390  49.610  1.00  0.00           H
ATOM   1064  CZ  TYR A 654      42.650  40.820  50.370  1.00  0.00           C
ATOM   1065  OH  TYR A 654      43.350  41.680  49.540  1.00  0.00           O
ATOM   1066  HH  TYR A 654      44.210  41.680  49.960  1.00  0.00           H
ATOM   1067  CD2 TYR A 654      42.670  39.220  52.150  1.00  0.00           C
ATOM   1068  HD2 TYR A 654      43.220  38.630  52.860  1.00  0.00           H
ATOM   1069  CE2 TYR A 654      43.380  40.050  51.330  1.00  0.00           C
ATOM   1070  HE2 TYR A 654      44.440  40.240  51.390  1.00  0.00           H
ATOM   1071  C   TYR A 654      40.620  36.430  51.490  1.00  0.00           C
ATOM   1072  O   TYR A 654      40.170  36.310  50.330  1.00  0.00           O
ATOM   1073  N   SER A 655      41.710  35.760  51.910  1.00  0.00           N
ATOM   1074  HN  SER A 655      41.980  35.730  52.870  1.00  0.00           H
ATOM   1075  CA  SER A 655      42.570  35.120  50.910  1.00  0.00           C
ATOM   1076  HA  SER A 655      42.770  35.810  50.090  1.00  0.00           H
ATOM   1077  CB  SER A 655      43.960  34.720  51.540  1.00  0.00           C
ATOM   1078  HB1 SER A 655      44.550  34.180  50.770  1.00  0.00           H
ATOM   1079  HB2 SER A 655      43.780  33.990  52.350  1.00  0.00           H
ATOM   1080  OG  SER A 655      44.720  35.810  52.030  1.00  0.00           O
ATOM   1081  HG1 SER A 655      44.140  36.320  52.600  1.00  0.00           H
ATOM   1082  C   SER A 655      41.970  33.950  50.240  1.00  0.00           C
ATOM   1083  O   SER A 655      42.260  33.670  49.100  1.00  0.00           O
ATOM   1084  N   LEU A 656      41.160  33.120  50.970  1.00  0.00           N
ATOM   1085  HN  LEU A 656      40.970  33.300  51.930  1.00  0.00           H
ATOM   1086  CA  LEU A 656      40.430  32.080  50.190  1.00  0.00           C
ATOM   1087  HA  LEU A 656      41.170  31.430  49.740  1.00  0.00           H
ATOM   1088  CB  LEU A 656      39.660  31.220  51.260  1.00  0.00           C
ATOM   1089  HB1 LEU A 656      39.070  30.360  50.890  1.00  0.00           H
ATOM   1090  HB2 LEU A 656      38.970  31.890  51.840  1.00  0.00           H
ATOM   1091  CG  LEU A 656      40.590  30.510  52.350  1.00  0.00           C
ATOM   1092  HG  LEU A 656      41.480  31.150  52.540  1.00  0.00           H
ATOM   1093  CD1 LEU A 656      39.740  30.280  53.670  1.00  0.00           C
ATOM   1094 HD11 LEU A 656      38.980  29.460  53.640  1.00  0.00           H
ATOM   1095 HD12 LEU A 656      39.310  31.160  54.180  1.00  0.00           H
ATOM   1096 HD13 LEU A 656      40.450  29.920  54.440  1.00  0.00           H
ATOM   1097  CD2 LEU A 656      41.330  29.220  51.920  1.00  0.00           C
ATOM   1098 HD21 LEU A 656      41.800  28.650  52.730  1.00  0.00           H
ATOM   1099 HD22 LEU A 656      42.120  29.490  51.190  1.00  0.00           H
ATOM   1100 HD23 LEU A 656      40.550  28.580  51.450  1.00  0.00           H
ATOM   1101  C   LEU A 656      39.450  32.520  49.080  1.00  0.00           C
ATOM   1102  O   LEU A 656      39.660  32.020  47.980  1.00  0.00           O
ATOM   1103  N   PHE A 657      38.410  33.380  49.340  1.00  0.00           N
ATOM   1104  HN  PHE A 657      38.360  33.850  50.210  1.00  0.00           H
ATOM   1105  CA  PHE A 657      37.270  33.710  48.480  1.00  0.00           C
ATOM   1106  HA  PHE A 657      37.090  32.900  47.780  1.00  0.00           H
ATOM   1107  CB  PHE A 657      35.890  33.880  49.100  1.00  0.00           C
ATOM   1108  HB1 PHE A 657      35.100  33.920  48.320  1.00  0.00           H
ATOM   1109  HB2 PHE A 657      35.830  34.730  49.830  1.00  0.00           H
ATOM   1110  CG  PHE A 657      35.620  32.580  49.820  1.00  0.00           C
ATOM   1111  CD1 PHE A 657      35.170  31.430  49.150  1.00  0.00           C
ATOM   1112  HD1 PHE A 657      34.880  31.430  48.110  1.00  0.00           H
ATOM   1113  CE1 PHE A 657      34.910  30.280  49.910  1.00  0.00           C
ATOM   1114  HE1 PHE A 657      34.570  29.380  49.400  1.00  0.00           H
ATOM   1115  CZ  PHE A 657      35.070  30.250  51.240  1.00  0.00           C
ATOM   1116  HZ  PHE A 657      34.980  29.290  51.730  1.00  0.00           H
ATOM   1117  CD2 PHE A 657      35.810  32.570  51.230  1.00  0.00           C
ATOM   1118  HD2 PHE A 657      36.090  33.470  51.770  1.00  0.00           H
ATOM   1119  CE2 PHE A 657      35.610  31.400  51.940  1.00  0.00           C
ATOM   1120  HE2 PHE A 657      35.800  31.300  52.990  1.00  0.00           H
ATOM   1121  C   PHE A 657      37.450  34.990  47.710  1.00  0.00           C
ATOM   1122  O   PHE A 657      36.780  35.090  46.700  1.00  0.00           O
ATOM   1123  N   ALA A 658      38.390  35.850  48.160  1.00  0.00           N
ATOM   1124  HN  ALA A 658      38.870  35.730  49.030  1.00  0.00           H
ATOM   1125  CA  ALA A 658      38.860  36.920  47.240  1.00  0.00           C
ATOM   1126  HA  ALA A 658      37.990  37.500  47.010  1.00  0.00           H
ATOM   1127  CB  ALA A 658      39.820  37.950  47.850  1.00  0.00           C
ATOM   1128  HB1 ALA A 658      40.060  38.680  47.040  1.00  0.00           H
ATOM   1129  HB2 ALA A 658      40.830  37.590  48.120  1.00  0.00           H
ATOM   1130  HB3 ALA A 658      39.420  38.610  48.650  1.00  0.00           H
ATOM   1131  C   ALA A 658      39.520  36.500  45.980  1.00  0.00           C
ATOM   1132  O   ALA A 658      40.350  35.550  45.960  1.00  0.00           O
ATOM   1133  N   GLY A 659      39.290  37.230  44.900  1.00  0.00           N
ATOM   1134  HN  GLY A 659      38.670  38.000  44.930  1.00  0.00           H
ATOM   1135  CA  GLY A 659      39.960  36.940  43.630  1.00  0.00           C
ATOM   1136  HA1 GLY A 659      39.410  37.470  42.870  1.00  0.00           H
ATOM   1137  HA2 GLY A 659      39.950  35.890  43.390  1.00  0.00           H
ATOM   1138  C   GLY A 659      41.420  37.440  43.620  1.00  0.00           C
ATOM   1139  O   GLY A 659      42.320  36.660  43.350  1.00  0.00           O
ATOM   1140  N   GLN A 660      41.650  38.790  43.930  1.00  0.00           N
ATOM   1141  HN  GLN A 660      40.840  39.360  44.020  1.00  0.00           H
ATOM   1142  CA  GLN A 660      42.990  39.390  44.010  1.00  0.00           C
ATOM   1143  HA  GLN A 660      43.830  38.770  43.710  1.00  0.00           H
ATOM   1144  CB  GLN A 660      43.000  40.670  43.120  1.00  0.00           C
ATOM   1145  HB1 GLN A 660      43.770  41.400  43.470  1.00  0.00           H
ATOM   1146  HB2 GLN A 660      42.100  41.180  43.530  1.00  0.00           H
ATOM   1147  CG  GLN A 660      42.960  40.370  41.660  1.00  0.00           C
ATOM   1148  HG1 GLN A 660      42.760  41.280  41.050  1.00  0.00           H
ATOM   1149  HG2 GLN A 660      42.100  39.700  41.440  1.00  0.00           H
ATOM   1150  CD  GLN A 660      44.140  39.590  41.060  1.00  0.00           C
ATOM   1151  OE1 GLN A 660      44.500  38.400  41.390  1.00  0.00           O
ATOM   1152  NE2 GLN A 660      44.840  40.260  40.140  1.00  0.00           N
ATOM   1153 HE21 GLN A 660      44.680  41.240  40.090  1.00  0.00           H
ATOM   1154 HE22 GLN A 660      45.560  39.830  39.580  1.00  0.00           H
ATOM   1155  C   GLN A 660      43.160  39.760  45.520  1.00  0.00           C
ATOM   1156  O   GLN A 660      42.630  40.700  46.030  1.00  0.00           O
ATOM   1157  N   PRO A 661      43.840  38.870  46.230  1.00  0.00           N
ATOM   1158  CD  PRO A 661      44.130  37.450  45.910  1.00  0.00           C
ATOM   1159  HD1 PRO A 661      44.860  37.430  45.060  1.00  0.00           H
ATOM   1160  HD2 PRO A 661      43.190  36.940  45.630  1.00  0.00           H
ATOM   1161  CA  PRO A 661      44.250  39.200  47.610  1.00  0.00           C
ATOM   1162  HA  PRO A 661      43.490  39.810  48.060  1.00  0.00           H
ATOM   1163  CB  PRO A 661      44.340  37.800  48.320  1.00  0.00           C
ATOM   1164  HB1 PRO A 661      43.290  37.480  48.530  1.00  0.00           H
ATOM   1165  HB2 PRO A 661      44.960  37.700  49.240  1.00  0.00           H
ATOM   1166  CG  PRO A 661      44.800  36.920  47.180  1.00  0.00           C
ATOM   1167  HG1 PRO A 661      45.880  37.140  47.090  1.00  0.00           H
ATOM   1168  HG2 PRO A 661      44.630  35.840  47.390  1.00  0.00           H
ATOM   1169  C   PRO A 661      45.500  40.050  47.630  1.00  0.00           C
ATOM   1170  O   PRO A 661      46.510  39.590  48.150  1.00  0.00           O
ATOM   1171  N   LEU A 662      45.530  41.210  46.950  1.00  0.00           N
ATOM   1172  HN  LEU A 662      44.710  41.600  46.530  1.00  0.00           H
ATOM   1173  CA  LEU A 662      46.810  41.910  46.720  1.00  0.00           C
ATOM   1174  HA  LEU A 662      47.680  41.300  46.940  1.00  0.00           H
ATOM   1175  CB  LEU A 662      46.900  42.530  45.340  1.00  0.00           C
ATOM   1176  HB1 LEU A 662      47.790  43.180  45.300  1.00  0.00           H
ATOM   1177  HB2 LEU A 662      45.970  43.100  45.120  1.00  0.00           H
ATOM   1178  CG  LEU A 662      46.920  41.470  44.260  1.00  0.00           C
ATOM   1179  HG  LEU A 662      45.950  40.930  44.200  1.00  0.00           H
ATOM   1180  CD1 LEU A 662      46.960  42.080  42.840  1.00  0.00           C
ATOM   1181 HD11 LEU A 662      46.120  42.790  42.700  1.00  0.00           H
ATOM   1182 HD12 LEU A 662      46.860  41.250  42.120  1.00  0.00           H
ATOM   1183 HD13 LEU A 662      47.970  42.510  42.680  1.00  0.00           H
ATOM   1184  CD2 LEU A 662      48.170  40.490  44.460  1.00  0.00           C
ATOM   1185 HD21 LEU A 662      48.010  39.830  45.350  1.00  0.00           H
ATOM   1186 HD22 LEU A 662      49.080  41.130  44.520  1.00  0.00           H
ATOM   1187 HD23 LEU A 662      48.180  39.890  43.530  1.00  0.00           H
ATOM   1188  C   LEU A 662      46.910  43.010  47.740  1.00  0.00           C
ATOM   1189  O   LEU A 662      48.010  43.410  48.180  1.00  0.00           O
ATOM   1190  N   THR A 663      45.800  43.620  48.250  1.00  0.00           N
ATOM   1191  HN  THR A 663      44.960  43.490  47.720  1.00  0.00           H
ATOM   1192  CA  THR A 663      45.860  44.520  49.420  1.00  0.00           C
ATOM   1193  HA  THR A 663      46.710  45.180  49.380  1.00  0.00           H
ATOM   1194  CB  THR A 663      44.620  45.420  49.730  1.00  0.00           C
ATOM   1195  HB  THR A 663      44.950  46.050  50.580  1.00  0.00           H
ATOM   1196  OG1 THR A 663      43.420  44.750  50.000  1.00  0.00           O
ATOM   1197  HG1 THR A 663      43.250  44.030  49.370  1.00  0.00           H
ATOM   1198  CG2 THR A 663      44.430  46.240  48.500  1.00  0.00           C
ATOM   1199 HG21 THR A 663      45.370  46.810  48.310  1.00  0.00           H
ATOM   1200 HG22 THR A 663      43.730  47.090  48.540  1.00  0.00           H
ATOM   1201 HG23 THR A 663      44.140  45.680  47.590  1.00  0.00           H
ATOM   1202  C   THR A 663      46.110  43.770  50.690  1.00  0.00           C
ATOM   1203  O   THR A 663      45.570  42.640  50.820  1.00  0.00           O
ATOM   1204  N   ILE A 664      46.930  44.250  51.660  1.00  0.00           N
ATOM   1205  HN  ILE A 664      47.340  45.140  51.490  1.00  0.00           H
ATOM   1206  CA  ILE A 664      47.340  43.480  52.870  1.00  0.00           C
ATOM   1207  HA  ILE A 664      46.980  42.470  52.850  1.00  0.00           H
ATOM   1208  CB  ILE A 664      48.850  43.470  53.080  1.00  0.00           C
ATOM   1209  HB  ILE A 664      49.230  44.510  53.090  1.00  0.00           H
ATOM   1210  CG2 ILE A 664      49.310  42.930  54.460  1.00  0.00           C
ATOM   1211 HG21 ILE A 664      49.000  43.620  55.280  1.00  0.00           H
ATOM   1212 HG22 ILE A 664      50.410  42.800  54.410  1.00  0.00           H
ATOM   1213 HG23 ILE A 664      48.870  41.950  54.700  1.00  0.00           H
ATOM   1214  CG1 ILE A 664      49.530  42.640  52.020  1.00  0.00           C
ATOM   1215 HG11 ILE A 664      50.630  42.700  52.110  1.00  0.00           H
ATOM   1216 HG12 ILE A 664      49.370  43.050  50.990  1.00  0.00           H
ATOM   1217  CD  ILE A 664      49.300  41.110  51.910  1.00  0.00           C
ATOM   1218  HD1 ILE A 664      49.280  40.620  52.910  1.00  0.00           H
ATOM   1219  HD2 ILE A 664      49.990  40.630  51.180  1.00  0.00           H
ATOM   1220  HD3 ILE A 664      48.260  40.920  51.540  1.00  0.00           H
ATOM   1221  C   ILE A 664      46.640  44.150  54.030  1.00  0.00           C
ATOM   1222  O   ILE A 664      46.890  45.240  54.360  1.00  0.00           O
ATOM   1223  N   LEU A 665      45.670  43.510  54.550  1.00  0.00           N
ATOM   1224  HN  LEU A 665      45.250  42.710  54.130  1.00  0.00           H
ATOM   1225  CA  LEU A 665      44.840  44.000  55.660  1.00  0.00           C
ATOM   1226  HA  LEU A 665      44.590  45.040  55.450  1.00  0.00           H
ATOM   1227  CB  LEU A 665      43.590  43.170  55.870  1.00  0.00           C
ATOM   1228  HB1 LEU A 665      42.850  43.720  56.510  1.00  0.00           H
ATOM   1229  HB2 LEU A 665      43.820  42.240  56.430  1.00  0.00           H
ATOM   1230  CG  LEU A 665      42.880  42.800  54.530  1.00  0.00           C
ATOM   1231  HG  LEU A 665      43.440  42.050  53.930  1.00  0.00           H
ATOM   1232  CD1 LEU A 665      41.510  42.130  54.910  1.00  0.00           C
ATOM   1233 HD11 LEU A 665      40.860  42.750  55.580  1.00  0.00           H
ATOM   1234 HD12 LEU A 665      41.690  41.140  55.370  1.00  0.00           H
ATOM   1235 HD13 LEU A 665      40.910  41.920  54.000  1.00  0.00           H
ATOM   1236  CD2 LEU A 665      42.590  44.030  53.560  1.00  0.00           C
ATOM   1237 HD21 LEU A 665      42.060  44.860  54.070  1.00  0.00           H
ATOM   1238 HD22 LEU A 665      41.920  43.740  52.730  1.00  0.00           H
ATOM   1239 HD23 LEU A 665      43.500  44.490  53.140  1.00  0.00           H
ATOM   1240  C   LEU A 665      45.640  44.010  56.960  1.00  0.00           C
ATOM   1241  O   LEU A 665      46.430  43.090  57.260  1.00  0.00           O
ATOM   1242  N   GLY A 666      45.490  45.080  57.730  1.00  0.00           N
ATOM   1243  HN  GLY A 666      44.980  45.870  57.400  1.00  0.00           H
ATOM   1244  CA  GLY A 666      46.200  45.370  59.010  1.00  0.00           C
ATOM   1245  HA1 GLY A 666      47.120  45.870  58.740  1.00  0.00           H
ATOM   1246  HA2 GLY A 666      46.300  44.460  59.580  1.00  0.00           H
ATOM   1247  C   GLY A 666      45.390  46.270  59.870  1.00  0.00           C
ATOM   1248  O   GLY A 666      44.160  46.400  59.660  1.00  0.00           O
ATOM   1249  N   SER A 667      46.050  46.960  60.890  1.00  0.00           N
ATOM   1250  HN  SER A 667      47.050  46.930  60.910  1.00  0.00           H
ATOM   1251  CA  SER A 667      45.330  48.000  61.680  1.00  0.00           C
ATOM   1252  HA  SER A 667      44.340  47.610  61.870  1.00  0.00           H
ATOM   1253  CB  SER A 667      45.920  48.120  63.180  1.00  0.00           C
ATOM   1254  HB1 SER A 667      45.790  47.090  63.610  1.00  0.00           H
ATOM   1255  HB2 SER A 667      45.310  48.840  63.750  1.00  0.00           H
ATOM   1256  OG  SER A 667      47.310  48.420  63.150  1.00  0.00           O
ATOM   1257  HG1 SER A 667      47.440  49.280  63.560  1.00  0.00           H
ATOM   1258  C   SER A 667      45.360  49.430  61.060  1.00  0.00           C
ATOM   1259  O   SER A 667      46.020  49.690  60.110  1.00  0.00           O
ATOM   1260  N   THR A 668      44.590  50.450  61.690  1.00  0.00           N
ATOM   1261  HN  THR A 668      43.980  50.310  62.470  1.00  0.00           H
ATOM   1262  CA  THR A 668      44.580  51.770  61.100  1.00  0.00           C
ATOM   1263  HA  THR A 668      45.610  51.930  60.810  1.00  0.00           H
ATOM   1264  CB  THR A 668      43.640  51.920  59.910  1.00  0.00           C
ATOM   1265  HB  THR A 668      43.990  51.410  58.990  1.00  0.00           H
ATOM   1266  OG1 THR A 668      43.590  53.250  59.460  1.00  0.00           O
ATOM   1267  HG1 THR A 668      43.190  53.180  58.590  1.00  0.00           H
ATOM   1268  CG2 THR A 668      42.180  51.640  60.380  1.00  0.00           C
ATOM   1269 HG21 THR A 668      41.530  51.670  59.490  1.00  0.00           H
ATOM   1270 HG22 THR A 668      41.850  52.460  61.050  1.00  0.00           H
ATOM   1271 HG23 THR A 668      42.080  50.610  60.790  1.00  0.00           H
ATOM   1272  C   THR A 668      44.300  52.800  62.200  1.00  0.00           C
ATOM   1273  O   THR A 668      43.530  52.550  63.090  1.00  0.00           O
ATOM   1274  N   GLY A 669      45.090  53.920  62.330  1.00  0.00           N
ATOM   1275  HN  GLY A 669      45.930  53.920  61.790  1.00  0.00           H
ATOM   1276  CA  GLY A 669      45.080  55.050  63.280  1.00  0.00           C
ATOM   1277  HA1 GLY A 669      45.670  55.900  62.980  1.00  0.00           H
ATOM   1278  HA2 GLY A 669      45.390  54.610  64.230  1.00  0.00           H
ATOM   1279  C   GLY A 669      43.740  55.610  63.610  1.00  0.00           C
ATOM   1280  O   GLY A 669      43.380  55.590  64.770  1.00  0.00           O
ATOM   1281  N   PRO A 670      42.920  56.080  62.580  1.00  0.00           N
ATOM   1282  CD  PRO A 670      43.370  56.590  61.310  1.00  0.00           C
ATOM   1283  HD1 PRO A 670      43.360  55.760  60.570  1.00  0.00           H
ATOM   1284  HD2 PRO A 670      44.410  56.950  61.420  1.00  0.00           H
ATOM   1285  CA  PRO A 670      41.500  56.420  62.890  1.00  0.00           C
ATOM   1286  HA  PRO A 670      41.410  57.120  63.700  1.00  0.00           H
ATOM   1287  CB  PRO A 670      41.000  56.890  61.510  1.00  0.00           C
ATOM   1288  HB1 PRO A 670      40.090  57.530  61.640  1.00  0.00           H
ATOM   1289  HB2 PRO A 670      40.780  56.010  60.860  1.00  0.00           H
ATOM   1290  CG  PRO A 670      42.270  57.540  60.870  1.00  0.00           C
ATOM   1291  HG1 PRO A 670      42.200  57.720  59.780  1.00  0.00           H
ATOM   1292  HG2 PRO A 670      42.420  58.500  61.410  1.00  0.00           H
ATOM   1293  C   PRO A 670      40.630  55.330  63.430  1.00  0.00           C
ATOM   1294  O   PRO A 670      39.650  55.730  64.110  1.00  0.00           O
ATOM   1295  N   VAL A 671      40.840  54.040  63.200  1.00  0.00           N
ATOM   1296  HN  VAL A 671      41.670  53.730  62.730  1.00  0.00           H
ATOM   1297  CA  VAL A 671      39.920  53.100  63.830  1.00  0.00           C
ATOM   1298  HA  VAL A 671      38.940  53.560  63.800  1.00  0.00           H
ATOM   1299  CB  VAL A 671      39.790  51.890  62.980  1.00  0.00           C
ATOM   1300  HB  VAL A 671      40.780  51.530  62.630  1.00  0.00           H
ATOM   1301  CG1 VAL A 671      39.080  50.760  63.750  1.00  0.00           C
ATOM   1302 HG11 VAL A 671      39.860  50.270  64.370  1.00  0.00           H
ATOM   1303 HG12 VAL A 671      38.630  49.950  63.130  1.00  0.00           H
ATOM   1304 HG13 VAL A 671      38.260  51.190  64.360  1.00  0.00           H
ATOM   1305  CG2 VAL A 671      38.840  52.280  61.770  1.00  0.00           C
ATOM   1306 HG21 VAL A 671      39.370  52.930  61.040  1.00  0.00           H
ATOM   1307 HG22 VAL A 671      37.890  52.730  62.120  1.00  0.00           H
ATOM   1308 HG23 VAL A 671      38.590  51.350  61.210  1.00  0.00           H
ATOM   1309  C   VAL A 671      40.300  52.990  65.330  1.00  0.00           C
ATOM   1310  O   VAL A 671      39.450  52.790  66.190  1.00  0.00           O
ATOM   1311  N   LEU A 672      41.560  53.130  65.770  1.00  0.00           N
ATOM   1312  HN  LEU A 672      42.290  53.180  65.080  1.00  0.00           H
ATOM   1313  CA  LEU A 672      42.000  53.280  67.150  1.00  0.00           C
ATOM   1314  HA  LEU A 672      41.620  52.440  67.710  1.00  0.00           H
ATOM   1315  CB  LEU A 672      43.560  53.360  67.130  1.00  0.00           C
ATOM   1316  HB1 LEU A 672      43.850  54.020  66.290  1.00  0.00           H
ATOM   1317  HB2 LEU A 672      43.980  52.340  66.960  1.00  0.00           H
ATOM   1318  CG  LEU A 672      44.290  53.890  68.380  1.00  0.00           C
ATOM   1319  HG  LEU A 672      43.770  54.860  68.590  1.00  0.00           H
ATOM   1320  CD1 LEU A 672      44.080  52.960  69.640  1.00  0.00           C
ATOM   1321 HD11 LEU A 672      44.560  51.980  69.440  1.00  0.00           H
ATOM   1322 HD12 LEU A 672      43.000  52.850  69.890  1.00  0.00           H
ATOM   1323 HD13 LEU A 672      44.590  53.420  70.520  1.00  0.00           H
ATOM   1324  CD2 LEU A 672      45.810  54.110  68.160  1.00  0.00           C
ATOM   1325 HD21 LEU A 672      46.190  53.090  67.930  1.00  0.00           H
ATOM   1326 HD22 LEU A 672      46.360  54.510  69.040  1.00  0.00           H
ATOM   1327 HD23 LEU A 672      45.910  54.740  67.250  1.00  0.00           H
ATOM   1328  C   LEU A 672      41.380  54.480  67.820  1.00  0.00           C
ATOM   1329  O   LEU A 672      40.950  54.400  68.980  1.00  0.00           O
ATOM   1330  N   VAL A 673      41.340  55.690  67.060  1.00  0.00           N
ATOM   1331  HN  VAL A 673      41.920  55.730  66.260  1.00  0.00           H
ATOM   1332  CA  VAL A 673      40.640  56.820  67.540  1.00  0.00           C
ATOM   1333  HA  VAL A 673      41.050  57.190  68.470  1.00  0.00           H
ATOM   1334  CB  VAL A 673      40.560  57.980  66.530  1.00  0.00           C
ATOM   1335  HB  VAL A 673      40.070  57.590  65.620  1.00  0.00           H
ATOM   1336  CG1 VAL A 673      39.880  59.210  67.090  1.00  0.00           C
ATOM   1337 HG11 VAL A 673      40.300  59.470  68.080  1.00  0.00           H
ATOM   1338 HG12 VAL A 673      38.760  59.130  67.040  1.00  0.00           H
ATOM   1339 HG13 VAL A 673      40.160  60.080  66.470  1.00  0.00           H
ATOM   1340  CG2 VAL A 673      42.010  58.420  66.230  1.00  0.00           C
ATOM   1341 HG21 VAL A 673      42.700  57.580  65.970  1.00  0.00           H
ATOM   1342 HG22 VAL A 673      42.470  58.910  67.110  1.00  0.00           H
ATOM   1343 HG23 VAL A 673      42.060  59.120  65.370  1.00  0.00           H
ATOM   1344  C   VAL A 673      39.150  56.470  67.760  1.00  0.00           C
ATOM   1345  O   VAL A 673      38.570  56.830  68.760  1.00  0.00           O
ATOM   1346  N   PHE A 674      38.430  55.780  66.810  1.00  0.00           N
ATOM   1347  HN  PHE A 674      38.890  55.570  65.950  1.00  0.00           H
ATOM   1348  CA  PHE A 674      36.980  55.510  66.870  1.00  0.00           C
ATOM   1349  HA  PHE A 674      36.550  56.490  67.040  1.00  0.00           H
ATOM   1350  CB  PHE A 674      36.420  55.000  65.460  1.00  0.00           C
ATOM   1351  HB1 PHE A 674      36.860  54.000  65.250  1.00  0.00           H
ATOM   1352  HB2 PHE A 674      36.770  55.770  64.740  1.00  0.00           H
ATOM   1353  CG  PHE A 674      34.870  54.880  65.380  1.00  0.00           C
ATOM   1354  CD1 PHE A 674      34.020  55.650  64.540  1.00  0.00           C
ATOM   1355  HD1 PHE A 674      34.590  56.370  63.970  1.00  0.00           H
ATOM   1356  CE1 PHE A 674      32.620  55.590  64.530  1.00  0.00           C
ATOM   1357  HE1 PHE A 674      31.940  56.200  63.960  1.00  0.00           H
ATOM   1358  CZ  PHE A 674      32.020  54.570  65.250  1.00  0.00           C
ATOM   1359  HZ  PHE A 674      30.940  54.510  65.240  1.00  0.00           H
ATOM   1360  CD2 PHE A 674      34.180  53.770  65.960  1.00  0.00           C
ATOM   1361  HD2 PHE A 674      34.710  53.050  66.560  1.00  0.00           H
ATOM   1362  CE2 PHE A 674      32.820  53.670  65.940  1.00  0.00           C
ATOM   1363  HE2 PHE A 674      32.500  52.750  66.420  1.00  0.00           H
ATOM   1364  C   PHE A 674      36.740  54.540  68.060  1.00  0.00           C
ATOM   1365  O   PHE A 674      35.720  54.760  68.740  1.00  0.00           O
ATOM   1366  N   GLU A 675      37.580  53.520  68.250  1.00  0.00           N
ATOM   1367  HN  GLU A 675      38.370  53.260  67.700  1.00  0.00           H
ATOM   1368  CA  GLU A 675      37.580  52.780  69.450  1.00  0.00           C
ATOM   1369  HA  GLU A 675      36.620  52.290  69.500  1.00  0.00           H
ATOM   1370  CB  GLU A 675      38.710  51.750  69.290  1.00  0.00           C
ATOM   1371  HB1 GLU A 675      38.780  51.230  70.280  1.00  0.00           H
ATOM   1372  HB2 GLU A 675      39.710  52.130  69.010  1.00  0.00           H
ATOM   1373  CG  GLU A 675      38.310  50.530  68.340  1.00  0.00           C
ATOM   1374  HG1 GLU A 675      39.200  49.950  68.000  1.00  0.00           H
ATOM   1375  HG2 GLU A 675      38.000  51.030  67.390  1.00  0.00           H
ATOM   1376  CD  GLU A 675      37.240  49.560  68.780  1.00  0.00           C
ATOM   1377  OE1 GLU A 675      37.400  48.370  68.370  1.00  0.00           O
ATOM   1378  OE2 GLU A 675      36.300  49.930  69.430  1.00  0.00           O
ATOM   1379  C   GLU A 675      37.700  53.490  70.810  1.00  0.00           C
ATOM   1380  O   GLU A 675      36.800  53.370  71.600  1.00  0.00           O
ATOM   1381  N   LYS A 676      38.810  54.260  71.060  1.00  0.00           N
ATOM   1382  HN  LYS A 676      39.410  54.320  70.270  1.00  0.00           H
ATOM   1383  CA  LYS A 676      38.970  55.220  72.180  1.00  0.00           C
ATOM   1384  HA  LYS A 676      39.010  54.660  73.100  1.00  0.00           H
ATOM   1385  CB  LYS A 676      40.260  56.110  72.100  1.00  0.00           C
ATOM   1386  HB1 LYS A 676      40.140  56.800  72.970  1.00  0.00           H
ATOM   1387  HB2 LYS A 676      40.220  56.630  71.120  1.00  0.00           H
ATOM   1388  CG  LYS A 676      41.580  55.470  72.210  1.00  0.00           C
ATOM   1389  HG1 LYS A 676      41.810  54.790  71.340  1.00  0.00           H
ATOM   1390  HG2 LYS A 676      41.630  54.920  73.170  1.00  0.00           H
ATOM   1391  CD  LYS A 676      42.660  56.570  72.040  1.00  0.00           C
ATOM   1392  HD1 LYS A 676      42.330  57.340  72.770  1.00  0.00           H
ATOM   1393  HD2 LYS A 676      42.640  57.100  71.060  1.00  0.00           H
ATOM   1394  CE  LYS A 676      44.030  56.140  72.510  1.00  0.00           C
ATOM   1395  HE1 LYS A 676      44.500  55.450  71.780  1.00  0.00           H
ATOM   1396  HE2 LYS A 676      44.010  55.560  73.450  1.00  0.00           H
ATOM   1397  NZ  LYS A 676      44.940  57.350  72.680  1.00  0.00           N
ATOM   1398  HZ1 LYS A 676      45.930  57.190  72.400  1.00  0.00           H
ATOM   1399  HZ2 LYS A 676      44.910  57.820  73.610  1.00  0.00           H
ATOM   1400  HZ3 LYS A 676      44.610  58.090  72.030  1.00  0.00           H
ATOM   1401  C   LYS A 676      37.750  56.160  72.410  1.00  0.00           C
ATOM   1402  O   LYS A 676      37.120  56.170  73.440  1.00  0.00           O
ATOM   1403  N   ILE A 677      37.370  57.040  71.450  1.00  0.00           N
ATOM   1404  HN  ILE A 677      37.890  57.030  70.610  1.00  0.00           H
ATOM   1405  CA  ILE A 677      36.310  57.990  71.530  1.00  0.00           C
ATOM   1406  HA  ILE A 677      36.490  58.660  72.350  1.00  0.00           H
ATOM   1407  CB  ILE A 677      36.190  58.880  70.250  1.00  0.00           C
ATOM   1408  HB  ILE A 677      35.690  58.300  69.440  1.00  0.00           H
ATOM   1409  CG2 ILE A 677      35.100  59.870  70.550  1.00  0.00           C
ATOM   1410 HG21 ILE A 677      34.090  59.500  70.790  1.00  0.00           H
ATOM   1411 HG22 ILE A 677      34.980  60.410  69.580  1.00  0.00           H
ATOM   1412 HG23 ILE A 677      35.340  60.520  71.420  1.00  0.00           H
ATOM   1413  CG1 ILE A 677      37.490  59.640  69.900  1.00  0.00           C
ATOM   1414 HG11 ILE A 677      37.330  60.430  69.130  1.00  0.00           H
ATOM   1415 HG12 ILE A 677      38.180  58.870  69.490  1.00  0.00           H
ATOM   1416  CD  ILE A 677      38.260  60.320  71.070  1.00  0.00           C
ATOM   1417  HD1 ILE A 677      38.450  59.530  71.830  1.00  0.00           H
ATOM   1418  HD2 ILE A 677      37.690  61.090  71.640  1.00  0.00           H
ATOM   1419  HD3 ILE A 677      39.250  60.640  70.690  1.00  0.00           H
ATOM   1420  C   ILE A 677      34.960  57.250  71.780  1.00  0.00           C
ATOM   1421  O   ILE A 677      34.170  57.610  72.610  1.00  0.00           O
ATOM   1422  N   LEU A 678      34.720  56.140  71.120  1.00  0.00           N
ATOM   1423  HN  LEU A 678      35.350  55.800  70.420  1.00  0.00           H
ATOM   1424  CA  LEU A 678      33.610  55.320  71.520  1.00  0.00           C
ATOM   1425  HA  LEU A 678      32.710  55.900  71.380  1.00  0.00           H
ATOM   1426  CB  LEU A 678      33.460  54.210  70.480  1.00  0.00           C
ATOM   1427  HB1 LEU A 678      34.330  53.510  70.510  1.00  0.00           H
ATOM   1428  HB2 LEU A 678      33.480  54.710  69.490  1.00  0.00           H
ATOM   1429  CG  LEU A 678      32.220  53.320  70.620  1.00  0.00           C
ATOM   1430  HG  LEU A 678      32.220  52.770  71.580  1.00  0.00           H
ATOM   1431  CD1 LEU A 678      30.880  54.000  70.590  1.00  0.00           C
ATOM   1432 HD11 LEU A 678      30.690  54.580  71.520  1.00  0.00           H
ATOM   1433 HD12 LEU A 678      30.050  53.280  70.480  1.00  0.00           H
ATOM   1434 HD13 LEU A 678      30.870  54.760  69.780  1.00  0.00           H
ATOM   1435  CD2 LEU A 678      32.380  52.140  69.570  1.00  0.00           C
ATOM   1436 HD21 LEU A 678      32.540  52.410  68.500  1.00  0.00           H
ATOM   1437 HD22 LEU A 678      31.490  51.480  69.600  1.00  0.00           H
ATOM   1438 HD23 LEU A 678      33.260  51.520  69.850  1.00  0.00           H
ATOM   1439  C   LEU A 678      33.510  54.710  72.940  1.00  0.00           C
ATOM   1440  O   LEU A 678      32.490  54.940  73.650  1.00  0.00           O
ATOM   1441  N   TYR A 679      34.680  54.130  73.430  1.00  0.00           N
ATOM   1442  HN  TYR A 679      35.500  54.000  72.880  1.00  0.00           H
ATOM   1443  CA  TYR A 679      34.700  53.620  74.800  1.00  0.00           C
ATOM   1444  HA  TYR A 679      33.860  52.970  75.030  1.00  0.00           H
ATOM   1445  CB  TYR A 679      36.040  52.870  75.060  1.00  0.00           C
ATOM   1446  HB1 TYR A 679      36.880  53.480  74.670  1.00  0.00           H
ATOM   1447  HB2 TYR A 679      35.990  51.970  74.430  1.00  0.00           H
ATOM   1448  CG  TYR A 679      36.300  52.440  76.490  1.00  0.00           C
ATOM   1449  CD1 TYR A 679      36.990  53.330  77.340  1.00  0.00           C
ATOM   1450  HD1 TYR A 679      37.440  54.210  76.890  1.00  0.00           H
ATOM   1451  CE1 TYR A 679      37.430  52.870  78.590  1.00  0.00           C
ATOM   1452  HE1 TYR A 679      37.900  53.630  79.210  1.00  0.00           H
ATOM   1453  CZ  TYR A 679      36.980  51.750  79.140  1.00  0.00           C
ATOM   1454  OH  TYR A 679      37.230  51.360  80.460  1.00  0.00           O
ATOM   1455  HH  TYR A 679      38.010  51.830  80.780  1.00  0.00           H
ATOM   1456  CD2 TYR A 679      35.890  51.230  77.030  1.00  0.00           C
ATOM   1457  HD2 TYR A 679      35.280  50.520  76.490  1.00  0.00           H
ATOM   1458  CE2 TYR A 679      36.220  50.880  78.380  1.00  0.00           C
ATOM   1459  HE2 TYR A 679      35.740  49.960  78.720  1.00  0.00           H
ATOM   1460  C   TYR A 679      34.420  54.720  75.810  1.00  0.00           C
ATOM   1461  O   TYR A 679      33.580  54.540  76.680  1.00  0.00           O
ATOM   1462  N   LYS A 680      35.040  55.950  75.610  1.00  0.00           N
ATOM   1463  HN  LYS A 680      35.700  56.070  74.870  1.00  0.00           H
ATOM   1464  CA  LYS A 680      34.860  57.110  76.450  1.00  0.00           C
ATOM   1465  HA  LYS A 680      35.190  56.880  77.460  1.00  0.00           H
ATOM   1466  CB  LYS A 680      35.710  58.310  75.860  1.00  0.00           C
ATOM   1467  HB1 LYS A 680      35.430  59.370  76.110  1.00  0.00           H
ATOM   1468  HB2 LYS A 680      35.680  58.130  74.770  1.00  0.00           H
ATOM   1469  CG  LYS A 680      37.150  58.130  76.260  1.00  0.00           C
ATOM   1470  HG1 LYS A 680      37.510  57.100  76.080  1.00  0.00           H
ATOM   1471  HG2 LYS A 680      37.280  58.350  77.350  1.00  0.00           H
ATOM   1472  CD  LYS A 680      38.070  58.980  75.360  1.00  0.00           C
ATOM   1473  HD1 LYS A 680      38.050  60.080  75.510  1.00  0.00           H
ATOM   1474  HD2 LYS A 680      37.670  58.910  74.320  1.00  0.00           H
ATOM   1475  CE  LYS A 680      39.490  58.460  75.330  1.00  0.00           C
ATOM   1476  HE1 LYS A 680      39.900  58.920  74.400  1.00  0.00           H
ATOM   1477  HE2 LYS A 680      39.700  57.360  75.250  1.00  0.00           H
ATOM   1478  NZ  LYS A 680      40.290  58.950  76.460  1.00  0.00           N
ATOM   1479  HZ1 LYS A 680      41.220  59.180  76.080  1.00  0.00           H
ATOM   1480  HZ2 LYS A 680      40.360  58.230  77.210  1.00  0.00           H
ATOM   1481  HZ3 LYS A 680      39.940  59.800  76.950  1.00  0.00           H
ATOM   1482  C   LYS A 680      33.400  57.640  76.560  1.00  0.00           C
ATOM   1483  O   LYS A 680      32.850  57.910  77.660  1.00  0.00           O
ATOM   1484  N   PHE A 681      32.670  57.730  75.360  1.00  0.00           N
ATOM   1485  HN  PHE A 681      33.040  57.380  74.500  1.00  0.00           H
ATOM   1486  CA  PHE A 681      31.270  58.070  75.250  1.00  0.00           C
ATOM   1487  HA  PHE A 681      31.190  59.050  75.680  1.00  0.00           H
ATOM   1488  CB  PHE A 681      31.030  58.050  73.740  1.00  0.00           C
ATOM   1489  HB1 PHE A 681      31.210  57.060  73.260  1.00  0.00           H
ATOM   1490  HB2 PHE A 681      31.700  58.850  73.360  1.00  0.00           H
ATOM   1491  CG  PHE A 681      29.590  58.460  73.520  1.00  0.00           C
ATOM   1492  CD1 PHE A 681      29.260  59.860  73.370  1.00  0.00           C
ATOM   1493  HD1 PHE A 681      30.090  60.550  73.530  1.00  0.00           H
ATOM   1494  CE1 PHE A 681      28.000  60.220  72.970  1.00  0.00           C
ATOM   1495  HE1 PHE A 681      27.720  61.270  72.890  1.00  0.00           H
ATOM   1496  CZ  PHE A 681      27.020  59.290  72.790  1.00  0.00           C
ATOM   1497  HZ  PHE A 681      26.000  59.580  72.580  1.00  0.00           H
ATOM   1498  CD2 PHE A 681      28.600  57.500  73.290  1.00  0.00           C
ATOM   1499  HD2 PHE A 681      28.770  56.440  73.430  1.00  0.00           H
ATOM   1500  CE2 PHE A 681      27.320  57.900  72.910  1.00  0.00           C
ATOM   1501  HE2 PHE A 681      26.560  57.150  72.840  1.00  0.00           H
ATOM   1502  C   PHE A 681      30.400  57.090  76.080  1.00  0.00           C
ATOM   1503  O   PHE A 681      29.380  57.360  76.720  1.00  0.00           O
ATOM   1504  N   CYS A 682      30.750  55.800  75.990  1.00  0.00           N
ATOM   1505  HN  CYS A 682      31.400  55.500  75.290  1.00  0.00           H
ATOM   1506  CA  CYS A 682      30.100  54.740  76.720  1.00  0.00           C
ATOM   1507  HA  CYS A 682      29.030  54.870  76.620  1.00  0.00           H
ATOM   1508  CB  CYS A 682      30.420  53.280  76.160  1.00  0.00           C
ATOM   1509  HB1 CYS A 682      29.830  52.550  76.760  1.00  0.00           H
ATOM   1510  HB2 CYS A 682      31.510  53.080  76.170  1.00  0.00           H
ATOM   1511  SG  CYS A 682      29.870  53.220  74.440  1.00  0.00           S
ATOM   1512  HG1 CYS A 682      31.040  53.320  73.830  1.00  0.00           H
ATOM   1513  C   CYS A 682      30.260  54.810  78.230  1.00  0.00           C
ATOM   1514  O   CYS A 682      29.240  54.760  78.920  1.00  0.00           O
ATOM   1515  N   ARG A 683      31.490  55.000  78.690  1.00  0.00           N
ATOM   1516  HN  ARG A 683      32.250  55.090  78.060  1.00  0.00           H
ATOM   1517  CA  ARG A 683      31.640  55.240  80.120  1.00  0.00           C
ATOM   1518  HA  ARG A 683      31.150  54.410  80.610  1.00  0.00           H
ATOM   1519  CB  ARG A 683      33.100  55.340  80.470  1.00  0.00           C
ATOM   1520  HB1 ARG A 683      33.210  55.520  81.550  1.00  0.00           H
ATOM   1521  HB2 ARG A 683      33.620  56.150  79.910  1.00  0.00           H
ATOM   1522  CG  ARG A 683      34.030  54.140  80.290  1.00  0.00           C
ATOM   1523  HG1 ARG A 683      34.970  54.420  80.800  1.00  0.00           H
ATOM   1524  HG2 ARG A 683      34.180  53.960  79.220  1.00  0.00           H
ATOM   1525  CD  ARG A 683      33.580  52.760  80.700  1.00  0.00           C
ATOM   1526  HD1 ARG A 683      34.390  52.120  80.280  1.00  0.00           H
ATOM   1527  HD2 ARG A 683      32.650  52.290  80.340  1.00  0.00           H
ATOM   1528  NE  ARG A 683      33.580  52.800  82.210  1.00  0.00           N
ATOM   1529  HE  ARG A 683      33.950  53.610  82.670  1.00  0.00           H
ATOM   1530  CZ  ARG A 683      33.620  51.690  83.020  1.00  0.00           C
ATOM   1531  NH1 ARG A 683      33.390  50.520  82.470  1.00  0.00           N
ATOM   1532 HH11 ARG A 683      33.590  50.390  81.500  1.00  0.00           H
ATOM   1533 HH12 ARG A 683      33.550  49.680  82.980  1.00  0.00           H
ATOM   1534  NH2 ARG A 683      33.980  51.750  84.250  1.00  0.00           N
ATOM   1535 HH21 ARG A 683      33.990  52.680  84.630  1.00  0.00           H
ATOM   1536 HH22 ARG A 683      33.950  50.930  84.800  1.00  0.00           H
ATOM   1537  C   ARG A 683      30.850  56.490  80.550  1.00  0.00           C
ATOM   1538  O   ARG A 683      30.080  56.330  81.460  1.00  0.00           O
ATOM   1539  N   ASP A 684      30.980  57.610  79.820  1.00  0.00           N
ATOM   1540  HN  ASP A 684      31.580  57.650  79.030  1.00  0.00           H
ATOM   1541  CA  ASP A 684      30.250  58.900  80.200  1.00  0.00           C
ATOM   1542  HA  ASP A 684      30.500  59.110  81.240  1.00  0.00           H
ATOM   1543  CB  ASP A 684      30.750  60.140  79.370  1.00  0.00           C
ATOM   1544  HB1 ASP A 684      30.200  61.060  79.710  1.00  0.00           H
ATOM   1545  HB2 ASP A 684      30.500  60.000  78.300  1.00  0.00           H
ATOM   1546  CG  ASP A 684      32.280  60.260  79.570  1.00  0.00           C
ATOM   1547  OD1 ASP A 684      32.780  59.970  80.680  1.00  0.00           O
ATOM   1548  OD2 ASP A 684      32.870  60.870  78.650  1.00  0.00           O
ATOM   1549  C   ASP A 684      28.720  58.760  80.170  1.00  0.00           C
ATOM   1550  O   ASP A 684      28.070  59.310  81.050  1.00  0.00           O
ATOM   1551  N   TYR A 685      28.120  58.050  79.260  1.00  0.00           N
ATOM   1552  HN  TYR A 685      28.650  57.540  78.590  1.00  0.00           H
ATOM   1553  CA  TYR A 685      26.650  57.940  79.270  1.00  0.00           C
ATOM   1554  HA  TYR A 685      26.270  58.770  79.870  1.00  0.00           H
ATOM   1555  CB  TYR A 685      26.100  58.110  77.840  1.00  0.00           C
ATOM   1556  HB1 TYR A 685      24.990  57.970  77.820  1.00  0.00           H
ATOM   1557  HB2 TYR A 685      26.680  57.430  77.180  1.00  0.00           H
ATOM   1558  CG  TYR A 685      26.280  59.580  77.340  1.00  0.00           C
ATOM   1559  CD1 TYR A 685      25.440  60.640  77.750  1.00  0.00           C
ATOM   1560  HD1 TYR A 685      24.530  60.430  78.290  1.00  0.00           H
ATOM   1561  CE1 TYR A 685      25.780  61.980  77.440  1.00  0.00           C
ATOM   1562  HE1 TYR A 685      25.170  62.800  77.790  1.00  0.00           H
ATOM   1563  CZ  TYR A 685      26.860  62.300  76.630  1.00  0.00           C
ATOM   1564  OH  TYR A 685      27.150  63.600  76.240  1.00  0.00           O
ATOM   1565  HH  TYR A 685      26.380  64.030  76.630  1.00  0.00           H
ATOM   1566  CD2 TYR A 685      27.390  59.930  76.500  1.00  0.00           C
ATOM   1567  HD2 TYR A 685      28.000  59.100  76.160  1.00  0.00           H
ATOM   1568  CE2 TYR A 685      27.600  61.280  76.080  1.00  0.00           C
ATOM   1569  HE2 TYR A 685      28.410  61.460  75.390  1.00  0.00           H
ATOM   1570  C   TYR A 685      26.080  56.730  79.880  1.00  0.00           C
ATOM   1571  O   TYR A 685      24.880  56.470  79.870  1.00  0.00           O
ATOM   1572  N   GLN A 686      26.890  55.890  80.520  1.00  0.00           N
ATOM   1573  HN  GLN A 686      27.870  56.070  80.460  1.00  0.00           H
ATOM   1574  CA  GLN A 686      26.500  54.790  81.430  1.00  0.00           C
ATOM   1575  HA  GLN A 686      27.370  54.500  82.010  1.00  0.00           H
ATOM   1576  CB  GLN A 686      25.320  55.100  82.350  1.00  0.00           C
ATOM   1577  HB1 GLN A 686      25.040  54.270  83.020  1.00  0.00           H
ATOM   1578  HB2 GLN A 686      24.420  55.180  81.690  1.00  0.00           H
ATOM   1579  CG  GLN A 686      25.500  56.290  83.310  1.00  0.00           C
ATOM   1580  HG1 GLN A 686      24.660  56.520  83.990  1.00  0.00           H
ATOM   1581  HG2 GLN A 686      25.650  57.220  82.720  1.00  0.00           H
ATOM   1582  CD  GLN A 686      26.840  56.070  84.000  1.00  0.00           C
ATOM   1583  OE1 GLN A 686      27.030  55.110  84.690  1.00  0.00           O
ATOM   1584  NE2 GLN A 686      27.760  57.000  83.830  1.00  0.00           N
ATOM   1585 HE21 GLN A 686      28.570  56.960  84.400  1.00  0.00           H
ATOM   1586 HE22 GLN A 686      27.670  57.700  83.110  1.00  0.00           H
ATOM   1587  C   GLN A 686      26.190  53.590  80.640  1.00  0.00           C
ATOM   1588  O   GLN A 686      25.380  52.810  81.040  1.00  0.00           O
ATOM   1589  N   LEU A 687      26.780  53.410  79.340  1.00  0.00           N
ATOM   1590  HN  LEU A 687      27.560  54.000  79.140  1.00  0.00           H
ATOM   1591  CA  LEU A 687      26.390  52.510  78.260  1.00  0.00           C
ATOM   1592  HA  LEU A 687      25.410  52.130  78.500  1.00  0.00           H
ATOM   1593  CB  LEU A 687      26.350  53.080  76.870  1.00  0.00           C
ATOM   1594  HB1 LEU A 687      25.960  52.340  76.130  1.00  0.00           H
ATOM   1595  HB2 LEU A 687      27.400  53.200  76.510  1.00  0.00           H
ATOM   1596  CG  LEU A 687      25.480  54.380  76.730  1.00  0.00           C
ATOM   1597  HG  LEU A 687      25.700  55.020  77.610  1.00  0.00           H
ATOM   1598  CD1 LEU A 687      25.840  55.150  75.450  1.00  0.00           C
ATOM   1599 HD11 LEU A 687      26.960  55.150  75.500  1.00  0.00           H
ATOM   1600 HD12 LEU A 687      25.410  56.160  75.330  1.00  0.00           H
ATOM   1601 HD13 LEU A 687      25.580  54.570  74.530  1.00  0.00           H
ATOM   1602  CD2 LEU A 687      24.030  53.960  76.790  1.00  0.00           C
ATOM   1603 HD21 LEU A 687      23.770  53.430  77.740  1.00  0.00           H
ATOM   1604 HD22 LEU A 687      23.740  53.370  75.890  1.00  0.00           H
ATOM   1605 HD23 LEU A 687      23.420  54.890  76.740  1.00  0.00           H
ATOM   1606  C   LEU A 687      27.300  51.350  78.230  1.00  0.00           C
ATOM   1607  O   LEU A 687      28.390  51.300  78.870  1.00  0.00           O
ATOM   1608  N   SER A 688      26.950  50.340  77.460  1.00  0.00           N
ATOM   1609  HN  SER A 688      26.030  50.310  77.070  1.00  0.00           H
ATOM   1610  CA  SER A 688      27.660  49.090  77.160  1.00  0.00           C
ATOM   1611  HA  SER A 688      28.390  48.920  77.940  1.00  0.00           H
ATOM   1612  CB  SER A 688      26.680  47.870  77.110  1.00  0.00           C
ATOM   1613  HB1 SER A 688      27.350  47.040  76.800  1.00  0.00           H
ATOM   1614  HB2 SER A 688      25.840  47.970  76.380  1.00  0.00           H
ATOM   1615  OG  SER A 688      25.980  47.600  78.280  1.00  0.00           O
ATOM   1616  HG1 SER A 688      25.320  48.280  78.450  1.00  0.00           H
ATOM   1617  C   SER A 688      28.350  49.180  75.820  1.00  0.00           C
ATOM   1618  O   SER A 688      27.800  48.780  74.840  1.00  0.00           O
ATOM   1619  N   TYR A 689      29.630  49.500  75.830  1.00  0.00           N
ATOM   1620  HN  TYR A 689      30.080  49.780  76.680  1.00  0.00           H
ATOM   1621  CA  TYR A 689      30.590  49.590  74.750  1.00  0.00           C
ATOM   1622  HA  TYR A 689      30.500  50.520  74.220  1.00  0.00           H
ATOM   1623  CB  TYR A 689      32.000  49.660  75.460  1.00  0.00           C
ATOM   1624  HB1 TYR A 689      32.080  48.790  76.150  1.00  0.00           H
ATOM   1625  HB2 TYR A 689      32.070  50.560  76.090  1.00  0.00           H
ATOM   1626  CG  TYR A 689      33.160  49.500  74.570  1.00  0.00           C
ATOM   1627  CD1 TYR A 689      34.130  48.470  74.690  1.00  0.00           C
ATOM   1628  HD1 TYR A 689      33.940  47.800  75.510  1.00  0.00           H
ATOM   1629  CE1 TYR A 689      35.210  48.300  73.830  1.00  0.00           C
ATOM   1630  HE1 TYR A 689      35.950  47.520  73.950  1.00  0.00           H
ATOM   1631  CZ  TYR A 689      35.320  49.260  72.820  1.00  0.00           C
ATOM   1632  OH  TYR A 689      36.340  49.100  71.870  1.00  0.00           O
ATOM   1633  HH  TYR A 689      36.050  49.520  71.060  1.00  0.00           H
ATOM   1634  CD2 TYR A 689      33.420  50.530  73.580  1.00  0.00           C
ATOM   1635  HD2 TYR A 689      32.670  51.290  73.440  1.00  0.00           H
ATOM   1636  CE2 TYR A 689      34.530  50.360  72.710  1.00  0.00           C
ATOM   1637  HE2 TYR A 689      34.750  51.000  71.880  1.00  0.00           H
ATOM   1638  C   TYR A 689      30.520  48.450  73.710  1.00  0.00           C
ATOM   1639  O   TYR A 689      30.370  48.830  72.520  1.00  0.00           O
ATOM   1640  N   LEU A 690      30.790  47.160  74.050  1.00  0.00           N
ATOM   1641  HN  LEU A 690      30.880  46.850  74.990  1.00  0.00           H
ATOM   1642  CA  LEU A 690      30.780  46.100  73.030  1.00  0.00           C
ATOM   1643  HA  LEU A 690      31.460  46.410  72.250  1.00  0.00           H
ATOM   1644  CB  LEU A 690      31.310  44.700  73.530  1.00  0.00           C
ATOM   1645  HB1 LEU A 690      31.250  43.940  72.710  1.00  0.00           H
ATOM   1646  HB2 LEU A 690      30.580  44.400  74.310  1.00  0.00           H
ATOM   1647  CG  LEU A 690      32.780  44.710  74.050  1.00  0.00           C
ATOM   1648  HG  LEU A 690      33.010  45.580  74.690  1.00  0.00           H
ATOM   1649  CD1 LEU A 690      33.010  43.340  74.730  1.00  0.00           C
ATOM   1650 HD11 LEU A 690      32.260  43.220  75.550  1.00  0.00           H
ATOM   1651 HD12 LEU A 690      34.030  43.420  75.180  1.00  0.00           H
ATOM   1652 HD13 LEU A 690      33.000  42.440  74.080  1.00  0.00           H
ATOM   1653  CD2 LEU A 690      33.710  44.880  72.840  1.00  0.00           C
ATOM   1654 HD21 LEU A 690      34.800  44.800  73.080  1.00  0.00           H
ATOM   1655 HD22 LEU A 690      33.510  45.850  72.350  1.00  0.00           H
ATOM   1656 HD23 LEU A 690      33.570  44.090  72.070  1.00  0.00           H
ATOM   1657  C   LEU A 690      29.500  45.890  72.210  1.00  0.00           C
ATOM   1658  O   LEU A 690      29.550  45.600  71.000  1.00  0.00           O
ATOM   1659  N   SER A 691      28.330  46.050  72.900  1.00  0.00           N
ATOM   1660  HN  SER A 691      28.470  46.070  73.890  1.00  0.00           H
ATOM   1661  CA  SER A 691      26.990  45.910  72.510  1.00  0.00           C
ATOM   1662  HA  SER A 691      27.030  45.030  71.880  1.00  0.00           H
ATOM   1663  CB  SER A 691      25.990  45.940  73.730  1.00  0.00           C
ATOM   1664  HB1 SER A 691      26.040  46.950  74.200  1.00  0.00           H
ATOM   1665  HB2 SER A 691      26.200  45.130  74.450  1.00  0.00           H
ATOM   1666  OG  SER A 691      24.660  45.780  73.360  1.00  0.00           O
ATOM   1667  HG1 SER A 691      24.060  45.750  74.120  1.00  0.00           H
ATOM   1668  C   SER A 691      26.550  47.020  71.560  1.00  0.00           C
ATOM   1669  O   SER A 691      26.040  46.720  70.460  1.00  0.00           O
ATOM   1670  N   LEU A 692      26.860  48.300  71.890  1.00  0.00           N
ATOM   1671  HN  LEU A 692      27.420  48.480  72.710  1.00  0.00           H
ATOM   1672  CA  LEU A 692      26.680  49.390  70.970  1.00  0.00           C
ATOM   1673  HA  LEU A 692      25.720  49.300  70.470  1.00  0.00           H
ATOM   1674  CB  LEU A 692      26.670  50.810  71.670  1.00  0.00           C
ATOM   1675  HB1 LEU A 692      27.670  50.910  72.160  1.00  0.00           H
ATOM   1676  HB2 LEU A 692      25.870  50.610  72.410  1.00  0.00           H
ATOM   1677  CG  LEU A 692      26.260  52.070  70.950  1.00  0.00           C
ATOM   1678  HG  LEU A 692      27.090  52.610  70.450  1.00  0.00           H
ATOM   1679  CD1 LEU A 692      25.080  51.730  70.000  1.00  0.00           C
ATOM   1680 HD11 LEU A 692      24.220  51.320  70.570  1.00  0.00           H
ATOM   1681 HD12 LEU A 692      25.420  51.100  69.150  1.00  0.00           H
ATOM   1682 HD13 LEU A 692      24.630  52.550  69.400  1.00  0.00           H
ATOM   1683  CD2 LEU A 692      25.750  52.990  72.060  1.00  0.00           C
ATOM   1684 HD21 LEU A 692      25.460  54.010  71.730  1.00  0.00           H
ATOM   1685 HD22 LEU A 692      26.560  53.070  72.820  1.00  0.00           H
ATOM   1686 HD23 LEU A 692      24.810  52.570  72.470  1.00  0.00           H
ATOM   1687  C   LEU A 692      27.640  49.270  69.740  1.00  0.00           C
ATOM   1688  O   LEU A 692      27.290  49.570  68.590  1.00  0.00           O
ATOM   1689  N   ARG A 693      28.960  48.890  70.000  1.00  0.00           N
ATOM   1690  HN  ARG A 693      29.260  48.720  70.930  1.00  0.00           H
ATOM   1691  CA  ARG A 693      30.030  48.890  69.010  1.00  0.00           C
ATOM   1692  HA  ARG A 693      30.140  49.790  68.430  1.00  0.00           H
ATOM   1693  CB  ARG A 693      31.420  48.580  69.760  1.00  0.00           C
ATOM   1694  HB1 ARG A 693      31.310  47.660  70.380  1.00  0.00           H
ATOM   1695  HB2 ARG A 693      31.500  49.390  70.530  1.00  0.00           H
ATOM   1696  CG  ARG A 693      32.630  48.520  68.890  1.00  0.00           C
ATOM   1697  HG1 ARG A 693      33.000  49.510  68.570  1.00  0.00           H
ATOM   1698  HG2 ARG A 693      32.350  48.040  67.920  1.00  0.00           H
ATOM   1699  CD  ARG A 693      33.700  47.660  69.630  1.00  0.00           C
ATOM   1700  HD1 ARG A 693      33.330  46.710  70.080  1.00  0.00           H
ATOM   1701  HD2 ARG A 693      33.970  48.360  70.450  1.00  0.00           H
ATOM   1702  NE  ARG A 693      34.870  47.400  68.740  1.00  0.00           N
ATOM   1703  HE  ARG A 693      35.610  48.050  68.640  1.00  0.00           H
ATOM   1704  CZ  ARG A 693      34.860  46.400  67.830  1.00  0.00           C
ATOM   1705  NH1 ARG A 693      34.180  45.280  67.740  1.00  0.00           N
ATOM   1706 HH11 ARG A 693      33.450  45.210  68.440  1.00  0.00           H
ATOM   1707 HH12 ARG A 693      34.750  44.480  67.530  1.00  0.00           H
ATOM   1708  NH2 ARG A 693      35.870  46.440  67.030  1.00  0.00           N
ATOM   1709 HH21 ARG A 693      36.450  47.230  67.220  1.00  0.00           H
ATOM   1710 HH22 ARG A 693      35.940  45.840  66.240  1.00  0.00           H
ATOM   1711  C   ARG A 693      29.760  47.750  67.980  1.00  0.00           C
ATOM   1712  O   ARG A 693      29.930  47.890  66.760  1.00  0.00           O
ATOM   1713  N   THR A 694      29.230  46.590  68.390  1.00  0.00           N
ATOM   1714  HN  THR A 694      29.280  46.260  69.330  1.00  0.00           H
ATOM   1715  CA  THR A 694      28.750  45.570  67.510  1.00  0.00           C
ATOM   1716  HA  THR A 694      29.530  45.220  66.840  1.00  0.00           H
ATOM   1717  CB  THR A 694      28.310  44.320  68.200  1.00  0.00           C
ATOM   1718  HB  THR A 694      27.770  44.670  69.110  1.00  0.00           H
ATOM   1719  OG1 THR A 694      29.490  43.660  68.690  1.00  0.00           O
ATOM   1720  HG1 THR A 694      29.300  43.120  69.460  1.00  0.00           H
ATOM   1721  CG2 THR A 694      27.380  43.410  67.400  1.00  0.00           C
ATOM   1722 HG21 THR A 694      27.220  42.470  67.950  1.00  0.00           H
ATOM   1723 HG22 THR A 694      27.930  43.160  66.470  1.00  0.00           H
ATOM   1724 HG23 THR A 694      26.410  43.890  67.110  1.00  0.00           H
ATOM   1725  C   THR A 694      27.620  45.990  66.520  1.00  0.00           C
ATOM   1726  O   THR A 694      27.750  45.880  65.320  1.00  0.00           O
ATOM   1727  N   SER A 695      26.580  46.660  67.040  1.00  0.00           N
ATOM   1728  HN  SER A 695      26.500  46.870  68.020  1.00  0.00           H
ATOM   1729  CA  SER A 695      25.530  47.260  66.260  1.00  0.00           C
ATOM   1730  HA  SER A 695      25.110  46.500  65.620  1.00  0.00           H
ATOM   1731  CB  SER A 695      24.240  47.720  67.020  1.00  0.00           C
ATOM   1732  HB1 SER A 695      23.590  48.140  66.230  1.00  0.00           H
ATOM   1733  HB2 SER A 695      24.380  48.560  67.740  1.00  0.00           H
ATOM   1734  OG  SER A 695      23.700  46.580  67.690  1.00  0.00           O
ATOM   1735  HG1 SER A 695      22.740  46.590  67.660  1.00  0.00           H
ATOM   1736  C   SER A 695      25.940  48.340  65.300  1.00  0.00           C
ATOM   1737  O   SER A 695      25.500  48.360  64.130  1.00  0.00           O
ATOM   1738  N   ILE A 696      26.840  49.230  65.690  1.00  0.00           N
ATOM   1739  HN  ILE A 696      26.960  49.410  66.660  1.00  0.00           H
ATOM   1740  CA  ILE A 696      27.620  50.080  64.780  1.00  0.00           C
ATOM   1741  HA  ILE A 696      26.950  50.720  64.230  1.00  0.00           H
ATOM   1742  CB  ILE A 696      28.530  50.950  65.600  1.00  0.00           C
ATOM   1743  HB  ILE A 696      28.900  50.250  66.380  1.00  0.00           H
ATOM   1744  CG2 ILE A 696      29.850  51.460  64.860  1.00  0.00           C
ATOM   1745 HG21 ILE A 696      30.420  52.040  65.620  1.00  0.00           H
ATOM   1746 HG22 ILE A 696      29.550  52.160  64.050  1.00  0.00           H
ATOM   1747 HG23 ILE A 696      30.480  50.610  64.520  1.00  0.00           H
ATOM   1748  CG1 ILE A 696      27.710  52.120  66.270  1.00  0.00           C
ATOM   1749 HG11 ILE A 696      26.820  51.640  66.700  1.00  0.00           H
ATOM   1750 HG12 ILE A 696      27.370  52.800  65.470  1.00  0.00           H
ATOM   1751  CD  ILE A 696      28.530  52.920  67.320  1.00  0.00           C
ATOM   1752  HD1 ILE A 696      28.890  52.320  68.190  1.00  0.00           H
ATOM   1753  HD2 ILE A 696      27.750  53.610  67.730  1.00  0.00           H
ATOM   1754  HD3 ILE A 696      29.300  53.550  66.850  1.00  0.00           H
ATOM   1755  C   ILE A 696      28.430  49.310  63.710  1.00  0.00           C
ATOM   1756  O   ILE A 696      28.470  49.760  62.540  1.00  0.00           O
ATOM   1757  N   GLY A 697      29.000  48.100  64.050  1.00  0.00           N
ATOM   1758  HN  GLY A 697      29.050  47.970  65.040  1.00  0.00           H
ATOM   1759  CA  GLY A 697      29.860  47.160  63.250  1.00  0.00           C
ATOM   1760  HA1 GLY A 697      30.170  46.380  63.930  1.00  0.00           H
ATOM   1761  HA2 GLY A 697      30.590  47.700  62.660  1.00  0.00           H
ATOM   1762  C   GLY A 697      29.050  46.430  62.140  1.00  0.00           C
ATOM   1763  O   GLY A 697      29.410  46.320  61.010  1.00  0.00           O
ATOM   1764  N   LEU A 698      27.850  46.120  62.560  1.00  0.00           N
ATOM   1765  HN  LEU A 698      27.520  46.140  63.500  1.00  0.00           H
ATOM   1766  CA  LEU A 698      26.810  45.430  61.700  1.00  0.00           C
ATOM   1767  HA  LEU A 698      27.250  44.630  61.120  1.00  0.00           H
ATOM   1768  CB  LEU A 698      25.710  44.790  62.590  1.00  0.00           C
ATOM   1769  HB1 LEU A 698      24.770  44.530  62.060  1.00  0.00           H
ATOM   1770  HB2 LEU A 698      25.300  45.390  63.430  1.00  0.00           H
ATOM   1771  CG  LEU A 698      26.130  43.430  63.300  1.00  0.00           C
ATOM   1772  HG  LEU A 698      27.200  43.540  63.570  1.00  0.00           H
ATOM   1773  CD1 LEU A 698      25.320  43.010  64.570  1.00  0.00           C
ATOM   1774 HD11 LEU A 698      24.290  42.930  64.170  1.00  0.00           H
ATOM   1775 HD12 LEU A 698      25.350  43.670  65.460  1.00  0.00           H
ATOM   1776 HD13 LEU A 698      25.710  42.040  64.940  1.00  0.00           H
ATOM   1777  CD2 LEU A 698      26.130  42.370  62.200  1.00  0.00           C
ATOM   1778 HD21 LEU A 698      26.990  42.660  61.550  1.00  0.00           H
ATOM   1779 HD22 LEU A 698      25.250  42.300  61.530  1.00  0.00           H
ATOM   1780 HD23 LEU A 698      26.400  41.360  62.590  1.00  0.00           H
ATOM   1781  C   LEU A 698      26.290  46.420  60.640  1.00  0.00           C
ATOM   1782  O   LEU A 698      26.100  46.160  59.470  1.00  0.00           O
ATOM   1783  N   TRP A 699      26.060  47.750  61.010  1.00  0.00           N
ATOM   1784  HN  TRP A 699      26.290  48.030  61.930  1.00  0.00           H
ATOM   1785  CA  TRP A 699      25.620  48.800  60.120  1.00  0.00           C
ATOM   1786  HA  TRP A 699      24.880  48.330  59.490  1.00  0.00           H
ATOM   1787  CB  TRP A 699      25.160  50.050  60.810  1.00  0.00           C
ATOM   1788  HB1 TRP A 699      25.300  50.980  60.210  1.00  0.00           H
ATOM   1789  HB2 TRP A 699      25.760  50.150  61.740  1.00  0.00           H
ATOM   1790  CG  TRP A 699      23.780  50.160  61.270  1.00  0.00           C
ATOM   1791  CD1 TRP A 699      23.350  50.350  62.600  1.00  0.00           C
ATOM   1792  HD1 TRP A 699      23.900  50.150  63.520  1.00  0.00           H
ATOM   1793  NE1 TRP A 699      22.070  50.750  62.550  1.00  0.00           N
ATOM   1794  HE1 TRP A 699      21.700  51.140  63.370  1.00  0.00           H
ATOM   1795  CE2 TRP A 699      21.660  50.970  61.290  1.00  0.00           C
ATOM   1796  CD2 TRP A 699      22.740  50.600  60.430  1.00  0.00           C
ATOM   1797  CE3 TRP A 699      22.590  50.670  59.100  1.00  0.00           C
ATOM   1798  HE3 TRP A 699      23.450  50.450  58.470  1.00  0.00           H
ATOM   1799  CZ3 TRP A 699      21.380  50.990  58.550  1.00  0.00           C
ATOM   1800  HZ3 TRP A 699      21.220  50.910  57.480  1.00  0.00           H
ATOM   1801  CZ2 TRP A 699      20.450  51.180  60.810  1.00  0.00           C
ATOM   1802  HZ2 TRP A 699      19.600  51.250  61.480  1.00  0.00           H
ATOM   1803  CH2 TRP A 699      20.250  51.250  59.390  1.00  0.00           C
ATOM   1804  HH2 TRP A 699      19.290  51.470  58.940  1.00  0.00           H
ATOM   1805  C   TRP A 699      26.680  49.090  59.160  1.00  0.00           C
ATOM   1806  O   TRP A 699      26.390  49.210  57.990  1.00  0.00           O
ATOM   1807  N   THR A 700      27.970  49.170  59.590  1.00  0.00           N
ATOM   1808  HN  THR A 700      28.020  49.110  60.590  1.00  0.00           H
ATOM   1809  CA  THR A 700      29.080  49.500  58.770  1.00  0.00           C
ATOM   1810  HA  THR A 700      28.910  50.480  58.340  1.00  0.00           H
ATOM   1811  CB  THR A 700      30.410  49.620  59.610  1.00  0.00           C
ATOM   1812  HB  THR A 700      30.750  48.670  60.070  1.00  0.00           H
ATOM   1813  OG1 THR A 700      30.220  50.540  60.650  1.00  0.00           O
ATOM   1814  HG1 THR A 700      29.820  50.020  61.340  1.00  0.00           H
ATOM   1815  CG2 THR A 700      31.500  50.320  58.790  1.00  0.00           C
ATOM   1816 HG21 THR A 700      30.980  51.250  58.460  1.00  0.00           H
ATOM   1817 HG22 THR A 700      31.960  49.690  58.000  1.00  0.00           H
ATOM   1818 HG23 THR A 700      32.350  50.560  59.480  1.00  0.00           H
ATOM   1819  C   THR A 700      29.320  48.430  57.700  1.00  0.00           C
ATOM   1820  O   THR A 700      29.390  48.670  56.490  1.00  0.00           O
ATOM   1821  N   SER A 701      29.190  47.140  58.130  1.00  0.00           N
ATOM   1822  HN  SER A 701      29.240  47.040  59.120  1.00  0.00           H
ATOM   1823  CA  SER A 701      29.140  45.970  57.200  1.00  0.00           C
ATOM   1824  HA  SER A 701      30.090  45.770  56.720  1.00  0.00           H
ATOM   1825  CB  SER A 701      28.960  44.640  58.040  1.00  0.00           C
ATOM   1826  HB1 SER A 701      27.940  44.680  58.480  1.00  0.00           H
ATOM   1827  HB2 SER A 701      29.770  44.670  58.800  1.00  0.00           H
ATOM   1828  OG  SER A 701      29.160  43.440  57.260  1.00  0.00           O
ATOM   1829  HG1 SER A 701      30.110  43.350  57.120  1.00  0.00           H
ATOM   1830  C   SER A 701      28.090  46.010  56.030  1.00  0.00           C
ATOM   1831  O   SER A 701      28.420  45.990  54.830  1.00  0.00           O
ATOM   1832  N   PHE A 702      26.830  46.320  56.460  1.00  0.00           N
ATOM   1833  HN  PHE A 702      26.760  46.470  57.440  1.00  0.00           H
ATOM   1834  CA  PHE A 702      25.690  46.440  55.610  1.00  0.00           C
ATOM   1835  HA  PHE A 702      25.570  45.490  55.100  1.00  0.00           H
ATOM   1836  CB  PHE A 702      24.470  46.650  56.450  1.00  0.00           C
ATOM   1837  HB1 PHE A 702      24.480  47.480  57.180  1.00  0.00           H
ATOM   1838  HB2 PHE A 702      24.390  45.790  57.120  1.00  0.00           H
ATOM   1839  CG  PHE A 702      23.260  46.660  55.510  1.00  0.00           C
ATOM   1840  CD1 PHE A 702      22.290  47.650  55.570  1.00  0.00           C
ATOM   1841  HD1 PHE A 702      22.460  48.460  56.260  1.00  0.00           H
ATOM   1842  CE1 PHE A 702      21.210  47.700  54.700  1.00  0.00           C
ATOM   1843  HE1 PHE A 702      20.530  48.530  54.820  1.00  0.00           H
ATOM   1844  CZ  PHE A 702      20.970  46.780  53.760  1.00  0.00           C
ATOM   1845  HZ  PHE A 702      20.150  46.820  53.070  1.00  0.00           H
ATOM   1846  CD2 PHE A 702      23.020  45.630  54.550  1.00  0.00           C
ATOM   1847  HD2 PHE A 702      23.700  44.800  54.460  1.00  0.00           H
ATOM   1848  CE2 PHE A 702      21.900  45.710  53.640  1.00  0.00           C
ATOM   1849  HE2 PHE A 702      21.760  44.980  52.850  1.00  0.00           H
ATOM   1850  C   PHE A 702      25.820  47.630  54.610  1.00  0.00           C
ATOM   1851  O   PHE A 702      25.590  47.470  53.400  1.00  0.00           O
ATOM   1852  N   LEU A 703      26.210  48.780  55.000  1.00  0.00           N
ATOM   1853  HN  LEU A 703      26.460  49.000  55.940  1.00  0.00           H
ATOM   1854  CA  LEU A 703      26.640  49.930  54.220  1.00  0.00           C
ATOM   1855  HA  LEU A 703      25.790  50.110  53.570  1.00  0.00           H
ATOM   1856  CB  LEU A 703      26.870  51.250  55.090  1.00  0.00           C
ATOM   1857  HB1 LEU A 703      27.250  52.100  54.490  1.00  0.00           H
ATOM   1858  HB2 LEU A 703      27.650  50.980  55.840  1.00  0.00           H
ATOM   1859  CG  LEU A 703      25.660  51.680  55.930  1.00  0.00           C
ATOM   1860  HG  LEU A 703      25.070  50.810  56.290  1.00  0.00           H
ATOM   1861  CD1 LEU A 703      25.990  52.360  57.320  1.00  0.00           C
ATOM   1862 HD11 LEU A 703      25.030  52.420  57.880  1.00  0.00           H
ATOM   1863 HD12 LEU A 703      26.500  53.340  57.240  1.00  0.00           H
ATOM   1864 HD13 LEU A 703      26.680  51.710  57.890  1.00  0.00           H
ATOM   1865  CD2 LEU A 703      24.640  52.600  55.260  1.00  0.00           C
ATOM   1866 HD21 LEU A 703      23.760  52.830  55.910  1.00  0.00           H
ATOM   1867 HD22 LEU A 703      24.040  51.960  54.570  1.00  0.00           H
ATOM   1868 HD23 LEU A 703      25.130  53.400  54.680  1.00  0.00           H
ATOM   1869  C   LEU A 703      27.760  49.740  53.260  1.00  0.00           C
ATOM   1870  O   LEU A 703      27.760  50.350  52.160  1.00  0.00           O
ATOM   1871  N   CYS A 704      28.790  49.040  53.600  1.00  0.00           N
ATOM   1872  HN  CYS A 704      28.990  48.790  54.540  1.00  0.00           H
ATOM   1873  CA  CYS A 704      29.750  48.540  52.640  1.00  0.00           C
ATOM   1874  HA  CYS A 704      29.980  49.410  52.060  1.00  0.00           H
ATOM   1875  CB  CYS A 704      31.010  47.760  53.280  1.00  0.00           C
ATOM   1876  HB1 CYS A 704      31.770  47.640  52.460  1.00  0.00           H
ATOM   1877  HB2 CYS A 704      30.760  46.760  53.690  1.00  0.00           H
ATOM   1878  SG  CYS A 704      31.880  48.590  54.660  1.00  0.00           S
ATOM   1879  HG1 CYS A 704      30.940  48.410  55.580  1.00  0.00           H
ATOM   1880  C   CYS A 704      29.250  47.530  51.590  1.00  0.00           C
ATOM   1881  O   CYS A 704      29.690  47.540  50.450  1.00  0.00           O
ATOM   1882  N   ILE A 705      28.350  46.530  51.920  1.00  0.00           N
ATOM   1883  HN  ILE A 705      28.020  46.530  52.860  1.00  0.00           H
ATOM   1884  CA  ILE A 705      27.680  45.630  50.970  1.00  0.00           C
ATOM   1885  HA  ILE A 705      28.310  44.960  50.400  1.00  0.00           H
ATOM   1886  CB  ILE A 705      26.770  44.600  51.740  1.00  0.00           C
ATOM   1887  HB  ILE A 705      26.100  45.260  52.330  1.00  0.00           H
ATOM   1888  CG2 ILE A 705      25.980  43.760  50.690  1.00  0.00           C
ATOM   1889 HG21 ILE A 705      25.260  44.490  50.280  1.00  0.00           H
ATOM   1890 HG22 ILE A 705      25.280  43.050  51.180  1.00  0.00           H
ATOM   1891 HG23 ILE A 705      26.700  43.380  49.930  1.00  0.00           H
ATOM   1892  CG1 ILE A 705      27.580  43.760  52.660  1.00  0.00           C
ATOM   1893 HG11 ILE A 705      28.300  44.350  53.260  1.00  0.00           H
ATOM   1894 HG12 ILE A 705      28.180  43.100  52.000  1.00  0.00           H
ATOM   1895  CD  ILE A 705      26.800  42.790  53.530  1.00  0.00           C
ATOM   1896  HD1 ILE A 705      26.360  41.960  52.940  1.00  0.00           H
ATOM   1897  HD2 ILE A 705      26.080  43.390  54.120  1.00  0.00           H
ATOM   1898  HD3 ILE A 705      27.340  42.220  54.310  1.00  0.00           H
ATOM   1899  C   ILE A 705      26.810  46.360  49.950  1.00  0.00           C
ATOM   1900  O   ILE A 705      26.970  46.210  48.720  1.00  0.00           O
ATOM   1901  N   VAL A 706      25.900  47.280  50.390  1.00  0.00           N
ATOM   1902  HN  VAL A 706      25.900  47.490  51.360  1.00  0.00           H
ATOM   1903  CA  VAL A 706      25.090  48.170  49.520  1.00  0.00           C
ATOM   1904  HA  VAL A 706      24.550  47.550  48.830  1.00  0.00           H
ATOM   1905  CB  VAL A 706      24.180  49.070  50.340  1.00  0.00           C
ATOM   1906  HB  VAL A 706      24.770  49.750  50.980  1.00  0.00           H
ATOM   1907  CG1 VAL A 706      23.330  50.010  49.500  1.00  0.00           C
ATOM   1908 HG11 VAL A 706      22.710  49.430  48.780  1.00  0.00           H
ATOM   1909 HG12 VAL A 706      24.010  50.660  48.910  1.00  0.00           H
ATOM   1910 HG13 VAL A 706      22.640  50.660  50.080  1.00  0.00           H
ATOM   1911  CG2 VAL A 706      23.200  48.250  51.180  1.00  0.00           C
ATOM   1912 HG21 VAL A 706      23.820  47.870  52.020  1.00  0.00           H
ATOM   1913 HG22 VAL A 706      22.750  47.510  50.490  1.00  0.00           H
ATOM   1914 HG23 VAL A 706      22.430  48.950  51.550  1.00  0.00           H
ATOM   1915  C   VAL A 706      25.990  49.030  48.620  1.00  0.00           C
ATOM   1916  O   VAL A 706      25.680  49.130  47.460  1.00  0.00           O
ATOM   1917  N   LEU A 707      27.070  49.700  49.110  1.00  0.00           N
ATOM   1918  HN  LEU A 707      27.220  49.710  50.090  1.00  0.00           H
ATOM   1919  CA  LEU A 707      27.970  50.410  48.230  1.00  0.00           C
ATOM   1920  HA  LEU A 707      27.420  51.240  47.850  1.00  0.00           H
ATOM   1921  CB  LEU A 707      29.240  50.900  48.950  1.00  0.00           C
ATOM   1922  HB1 LEU A 707      29.710  49.990  49.400  1.00  0.00           H
ATOM   1923  HB2 LEU A 707      28.930  51.520  49.820  1.00  0.00           H
ATOM   1924  CG  LEU A 707      30.480  51.540  48.320  1.00  0.00           C
ATOM   1925  HG  LEU A 707      30.970  50.770  47.680  1.00  0.00           H
ATOM   1926  CD1 LEU A 707      30.270  52.750  47.490  1.00  0.00           C
ATOM   1927 HD11 LEU A 707      29.680  53.320  48.250  1.00  0.00           H
ATOM   1928 HD12 LEU A 707      29.620  52.620  46.600  1.00  0.00           H
ATOM   1929 HD13 LEU A 707      31.190  53.280  47.180  1.00  0.00           H
ATOM   1930  CD2 LEU A 707      31.460  51.970  49.420  1.00  0.00           C
ATOM   1931 HD21 LEU A 707      32.370  52.520  49.080  1.00  0.00           H
ATOM   1932 HD22 LEU A 707      31.800  51.090  49.990  1.00  0.00           H
ATOM   1933 HD23 LEU A 707      30.830  52.600  50.090  1.00  0.00           H
ATOM   1934  C   LEU A 707      28.460  49.590  47.010  1.00  0.00           C
ATOM   1935  O   LEU A 707      28.460  50.000  45.850  1.00  0.00           O
ATOM   1936  N   VAL A 708      28.910  48.310  47.220  1.00  0.00           N
ATOM   1937  HN  VAL A 708      28.940  47.920  48.140  1.00  0.00           H
ATOM   1938  CA  VAL A 708      29.320  47.420  46.160  1.00  0.00           C
ATOM   1939  HA  VAL A 708      30.170  47.930  45.770  1.00  0.00           H
ATOM   1940  CB  VAL A 708      29.790  46.030  46.750  1.00  0.00           C
ATOM   1941  HB  VAL A 708      29.000  45.500  47.340  1.00  0.00           H
ATOM   1942  CG1 VAL A 708      30.360  45.220  45.640  1.00  0.00           C
ATOM   1943 HG11 VAL A 708      31.140  45.850  45.170  1.00  0.00           H
ATOM   1944 HG12 VAL A 708      29.670  44.880  44.830  1.00  0.00           H
ATOM   1945 HG13 VAL A 708      30.810  44.270  45.990  1.00  0.00           H
ATOM   1946  CG2 VAL A 708      30.920  46.250  47.810  1.00  0.00           C
ATOM   1947 HG21 VAL A 708      30.560  46.920  48.630  1.00  0.00           H
ATOM   1948 HG22 VAL A 708      31.870  46.630  47.380  1.00  0.00           H
ATOM   1949 HG23 VAL A 708      31.150  45.300  48.320  1.00  0.00           H
ATOM   1950  C   VAL A 708      28.260  47.140  45.130  1.00  0.00           C
ATOM   1951  O   VAL A 708      28.530  47.170  43.950  1.00  0.00           O
ATOM   1952  N   ALA A 709      27.070  46.840  45.570  1.00  0.00           N
ATOM   1953  HN  ALA A 709      26.870  46.640  46.520  1.00  0.00           H
ATOM   1954  CA  ALA A 709      25.960  46.610  44.720  1.00  0.00           C
ATOM   1955  HA  ALA A 709      26.240  45.830  44.030  1.00  0.00           H
ATOM   1956  CB  ALA A 709      24.770  46.270  45.670  1.00  0.00           C
ATOM   1957  HB1 ALA A 709      24.500  47.070  46.380  1.00  0.00           H
ATOM   1958  HB2 ALA A 709      25.050  45.440  46.350  1.00  0.00           H
ATOM   1959  HB3 ALA A 709      23.820  46.040  45.130  1.00  0.00           H
ATOM   1960  C   ALA A 709      25.530  47.910  44.020  1.00  0.00           C
ATOM   1961  O   ALA A 709      25.190  48.030  42.850  1.00  0.00           O
ATOM   1962  N   THR A 710      25.560  49.070  44.730  1.00  0.00           N
ATOM   1963  HN  THR A 710      25.830  48.990  45.680  1.00  0.00           H
ATOM   1964  CA  THR A 710      25.260  50.400  44.210  1.00  0.00           C
ATOM   1965  HA  THR A 710      24.240  50.360  43.870  1.00  0.00           H
ATOM   1966  CB  THR A 710      25.500  51.580  45.140  1.00  0.00           C
ATOM   1967  HB  THR A 710      26.520  51.670  45.560  1.00  0.00           H
ATOM   1968  OG1 THR A 710      24.700  51.430  46.280  1.00  0.00           O
ATOM   1969  HG1 THR A 710      25.080  50.710  46.810  1.00  0.00           H
ATOM   1970  CG2 THR A 710      25.040  52.870  44.610  1.00  0.00           C
ATOM   1971 HG21 THR A 710      24.750  53.630  45.380  1.00  0.00           H
ATOM   1972 HG22 THR A 710      24.100  52.810  44.010  1.00  0.00           H
ATOM   1973 HG23 THR A 710      25.860  53.250  43.960  1.00  0.00           H
ATOM   1974  C   THR A 710      26.150  50.730  43.010  1.00  0.00           C
ATOM   1975  O   THR A 710      25.680  51.330  42.070  1.00  0.00           O
ATOM   1976  N   ASP A 711      27.460  50.390  43.190  1.00  0.00           N
ATOM   1977  HN  ASP A 711      27.630  49.790  43.960  1.00  0.00           H
ATOM   1978  CA  ASP A 711      28.660  50.690  42.320  1.00  0.00           C
ATOM   1979  HA  ASP A 711      29.260  49.810  42.390  1.00  0.00           H
ATOM   1980  CB  ASP A 711      28.450  50.850  40.770  1.00  0.00           C
ATOM   1981  HB1 ASP A 711      27.760  51.710  40.590  1.00  0.00           H
ATOM   1982  HB2 ASP A 711      27.860  49.980  40.420  1.00  0.00           H
ATOM   1983  CG  ASP A 711      29.630  51.060  39.860  1.00  0.00           C
ATOM   1984  OD1 ASP A 711      29.370  51.560  38.680  1.00  0.00           O
ATOM   1985  OD2 ASP A 711      30.750  50.590  40.120  1.00  0.00           O
ATOM   1986  C   ASP A 711      29.510  51.840  42.880  1.00  0.00           C
ATOM   1987  O   ASP A 711      28.990  52.920  43.170  1.00  0.00           O
ATOM   1988  N   ALA A 712      30.800  51.550  43.200  1.00  0.00           N
ATOM   1989  HN  ALA A 712      31.170  50.630  43.070  1.00  0.00           H
ATOM   1990  CA  ALA A 712      31.670  52.480  43.830  1.00  0.00           C
ATOM   1991  HA  ALA A 712      31.190  53.360  44.220  1.00  0.00           H
ATOM   1992  CB  ALA A 712      32.480  51.830  45.030  1.00  0.00           C
ATOM   1993  HB1 ALA A 712      32.900  52.610  45.690  1.00  0.00           H
ATOM   1994  HB2 ALA A 712      33.210  51.140  44.560  1.00  0.00           H
ATOM   1995  HB3 ALA A 712      31.800  51.270  45.720  1.00  0.00           H
ATOM   1996  C   ALA A 712      32.780  52.950  42.870  1.00  0.00           C
ATOM   1997  O   ALA A 712      33.660  53.750  43.240  1.00  0.00           O
ATOM   1998  N   SER A 713      32.760  52.510  41.580  1.00  0.00           N
ATOM   1999  HN  SER A 713      31.930  52.020  41.330  1.00  0.00           H
ATOM   2000  CA  SER A 713      33.680  52.730  40.460  1.00  0.00           C
ATOM   2001  HA  SER A 713      34.660  52.380  40.740  1.00  0.00           H
ATOM   2002  CB  SER A 713      33.130  52.180  39.140  1.00  0.00           C
ATOM   2003  HB1 SER A 713      33.760  52.530  38.290  1.00  0.00           H
ATOM   2004  HB2 SER A 713      32.100  52.500  38.850  1.00  0.00           H
ATOM   2005  OG  SER A 713      33.150  50.760  39.090  1.00  0.00           O
ATOM   2006  HG1 SER A 713      32.250  50.560  39.340  1.00  0.00           H
ATOM   2007  C   SER A 713      33.850  54.220  40.320  1.00  0.00           C
ATOM   2008  O   SER A 713      34.990  54.720  40.280  1.00  0.00           O
ATOM   2009  N   SER A 714      32.790  55.040  40.280  1.00  0.00           N
ATOM   2010  HN  SER A 714      31.900  54.740  40.580  1.00  0.00           H
ATOM   2011  CA  SER A 714      32.930  56.520  39.940  1.00  0.00           C
ATOM   2012  HA  SER A 714      33.370  56.510  38.940  1.00  0.00           H
ATOM   2013  CB  SER A 714      31.570  57.260  39.870  1.00  0.00           C
ATOM   2014  HB1 SER A 714      31.630  58.360  39.850  1.00  0.00           H
ATOM   2015  HB2 SER A 714      31.040  57.120  40.850  1.00  0.00           H
ATOM   2016  OG  SER A 714      30.720  56.740  38.850  1.00  0.00           O
ATOM   2017  HG1 SER A 714      30.420  55.840  39.000  1.00  0.00           H
ATOM   2018  C   SER A 714      33.870  57.260  40.910  1.00  0.00           C
ATOM   2019  O   SER A 714      34.700  58.020  40.540  1.00  0.00           O
ATOM   2020  N   LEU A 715      33.710  56.950  42.200  1.00  0.00           N
ATOM   2021  HN  LEU A 715      32.950  56.340  42.390  1.00  0.00           H
ATOM   2022  CA  LEU A 715      34.440  57.400  43.410  1.00  0.00           C
ATOM   2023  HA  LEU A 715      34.340  58.470  43.340  1.00  0.00           H
ATOM   2024  CB  LEU A 715      33.890  56.830  44.710  1.00  0.00           C
ATOM   2025  HB1 LEU A 715      34.560  56.990  45.580  1.00  0.00           H
ATOM   2026  HB2 LEU A 715      33.660  55.750  44.590  1.00  0.00           H
ATOM   2027  CG  LEU A 715      32.530  57.370  45.110  1.00  0.00           C
ATOM   2028  HG  LEU A 715      31.880  57.580  44.240  1.00  0.00           H
ATOM   2029  CD1 LEU A 715      31.630  56.430  46.030  1.00  0.00           C
ATOM   2030 HD11 LEU A 715      32.110  56.330  47.030  1.00  0.00           H
ATOM   2031 HD12 LEU A 715      31.470  55.420  45.600  1.00  0.00           H
ATOM   2032 HD13 LEU A 715      30.620  56.860  46.150  1.00  0.00           H
ATOM   2033  CD2 LEU A 715      32.830  58.700  45.740  1.00  0.00           C
ATOM   2034 HD21 LEU A 715      33.350  59.260  44.930  1.00  0.00           H
ATOM   2035 HD22 LEU A 715      33.460  58.570  46.640  1.00  0.00           H
ATOM   2036 HD23 LEU A 715      31.900  59.260  45.950  1.00  0.00           H
ATOM   2037  C   LEU A 715      36.030  57.110  43.250  1.00  0.00           C
ATOM   2038  O   LEU A 715      36.820  58.010  43.560  1.00  0.00           O
ATOM   2039  N   VAL A 716      36.410  55.910  42.750  1.00  0.00           N
ATOM   2040  HN  VAL A 716      35.790  55.160  42.540  1.00  0.00           H
ATOM   2041  CA  VAL A 716      37.850  55.650  42.490  1.00  0.00           C
ATOM   2042  HA  VAL A 716      38.460  56.290  43.110  1.00  0.00           H
ATOM   2043  CB  VAL A 716      38.230  54.150  42.870  1.00  0.00           C
ATOM   2044  HB  VAL A 716      39.240  53.960  42.430  1.00  0.00           H
ATOM   2045  CG1 VAL A 716      38.240  54.010  44.380  1.00  0.00           C
ATOM   2046 HG11 VAL A 716      38.890  53.180  44.740  1.00  0.00           H
ATOM   2047 HG12 VAL A 716      37.230  53.990  44.820  1.00  0.00           H
ATOM   2048 HG13 VAL A 716      38.580  54.930  44.910  1.00  0.00           H
ATOM   2049  CG2 VAL A 716      37.290  53.090  42.170  1.00  0.00           C
ATOM   2050 HG21 VAL A 716      37.540  52.060  42.490  1.00  0.00           H
ATOM   2051 HG22 VAL A 716      37.520  53.110  41.080  1.00  0.00           H
ATOM   2052 HG23 VAL A 716      36.240  53.360  42.400  1.00  0.00           H
ATOM   2053  C   VAL A 716      38.280  56.020  41.050  1.00  0.00           C
ATOM   2054  O   VAL A 716      39.470  56.220  40.670  1.00  0.00           O
ATOM   2055  N   CYS A 717      37.300  56.230  40.140  1.00  0.00           N
ATOM   2056  HN  CYS A 717      36.340  56.110  40.390  1.00  0.00           H
ATOM   2057  CA  CYS A 717      37.700  56.630  38.760  1.00  0.00           C
ATOM   2058  HA  CYS A 717      38.570  56.100  38.430  1.00  0.00           H
ATOM   2059  CB  CYS A 717      36.450  56.300  37.850  1.00  0.00           C
ATOM   2060  HB1 CYS A 717      35.560  56.860  38.220  1.00  0.00           H
ATOM   2061  HB2 CYS A 717      36.170  55.240  38.070  1.00  0.00           H
ATOM   2062  SG  CYS A 717      36.670  56.470  36.010  1.00  0.00           S
ATOM   2063  HG1 CYS A 717      36.030  57.600  35.750  1.00  0.00           H
ATOM   2064  C   CYS A 717      38.000  58.100  38.570  1.00  0.00           C
ATOM   2065  O   CYS A 717      38.710  58.400  37.620  1.00  0.00           O
ATOM   2066  N   TYR A 718      37.550  59.070  39.460  1.00  0.00           N
ATOM   2067  HN  TYR A 718      36.990  58.740  40.220  1.00  0.00           H
ATOM   2068  CA  TYR A 718      37.720  60.470  39.320  1.00  0.00           C
ATOM   2069  HA  TYR A 718      38.090  60.720  38.330  1.00  0.00           H
ATOM   2070  CB  TYR A 718      36.310  61.270  39.340  1.00  0.00           C
ATOM   2071  HB1 TYR A 718      36.510  62.350  39.250  1.00  0.00           H
ATOM   2072  HB2 TYR A 718      35.960  61.140  40.390  1.00  0.00           H
ATOM   2073  CG  TYR A 718      35.330  60.660  38.340  1.00  0.00           C
ATOM   2074  CD1 TYR A 718      35.510  60.360  36.980  1.00  0.00           C
ATOM   2075  HD1 TYR A 718      36.460  60.570  36.510  1.00  0.00           H
ATOM   2076  CE1 TYR A 718      34.520  59.700  36.240  1.00  0.00           C
ATOM   2077  HE1 TYR A 718      34.680  59.380  35.230  1.00  0.00           H
ATOM   2078  CZ  TYR A 718      33.280  59.610  36.800  1.00  0.00           C
ATOM   2079  OH  TYR A 718      32.240  59.190  35.840  1.00  0.00           O
ATOM   2080  HH  TYR A 718      31.410  59.460  36.250  1.00  0.00           H
ATOM   2081  CD2 TYR A 718      34.090  60.360  38.950  1.00  0.00           C
ATOM   2082  HD2 TYR A 718      33.860  60.730  39.940  1.00  0.00           H
ATOM   2083  CE2 TYR A 718      33.030  59.950  38.140  1.00  0.00           C
ATOM   2084  HE2 TYR A 718      32.030  59.890  38.520  1.00  0.00           H
ATOM   2085  C   TYR A 718      38.730  61.070  40.300  1.00  0.00           C
ATOM   2086  O   TYR A 718      38.790  62.220  40.610  1.00  0.00           O
ATOM   2087  N   ILE A 719      39.530  60.210  40.980  1.00  0.00           N
ATOM   2088  HN  ILE A 719      39.600  59.260  40.670  1.00  0.00           H
ATOM   2089  CA  ILE A 719      40.330  60.600  42.140  1.00  0.00           C
ATOM   2090  HA  ILE A 719      39.690  61.220  42.740  1.00  0.00           H
ATOM   2091  CB  ILE A 719      40.830  59.390  42.950  1.00  0.00           C
ATOM   2092  HB  ILE A 719      39.920  58.870  43.310  1.00  0.00           H
ATOM   2093  CG2 ILE A 719      41.670  58.490  41.980  1.00  0.00           C
ATOM   2094 HG21 ILE A 719      41.870  57.470  42.390  1.00  0.00           H
ATOM   2095 HG22 ILE A 719      42.710  58.860  41.980  1.00  0.00           H
ATOM   2096 HG23 ILE A 719      41.310  58.370  40.940  1.00  0.00           H
ATOM   2097  CG1 ILE A 719      41.630  59.860  44.160  1.00  0.00           C
ATOM   2098 HG11 ILE A 719      40.930  60.560  44.650  1.00  0.00           H
ATOM   2099 HG12 ILE A 719      42.540  60.450  43.910  1.00  0.00           H
ATOM   2100  CD  ILE A 719      41.910  58.600  45.030  1.00  0.00           C
ATOM   2101  HD1 ILE A 719      42.500  58.810  45.960  1.00  0.00           H
ATOM   2102  HD2 ILE A 719      42.650  58.020  44.430  1.00  0.00           H
ATOM   2103  HD3 ILE A 719      41.030  57.930  45.130  1.00  0.00           H
ATOM   2104  C   ILE A 719      41.450  61.530  41.730  1.00  0.00           C
ATOM   2105  O   ILE A 719      41.780  62.460  42.510  1.00  0.00           O
ATOM   2106  N   THR A 720      42.010  61.280  40.520  1.00  0.00           N
ATOM   2107  HN  THR A 720      41.580  60.580  39.950  1.00  0.00           H
ATOM   2108  CA  THR A 720      43.040  62.070  39.850  1.00  0.00           C
ATOM   2109  HA  THR A 720      42.940  61.820  38.810  1.00  0.00           H
ATOM   2110  CB  THR A 720      43.020  63.630  39.810  1.00  0.00           C
ATOM   2111  HB  THR A 720      43.800  63.970  39.090  1.00  0.00           H
ATOM   2112  OG1 THR A 720      43.150  64.160  41.110  1.00  0.00           O
ATOM   2113  HG1 THR A 720      42.770  63.490  41.690  1.00  0.00           H
ATOM   2114  CG2 THR A 720      41.640  64.010  39.250  1.00  0.00           C
ATOM   2115 HG21 THR A 720      40.880  63.850  40.050  1.00  0.00           H
ATOM   2116 HG22 THR A 720      41.390  63.440  38.340  1.00  0.00           H
ATOM   2117 HG23 THR A 720      41.670  65.110  39.070  1.00  0.00           H
ATOM   2118  C   THR A 720      44.400  61.530  40.320  1.00  0.00           C
ATOM   2119  O   THR A 720      44.530  61.110  41.470  1.00  0.00           O
ATOM   2120  N   ARG A 721      45.330  61.500  39.400  1.00  0.00           N
ATOM   2121  HN  ARG A 721      44.930  61.830  38.550  1.00  0.00           H
ATOM   2122  CA  ARG A 721      46.680  61.010  39.530  1.00  0.00           C
ATOM   2123  HA  ARG A 721      46.640  60.100  40.110  1.00  0.00           H
ATOM   2124  CB  ARG A 721      47.450  60.800  38.230  1.00  0.00           C
ATOM   2125  HB1 ARG A 721      48.470  60.460  38.530  1.00  0.00           H
ATOM   2126  HB2 ARG A 721      47.690  61.820  37.840  1.00  0.00           H
ATOM   2127  CG  ARG A 721      46.970  59.960  37.080  1.00  0.00           C
ATOM   2128  HG1 ARG A 721      47.620  60.200  36.200  1.00  0.00           H
ATOM   2129  HG2 ARG A 721      45.980  60.360  36.730  1.00  0.00           H
ATOM   2130  CD  ARG A 721      46.820  58.400  37.230  1.00  0.00           C
ATOM   2131  HD1 ARG A 721      47.790  57.900  37.410  1.00  0.00           H
ATOM   2132  HD2 ARG A 721      46.330  57.930  36.350  1.00  0.00           H
ATOM   2133  NE  ARG A 721      45.970  58.140  38.430  1.00  0.00           N
ATOM   2134  HE  ARG A 721      46.530  57.680  39.120  1.00  0.00           H
ATOM   2135  CZ  ARG A 721      44.630  58.130  38.500  1.00  0.00           C
ATOM   2136  NH1 ARG A 721      43.820  58.510  37.540  1.00  0.00           N
ATOM   2137 HH11 ARG A 721      44.210  58.990  36.760  1.00  0.00           H
ATOM   2138 HH12 ARG A 721      42.860  58.580  37.800  1.00  0.00           H
ATOM   2139  NH2 ARG A 721      44.020  57.610  39.500  1.00  0.00           N
ATOM   2140 HH21 ARG A 721      44.580  57.270  40.260  1.00  0.00           H
ATOM   2141 HH22 ARG A 721      43.110  57.290  39.250  1.00  0.00           H
ATOM   2142  C   ARG A 721      47.500  62.030  40.380  1.00  0.00           C
ATOM   2143  O   ARG A 721      48.540  61.770  41.030  1.00  0.00           O
ATOM   2144  N   PHE A 722      46.910  63.230  40.440  1.00  0.00           N
ATOM   2145  HN  PHE A 722      46.080  63.340  39.900  1.00  0.00           H
ATOM   2146  CA  PHE A 722      47.420  64.310  41.320  1.00  0.00           C
ATOM   2147  HA  PHE A 722      48.440  64.520  41.030  1.00  0.00           H
ATOM   2148  CB  PHE A 722      46.480  65.490  41.030  1.00  0.00           C
ATOM   2149  HB1 PHE A 722      45.430  65.290  41.360  1.00  0.00           H
ATOM   2150  HB2 PHE A 722      46.340  65.680  39.950  1.00  0.00           H
ATOM   2151  CG  PHE A 722      47.030  66.730  41.660  1.00  0.00           C
ATOM   2152  CD1 PHE A 722      47.990  67.540  41.010  1.00  0.00           C
ATOM   2153  HD1 PHE A 722      48.390  67.210  40.060  1.00  0.00           H
ATOM   2154  CE1 PHE A 722      48.440  68.720  41.590  1.00  0.00           C
ATOM   2155  HE1 PHE A 722      49.190  69.330  41.100  1.00  0.00           H
ATOM   2156  CZ  PHE A 722      47.920  69.130  42.810  1.00  0.00           C
ATOM   2157  HZ  PHE A 722      48.240  70.120  43.110  1.00  0.00           H
ATOM   2158  CD2 PHE A 722      46.440  67.240  42.860  1.00  0.00           C
ATOM   2159  HD2 PHE A 722      45.650  66.640  43.300  1.00  0.00           H
ATOM   2160  CE2 PHE A 722      46.970  68.350  43.530  1.00  0.00           C
ATOM   2161  HE2 PHE A 722      46.590  68.820  44.430  1.00  0.00           H
ATOM   2162  C   PHE A 722      47.350  63.960  42.830  1.00  0.00           C
ATOM   2163  O   PHE A 722      48.260  64.090  43.600  1.00  0.00           O
ATOM   2164  N   THR A 723      46.210  63.370  43.230  1.00  0.00           N
ATOM   2165  HN  THR A 723      45.610  63.170  42.470  1.00  0.00           H
ATOM   2166  CA  THR A 723      45.820  62.950  44.510  1.00  0.00           C
ATOM   2167  HA  THR A 723      46.340  63.560  45.220  1.00  0.00           H
ATOM   2168  CB  THR A 723      44.230  62.980  44.620  1.00  0.00           C
ATOM   2169  HB  THR A 723      43.770  62.200  43.980  1.00  0.00           H
ATOM   2170  OG1 THR A 723      43.670  64.170  44.100  1.00  0.00           O
ATOM   2171  HG1 THR A 723      42.990  63.940  43.460  1.00  0.00           H
ATOM   2172  CG2 THR A 723      43.750  62.780  46.000  1.00  0.00           C
ATOM   2173 HG21 THR A 723      44.000  61.790  46.430  1.00  0.00           H
ATOM   2174 HG22 THR A 723      42.660  62.960  46.090  1.00  0.00           H
ATOM   2175 HG23 THR A 723      44.310  63.520  46.620  1.00  0.00           H
ATOM   2176  C   THR A 723      46.280  61.580  44.840  1.00  0.00           C
ATOM   2177  O   THR A 723      46.780  61.240  45.950  1.00  0.00           O
ATOM   2178  N   GLU A 724      46.210  60.590  43.870  1.00  0.00           N
ATOM   2179  HN  GLU A 724      45.830  60.780  42.980  1.00  0.00           H
ATOM   2180  CA  GLU A 724      46.740  59.300  44.060  1.00  0.00           C
ATOM   2181  HA  GLU A 724      46.260  58.700  44.830  1.00  0.00           H
ATOM   2182  CB  GLU A 724      46.450  58.480  42.790  1.00  0.00           C
ATOM   2183  HB1 GLU A 724      46.860  59.030  41.930  1.00  0.00           H
ATOM   2184  HB2 GLU A 724      45.340  58.510  42.730  1.00  0.00           H
ATOM   2185  CG  GLU A 724      46.950  57.010  42.660  1.00  0.00           C
ATOM   2186  HG1 GLU A 724      46.260  56.340  43.220  1.00  0.00           H
ATOM   2187  HG2 GLU A 724      47.960  56.840  43.110  1.00  0.00           H
ATOM   2188  CD  GLU A 724      47.030  56.560  41.170  1.00  0.00           C
ATOM   2189  OE1 GLU A 724      46.050  55.960  40.640  1.00  0.00           O
ATOM   2190  OE2 GLU A 724      48.100  56.670  40.510  1.00  0.00           O
ATOM   2191  C   GLU A 724      48.260  59.210  44.330  1.00  0.00           C
ATOM   2192  O   GLU A 724      48.760  58.620  45.300  1.00  0.00           O
ATOM   2193  N   GLU A 725      49.040  59.990  43.470  1.00  0.00           N
ATOM   2194  HN  GLU A 725      48.700  60.540  42.700  1.00  0.00           H
ATOM   2195  CA  GLU A 725      50.490  60.170  43.680  1.00  0.00           C
ATOM   2196  HA  GLU A 725      50.840  59.150  43.640  1.00  0.00           H
ATOM   2197  CB  GLU A 725      51.150  61.020  42.520  1.00  0.00           C
ATOM   2198  HB1 GLU A 725      50.700  62.040  42.420  1.00  0.00           H
ATOM   2199  HB2 GLU A 725      50.910  60.380  41.650  1.00  0.00           H
ATOM   2200  CG  GLU A 725      52.690  61.140  42.660  1.00  0.00           C
ATOM   2201  HG1 GLU A 725      53.110  60.150  42.950  1.00  0.00           H
ATOM   2202  HG2 GLU A 725      52.830  61.990  43.360  1.00  0.00           H
ATOM   2203  CD  GLU A 725      53.300  61.440  41.290  1.00  0.00           C
ATOM   2204  OE1 GLU A 725      53.440  60.580  40.380  1.00  0.00           O
ATOM   2205  OE2 GLU A 725      53.630  62.580  41.040  1.00  0.00           O
ATOM   2206  C   GLU A 725      50.850  60.790  44.950  1.00  0.00           C
ATOM   2207  O   GLU A 725      51.800  60.440  45.630  1.00  0.00           O
ATOM   2208  N   ALA A 726      50.090  61.800  45.420  1.00  0.00           N
ATOM   2209  HN  ALA A 726      49.300  62.060  44.870  1.00  0.00           H
ATOM   2210  CA  ALA A 726      50.300  62.630  46.530  1.00  0.00           C
ATOM   2211  HA  ALA A 726      51.360  62.800  46.510  1.00  0.00           H
ATOM   2212  CB  ALA A 726      49.510  63.970  46.440  1.00  0.00           C
ATOM   2213  HB1 ALA A 726      49.770  64.690  47.250  1.00  0.00           H
ATOM   2214  HB2 ALA A 726      48.450  63.670  46.640  1.00  0.00           H
ATOM   2215  HB3 ALA A 726      49.620  64.470  45.460  1.00  0.00           H
ATOM   2216  C   ALA A 726      49.980  61.790  47.790  1.00  0.00           C
ATOM   2217  O   ALA A 726      50.830  61.820  48.620  1.00  0.00           O
ATOM   2218  N   PHE A 727      48.830  61.120  47.860  1.00  0.00           N
ATOM   2219  HN  PHE A 727      48.210  61.110  47.080  1.00  0.00           H
ATOM   2220  CA  PHE A 727      48.500  60.230  48.970  1.00  0.00           C
ATOM   2221  HA  PHE A 727      48.460  60.720  49.940  1.00  0.00           H
ATOM   2222  CB  PHE A 727      47.070  59.600  48.710  1.00  0.00           C
ATOM   2223  HB1 PHE A 727      47.030  58.800  47.940  1.00  0.00           H
ATOM   2224  HB2 PHE A 727      46.500  60.510  48.410  1.00  0.00           H
ATOM   2225  CG  PHE A 727      46.440  59.050  49.890  1.00  0.00           C
ATOM   2226  CD1 PHE A 727      46.870  57.810  50.410  1.00  0.00           C
ATOM   2227  HD1 PHE A 727      47.700  57.330  49.910  1.00  0.00           H
ATOM   2228  CE1 PHE A 727      46.230  57.210  51.510  1.00  0.00           C
ATOM   2229  HE1 PHE A 727      46.570  56.260  51.880  1.00  0.00           H
ATOM   2230  CZ  PHE A 727      45.360  57.920  52.300  1.00  0.00           C
ATOM   2231  HZ  PHE A 727      45.020  57.490  53.230  1.00  0.00           H
ATOM   2232  CD2 PHE A 727      45.590  59.800  50.730  1.00  0.00           C
ATOM   2233  HD2 PHE A 727      45.340  60.790  50.380  1.00  0.00           H
ATOM   2234  CE2 PHE A 727      45.080  59.230  51.890  1.00  0.00           C
ATOM   2235  HE2 PHE A 727      44.440  59.880  52.480  1.00  0.00           H
ATOM   2236  C   PHE A 727      49.520  59.120  49.070  1.00  0.00           C
ATOM   2237  O   PHE A 727      49.860  58.760  50.180  1.00  0.00           O
ATOM   2238  N   ALA A 728      49.900  58.420  47.930  1.00  0.00           N
ATOM   2239  HN  ALA A 728      49.510  58.700  47.060  1.00  0.00           H
ATOM   2240  CA  ALA A 728      50.970  57.400  48.040  1.00  0.00           C
ATOM   2241  HA  ALA A 728      50.660  56.630  48.740  1.00  0.00           H
ATOM   2242  CB  ALA A 728      51.080  56.700  46.650  1.00  0.00           C
ATOM   2243  HB1 ALA A 728      51.280  57.480  45.880  1.00  0.00           H
ATOM   2244  HB2 ALA A 728      50.080  56.380  46.300  1.00  0.00           H
ATOM   2245  HB3 ALA A 728      51.870  55.950  46.860  1.00  0.00           H
ATOM   2246  C   ALA A 728      52.370  57.880  48.510  1.00  0.00           C
ATOM   2247  O   ALA A 728      53.120  57.170  49.180  1.00  0.00           O
ATOM   2248  N   ALA A 729      52.740  59.120  48.090  1.00  0.00           N
ATOM   2249  HN  ALA A 729      52.210  59.610  47.380  1.00  0.00           H
ATOM   2250  CA  ALA A 729      53.900  59.820  48.510  1.00  0.00           C
ATOM   2251  HA  ALA A 729      54.750  59.180  48.340  1.00  0.00           H
ATOM   2252  CB  ALA A 729      53.920  61.140  47.730  1.00  0.00           C
ATOM   2253  HB1 ALA A 729      54.100  60.970  46.650  1.00  0.00           H
ATOM   2254  HB2 ALA A 729      54.780  61.710  48.140  1.00  0.00           H
ATOM   2255  HB3 ALA A 729      52.960  61.690  47.840  1.00  0.00           H
ATOM   2256  C   ALA A 729      53.940  60.100  49.980  1.00  0.00           C
ATOM   2257  O   ALA A 729      54.970  59.760  50.660  1.00  0.00           O
ATOM   2258  N   LEU A 730      52.880  60.680  50.530  1.00  0.00           N
ATOM   2259  HN  LEU A 730      52.150  60.970  49.900  1.00  0.00           H
ATOM   2260  CA  LEU A 730      52.620  61.010  51.890  1.00  0.00           C
ATOM   2261  HA  LEU A 730      53.170  61.890  52.190  1.00  0.00           H
ATOM   2262  CB  LEU A 730      51.170  61.400  51.890  1.00  0.00           C
ATOM   2263  HB1 LEU A 730      50.610  60.500  51.550  1.00  0.00           H
ATOM   2264  HB2 LEU A 730      50.980  62.240  51.180  1.00  0.00           H
ATOM   2265  CG  LEU A 730      50.670  61.790  53.250  1.00  0.00           C
ATOM   2266  HG  LEU A 730      51.220  61.190  54.010  1.00  0.00           H
ATOM   2267  CD1 LEU A 730      50.990  63.300  53.580  1.00  0.00           C
ATOM   2268 HD11 LEU A 730      52.090  63.460  53.690  1.00  0.00           H
ATOM   2269 HD12 LEU A 730      50.660  63.500  54.620  1.00  0.00           H
ATOM   2270 HD13 LEU A 730      50.700  64.110  52.870  1.00  0.00           H
ATOM   2271  CD2 LEU A 730      49.170  61.540  53.320  1.00  0.00           C
ATOM   2272 HD21 LEU A 730      48.500  62.130  52.660  1.00  0.00           H
ATOM   2273 HD22 LEU A 730      48.800  61.750  54.340  1.00  0.00           H
ATOM   2274 HD23 LEU A 730      48.940  60.450  53.210  1.00  0.00           H
ATOM   2275  C   LEU A 730      52.910  59.860  52.860  1.00  0.00           C
ATOM   2276  O   LEU A 730      53.660  60.070  53.820  1.00  0.00           O
ATOM   2277  N   ILE A 731      52.290  58.710  52.610  1.00  0.00           N
ATOM   2278  HN  ILE A 731      51.600  58.650  51.880  1.00  0.00           H
ATOM   2279  CA  ILE A 731      52.330  57.600  53.500  1.00  0.00           C
ATOM   2280  HA  ILE A 731      52.090  58.060  54.440  1.00  0.00           H
ATOM   2281  CB  ILE A 731      51.330  56.430  53.290  1.00  0.00           C
ATOM   2282  HB  ILE A 731      51.470  56.010  52.270  1.00  0.00           H
ATOM   2283  CG2 ILE A 731      51.590  55.270  54.320  1.00  0.00           C
ATOM   2284 HG21 ILE A 731      51.440  55.620  55.370  1.00  0.00           H
ATOM   2285 HG22 ILE A 731      52.650  54.940  54.330  1.00  0.00           H
ATOM   2286 HG23 ILE A 731      50.870  54.450  54.130  1.00  0.00           H
ATOM   2287  CG1 ILE A 731      49.770  56.880  53.250  1.00  0.00           C
ATOM   2288 HG11 ILE A 731      49.140  55.980  53.090  1.00  0.00           H
ATOM   2289 HG12 ILE A 731      49.590  57.560  52.380  1.00  0.00           H
ATOM   2290  CD  ILE A 731      49.290  57.790  54.390  1.00  0.00           C
ATOM   2291  HD1 ILE A 731      49.080  57.110  55.230  1.00  0.00           H
ATOM   2292  HD2 ILE A 731      48.280  58.090  54.070  1.00  0.00           H
ATOM   2293  HD3 ILE A 731      49.860  58.730  54.580  1.00  0.00           H
ATOM   2294  C   ILE A 731      53.760  57.070  53.630  1.00  0.00           C
ATOM   2295  O   ILE A 731      54.340  56.960  54.760  1.00  0.00           O
ATOM   2296  N   CYS A 732      54.460  56.880  52.540  1.00  0.00           N
ATOM   2297  HN  CYS A 732      54.220  57.120  51.600  1.00  0.00           H
ATOM   2298  CA  CYS A 732      55.810  56.400  52.600  1.00  0.00           C
ATOM   2299  HA  CYS A 732      55.850  55.500  53.190  1.00  0.00           H
ATOM   2300  CB  CYS A 732      56.230  56.140  51.190  1.00  0.00           C
ATOM   2301  HB1 CYS A 732      57.320  56.030  51.050  1.00  0.00           H
ATOM   2302  HB2 CYS A 732      55.850  56.990  50.580  1.00  0.00           H
ATOM   2303  SG  CYS A 732      55.350  54.710  50.420  1.00  0.00           S
ATOM   2304  HG1 CYS A 732      54.170  55.290  50.360  1.00  0.00           H
ATOM   2305  C   CYS A 732      56.730  57.390  53.350  1.00  0.00           C
ATOM   2306  O   CYS A 732      57.670  57.090  54.150  1.00  0.00           O
ATOM   2307  N   ILE A 733      56.560  58.750  53.140  1.00  0.00           N
ATOM   2308  HN  ILE A 733      55.880  59.090  52.510  1.00  0.00           H
ATOM   2309  CA  ILE A 733      57.220  59.760  54.060  1.00  0.00           C
ATOM   2310  HA  ILE A 733      58.290  59.580  54.060  1.00  0.00           H
ATOM   2311  CB  ILE A 733      56.840  61.270  53.720  1.00  0.00           C
ATOM   2312  HB  ILE A 733      55.730  61.360  53.750  1.00  0.00           H
ATOM   2313  CG2 ILE A 733      57.450  62.230  54.810  1.00  0.00           C
ATOM   2314 HG21 ILE A 733      57.020  61.980  55.800  1.00  0.00           H
ATOM   2315 HG22 ILE A 733      57.140  63.280  54.650  1.00  0.00           H
ATOM   2316 HG23 ILE A 733      58.550  62.170  54.720  1.00  0.00           H
ATOM   2317  CG1 ILE A 733      57.230  61.760  52.250  1.00  0.00           C
ATOM   2318 HG11 ILE A 733      57.200  60.890  51.570  1.00  0.00           H
ATOM   2319 HG12 ILE A 733      58.300  62.080  52.360  1.00  0.00           H
ATOM   2320  CD  ILE A 733      56.410  62.930  51.830  1.00  0.00           C
ATOM   2321  HD1 ILE A 733      56.510  63.800  52.500  1.00  0.00           H
ATOM   2322  HD2 ILE A 733      55.350  62.660  51.630  1.00  0.00           H
ATOM   2323  HD3 ILE A 733      56.700  63.100  50.760  1.00  0.00           H
ATOM   2324  C   ILE A 733      56.880  59.540  55.560  1.00  0.00           C
ATOM   2325  O   ILE A 733      57.740  59.470  56.410  1.00  0.00           O
ATOM   2326  N   ILE A 734      55.560  59.380  55.870  1.00  0.00           N
ATOM   2327  HN  ILE A 734      54.900  59.480  55.130  1.00  0.00           H
ATOM   2328  CA  ILE A 734      54.920  59.210  57.220  1.00  0.00           C
ATOM   2329  HA  ILE A 734      55.340  60.010  57.830  1.00  0.00           H
ATOM   2330  CB  ILE A 734      53.340  59.370  57.250  1.00  0.00           C
ATOM   2331  HB  ILE A 734      52.910  58.570  56.600  1.00  0.00           H
ATOM   2332  CG2 ILE A 734      52.790  59.200  58.670  1.00  0.00           C
ATOM   2333 HG21 ILE A 734      51.730  59.480  58.860  1.00  0.00           H
ATOM   2334 HG22 ILE A 734      53.380  59.820  59.370  1.00  0.00           H
ATOM   2335 HG23 ILE A 734      52.960  58.160  59.000  1.00  0.00           H
ATOM   2336  CG1 ILE A 734      52.860  60.780  56.730  1.00  0.00           C
ATOM   2337 HG11 ILE A 734      51.800  60.710  56.380  1.00  0.00           H
ATOM   2338 HG12 ILE A 734      53.470  61.050  55.840  1.00  0.00           H
ATOM   2339  CD  ILE A 734      52.950  62.000  57.750  1.00  0.00           C
ATOM   2340  HD1 ILE A 734      52.200  62.010  58.570  1.00  0.00           H
ATOM   2341  HD2 ILE A 734      52.660  62.850  57.100  1.00  0.00           H
ATOM   2342  HD3 ILE A 734      53.950  62.030  58.250  1.00  0.00           H
ATOM   2343  C   ILE A 734      55.430  58.050  57.980  1.00  0.00           C
ATOM   2344  O   ILE A 734      55.800  58.160  59.160  1.00  0.00           O
ATOM   2345  N   PHE A 735      55.590  56.940  57.270  1.00  0.00           N
ATOM   2346  HN  PHE A 735      55.110  56.880  56.400  1.00  0.00           H
ATOM   2347  CA  PHE A 735      56.140  55.680  57.670  1.00  0.00           C
ATOM   2348  HA  PHE A 735      55.530  55.280  58.470  1.00  0.00           H
ATOM   2349  CB  PHE A 735      56.040  54.740  56.400  1.00  0.00           C
ATOM   2350  HB1 PHE A 735      56.720  55.000  55.560  1.00  0.00           H
ATOM   2351  HB2 PHE A 735      55.020  54.960  56.050  1.00  0.00           H
ATOM   2352  CG  PHE A 735      55.990  53.250  56.740  1.00  0.00           C
ATOM   2353  CD1 PHE A 735      55.010  52.570  57.540  1.00  0.00           C
ATOM   2354  HD1 PHE A 735      54.310  53.180  58.100  1.00  0.00           H
ATOM   2355  CE1 PHE A 735      55.000  51.230  57.710  1.00  0.00           C
ATOM   2356  HE1 PHE A 735      54.320  50.770  58.400  1.00  0.00           H
ATOM   2357  CZ  PHE A 735      55.990  50.500  57.050  1.00  0.00           C
ATOM   2358  HZ  PHE A 735      55.990  49.420  57.100  1.00  0.00           H
ATOM   2359  CD2 PHE A 735      56.920  52.450  56.070  1.00  0.00           C
ATOM   2360  HD2 PHE A 735      57.660  53.000  55.490  1.00  0.00           H
ATOM   2361  CE2 PHE A 735      56.920  51.110  56.200  1.00  0.00           C
ATOM   2362  HE2 PHE A 735      57.800  50.590  55.870  1.00  0.00           H
ATOM   2363  C   PHE A 735      57.580  55.840  58.140  1.00  0.00           C
ATOM   2364  O   PHE A 735      57.890  55.390  59.200  1.00  0.00           O
ATOM   2365  N   ILE A 736      58.430  56.570  57.390  1.00  0.00           N
ATOM   2366  HN  ILE A 736      58.210  56.840  56.460  1.00  0.00           H
ATOM   2367  CA  ILE A 736      59.760  56.900  57.750  1.00  0.00           C
ATOM   2368  HA  ILE A 736      60.340  56.010  57.930  1.00  0.00           H
ATOM   2369  CB  ILE A 736      60.500  57.650  56.580  1.00  0.00           C
ATOM   2370  HB  ILE A 736      59.900  58.550  56.310  1.00  0.00           H
ATOM   2371  CG2 ILE A 736      61.880  58.160  57.140  1.00  0.00           C
ATOM   2372 HG21 ILE A 736      62.500  58.560  56.310  1.00  0.00           H
ATOM   2373 HG22 ILE A 736      62.410  57.380  57.740  1.00  0.00           H
ATOM   2374 HG23 ILE A 736      61.610  59.070  57.720  1.00  0.00           H
ATOM   2375  CG1 ILE A 736      60.730  56.760  55.330  1.00  0.00           C
ATOM   2376 HG11 ILE A 736      59.860  56.130  55.100  1.00  0.00           H
ATOM   2377 HG12 ILE A 736      61.570  56.080  55.620  1.00  0.00           H
ATOM   2378  CD  ILE A 736      61.010  57.530  54.000  1.00  0.00           C
ATOM   2379  HD1 ILE A 736      60.690  56.930  53.110  1.00  0.00           H
ATOM   2380  HD2 ILE A 736      62.090  57.740  53.860  1.00  0.00           H
ATOM   2381  HD3 ILE A 736      60.470  58.490  53.980  1.00  0.00           H
ATOM   2382  C   ILE A 736      59.780  57.770  58.960  1.00  0.00           C
ATOM   2383  O   ILE A 736      60.560  57.470  59.880  1.00  0.00           O
ATOM   2384  N   TYR A 737      58.930  58.830  59.060  1.00  0.00           N
ATOM   2385  HN  TYR A 737      58.280  59.050  58.340  1.00  0.00           H
ATOM   2386  CA  TYR A 737      58.780  59.640  60.230  1.00  0.00           C
ATOM   2387  HA  TYR A 737      59.790  59.910  60.530  1.00  0.00           H
ATOM   2388  CB  TYR A 737      57.860  60.930  60.020  1.00  0.00           C
ATOM   2389  HB1 TYR A 737      56.910  60.560  59.580  1.00  0.00           H
ATOM   2390  HB2 TYR A 737      58.360  61.630  59.330  1.00  0.00           H
ATOM   2391  CG  TYR A 737      57.540  61.850  61.200  1.00  0.00           C
ATOM   2392  CD1 TYR A 737      56.310  62.450  61.380  1.00  0.00           C
ATOM   2393  HD1 TYR A 737      55.490  62.390  60.670  1.00  0.00           H
ATOM   2394  CE1 TYR A 737      56.000  63.180  62.480  1.00  0.00           C
ATOM   2395  HE1 TYR A 737      54.990  63.550  62.610  1.00  0.00           H
ATOM   2396  CZ  TYR A 737      57.030  63.480  63.390  1.00  0.00           C
ATOM   2397  OH  TYR A 737      56.690  64.200  64.540  1.00  0.00           O
ATOM   2398  HH  TYR A 737      57.050  63.730  65.290  1.00  0.00           H
ATOM   2399  CD2 TYR A 737      58.570  62.100  62.080  1.00  0.00           C
ATOM   2400  HD2 TYR A 737      59.530  61.660  61.930  1.00  0.00           H
ATOM   2401  CE2 TYR A 737      58.320  62.940  63.180  1.00  0.00           C
ATOM   2402  HE2 TYR A 737      59.080  63.190  63.910  1.00  0.00           H
ATOM   2403  C   TYR A 737      58.260  58.860  61.450  1.00  0.00           C
ATOM   2404  O   TYR A 737      58.830  59.080  62.530  1.00  0.00           O
ATOM   2405  N   GLU A 738      57.410  57.920  61.330  1.00  0.00           N
ATOM   2406  HN  GLU A 738      56.970  57.870  60.430  1.00  0.00           H
ATOM   2407  CA  GLU A 738      56.880  57.030  62.450  1.00  0.00           C
ATOM   2408  HA  GLU A 738      56.620  57.660  63.290  1.00  0.00           H
ATOM   2409  CB  GLU A 738      55.560  56.350  62.130  1.00  0.00           C
ATOM   2410  HB1 GLU A 738      55.550  55.640  61.260  1.00  0.00           H
ATOM   2411  HB2 GLU A 738      54.850  57.100  61.720  1.00  0.00           H
ATOM   2412  CG  GLU A 738      54.920  55.480  63.180  1.00  0.00           C
ATOM   2413  HG1 GLU A 738      54.980  56.000  64.160  1.00  0.00           H
ATOM   2414  HG2 GLU A 738      55.490  54.530  63.260  1.00  0.00           H
ATOM   2415  CD  GLU A 738      53.490  55.070  62.870  1.00  0.00           C
ATOM   2416  OE1 GLU A 738      52.530  55.790  63.320  1.00  0.00           O
ATOM   2417  OE2 GLU A 738      53.260  53.950  62.380  1.00  0.00           O
ATOM   2418  C   GLU A 738      57.980  56.100  63.000  1.00  0.00           C
ATOM   2419  O   GLU A 738      58.220  55.770  64.170  1.00  0.00           O
ATOM   2420  N   ALA A 739      58.790  55.590  62.040  1.00  0.00           N
ATOM   2421  HN  ALA A 739      58.570  55.630  61.060  1.00  0.00           H
ATOM   2422  CA  ALA A 739      59.940  54.810  62.320  1.00  0.00           C
ATOM   2423  HA  ALA A 739      59.770  54.040  63.070  1.00  0.00           H
ATOM   2424  CB  ALA A 739      60.440  54.020  61.120  1.00  0.00           C
ATOM   2425  HB1 ALA A 739      60.890  54.730  60.390  1.00  0.00           H
ATOM   2426  HB2 ALA A 739      59.560  53.560  60.610  1.00  0.00           H
ATOM   2427  HB3 ALA A 739      61.140  53.210  61.420  1.00  0.00           H
ATOM   2428  C   ALA A 739      60.940  55.700  63.030  1.00  0.00           C
ATOM   2429  O   ALA A 739      61.460  55.350  64.100  1.00  0.00           O
ATOM   2430  N   LEU A 740      61.250  56.960  62.530  1.00  0.00           N
ATOM   2431  HN  LEU A 740      60.970  57.250  61.610  1.00  0.00           H
ATOM   2432  CA  LEU A 740      62.340  57.790  63.120  1.00  0.00           C
ATOM   2433  HA  LEU A 740      63.310  57.310  63.030  1.00  0.00           H
ATOM   2434  CB  LEU A 740      62.430  59.000  62.160  1.00  0.00           C
ATOM   2435  HB1 LEU A 740      61.390  59.410  62.150  1.00  0.00           H
ATOM   2436  HB2 LEU A 740      62.720  58.730  61.120  1.00  0.00           H
ATOM   2437  CG  LEU A 740      63.520  60.040  62.530  1.00  0.00           C
ATOM   2438  HG  LEU A 740      63.300  60.510  63.510  1.00  0.00           H
ATOM   2439  CD1 LEU A 740      64.900  59.440  62.640  1.00  0.00           C
ATOM   2440 HD11 LEU A 740      65.370  59.210  61.660  1.00  0.00           H
ATOM   2441 HD12 LEU A 740      65.050  58.540  63.270  1.00  0.00           H
ATOM   2442 HD13 LEU A 740      65.600  60.170  63.110  1.00  0.00           H
ATOM   2443  CD2 LEU A 740      63.450  61.270  61.520  1.00  0.00           C
ATOM   2444 HD21 LEU A 740      63.530  61.000  60.440  1.00  0.00           H
ATOM   2445 HD22 LEU A 740      64.300  61.960  61.710  1.00  0.00           H
ATOM   2446 HD23 LEU A 740      62.450  61.720  61.680  1.00  0.00           H
ATOM   2447  C   LEU A 740      61.850  58.210  64.430  1.00  0.00           C
ATOM   2448  O   LEU A 740      62.580  58.150  65.410  1.00  0.00           O
ATOM   2449  N   GLU A 741      60.560  58.570  64.660  1.00  0.00           N
ATOM   2450  HN  GLU A 741      59.830  58.440  64.000  1.00  0.00           H
ATOM   2451  CA  GLU A 741      60.100  59.240  65.960  1.00  0.00           C
ATOM   2452  HA  GLU A 741      60.960  59.850  66.170  1.00  0.00           H
ATOM   2453  CB  GLU A 741      58.900  60.230  65.700  1.00  0.00           C
ATOM   2454  HB1 GLU A 741      58.130  59.730  65.070  1.00  0.00           H
ATOM   2455  HB2 GLU A 741      59.320  61.060  65.080  1.00  0.00           H
ATOM   2456  CG  GLU A 741      58.340  60.920  66.960  1.00  0.00           C
ATOM   2457  HG1 GLU A 741      59.110  61.470  67.530  1.00  0.00           H
ATOM   2458  HG2 GLU A 741      57.880  60.040  67.430  1.00  0.00           H
ATOM   2459  CD  GLU A 741      57.210  61.820  66.630  1.00  0.00           C
ATOM   2460  OE1 GLU A 741      57.400  63.090  66.730  1.00  0.00           O
ATOM   2461  OE2 GLU A 741      56.090  61.300  66.350  1.00  0.00           O
ATOM   2462  C   GLU A 741      59.820  58.260  67.090  1.00  0.00           C
ATOM   2463  O   GLU A 741      60.140  58.610  68.230  1.00  0.00           O
ATOM   2464  N   LYS A 742      59.310  57.050  66.800  1.00  0.00           N
ATOM   2465  HN  LYS A 742      59.210  56.790  65.850  1.00  0.00           H
ATOM   2466  CA  LYS A 742      59.210  55.940  67.740  1.00  0.00           C
ATOM   2467  HA  LYS A 742      58.860  56.370  68.670  1.00  0.00           H
ATOM   2468  CB  LYS A 742      58.090  54.880  67.390  1.00  0.00           C
ATOM   2469  HB1 LYS A 742      58.110  53.980  68.050  1.00  0.00           H
ATOM   2470  HB2 LYS A 742      58.530  54.460  66.460  1.00  0.00           H
ATOM   2471  CG  LYS A 742      56.740  55.530  67.110  1.00  0.00           C
ATOM   2472  HG1 LYS A 742      56.680  55.650  66.000  1.00  0.00           H
ATOM   2473  HG2 LYS A 742      56.840  56.560  67.510  1.00  0.00           H
ATOM   2474  CD  LYS A 742      55.600  54.750  67.720  1.00  0.00           C
ATOM   2475  HD1 LYS A 742      55.790  54.900  68.800  1.00  0.00           H
ATOM   2476  HD2 LYS A 742      55.710  53.690  67.410  1.00  0.00           H
ATOM   2477  CE  LYS A 742      54.140  55.230  67.460  1.00  0.00           C
ATOM   2478  HE1 LYS A 742      53.520  54.330  67.670  1.00  0.00           H
ATOM   2479  HE2 LYS A 742      54.010  55.600  66.430  1.00  0.00           H
ATOM   2480  NZ  LYS A 742      53.650  56.240  68.340  1.00  0.00           N
ATOM   2481  HZ1 LYS A 742      53.870  55.830  69.270  1.00  0.00           H
ATOM   2482  HZ2 LYS A 742      52.640  56.470  68.180  1.00  0.00           H
ATOM   2483  HZ3 LYS A 742      54.220  57.100  68.390  1.00  0.00           H
ATOM   2484  C   LYS A 742      60.560  55.170  68.120  1.00  0.00           C
ATOM   2485  O   LYS A 742      60.710  54.640  69.190  1.00  0.00           O
ATOM   2486  N   LEU A 743      61.670  55.290  67.260  1.00  0.00           N
ATOM   2487  HN  LEU A 743      61.510  55.580  66.320  1.00  0.00           H
ATOM   2488  CA  LEU A 743      63.010  54.910  67.580  1.00  0.00           C
ATOM   2489  HA  LEU A 743      63.000  53.930  68.010  1.00  0.00           H
ATOM   2490  CB  LEU A 743      63.860  55.130  66.260  1.00  0.00           C
ATOM   2491  HB1 LEU A 743      63.710  56.170  65.890  1.00  0.00           H
ATOM   2492  HB2 LEU A 743      63.490  54.470  65.450  1.00  0.00           H
ATOM   2493  CG  LEU A 743      65.330  54.720  66.380  1.00  0.00           C
ATOM   2494  HG  LEU A 743      65.650  54.900  67.430  1.00  0.00           H
ATOM   2495  CD1 LEU A 743      65.650  53.200  66.180  1.00  0.00           C
ATOM   2496 HD11 LEU A 743      65.300  52.520  66.970  1.00  0.00           H
ATOM   2497 HD12 LEU A 743      66.720  52.990  65.980  1.00  0.00           H
ATOM   2498 HD13 LEU A 743      65.300  52.940  65.150  1.00  0.00           H
ATOM   2499  CD2 LEU A 743      66.210  55.510  65.430  1.00  0.00           C
ATOM   2500 HD21 LEU A 743      66.040  55.320  64.360  1.00  0.00           H
ATOM   2501 HD22 LEU A 743      67.270  55.270  65.670  1.00  0.00           H
ATOM   2502 HD23 LEU A 743      66.110  56.600  65.610  1.00  0.00           H
ATOM   2503  C   LEU A 743      63.550  55.770  68.750  1.00  0.00           C
ATOM   2504  O   LEU A 743      64.120  55.320  69.720  1.00  0.00           O
ATOM   2505  N   PHE A 744      63.280  57.090  68.670  1.00  0.00           N
ATOM   2506  HN  PHE A 744      62.650  57.510  68.010  1.00  0.00           H
ATOM   2507  CA  PHE A 744      63.810  57.920  69.720  1.00  0.00           C
ATOM   2508  HA  PHE A 744      64.800  57.510  69.860  1.00  0.00           H
ATOM   2509  CB  PHE A 744      63.960  59.440  69.300  1.00  0.00           C
ATOM   2510  HB1 PHE A 744      64.180  60.020  70.220  1.00  0.00           H
ATOM   2511  HB2 PHE A 744      63.010  59.640  68.770  1.00  0.00           H
ATOM   2512  CG  PHE A 744      65.040  59.810  68.360  1.00  0.00           C
ATOM   2513  CD1 PHE A 744      65.840  60.970  68.650  1.00  0.00           C
ATOM   2514  HD1 PHE A 744      65.800  61.550  69.560  1.00  0.00           H
ATOM   2515  CE1 PHE A 744      66.760  61.420  67.730  1.00  0.00           C
ATOM   2516  HE1 PHE A 744      67.310  62.330  67.910  1.00  0.00           H
ATOM   2517  CZ  PHE A 744      67.010  60.680  66.630  1.00  0.00           C
ATOM   2518  HZ  PHE A 744      67.730  60.950  65.870  1.00  0.00           H
ATOM   2519  CD2 PHE A 744      65.280  59.100  67.200  1.00  0.00           C
ATOM   2520  HD2 PHE A 744      64.650  58.270  66.890  1.00  0.00           H
ATOM   2521  CE2 PHE A 744      66.240  59.560  66.300  1.00  0.00           C
ATOM   2522  HE2 PHE A 744      66.330  59.040  65.360  1.00  0.00           H
ATOM   2523  C   PHE A 744      63.100  57.830  71.040  1.00  0.00           C
ATOM   2524  O   PHE A 744      63.480  58.400  72.100  1.00  0.00           O
ATOM   2525  N   ASP A 745      61.880  57.220  71.030  1.00  0.00           N
ATOM   2526  HN  ASP A 745      61.620  56.930  70.120  1.00  0.00           H
ATOM   2527  CA  ASP A 745      60.990  57.050  72.130  1.00  0.00           C
ATOM   2528  HA  ASP A 745      61.000  57.900  72.810  1.00  0.00           H
ATOM   2529  CB  ASP A 745      59.510  56.950  71.580  1.00  0.00           C
ATOM   2530  HB1 ASP A 745      59.340  55.980  71.080  1.00  0.00           H
ATOM   2531  HB2 ASP A 745      59.350  57.670  70.760  1.00  0.00           H
ATOM   2532  CG  ASP A 745      58.470  57.230  72.690  1.00  0.00           C
ATOM   2533  OD1 ASP A 745      58.700  58.220  73.420  1.00  0.00           O
ATOM   2534  OD2 ASP A 745      57.470  56.560  72.680  1.00  0.00           O
ATOM   2535  C   ASP A 745      61.380  55.850  72.920  1.00  0.00           C
ATOM   2536  O   ASP A 745      61.140  54.670  72.510  1.00  0.00           O
ATOM   2537  N   LEU A 746      62.100  56.070  74.040  1.00  0.00           N
ATOM   2538  HN  LEU A 746      62.070  56.990  74.430  1.00  0.00           H
ATOM   2539  CA  LEU A 746      62.890  55.040  74.730  1.00  0.00           C
ATOM   2540  HA  LEU A 746      62.580  54.150  74.210  1.00  0.00           H
ATOM   2541  CB  LEU A 746      64.440  55.290  74.550  1.00  0.00           C
ATOM   2542  HB1 LEU A 746      65.070  54.590  75.140  1.00  0.00           H
ATOM   2543  HB2 LEU A 746      64.650  56.330  74.860  1.00  0.00           H
ATOM   2544  CG  LEU A 746      64.960  55.140  73.130  1.00  0.00           C
ATOM   2545  HG  LEU A 746      64.350  55.630  72.350  1.00  0.00           H
ATOM   2546  CD1 LEU A 746      66.360  55.780  73.120  1.00  0.00           C
ATOM   2547 HD11 LEU A 746      66.370  56.870  73.360  1.00  0.00           H
ATOM   2548 HD12 LEU A 746      66.810  55.770  72.100  1.00  0.00           H
ATOM   2549 HD13 LEU A 746      67.000  55.280  73.880  1.00  0.00           H
ATOM   2550  CD2 LEU A 746      65.110  53.660  72.910  1.00  0.00           C
ATOM   2551 HD21 LEU A 746      65.370  53.450  71.860  1.00  0.00           H
ATOM   2552 HD22 LEU A 746      64.230  53.050  73.210  1.00  0.00           H
ATOM   2553 HD23 LEU A 746      66.020  53.410  73.480  1.00  0.00           H
ATOM   2554  C   LEU A 746      62.680  55.030  76.210  1.00  0.00           C
ATOM   2555  O   LEU A 746      62.570  56.020  76.870  1.00  0.00           O
ATOM   2556  N   GLY A 747      62.460  53.780  76.730  1.00  0.00           N
ATOM   2557  HN  GLY A 747      62.450  52.990  76.120  1.00  0.00           H
ATOM   2558  CA  GLY A 747      62.190  53.550  78.130  1.00  0.00           C
ATOM   2559  HA1 GLY A 747      62.200  52.480  78.220  1.00  0.00           H
ATOM   2560  HA2 GLY A 747      61.250  54.040  78.350  1.00  0.00           H
ATOM   2561  C   GLY A 747      63.270  53.950  79.040  1.00  0.00           C
ATOM   2562  O   GLY A 747      64.440  54.010  78.690  1.00  0.00           O
ATOM   2563  N   GLU A 748      62.960  54.020  80.330  1.00  0.00           N
ATOM   2564  HN  GLU A 748      62.000  54.000  80.610  1.00  0.00           H
ATOM   2565  CA  GLU A 748      63.920  54.250  81.450  1.00  0.00           C
ATOM   2566  HA  GLU A 748      64.280  55.250  81.250  1.00  0.00           H
ATOM   2567  CB  GLU A 748      63.180  54.250  82.770  1.00  0.00           C
ATOM   2568  HB1 GLU A 748      64.060  54.240  83.440  1.00  0.00           H
ATOM   2569  HB2 GLU A 748      62.630  53.290  82.850  1.00  0.00           H
ATOM   2570  CG  GLU A 748      62.190  55.380  82.980  1.00  0.00           C
ATOM   2571  HG1 GLU A 748      62.360  56.260  82.320  1.00  0.00           H
ATOM   2572  HG2 GLU A 748      62.170  55.700  84.050  1.00  0.00           H
ATOM   2573  CD  GLU A 748      60.730  55.030  82.580  1.00  0.00           C
ATOM   2574  OE1 GLU A 748      59.860  55.100  83.460  1.00  0.00           O
ATOM   2575  OE2 GLU A 748      60.450  54.550  81.430  1.00  0.00           O
ATOM   2576  C   GLU A 748      65.220  53.390  81.480  1.00  0.00           C
ATOM   2577  O   GLU A 748      66.290  53.880  81.860  1.00  0.00           O
ATOM   2578  N   THR A 749      65.100  52.130  81.060  1.00  0.00           N
ATOM   2579  HN  THR A 749      64.190  51.840  80.760  1.00  0.00           H
ATOM   2580  CA  THR A 749      66.270  51.210  81.070  1.00  0.00           C
ATOM   2581  HA  THR A 749      67.040  51.480  81.760  1.00  0.00           H
ATOM   2582  CB  THR A 749      65.870  49.750  81.260  1.00  0.00           C
ATOM   2583  HB  THR A 749      65.210  49.770  82.160  1.00  0.00           H
ATOM   2584  OG1 THR A 749      66.950  48.840  81.450  1.00  0.00           O
ATOM   2585  HG1 THR A 749      67.380  49.070  82.280  1.00  0.00           H
ATOM   2586  CG2 THR A 749      65.040  49.160  80.160  1.00  0.00           C
ATOM   2587 HG21 THR A 749      64.090  49.720  80.060  1.00  0.00           H
ATOM   2588 HG22 THR A 749      64.710  48.190  80.560  1.00  0.00           H
ATOM   2589 HG23 THR A 749      65.630  49.030  79.220  1.00  0.00           H
ATOM   2590  C   THR A 749      67.020  51.280  79.680  1.00  0.00           C
ATOM   2591  O   THR A 749      68.040  50.660  79.460  1.00  0.00           O
ATOM   2592  N   TYR A 750      66.600  52.160  78.790  1.00  0.00           N
ATOM   2593  HN  TYR A 750      65.940  52.890  79.000  1.00  0.00           H
ATOM   2594  CA  TYR A 750      67.150  52.390  77.470  1.00  0.00           C
ATOM   2595  HA  TYR A 750      68.080  51.830  77.500  1.00  0.00           H
ATOM   2596  CB  TYR A 750      66.260  51.930  76.290  1.00  0.00           C
ATOM   2597  HB1 TYR A 750      66.830  51.990  75.340  1.00  0.00           H
ATOM   2598  HB2 TYR A 750      65.310  52.480  76.200  1.00  0.00           H
ATOM   2599  CG  TYR A 750      65.920  50.430  76.410  1.00  0.00           C
ATOM   2600  CD1 TYR A 750      67.030  49.520  76.520  1.00  0.00           C
ATOM   2601  HD1 TYR A 750      68.070  49.800  76.420  1.00  0.00           H
ATOM   2602  CE1 TYR A 750      66.730  48.130  76.510  1.00  0.00           C
ATOM   2603  HE1 TYR A 750      67.580  47.460  76.600  1.00  0.00           H
ATOM   2604  CZ  TYR A 750      65.440  47.720  76.620  1.00  0.00           C
ATOM   2605  OH  TYR A 750      65.130  46.400  76.750  1.00  0.00           O
ATOM   2606  HH  TYR A 750      64.180  46.270  76.750  1.00  0.00           H
ATOM   2607  CD2 TYR A 750      64.580  49.950  76.410  1.00  0.00           C
ATOM   2608  HD2 TYR A 750      63.810  50.660  76.170  1.00  0.00           H
ATOM   2609  CE2 TYR A 750      64.320  48.550  76.520  1.00  0.00           C
ATOM   2610  HE2 TYR A 750      63.340  48.110  76.430  1.00  0.00           H
ATOM   2611  C   TYR A 750      67.550  53.800  77.180  1.00  0.00           C
ATOM   2612  O   TYR A 750      68.000  54.150  76.110  1.00  0.00           O
ATOM   2613  N   ALA A 751      67.440  54.690  78.200  1.00  0.00           N
ATOM   2614  HN  ALA A 751      67.000  54.430  79.050  1.00  0.00           H
ATOM   2615  CA  ALA A 751      67.720  56.090  78.020  1.00  0.00           C
ATOM   2616  HA  ALA A 751      67.030  56.390  77.250  1.00  0.00           H
ATOM   2617  CB  ALA A 751      67.260  57.030  79.190  1.00  0.00           C
ATOM   2618  HB1 ALA A 751      67.910  56.930  80.070  1.00  0.00           H
ATOM   2619  HB2 ALA A 751      66.240  56.770  79.560  1.00  0.00           H
ATOM   2620  HB3 ALA A 751      67.250  58.080  78.850  1.00  0.00           H
ATOM   2621  C   ALA A 751      69.020  56.500  77.370  1.00  0.00           C
ATOM   2622  O   ALA A 751      69.020  57.420  76.570  1.00  0.00           O
ATOM   2623  N   ASP A 752      70.160  55.800  77.660  1.00  0.00           N
ATOM   2624  HN  ASP A 752      70.110  54.940  78.170  1.00  0.00           H
ATOM   2625  CA  ASP A 752      71.440  56.180  77.060  1.00  0.00           C
ATOM   2626  HA  ASP A 752      71.540  57.250  77.040  1.00  0.00           H
ATOM   2627  CB  ASP A 752      72.540  55.660  78.040  1.00  0.00           C
ATOM   2628  HB1 ASP A 752      73.550  55.920  77.630  1.00  0.00           H
ATOM   2629  HB2 ASP A 752      72.410  54.560  78.100  1.00  0.00           H
ATOM   2630  CG  ASP A 752      72.390  56.270  79.480  1.00  0.00           C
ATOM   2631  OD1 ASP A 752      71.410  56.950  79.860  1.00  0.00           O
ATOM   2632  OD2 ASP A 752      73.250  55.880  80.330  1.00  0.00           O
ATOM   2633  C   ASP A 752      71.620  55.600  75.640  1.00  0.00           C
ATOM   2634  O   ASP A 752      72.420  56.220  74.930  1.00  0.00           O
ATOM   2635  N   VAL A 753      70.880  54.630  75.210  1.00  0.00           N
ATOM   2636  HN  VAL A 753      70.110  54.250  75.710  1.00  0.00           H
ATOM   2637  CA  VAL A 753      71.370  53.960  74.010  1.00  0.00           C
ATOM   2638  HA  VAL A 753      72.440  54.040  73.970  1.00  0.00           H
ATOM   2639  CB  VAL A 753      71.140  52.450  74.030  1.00  0.00           C
ATOM   2640  HB  VAL A 753      71.820  52.040  73.250  1.00  0.00           H
ATOM   2641  CG1 VAL A 753      71.690  51.790  75.320  1.00  0.00           C
ATOM   2642 HG11 VAL A 753      71.460  50.710  75.360  1.00  0.00           H
ATOM   2643 HG12 VAL A 753      71.190  52.170  76.240  1.00  0.00           H
ATOM   2644 HG13 VAL A 753      72.780  52.000  75.420  1.00  0.00           H
ATOM   2645  CG2 VAL A 753      69.700  51.950  73.820  1.00  0.00           C
ATOM   2646 HG21 VAL A 753      69.650  50.850  74.010  1.00  0.00           H
ATOM   2647 HG22 VAL A 753      69.410  52.140  72.760  1.00  0.00           H
ATOM   2648 HG23 VAL A 753      68.980  52.450  74.500  1.00  0.00           H
ATOM   2649  C   VAL A 753      70.730  54.550  72.740  1.00  0.00           C
ATOM   2650  O   VAL A 753      70.710  53.980  71.640  1.00  0.00           O
ATOM   2651  N   LEU A 754      70.200  55.810  72.900  1.00  0.00           N
ATOM   2652  HN  LEU A 754      70.280  56.180  73.830  1.00  0.00           H
ATOM   2653  CA  LEU A 754      69.710  56.600  71.770  1.00  0.00           C
ATOM   2654  HA  LEU A 754      68.980  55.960  71.310  1.00  0.00           H
ATOM   2655  CB  LEU A 754      69.080  57.940  72.260  1.00  0.00           C
ATOM   2656  HB1 LEU A 754      69.900  58.490  72.780  1.00  0.00           H
ATOM   2657  HB2 LEU A 754      68.310  57.680  73.010  1.00  0.00           H
ATOM   2658  CG  LEU A 754      68.370  58.920  71.330  1.00  0.00           C
ATOM   2659  HG  LEU A 754      69.010  59.280  70.500  1.00  0.00           H
ATOM   2660  CD1 LEU A 754      67.170  58.200  70.590  1.00  0.00           C
ATOM   2661 HD11 LEU A 754      66.620  58.910  69.930  1.00  0.00           H
ATOM   2662 HD12 LEU A 754      66.540  57.560  71.250  1.00  0.00           H
ATOM   2663 HD13 LEU A 754      67.600  57.400  69.920  1.00  0.00           H
ATOM   2664  CD2 LEU A 754      67.920  60.200  72.060  1.00  0.00           C
ATOM   2665 HD21 LEU A 754      68.830  60.840  72.090  1.00  0.00           H
ATOM   2666 HD22 LEU A 754      67.480  60.010  73.060  1.00  0.00           H
ATOM   2667 HD23 LEU A 754      67.190  60.790  71.470  1.00  0.00           H
ATOM   2668  C   LEU A 754      70.570  56.850  70.570  1.00  0.00           C
ATOM   2669  O   LEU A 754      70.150  56.660  69.430  1.00  0.00           O
ATOM   2670  N   PHE A 755      71.900  57.150  70.830  1.00  0.00           N
ATOM   2671  HN  PHE A 755      72.220  57.460  71.730  1.00  0.00           H
ATOM   2672  CA  PHE A 755      72.840  57.240  69.660  1.00  0.00           C
ATOM   2673  HA  PHE A 755      72.390  57.920  68.960  1.00  0.00           H
ATOM   2674  CB  PHE A 755      74.220  57.890  70.040  1.00  0.00           C
ATOM   2675  HB1 PHE A 755      74.780  57.290  70.780  1.00  0.00           H
ATOM   2676  HB2 PHE A 755      74.030  58.850  70.590  1.00  0.00           H
ATOM   2677  CG  PHE A 755      75.120  58.050  68.740  1.00  0.00           C
ATOM   2678  CD1 PHE A 755      76.470  57.820  68.820  1.00  0.00           C
ATOM   2679  HD1 PHE A 755      76.870  57.580  69.800  1.00  0.00           H
ATOM   2680  CE1 PHE A 755      77.300  58.050  67.700  1.00  0.00           C
ATOM   2681  HE1 PHE A 755      78.350  57.850  67.870  1.00  0.00           H
ATOM   2682  CZ  PHE A 755      76.730  58.500  66.480  1.00  0.00           C
ATOM   2683  HZ  PHE A 755      77.440  58.690  65.690  1.00  0.00           H
ATOM   2684  CD2 PHE A 755      74.630  58.600  67.530  1.00  0.00           C
ATOM   2685  HD2 PHE A 755      73.590  58.920  67.520  1.00  0.00           H
ATOM   2686  CE2 PHE A 755      75.390  58.760  66.460  1.00  0.00           C
ATOM   2687  HE2 PHE A 755      74.910  59.130  65.560  1.00  0.00           H
ATOM   2688  C   PHE A 755      73.060  55.890  68.920  1.00  0.00           C
ATOM   2689  O   PHE A 755      73.060  55.810  67.700  1.00  0.00           O
ATOM   2690  N   TRP A 756      73.240  54.780  69.690  1.00  0.00           N
ATOM   2691  HN  TRP A 756      73.270  54.830  70.690  1.00  0.00           H
ATOM   2692  CA  TRP A 756      73.340  53.410  69.110  1.00  0.00           C
ATOM   2693  HA  TRP A 756      74.140  53.370  68.390  1.00  0.00           H
ATOM   2694  CB  TRP A 756      73.790  52.540  70.280  1.00  0.00           C
ATOM   2695  HB1 TRP A 756      73.000  52.660  71.050  1.00  0.00           H
ATOM   2696  HB2 TRP A 756      74.740  53.010  70.600  1.00  0.00           H
ATOM   2697  CG  TRP A 756      73.940  51.090  70.030  1.00  0.00           C
ATOM   2698  CD1 TRP A 756      72.960  50.250  70.420  1.00  0.00           C
ATOM   2699  HD1 TRP A 756      72.070  50.510  70.980  1.00  0.00           H
ATOM   2700  NE1 TRP A 756      73.230  49.020  69.910  1.00  0.00           N
ATOM   2701  HE1 TRP A 756      72.670  48.260  69.710  1.00  0.00           H
ATOM   2702  CE2 TRP A 756      74.410  49.010  69.280  1.00  0.00           C
ATOM   2703  CD2 TRP A 756      74.910  50.280  69.250  1.00  0.00           C
ATOM   2704  CE3 TRP A 756      76.080  50.500  68.560  1.00  0.00           C
ATOM   2705  HE3 TRP A 756      76.460  51.500  68.430  1.00  0.00           H
ATOM   2706  CZ3 TRP A 756      76.800  49.430  68.020  1.00  0.00           C
ATOM   2707  HZ3 TRP A 756      77.650  49.690  67.420  1.00  0.00           H
ATOM   2708  CZ2 TRP A 756      75.000  47.930  68.630  1.00  0.00           C
ATOM   2709  HZ2 TRP A 756      74.620  46.900  68.640  1.00  0.00           H
ATOM   2710  CH2 TRP A 756      76.200  48.180  67.940  1.00  0.00           C
ATOM   2711  HH2 TRP A 756      76.670  47.430  67.330  1.00  0.00           H
ATOM   2712  C   TRP A 756      72.130  52.940  68.390  1.00  0.00           C
ATOM   2713  O   TRP A 756      72.210  52.260  67.310  1.00  0.00           O
ATOM   2714  N   CYS A 757      70.940  53.380  68.860  1.00  0.00           N
ATOM   2715  HN  CYS A 757      70.900  53.950  69.680  1.00  0.00           H
ATOM   2716  CA  CYS A 757      69.730  53.150  68.040  1.00  0.00           C
ATOM   2717  HA  CYS A 757      69.630  52.080  67.920  1.00  0.00           H
ATOM   2718  CB  CYS A 757      68.460  53.500  68.910  1.00  0.00           C
ATOM   2719  HB1 CYS A 757      67.520  53.430  68.320  1.00  0.00           H
ATOM   2720  HB2 CYS A 757      68.440  54.550  69.270  1.00  0.00           H
ATOM   2721  SG  CYS A 757      68.340  52.470  70.400  1.00  0.00           S
ATOM   2722  HG1 CYS A 757      69.340  53.040  71.050  1.00  0.00           H
ATOM   2723  C   CYS A 757      69.770  53.830  66.710  1.00  0.00           C
ATOM   2724  O   CYS A 757      69.530  53.240  65.720  1.00  0.00           O
ATOM   2725  N   VAL A 758      70.360  55.090  66.720  1.00  0.00           N
ATOM   2726  HN  VAL A 758      70.470  55.630  67.530  1.00  0.00           H
ATOM   2727  CA  VAL A 758      70.520  55.800  65.430  1.00  0.00           C
ATOM   2728  HA  VAL A 758      69.640  55.530  64.860  1.00  0.00           H
ATOM   2729  CB  VAL A 758      70.770  57.300  65.590  1.00  0.00           C
ATOM   2730  HB  VAL A 758      71.520  57.470  66.400  1.00  0.00           H
ATOM   2731  CG1 VAL A 758      71.290  57.940  64.250  1.00  0.00           C
ATOM   2732 HG11 VAL A 758      72.280  57.620  63.850  1.00  0.00           H
ATOM   2733 HG12 VAL A 758      71.250  59.030  64.450  1.00  0.00           H
ATOM   2734 HG13 VAL A 758      70.450  57.780  63.550  1.00  0.00           H
ATOM   2735  CG2 VAL A 758      69.330  57.770  66.030  1.00  0.00           C
ATOM   2736 HG21 VAL A 758      68.560  57.710  65.230  1.00  0.00           H
ATOM   2737 HG22 VAL A 758      69.360  58.830  66.360  1.00  0.00           H
ATOM   2738 HG23 VAL A 758      68.960  57.230  66.920  1.00  0.00           H
ATOM   2739  C   VAL A 758      71.520  55.150  64.430  1.00  0.00           C
ATOM   2740  O   VAL A 758      71.320  55.070  63.210  1.00  0.00           O
ATOM   2741  N   ILE A 759      72.700  54.760  64.940  1.00  0.00           N
ATOM   2742  HN  ILE A 759      72.920  54.900  65.910  1.00  0.00           H
ATOM   2743  CA  ILE A 759      73.660  54.030  64.200  1.00  0.00           C
ATOM   2744  HA  ILE A 759      74.140  54.640  63.450  1.00  0.00           H
ATOM   2745  CB  ILE A 759      74.860  53.690  65.060  1.00  0.00           C
ATOM   2746  HB  ILE A 759      74.560  52.980  65.860  1.00  0.00           H
ATOM   2747  CG2 ILE A 759      75.840  52.720  64.310  1.00  0.00           C
ATOM   2748 HG21 ILE A 759      75.330  51.840  63.880  1.00  0.00           H
ATOM   2749 HG22 ILE A 759      76.680  52.490  65.010  1.00  0.00           H
ATOM   2750 HG23 ILE A 759      76.210  53.210  63.390  1.00  0.00           H
ATOM   2751  CG1 ILE A 759      75.670  54.900  65.600  1.00  0.00           C
ATOM   2752 HG11 ILE A 759      75.020  55.570  66.200  1.00  0.00           H
ATOM   2753 HG12 ILE A 759      76.040  55.470  64.710  1.00  0.00           H
ATOM   2754  CD  ILE A 759      76.800  54.540  66.600  1.00  0.00           C
ATOM   2755  HD1 ILE A 759      77.570  53.980  66.020  1.00  0.00           H
ATOM   2756  HD2 ILE A 759      76.430  53.850  67.380  1.00  0.00           H
ATOM   2757  HD3 ILE A 759      77.190  55.410  67.160  1.00  0.00           H
ATOM   2758  C   ILE A 759      73.080  52.730  63.630  1.00  0.00           C
ATOM   2759  O   ILE A 759      73.300  52.550  62.400  1.00  0.00           O
ATOM   2760  N   LEU A 760      72.410  51.880  64.460  1.00  0.00           N
ATOM   2761  HN  LEU A 760      72.500  51.980  65.440  1.00  0.00           H
ATOM   2762  CA  LEU A 760      71.820  50.600  63.970  1.00  0.00           C
ATOM   2763  HA  LEU A 760      72.500  49.980  63.400  1.00  0.00           H
ATOM   2764  CB  LEU A 760      71.290  49.760  65.210  1.00  0.00           C
ATOM   2765  HB1 LEU A 760      70.650  48.920  64.880  1.00  0.00           H
ATOM   2766  HB2 LEU A 760      70.610  50.420  65.800  1.00  0.00           H
ATOM   2767  CG  LEU A 760      72.260  49.090  66.100  1.00  0.00           C
ATOM   2768  HG  LEU A 760      72.790  49.790  66.780  1.00  0.00           H
ATOM   2769  CD1 LEU A 760      71.420  48.190  66.990  1.00  0.00           C
ATOM   2770 HD11 LEU A 760      70.610  48.830  67.390  1.00  0.00           H
ATOM   2771 HD12 LEU A 760      71.940  47.510  67.700  1.00  0.00           H
ATOM   2772 HD13 LEU A 760      71.060  47.380  66.320  1.00  0.00           H
ATOM   2773  CD2 LEU A 760      73.390  48.490  65.270  1.00  0.00           C
ATOM   2774 HD21 LEU A 760      73.040  47.830  64.450  1.00  0.00           H
ATOM   2775 HD22 LEU A 760      74.010  47.810  65.910  1.00  0.00           H
ATOM   2776 HD23 LEU A 760      74.050  49.190  64.710  1.00  0.00           H
ATOM   2777  C   LEU A 760      70.730  50.850  62.960  1.00  0.00           C
ATOM   2778  O   LEU A 760      70.640  50.270  61.880  1.00  0.00           O
ATOM   2779  N   PHE A 761      69.910  51.890  63.160  1.00  0.00           N
ATOM   2780  HN  PHE A 761      69.910  52.430  63.980  1.00  0.00           H
ATOM   2781  CA  PHE A 761      68.880  52.200  62.200  1.00  0.00           C
ATOM   2782  HA  PHE A 761      68.300  51.350  61.860  1.00  0.00           H
ATOM   2783  CB  PHE A 761      68.030  53.290  62.900  1.00  0.00           C
ATOM   2784  HB1 PHE A 761      68.650  53.950  63.540  1.00  0.00           H
ATOM   2785  HB2 PHE A 761      67.570  52.660  63.700  1.00  0.00           H
ATOM   2786  CG  PHE A 761      66.910  54.070  62.060  1.00  0.00           C
ATOM   2787  CD1 PHE A 761      67.210  55.390  61.760  1.00  0.00           C
ATOM   2788  HD1 PHE A 761      68.230  55.700  61.910  1.00  0.00           H
ATOM   2789  CE1 PHE A 761      66.260  56.260  61.160  1.00  0.00           C
ATOM   2790  HE1 PHE A 761      66.500  57.280  60.910  1.00  0.00           H
ATOM   2791  CZ  PHE A 761      65.030  55.780  60.880  1.00  0.00           C
ATOM   2792  HZ  PHE A 761      64.240  56.300  60.370  1.00  0.00           H
ATOM   2793  CD2 PHE A 761      65.630  53.570  61.730  1.00  0.00           C
ATOM   2794  HD2 PHE A 761      65.410  52.590  62.120  1.00  0.00           H
ATOM   2795  CE2 PHE A 761      64.680  54.450  61.160  1.00  0.00           C
ATOM   2796  HE2 PHE A 761      63.650  54.170  60.970  1.00  0.00           H
ATOM   2797  C   PHE A 761      69.400  52.680  60.760  1.00  0.00           C
ATOM   2798  O   PHE A 761      69.090  52.050  59.740  1.00  0.00           O
ATOM   2799  N   PHE A 762      70.370  53.610  60.630  1.00  0.00           N
ATOM   2800  HN  PHE A 762      70.700  54.140  61.400  1.00  0.00           H
ATOM   2801  CA  PHE A 762      70.830  54.010  59.300  1.00  0.00           C
ATOM   2802  HA  PHE A 762      69.940  53.980  58.680  1.00  0.00           H
ATOM   2803  CB  PHE A 762      71.510  55.390  59.370  1.00  0.00           C
ATOM   2804  HB1 PHE A 762      71.970  55.600  58.380  1.00  0.00           H
ATOM   2805  HB2 PHE A 762      72.340  55.410  60.100  1.00  0.00           H
ATOM   2806  CG  PHE A 762      70.460  56.490  59.630  1.00  0.00           C
ATOM   2807  CD1 PHE A 762      70.660  57.410  60.680  1.00  0.00           C
ATOM   2808  HD1 PHE A 762      71.520  57.340  61.330  1.00  0.00           H
ATOM   2809  CE1 PHE A 762      69.800  58.440  60.980  1.00  0.00           C
ATOM   2810  HE1 PHE A 762      69.880  59.060  61.860  1.00  0.00           H
ATOM   2811  CZ  PHE A 762      68.620  58.580  60.210  1.00  0.00           C
ATOM   2812  HZ  PHE A 762      68.000  59.430  60.430  1.00  0.00           H
ATOM   2813  CD2 PHE A 762      69.360  56.690  58.800  1.00  0.00           C
ATOM   2814  HD2 PHE A 762      69.190  56.000  58.000  1.00  0.00           H
ATOM   2815  CE2 PHE A 762      68.380  57.670  59.120  1.00  0.00           C
ATOM   2816  HE2 PHE A 762      67.550  57.850  58.450  1.00  0.00           H
ATOM   2817  C   PHE A 762      71.700  52.910  58.700  1.00  0.00           C
ATOM   2818  O   PHE A 762      71.670  52.660  57.490  1.00  0.00           O
ATOM   2819  N   THR A 763      72.410  52.090  59.540  1.00  0.00           N
ATOM   2820  HN  THR A 763      72.630  52.390  60.470  1.00  0.00           H
ATOM   2821  CA  THR A 763      73.200  51.020  59.090  1.00  0.00           C
ATOM   2822  HA  THR A 763      73.790  51.360  58.260  1.00  0.00           H
ATOM   2823  CB  THR A 763      74.220  50.550  60.170  1.00  0.00           C
ATOM   2824  HB  THR A 763      73.630  50.180  61.040  1.00  0.00           H
ATOM   2825  OG1 THR A 763      74.960  51.660  60.620  1.00  0.00           O
ATOM   2826  HG1 THR A 763      74.350  52.030  61.260  1.00  0.00           H
ATOM   2827  CG2 THR A 763      75.240  49.540  59.480  1.00  0.00           C
ATOM   2828 HG21 THR A 763      74.680  48.620  59.190  1.00  0.00           H
ATOM   2829 HG22 THR A 763      76.040  49.270  60.190  1.00  0.00           H
ATOM   2830 HG23 THR A 763      75.700  49.980  58.570  1.00  0.00           H
ATOM   2831  C   THR A 763      72.350  49.850  58.620  1.00  0.00           C
ATOM   2832  O   THR A 763      72.790  49.180  57.760  1.00  0.00           O
ATOM   2833  N   THR A 764      71.150  49.600  59.190  1.00  0.00           N
ATOM   2834  HN  THR A 764      70.820  50.270  59.850  1.00  0.00           H
ATOM   2835  CA  THR A 764      70.220  48.640  58.650  1.00  0.00           C
ATOM   2836  HA  THR A 764      70.720  47.690  58.690  1.00  0.00           H
ATOM   2837  CB  THR A 764      68.950  48.560  59.510  1.00  0.00           C
ATOM   2838  HB  THR A 764      68.530  49.570  59.690  1.00  0.00           H
ATOM   2839  OG1 THR A 764      69.340  48.010  60.760  1.00  0.00           O
ATOM   2840  HG1 THR A 764      70.030  48.510  61.200  1.00  0.00           H
ATOM   2841  CG2 THR A 764      67.770  47.670  58.950  1.00  0.00           C
ATOM   2842 HG21 THR A 764      68.050  46.620  58.710  1.00  0.00           H
ATOM   2843 HG22 THR A 764      67.460  48.160  58.000  1.00  0.00           H
ATOM   2844 HG23 THR A 764      66.860  47.620  59.580  1.00  0.00           H
ATOM   2845  C   THR A 764      69.740  48.910  57.190  1.00  0.00           C
ATOM   2846  O   THR A 764      69.770  47.970  56.320  1.00  0.00           O
ATOM   2847  N   PHE A 765      69.390  50.190  56.880  1.00  0.00           N
ATOM   2848  HN  PHE A 765      69.590  50.960  57.500  1.00  0.00           H
ATOM   2849  CA  PHE A 765      69.120  50.540  55.450  1.00  0.00           C
ATOM   2850  HA  PHE A 765      68.350  49.890  55.070  1.00  0.00           H
ATOM   2851  CB  PHE A 765      68.440  51.980  55.380  1.00  0.00           C
ATOM   2852  HB1 PHE A 765      69.030  52.620  56.090  1.00  0.00           H
ATOM   2853  HB2 PHE A 765      67.420  51.890  55.790  1.00  0.00           H
ATOM   2854  CG  PHE A 765      68.290  52.700  54.100  1.00  0.00           C
ATOM   2855  CD1 PHE A 765      68.820  54.040  53.860  1.00  0.00           C
ATOM   2856  HD1 PHE A 765      69.440  54.570  54.550  1.00  0.00           H
ATOM   2857  CE1 PHE A 765      68.770  54.620  52.570  1.00  0.00           C
ATOM   2858  HE1 PHE A 765      69.150  55.610  52.370  1.00  0.00           H
ATOM   2859  CZ  PHE A 765      68.190  53.890  51.490  1.00  0.00           C
ATOM   2860  HZ  PHE A 765      68.010  54.380  50.540  1.00  0.00           H
ATOM   2861  CD2 PHE A 765      67.690  52.070  53.010  1.00  0.00           C
ATOM   2862  HD2 PHE A 765      67.290  51.090  53.200  1.00  0.00           H
ATOM   2863  CE2 PHE A 765      67.670  52.620  51.690  1.00  0.00           C
ATOM   2864  HE2 PHE A 765      67.040  52.080  51.000  1.00  0.00           H
ATOM   2865  C   PHE A 765      70.270  50.500  54.540  1.00  0.00           C
ATOM   2866  O   PHE A 765      70.180  49.910  53.490  1.00  0.00           O
ATOM   2867  N   PHE A 766      71.480  51.060  54.930  1.00  0.00           N
ATOM   2868  HN  PHE A 766      71.570  51.610  55.770  1.00  0.00           H
ATOM   2869  CA  PHE A 766      72.660  50.790  54.170  1.00  0.00           C
ATOM   2870  HA  PHE A 766      72.500  51.150  53.170  1.00  0.00           H
ATOM   2871  CB  PHE A 766      73.850  51.560  54.810  1.00  0.00           C
ATOM   2872  HB1 PHE A 766      74.790  51.190  54.340  1.00  0.00           H
ATOM   2873  HB2 PHE A 766      73.780  51.420  55.910  1.00  0.00           H
ATOM   2874  CG  PHE A 766      73.730  53.020  54.620  1.00  0.00           C
ATOM   2875  CD1 PHE A 766      73.240  53.630  53.490  1.00  0.00           C
ATOM   2876  HD1 PHE A 766      73.020  53.060  52.590  1.00  0.00           H
ATOM   2877  CE1 PHE A 766      72.890  54.980  53.460  1.00  0.00           C
ATOM   2878  HE1 PHE A 766      72.480  55.280  52.500  1.00  0.00           H
ATOM   2879  CZ  PHE A 766      73.050  55.750  54.520  1.00  0.00           C
ATOM   2880  HZ  PHE A 766      72.690  56.770  54.600  1.00  0.00           H
ATOM   2881  CD2 PHE A 766      73.970  53.840  55.750  1.00  0.00           C
ATOM   2882  HD2 PHE A 766      74.320  53.370  56.660  1.00  0.00           H
ATOM   2883  CE2 PHE A 766      73.530  55.200  55.680  1.00  0.00           C
ATOM   2884  HE2 PHE A 766      73.630  55.850  56.540  1.00  0.00           H
ATOM   2885  C   PHE A 766      73.050  49.310  53.910  1.00  0.00           C
ATOM   2886  O   PHE A 766      73.370  48.890  52.750  1.00  0.00           O
ATOM   2887  N   LEU A 767      72.970  48.460  54.980  1.00  0.00           N
ATOM   2888  HN  LEU A 767      72.820  48.790  55.910  1.00  0.00           H
ATOM   2889  CA  LEU A 767      73.110  47.030  54.910  1.00  0.00           C
ATOM   2890  HA  LEU A 767      74.070  46.790  54.460  1.00  0.00           H
ATOM   2891  CB  LEU A 767      73.240  46.600  56.410  1.00  0.00           C
ATOM   2892  HB1 LEU A 767      72.310  46.940  56.890  1.00  0.00           H
ATOM   2893  HB2 LEU A 767      74.140  47.080  56.870  1.00  0.00           H
ATOM   2894  CG  LEU A 767      73.470  45.080  56.550  1.00  0.00           C
ATOM   2895  HG  LEU A 767      72.460  44.650  56.340  1.00  0.00           H
ATOM   2896  CD1 LEU A 767      74.530  44.530  55.540  1.00  0.00           C
ATOM   2897 HD11 LEU A 767      75.310  45.300  55.390  1.00  0.00           H
ATOM   2898 HD12 LEU A 767      74.150  44.490  54.500  1.00  0.00           H
ATOM   2899 HD13 LEU A 767      74.920  43.520  55.770  1.00  0.00           H
ATOM   2900  CD2 LEU A 767      73.840  44.630  57.960  1.00  0.00           C
ATOM   2901 HD21 LEU A 767      74.850  45.080  58.110  1.00  0.00           H
ATOM   2902 HD22 LEU A 767      73.800  43.530  58.100  1.00  0.00           H
ATOM   2903 HD23 LEU A 767      73.030  45.010  58.630  1.00  0.00           H
ATOM   2904  C   LEU A 767      72.060  46.320  53.950  1.00  0.00           C
ATOM   2905  O   LEU A 767      72.450  45.630  53.000  1.00  0.00           O
ATOM   2906  N   SER A 768      70.760  46.600  54.110  1.00  0.00           N
ATOM   2907  HN  SER A 768      70.440  47.180  54.840  1.00  0.00           H
ATOM   2908  CA  SER A 768      69.650  46.040  53.380  1.00  0.00           C
ATOM   2909  HA  SER A 768      69.860  44.990  53.440  1.00  0.00           H
ATOM   2910  CB  SER A 768      68.270  46.220  54.010  1.00  0.00           C
ATOM   2911  HB1 SER A 768      68.200  45.710  54.990  1.00  0.00           H
ATOM   2912  HB2 SER A 768      67.480  45.770  53.370  1.00  0.00           H
ATOM   2913  OG  SER A 768      67.870  47.590  54.190  1.00  0.00           O
ATOM   2914  HG1 SER A 768      68.570  47.920  54.740  1.00  0.00           H
ATOM   2915  C   SER A 768      69.690  46.470  51.890  1.00  0.00           C
ATOM   2916  O   SER A 768      69.330  45.740  50.900  1.00  0.00           O
ATOM   2917  N   SER A 769      70.200  47.710  51.620  1.00  0.00           N
ATOM   2918  HN  SER A 769      70.390  48.230  52.450  1.00  0.00           H
ATOM   2919  CA  SER A 769      70.280  48.450  50.380  1.00  0.00           C
ATOM   2920  HA  SER A 769      69.400  48.370  49.760  1.00  0.00           H
ATOM   2921  CB  SER A 769      70.400  50.010  50.570  1.00  0.00           C
ATOM   2922  HB1 SER A 769      71.310  50.200  51.160  1.00  0.00           H
ATOM   2923  HB2 SER A 769      69.580  50.370  51.220  1.00  0.00           H
ATOM   2924  OG  SER A 769      70.440  50.700  49.300  1.00  0.00           O
ATOM   2925  HG1 SER A 769      69.650  50.480  48.800  1.00  0.00           H
ATOM   2926  C   SER A 769      71.430  47.960  49.540  1.00  0.00           C
ATOM   2927  O   SER A 769      71.350  47.750  48.300  1.00  0.00           O
ATOM   2928  N   PHE A 770      72.600  47.560  50.240  1.00  0.00           N
ATOM   2929  HN  PHE A 770      72.720  47.730  51.220  1.00  0.00           H
ATOM   2930  CA  PHE A 770      73.680  46.760  49.680  1.00  0.00           C
ATOM   2931  HA  PHE A 770      74.060  47.290  48.820  1.00  0.00           H
ATOM   2932  CB  PHE A 770      74.940  46.850  50.570  1.00  0.00           C
ATOM   2933  HB1 PHE A 770      74.740  46.590  51.640  1.00  0.00           H
ATOM   2934  HB2 PHE A 770      75.210  47.930  50.630  1.00  0.00           H
ATOM   2935  CG  PHE A 770      76.180  46.200  49.930  1.00  0.00           C
ATOM   2936  CD1 PHE A 770      77.200  46.980  49.420  1.00  0.00           C
ATOM   2937  HD1 PHE A 770      77.100  48.040  49.240  1.00  0.00           H
ATOM   2938  CE1 PHE A 770      78.360  46.330  48.940  1.00  0.00           C
ATOM   2939  HE1 PHE A 770      79.030  46.940  48.350  1.00  0.00           H
ATOM   2940  CZ  PHE A 770      78.590  44.920  49.170  1.00  0.00           C
ATOM   2941  HZ  PHE A 770      79.530  44.500  48.840  1.00  0.00           H
ATOM   2942  CD2 PHE A 770      76.360  44.890  50.180  1.00  0.00           C
ATOM   2943  HD2 PHE A 770      75.710  44.310  50.810  1.00  0.00           H
ATOM   2944  CE2 PHE A 770      77.560  44.210  49.860  1.00  0.00           C
ATOM   2945  HE2 PHE A 770      77.610  43.160  50.100  1.00  0.00           H
ATOM   2946  C   PHE A 770      73.350  45.370  49.200  1.00  0.00           C
ATOM   2947  O   PHE A 770      73.490  45.010  48.040  1.00  0.00           O
ATOM   2948  N   LEU A 771      72.720  44.580  50.100  1.00  0.00           N
ATOM   2949  HN  LEU A 771      72.510  44.990  50.990  1.00  0.00           H
ATOM   2950  CA  LEU A 771      72.370  43.190  49.770  1.00  0.00           C
ATOM   2951  HA  LEU A 771      73.260  42.810  49.300  1.00  0.00           H
ATOM   2952  CB  LEU A 771      71.910  42.360  51.030  1.00  0.00           C
ATOM   2953  HB1 LEU A 771      71.750  41.290  50.780  1.00  0.00           H
ATOM   2954  HB2 LEU A 771      71.030  42.780  51.560  1.00  0.00           H
ATOM   2955  CG  LEU A 771      73.100  42.350  52.100  1.00  0.00           C
ATOM   2956  HG  LEU A 771      73.600  43.340  52.130  1.00  0.00           H
ATOM   2957  CD1 LEU A 771      72.420  41.990  53.470  1.00  0.00           C
ATOM   2958 HD11 LEU A 771      73.160  41.910  54.290  1.00  0.00           H
ATOM   2959 HD12 LEU A 771      71.820  41.080  53.250  1.00  0.00           H
ATOM   2960 HD13 LEU A 771      71.680  42.760  53.750  1.00  0.00           H
ATOM   2961  CD2 LEU A 771      74.180  41.260  51.840  1.00  0.00           C
ATOM   2962 HD21 LEU A 771      73.720  40.260  51.820  1.00  0.00           H
ATOM   2963 HD22 LEU A 771      75.080  41.370  52.480  1.00  0.00           H
ATOM   2964 HD23 LEU A 771      74.530  41.410  50.790  1.00  0.00           H
ATOM   2965  C   LEU A 771      71.350  43.110  48.610  1.00  0.00           C
ATOM   2966  O   LEU A 771      71.480  42.230  47.770  1.00  0.00           O
ATOM   2967  N   LYS A 772      70.350  44.080  48.580  1.00  0.00           N
ATOM   2968  HN  LYS A 772      70.300  44.760  49.290  1.00  0.00           H
ATOM   2969  CA  LYS A 772      69.390  44.310  47.570  1.00  0.00           C
ATOM   2970  HA  LYS A 772      68.820  43.420  47.390  1.00  0.00           H
ATOM   2971  CB  LYS A 772      68.370  45.410  48.040  1.00  0.00           C
ATOM   2972  HB1 LYS A 772      68.810  46.340  48.450  1.00  0.00           H
ATOM   2973  HB2 LYS A 772      67.870  44.970  48.930  1.00  0.00           H
ATOM   2974  CG  LYS A 772      67.260  45.800  47.090  1.00  0.00           C
ATOM   2975  HG1 LYS A 772      67.600  46.590  46.390  1.00  0.00           H
ATOM   2976  HG2 LYS A 772      66.590  46.440  47.700  1.00  0.00           H
ATOM   2977  CD  LYS A 772      66.350  44.730  46.440  1.00  0.00           C
ATOM   2978  HD1 LYS A 772      65.920  44.180  47.310  1.00  0.00           H
ATOM   2979  HD2 LYS A 772      66.960  44.120  45.740  1.00  0.00           H
ATOM   2980  CE  LYS A 772      65.140  45.330  45.690  1.00  0.00           C
ATOM   2981  HE1 LYS A 772      65.440  46.100  44.940  1.00  0.00           H
ATOM   2982  HE2 LYS A 772      64.410  45.790  46.390  1.00  0.00           H
ATOM   2983  NZ  LYS A 772      64.590  44.270  44.880  1.00  0.00           N
ATOM   2984  HZ1 LYS A 772      64.210  43.540  45.510  1.00  0.00           H
ATOM   2985  HZ2 LYS A 772      65.320  43.820  44.290  1.00  0.00           H
ATOM   2986  HZ3 LYS A 772      63.780  44.510  44.260  1.00  0.00           H
ATOM   2987  C   LYS A 772      69.970  44.540  46.180  1.00  0.00           C
ATOM   2988  O   LYS A 772      69.500  43.830  45.250  1.00  0.00           O
ATOM   2989  N   GLN A 773      71.030  45.360  46.010  1.00  0.00           N
ATOM   2990  HN  GLN A 773      71.510  45.810  46.750  1.00  0.00           H
ATOM   2991  CA  GLN A 773      71.580  45.680  44.750  1.00  0.00           C
ATOM   2992  HA  GLN A 773      70.940  45.340  43.950  1.00  0.00           H
ATOM   2993  CB  GLN A 773      71.700  47.210  44.510  1.00  0.00           C
ATOM   2994  HB1 GLN A 773      71.930  47.350  43.440  1.00  0.00           H
ATOM   2995  HB2 GLN A 773      72.550  47.500  45.180  1.00  0.00           H
ATOM   2996  CG  GLN A 773      70.430  48.070  44.790  1.00  0.00           C
ATOM   2997  HG1 GLN A 773      70.740  49.140  44.790  1.00  0.00           H
ATOM   2998  HG2 GLN A 773      70.040  47.940  45.820  1.00  0.00           H
ATOM   2999  CD  GLN A 773      69.190  47.720  43.900  1.00  0.00           C
ATOM   3000  OE1 GLN A 773      68.670  46.590  43.920  1.00  0.00           O
ATOM   3001  NE2 GLN A 773      68.820  48.690  43.100  1.00  0.00           N
ATOM   3002 HE21 GLN A 773      68.070  48.500  42.460  1.00  0.00           H
ATOM   3003 HE22 GLN A 773      69.190  49.580  43.340  1.00  0.00           H
ATOM   3004  C   GLN A 773      72.820  44.920  44.520  1.00  0.00           C
ATOM   3005  O   GLN A 773      73.710  45.410  43.760  1.00  0.00           O
ATOM   3006  N   PHE A 774      72.900  43.660  45.030  1.00  0.00           N
ATOM   3007  HN  PHE A 774      72.160  43.340  45.610  1.00  0.00           H
ATOM   3008  CA  PHE A 774      74.020  42.720  44.810  1.00  0.00           C
ATOM   3009  HA  PHE A 774      74.970  43.180  44.600  1.00  0.00           H
ATOM   3010  CB  PHE A 774      74.240  42.030  46.200  1.00  0.00           C
ATOM   3011  HB1 PHE A 774      73.400  41.360  46.470  1.00  0.00           H
ATOM   3012  HB2 PHE A 774      74.150  42.750  47.050  1.00  0.00           H
ATOM   3013  CG  PHE A 774      75.550  41.240  46.400  1.00  0.00           C
ATOM   3014  CD1 PHE A 774      75.730  39.860  46.370  1.00  0.00           C
ATOM   3015  HD1 PHE A 774      74.850  39.250  46.240  1.00  0.00           H
ATOM   3016  CE1 PHE A 774      77.020  39.280  46.440  1.00  0.00           C
ATOM   3017  HE1 PHE A 774      77.150  38.230  46.210  1.00  0.00           H
ATOM   3018  CZ  PHE A 774      78.140  40.120  46.650  1.00  0.00           C
ATOM   3019  HZ  PHE A 774      79.150  39.810  46.800  1.00  0.00           H
ATOM   3020  CD2 PHE A 774      76.660  42.040  46.480  1.00  0.00           C
ATOM   3021  HD2 PHE A 774      76.590  43.130  46.510  1.00  0.00           H
ATOM   3022  CE2 PHE A 774      77.890  41.520  46.880  1.00  0.00           C
ATOM   3023  HE2 PHE A 774      78.750  42.150  47.030  1.00  0.00           H
ATOM   3024  C   PHE A 774      73.730  41.640  43.800  1.00  0.00           C
ATOM   3025  O   PHE A 774      74.650  41.010  43.300  1.00  0.00           O
ATOM   3026  N   LYS A 775      72.550  41.560  43.270  1.00  0.00           N
ATOM   3027  HN  LYS A 775      71.790  42.110  43.570  1.00  0.00           H
ATOM   3028  CA  LYS A 775      72.360  40.620  42.190  1.00  0.00           C
ATOM   3029  HA  LYS A 775      72.880  39.710  42.470  1.00  0.00           H
ATOM   3030  CB  LYS A 775      70.880  40.270  41.940  1.00  0.00           C
ATOM   3031  HB1 LYS A 775      70.500  39.830  42.890  1.00  0.00           H
ATOM   3032  HB2 LYS A 775      70.710  39.510  41.150  1.00  0.00           H
ATOM   3033  CG  LYS A 775      70.100  41.590  41.700  1.00  0.00           C
ATOM   3034  HG1 LYS A 775      70.580  42.190  40.890  1.00  0.00           H
ATOM   3035  HG2 LYS A 775      70.030  42.170  42.640  1.00  0.00           H
ATOM   3036  CD  LYS A 775      68.640  41.180  41.320  1.00  0.00           C
ATOM   3037  HD1 LYS A 775      68.410  40.210  41.810  1.00  0.00           H
ATOM   3038  HD2 LYS A 775      68.680  41.040  40.230  1.00  0.00           H
ATOM   3039  CE  LYS A 775      67.610  42.270  41.560  1.00  0.00           C
ATOM   3040  HE1 LYS A 775      67.900  43.180  40.990  1.00  0.00           H
ATOM   3041  HE2 LYS A 775      67.720  42.460  42.640  1.00  0.00           H
ATOM   3042  NZ  LYS A 775      66.230  41.880  41.290  1.00  0.00           N
ATOM   3043  HZ1 LYS A 775      65.590  42.500  41.830  1.00  0.00           H
ATOM   3044  HZ2 LYS A 775      66.110  40.870  41.520  1.00  0.00           H
ATOM   3045  HZ3 LYS A 775      66.270  41.930  40.250  1.00  0.00           H
ATOM   3046  C   LYS A 775      73.000  41.090  40.880  1.00  0.00           C
ATOM   3047  O   LYS A 775      73.420  40.290  40.030  1.00  0.00           O
ATOM   3048  N   THR A 776      73.180  42.360  40.630  1.00  0.00           N
ATOM   3049  HN  THR A 776      73.160  43.030  41.360  1.00  0.00           H
ATOM   3050  CA  THR A 776      73.320  42.880  39.270  1.00  0.00           C
ATOM   3051  HA  THR A 776      72.570  42.400  38.680  1.00  0.00           H
ATOM   3052  CB  THR A 776      73.120  44.380  39.120  1.00  0.00           C
ATOM   3053  HB  THR A 776      73.210  44.580  38.020  1.00  0.00           H
ATOM   3054  OG1 THR A 776      74.110  45.160  39.770  1.00  0.00           O
ATOM   3055  HG1 THR A 776      74.920  45.240  39.250  1.00  0.00           H
ATOM   3056  CG2 THR A 776      71.780  44.810  39.680  1.00  0.00           C
ATOM   3057 HG21 THR A 776      71.630  45.830  39.250  1.00  0.00           H
ATOM   3058 HG22 THR A 776      71.830  44.900  40.790  1.00  0.00           H
ATOM   3059 HG23 THR A 776      70.970  44.080  39.440  1.00  0.00           H
ATOM   3060  C   THR A 776      74.700  42.460  38.660  1.00  0.00           C
ATOM   3061  O   THR A 776      74.820  42.170  37.450  1.00  0.00           O
ATOM   3062  N   LYS A 777      75.810  42.500  39.450  1.00  0.00           N
ATOM   3063  HN  LYS A 777      75.810  42.830  40.390  1.00  0.00           H
ATOM   3064  CA  LYS A 777      77.160  42.070  39.020  1.00  0.00           C
ATOM   3065  HA  LYS A 777      77.300  42.760  38.200  1.00  0.00           H
ATOM   3066  CB  LYS A 777      78.360  42.420  39.980  1.00  0.00           C
ATOM   3067  HB1 LYS A 777      79.160  41.660  39.880  1.00  0.00           H
ATOM   3068  HB2 LYS A 777      77.890  42.290  40.980  1.00  0.00           H
ATOM   3069  CG  LYS A 777      78.880  43.880  39.890  1.00  0.00           C
ATOM   3070  HG1 LYS A 777      79.180  44.070  40.940  1.00  0.00           H
ATOM   3071  HG2 LYS A 777      78.050  44.570  39.650  1.00  0.00           H
ATOM   3072  CD  LYS A 777      80.050  44.150  38.880  1.00  0.00           C
ATOM   3073  HD1 LYS A 777      79.650  44.300  37.850  1.00  0.00           H
ATOM   3074  HD2 LYS A 777      80.690  43.240  38.920  1.00  0.00           H
ATOM   3075  CE  LYS A 777      80.850  45.370  39.360  1.00  0.00           C
ATOM   3076  HE1 LYS A 777      81.770  45.380  38.750  1.00  0.00           H
ATOM   3077  HE2 LYS A 777      81.050  45.370  40.460  1.00  0.00           H
ATOM   3078  NZ  LYS A 777      80.190  46.720  38.980  1.00  0.00           N
ATOM   3079  HZ1 LYS A 777      80.980  47.350  38.730  1.00  0.00           H
ATOM   3080  HZ2 LYS A 777      79.710  47.120  39.810  1.00  0.00           H
ATOM   3081  HZ3 LYS A 777      79.520  46.580  38.200  1.00  0.00           H
ATOM   3082  C   LYS A 777      77.280  40.690  38.330  1.00  0.00           C
ATOM   3083  O   LYS A 777      76.570  39.680  38.630  1.00  0.00           O
ATOM   3084  N   ARG A 778      78.180  40.620  37.290  1.00  0.00           N
ATOM   3085  HN  ARG A 778      78.850  41.350  37.140  1.00  0.00           H
ATOM   3086  CA  ARG A 778      78.490  39.430  36.510  1.00  0.00           C
ATOM   3087  HA  ARG A 778      77.560  38.880  36.410  1.00  0.00           H
ATOM   3088  CB  ARG A 778      79.030  39.750  35.070  1.00  0.00           C
ATOM   3089  HB1 ARG A 778      79.460  38.780  34.730  1.00  0.00           H
ATOM   3090  HB2 ARG A 778      79.920  40.400  35.110  1.00  0.00           H
ATOM   3091  CG  ARG A 778      78.000  40.140  34.070  1.00  0.00           C
ATOM   3092  HG1 ARG A 778      77.240  39.340  33.870  1.00  0.00           H
ATOM   3093  HG2 ARG A 778      78.440  40.480  33.110  1.00  0.00           H
ATOM   3094  CD  ARG A 778      77.060  41.330  34.350  1.00  0.00           C
ATOM   3095  HD1 ARG A 778      76.380  41.200  35.220  1.00  0.00           H
ATOM   3096  HD2 ARG A 778      76.410  41.380  33.460  1.00  0.00           H
ATOM   3097  NE  ARG A 778      77.920  42.490  34.400  1.00  0.00           N
ATOM   3098  HE  ARG A 778      78.710  42.440  33.770  1.00  0.00           H
ATOM   3099  CZ  ARG A 778      77.830  43.530  35.210  1.00  0.00           C
ATOM   3100  NH1 ARG A 778      76.700  43.660  35.940  1.00  0.00           N
ATOM   3101 HH11 ARG A 778      75.940  43.010  35.900  1.00  0.00           H
ATOM   3102 HH12 ARG A 778      76.670  44.410  36.600  1.00  0.00           H
ATOM   3103  NH2 ARG A 778      78.700  44.540  35.240  1.00  0.00           N
ATOM   3104 HH21 ARG A 778      79.480  44.710  34.650  1.00  0.00           H
ATOM   3105 HH22 ARG A 778      78.570  45.260  35.920  1.00  0.00           H
ATOM   3106  C   ARG A 778      79.380  38.400  37.170  1.00  0.00           C
ATOM   3107  O   ARG A 778      79.190  37.160  36.950  1.00  0.00           O
ATOM   3108  N   TYR A 779      80.290  38.780  38.070  1.00  0.00           N
ATOM   3109  HN  TYR A 779      80.560  39.740  38.000  1.00  0.00           H
ATOM   3110  CA  TYR A 779      81.200  37.840  38.780  1.00  0.00           C
ATOM   3111  HA  TYR A 779      81.710  37.260  38.020  1.00  0.00           H
ATOM   3112  CB  TYR A 779      82.110  38.790  39.600  1.00  0.00           C
ATOM   3113  HB1 TYR A 779      81.450  39.460  40.190  1.00  0.00           H
ATOM   3114  HB2 TYR A 779      82.650  39.390  38.850  1.00  0.00           H
ATOM   3115  CG  TYR A 779      83.050  37.980  40.600  1.00  0.00           C
ATOM   3116  CD1 TYR A 779      84.270  37.430  40.160  1.00  0.00           C
ATOM   3117  HD1 TYR A 779      84.620  37.690  39.180  1.00  0.00           H
ATOM   3118  CE1 TYR A 779      85.050  36.540  40.970  1.00  0.00           C
ATOM   3119  HE1 TYR A 779      85.970  36.100  40.620  1.00  0.00           H
ATOM   3120  CZ  TYR A 779      84.540  36.240  42.220  1.00  0.00           C
ATOM   3121  OH  TYR A 779      85.200  35.320  42.960  1.00  0.00           O
ATOM   3122  HH  TYR A 779      86.030  35.150  42.500  1.00  0.00           H
ATOM   3123  CD2 TYR A 779      82.740  37.680  41.900  1.00  0.00           C
ATOM   3124  HD2 TYR A 779      81.820  38.110  42.280  1.00  0.00           H
ATOM   3125  CE2 TYR A 779      83.430  36.790  42.690  1.00  0.00           C
ATOM   3126  HE2 TYR A 779      83.140  36.570  43.710  1.00  0.00           H
ATOM   3127  C   TYR A 779      80.380  36.900  39.720  1.00  0.00           C
ATOM   3128  O   TYR A 779      79.590  37.320  40.520  1.00  0.00           O
ATOM   3129  N   PHE A 780      80.550  35.600  39.630  1.00  0.00           N
ATOM   3130  HN  PHE A 780      81.160  35.370  38.880  1.00  0.00           H
ATOM   3131  CA  PHE A 780      80.140  34.670  40.640  1.00  0.00           C
ATOM   3132  HA  PHE A 780      80.640  33.750  40.370  1.00  0.00           H
ATOM   3133  CB  PHE A 780      80.650  34.990  42.040  1.00  0.00           C
ATOM   3134  HB1 PHE A 780      80.480  36.060  42.250  1.00  0.00           H
ATOM   3135  HB2 PHE A 780      81.750  34.820  42.110  1.00  0.00           H
ATOM   3136  CG  PHE A 780      79.960  34.260  43.140  1.00  0.00           C
ATOM   3137  CD1 PHE A 780      78.640  34.600  43.570  1.00  0.00           C
ATOM   3138  HD1 PHE A 780      78.120  35.270  42.890  1.00  0.00           H
ATOM   3139  CE1 PHE A 780      78.020  33.830  44.600  1.00  0.00           C
ATOM   3140  HE1 PHE A 780      76.990  34.090  44.800  1.00  0.00           H
ATOM   3141  CZ  PHE A 780      78.780  32.880  45.280  1.00  0.00           C
ATOM   3142  HZ  PHE A 780      78.250  32.290  46.010  1.00  0.00           H
ATOM   3143  CD2 PHE A 780      80.660  33.260  43.810  1.00  0.00           C
ATOM   3144  HD2 PHE A 780      81.680  33.110  43.530  1.00  0.00           H
ATOM   3145  CE2 PHE A 780      80.140  32.620  44.890  1.00  0.00           C
ATOM   3146  HE2 PHE A 780      80.670  31.810  45.380  1.00  0.00           H
ATOM   3147  C   PHE A 780      78.610  34.240  40.380  1.00  0.00           C
ATOM   3148  O   PHE A 780      77.810  35.140  39.950  1.00  0.00           O
ATOM   3149  N   PRO A 781      78.150  33.010  40.430  1.00  0.00           N
ATOM   3150  CD  PRO A 781      78.930  31.890  40.840  1.00  0.00           C
ATOM   3151  HD1 PRO A 781      79.170  32.050  41.910  1.00  0.00           H
ATOM   3152  HD2 PRO A 781      79.840  31.650  40.240  1.00  0.00           H
ATOM   3153  CA  PRO A 781      76.770  32.520  40.120  1.00  0.00           C
ATOM   3154  HA  PRO A 781      76.740  32.340  39.060  1.00  0.00           H
ATOM   3155  CB  PRO A 781      76.610  31.220  40.880  1.00  0.00           C
ATOM   3156  HB1 PRO A 781      75.860  30.570  40.390  1.00  0.00           H
ATOM   3157  HB2 PRO A 781      76.300  31.480  41.920  1.00  0.00           H
ATOM   3158  CG  PRO A 781      78.010  30.700  40.750  1.00  0.00           C
ATOM   3159  HG1 PRO A 781      78.300  29.900  41.470  1.00  0.00           H
ATOM   3160  HG2 PRO A 781      78.120  30.220  39.750  1.00  0.00           H
ATOM   3161  C   PRO A 781      75.510  33.400  40.410  1.00  0.00           C
ATOM   3162  O   PRO A 781      75.250  33.730  41.580  1.00  0.00           O
ATOM   3163  N   THR A 782      74.780  33.720  39.360  1.00  0.00           N
ATOM   3164  HN  THR A 782      75.200  33.620  38.460  1.00  0.00           H
ATOM   3165  CA  THR A 782      73.550  34.500  39.340  1.00  0.00           C
ATOM   3166  HA  THR A 782      73.900  35.440  39.720  1.00  0.00           H
ATOM   3167  CB  THR A 782      73.190  34.760  37.870  1.00  0.00           C
ATOM   3168  HB  THR A 782      74.110  35.170  37.390  1.00  0.00           H
ATOM   3169  OG1 THR A 782      72.150  35.720  37.850  1.00  0.00           O
ATOM   3170  HG1 THR A 782      72.470  36.430  38.400  1.00  0.00           H
ATOM   3171  CG2 THR A 782      72.720  33.570  37.050  1.00  0.00           C
ATOM   3172 HG21 THR A 782      72.620  33.740  35.960  1.00  0.00           H
ATOM   3173 HG22 THR A 782      71.680  33.320  37.380  1.00  0.00           H
ATOM   3174 HG23 THR A 782      73.480  32.780  37.260  1.00  0.00           H
ATOM   3175  C   THR A 782      72.430  34.180  40.290  1.00  0.00           C
ATOM   3176  O   THR A 782      71.890  35.030  41.050  1.00  0.00           O
ATOM   3177  N   LYS A 783      72.110  32.900  40.380  1.00  0.00           N
ATOM   3178  HN  LYS A 783      72.560  32.150  39.880  1.00  0.00           H
ATOM   3179  CA  LYS A 783      71.050  32.410  41.240  1.00  0.00           C
ATOM   3180  HA  LYS A 783      70.190  33.010  41.030  1.00  0.00           H
ATOM   3181  CB  LYS A 783      70.720  30.940  40.920  1.00  0.00           C
ATOM   3182  HB1 LYS A 783      69.870  30.540  41.500  1.00  0.00           H
ATOM   3183  HB2 LYS A 783      71.630  30.300  41.040  1.00  0.00           H
ATOM   3184  CG  LYS A 783      70.120  30.790  39.490  1.00  0.00           C
ATOM   3185  HG1 LYS A 783      70.840  31.150  38.720  1.00  0.00           H
ATOM   3186  HG2 LYS A 783      69.210  31.430  39.410  1.00  0.00           H
ATOM   3187  CD  LYS A 783      69.670  29.340  39.030  1.00  0.00           C
ATOM   3188  HD1 LYS A 783      69.180  29.380  38.030  1.00  0.00           H
ATOM   3189  HD2 LYS A 783      68.860  29.060  39.730  1.00  0.00           H
ATOM   3190  CE  LYS A 783      70.870  28.320  39.010  1.00  0.00           C
ATOM   3191  HE1 LYS A 783      71.160  28.320  40.080  1.00  0.00           H
ATOM   3192  HE2 LYS A 783      71.680  28.680  38.360  1.00  0.00           H
ATOM   3193  NZ  LYS A 783      70.340  26.940  38.780  1.00  0.00           N
ATOM   3194  HZ1 LYS A 783      69.400  26.740  39.190  1.00  0.00           H
ATOM   3195  HZ2 LYS A 783      71.010  26.260  39.190  1.00  0.00           H
ATOM   3196  HZ3 LYS A 783      70.270  26.830  37.740  1.00  0.00           H
ATOM   3197  C   LYS A 783      71.260  32.650  42.740  1.00  0.00           C
ATOM   3198  O   LYS A 783      70.350  32.940  43.540  1.00  0.00           O
ATOM   3199  N   VAL A 784      72.500  32.540  43.200  1.00  0.00           N
ATOM   3200  HN  VAL A 784      73.170  32.450  42.470  1.00  0.00           H
ATOM   3201  CA  VAL A 784      73.000  32.900  44.540  1.00  0.00           C
ATOM   3202  HA  VAL A 784      72.380  32.330  45.230  1.00  0.00           H
ATOM   3203  CB  VAL A 784      74.470  32.550  44.770  1.00  0.00           C
ATOM   3204  HB  VAL A 784      75.100  32.970  43.940  1.00  0.00           H
ATOM   3205  CG1 VAL A 784      74.960  32.790  46.190  1.00  0.00           C
ATOM   3206 HG11 VAL A 784      74.460  32.090  46.900  1.00  0.00           H
ATOM   3207 HG12 VAL A 784      74.810  33.830  46.550  1.00  0.00           H
ATOM   3208 HG13 VAL A 784      76.020  32.470  46.220  1.00  0.00           H
ATOM   3209  CG2 VAL A 784      74.560  31.020  44.630  1.00  0.00           C
ATOM   3210 HG21 VAL A 784      74.000  30.530  45.450  1.00  0.00           H
ATOM   3211 HG22 VAL A 784      75.610  30.690  44.680  1.00  0.00           H
ATOM   3212 HG23 VAL A 784      74.200  30.780  43.610  1.00  0.00           H
ATOM   3213  C   VAL A 784      72.860  34.430  44.810  1.00  0.00           C
ATOM   3214  O   VAL A 784      72.250  34.830  45.780  1.00  0.00           O
ATOM   3215  N   ARG A 785      73.320  35.320  43.800  1.00  0.00           N
ATOM   3216  HN  ARG A 785      73.720  34.990  42.950  1.00  0.00           H
ATOM   3217  CA  ARG A 785      73.300  36.720  44.130  1.00  0.00           C
ATOM   3218  HA  ARG A 785      73.640  36.930  45.130  1.00  0.00           H
ATOM   3219  CB  ARG A 785      74.200  37.500  43.190  1.00  0.00           C
ATOM   3220  HB1 ARG A 785      74.320  38.400  43.810  1.00  0.00           H
ATOM   3221  HB2 ARG A 785      73.680  37.810  42.250  1.00  0.00           H
ATOM   3222  CG  ARG A 785      75.650  36.970  42.910  1.00  0.00           C
ATOM   3223  HG1 ARG A 785      75.680  35.980  42.410  1.00  0.00           H
ATOM   3224  HG2 ARG A 785      76.060  36.710  43.910  1.00  0.00           H
ATOM   3225  CD  ARG A 785      76.510  37.880  41.980  1.00  0.00           C
ATOM   3226  HD1 ARG A 785      75.840  38.110  41.130  1.00  0.00           H
ATOM   3227  HD2 ARG A 785      77.450  37.410  41.600  1.00  0.00           H
ATOM   3228  NE  ARG A 785      76.790  39.190  42.580  1.00  0.00           N
ATOM   3229  HE  ARG A 785      76.010  39.750  42.860  1.00  0.00           H
ATOM   3230  CZ  ARG A 785      77.950  39.840  42.740  1.00  0.00           C
ATOM   3231  NH1 ARG A 785      79.040  39.510  42.110  1.00  0.00           N
ATOM   3232 HH11 ARG A 785      78.990  38.930  41.300  1.00  0.00           H
ATOM   3233 HH12 ARG A 785      79.820  40.130  42.120  1.00  0.00           H
ATOM   3234  NH2 ARG A 785      77.950  40.980  43.380  1.00  0.00           N
ATOM   3235 HH21 ARG A 785      77.090  41.250  43.790  1.00  0.00           H
ATOM   3236 HH22 ARG A 785      78.820  41.480  43.410  1.00  0.00           H
ATOM   3237  C   ARG A 785      71.980  37.390  44.080  1.00  0.00           C
ATOM   3238  O   ARG A 785      71.590  38.400  44.720  1.00  0.00           O
ATOM   3239  N   SER A 786      71.030  36.810  43.230  1.00  0.00           N
ATOM   3240  HN  SER A 786      71.340  35.990  42.760  1.00  0.00           H
ATOM   3241  CA  SER A 786      69.580  37.030  43.210  1.00  0.00           C
ATOM   3242  HA  SER A 786      69.390  38.090  43.170  1.00  0.00           H
ATOM   3243  CB  SER A 786      68.820  36.460  41.970  1.00  0.00           C
ATOM   3244  HB1 SER A 786      67.870  37.010  41.810  1.00  0.00           H
ATOM   3245  HB2 SER A 786      68.540  35.390  42.080  1.00  0.00           H
ATOM   3246  OG  SER A 786      69.680  36.630  40.850  1.00  0.00           O
ATOM   3247  HG1 SER A 786      70.360  35.950  40.840  1.00  0.00           H
ATOM   3248  C   SER A 786      68.830  36.560  44.470  1.00  0.00           C
ATOM   3249  O   SER A 786      68.000  37.250  45.010  1.00  0.00           O
ATOM   3250  N   THR A 787      69.170  35.390  45.010  1.00  0.00           N
ATOM   3251  HN  THR A 787      69.800  34.770  44.540  1.00  0.00           H
ATOM   3252  CA  THR A 787      68.640  35.050  46.350  1.00  0.00           C
ATOM   3253  HA  THR A 787      67.570  35.050  46.260  1.00  0.00           H
ATOM   3254  CB  THR A 787      68.990  33.650  46.700  1.00  0.00           C
ATOM   3255  HB  THR A 787      70.100  33.620  46.730  1.00  0.00           H
ATOM   3256  OG1 THR A 787      68.580  32.650  45.750  1.00  0.00           O
ATOM   3257  HG1 THR A 787      69.090  32.710  44.930  1.00  0.00           H
ATOM   3258  CG2 THR A 787      68.340  33.240  48.000  1.00  0.00           C
ATOM   3259 HG21 THR A 787      67.260  33.490  48.020  1.00  0.00           H
ATOM   3260 HG22 THR A 787      68.800  33.720  48.890  1.00  0.00           H
ATOM   3261 HG23 THR A 787      68.430  32.160  48.220  1.00  0.00           H
ATOM   3262  C   THR A 787      69.000  36.010  47.510  1.00  0.00           C
ATOM   3263  O   THR A 787      68.200  36.450  48.310  1.00  0.00           O
ATOM   3264  N   ILE A 788      70.310  36.360  47.560  1.00  0.00           N
ATOM   3265  HN  ILE A 788      70.900  35.990  46.860  1.00  0.00           H
ATOM   3266  CA  ILE A 788      70.890  37.340  48.530  1.00  0.00           C
ATOM   3267  HA  ILE A 788      70.640  37.060  49.550  1.00  0.00           H
ATOM   3268  CB  ILE A 788      72.400  37.600  48.290  1.00  0.00           C
ATOM   3269  HB  ILE A 788      72.500  37.780  47.200  1.00  0.00           H
ATOM   3270  CG2 ILE A 788      72.920  38.770  49.100  1.00  0.00           C
ATOM   3271 HG21 ILE A 788      73.030  38.560  50.190  1.00  0.00           H
ATOM   3272 HG22 ILE A 788      72.470  39.790  49.040  1.00  0.00           H
ATOM   3273 HG23 ILE A 788      73.930  38.870  48.660  1.00  0.00           H
ATOM   3274  CG1 ILE A 788      73.270  36.370  48.650  1.00  0.00           C
ATOM   3275 HG11 ILE A 788      72.920  35.480  48.060  1.00  0.00           H
ATOM   3276 HG12 ILE A 788      73.220  36.110  49.720  1.00  0.00           H
ATOM   3277  CD  ILE A 788      74.720  36.630  48.270  1.00  0.00           C
ATOM   3278  HD1 ILE A 788      74.700  37.210  47.320  1.00  0.00           H
ATOM   3279  HD2 ILE A 788      75.260  35.670  48.130  1.00  0.00           H
ATOM   3280  HD3 ILE A 788      75.270  37.240  49.000  1.00  0.00           H
ATOM   3281  C   ILE A 788      70.110  38.670  48.400  1.00  0.00           C
ATOM   3282  O   ILE A 788      69.860  39.300  49.420  1.00  0.00           O
ATOM   3283  N   SER A 789      69.800  39.140  47.170  1.00  0.00           N
ATOM   3284  HN  SER A 789      70.290  38.740  46.400  1.00  0.00           H
ATOM   3285  CA  SER A 789      68.980  40.280  46.870  1.00  0.00           C
ATOM   3286  HA  SER A 789      69.400  41.100  47.450  1.00  0.00           H
ATOM   3287  CB  SER A 789      69.050  40.580  45.370  1.00  0.00           C
ATOM   3288  HB1 SER A 789      68.770  39.590  44.950  1.00  0.00           H
ATOM   3289  HB2 SER A 789      70.120  40.820  45.220  1.00  0.00           H
ATOM   3290  OG  SER A 789      68.140  41.630  45.050  1.00  0.00           O
ATOM   3291  HG1 SER A 789      68.660  42.430  45.110  1.00  0.00           H
ATOM   3292  C   SER A 789      67.590  40.150  47.390  1.00  0.00           C
ATOM   3293  O   SER A 789      66.990  41.110  47.970  1.00  0.00           O
ATOM   3294  N   ASP A 790      66.950  39.010  47.180  1.00  0.00           N
ATOM   3295  HN  ASP A 790      67.280  38.240  46.640  1.00  0.00           H
ATOM   3296  CA  ASP A 790      65.570  38.740  47.550  1.00  0.00           C
ATOM   3297  HA  ASP A 790      64.930  39.570  47.290  1.00  0.00           H
ATOM   3298  CB  ASP A 790      65.130  37.580  46.660  1.00  0.00           C
ATOM   3299  HB1 ASP A 790      64.300  36.970  47.100  1.00  0.00           H
ATOM   3300  HB2 ASP A 790      66.000  37.010  46.260  1.00  0.00           H
ATOM   3301  CG  ASP A 790      64.550  38.060  45.320  1.00  0.00           C
ATOM   3302  OD1 ASP A 790      64.400  39.270  45.180  1.00  0.00           O
ATOM   3303  OD2 ASP A 790      64.150  37.160  44.570  1.00  0.00           O
ATOM   3304  C   ASP A 790      65.370  38.460  48.980  1.00  0.00           C
ATOM   3305  O   ASP A 790      64.340  38.900  49.500  1.00  0.00           O
ATOM   3306  N   PHE A 791      66.300  37.900  49.720  1.00  0.00           N
ATOM   3307  HN  PHE A 791      67.080  37.550  49.200  1.00  0.00           H
ATOM   3308  CA  PHE A 791      66.310  37.600  51.130  1.00  0.00           C
ATOM   3309  HA  PHE A 791      65.340  37.770  51.560  1.00  0.00           H
ATOM   3310  CB  PHE A 791      66.740  36.220  51.500  1.00  0.00           C
ATOM   3311  HB1 PHE A 791      66.830  36.050  52.600  1.00  0.00           H
ATOM   3312  HB2 PHE A 791      67.760  36.010  51.100  1.00  0.00           H
ATOM   3313  CG  PHE A 791      65.860  35.150  51.030  1.00  0.00           C
ATOM   3314  CD1 PHE A 791      65.700  34.870  49.610  1.00  0.00           C
ATOM   3315  HD1 PHE A 791      66.220  35.490  48.880  1.00  0.00           H
ATOM   3316  CE1 PHE A 791      65.010  33.770  49.180  1.00  0.00           C
ATOM   3317  HE1 PHE A 791      64.850  33.560  48.130  1.00  0.00           H
ATOM   3318  CZ  PHE A 791      64.420  32.860  50.140  1.00  0.00           C
ATOM   3319  HZ  PHE A 791      63.790  32.050  49.830  1.00  0.00           H
ATOM   3320  CD2 PHE A 791      65.280  34.250  51.920  1.00  0.00           C
ATOM   3321  HD2 PHE A 791      65.080  34.480  52.950  1.00  0.00           H
ATOM   3322  CE2 PHE A 791      64.590  33.100  51.550  1.00  0.00           C
ATOM   3323  HE2 PHE A 791      64.040  32.400  52.160  1.00  0.00           H
ATOM   3324  C   PHE A 791      67.090  38.590  51.970  1.00  0.00           C
ATOM   3325  O   PHE A 791      67.410  38.370  53.110  1.00  0.00           O
ATOM   3326  N   ALA A 792      67.370  39.830  51.370  1.00  0.00           N
ATOM   3327  HN  ALA A 792      67.080  39.930  50.420  1.00  0.00           H
ATOM   3328  CA  ALA A 792      68.220  40.910  51.930  1.00  0.00           C
ATOM   3329  HA  ALA A 792      69.170  40.420  52.060  1.00  0.00           H
ATOM   3330  CB  ALA A 792      68.330  42.030  50.930  1.00  0.00           C
ATOM   3331  HB1 ALA A 792      67.280  42.280  50.650  1.00  0.00           H
ATOM   3332  HB2 ALA A 792      68.810  41.560  50.030  1.00  0.00           H
ATOM   3333  HB3 ALA A 792      68.970  42.810  51.370  1.00  0.00           H
ATOM   3334  C   ALA A 792      67.780  41.380  53.290  1.00  0.00           C
ATOM   3335  O   ALA A 792      68.600  41.570  54.140  1.00  0.00           O
ATOM   3336  N   VAL A 793      66.440  41.510  53.450  1.00  0.00           N
ATOM   3337  HN  VAL A 793      65.800  41.320  52.700  1.00  0.00           H
ATOM   3338  CA  VAL A 793      65.960  41.880  54.780  1.00  0.00           C
ATOM   3339  HA  VAL A 793      66.470  42.790  55.020  1.00  0.00           H
ATOM   3340  CB  VAL A 793      64.490  42.280  54.920  1.00  0.00           C
ATOM   3341  HB  VAL A 793      63.780  41.570  54.460  1.00  0.00           H
ATOM   3342  CG1 VAL A 793      64.050  42.520  56.400  1.00  0.00           C
ATOM   3343 HG11 VAL A 793      64.640  43.320  56.900  1.00  0.00           H
ATOM   3344 HG12 VAL A 793      64.110  41.560  56.950  1.00  0.00           H
ATOM   3345 HG13 VAL A 793      62.950  42.670  56.290  1.00  0.00           H
ATOM   3346  CG2 VAL A 793      64.310  43.590  53.990  1.00  0.00           C
ATOM   3347 HG21 VAL A 793      63.240  43.860  54.050  1.00  0.00           H
ATOM   3348 HG22 VAL A 793      64.560  43.420  52.920  1.00  0.00           H
ATOM   3349 HG23 VAL A 793      64.950  44.460  54.280  1.00  0.00           H
ATOM   3350  C   VAL A 793      66.300  40.890  55.870  1.00  0.00           C
ATOM   3351  O   VAL A 793      66.690  41.200  56.990  1.00  0.00           O
ATOM   3352  N   PHE A 794      65.960  39.570  55.600  1.00  0.00           N
ATOM   3353  HN  PHE A 794      65.440  39.240  54.820  1.00  0.00           H
ATOM   3354  CA  PHE A 794      66.160  38.460  56.530  1.00  0.00           C
ATOM   3355  HA  PHE A 794      65.510  38.660  57.360  1.00  0.00           H
ATOM   3356  CB  PHE A 794      65.750  37.170  55.800  1.00  0.00           C
ATOM   3357  HB1 PHE A 794      66.400  36.850  54.960  1.00  0.00           H
ATOM   3358  HB2 PHE A 794      64.830  37.310  55.210  1.00  0.00           H
ATOM   3359  CG  PHE A 794      65.580  35.870  56.690  1.00  0.00           C
ATOM   3360  CD1 PHE A 794      64.610  35.720  57.700  1.00  0.00           C
ATOM   3361  HD1 PHE A 794      63.870  36.500  57.840  1.00  0.00           H
ATOM   3362  CE1 PHE A 794      64.550  34.570  58.450  1.00  0.00           C
ATOM   3363  HE1 PHE A 794      63.920  34.480  59.320  1.00  0.00           H
ATOM   3364  CZ  PHE A 794      65.460  33.520  58.170  1.00  0.00           C
ATOM   3365  HZ  PHE A 794      65.390  32.660  58.840  1.00  0.00           H
ATOM   3366  CD2 PHE A 794      66.450  34.870  56.430  1.00  0.00           C
ATOM   3367  HD2 PHE A 794      67.270  34.960  55.730  1.00  0.00           H
ATOM   3368  CE2 PHE A 794      66.390  33.620  57.150  1.00  0.00           C
ATOM   3369  HE2 PHE A 794      67.240  32.960  57.070  1.00  0.00           H
ATOM   3370  C   PHE A 794      67.570  38.290  57.040  1.00  0.00           C
ATOM   3371  O   PHE A 794      67.920  38.110  58.180  1.00  0.00           O
ATOM   3372  N   LEU A 795      68.510  38.330  56.030  1.00  0.00           N
ATOM   3373  HN  LEU A 795      68.180  38.380  55.090  1.00  0.00           H
ATOM   3374  CA  LEU A 795      69.950  38.390  56.240  1.00  0.00           C
ATOM   3375  HA  LEU A 795      70.400  37.600  56.810  1.00  0.00           H
ATOM   3376  CB  LEU A 795      70.590  38.330  54.830  1.00  0.00           C
ATOM   3377  HB1 LEU A 795      71.650  38.690  54.890  1.00  0.00           H
ATOM   3378  HB2 LEU A 795      69.970  38.990  54.180  1.00  0.00           H
ATOM   3379  CG  LEU A 795      70.850  36.950  54.190  1.00  0.00           C
ATOM   3380  HG  LEU A 795      69.990  36.290  54.390  1.00  0.00           H
ATOM   3381  CD1 LEU A 795      70.980  37.100  52.640  1.00  0.00           C
ATOM   3382 HD11 LEU A 795      71.740  37.870  52.390  1.00  0.00           H
ATOM   3383 HD12 LEU A 795      70.040  37.360  52.100  1.00  0.00           H
ATOM   3384 HD13 LEU A 795      71.360  36.220  52.070  1.00  0.00           H
ATOM   3385  CD2 LEU A 795      72.130  36.380  54.760  1.00  0.00           C
ATOM   3386 HD21 LEU A 795      73.030  37.030  54.650  1.00  0.00           H
ATOM   3387 HD22 LEU A 795      72.420  35.450  54.240  1.00  0.00           H
ATOM   3388 HD23 LEU A 795      71.970  36.110  55.810  1.00  0.00           H
ATOM   3389  C   LEU A 795      70.340  39.640  56.960  1.00  0.00           C
ATOM   3390  O   LEU A 795      71.170  39.530  57.860  1.00  0.00           O
ATOM   3391  N   THR A 796      69.720  40.800  56.640  1.00  0.00           N
ATOM   3392  HN  THR A 796      69.130  40.850  55.850  1.00  0.00           H
ATOM   3393  CA  THR A 796      69.990  41.970  57.430  1.00  0.00           C
ATOM   3394  HA  THR A 796      71.060  42.100  57.320  1.00  0.00           H
ATOM   3395  CB  THR A 796      69.260  43.250  56.990  1.00  0.00           C
ATOM   3396  HB  THR A 796      68.170  43.140  57.150  1.00  0.00           H
ATOM   3397  OG1 THR A 796      69.640  43.510  55.620  1.00  0.00           O
ATOM   3398  HG1 THR A 796      69.260  42.790  55.130  1.00  0.00           H
ATOM   3399  CG2 THR A 796      69.710  44.530  57.700  1.00  0.00           C
ATOM   3400 HG21 THR A 796      70.800  44.700  57.530  1.00  0.00           H
ATOM   3401 HG22 THR A 796      69.540  44.450  58.800  1.00  0.00           H
ATOM   3402 HG23 THR A 796      69.320  45.440  57.200  1.00  0.00           H
ATOM   3403  C   THR A 796      69.710  41.850  58.890  1.00  0.00           C
ATOM   3404  O   THR A 796      70.460  42.290  59.710  1.00  0.00           O
ATOM   3405  N   ILE A 797      68.580  41.190  59.170  1.00  0.00           N
ATOM   3406  HN  ILE A 797      67.880  40.920  58.510  1.00  0.00           H
ATOM   3407  CA  ILE A 797      68.220  40.890  60.560  1.00  0.00           C
ATOM   3408  HA  ILE A 797      68.310  41.800  61.130  1.00  0.00           H
ATOM   3409  CB  ILE A 797      66.740  40.450  60.750  1.00  0.00           C
ATOM   3410  HB  ILE A 797      66.760  39.470  60.220  1.00  0.00           H
ATOM   3411  CG2 ILE A 797      66.400  40.230  62.260  1.00  0.00           C
ATOM   3412 HG21 ILE A 797      65.320  40.000  62.380  1.00  0.00           H
ATOM   3413 HG22 ILE A 797      66.780  41.020  62.930  1.00  0.00           H
ATOM   3414 HG23 ILE A 797      66.840  39.290  62.640  1.00  0.00           H
ATOM   3415  CG1 ILE A 797      65.720  41.480  60.260  1.00  0.00           C
ATOM   3416 HG11 ILE A 797      66.170  42.000  59.380  1.00  0.00           H
ATOM   3417 HG12 ILE A 797      65.690  42.270  61.050  1.00  0.00           H
ATOM   3418  CD  ILE A 797      64.310  41.020  60.110  1.00  0.00           C
ATOM   3419  HD1 ILE A 797      63.600  41.870  60.110  1.00  0.00           H
ATOM   3420  HD2 ILE A 797      64.030  40.450  61.010  1.00  0.00           H
ATOM   3421  HD3 ILE A 797      64.340  40.410  59.170  1.00  0.00           H
ATOM   3422  C   ILE A 797      69.180  39.920  61.250  1.00  0.00           C
ATOM   3423  O   ILE A 797      69.480  40.130  62.390  1.00  0.00           O
ATOM   3424  N   VAL A 798      69.630  38.820  60.610  1.00  0.00           N
ATOM   3425  HN  VAL A 798      69.210  38.510  59.770  1.00  0.00           H
ATOM   3426  CA  VAL A 798      70.520  37.900  61.150  1.00  0.00           C
ATOM   3427  HA  VAL A 798      70.010  37.480  62.010  1.00  0.00           H
ATOM   3428  CB  VAL A 798      70.740  36.680  60.230  1.00  0.00           C
ATOM   3429  HB  VAL A 798      71.020  37.020  59.200  1.00  0.00           H
ATOM   3430  CG1 VAL A 798      71.770  35.700  60.740  1.00  0.00           C
ATOM   3431 HG11 VAL A 798      71.270  35.370  61.670  1.00  0.00           H
ATOM   3432 HG12 VAL A 798      72.740  36.200  60.970  1.00  0.00           H
ATOM   3433 HG13 VAL A 798      72.000  34.860  60.060  1.00  0.00           H
ATOM   3434  CG2 VAL A 798      69.450  35.970  60.220  1.00  0.00           C
ATOM   3435 HG21 VAL A 798      69.450  35.130  59.500  1.00  0.00           H
ATOM   3436 HG22 VAL A 798      68.570  36.560  59.870  1.00  0.00           H
ATOM   3437 HG23 VAL A 798      69.260  35.520  61.210  1.00  0.00           H
ATOM   3438  C   VAL A 798      71.840  38.460  61.620  1.00  0.00           C
ATOM   3439  O   VAL A 798      72.370  38.120  62.610  1.00  0.00           O
ATOM   3440  N   ILE A 799      72.390  39.300  60.690  1.00  0.00           N
ATOM   3441  HN  ILE A 799      71.980  39.390  59.790  1.00  0.00           H
ATOM   3442  CA  ILE A 799      73.640  39.930  60.870  1.00  0.00           C
ATOM   3443  HA  ILE A 799      74.260  39.090  61.160  1.00  0.00           H
ATOM   3444  CB  ILE A 799      74.070  40.630  59.610  1.00  0.00           C
ATOM   3445  HB  ILE A 799      73.210  41.160  59.160  1.00  0.00           H
ATOM   3446  CG2 ILE A 799      75.220  41.660  59.760  1.00  0.00           C
ATOM   3447 HG21 ILE A 799      74.920  42.600  60.280  1.00  0.00           H
ATOM   3448 HG22 ILE A 799      75.480  42.040  58.750  1.00  0.00           H
ATOM   3449 HG23 ILE A 799      76.120  41.230  60.250  1.00  0.00           H
ATOM   3450  CG1 ILE A 799      74.510  39.520  58.690  1.00  0.00           C
ATOM   3451 HG11 ILE A 799      73.840  38.630  58.680  1.00  0.00           H
ATOM   3452 HG12 ILE A 799      75.530  39.200  59.010  1.00  0.00           H
ATOM   3453  CD  ILE A 799      74.560  39.910  57.190  1.00  0.00           C
ATOM   3454  HD1 ILE A 799      75.320  40.640  56.880  1.00  0.00           H
ATOM   3455  HD2 ILE A 799      73.600  40.390  56.920  1.00  0.00           H
ATOM   3456  HD3 ILE A 799      74.680  39.010  56.540  1.00  0.00           H
ATOM   3457  C   ILE A 799      73.650  40.940  62.000  1.00  0.00           C
ATOM   3458  O   ILE A 799      74.570  40.930  62.870  1.00  0.00           O
ATOM   3459  N   MET A 800      72.560  41.770  62.130  1.00  0.00           N
ATOM   3460  HN  MET A 800      71.730  41.750  61.590  1.00  0.00           H
ATOM   3461  CA  MET A 800      72.330  42.600  63.230  1.00  0.00           C
ATOM   3462  HA  MET A 800      73.200  43.230  63.310  1.00  0.00           H
ATOM   3463  CB  MET A 800      71.100  43.440  62.760  1.00  0.00           C
ATOM   3464  HB1 MET A 800      70.750  44.020  63.650  1.00  0.00           H
ATOM   3465  HB2 MET A 800      70.340  42.810  62.260  1.00  0.00           H
ATOM   3466  CG  MET A 800      71.490  44.520  61.720  1.00  0.00           C
ATOM   3467  HG1 MET A 800      70.570  44.680  61.110  1.00  0.00           H
ATOM   3468  HG2 MET A 800      72.270  44.210  61.000  1.00  0.00           H
ATOM   3469  SD  MET A 800      72.230  46.080  62.290  1.00  0.00           S
ATOM   3470  CE  MET A 800      74.040  45.710  61.840  1.00  0.00           C
ATOM   3471  HE1 MET A 800      74.230  45.740  60.750  1.00  0.00           H
ATOM   3472  HE2 MET A 800      74.250  44.720  62.260  1.00  0.00           H
ATOM   3473  HE3 MET A 800      74.730  46.490  62.240  1.00  0.00           H
ATOM   3474  C   MET A 800      72.030  41.960  64.580  1.00  0.00           C
ATOM   3475  O   MET A 800      72.310  42.530  65.620  1.00  0.00           O
ATOM   3476  N   VAL A 801      71.450  40.730  64.570  1.00  0.00           N
ATOM   3477  HN  VAL A 801      71.070  40.320  63.740  1.00  0.00           H
ATOM   3478  CA  VAL A 801      71.430  39.940  65.760  1.00  0.00           C
ATOM   3479  HA  VAL A 801      71.120  40.590  66.560  1.00  0.00           H
ATOM   3480  CB  VAL A 801      70.420  38.770  65.600  1.00  0.00           C
ATOM   3481  HB  VAL A 801      70.720  38.180  64.720  1.00  0.00           H
ATOM   3482  CG1 VAL A 801      70.550  37.970  66.920  1.00  0.00           C
ATOM   3483 HG11 VAL A 801      70.350  38.620  67.810  1.00  0.00           H
ATOM   3484 HG12 VAL A 801      71.470  37.360  66.900  1.00  0.00           H
ATOM   3485 HG13 VAL A 801      69.680  37.270  66.880  1.00  0.00           H
ATOM   3486  CG2 VAL A 801      69.010  39.350  65.480  1.00  0.00           C
ATOM   3487 HG21 VAL A 801      68.680  39.470  64.420  1.00  0.00           H
ATOM   3488 HG22 VAL A 801      69.030  40.350  65.960  1.00  0.00           H
ATOM   3489 HG23 VAL A 801      68.180  38.830  66.010  1.00  0.00           H
ATOM   3490  C   VAL A 801      72.810  39.450  66.150  1.00  0.00           C
ATOM   3491  O   VAL A 801      73.220  39.400  67.330  1.00  0.00           O
ATOM   3492  N   THR A 802      73.640  39.080  65.200  1.00  0.00           N
ATOM   3493  HN  THR A 802      73.370  38.970  64.240  1.00  0.00           H
ATOM   3494  CA  THR A 802      75.060  38.700  65.470  1.00  0.00           C
ATOM   3495  HA  THR A 802      75.000  37.990  66.290  1.00  0.00           H
ATOM   3496  CB  THR A 802      75.720  38.070  64.200  1.00  0.00           C
ATOM   3497  HB  THR A 802      75.830  38.870  63.420  1.00  0.00           H
ATOM   3498  OG1 THR A 802      74.910  37.120  63.470  1.00  0.00           O
ATOM   3499  HG1 THR A 802      74.110  37.560  63.190  1.00  0.00           H
ATOM   3500  CG2 THR A 802      76.960  37.340  64.530  1.00  0.00           C
ATOM   3501 HG21 THR A 802      77.650  38.050  65.030  1.00  0.00           H
ATOM   3502 HG22 THR A 802      77.650  36.970  63.740  1.00  0.00           H
ATOM   3503 HG23 THR A 802      76.770  36.460  65.190  1.00  0.00           H
ATOM   3504  C   THR A 802      75.880  39.860  65.940  1.00  0.00           C
ATOM   3505  O   THR A 802      76.680  39.740  66.870  1.00  0.00           O
ATOM   3506  N   ILE A 803      75.590  41.080  65.390  1.00  0.00           N
ATOM   3507  HN  ILE A 803      74.950  41.270  64.650  1.00  0.00           H
ATOM   3508  CA  ILE A 803      76.120  42.250  66.020  1.00  0.00           C
ATOM   3509  HA  ILE A 803      77.190  42.260  66.210  1.00  0.00           H
ATOM   3510  CB  ILE A 803      75.930  43.490  65.190  1.00  0.00           C
ATOM   3511  HB  ILE A 803      74.870  43.390  64.900  1.00  0.00           H
ATOM   3512  CG2 ILE A 803      76.300  44.830  65.950  1.00  0.00           C
ATOM   3513 HG21 ILE A 803      77.390  45.020  66.060  1.00  0.00           H
ATOM   3514 HG22 ILE A 803      75.730  44.990  66.890  1.00  0.00           H
ATOM   3515 HG23 ILE A 803      76.000  45.650  65.250  1.00  0.00           H
ATOM   3516  CG1 ILE A 803      76.830  43.240  63.900  1.00  0.00           C
ATOM   3517 HG11 ILE A 803      76.560  43.970  63.120  1.00  0.00           H
ATOM   3518 HG12 ILE A 803      76.590  42.210  63.580  1.00  0.00           H
ATOM   3519  CD  ILE A 803      78.330  43.460  64.060  1.00  0.00           C
ATOM   3520  HD1 ILE A 803      78.320  44.560  64.150  1.00  0.00           H
ATOM   3521  HD2 ILE A 803      79.020  43.240  63.210  1.00  0.00           H
ATOM   3522  HD3 ILE A 803      78.710  42.910  64.950  1.00  0.00           H
ATOM   3523  C   ILE A 803      75.740  42.520  67.420  1.00  0.00           C
ATOM   3524  O   ILE A 803      76.530  42.820  68.250  1.00  0.00           O
ATOM   3525  N   ASP A 804      74.440  42.390  67.760  1.00  0.00           N
ATOM   3526  HN  ASP A 804      73.780  42.240  67.020  1.00  0.00           H
ATOM   3527  CA  ASP A 804      73.920  42.530  69.100  1.00  0.00           C
ATOM   3528  HA  ASP A 804      74.160  43.460  69.590  1.00  0.00           H
ATOM   3529  CB  ASP A 804      72.300  42.460  69.000  1.00  0.00           C
ATOM   3530  HB1 ASP A 804      72.050  41.480  68.540  1.00  0.00           H
ATOM   3531  HB2 ASP A 804      71.990  43.330  68.370  1.00  0.00           H
ATOM   3532  CG  ASP A 804      71.670  42.570  70.390  1.00  0.00           C
ATOM   3533  OD1 ASP A 804      71.030  41.570  70.840  1.00  0.00           O
ATOM   3534  OD2 ASP A 804      71.720  43.650  71.040  1.00  0.00           O
ATOM   3535  C   ASP A 804      74.640  41.520  70.040  1.00  0.00           C
ATOM   3536  O   ASP A 804      75.260  41.880  71.070  1.00  0.00           O
ATOM   3537  N   TYR A 805      74.670  40.290  69.590  1.00  0.00           N
ATOM   3538  HN  TYR A 805      74.220  40.110  68.720  1.00  0.00           H
ATOM   3539  CA  TYR A 805      75.380  39.210  70.340  1.00  0.00           C
ATOM   3540  HA  TYR A 805      74.960  39.030  71.320  1.00  0.00           H
ATOM   3541  CB  TYR A 805      75.100  37.940  69.450  1.00  0.00           C
ATOM   3542  HB1 TYR A 805      75.680  37.990  68.500  1.00  0.00           H
ATOM   3543  HB2 TYR A 805      74.000  37.890  69.330  1.00  0.00           H
ATOM   3544  CG  TYR A 805      75.520  36.640  70.070  1.00  0.00           C
ATOM   3545  CD1 TYR A 805      76.740  35.960  69.620  1.00  0.00           C
ATOM   3546  HD1 TYR A 805      77.290  36.370  68.780  1.00  0.00           H
ATOM   3547  CE1 TYR A 805      77.190  34.780  70.230  1.00  0.00           C
ATOM   3548  HE1 TYR A 805      77.980  34.140  69.860  1.00  0.00           H
ATOM   3549  CZ  TYR A 805      76.450  34.300  71.360  1.00  0.00           C
ATOM   3550  OH  TYR A 805      76.810  33.070  71.910  1.00  0.00           O
ATOM   3551  HH  TYR A 805      77.690  32.910  71.560  1.00  0.00           H
ATOM   3552  CD2 TYR A 805      74.820  36.090  71.110  1.00  0.00           C
ATOM   3553  HD2 TYR A 805      73.900  36.480  71.490  1.00  0.00           H
ATOM   3554  CE2 TYR A 805      75.370  34.960  71.790  1.00  0.00           C
ATOM   3555  HE2 TYR A 805      74.870  34.470  72.610  1.00  0.00           H
ATOM   3556  C   TYR A 805      76.920  39.430  70.520  1.00  0.00           C
ATOM   3557  O   TYR A 805      77.500  39.160  71.590  1.00  0.00           O
ATOM   3558  N   LEU A 806      77.640  39.890  69.450  1.00  0.00           N
ATOM   3559  HN  LEU A 806      77.220  39.970  68.550  1.00  0.00           H
ATOM   3560  CA  LEU A 806      79.060  40.280  69.580  1.00  0.00           C
ATOM   3561  HA  LEU A 806      79.640  39.460  70.000  1.00  0.00           H
ATOM   3562  CB  LEU A 806      79.600  40.670  68.080  1.00  0.00           C
ATOM   3563  HB1 LEU A 806      80.410  41.440  68.100  1.00  0.00           H
ATOM   3564  HB2 LEU A 806      78.790  41.310  67.680  1.00  0.00           H
ATOM   3565  CG  LEU A 806      79.840  39.510  67.170  1.00  0.00           C
ATOM   3566  HG  LEU A 806      79.010  38.810  67.300  1.00  0.00           H
ATOM   3567  CD1 LEU A 806      79.880  39.820  65.670  1.00  0.00           C
ATOM   3568 HD11 LEU A 806      78.930  40.260  65.280  1.00  0.00           H
ATOM   3569 HD12 LEU A 806      80.260  38.850  65.270  1.00  0.00           H
ATOM   3570 HD13 LEU A 806      80.680  40.530  65.370  1.00  0.00           H
ATOM   3571  CD2 LEU A 806      81.210  38.770  67.550  1.00  0.00           C
ATOM   3572 HD21 LEU A 806      81.040  38.380  68.580  1.00  0.00           H
ATOM   3573 HD22 LEU A 806      82.010  39.550  67.590  1.00  0.00           H
ATOM   3574 HD23 LEU A 806      81.450  38.000  66.790  1.00  0.00           H
ATOM   3575  C   LEU A 806      79.260  41.550  70.490  1.00  0.00           C
ATOM   3576  O   LEU A 806      80.070  41.600  71.460  1.00  0.00           O
ATOM   3577  N   VAL A 807      78.530  42.640  70.160  1.00  0.00           N
ATOM   3578  HN  VAL A 807      77.830  42.600  69.450  1.00  0.00           H
ATOM   3579  CA  VAL A 807      78.770  43.950  70.720  1.00  0.00           C
ATOM   3580  HA  VAL A 807      79.840  44.030  70.690  1.00  0.00           H
ATOM   3581  CB  VAL A 807      78.320  45.020  69.690  1.00  0.00           C
ATOM   3582  HB  VAL A 807      77.270  44.860  69.370  1.00  0.00           H
ATOM   3583  CG1 VAL A 807      78.530  46.400  70.200  1.00  0.00           C
ATOM   3584 HG11 VAL A 807      79.520  46.600  70.670  1.00  0.00           H
ATOM   3585 HG12 VAL A 807      77.850  46.610  71.060  1.00  0.00           H
ATOM   3586 HG13 VAL A 807      78.300  47.200  69.460  1.00  0.00           H
ATOM   3587  CG2 VAL A 807      79.230  44.850  68.450  1.00  0.00           C
ATOM   3588 HG21 VAL A 807      78.940  43.940  67.910  1.00  0.00           H
ATOM   3589 HG22 VAL A 807      80.320  44.830  68.670  1.00  0.00           H
ATOM   3590 HG23 VAL A 807      78.880  45.620  67.730  1.00  0.00           H
ATOM   3591  C   VAL A 807      78.410  44.170  72.200  1.00  0.00           C
ATOM   3592  O   VAL A 807      79.080  45.000  72.810  1.00  0.00           O
ATOM   3593  N   GLY A 808      77.380  43.450  72.690  1.00  0.00           N
ATOM   3594  HN  GLY A 808      76.890  42.860  72.060  1.00  0.00           H
ATOM   3595  CA  GLY A 808      77.040  43.530  74.080  1.00  0.00           C
ATOM   3596  HA1 GLY A 808      77.960  43.360  74.630  1.00  0.00           H
ATOM   3597  HA2 GLY A 808      76.300  42.760  74.230  1.00  0.00           H
ATOM   3598  C   GLY A 808      76.490  44.840  74.630  1.00  0.00           C
ATOM   3599  O   GLY A 808      76.700  45.300  75.800  1.00  0.00           O
ATOM   3600  N   VAL A 809      75.660  45.470  73.780  1.00  0.00           N
ATOM   3601  HN  VAL A 809      75.230  44.930  73.060  1.00  0.00           H
ATOM   3602  CA  VAL A 809      75.250  46.860  74.010  1.00  0.00           C
ATOM   3603  HA  VAL A 809      75.550  47.170  75.010  1.00  0.00           H
ATOM   3604  CB  VAL A 809      75.800  47.920  72.980  1.00  0.00           C
ATOM   3605  HB  VAL A 809      75.730  47.620  71.910  1.00  0.00           H
ATOM   3606  CG1 VAL A 809      74.930  49.200  73.080  1.00  0.00           C
ATOM   3607 HG11 VAL A 809      75.110  49.680  74.060  1.00  0.00           H
ATOM   3608 HG12 VAL A 809      73.860  49.150  72.800  1.00  0.00           H
ATOM   3609 HG13 VAL A 809      75.320  49.830  72.250  1.00  0.00           H
ATOM   3610  CG2 VAL A 809      77.360  48.230  73.250  1.00  0.00           C
ATOM   3611 HG21 VAL A 809      77.670  49.080  72.600  1.00  0.00           H
ATOM   3612 HG22 VAL A 809      77.930  47.330  72.950  1.00  0.00           H
ATOM   3613 HG23 VAL A 809      77.500  48.360  74.340  1.00  0.00           H
ATOM   3614  C   VAL A 809      73.730  46.790  73.940  1.00  0.00           C
ATOM   3615  O   VAL A 809      73.260  46.390  72.880  1.00  0.00           O
ATOM   3616  N   PRO A 810      72.970  46.980  74.980  1.00  0.00           N
ATOM   3617  CD  PRO A 810      73.400  47.660  76.250  1.00  0.00           C
ATOM   3618  HD1 PRO A 810      73.720  48.700  76.020  1.00  0.00           H
ATOM   3619  HD2 PRO A 810      74.190  47.130  76.810  1.00  0.00           H
ATOM   3620  CA  PRO A 810      71.470  47.010  74.880  1.00  0.00           C
ATOM   3621  HA  PRO A 810      71.080  45.990  74.920  1.00  0.00           H
ATOM   3622  CB  PRO A 810      71.050  47.770  76.120  1.00  0.00           C
ATOM   3623  HB1 PRO A 810      70.050  47.420  76.460  1.00  0.00           H
ATOM   3624  HB2 PRO A 810      70.920  48.830  75.810  1.00  0.00           H
ATOM   3625  CG  PRO A 810      72.190  47.630  77.130  1.00  0.00           C
ATOM   3626  HG1 PRO A 810      72.360  48.520  77.770  1.00  0.00           H
ATOM   3627  HG2 PRO A 810      72.050  46.780  77.850  1.00  0.00           H
ATOM   3628  C   PRO A 810      70.720  47.610  73.700  1.00  0.00           C
ATOM   3629  O   PRO A 810      71.090  48.630  73.160  1.00  0.00           O
ATOM   3630  N   SER A 811      69.560  47.090  73.360  1.00  0.00           N
ATOM   3631  HN  SER A 811      69.480  46.140  73.660  1.00  0.00           H
ATOM   3632  CA  SER A 811      68.680  47.700  72.370  1.00  0.00           C
ATOM   3633  HA  SER A 811      68.660  48.760  72.560  1.00  0.00           H
ATOM   3634  CB  SER A 811      69.050  47.470  70.910  1.00  0.00           C
ATOM   3635  HB1 SER A 811      70.060  47.900  70.730  1.00  0.00           H
ATOM   3636  HB2 SER A 811      68.210  47.890  70.310  1.00  0.00           H
ATOM   3637  OG  SER A 811      69.340  46.100  70.650  1.00  0.00           O
ATOM   3638  HG1 SER A 811      70.240  46.010  70.340  1.00  0.00           H
ATOM   3639  C   SER A 811      67.330  47.100  72.490  1.00  0.00           C
ATOM   3640  O   SER A 811      67.320  45.870  72.500  1.00  0.00           O
ATOM   3641  N   PRO A 812      66.250  47.780  72.680  1.00  0.00           N
ATOM   3642  CD  PRO A 812      66.100  49.250  72.490  1.00  0.00           C
ATOM   3643  HD1 PRO A 812      66.920  49.800  71.970  1.00  0.00           H
ATOM   3644  HD2 PRO A 812      66.130  49.730  73.500  1.00  0.00           H
ATOM   3645  CA  PRO A 812      64.910  47.160  72.870  1.00  0.00           C
ATOM   3646  HA  PRO A 812      64.930  46.700  73.840  1.00  0.00           H
ATOM   3647  CB  PRO A 812      63.910  48.290  72.590  1.00  0.00           C
ATOM   3648  HB1 PRO A 812      63.630  48.570  73.640  1.00  0.00           H
ATOM   3649  HB2 PRO A 812      62.950  48.070  72.080  1.00  0.00           H
ATOM   3650  CG  PRO A 812      64.680  49.430  72.010  1.00  0.00           C
ATOM   3651  HG1 PRO A 812      64.690  49.230  70.920  1.00  0.00           H
ATOM   3652  HG2 PRO A 812      64.190  50.410  72.200  1.00  0.00           H
ATOM   3653  C   PRO A 812      64.670  46.000  71.850  1.00  0.00           C
ATOM   3654  O   PRO A 812      64.900  46.200  70.620  1.00  0.00           O
ATOM   3655  N   LYS A 813      64.180  44.920  72.370  1.00  0.00           N
ATOM   3656  HN  LYS A 813      64.290  44.700  73.330  1.00  0.00           H
ATOM   3657  CA  LYS A 813      63.840  43.730  71.590  1.00  0.00           C
ATOM   3658  HA  LYS A 813      64.110  43.760  70.550  1.00  0.00           H
ATOM   3659  CB  LYS A 813      64.320  42.450  72.320  1.00  0.00           C
ATOM   3660  HB1 LYS A 813      64.160  41.590  71.630  1.00  0.00           H
ATOM   3661  HB2 LYS A 813      63.650  42.360  73.200  1.00  0.00           H
ATOM   3662  CG  LYS A 813      65.840  42.400  72.650  1.00  0.00           C
ATOM   3663  HG1 LYS A 813      66.130  41.390  72.980  1.00  0.00           H
ATOM   3664  HG2 LYS A 813      65.980  43.170  73.430  1.00  0.00           H
ATOM   3665  CD  LYS A 813      66.530  42.840  71.370  1.00  0.00           C
ATOM   3666  HD1 LYS A 813      66.390  43.900  71.100  1.00  0.00           H
ATOM   3667  HD2 LYS A 813      66.110  42.250  70.520  1.00  0.00           H
ATOM   3668  CE  LYS A 813      68.100  42.620  71.360  1.00  0.00           C
ATOM   3669  HE1 LYS A 813      68.450  42.510  70.310  1.00  0.00           H
ATOM   3670  HE2 LYS A 813      68.320  41.670  71.880  1.00  0.00           H
ATOM   3671  NZ  LYS A 813      68.880  43.640  72.000  1.00  0.00           N
ATOM   3672  HZ1 LYS A 813      68.740  44.620  71.670  1.00  0.00           H
ATOM   3673  HZ2 LYS A 813      69.880  43.380  72.140  1.00  0.00           H
ATOM   3674  HZ3 LYS A 813      68.570  43.640  72.990  1.00  0.00           H
ATOM   3675  C   LYS A 813      62.290  43.830  71.580  1.00  0.00           C
ATOM   3676  O   LYS A 813      61.590  44.280  72.490  1.00  0.00           O
ATOM   3677  N   LEU A 814      61.620  43.340  70.500  1.00  0.00           N
ATOM   3678  HN  LEU A 814      62.100  42.900  69.750  1.00  0.00           H
ATOM   3679  CA  LEU A 814      60.180  43.270  70.300  1.00  0.00           C
ATOM   3680  HA  LEU A 814      59.790  44.260  70.490  1.00  0.00           H
ATOM   3681  CB  LEU A 814      59.700  42.820  68.860  1.00  0.00           C
ATOM   3682  HB1 LEU A 814      60.110  41.790  68.820  1.00  0.00           H
ATOM   3683  HB2 LEU A 814      60.160  43.460  68.070  1.00  0.00           H
ATOM   3684  CG  LEU A 814      58.180  42.730  68.470  1.00  0.00           C
ATOM   3685  HG  LEU A 814      57.720  42.090  69.250  1.00  0.00           H
ATOM   3686  CD1 LEU A 814      57.480  44.130  68.470  1.00  0.00           C
ATOM   3687 HD11 LEU A 814      57.640  44.490  69.510  1.00  0.00           H
ATOM   3688 HD12 LEU A 814      56.410  44.210  68.210  1.00  0.00           H
ATOM   3689 HD13 LEU A 814      58.010  44.780  67.740  1.00  0.00           H
ATOM   3690  CD2 LEU A 814      57.840  42.050  67.040  1.00  0.00           C
ATOM   3691 HD21 LEU A 814      58.240  41.020  66.980  1.00  0.00           H
ATOM   3692 HD22 LEU A 814      58.320  42.740  66.320  1.00  0.00           H
ATOM   3693 HD23 LEU A 814      56.750  41.930  66.960  1.00  0.00           H
ATOM   3694  C   LEU A 814      59.550  42.420  71.310  1.00  0.00           C
ATOM   3695  O   LEU A 814      60.040  41.300  71.610  1.00  0.00           O
ATOM   3696  N   HSD A 815      58.450  42.890  71.940  1.00  0.00           N
ATOM   3697  HN  HSD A 815      58.270  43.860  71.790  1.00  0.00           H
ATOM   3698  CA  HSD A 815      57.630  42.060  72.790  1.00  0.00           C
ATOM   3699  HA  HSD A 815      58.260  41.300  73.240  1.00  0.00           H
ATOM   3700  CB  HSD A 815      56.940  42.780  74.020  1.00  0.00           C
ATOM   3701  HB1 HSD A 815      55.990  42.320  74.350  1.00  0.00           H
ATOM   3702  HB2 HSD A 815      56.820  43.880  73.860  1.00  0.00           H
ATOM   3703  ND1 HSD A 815      57.890  41.730  76.100  1.00  0.00           N
ATOM   3704  HD1 HSD A 815      57.410  40.850  76.100  1.00  0.00           H
ATOM   3705  CG  HSD A 815      57.920  42.770  75.190  1.00  0.00           C
ATOM   3706  CE1 HSD A 815      58.690  42.070  77.150  1.00  0.00           C
ATOM   3707  HE1 HSD A 815      58.770  41.460  78.060  1.00  0.00           H
ATOM   3708  NE2 HSD A 815      59.220  43.210  76.940  1.00  0.00           N
ATOM   3709  CD2 HSD A 815      58.770  43.650  75.710  1.00  0.00           C
ATOM   3710  HD2 HSD A 815      59.080  44.620  75.340  1.00  0.00           H
ATOM   3711  C   HSD A 815      56.540  41.420  71.890  1.00  0.00           C
ATOM   3712  O   HSD A 815      55.440  41.980  71.630  1.00  0.00           O
ATOM   3713  N   VAL A 816      56.800  40.140  71.480  1.00  0.00           N
ATOM   3714  HN  VAL A 816      57.640  39.690  71.790  1.00  0.00           H
ATOM   3715  CA  VAL A 816      55.870  39.250  70.890  1.00  0.00           C
ATOM   3716  HA  VAL A 816      55.210  39.810  70.250  1.00  0.00           H
ATOM   3717  CB  VAL A 816      56.560  38.140  70.020  1.00  0.00           C
ATOM   3718  HB  VAL A 816      57.210  37.470  70.620  1.00  0.00           H
ATOM   3719  CG1 VAL A 816      55.420  37.180  69.530  1.00  0.00           C
ATOM   3720 HG11 VAL A 816      55.900  36.270  69.120  1.00  0.00           H
ATOM   3721 HG12 VAL A 816      54.850  37.710  68.730  1.00  0.00           H
ATOM   3722 HG13 VAL A 816      54.790  36.880  70.390  1.00  0.00           H
ATOM   3723  CG2 VAL A 816      57.500  38.790  69.010  1.00  0.00           C
ATOM   3724 HG21 VAL A 816      58.020  39.700  69.340  1.00  0.00           H
ATOM   3725 HG22 VAL A 816      56.860  39.200  68.200  1.00  0.00           H
ATOM   3726 HG23 VAL A 816      58.010  37.940  68.500  1.00  0.00           H
ATOM   3727  C   VAL A 816      55.130  38.720  72.160  1.00  0.00           C
ATOM   3728  O   VAL A 816      55.800  38.330  73.050  1.00  0.00           O
ATOM   3729  N   PRO A 817      53.800  38.660  72.190  1.00  0.00           N
ATOM   3730  CD  PRO A 817      52.990  39.300  71.130  1.00  0.00           C
ATOM   3731  HD1 PRO A 817      53.140  38.710  70.210  1.00  0.00           H
ATOM   3732  HD2 PRO A 817      53.230  40.380  71.010  1.00  0.00           H
ATOM   3733  CA  PRO A 817      52.980  37.860  73.130  1.00  0.00           C
ATOM   3734  HA  PRO A 817      52.900  38.420  74.050  1.00  0.00           H
ATOM   3735  CB  PRO A 817      51.630  37.890  72.390  1.00  0.00           C
ATOM   3736  HB1 PRO A 817      50.760  37.910  73.080  1.00  0.00           H
ATOM   3737  HB2 PRO A 817      51.520  37.120  71.610  1.00  0.00           H
ATOM   3738  CG  PRO A 817      51.540  39.160  71.560  1.00  0.00           C
ATOM   3739  HG1 PRO A 817      50.710  39.170  70.830  1.00  0.00           H
ATOM   3740  HG2 PRO A 817      51.250  40.010  72.230  1.00  0.00           H
ATOM   3741  C   PRO A 817      53.430  36.510  73.640  1.00  0.00           C
ATOM   3742  O   PRO A 817      53.800  35.670  72.840  1.00  0.00           O
ATOM   3743  N   GLU A 818      53.300  36.190  74.970  1.00  0.00           N
ATOM   3744  HN  GLU A 818      53.040  36.790  75.730  1.00  0.00           H
ATOM   3745  CA  GLU A 818      53.680  34.820  75.390  1.00  0.00           C
ATOM   3746  HA  GLU A 818      54.240  34.270  74.670  1.00  0.00           H
ATOM   3747  CB  GLU A 818      54.580  34.880  76.670  1.00  0.00           C
ATOM   3748  HB1 GLU A 818      54.870  33.880  77.070  1.00  0.00           H
ATOM   3749  HB2 GLU A 818      53.960  35.270  77.500  1.00  0.00           H
ATOM   3750  CG  GLU A 818      55.930  35.650  76.470  1.00  0.00           C
ATOM   3751  HG1 GLU A 818      55.580  36.720  76.470  1.00  0.00           H
ATOM   3752  HG2 GLU A 818      56.400  35.300  75.530  1.00  0.00           H
ATOM   3753  CD  GLU A 818      56.930  35.320  77.610  1.00  0.00           C
ATOM   3754  OE1 GLU A 818      56.450  35.430  78.810  1.00  0.00           O
ATOM   3755  OE2 GLU A 818      58.120  35.080  77.390  1.00  0.00           O
ATOM   3756  C   GLU A 818      52.450  34.040  75.760  1.00  0.00           C
ATOM   3757  O   GLU A 818      52.590  32.870  76.060  1.00  0.00           O
ATOM   3758  N   LYS A 819      51.200  34.640  75.710  1.00  0.00           N
ATOM   3759  HN  LYS A 819      51.020  35.600  75.480  1.00  0.00           H
ATOM   3760  CA  LYS A 819      50.070  33.920  76.260  1.00  0.00           C
ATOM   3761  HA  LYS A 819      50.210  32.910  75.930  1.00  0.00           H
ATOM   3762  CB  LYS A 819      49.900  34.160  77.780  1.00  0.00           C
ATOM   3763  HB1 LYS A 819      50.780  33.750  78.330  1.00  0.00           H
ATOM   3764  HB2 LYS A 819      49.060  33.540  78.180  1.00  0.00           H
ATOM   3765  CG  LYS A 819      49.790  35.660  78.190  1.00  0.00           C
ATOM   3766  HG1 LYS A 819      48.870  36.190  77.880  1.00  0.00           H
ATOM   3767  HG2 LYS A 819      50.580  36.270  77.730  1.00  0.00           H
ATOM   3768  CD  LYS A 819      49.870  35.820  79.670  1.00  0.00           C
ATOM   3769  HD1 LYS A 819      50.790  35.400  80.120  1.00  0.00           H
ATOM   3770  HD2 LYS A 819      49.120  35.200  80.210  1.00  0.00           H
ATOM   3771  CE  LYS A 819      49.710  37.290  80.030  1.00  0.00           C
ATOM   3772  HE1 LYS A 819      48.770  37.750  79.630  1.00  0.00           H
ATOM   3773  HE2 LYS A 819      50.480  37.960  79.590  1.00  0.00           H
ATOM   3774  NZ  LYS A 819      49.650  37.440  81.510  1.00  0.00           N
ATOM   3775  HZ1 LYS A 819      50.430  36.840  81.860  1.00  0.00           H
ATOM   3776  HZ2 LYS A 819      48.710  37.160  81.850  1.00  0.00           H
ATOM   3777  HZ3 LYS A 819      49.880  38.420  81.780  1.00  0.00           H
ATOM   3778  C   LYS A 819      48.800  34.240  75.480  1.00  0.00           C
ATOM   3779  O   LYS A 819      48.570  35.430  75.130  1.00  0.00           O
ATOM   3780  N   PHE A 820      47.940  33.250  75.310  1.00  0.00           N
ATOM   3781  HN  PHE A 820      48.180  32.330  75.640  1.00  0.00           H
ATOM   3782  CA  PHE A 820      46.500  33.540  75.090  1.00  0.00           C
ATOM   3783  HA  PHE A 820      46.350  34.580  74.860  1.00  0.00           H
ATOM   3784  CB  PHE A 820      45.760  32.540  74.150  1.00  0.00           C
ATOM   3785  HB1 PHE A 820      44.670  32.750  74.190  1.00  0.00           H
ATOM   3786  HB2 PHE A 820      46.010  31.510  74.490  1.00  0.00           H
ATOM   3787  CG  PHE A 820      46.240  32.640  72.750  1.00  0.00           C
ATOM   3788  CD1 PHE A 820      47.480  32.100  72.400  1.00  0.00           C
ATOM   3789  HD1 PHE A 820      47.950  31.490  73.150  1.00  0.00           H
ATOM   3790  CE1 PHE A 820      47.810  32.000  71.120  1.00  0.00           C
ATOM   3791  HE1 PHE A 820      48.700  31.420  70.890  1.00  0.00           H
ATOM   3792  CZ  PHE A 820      47.090  32.600  70.080  1.00  0.00           C
ATOM   3793  HZ  PHE A 820      47.420  32.450  69.060  1.00  0.00           H
ATOM   3794  CD2 PHE A 820      45.410  33.130  71.730  1.00  0.00           C
ATOM   3795  HD2 PHE A 820      44.430  33.480  72.060  1.00  0.00           H
ATOM   3796  CE2 PHE A 820      45.830  33.160  70.380  1.00  0.00           C
ATOM   3797  HE2 PHE A 820      45.310  33.710  69.610  1.00  0.00           H
ATOM   3798  C   PHE A 820      45.850  33.400  76.480  1.00  0.00           C
ATOM   3799  O   PHE A 820      45.780  32.290  77.040  1.00  0.00           O
ATOM   3800  N   GLU A 821      45.370  34.430  77.170  1.00  0.00           N
ATOM   3801  HN  GLU A 821      45.460  35.390  76.900  1.00  0.00           H
ATOM   3802  CA  GLU A 821      44.590  34.220  78.380  1.00  0.00           C
ATOM   3803  HA  GLU A 821      45.170  33.550  78.980  1.00  0.00           H
ATOM   3804  CB  GLU A 821      44.700  35.530  79.250  1.00  0.00           C
ATOM   3805  HB1 GLU A 821      44.000  35.300  80.080  1.00  0.00           H
ATOM   3806  HB2 GLU A 821      44.290  36.450  78.780  1.00  0.00           H
ATOM   3807  CG  GLU A 821      46.170  35.670  79.800  1.00  0.00           C
ATOM   3808  HG1 GLU A 821      46.660  36.420  79.140  1.00  0.00           H
ATOM   3809  HG2 GLU A 821      46.710  34.700  79.740  1.00  0.00           H
ATOM   3810  CD  GLU A 821      46.210  36.070  81.280  1.00  0.00           C
ATOM   3811  OE1 GLU A 821      45.470  35.500  82.140  1.00  0.00           O
ATOM   3812  OE2 GLU A 821      46.960  36.960  81.710  1.00  0.00           O
ATOM   3813  C   GLU A 821      43.120  33.740  78.210  1.00  0.00           C
ATOM   3814  O   GLU A 821      42.430  34.060  77.210  1.00  0.00           O
ATOM   3815  N   PRO A 822      42.510  33.070  79.190  1.00  0.00           N
ATOM   3816  CD  PRO A 822      43.190  32.450  80.320  1.00  0.00           C
ATOM   3817  HD1 PRO A 822      43.690  33.170  81.020  1.00  0.00           H
ATOM   3818  HD2 PRO A 822      43.950  31.730  79.970  1.00  0.00           H
ATOM   3819  CA  PRO A 822      41.040  33.230  79.470  1.00  0.00           C
ATOM   3820  HA  PRO A 822      40.570  32.480  78.840  1.00  0.00           H
ATOM   3821  CB  PRO A 822      40.910  32.630  80.860  1.00  0.00           C
ATOM   3822  HB1 PRO A 822      40.050  31.960  81.080  1.00  0.00           H
ATOM   3823  HB2 PRO A 822      40.970  33.440  81.620  1.00  0.00           H
ATOM   3824  CG  PRO A 822      42.030  31.670  81.030  1.00  0.00           C
ATOM   3825  HG1 PRO A 822      42.300  31.550  82.090  1.00  0.00           H
ATOM   3826  HG2 PRO A 822      41.870  30.750  80.420  1.00  0.00           H
ATOM   3827  C   PRO A 822      40.430  34.620  79.300  1.00  0.00           C
ATOM   3828  O   PRO A 822      40.860  35.580  79.910  1.00  0.00           O
ATOM   3829  N   THR A 823      39.340  34.720  78.540  1.00  0.00           N
ATOM   3830  HN  THR A 823      38.890  34.010  78.000  1.00  0.00           H
ATOM   3831  CA  THR A 823      38.630  35.970  78.250  1.00  0.00           C
ATOM   3832  HA  THR A 823      39.310  36.750  77.960  1.00  0.00           H
ATOM   3833  CB  THR A 823      37.570  35.770  77.140  1.00  0.00           C
ATOM   3834  HB  THR A 823      36.870  34.960  77.420  1.00  0.00           H
ATOM   3835  OG1 THR A 823      38.200  35.360  75.920  1.00  0.00           O
ATOM   3836  HG1 THR A 823      37.540  34.840  75.450  1.00  0.00           H
ATOM   3837  CG2 THR A 823      36.820  37.020  76.820  1.00  0.00           C
ATOM   3838 HG21 THR A 823      36.260  36.730  75.900  1.00  0.00           H
ATOM   3839 HG22 THR A 823      37.500  37.850  76.580  1.00  0.00           H
ATOM   3840 HG23 THR A 823      36.110  37.330  77.610  1.00  0.00           H
ATOM   3841  C   THR A 823      37.940  36.420  79.580  1.00  0.00           C
ATOM   3842  O   THR A 823      37.380  35.610  80.280  1.00  0.00           O
ATOM   3843  N   HSD A 824      37.990  37.660  79.990  1.00  0.00           N
ATOM   3844  HN  HSD A 824      38.640  38.280  79.550  1.00  0.00           H
ATOM   3845  CA  HSD A 824      37.190  38.150  81.150  1.00  0.00           C
ATOM   3846  HA  HSD A 824      37.590  37.510  81.930  1.00  0.00           H
ATOM   3847  CB  HSD A 824      37.560  39.600  81.530  1.00  0.00           C
ATOM   3848  HB1 HSD A 824      37.340  40.270  80.670  1.00  0.00           H
ATOM   3849  HB2 HSD A 824      38.660  39.740  81.660  1.00  0.00           H
ATOM   3850  ND1 HSD A 824      37.360  39.920  84.030  1.00  0.00           N
ATOM   3851  HD1 HSD A 824      38.160  39.320  84.130  1.00  0.00           H
ATOM   3852  CG  HSD A 824      36.830  40.100  82.800  1.00  0.00           C
ATOM   3853  CE1 HSD A 824      36.610  40.610  84.940  1.00  0.00           C
ATOM   3854  HE1 HSD A 824      36.710  40.460  86.010  1.00  0.00           H
ATOM   3855  NE2 HSD A 824      35.640  41.250  84.330  1.00  0.00           N
ATOM   3856  CD2 HSD A 824      35.700  40.890  82.970  1.00  0.00           C
ATOM   3857  HD2 HSD A 824      35.120  41.460  82.260  1.00  0.00           H
ATOM   3858  C   HSD A 824      35.660  38.120  80.860  1.00  0.00           C
ATOM   3859  O   HSD A 824      35.350  38.420  79.730  1.00  0.00           O
ATOM   3860  N   PRO A 825      34.770  37.770  81.810  1.00  0.00           N
ATOM   3861  CD  PRO A 825      35.170  37.040  83.000  1.00  0.00           C
ATOM   3862  HD1 PRO A 825      35.670  37.800  83.650  1.00  0.00           H
ATOM   3863  HD2 PRO A 825      35.720  36.090  82.780  1.00  0.00           H
ATOM   3864  CA  PRO A 825      33.330  38.010  81.740  1.00  0.00           C
ATOM   3865  HA  PRO A 825      33.020  37.170  81.140  1.00  0.00           H
ATOM   3866  CB  PRO A 825      32.860  37.740  83.180  1.00  0.00           C
ATOM   3867  HB1 PRO A 825      31.860  37.250  83.250  1.00  0.00           H
ATOM   3868  HB2 PRO A 825      32.720  38.650  83.810  1.00  0.00           H
ATOM   3869  CG  PRO A 825      33.960  36.770  83.750  1.00  0.00           C
ATOM   3870  HG1 PRO A 825      34.040  37.060  84.830  1.00  0.00           H
ATOM   3871  HG2 PRO A 825      33.600  35.720  83.730  1.00  0.00           H
ATOM   3872  C   PRO A 825      32.840  39.290  80.980  1.00  0.00           C
ATOM   3873  O   PRO A 825      33.190  40.450  81.340  1.00  0.00           O
ATOM   3874  N   GLU A 826      31.980  39.060  79.940  1.00  0.00           N
ATOM   3875  HN  GLU A 826      31.700  38.150  79.680  1.00  0.00           H
ATOM   3876  CA  GLU A 826      31.340  40.050  79.110  1.00  0.00           C
ATOM   3877  HA  GLU A 826      30.690  39.560  78.400  1.00  0.00           H
ATOM   3878  CB  GLU A 826      30.460  41.090  79.900  1.00  0.00           C
ATOM   3879  HB1 GLU A 826      30.010  41.690  79.090  1.00  0.00           H
ATOM   3880  HB2 GLU A 826      31.080  41.770  80.530  1.00  0.00           H
ATOM   3881  CG  GLU A 826      29.280  40.510  80.720  1.00  0.00           C
ATOM   3882  HG1 GLU A 826      29.600  39.790  81.500  1.00  0.00           H
ATOM   3883  HG2 GLU A 826      28.610  39.930  80.050  1.00  0.00           H
ATOM   3884  CD  GLU A 826      28.510  41.590  81.440  1.00  0.00           C
ATOM   3885  OE1 GLU A 826      27.280  41.560  81.500  1.00  0.00           O
ATOM   3886  OE2 GLU A 826      29.200  42.490  82.010  1.00  0.00           O
ATOM   3887  C   GLU A 826      32.350  40.760  78.200  1.00  0.00           C
ATOM   3888  O   GLU A 826      32.220  41.970  78.010  1.00  0.00           O
ATOM   3889  N   ARG A 827      33.350  40.150  77.630  1.00  0.00           N
ATOM   3890  HN  ARG A 827      33.440  39.170  77.800  1.00  0.00           H
ATOM   3891  CA  ARG A 827      34.350  40.740  76.660  1.00  0.00           C
ATOM   3892  HA  ARG A 827      34.020  41.710  76.350  1.00  0.00           H
ATOM   3893  CB  ARG A 827      35.870  40.780  77.170  1.00  0.00           C
ATOM   3894  HB1 ARG A 827      36.520  41.190  76.380  1.00  0.00           H
ATOM   3895  HB2 ARG A 827      36.150  39.720  77.290  1.00  0.00           H
ATOM   3896  CG  ARG A 827      36.170  41.410  78.550  1.00  0.00           C
ATOM   3897  HG1 ARG A 827      37.260  41.390  78.710  1.00  0.00           H
ATOM   3898  HG2 ARG A 827      35.670  40.720  79.270  1.00  0.00           H
ATOM   3899  CD  ARG A 827      35.540  42.880  78.770  1.00  0.00           C
ATOM   3900  HD1 ARG A 827      34.450  42.910  78.630  1.00  0.00           H
ATOM   3901  HD2 ARG A 827      36.040  43.510  78.010  1.00  0.00           H
ATOM   3902  NE  ARG A 827      36.050  43.290  80.090  1.00  0.00           N
ATOM   3903  HE  ARG A 827      36.900  42.900  80.440  1.00  0.00           H
ATOM   3904  CZ  ARG A 827      35.450  44.180  80.940  1.00  0.00           C
ATOM   3905  NH1 ARG A 827      34.460  44.980  80.550  1.00  0.00           N
ATOM   3906 HH11 ARG A 827      33.880  44.590  79.830  1.00  0.00           H
ATOM   3907 HH12 ARG A 827      34.170  45.730  81.140  1.00  0.00           H
ATOM   3908  NH2 ARG A 827      35.870  44.500  82.150  1.00  0.00           N
ATOM   3909 HH21 ARG A 827      36.630  43.970  82.540  1.00  0.00           H
ATOM   3910 HH22 ARG A 827      35.330  45.110  82.730  1.00  0.00           H
ATOM   3911  C   ARG A 827      34.350  39.910  75.350  1.00  0.00           C
ATOM   3912  O   ARG A 827      33.700  38.890  75.240  1.00  0.00           O
ATOM   3913  N   GLY A 828      35.020  40.350  74.270  1.00  0.00           N
ATOM   3914  HN  GLY A 828      35.390  41.270  74.280  1.00  0.00           H
ATOM   3915  CA  GLY A 828      35.030  39.620  72.980  1.00  0.00           C
ATOM   3916  HA1 GLY A 828      35.270  40.450  72.330  1.00  0.00           H
ATOM   3917  HA2 GLY A 828      34.030  39.230  72.850  1.00  0.00           H
ATOM   3918  C   GLY A 828      36.130  38.560  72.750  1.00  0.00           C
ATOM   3919  O   GLY A 828      37.230  38.610  73.340  1.00  0.00           O
ATOM   3920  N   TRP A 829      35.840  37.710  71.760  1.00  0.00           N
ATOM   3921  HN  TRP A 829      35.000  37.890  71.250  1.00  0.00           H
ATOM   3922  CA  TRP A 829      36.690  36.630  71.200  1.00  0.00           C
ATOM   3923  HA  TRP A 829      37.470  37.080  70.600  1.00  0.00           H
ATOM   3924  CB  TRP A 829      37.440  35.720  72.260  1.00  0.00           C
ATOM   3925  HB1 TRP A 829      36.700  35.390  73.010  1.00  0.00           H
ATOM   3926  HB2 TRP A 829      38.090  36.460  72.790  1.00  0.00           H
ATOM   3927  CG  TRP A 829      38.290  34.590  71.710  1.00  0.00           C
ATOM   3928  CD1 TRP A 829      37.750  33.370  71.640  1.00  0.00           C
ATOM   3929  HD1 TRP A 829      36.710  33.100  71.710  1.00  0.00           H
ATOM   3930  NE1 TRP A 829      38.730  32.440  71.200  1.00  0.00           N
ATOM   3931  HE1 TRP A 829      38.800  31.480  71.340  1.00  0.00           H
ATOM   3932  CE2 TRP A 829      39.830  33.110  70.990  1.00  0.00           C
ATOM   3933  CD2 TRP A 829      39.650  34.490  71.370  1.00  0.00           C
ATOM   3934  CE3 TRP A 829      40.690  35.360  71.280  1.00  0.00           C
ATOM   3935  HE3 TRP A 829      40.510  36.410  71.420  1.00  0.00           H
ATOM   3936  CZ3 TRP A 829      41.950  34.860  71.000  1.00  0.00           C
ATOM   3937  HZ3 TRP A 829      42.620  35.690  70.830  1.00  0.00           H
ATOM   3938  CZ2 TRP A 829      41.080  32.620  70.660  1.00  0.00           C
ATOM   3939  HZ2 TRP A 829      41.230  31.610  70.320  1.00  0.00           H
ATOM   3940  CH2 TRP A 829      42.090  33.520  70.590  1.00  0.00           C
ATOM   3941  HH2 TRP A 829      43.050  33.230  70.180  1.00  0.00           H
ATOM   3942  C   TRP A 829      35.810  35.680  70.430  1.00  0.00           C
ATOM   3943  O   TRP A 829      36.240  35.200  69.390  1.00  0.00           O
ATOM   3944  N   ILE A 830      34.550  35.400  70.760  1.00  0.00           N
ATOM   3945  HN  ILE A 830      34.110  35.730  71.600  1.00  0.00           H
ATOM   3946  CA  ILE A 830      33.720  34.580  69.900  1.00  0.00           C
ATOM   3947  HA  ILE A 830      34.100  34.580  68.890  1.00  0.00           H
ATOM   3948  CB  ILE A 830      33.810  33.200  70.530  1.00  0.00           C
ATOM   3949  HB  ILE A 830      34.870  32.880  70.490  1.00  0.00           H
ATOM   3950  CG2 ILE A 830      33.300  33.050  72.050  1.00  0.00           C
ATOM   3951 HG21 ILE A 830      33.140  32.010  72.420  1.00  0.00           H
ATOM   3952 HG22 ILE A 830      32.270  33.440  72.130  1.00  0.00           H
ATOM   3953 HG23 ILE A 830      34.090  33.430  72.740  1.00  0.00           H
ATOM   3954  CG1 ILE A 830      33.180  32.050  69.730  1.00  0.00           C
ATOM   3955 HG11 ILE A 830      32.080  32.100  69.890  1.00  0.00           H
ATOM   3956 HG12 ILE A 830      33.500  31.050  70.090  1.00  0.00           H
ATOM   3957  CD  ILE A 830      33.470  32.160  68.230  1.00  0.00           C
ATOM   3958  HD1 ILE A 830      34.560  32.100  68.030  1.00  0.00           H
ATOM   3959  HD2 ILE A 830      33.020  33.070  67.770  1.00  0.00           H
ATOM   3960  HD3 ILE A 830      33.020  31.230  67.840  1.00  0.00           H
ATOM   3961  C   ILE A 830      32.270  35.120  69.890  1.00  0.00           C
ATOM   3962  O   ILE A 830      31.520  34.900  68.960  1.00  0.00           O
ATOM   3963  N   ILE A 831      31.850  35.900  70.940  1.00  0.00           N
ATOM   3964  HN  ILE A 831      32.530  36.080  71.650  1.00  0.00           H
ATOM   3965  CA  ILE A 831      30.590  36.560  70.940  1.00  0.00           C
ATOM   3966  HA  ILE A 831      30.330  36.810  69.920  1.00  0.00           H
ATOM   3967  CB  ILE A 831      29.400  35.670  71.340  1.00  0.00           C
ATOM   3968  HB  ILE A 831      29.550  34.730  70.770  1.00  0.00           H
ATOM   3969  CG2 ILE A 831      29.470  35.280  72.840  1.00  0.00           C
ATOM   3970 HG21 ILE A 831      30.450  34.850  73.120  1.00  0.00           H
ATOM   3971 HG22 ILE A 831      28.720  34.510  73.140  1.00  0.00           H
ATOM   3972 HG23 ILE A 831      29.310  36.210  73.440  1.00  0.00           H
ATOM   3973  CG1 ILE A 831      28.010  36.230  70.940  1.00  0.00           C
ATOM   3974 HG11 ILE A 831      28.060  37.240  71.420  1.00  0.00           H
ATOM   3975 HG12 ILE A 831      27.230  35.630  71.470  1.00  0.00           H
ATOM   3976  CD  ILE A 831      27.570  36.160  69.450  1.00  0.00           C
ATOM   3977  HD1 ILE A 831      26.470  36.170  69.280  1.00  0.00           H
ATOM   3978  HD2 ILE A 831      28.040  35.260  69.020  1.00  0.00           H
ATOM   3979  HD3 ILE A 831      28.200  36.880  68.880  1.00  0.00           H
ATOM   3980  C   ILE A 831      30.730  37.900  71.610  1.00  0.00           C
ATOM   3981  O   ILE A 831      31.330  38.000  72.660  1.00  0.00           O
ATOM   3982  N   SER A 832      30.050  38.860  70.970  1.00  0.00           N
ATOM   3983  HN  SER A 832      29.610  38.710  70.090  1.00  0.00           H
ATOM   3984  CA  SER A 832      29.830  40.180  71.540  1.00  0.00           C
ATOM   3985  HA  SER A 832      30.780  40.480  71.960  1.00  0.00           H
ATOM   3986  CB  SER A 832      29.470  41.240  70.510  1.00  0.00           C
ATOM   3987  HB1 SER A 832      28.510  40.920  70.060  1.00  0.00           H
ATOM   3988  HB2 SER A 832      30.300  41.260  69.770  1.00  0.00           H
ATOM   3989  OG  SER A 832      29.440  42.550  71.080  1.00  0.00           O
ATOM   3990  HG1 SER A 832      28.630  42.680  71.600  1.00  0.00           H
ATOM   3991  C   SER A 832      28.670  40.070  72.530  1.00  0.00           C
ATOM   3992  O   SER A 832      27.660  39.440  72.220  1.00  0.00           O
ATOM   3993  N   PRO A 833      28.700  40.600  73.760  1.00  0.00           N
ATOM   3994  CD  PRO A 833      29.870  40.770  74.540  1.00  0.00           C
ATOM   3995  HD1 PRO A 833      30.430  41.680  74.240  1.00  0.00           H
ATOM   3996  HD2 PRO A 833      30.500  39.840  74.540  1.00  0.00           H
ATOM   3997  CA  PRO A 833      27.500  40.970  74.530  1.00  0.00           C
ATOM   3998  HA  PRO A 833      26.940  40.060  74.690  1.00  0.00           H
ATOM   3999  CB  PRO A 833      27.950  41.500  75.890  1.00  0.00           C
ATOM   4000  HB1 PRO A 833      27.330  41.110  76.730  1.00  0.00           H
ATOM   4001  HB2 PRO A 833      27.900  42.600  75.900  1.00  0.00           H
ATOM   4002  CG  PRO A 833      29.430  41.050  76.000  1.00  0.00           C
ATOM   4003  HG1 PRO A 833      29.950  41.880  76.520  1.00  0.00           H
ATOM   4004  HG2 PRO A 833      29.490  40.130  76.630  1.00  0.00           H
ATOM   4005  C   PRO A 833      26.560  41.850  73.730  1.00  0.00           C
ATOM   4006  O   PRO A 833      26.980  42.670  72.890  1.00  0.00           O
ATOM   4007  N   LEU A 834      25.270  41.610  73.840  1.00  0.00           N
ATOM   4008  HN  LEU A 834      25.090  40.990  74.600  1.00  0.00           H
ATOM   4009  CA  LEU A 834      24.270  42.380  73.130  1.00  0.00           C
ATOM   4010  HA  LEU A 834      24.730  43.230  72.670  1.00  0.00           H
ATOM   4011  CB  LEU A 834      23.690  41.570  71.840  1.00  0.00           C
ATOM   4012  HB1 LEU A 834      22.760  42.050  71.490  1.00  0.00           H
ATOM   4013  HB2 LEU A 834      23.340  40.560  72.130  1.00  0.00           H
ATOM   4014  CG  LEU A 834      24.610  41.600  70.670  1.00  0.00           C
ATOM   4015  HG  LEU A 834      25.660  41.370  70.960  1.00  0.00           H
ATOM   4016  CD1 LEU A 834      24.300  40.550  69.590  1.00  0.00           C
ATOM   4017 HD11 LEU A 834      23.280  40.720  69.190  1.00  0.00           H
ATOM   4018 HD12 LEU A 834      24.100  39.520  69.960  1.00  0.00           H
ATOM   4019 HD13 LEU A 834      25.010  40.580  68.730  1.00  0.00           H
ATOM   4020  CD2 LEU A 834      24.770  42.980  69.970  1.00  0.00           C
ATOM   4021 HD21 LEU A 834      25.270  43.710  70.640  1.00  0.00           H
ATOM   4022 HD22 LEU A 834      23.780  43.410  69.720  1.00  0.00           H
ATOM   4023 HD23 LEU A 834      25.230  42.930  68.960  1.00  0.00           H
ATOM   4024  C   LEU A 834      23.130  42.880  74.000  1.00  0.00           C
ATOM   4025  O   LEU A 834      22.070  43.440  73.590  1.00  0.00           O
ATOM   4026  N   GLY A 835      23.290  42.780  75.350  1.00  0.00           N
ATOM   4027  HN  GLY A 835      24.070  42.270  75.710  1.00  0.00           H
ATOM   4028  CA  GLY A 835      22.580  43.480  76.370  1.00  0.00           C
ATOM   4029  HA1 GLY A 835      23.120  43.220  77.280  1.00  0.00           H
ATOM   4030  HA2 GLY A 835      21.650  42.950  76.440  1.00  0.00           H
ATOM   4031  C   GLY A 835      22.250  44.960  76.200  1.00  0.00           C
ATOM   4032  O   GLY A 835      23.020  45.670  75.590  1.00  0.00           O
ATOM   4033  N   ASP A 836      21.030  45.280  76.640  1.00  0.00           N
ATOM   4034  HN  ASP A 836      20.520  44.590  77.140  1.00  0.00           H
ATOM   4035  CA  ASP A 836      20.350  46.600  76.330  1.00  0.00           C
ATOM   4036  HA  ASP A 836      19.290  46.510  76.510  1.00  0.00           H
ATOM   4037  CB  ASP A 836      20.870  47.680  77.350  1.00  0.00           C
ATOM   4038  HB1 ASP A 836      20.340  48.650  77.230  1.00  0.00           H
ATOM   4039  HB2 ASP A 836      21.970  47.770  77.250  1.00  0.00           H
ATOM   4040  CG  ASP A 836      20.620  47.100  78.730  1.00  0.00           C
ATOM   4041  OD1 ASP A 836      21.350  47.590  79.600  1.00  0.00           O
ATOM   4042  OD2 ASP A 836      19.770  46.250  78.970  1.00  0.00           O
ATOM   4043  C   ASP A 836      20.310  47.160  74.820  1.00  0.00           C
ATOM   4044  O   ASP A 836      20.170  46.340  73.900  1.00  0.00           O
ATOM   4045  N   ASN A 837      20.360  48.510  74.660  1.00  0.00           N
ATOM   4046  HN  ASN A 837      20.420  49.060  75.480  1.00  0.00           H
ATOM   4047  CA  ASN A 837      20.270  49.220  73.460  1.00  0.00           C
ATOM   4048  HA  ASN A 837      20.350  50.250  73.770  1.00  0.00           H
ATOM   4049  CB  ASN A 837      21.500  48.970  72.580  1.00  0.00           C
ATOM   4050  HB1 ASN A 837      21.330  49.540  71.640  1.00  0.00           H
ATOM   4051  HB2 ASN A 837      21.560  47.940  72.170  1.00  0.00           H
ATOM   4052  CG  ASN A 837      22.750  49.550  73.280  1.00  0.00           C
ATOM   4053  OD1 ASN A 837      22.710  50.590  73.930  1.00  0.00           O
ATOM   4054  ND2 ASN A 837      23.940  48.870  73.220  1.00  0.00           N
ATOM   4055 HD21 ASN A 837      24.770  49.270  73.620  1.00  0.00           H
ATOM   4056 HD22 ASN A 837      23.850  47.910  72.970  1.00  0.00           H
ATOM   4057  C   ASN A 837      18.950  48.920  72.590  1.00  0.00           C
ATOM   4058  O   ASN A 837      19.020  48.170  71.550  1.00  0.00           O
ATOM   4059  N   PRO A 838      17.750  49.420  73.040  1.00  0.00           N
ATOM   4060  CD  PRO A 838      17.610  50.180  74.350  1.00  0.00           C
ATOM   4061  HD1 PRO A 838      18.500  50.830  74.420  1.00  0.00           H
ATOM   4062  HD2 PRO A 838      17.410  49.470  75.180  1.00  0.00           H
ATOM   4063  CA  PRO A 838      16.490  49.390  72.280  1.00  0.00           C
ATOM   4064  HA  PRO A 838      16.400  48.320  72.200  1.00  0.00           H
ATOM   4065  CB  PRO A 838      15.460  50.270  73.120  1.00  0.00           C
ATOM   4066  HB1 PRO A 838      14.850  49.580  73.740  1.00  0.00           H
ATOM   4067  HB2 PRO A 838      14.900  50.980  72.480  1.00  0.00           H
ATOM   4068  CG  PRO A 838      16.320  51.050  74.130  1.00  0.00           C
ATOM   4069  HG1 PRO A 838      16.840  51.950  73.750  1.00  0.00           H
ATOM   4070  HG2 PRO A 838      15.800  51.280  75.090  1.00  0.00           H
ATOM   4071  C   PRO A 838      16.510  49.790  70.860  1.00  0.00           C
ATOM   4072  O   PRO A 838      17.390  50.610  70.480  1.00  0.00           O
ATOM   4073  N   TRP A 839      15.490  49.320  70.050  1.00  0.00           N
ATOM   4074  HN  TRP A 839      14.760  48.730  70.370  1.00  0.00           H
ATOM   4075  CA  TRP A 839      15.320  49.650  68.630  1.00  0.00           C
ATOM   4076  HA  TRP A 839      16.030  49.030  68.100  1.00  0.00           H
ATOM   4077  CB  TRP A 839      13.880  49.160  68.130  1.00  0.00           C
ATOM   4078  HB1 TRP A 839      13.920  48.080  68.380  1.00  0.00           H
ATOM   4079  HB2 TRP A 839      13.870  49.360  67.040  1.00  0.00           H
ATOM   4080  CG  TRP A 839      12.630  49.820  68.780  1.00  0.00           C
ATOM   4081  CD1 TRP A 839      11.880  49.390  69.790  1.00  0.00           C
ATOM   4082  HD1 TRP A 839      12.000  48.520  70.430  1.00  0.00           H
ATOM   4083  NE1 TRP A 839      10.800  50.170  69.960  1.00  0.00           N
ATOM   4084  HE1 TRP A 839      10.170  50.170  70.710  1.00  0.00           H
ATOM   4085  CE2 TRP A 839      10.840  51.200  69.190  1.00  0.00           C
ATOM   4086  CD2 TRP A 839      11.940  50.970  68.320  1.00  0.00           C
ATOM   4087  CE3 TRP A 839      12.180  51.890  67.280  1.00  0.00           C
ATOM   4088  HE3 TRP A 839      13.070  51.740  66.680  1.00  0.00           H
ATOM   4089  CZ3 TRP A 839      11.300  53.030  67.250  1.00  0.00           C
ATOM   4090  HZ3 TRP A 839      11.450  53.720  66.440  1.00  0.00           H
ATOM   4091  CZ2 TRP A 839      10.080  52.400  69.140  1.00  0.00           C
ATOM   4092  HZ2 TRP A 839       9.210  52.510  69.780  1.00  0.00           H
ATOM   4093  CH2 TRP A 839      10.290  53.270  68.130  1.00  0.00           C
ATOM   4094  HH2 TRP A 839       9.710  54.180  68.120  1.00  0.00           H
ATOM   4095  C   TRP A 839      15.650  51.090  68.270  1.00  0.00           C
ATOM   4096  O   TRP A 839      16.370  51.330  67.340  1.00  0.00           O
ATOM   4097  N   TRP A 840      15.080  52.110  68.940  1.00  0.00           N
ATOM   4098  HN  TRP A 840      14.510  51.960  69.730  1.00  0.00           H
ATOM   4099  CA  TRP A 840      15.530  53.550  68.710  1.00  0.00           C
ATOM   4100  HA  TRP A 840      15.140  53.840  67.750  1.00  0.00           H
ATOM   4101  CB  TRP A 840      14.790  54.450  69.670  1.00  0.00           C
ATOM   4102  HB1 TRP A 840      14.810  53.940  70.670  1.00  0.00           H
ATOM   4103  HB2 TRP A 840      13.730  54.470  69.370  1.00  0.00           H
ATOM   4104  CG  TRP A 840      15.290  55.870  69.800  1.00  0.00           C
ATOM   4105  CD1 TRP A 840      15.940  56.470  70.820  1.00  0.00           C
ATOM   4106  HD1 TRP A 840      16.010  56.090  71.820  1.00  0.00           H
ATOM   4107  NE1 TRP A 840      16.310  57.730  70.390  1.00  0.00           N
ATOM   4108  HE1 TRP A 840      16.870  58.340  70.910  1.00  0.00           H
ATOM   4109  CE2 TRP A 840      15.850  57.950  69.170  1.00  0.00           C
ATOM   4110  CD2 TRP A 840      15.180  56.790  68.730  1.00  0.00           C
ATOM   4111  CE3 TRP A 840      14.610  56.830  67.450  1.00  0.00           C
ATOM   4112  HE3 TRP A 840      14.230  55.970  66.920  1.00  0.00           H
ATOM   4113  CZ3 TRP A 840      14.700  58.060  66.690  1.00  0.00           C
ATOM   4114  HZ3 TRP A 840      14.310  58.110  65.680  1.00  0.00           H
ATOM   4115  CZ2 TRP A 840      15.760  59.190  68.500  1.00  0.00           C
ATOM   4116  HZ2 TRP A 840      15.920  60.170  68.960  1.00  0.00           H
ATOM   4117  CH2 TRP A 840      15.260  59.170  67.240  1.00  0.00           C
ATOM   4118  HH2 TRP A 840      15.100  60.070  66.680  1.00  0.00           H
ATOM   4119  C   TRP A 840      17.050  53.850  68.690  1.00  0.00           C
ATOM   4120  O   TRP A 840      17.580  54.400  67.730  1.00  0.00           O
ATOM   4121  N   THR A 841      17.750  53.390  69.630  1.00  0.00           N
ATOM   4122  HN  THR A 841      17.300  52.900  70.370  1.00  0.00           H
ATOM   4123  CA  THR A 841      19.230  53.470  69.750  1.00  0.00           C
ATOM   4124  HA  THR A 841      19.580  54.490  69.610  1.00  0.00           H
ATOM   4125  CB  THR A 841      19.700  52.780  71.070  1.00  0.00           C
ATOM   4126  HB  THR A 841      19.200  51.780  71.140  1.00  0.00           H
ATOM   4127  OG1 THR A 841      19.070  53.510  72.040  1.00  0.00           O
ATOM   4128  HG1 THR A 841      19.240  54.420  71.760  1.00  0.00           H
ATOM   4129  CG2 THR A 841      21.140  52.690  71.390  1.00  0.00           C
ATOM   4130 HG21 THR A 841      21.880  52.300  70.660  1.00  0.00           H
ATOM   4131 HG22 THR A 841      21.270  52.060  72.300  1.00  0.00           H
ATOM   4132 HG23 THR A 841      21.460  53.730  71.590  1.00  0.00           H
ATOM   4133  C   THR A 841      20.030  52.740  68.680  1.00  0.00           C
ATOM   4134  O   THR A 841      21.100  53.160  68.250  1.00  0.00           O
ATOM   4135  N   LEU A 842      19.430  51.610  68.220  1.00  0.00           N
ATOM   4136  HN  LEU A 842      18.590  51.270  68.640  1.00  0.00           H
ATOM   4137  CA  LEU A 842      19.810  50.920  66.930  1.00  0.00           C
ATOM   4138  HA  LEU A 842      20.880  50.790  66.980  1.00  0.00           H
ATOM   4139  CB  LEU A 842      19.020  49.560  66.660  1.00  0.00           C
ATOM   4140  HB1 LEU A 842      19.110  49.070  65.660  1.00  0.00           H
ATOM   4141  HB2 LEU A 842      17.970  49.910  66.670  1.00  0.00           H
ATOM   4142  CG  LEU A 842      19.360  48.450  67.800  1.00  0.00           C
ATOM   4143  HG  LEU A 842      19.170  48.910  68.800  1.00  0.00           H
ATOM   4144  CD1 LEU A 842      18.400  47.230  67.850  1.00  0.00           C
ATOM   4145 HD11 LEU A 842      18.380  46.680  66.890  1.00  0.00           H
ATOM   4146 HD12 LEU A 842      17.380  47.550  68.140  1.00  0.00           H
ATOM   4147 HD13 LEU A 842      18.760  46.440  68.540  1.00  0.00           H
ATOM   4148  CD2 LEU A 842      20.840  48.030  67.780  1.00  0.00           C
ATOM   4149 HD21 LEU A 842      20.930  47.230  68.540  1.00  0.00           H
ATOM   4150 HD22 LEU A 842      21.360  48.930  68.160  1.00  0.00           H
ATOM   4151 HD23 LEU A 842      21.140  47.770  66.740  1.00  0.00           H
ATOM   4152  C   LEU A 842      19.650  51.790  65.710  1.00  0.00           C
ATOM   4153  O   LEU A 842      20.530  51.860  64.840  1.00  0.00           O
ATOM   4154  N   LEU A 843      18.530  52.410  65.500  1.00  0.00           N
ATOM   4155  HN  LEU A 843      17.690  52.200  66.020  1.00  0.00           H
ATOM   4156  CA  LEU A 843      18.310  53.370  64.440  1.00  0.00           C
ATOM   4157  HA  LEU A 843      18.420  52.900  63.470  1.00  0.00           H
ATOM   4158  CB  LEU A 843      16.860  53.890  64.400  1.00  0.00           C
ATOM   4159  HB1 LEU A 843      16.670  54.600  63.570  1.00  0.00           H
ATOM   4160  HB2 LEU A 843      16.500  54.430  65.300  1.00  0.00           H
ATOM   4161  CG  LEU A 843      15.830  52.710  64.100  1.00  0.00           C
ATOM   4162  HG  LEU A 843      15.760  51.990  64.950  1.00  0.00           H
ATOM   4163  CD1 LEU A 843      14.490  53.420  64.030  1.00  0.00           C
ATOM   4164 HD11 LEU A 843      14.190  53.970  64.940  1.00  0.00           H
ATOM   4165 HD12 LEU A 843      13.660  52.700  63.900  1.00  0.00           H
ATOM   4166 HD13 LEU A 843      14.500  54.280  63.330  1.00  0.00           H
ATOM   4167  CD2 LEU A 843      16.160  51.910  62.790  1.00  0.00           C
ATOM   4168 HD21 LEU A 843      17.070  51.290  62.960  1.00  0.00           H
ATOM   4169 HD22 LEU A 843      16.440  52.610  61.980  1.00  0.00           H
ATOM   4170 HD23 LEU A 843      15.330  51.240  62.480  1.00  0.00           H
ATOM   4171  C   LEU A 843      19.320  54.550  64.380  1.00  0.00           C
ATOM   4172  O   LEU A 843      19.820  54.950  63.330  1.00  0.00           O
ATOM   4173  N   ILE A 844      19.610  55.100  65.630  1.00  0.00           N
ATOM   4174  HN  ILE A 844      19.200  54.760  66.480  1.00  0.00           H
ATOM   4175  CA  ILE A 844      20.480  56.250  65.640  1.00  0.00           C
ATOM   4176  HA  ILE A 844      20.280  56.720  64.690  1.00  0.00           H
ATOM   4177  CB  ILE A 844      20.110  57.300  66.770  1.00  0.00           C
ATOM   4178  HB  ILE A 844      20.670  58.200  66.480  1.00  0.00           H
ATOM   4179  CG2 ILE A 844      18.650  57.610  66.730  1.00  0.00           C
ATOM   4180 HG21 ILE A 844      18.360  57.870  65.690  1.00  0.00           H
ATOM   4181 HG22 ILE A 844      18.480  58.510  67.350  1.00  0.00           H
ATOM   4182 HG23 ILE A 844      18.060  56.770  67.160  1.00  0.00           H
ATOM   4183  CG1 ILE A 844      20.680  56.820  68.160  1.00  0.00           C
ATOM   4184 HG11 ILE A 844      21.710  56.410  68.130  1.00  0.00           H
ATOM   4185 HG12 ILE A 844      20.040  56.020  68.590  1.00  0.00           H
ATOM   4186  CD  ILE A 844      20.610  58.070  69.060  1.00  0.00           C
ATOM   4187  HD1 ILE A 844      21.130  57.970  70.040  1.00  0.00           H
ATOM   4188  HD2 ILE A 844      19.560  58.380  69.140  1.00  0.00           H
ATOM   4189  HD3 ILE A 844      21.140  58.950  68.620  1.00  0.00           H
ATOM   4190  C   ILE A 844      21.960  55.890  65.650  1.00  0.00           C
ATOM   4191  O   ILE A 844      22.850  56.740  65.520  1.00  0.00           O
ATOM   4192  N   ALA A 845      22.240  54.530  65.640  1.00  0.00           N
ATOM   4193  HN  ALA A 845      21.570  53.810  65.710  1.00  0.00           H
ATOM   4194  CA  ALA A 845      23.540  54.010  65.410  1.00  0.00           C
ATOM   4195  HA  ALA A 845      24.290  54.610  65.900  1.00  0.00           H
ATOM   4196  CB  ALA A 845      23.520  52.580  65.910  1.00  0.00           C
ATOM   4197  HB1 ALA A 845      22.860  51.940  65.280  1.00  0.00           H
ATOM   4198  HB2 ALA A 845      23.120  52.520  66.950  1.00  0.00           H
ATOM   4199  HB3 ALA A 845      24.570  52.260  65.770  1.00  0.00           H
ATOM   4200  C   ALA A 845      23.830  53.880  63.910  1.00  0.00           C
ATOM   4201  O   ALA A 845      24.890  53.390  63.580  1.00  0.00           O
ATOM   4202  N   ALA A 846      22.930  54.240  62.960  1.00  0.00           N
ATOM   4203  HN  ALA A 846      22.120  54.580  63.430  1.00  0.00           H
ATOM   4204  CA  ALA A 846      23.210  54.450  61.490  1.00  0.00           C
ATOM   4205  HA  ALA A 846      23.730  53.570  61.180  1.00  0.00           H
ATOM   4206  CB  ALA A 846      21.800  54.630  60.750  1.00  0.00           C
ATOM   4207  HB1 ALA A 846      21.160  53.740  60.900  1.00  0.00           H
ATOM   4208  HB2 ALA A 846      21.980  54.680  59.660  1.00  0.00           H
ATOM   4209  HB3 ALA A 846      21.230  55.540  61.010  1.00  0.00           H
ATOM   4210  C   ALA A 846      24.240  55.500  61.220  1.00  0.00           C
ATOM   4211  O   ALA A 846      25.150  55.310  60.430  1.00  0.00           O
ATOM   4212  N   ILE A 847      24.170  56.680  61.960  1.00  0.00           N
ATOM   4213  HN  ILE A 847      23.620  56.710  62.790  1.00  0.00           H
ATOM   4214  CA  ILE A 847      25.010  57.790  61.730  1.00  0.00           C
ATOM   4215  HA  ILE A 847      24.920  57.880  60.660  1.00  0.00           H
ATOM   4216  CB  ILE A 847      24.270  59.020  62.230  1.00  0.00           C
ATOM   4217  HB  ILE A 847      24.240  58.920  63.340  1.00  0.00           H
ATOM   4218  CG2 ILE A 847      25.080  60.280  61.970  1.00  0.00           C
ATOM   4219 HG21 ILE A 847      26.000  60.200  62.590  1.00  0.00           H
ATOM   4220 HG22 ILE A 847      24.530  61.200  62.310  1.00  0.00           H
ATOM   4221 HG23 ILE A 847      25.450  60.310  60.930  1.00  0.00           H
ATOM   4222  CG1 ILE A 847      22.880  59.210  61.690  1.00  0.00           C
ATOM   4223 HG11 ILE A 847      22.410  60.110  62.130  1.00  0.00           H
ATOM   4224 HG12 ILE A 847      22.250  58.340  61.970  1.00  0.00           H
ATOM   4225  CD  ILE A 847      22.750  59.310  60.190  1.00  0.00           C
ATOM   4226  HD1 ILE A 847      21.710  59.530  59.880  1.00  0.00           H
ATOM   4227  HD2 ILE A 847      22.980  58.340  59.710  1.00  0.00           H
ATOM   4228  HD3 ILE A 847      23.560  59.890  59.710  1.00  0.00           H
ATOM   4229  C   ILE A 847      26.480  57.680  62.060  1.00  0.00           C
ATOM   4230  O   ILE A 847      27.310  58.080  61.250  1.00  0.00           O
ATOM   4231  N   PRO A 848      26.870  57.050  63.170  1.00  0.00           N
ATOM   4232  CD  PRO A 848      26.280  57.180  64.580  1.00  0.00           C
ATOM   4233  HD1 PRO A 848      25.590  56.300  64.610  1.00  0.00           H
ATOM   4234  HD2 PRO A 848      25.820  58.140  64.890  1.00  0.00           H
ATOM   4235  CA  PRO A 848      28.290  56.750  63.380  1.00  0.00           C
ATOM   4236  HA  PRO A 848      28.880  57.650  63.450  1.00  0.00           H
ATOM   4237  CB  PRO A 848      28.390  56.050  64.740  1.00  0.00           C
ATOM   4238  HB1 PRO A 848      29.420  56.040  65.150  1.00  0.00           H
ATOM   4239  HB2 PRO A 848      27.920  55.040  64.690  1.00  0.00           H
ATOM   4240  CG  PRO A 848      27.500  57.000  65.550  1.00  0.00           C
ATOM   4241  HG1 PRO A 848      27.190  56.530  66.510  1.00  0.00           H
ATOM   4242  HG2 PRO A 848      27.980  57.980  65.740  1.00  0.00           H
ATOM   4243  C   PRO A 848      28.800  55.780  62.270  1.00  0.00           C
ATOM   4244  O   PRO A 848      29.870  55.900  61.750  1.00  0.00           O
ATOM   4245  N   ALA A 849      28.030  54.730  61.800  1.00  0.00           N
ATOM   4246  HN  ALA A 849      27.060  54.620  61.980  1.00  0.00           H
ATOM   4247  CA  ALA A 849      28.430  53.730  60.840  1.00  0.00           C
ATOM   4248  HA  ALA A 849      29.400  53.340  61.150  1.00  0.00           H
ATOM   4249  CB  ALA A 849      27.370  52.660  60.680  1.00  0.00           C
ATOM   4250  HB1 ALA A 849      26.400  53.150  60.460  1.00  0.00           H
ATOM   4251  HB2 ALA A 849      27.340  52.130  61.660  1.00  0.00           H
ATOM   4252  HB3 ALA A 849      27.620  51.920  59.900  1.00  0.00           H
ATOM   4253  C   ALA A 849      28.810  54.260  59.470  1.00  0.00           C
ATOM   4254  O   ALA A 849      29.720  53.750  58.780  1.00  0.00           O
ATOM   4255  N   LEU A 850      28.150  55.360  59.090  1.00  0.00           N
ATOM   4256  HN  LEU A 850      27.320  55.630  59.560  1.00  0.00           H
ATOM   4257  CA  LEU A 850      28.570  56.180  57.930  1.00  0.00           C
ATOM   4258  HA  LEU A 850      28.580  55.470  57.110  1.00  0.00           H
ATOM   4259  CB  LEU A 850      27.470  57.210  57.540  1.00  0.00           C
ATOM   4260  HB1 LEU A 850      27.430  57.780  58.490  1.00  0.00           H
ATOM   4261  HB2 LEU A 850      26.520  56.640  57.430  1.00  0.00           H
ATOM   4262  CG  LEU A 850      27.740  58.170  56.350  1.00  0.00           C
ATOM   4263  HG  LEU A 850      28.680  58.730  56.560  1.00  0.00           H
ATOM   4264  CD1 LEU A 850      27.970  57.470  55.130  1.00  0.00           C
ATOM   4265 HD11 LEU A 850      27.440  56.500  55.000  1.00  0.00           H
ATOM   4266 HD12 LEU A 850      29.010  57.080  55.190  1.00  0.00           H
ATOM   4267 HD13 LEU A 850      27.890  58.180  54.280  1.00  0.00           H
ATOM   4268  CD2 LEU A 850      26.720  59.360  56.200  1.00  0.00           C
ATOM   4269 HD21 LEU A 850      25.720  59.000  55.850  1.00  0.00           H
ATOM   4270 HD22 LEU A 850      27.010  60.080  55.410  1.00  0.00           H
ATOM   4271 HD23 LEU A 850      26.540  59.920  57.140  1.00  0.00           H
ATOM   4272  C   LEU A 850      29.980  56.750  58.040  1.00  0.00           C
ATOM   4273  O   LEU A 850      30.810  56.590  57.160  1.00  0.00           O
ATOM   4274  N   LEU A 851      30.330  57.360  59.180  1.00  0.00           N
ATOM   4275  HN  LEU A 851      29.640  57.540  59.880  1.00  0.00           H
ATOM   4276  CA  LEU A 851      31.720  57.810  59.380  1.00  0.00           C
ATOM   4277  HA  LEU A 851      31.970  58.450  58.550  1.00  0.00           H
ATOM   4278  CB  LEU A 851      31.870  58.520  60.770  1.00  0.00           C
ATOM   4279  HB1 LEU A 851      31.520  57.950  61.650  1.00  0.00           H
ATOM   4280  HB2 LEU A 851      31.170  59.390  60.690  1.00  0.00           H
ATOM   4281  CG  LEU A 851      33.320  59.010  61.100  1.00  0.00           C
ATOM   4282  HG  LEU A 851      33.970  58.110  61.260  1.00  0.00           H
ATOM   4283  CD1 LEU A 851      33.950  59.790  59.930  1.00  0.00           C
ATOM   4284 HD11 LEU A 851      34.130  59.030  59.130  1.00  0.00           H
ATOM   4285 HD12 LEU A 851      34.900  60.240  60.270  1.00  0.00           H
ATOM   4286 HD13 LEU A 851      33.210  60.550  59.620  1.00  0.00           H
ATOM   4287  CD2 LEU A 851      33.340  59.880  62.330  1.00  0.00           C
ATOM   4288 HD21 LEU A 851      34.330  60.370  62.500  1.00  0.00           H
ATOM   4289 HD22 LEU A 851      33.100  59.210  63.190  1.00  0.00           H
ATOM   4290 HD23 LEU A 851      32.510  60.610  62.250  1.00  0.00           H
ATOM   4291  C   LEU A 851      32.650  56.620  59.350  1.00  0.00           C
ATOM   4292  O   LEU A 851      33.670  56.680  58.670  1.00  0.00           O
ATOM   4293  N   CYS A 852      32.350  55.420  59.990  1.00  0.00           N
ATOM   4294  HN  CYS A 852      31.430  55.390  60.400  1.00  0.00           H
ATOM   4295  CA  CYS A 852      33.290  54.220  60.070  1.00  0.00           C
ATOM   4296  HA  CYS A 852      34.170  54.560  60.580  1.00  0.00           H
ATOM   4297  CB  CYS A 852      32.810  52.990  61.030  1.00  0.00           C
ATOM   4298  HB1 CYS A 852      31.830  52.540  60.720  1.00  0.00           H
ATOM   4299  HB2 CYS A 852      32.530  53.540  61.950  1.00  0.00           H
ATOM   4300  SG  CYS A 852      34.000  51.650  61.410  1.00  0.00           S
ATOM   4301  HG1 CYS A 852      33.180  51.000  62.210  1.00  0.00           H
ATOM   4302  C   CYS A 852      33.510  53.590  58.750  1.00  0.00           C
ATOM   4303  O   CYS A 852      34.630  53.160  58.360  1.00  0.00           O
ATOM   4304  N   THR A 853      32.330  53.570  57.980  1.00  0.00           N
ATOM   4305  HN  THR A 853      31.470  53.900  58.360  1.00  0.00           H
ATOM   4306  CA  THR A 853      32.220  53.080  56.540  1.00  0.00           C
ATOM   4307  HA  THR A 853      32.540  52.050  56.490  1.00  0.00           H
ATOM   4308  CB  THR A 853      30.730  53.090  56.010  1.00  0.00           C
ATOM   4309  HB  THR A 853      30.240  54.080  56.100  1.00  0.00           H
ATOM   4310  OG1 THR A 853      29.900  52.320  56.780  1.00  0.00           O
ATOM   4311  HG1 THR A 853      29.810  52.610  57.690  1.00  0.00           H
ATOM   4312  CG2 THR A 853      30.650  52.350  54.610  1.00  0.00           C
ATOM   4313 HG21 THR A 853      31.250  52.850  53.820  1.00  0.00           H
ATOM   4314 HG22 THR A 853      29.640  52.280  54.160  1.00  0.00           H
ATOM   4315 HG23 THR A 853      30.910  51.270  54.720  1.00  0.00           H
ATOM   4316  C   THR A 853      33.140  53.820  55.560  1.00  0.00           C
ATOM   4317  O   THR A 853      34.030  53.310  54.920  1.00  0.00           O
ATOM   4318  N   ILE A 854      33.060  55.090  55.750  1.00  0.00           N
ATOM   4319  HN  ILE A 854      32.270  55.550  56.170  1.00  0.00           H
ATOM   4320  CA  ILE A 854      33.870  56.080  55.040  1.00  0.00           C
ATOM   4321  HA  ILE A 854      33.960  55.790  54.000  1.00  0.00           H
ATOM   4322  CB  ILE A 854      33.330  57.520  55.180  1.00  0.00           C
ATOM   4323  HB  ILE A 854      33.010  57.580  56.240  1.00  0.00           H
ATOM   4324  CG2 ILE A 854      34.390  58.610  54.890  1.00  0.00           C
ATOM   4325 HG21 ILE A 854      35.210  58.530  55.640  1.00  0.00           H
ATOM   4326 HG22 ILE A 854      33.890  59.590  54.980  1.00  0.00           H
ATOM   4327 HG23 ILE A 854      34.780  58.570  53.850  1.00  0.00           H
ATOM   4328  CG1 ILE A 854      32.150  57.800  54.310  1.00  0.00           C
ATOM   4329 HG11 ILE A 854      31.390  57.000  54.360  1.00  0.00           H
ATOM   4330 HG12 ILE A 854      32.500  57.850  53.250  1.00  0.00           H
ATOM   4331  CD  ILE A 854      31.400  59.150  54.480  1.00  0.00           C
ATOM   4332  HD1 ILE A 854      31.070  59.220  55.540  1.00  0.00           H
ATOM   4333  HD2 ILE A 854      30.530  59.290  53.800  1.00  0.00           H
ATOM   4334  HD3 ILE A 854      32.010  60.050  54.260  1.00  0.00           H
ATOM   4335  C   ILE A 854      35.370  56.020  55.380  1.00  0.00           C
ATOM   4336  O   ILE A 854      36.170  56.190  54.510  1.00  0.00           O
ATOM   4337  N   LEU A 855      35.650  55.720  56.640  1.00  0.00           N
ATOM   4338  HN  LEU A 855      34.980  55.620  57.370  1.00  0.00           H
ATOM   4339  CA  LEU A 855      37.000  55.380  57.100  1.00  0.00           C
ATOM   4340  HA  LEU A 855      37.700  56.140  56.760  1.00  0.00           H
ATOM   4341  CB  LEU A 855      37.230  55.380  58.670  1.00  0.00           C
ATOM   4342  HB1 LEU A 855      38.240  55.080  59.030  1.00  0.00           H
ATOM   4343  HB2 LEU A 855      36.590  54.550  59.060  1.00  0.00           H
ATOM   4344  CG  LEU A 855      36.930  56.700  59.350  1.00  0.00           C
ATOM   4345  HG  LEU A 855      35.970  57.170  59.060  1.00  0.00           H
ATOM   4346  CD1 LEU A 855      36.710  56.490  60.910  1.00  0.00           C
ATOM   4347 HD11 LEU A 855      36.050  55.600  61.040  1.00  0.00           H
ATOM   4348 HD12 LEU A 855      36.240  57.430  61.270  1.00  0.00           H
ATOM   4349 HD13 LEU A 855      37.650  56.240  61.450  1.00  0.00           H
ATOM   4350  CD2 LEU A 855      38.000  57.720  59.110  1.00  0.00           C
ATOM   4351 HD21 LEU A 855      38.230  57.990  58.060  1.00  0.00           H
ATOM   4352 HD22 LEU A 855      38.900  57.290  59.590  1.00  0.00           H
ATOM   4353 HD23 LEU A 855      37.720  58.640  59.660  1.00  0.00           H
ATOM   4354  C   LEU A 855      37.640  54.040  56.520  1.00  0.00           C
ATOM   4355  O   LEU A 855      38.820  54.010  56.130  1.00  0.00           O
ATOM   4356  N   ILE A 856      36.790  53.030  56.320  1.00  0.00           N
ATOM   4357  HN  ILE A 856      35.810  53.110  56.490  1.00  0.00           H
ATOM   4358  CA  ILE A 856      37.060  51.860  55.500  1.00  0.00           C
ATOM   4359  HA  ILE A 856      38.040  51.510  55.780  1.00  0.00           H
ATOM   4360  CB  ILE A 856      36.030  50.750  55.740  1.00  0.00           C
ATOM   4361  HB  ILE A 856      35.000  51.110  55.510  1.00  0.00           H
ATOM   4362  CG2 ILE A 856      36.360  49.630  54.780  1.00  0.00           C
ATOM   4363 HG21 ILE A 856      36.060  49.830  53.720  1.00  0.00           H
ATOM   4364 HG22 ILE A 856      35.730  48.790  55.140  1.00  0.00           H
ATOM   4365 HG23 ILE A 856      37.420  49.280  54.840  1.00  0.00           H
ATOM   4366  CG1 ILE A 856      35.940  50.190  57.260  1.00  0.00           C
ATOM   4367 HG11 ILE A 856      35.140  49.430  57.120  1.00  0.00           H
ATOM   4368 HG12 ILE A 856      35.580  50.890  58.030  1.00  0.00           H
ATOM   4369  CD  ILE A 856      37.170  49.380  57.700  1.00  0.00           C
ATOM   4370  HD1 ILE A 856      37.290  48.490  57.060  1.00  0.00           H
ATOM   4371  HD2 ILE A 856      37.110  49.150  58.790  1.00  0.00           H
ATOM   4372  HD3 ILE A 856      38.060  50.040  57.580  1.00  0.00           H
ATOM   4373  C   ILE A 856      37.310  52.180  54.000  1.00  0.00           C
ATOM   4374  O   ILE A 856      38.320  51.650  53.500  1.00  0.00           O
ATOM   4375  N   PHE A 857      36.610  53.110  53.350  1.00  0.00           N
ATOM   4376  HN  PHE A 857      35.830  53.560  53.760  1.00  0.00           H
ATOM   4377  CA  PHE A 857      37.020  53.640  52.030  1.00  0.00           C
ATOM   4378  HA  PHE A 857      37.030  52.770  51.390  1.00  0.00           H
ATOM   4379  CB  PHE A 857      35.940  54.680  51.510  1.00  0.00           C
ATOM   4380  HB1 PHE A 857      35.990  55.690  51.970  1.00  0.00           H
ATOM   4381  HB2 PHE A 857      35.020  54.080  51.650  1.00  0.00           H
ATOM   4382  CG  PHE A 857      36.080  54.900  49.980  1.00  0.00           C
ATOM   4383  CD1 PHE A 857      35.430  54.130  49.000  1.00  0.00           C
ATOM   4384  HD1 PHE A 857      34.890  53.270  49.370  1.00  0.00           H
ATOM   4385  CE1 PHE A 857      35.550  54.390  47.680  1.00  0.00           C
ATOM   4386  HE1 PHE A 857      34.900  53.830  47.020  1.00  0.00           H
ATOM   4387  CZ  PHE A 857      36.270  55.480  47.210  1.00  0.00           C
ATOM   4388  HZ  PHE A 857      36.300  55.640  46.130  1.00  0.00           H
ATOM   4389  CD2 PHE A 857      36.800  56.040  49.500  1.00  0.00           C
ATOM   4390  HD2 PHE A 857      37.350  56.610  50.240  1.00  0.00           H
ATOM   4391  CE2 PHE A 857      36.950  56.280  48.120  1.00  0.00           C
ATOM   4392  HE2 PHE A 857      37.460  57.190  47.840  1.00  0.00           H
ATOM   4393  C   PHE A 857      38.450  54.190  51.980  1.00  0.00           C
ATOM   4394  O   PHE A 857      39.260  53.770  51.140  1.00  0.00           O
ATOM   4395  N   MET A 858      38.740  55.060  52.910  1.00  0.00           N
ATOM   4396  HN  MET A 858      38.030  55.220  53.590  1.00  0.00           H
ATOM   4397  CA  MET A 858      40.020  55.850  53.040  1.00  0.00           C
ATOM   4398  HA  MET A 858      40.150  56.440  52.140  1.00  0.00           H
ATOM   4399  CB  MET A 858      40.000  56.720  54.300  1.00  0.00           C
ATOM   4400  HB1 MET A 858      40.980  57.140  54.630  1.00  0.00           H
ATOM   4401  HB2 MET A 858      39.550  56.090  55.100  1.00  0.00           H
ATOM   4402  CG  MET A 858      39.130  57.970  54.060  1.00  0.00           C
ATOM   4403  HG1 MET A 858      39.000  58.450  55.040  1.00  0.00           H
ATOM   4404  HG2 MET A 858      38.150  57.570  53.690  1.00  0.00           H
ATOM   4405  SD  MET A 858      39.910  59.100  52.900  1.00  0.00           S
ATOM   4406  CE  MET A 858      41.100  59.860  54.110  1.00  0.00           C
ATOM   4407  HE1 MET A 858      40.670  59.890  55.140  1.00  0.00           H
ATOM   4408  HE2 MET A 858      41.280  60.890  53.750  1.00  0.00           H
ATOM   4409  HE3 MET A 858      42.110  59.410  54.130  1.00  0.00           H
ATOM   4410  C   MET A 858      41.240  54.940  53.120  1.00  0.00           C
ATOM   4411  O   MET A 858      42.310  55.230  52.580  1.00  0.00           O
ATOM   4412  N   ASP A 859      41.180  53.780  53.780  1.00  0.00           N
ATOM   4413  HN  ASP A 859      40.370  53.480  54.270  1.00  0.00           H
ATOM   4414  CA  ASP A 859      42.350  52.950  53.650  1.00  0.00           C
ATOM   4415  HA  ASP A 859      43.230  53.400  53.200  1.00  0.00           H
ATOM   4416  CB  ASP A 859      42.590  52.360  55.090  1.00  0.00           C
ATOM   4417  HB1 ASP A 859      43.290  51.510  55.090  1.00  0.00           H
ATOM   4418  HB2 ASP A 859      41.740  51.910  55.630  1.00  0.00           H
ATOM   4419  CG  ASP A 859      43.180  53.550  55.940  1.00  0.00           C
ATOM   4420  OD1 ASP A 859      44.280  54.120  55.540  1.00  0.00           O
ATOM   4421  OD2 ASP A 859      42.740  53.760  57.050  1.00  0.00           O
ATOM   4422  C   ASP A 859      42.160  51.770  52.640  1.00  0.00           C
ATOM   4423  O   ASP A 859      43.070  51.420  51.940  1.00  0.00           O
ATOM   4424  N   GLN A 860      40.910  51.190  52.480  1.00  0.00           N
ATOM   4425  HN  GLN A 860      40.110  51.490  53.000  1.00  0.00           H
ATOM   4426  CA  GLN A 860      40.730  49.970  51.720  1.00  0.00           C
ATOM   4427  HA  GLN A 860      41.480  49.280  52.090  1.00  0.00           H
ATOM   4428  CB  GLN A 860      39.330  49.270  51.970  1.00  0.00           C
ATOM   4429  HB1 GLN A 860      38.420  49.880  51.790  1.00  0.00           H
ATOM   4430  HB2 GLN A 860      39.310  49.070  53.060  1.00  0.00           H
ATOM   4431  CG  GLN A 860      39.130  47.850  51.460  1.00  0.00           C
ATOM   4432  HG1 GLN A 860      38.790  47.770  50.410  1.00  0.00           H
ATOM   4433  HG2 GLN A 860      38.340  47.420  52.110  1.00  0.00           H
ATOM   4434  CD  GLN A 860      40.370  46.990  51.540  1.00  0.00           C
ATOM   4435  OE1 GLN A 860      41.050  47.050  52.580  1.00  0.00           O
ATOM   4436  NE2 GLN A 860      40.800  46.220  50.500  1.00  0.00           N
ATOM   4437 HE21 GLN A 860      41.560  45.610  50.680  1.00  0.00           H
ATOM   4438 HE22 GLN A 860      40.500  46.390  49.560  1.00  0.00           H
ATOM   4439  C   GLN A 860      40.750  50.250  50.210  1.00  0.00           C
ATOM   4440  O   GLN A 860      41.370  49.500  49.440  1.00  0.00           O
ATOM   4441  N   GLN A 861      40.010  51.290  49.760  1.00  0.00           N
ATOM   4442  HN  GLN A 861      39.640  52.010  50.330  1.00  0.00           H
ATOM   4443  CA  GLN A 861      39.780  51.510  48.290  1.00  0.00           C
ATOM   4444  HA  GLN A 861      39.920  50.540  47.830  1.00  0.00           H
ATOM   4445  CB  GLN A 861      38.380  51.980  47.870  1.00  0.00           C
ATOM   4446  HB1 GLN A 861      38.340  52.030  46.760  1.00  0.00           H
ATOM   4447  HB2 GLN A 861      38.150  52.970  48.300  1.00  0.00           H
ATOM   4448  CG  GLN A 861      37.250  51.080  48.270  1.00  0.00           C
ATOM   4449  HG1 GLN A 861      36.350  51.590  47.870  1.00  0.00           H
ATOM   4450  HG2 GLN A 861      37.120  51.090  49.370  1.00  0.00           H
ATOM   4451  CD  GLN A 861      37.360  49.680  47.860  1.00  0.00           C
ATOM   4452  OE1 GLN A 861      37.650  48.780  48.610  1.00  0.00           O
ATOM   4453  NE2 GLN A 861      36.970  49.380  46.530  1.00  0.00           N
ATOM   4454 HE21 GLN A 861      36.960  48.400  46.320  1.00  0.00           H
ATOM   4455 HE22 GLN A 861      36.620  50.090  45.920  1.00  0.00           H
ATOM   4456  C   GLN A 861      40.730  52.470  47.670  1.00  0.00           C
ATOM   4457  O   GLN A 861      41.250  52.200  46.600  1.00  0.00           O
ATOM   4458  N   ILE A 862      41.150  53.550  48.350  1.00  0.00           N
ATOM   4459  HN  ILE A 862      40.550  53.960  49.030  1.00  0.00           H
ATOM   4460  CA  ILE A 862      42.270  54.380  47.990  1.00  0.00           C
ATOM   4461  HA  ILE A 862      42.120  54.810  47.010  1.00  0.00           H
ATOM   4462  CB  ILE A 862      42.620  55.500  49.040  1.00  0.00           C
ATOM   4463  HB  ILE A 862      43.090  55.040  49.930  1.00  0.00           H
ATOM   4464  CG2 ILE A 862      43.710  56.460  48.550  1.00  0.00           C
ATOM   4465 HG21 ILE A 862      43.320  57.010  47.660  1.00  0.00           H
ATOM   4466 HG22 ILE A 862      44.640  55.970  48.190  1.00  0.00           H
ATOM   4467 HG23 ILE A 862      43.880  57.260  49.300  1.00  0.00           H
ATOM   4468  CG1 ILE A 862      41.370  56.320  49.540  1.00  0.00           C
ATOM   4469 HG11 ILE A 862      41.710  57.010  50.330  1.00  0.00           H
ATOM   4470 HG12 ILE A 862      40.800  55.520  50.050  1.00  0.00           H
ATOM   4471  CD  ILE A 862      40.480  56.900  48.510  1.00  0.00           C
ATOM   4472  HD1 ILE A 862      40.080  56.170  47.770  1.00  0.00           H
ATOM   4473  HD2 ILE A 862      41.010  57.710  47.970  1.00  0.00           H
ATOM   4474  HD3 ILE A 862      39.570  57.380  48.960  1.00  0.00           H
ATOM   4475  C   ILE A 862      43.460  53.470  47.740  1.00  0.00           C
ATOM   4476  O   ILE A 862      44.190  53.530  46.710  1.00  0.00           O
ATOM   4477  N   THR A 863      43.770  52.540  48.660  1.00  0.00           N
ATOM   4478  HN  THR A 863      43.120  52.320  49.380  1.00  0.00           H
ATOM   4479  CA  THR A 863      44.900  51.660  48.510  1.00  0.00           C
ATOM   4480  HA  THR A 863      45.760  52.250  48.260  1.00  0.00           H
ATOM   4481  CB  THR A 863      45.180  50.750  49.790  1.00  0.00           C
ATOM   4482  HB  THR A 863      44.350  50.110  50.130  1.00  0.00           H
ATOM   4483  OG1 THR A 863      45.540  51.530  50.890  1.00  0.00           O
ATOM   4484  HG1 THR A 863      44.790  51.660  51.470  1.00  0.00           H
ATOM   4485  CG2 THR A 863      46.430  49.920  49.550  1.00  0.00           C
ATOM   4486 HG21 THR A 863      46.070  49.200  48.790  1.00  0.00           H
ATOM   4487 HG22 THR A 863      46.900  49.560  50.480  1.00  0.00           H
ATOM   4488 HG23 THR A 863      47.250  50.450  49.020  1.00  0.00           H
ATOM   4489  C   THR A 863      44.820  50.760  47.300  1.00  0.00           C
ATOM   4490  O   THR A 863      45.780  50.470  46.600  1.00  0.00           O
ATOM   4491  N   ALA A 864      43.580  50.270  46.970  1.00  0.00           N
ATOM   4492  HN  ALA A 864      42.820  50.380  47.600  1.00  0.00           H
ATOM   4493  CA  ALA A 864      43.380  49.430  45.820  1.00  0.00           C
ATOM   4494  HA  ALA A 864      43.960  48.520  45.890  1.00  0.00           H
ATOM   4495  CB  ALA A 864      41.920  48.940  45.830  1.00  0.00           C
ATOM   4496  HB1 ALA A 864      41.700  48.680  46.890  1.00  0.00           H
ATOM   4497  HB2 ALA A 864      41.780  48.000  45.280  1.00  0.00           H
ATOM   4498  HB3 ALA A 864      41.190  49.750  45.620  1.00  0.00           H
ATOM   4499  C   ALA A 864      43.760  50.070  44.470  1.00  0.00           C
ATOM   4500  O   ALA A 864      44.510  49.480  43.720  1.00  0.00           O
ATOM   4501  N   VAL A 865      43.310  51.320  44.230  1.00  0.00           N
ATOM   4502  HN  VAL A 865      42.560  51.600  44.820  1.00  0.00           H
ATOM   4503  CA  VAL A 865      43.670  52.140  43.100  1.00  0.00           C
ATOM   4504  HA  VAL A 865      43.400  51.740  42.140  1.00  0.00           H
ATOM   4505  CB  VAL A 865      43.090  53.550  43.280  1.00  0.00           C
ATOM   4506  HB  VAL A 865      43.540  54.170  44.090  1.00  0.00           H
ATOM   4507  CG1 VAL A 865      43.260  54.320  41.910  1.00  0.00           C
ATOM   4508 HG11 VAL A 865      42.780  53.710  41.110  1.00  0.00           H
ATOM   4509 HG12 VAL A 865      44.310  54.480  41.580  1.00  0.00           H
ATOM   4510 HG13 VAL A 865      42.950  55.370  42.090  1.00  0.00           H
ATOM   4511  CG2 VAL A 865      41.600  53.470  43.530  1.00  0.00           C
ATOM   4512 HG21 VAL A 865      41.140  52.660  42.920  1.00  0.00           H
ATOM   4513 HG22 VAL A 865      41.090  54.420  43.260  1.00  0.00           H
ATOM   4514 HG23 VAL A 865      41.380  53.310  44.600  1.00  0.00           H
ATOM   4515  C   VAL A 865      45.270  52.300  43.010  1.00  0.00           C
ATOM   4516  O   VAL A 865      45.900  52.050  41.990  1.00  0.00           O
ATOM   4517  N   ILE A 866      45.820  52.470  44.210  1.00  0.00           N
ATOM   4518  HN  ILE A 866      45.180  52.840  44.890  1.00  0.00           H
ATOM   4519  CA  ILE A 866      47.250  52.720  44.410  1.00  0.00           C
ATOM   4520  HA  ILE A 866      47.470  53.400  43.600  1.00  0.00           H
ATOM   4521  CB  ILE A 866      47.500  53.510  45.740  1.00  0.00           C
ATOM   4522  HB  ILE A 866      46.990  52.980  46.580  1.00  0.00           H
ATOM   4523  CG2 ILE A 866      49.040  53.710  46.070  1.00  0.00           C
ATOM   4524 HG21 ILE A 866      49.540  52.720  46.140  1.00  0.00           H
ATOM   4525 HG22 ILE A 866      49.200  54.140  47.080  1.00  0.00           H
ATOM   4526 HG23 ILE A 866      49.630  54.390  45.410  1.00  0.00           H
ATOM   4527  CG1 ILE A 866      46.780  54.860  45.770  1.00  0.00           C
ATOM   4528 HG11 ILE A 866      45.670  54.830  45.620  1.00  0.00           H
ATOM   4529 HG12 ILE A 866      47.210  55.460  44.930  1.00  0.00           H
ATOM   4530  CD  ILE A 866      47.060  55.670  47.000  1.00  0.00           C
ATOM   4531  HD1 ILE A 866      46.610  56.660  46.780  1.00  0.00           H
ATOM   4532  HD2 ILE A 866      48.140  55.880  47.120  1.00  0.00           H
ATOM   4533  HD3 ILE A 866      46.630  55.300  47.950  1.00  0.00           H
ATOM   4534  C   ILE A 866      48.160  51.590  44.160  1.00  0.00           C
ATOM   4535  O   ILE A 866      49.280  51.810  43.710  1.00  0.00           O
ATOM   4536  N   ILE A 867      47.800  50.360  44.520  1.00  0.00           N
ATOM   4537  HN  ILE A 867      46.910  50.350  44.960  1.00  0.00           H
ATOM   4538  CA  ILE A 867      48.580  49.150  44.170  1.00  0.00           C
ATOM   4539  HA  ILE A 867      49.620  49.430  44.250  1.00  0.00           H
ATOM   4540  CB  ILE A 867      48.430  47.920  45.040  1.00  0.00           C
ATOM   4541  HB  ILE A 867      49.070  47.080  44.660  1.00  0.00           H
ATOM   4542  CG2 ILE A 867      49.010  48.240  46.510  1.00  0.00           C
ATOM   4543 HG21 ILE A 867      48.920  47.260  47.030  1.00  0.00           H
ATOM   4544 HG22 ILE A 867      48.340  48.940  47.050  1.00  0.00           H
ATOM   4545 HG23 ILE A 867      50.060  48.590  46.490  1.00  0.00           H
ATOM   4546  CG1 ILE A 867      47.020  47.400  45.170  1.00  0.00           C
ATOM   4547 HG11 ILE A 867      46.460  47.420  44.200  1.00  0.00           H
ATOM   4548 HG12 ILE A 867      46.400  48.020  45.850  1.00  0.00           H
ATOM   4549  CD  ILE A 867      46.970  45.970  45.480  1.00  0.00           C
ATOM   4550  HD1 ILE A 867      47.650  45.410  44.810  1.00  0.00           H
ATOM   4551  HD2 ILE A 867      45.960  45.580  45.240  1.00  0.00           H
ATOM   4552  HD3 ILE A 867      47.100  45.700  46.560  1.00  0.00           H
ATOM   4553  C   ILE A 867      48.420  48.910  42.690  1.00  0.00           C
ATOM   4554  O   ILE A 867      49.180  48.200  42.050  1.00  0.00           O
ATOM   4555  N   ASN A 868      47.380  49.390  41.950  1.00  0.00           N
ATOM   4556  HN  ASN A 868      46.770  50.040  42.400  1.00  0.00           H
ATOM   4557  CA  ASN A 868      47.140  48.950  40.570  1.00  0.00           C
ATOM   4558  HA  ASN A 868      47.550  47.970  40.360  1.00  0.00           H
ATOM   4559  CB  ASN A 868      45.610  48.830  40.310  1.00  0.00           C
ATOM   4560  HB1 ASN A 868      45.090  49.800  40.460  1.00  0.00           H
ATOM   4561  HB2 ASN A 868      45.110  48.220  41.090  1.00  0.00           H
ATOM   4562  CG  ASN A 868      45.190  48.280  38.980  1.00  0.00           C
ATOM   4563  OD1 ASN A 868      45.970  47.480  38.420  1.00  0.00           O
ATOM   4564  ND2 ASN A 868      43.970  48.630  38.480  1.00  0.00           N
ATOM   4565 HD21 ASN A 868      43.500  48.030  37.830  1.00  0.00           H
ATOM   4566 HD22 ASN A 868      43.510  49.330  39.030  1.00  0.00           H
ATOM   4567  C   ASN A 868      47.720  49.970  39.610  1.00  0.00           C
ATOM   4568  O   ASN A 868      47.550  49.810  38.370  1.00  0.00           O
ATOM   4569  N   ARG A 869      48.570  50.890  40.110  1.00  0.00           N
ATOM   4570  HN  ARG A 869      48.580  50.930  41.110  1.00  0.00           H
ATOM   4571  CA  ARG A 869      49.430  51.810  39.380  1.00  0.00           C
ATOM   4572  HA  ARG A 869      48.770  52.390  38.770  1.00  0.00           H
ATOM   4573  CB  ARG A 869      50.230  52.590  40.340  1.00  0.00           C
ATOM   4574  HB1 ARG A 869      50.940  53.160  39.710  1.00  0.00           H
ATOM   4575  HB2 ARG A 869      50.850  51.980  41.020  1.00  0.00           H
ATOM   4576  CG  ARG A 869      49.390  53.670  41.040  1.00  0.00           C
ATOM   4577  HG1 ARG A 869      48.640  53.200  41.710  1.00  0.00           H
ATOM   4578  HG2 ARG A 869      48.880  54.270  40.260  1.00  0.00           H
ATOM   4579  CD  ARG A 869      50.260  54.740  41.820  1.00  0.00           C
ATOM   4580  HD1 ARG A 869      49.620  55.480  42.350  1.00  0.00           H
ATOM   4581  HD2 ARG A 869      50.980  55.290  41.180  1.00  0.00           H
ATOM   4582  NE  ARG A 869      51.010  53.930  42.800  1.00  0.00           N
ATOM   4583  HE  ARG A 869      50.480  53.120  43.050  1.00  0.00           H
ATOM   4584  CZ  ARG A 869      52.050  54.280  43.500  1.00  0.00           C
ATOM   4585  NH1 ARG A 869      52.720  55.400  43.570  1.00  0.00           N
ATOM   4586 HH11 ARG A 869      52.540  56.050  42.840  1.00  0.00           H
ATOM   4587 HH12 ARG A 869      53.640  55.350  43.970  1.00  0.00           H
ATOM   4588  NH2 ARG A 869      52.730  53.310  44.180  1.00  0.00           N
ATOM   4589 HH21 ARG A 869      52.400  52.410  43.910  1.00  0.00           H
ATOM   4590 HH22 ARG A 869      53.670  53.520  44.450  1.00  0.00           H
ATOM   4591  C   ARG A 869      50.430  50.970  38.520  1.00  0.00           C
ATOM   4592  O   ARG A 869      50.700  49.830  38.920  1.00  0.00           O
ATOM   4593  N   LYS A 870      50.910  51.520  37.360  1.00  0.00           N
ATOM   4594  HN  LYS A 870      50.610  52.400  36.990  1.00  0.00           H
ATOM   4595  CA  LYS A 870      51.740  50.900  36.350  1.00  0.00           C
ATOM   4596  HA  LYS A 870      51.090  50.110  35.980  1.00  0.00           H
ATOM   4597  CB  LYS A 870      51.920  51.740  35.020  1.00  0.00           C
ATOM   4598  HB1 LYS A 870      50.940  51.670  34.500  1.00  0.00           H
ATOM   4599  HB2 LYS A 870      52.650  51.230  34.350  1.00  0.00           H
ATOM   4600  CG  LYS A 870      52.320  53.230  35.280  1.00  0.00           C
ATOM   4601  HG1 LYS A 870      53.390  53.300  35.610  1.00  0.00           H
ATOM   4602  HG2 LYS A 870      51.820  53.670  36.160  1.00  0.00           H
ATOM   4603  CD  LYS A 870      51.810  54.110  34.180  1.00  0.00           C
ATOM   4604  HD1 LYS A 870      50.700  54.120  34.040  1.00  0.00           H
ATOM   4605  HD2 LYS A 870      52.330  53.990  33.200  1.00  0.00           H
ATOM   4606  CE  LYS A 870      52.280  55.550  34.540  1.00  0.00           C
ATOM   4607  HE1 LYS A 870      53.370  55.660  34.690  1.00  0.00           H
ATOM   4608  HE2 LYS A 870      51.880  55.790  35.550  1.00  0.00           H
ATOM   4609  NZ  LYS A 870      51.700  56.550  33.610  1.00  0.00           N
ATOM   4610  HZ1 LYS A 870      52.230  57.430  33.730  1.00  0.00           H
ATOM   4611  HZ2 LYS A 870      50.700  56.720  33.830  1.00  0.00           H
ATOM   4612  HZ3 LYS A 870      51.850  56.220  32.630  1.00  0.00           H
ATOM   4613  C   LYS A 870      53.020  50.180  36.730  1.00  0.00           C
ATOM   4614  O   LYS A 870      53.140  49.040  36.460  1.00  0.00           O
ATOM   4615  N   GLU A 871      53.810  50.790  37.640  1.00  0.00           N
ATOM   4616  HN  GLU A 871      53.540  51.710  37.910  1.00  0.00           H
ATOM   4617  CA  GLU A 871      55.100  50.190  37.940  1.00  0.00           C
ATOM   4618  HA  GLU A 871      55.450  49.680  37.040  1.00  0.00           H
ATOM   4619  CB  GLU A 871      56.090  51.360  38.330  1.00  0.00           C
ATOM   4620  HB1 GLU A 871      56.920  50.880  38.890  1.00  0.00           H
ATOM   4621  HB2 GLU A 871      55.630  51.990  39.120  1.00  0.00           H
ATOM   4622  CG  GLU A 871      56.610  52.260  37.160  1.00  0.00           C
ATOM   4623  HG1 GLU A 871      57.100  53.160  37.580  1.00  0.00           H
ATOM   4624  HG2 GLU A 871      55.640  52.460  36.650  1.00  0.00           H
ATOM   4625  CD  GLU A 871      57.640  51.600  36.230  1.00  0.00           C
ATOM   4626  OE1 GLU A 871      58.760  52.100  35.980  1.00  0.00           O
ATOM   4627  OE2 GLU A 871      57.280  50.460  35.770  1.00  0.00           O
ATOM   4628  C   GLU A 871      55.000  49.100  39.040  1.00  0.00           C
ATOM   4629  O   GLU A 871      55.970  48.680  39.660  1.00  0.00           O
ATOM   4630  N   HSD A 872      53.780  48.650  39.330  1.00  0.00           N
ATOM   4631  HN  HSD A 872      52.900  49.050  39.080  1.00  0.00           H
ATOM   4632  CA  HSD A 872      53.520  47.490  40.100  1.00  0.00           C
ATOM   4633  HA  HSD A 872      54.430  47.300  40.640  1.00  0.00           H
ATOM   4634  CB  HSD A 872      52.390  47.580  41.140  1.00  0.00           C
ATOM   4635  HB1 HSD A 872      52.180  46.700  41.790  1.00  0.00           H
ATOM   4636  HB2 HSD A 872      51.420  47.730  40.630  1.00  0.00           H
ATOM   4637  ND1 HSD A 872      53.740  49.020  42.830  1.00  0.00           N
ATOM   4638  HD1 HSD A 872      54.530  48.420  42.950  1.00  0.00           H
ATOM   4639  CG  HSD A 872      52.680  48.780  42.030  1.00  0.00           C
ATOM   4640  CE1 HSD A 872      53.530  50.160  43.530  1.00  0.00           C
ATOM   4641  HE1 HSD A 872      54.190  50.590  44.280  1.00  0.00           H
ATOM   4642  NE2 HSD A 872      52.370  50.750  43.180  1.00  0.00           N
ATOM   4643  CD2 HSD A 872      51.880  49.880  42.200  1.00  0.00           C
ATOM   4644  HD2 HSD A 872      50.920  50.160  41.790  1.00  0.00           H
ATOM   4645  C   HSD A 872      53.170  46.370  39.230  1.00  0.00           C
ATOM   4646  O   HSD A 872      53.210  45.220  39.660  1.00  0.00           O
ATOM   4647  N   LYS A 873      52.950  46.710  37.960  1.00  0.00           N
ATOM   4648  HN  LYS A 873      52.930  47.680  37.710  1.00  0.00           H
ATOM   4649  CA  LYS A 873      52.730  45.750  36.850  1.00  0.00           C
ATOM   4650  HA  LYS A 873      52.430  46.370  36.020  1.00  0.00           H
ATOM   4651  CB  LYS A 873      54.050  45.080  36.400  1.00  0.00           C
ATOM   4652  HB1 LYS A 873      53.850  44.430  35.520  1.00  0.00           H
ATOM   4653  HB2 LYS A 873      54.410  44.400  37.200  1.00  0.00           H
ATOM   4654  CG  LYS A 873      55.160  46.060  35.840  1.00  0.00           C
ATOM   4655  HG1 LYS A 873      56.100  45.480  35.880  1.00  0.00           H
ATOM   4656  HG2 LYS A 873      55.290  46.830  36.640  1.00  0.00           H
ATOM   4657  CD  LYS A 873      54.900  46.690  34.440  1.00  0.00           C
ATOM   4658  HD1 LYS A 873      53.900  47.190  34.580  1.00  0.00           H
ATOM   4659  HD2 LYS A 873      54.750  45.930  33.640  1.00  0.00           H
ATOM   4660  CE  LYS A 873      55.940  47.780  34.060  1.00  0.00           C
ATOM   4661  HE1 LYS A 873      56.920  47.240  34.100  1.00  0.00           H
ATOM   4662  HE2 LYS A 873      55.940  48.600  34.810  1.00  0.00           H
ATOM   4663  NZ  LYS A 873      55.580  48.400  32.750  1.00  0.00           N
ATOM   4664  HZ1 LYS A 873      55.950  47.860  31.940  1.00  0.00           H
ATOM   4665  HZ2 LYS A 873      55.970  49.360  32.590  1.00  0.00           H
ATOM   4666  HZ3 LYS A 873      54.560  48.570  32.620  1.00  0.00           H
ATOM   4667  C   LYS A 873      51.550  44.800  36.940  1.00  0.00           C
ATOM   4668  O   LYS A 873      51.460  43.810  36.220  1.00  0.00           O
ATOM   4669  N   LEU A 874      50.520  45.010  37.790  1.00  0.00           N
ATOM   4670  HN  LEU A 874      50.730  45.730  38.430  1.00  0.00           H
ATOM   4671  CA  LEU A 874      49.310  44.200  37.740  1.00  0.00           C
ATOM   4672  HA  LEU A 874      49.550  43.200  38.060  1.00  0.00           H
ATOM   4673  CB  LEU A 874      48.310  44.700  38.840  1.00  0.00           C
ATOM   4674  HB1 LEU A 874      47.540  43.900  38.690  1.00  0.00           H
ATOM   4675  HB2 LEU A 874      47.770  45.620  38.530  1.00  0.00           H
ATOM   4676  CG  LEU A 874      48.810  44.810  40.280  1.00  0.00           C
ATOM   4677  HG  LEU A 874      49.400  45.730  40.500  1.00  0.00           H
ATOM   4678  CD1 LEU A 874      47.570  45.120  41.220  1.00  0.00           C
ATOM   4679 HD11 LEU A 874      47.110  46.100  40.980  1.00  0.00           H
ATOM   4680 HD12 LEU A 874      47.840  44.980  42.280  1.00  0.00           H
ATOM   4681 HD13 LEU A 874      46.770  44.370  41.040  1.00  0.00           H
ATOM   4682  CD2 LEU A 874      49.670  43.620  40.820  1.00  0.00           C
ATOM   4683 HD21 LEU A 874      49.810  43.710  41.920  1.00  0.00           H
ATOM   4684 HD22 LEU A 874      50.680  43.600  40.360  1.00  0.00           H
ATOM   4685 HD23 LEU A 874      49.250  42.610  40.570  1.00  0.00           H
ATOM   4686  C   LEU A 874      48.520  44.050  36.440  1.00  0.00           C
ATOM   4687  O   LEU A 874      48.110  45.070  35.850  1.00  0.00           O
ATOM   4688  N   LYS A 875      48.360  42.790  35.970  1.00  0.00           N
ATOM   4689  HN  LYS A 875      48.790  42.050  36.470  1.00  0.00           H
ATOM   4690  CA  LYS A 875      47.980  42.600  34.630  1.00  0.00           C
ATOM   4691  HA  LYS A 875      48.120  43.470  34.010  1.00  0.00           H
ATOM   4692  CB  LYS A 875      48.770  41.400  33.920  1.00  0.00           C
ATOM   4693  HB1 LYS A 875      49.860  41.570  34.070  1.00  0.00           H
ATOM   4694  HB2 LYS A 875      48.650  41.530  32.820  1.00  0.00           H
ATOM   4695  CG  LYS A 875      48.420  40.050  34.360  1.00  0.00           C
ATOM   4696  HG1 LYS A 875      47.780  40.170  35.260  1.00  0.00           H
ATOM   4697  HG2 LYS A 875      49.190  39.350  34.730  1.00  0.00           H
ATOM   4698  CD  LYS A 875      47.700  39.250  33.230  1.00  0.00           C
ATOM   4699  HD1 LYS A 875      48.370  39.060  32.360  1.00  0.00           H
ATOM   4700  HD2 LYS A 875      46.830  39.900  32.990  1.00  0.00           H
ATOM   4701  CE  LYS A 875      47.210  37.870  33.740  1.00  0.00           C
ATOM   4702  HE1 LYS A 875      46.690  38.000  34.720  1.00  0.00           H
ATOM   4703  HE2 LYS A 875      48.060  37.220  34.070  1.00  0.00           H
ATOM   4704  NZ  LYS A 875      46.400  37.180  32.750  1.00  0.00           N
ATOM   4705  HZ1 LYS A 875      45.620  37.870  32.650  1.00  0.00           H
ATOM   4706  HZ2 LYS A 875      46.110  36.210  33.000  1.00  0.00           H
ATOM   4707  HZ3 LYS A 875      46.880  37.200  31.830  1.00  0.00           H
ATOM   4708  C   LYS A 875      46.470  42.370  34.590  1.00  0.00           C
ATOM   4709  O   LYS A 875      45.800  42.640  33.600  1.00  0.00           O
ATOM   4710  N   LYS A 876      45.860  41.980  35.710  1.00  0.00           N
ATOM   4711  HN  LYS A 876      46.290  41.820  36.600  1.00  0.00           H
ATOM   4712  CA  LYS A 876      44.440  41.730  35.710  1.00  0.00           C
ATOM   4713  HA  LYS A 876      44.080  42.130  34.770  1.00  0.00           H
ATOM   4714  CB  LYS A 876      44.250  40.140  35.510  1.00  0.00           C
ATOM   4715  HB1 LYS A 876      44.990  39.830  34.730  1.00  0.00           H
ATOM   4716  HB2 LYS A 876      43.170  40.100  35.240  1.00  0.00           H
ATOM   4717  CG  LYS A 876      44.550  39.260  36.760  1.00  0.00           C
ATOM   4718  HG1 LYS A 876      43.800  39.520  37.520  1.00  0.00           H
ATOM   4719  HG2 LYS A 876      45.560  39.440  37.200  1.00  0.00           H
ATOM   4720  CD  LYS A 876      44.300  37.740  36.510  1.00  0.00           C
ATOM   4721  HD1 LYS A 876      45.000  37.240  35.790  1.00  0.00           H
ATOM   4722  HD2 LYS A 876      43.330  37.540  36.020  1.00  0.00           H
ATOM   4723  CE  LYS A 876      44.270  36.930  37.830  1.00  0.00           C
ATOM   4724  HE1 LYS A 876      43.350  37.230  38.370  1.00  0.00           H
ATOM   4725  HE2 LYS A 876      45.180  37.280  38.360  1.00  0.00           H
ATOM   4726  NZ  LYS A 876      44.430  35.470  37.710  1.00  0.00           N
ATOM   4727  HZ1 LYS A 876      45.260  35.140  38.250  1.00  0.00           H
ATOM   4728  HZ2 LYS A 876      44.470  35.220  36.700  1.00  0.00           H
ATOM   4729  HZ3 LYS A 876      43.620  35.030  38.200  1.00  0.00           H
ATOM   4730  C   LYS A 876      43.870  42.420  36.930  1.00  0.00           C
ATOM   4731  O   LYS A 876      43.030  41.830  37.590  1.00  0.00           O
ATOM   4732  N   GLY A 877      44.210  43.610  37.310  1.00  0.00           N
ATOM   4733  HN  GLY A 877      44.920  44.070  36.780  1.00  0.00           H
ATOM   4734  CA  GLY A 877      43.650  44.420  38.320  1.00  0.00           C
ATOM   4735  HA1 GLY A 877      42.600  44.480  38.090  1.00  0.00           H
ATOM   4736  HA2 GLY A 877      44.040  45.420  38.250  1.00  0.00           H
ATOM   4737  C   GLY A 877      43.710  44.010  39.810  1.00  0.00           C
ATOM   4738  O   GLY A 877      44.300  43.040  40.220  1.00  0.00           O
ATOM   4739  N   ALA A 878      43.060  44.870  40.620  1.00  0.00           N
ATOM   4740  HN  ALA A 878      42.550  45.660  40.260  1.00  0.00           H
ATOM   4741  CA  ALA A 878      43.200  44.740  42.110  1.00  0.00           C
ATOM   4742  HA  ALA A 878      43.990  44.050  42.370  1.00  0.00           H
ATOM   4743  CB  ALA A 878      43.440  46.080  42.820  1.00  0.00           C
ATOM   4744  HB1 ALA A 878      43.500  46.050  43.930  1.00  0.00           H
ATOM   4745  HB2 ALA A 878      42.660  46.830  42.580  1.00  0.00           H
ATOM   4746  HB3 ALA A 878      44.390  46.470  42.400  1.00  0.00           H
ATOM   4747  C   ALA A 878      41.940  44.140  42.710  1.00  0.00           C
ATOM   4748  O   ALA A 878      41.930  43.850  43.910  1.00  0.00           O
ATOM   4749  N   GLY A 879      40.920  43.830  41.860  1.00  0.00           N
ATOM   4750  HN  GLY A 879      40.930  43.940  40.870  1.00  0.00           H
ATOM   4751  CA  GLY A 879      39.670  43.170  42.310  1.00  0.00           C
ATOM   4752  HA1 GLY A 879      39.930  42.230  42.750  1.00  0.00           H
ATOM   4753  HA2 GLY A 879      39.090  43.030  41.400  1.00  0.00           H
ATOM   4754  C   GLY A 879      38.830  44.040  43.270  1.00  0.00           C
ATOM   4755  O   GLY A 879      38.300  43.620  44.270  1.00  0.00           O
ATOM   4756  N   TYR A 880      38.850  45.300  42.900  1.00  0.00           N
ATOM   4757  HN  TYR A 880      39.120  45.580  41.980  1.00  0.00           H
ATOM   4758  CA  TYR A 880      38.320  46.520  43.580  1.00  0.00           C
ATOM   4759  HA  TYR A 880      38.960  46.760  44.420  1.00  0.00           H
ATOM   4760  CB  TYR A 880      37.980  47.680  42.710  1.00  0.00           C
ATOM   4761  HB1 TYR A 880      37.220  48.390  43.110  1.00  0.00           H
ATOM   4762  HB2 TYR A 880      37.470  47.260  41.820  1.00  0.00           H
ATOM   4763  CG  TYR A 880      39.110  48.440  42.090  1.00  0.00           C
ATOM   4764  CD1 TYR A 880      40.460  48.280  42.500  1.00  0.00           C
ATOM   4765  HD1 TYR A 880      40.620  47.530  43.250  1.00  0.00           H
ATOM   4766  CE1 TYR A 880      41.490  49.090  41.990  1.00  0.00           C
ATOM   4767  HE1 TYR A 880      42.470  49.110  42.440  1.00  0.00           H
ATOM   4768  CZ  TYR A 880      41.210  49.810  40.850  1.00  0.00           C
ATOM   4769  OH  TYR A 880      42.200  50.510  40.120  1.00  0.00           O
ATOM   4770  HH  TYR A 880      41.760  51.110  39.530  1.00  0.00           H
ATOM   4771  CD2 TYR A 880      38.830  49.360  41.100  1.00  0.00           C
ATOM   4772  HD2 TYR A 880      37.810  49.540  40.820  1.00  0.00           H
ATOM   4773  CE2 TYR A 880      39.860  49.890  40.300  1.00  0.00           C
ATOM   4774  HE2 TYR A 880      39.620  50.470  39.420  1.00  0.00           H
ATOM   4775  C   TYR A 880      36.980  46.150  44.380  1.00  0.00           C
ATOM   4776  O   TYR A 880      36.930  46.480  45.580  1.00  0.00           O
ATOM   4777  N   HSD A 881      35.930  45.680  43.760  1.00  0.00           N
ATOM   4778  HN  HSD A 881      35.930  45.420  42.800  1.00  0.00           H
ATOM   4779  CA  HSD A 881      34.680  45.520  44.350  1.00  0.00           C
ATOM   4780  HA  HSD A 881      34.520  46.370  45.000  1.00  0.00           H
ATOM   4781  CB  HSD A 881      33.480  45.470  43.290  1.00  0.00           C
ATOM   4782  HB1 HSD A 881      32.610  45.140  43.880  1.00  0.00           H
ATOM   4783  HB2 HSD A 881      33.850  44.850  42.440  1.00  0.00           H
ATOM   4784  ND1 HSD A 881      32.980  47.160  41.450  1.00  0.00           N
ATOM   4785  HD1 HSD A 881      33.050  46.580  40.640  1.00  0.00           H
ATOM   4786  CG  HSD A 881      33.110  46.840  42.800  1.00  0.00           C
ATOM   4787  CE1 HSD A 881      32.630  48.430  41.420  1.00  0.00           C
ATOM   4788  HE1 HSD A 881      32.290  48.830  40.470  1.00  0.00           H
ATOM   4789  NE2 HSD A 881      32.570  48.980  42.630  1.00  0.00           N
ATOM   4790  CD2 HSD A 881      32.870  47.990  43.470  1.00  0.00           C
ATOM   4791  HD2 HSD A 881      33.020  48.120  44.540  1.00  0.00           H
ATOM   4792  C   HSD A 881      34.600  44.300  45.300  1.00  0.00           C
ATOM   4793  O   HSD A 881      34.110  44.390  46.420  1.00  0.00           O
ATOM   4794  N   LEU A 882      35.200  43.220  44.870  1.00  0.00           N
ATOM   4795  HN  LEU A 882      35.670  43.100  43.990  1.00  0.00           H
ATOM   4796  CA  LEU A 882      35.220  42.010  45.840  1.00  0.00           C
ATOM   4797  HA  LEU A 882      34.220  41.890  46.250  1.00  0.00           H
ATOM   4798  CB  LEU A 882      35.480  40.690  45.110  1.00  0.00           C
ATOM   4799  HB1 LEU A 882      36.500  40.840  44.710  1.00  0.00           H
ATOM   4800  HB2 LEU A 882      34.690  40.660  44.330  1.00  0.00           H
ATOM   4801  CG  LEU A 882      35.390  39.390  45.830  1.00  0.00           C
ATOM   4802  HG  LEU A 882      36.120  39.340  46.660  1.00  0.00           H
ATOM   4803  CD1 LEU A 882      33.970  39.200  46.490  1.00  0.00           C
ATOM   4804 HD11 LEU A 882      33.840  39.880  47.360  1.00  0.00           H
ATOM   4805 HD12 LEU A 882      33.900  38.120  46.740  1.00  0.00           H
ATOM   4806 HD13 LEU A 882      33.260  39.490  45.680  1.00  0.00           H
ATOM   4807  CD2 LEU A 882      35.500  38.160  44.930  1.00  0.00           C
ATOM   4808 HD21 LEU A 882      34.590  37.950  44.330  1.00  0.00           H
ATOM   4809 HD22 LEU A 882      35.750  37.180  45.380  1.00  0.00           H
ATOM   4810 HD23 LEU A 882      36.320  38.440  44.240  1.00  0.00           H
ATOM   4811  C   LEU A 882      36.220  42.140  47.040  1.00  0.00           C
ATOM   4812  O   LEU A 882      36.030  41.540  48.150  1.00  0.00           O
ATOM   4813  N   ASP A 883      37.340  42.900  46.860  1.00  0.00           N
ATOM   4814  HN  ASP A 883      37.630  43.100  45.940  1.00  0.00           H
ATOM   4815  CA  ASP A 883      38.190  43.270  48.050  1.00  0.00           C
ATOM   4816  HA  ASP A 883      38.450  42.390  48.610  1.00  0.00           H
ATOM   4817  CB  ASP A 883      39.390  44.040  47.640  1.00  0.00           C
ATOM   4818  HB1 ASP A 883      39.720  44.830  48.360  1.00  0.00           H
ATOM   4819  HB2 ASP A 883      39.290  44.720  46.760  1.00  0.00           H
ATOM   4820  CG  ASP A 883      40.580  43.130  47.450  1.00  0.00           C
ATOM   4821  OD1 ASP A 883      41.720  43.560  47.580  1.00  0.00           O
ATOM   4822  OD2 ASP A 883      40.340  41.850  47.150  1.00  0.00           O
ATOM   4823  HD2 ASP A 883      41.170  41.480  46.870  1.00  0.00           H
ATOM   4824  C   ASP A 883      37.360  44.070  49.070  1.00  0.00           C
ATOM   4825  O   ASP A 883      37.290  43.710  50.200  1.00  0.00           O
ATOM   4826  N   LEU A 884      36.620  45.090  48.690  1.00  0.00           N
ATOM   4827  HN  LEU A 884      36.670  45.530  47.790  1.00  0.00           H
ATOM   4828  CA  LEU A 884      35.750  45.790  49.580  1.00  0.00           C
ATOM   4829  HA  LEU A 884      36.330  46.160  50.410  1.00  0.00           H
ATOM   4830  CB  LEU A 884      35.050  46.940  48.760  1.00  0.00           C
ATOM   4831  HB1 LEU A 884      34.290  46.520  48.060  1.00  0.00           H
ATOM   4832  HB2 LEU A 884      35.860  47.440  48.190  1.00  0.00           H
ATOM   4833  CG  LEU A 884      34.330  48.010  49.600  1.00  0.00           C
ATOM   4834  HG  LEU A 884      33.450  47.480  50.040  1.00  0.00           H
ATOM   4835  CD1 LEU A 884      35.130  48.620  50.810  1.00  0.00           C
ATOM   4836 HD11 LEU A 884      36.020  49.250  50.530  1.00  0.00           H
ATOM   4837 HD12 LEU A 884      35.550  47.810  51.430  1.00  0.00           H
ATOM   4838 HD13 LEU A 884      34.470  49.250  51.440  1.00  0.00           H
ATOM   4839  CD2 LEU A 884      33.750  49.080  48.730  1.00  0.00           C
ATOM   4840 HD21 LEU A 884      32.990  48.650  48.030  1.00  0.00           H
ATOM   4841 HD22 LEU A 884      34.360  49.680  48.020  1.00  0.00           H
ATOM   4842 HD23 LEU A 884      33.250  49.840  49.340  1.00  0.00           H
ATOM   4843  C   LEU A 884      34.720  44.920  50.190  1.00  0.00           C
ATOM   4844  O   LEU A 884      34.440  45.020  51.360  1.00  0.00           O
ATOM   4845  N   LEU A 885      34.120  44.000  49.410  1.00  0.00           N
ATOM   4846  HN  LEU A 885      34.290  43.910  48.430  1.00  0.00           H
ATOM   4847  CA  LEU A 885      33.060  43.150  49.850  1.00  0.00           C
ATOM   4848  HA  LEU A 885      32.310  43.720  50.390  1.00  0.00           H
ATOM   4849  CB  LEU A 885      32.550  42.350  48.770  1.00  0.00           C
ATOM   4850  HB1 LEU A 885      33.390  41.800  48.290  1.00  0.00           H
ATOM   4851  HB2 LEU A 885      32.300  43.030  47.930  1.00  0.00           H
ATOM   4852  CG  LEU A 885      31.280  41.470  48.900  1.00  0.00           C
ATOM   4853  HG  LEU A 885      31.540  40.570  49.490  1.00  0.00           H
ATOM   4854  CD1 LEU A 885      30.110  42.110  49.760  1.00  0.00           C
ATOM   4855 HD11 LEU A 885      29.180  41.520  49.760  1.00  0.00           H
ATOM   4856 HD12 LEU A 885      29.870  43.180  49.580  1.00  0.00           H
ATOM   4857 HD13 LEU A 885      30.550  41.990  50.770  1.00  0.00           H
ATOM   4858  CD2 LEU A 885      30.750  41.130  47.500  1.00  0.00           C
ATOM   4859 HD21 LEU A 885      29.910  40.400  47.530  1.00  0.00           H
ATOM   4860 HD22 LEU A 885      31.510  40.570  46.930  1.00  0.00           H
ATOM   4861 HD23 LEU A 885      30.480  42.040  46.930  1.00  0.00           H
ATOM   4862  C   LEU A 885      33.440  42.170  50.990  1.00  0.00           C
ATOM   4863  O   LEU A 885      32.720  41.950  52.000  1.00  0.00           O
ATOM   4864  N   MET A 886      34.620  41.520  50.800  1.00  0.00           N
ATOM   4865  HN  MET A 886      35.130  41.570  49.950  1.00  0.00           H
ATOM   4866  CA  MET A 886      35.300  40.660  51.800  1.00  0.00           C
ATOM   4867  HA  MET A 886      34.620  39.920  52.190  1.00  0.00           H
ATOM   4868  CB  MET A 886      36.590  40.000  51.200  1.00  0.00           C
ATOM   4869  HB1 MET A 886      37.130  39.480  52.010  1.00  0.00           H
ATOM   4870  HB2 MET A 886      37.260  40.780  50.780  1.00  0.00           H
ATOM   4871  CG  MET A 886      36.300  38.910  50.110  1.00  0.00           C
ATOM   4872  HG1 MET A 886      37.310  38.500  49.880  1.00  0.00           H
ATOM   4873  HG2 MET A 886      35.920  39.440  49.210  1.00  0.00           H
ATOM   4874  SD  MET A 886      35.150  37.630  50.590  1.00  0.00           S
ATOM   4875  CE  MET A 886      35.590  37.020  52.210  1.00  0.00           C
ATOM   4876  HE1 MET A 886      35.390  37.790  52.980  1.00  0.00           H
ATOM   4877  HE2 MET A 886      36.660  36.730  52.250  1.00  0.00           H
ATOM   4878  HE3 MET A 886      34.970  36.140  52.500  1.00  0.00           H
ATOM   4879  C   MET A 886      35.710  41.420  53.080  1.00  0.00           C
ATOM   4880  O   MET A 886      35.410  41.020  54.210  1.00  0.00           O
ATOM   4881  N   VAL A 887      36.290  42.620  52.930  1.00  0.00           N
ATOM   4882  HN  VAL A 887      36.560  42.930  52.020  1.00  0.00           H
ATOM   4883  CA  VAL A 887      36.430  43.550  54.030  1.00  0.00           C
ATOM   4884  HA  VAL A 887      37.010  42.920  54.700  1.00  0.00           H
ATOM   4885  CB  VAL A 887      37.290  44.750  53.580  1.00  0.00           C
ATOM   4886  HB  VAL A 887      36.750  45.160  52.700  1.00  0.00           H
ATOM   4887  CG1 VAL A 887      37.310  45.870  54.630  1.00  0.00           C
ATOM   4888 HG11 VAL A 887      36.280  46.290  54.720  1.00  0.00           H
ATOM   4889 HG12 VAL A 887      38.050  46.640  54.300  1.00  0.00           H
ATOM   4890 HG13 VAL A 887      37.480  45.490  55.660  1.00  0.00           H
ATOM   4891  CG2 VAL A 887      38.700  44.150  53.270  1.00  0.00           C
ATOM   4892 HG21 VAL A 887      38.570  43.300  52.570  1.00  0.00           H
ATOM   4893 HG22 VAL A 887      39.360  43.940  54.150  1.00  0.00           H
ATOM   4894 HG23 VAL A 887      39.350  44.880  52.770  1.00  0.00           H
ATOM   4895  C   VAL A 887      35.170  43.900  54.780  1.00  0.00           C
ATOM   4896  O   VAL A 887      35.250  43.910  56.030  1.00  0.00           O
ATOM   4897  N   GLY A 888      34.100  44.180  54.110  1.00  0.00           N
ATOM   4898  HN  GLY A 888      34.180  44.360  53.140  1.00  0.00           H
ATOM   4899  CA  GLY A 888      32.740  44.340  54.630  1.00  0.00           C
ATOM   4900  HA1 GLY A 888      32.130  44.370  53.740  1.00  0.00           H
ATOM   4901  HA2 GLY A 888      32.740  45.290  55.130  1.00  0.00           H
ATOM   4902  C   GLY A 888      32.140  43.270  55.450  1.00  0.00           C
ATOM   4903  O   GLY A 888      31.830  43.450  56.650  1.00  0.00           O
ATOM   4904  N   VAL A 889      32.100  42.050  54.850  1.00  0.00           N
ATOM   4905  HN  VAL A 889      32.370  41.900  53.910  1.00  0.00           H
ATOM   4906  CA  VAL A 889      31.540  40.850  55.440  1.00  0.00           C
ATOM   4907  HA  VAL A 889      30.550  41.140  55.770  1.00  0.00           H
ATOM   4908  CB  VAL A 889      31.440  39.710  54.430  1.00  0.00           C
ATOM   4909  HB  VAL A 889      32.360  39.720  53.820  1.00  0.00           H
ATOM   4910  CG1 VAL A 889      31.240  38.210  54.920  1.00  0.00           C
ATOM   4911 HG11 VAL A 889      31.150  37.470  54.100  1.00  0.00           H
ATOM   4912 HG12 VAL A 889      30.290  38.190  55.500  1.00  0.00           H
ATOM   4913 HG13 VAL A 889      32.010  37.960  55.680  1.00  0.00           H
ATOM   4914  CG2 VAL A 889      30.180  39.980  53.530  1.00  0.00           C
ATOM   4915 HG21 VAL A 889      30.040  39.220  52.750  1.00  0.00           H
ATOM   4916 HG22 VAL A 889      30.250  40.950  52.990  1.00  0.00           H
ATOM   4917 HG23 VAL A 889      29.260  40.040  54.150  1.00  0.00           H
ATOM   4918  C   VAL A 889      32.260  40.470  56.630  1.00  0.00           C
ATOM   4919  O   VAL A 889      31.690  40.390  57.710  1.00  0.00           O
ATOM   4920  N   MET A 890      33.600  40.420  56.510  1.00  0.00           N
ATOM   4921  HN  MET A 890      34.010  40.540  55.620  1.00  0.00           H
ATOM   4922  CA  MET A 890      34.460  40.100  57.640  1.00  0.00           C
ATOM   4923  HA  MET A 890      34.070  39.210  58.120  1.00  0.00           H
ATOM   4924  CB  MET A 890      35.930  39.690  57.210  1.00  0.00           C
ATOM   4925  HB1 MET A 890      36.430  39.380  58.160  1.00  0.00           H
ATOM   4926  HB2 MET A 890      36.590  40.460  56.740  1.00  0.00           H
ATOM   4927  CG  MET A 890      35.990  38.440  56.250  1.00  0.00           C
ATOM   4928  HG1 MET A 890      36.980  38.230  55.790  1.00  0.00           H
ATOM   4929  HG2 MET A 890      35.340  38.660  55.370  1.00  0.00           H
ATOM   4930  SD  MET A 890      35.420  36.850  56.940  1.00  0.00           S
ATOM   4931  CE  MET A 890      36.900  36.540  58.020  1.00  0.00           C
ATOM   4932  HE1 MET A 890      36.920  35.490  58.370  1.00  0.00           H
ATOM   4933  HE2 MET A 890      36.970  37.140  58.950  1.00  0.00           H
ATOM   4934  HE3 MET A 890      37.840  36.590  57.430  1.00  0.00           H
ATOM   4935  C   MET A 890      34.430  41.120  58.790  1.00  0.00           C
ATOM   4936  O   MET A 890      34.450  40.800  60.000  1.00  0.00           O
ATOM   4937  N   LEU A 891      34.360  42.470  58.460  1.00  0.00           N
ATOM   4938  HN  LEU A 891      34.380  42.770  57.520  1.00  0.00           H
ATOM   4939  CA  LEU A 891      34.140  43.480  59.490  1.00  0.00           C
ATOM   4940  HA  LEU A 891      34.960  43.460  60.200  1.00  0.00           H
ATOM   4941  CB  LEU A 891      34.110  44.890  58.870  1.00  0.00           C
ATOM   4942  HB1 LEU A 891      33.290  45.020  58.140  1.00  0.00           H
ATOM   4943  HB2 LEU A 891      35.020  44.940  58.230  1.00  0.00           H
ATOM   4944  CG  LEU A 891      34.200  46.010  59.820  1.00  0.00           C
ATOM   4945  HG  LEU A 891      34.960  45.740  60.590  1.00  0.00           H
ATOM   4946  CD1 LEU A 891      34.770  47.260  59.110  1.00  0.00           C
ATOM   4947 HD11 LEU A 891      35.750  47.050  58.660  1.00  0.00           H
ATOM   4948 HD12 LEU A 891      34.910  48.130  59.780  1.00  0.00           H
ATOM   4949 HD13 LEU A 891      34.140  47.550  58.240  1.00  0.00           H
ATOM   4950  CD2 LEU A 891      32.900  46.470  60.490  1.00  0.00           C
ATOM   4951 HD21 LEU A 891      32.120  46.650  59.730  1.00  0.00           H
ATOM   4952 HD22 LEU A 891      33.150  47.460  60.910  1.00  0.00           H
ATOM   4953 HD23 LEU A 891      32.490  45.810  61.280  1.00  0.00           H
ATOM   4954  C   LEU A 891      32.830  43.230  60.370  1.00  0.00           C
ATOM   4955  O   LEU A 891      32.860  43.200  61.570  1.00  0.00           O
ATOM   4956  N   GLY A 892      31.710  42.900  59.730  1.00  0.00           N
ATOM   4957  HN  GLY A 892      31.900  42.730  58.760  1.00  0.00           H
ATOM   4958  CA  GLY A 892      30.450  42.470  60.320  1.00  0.00           C
ATOM   4959  HA1 GLY A 892      29.740  42.270  59.540  1.00  0.00           H
ATOM   4960  HA2 GLY A 892      30.230  43.210  61.060  1.00  0.00           H
ATOM   4961  C   GLY A 892      30.650  41.150  61.130  1.00  0.00           C
ATOM   4962  O   GLY A 892      30.160  40.980  62.250  1.00  0.00           O
ATOM   4963  N   VAL A 893      31.280  40.120  60.520  1.00  0.00           N
ATOM   4964  HN  VAL A 893      31.570  40.160  59.560  1.00  0.00           H
ATOM   4965  CA  VAL A 893      31.650  38.870  61.240  1.00  0.00           C
ATOM   4966  HA  VAL A 893      30.740  38.400  61.600  1.00  0.00           H
ATOM   4967  CB  VAL A 893      32.330  37.930  60.340  1.00  0.00           C
ATOM   4968  HB  VAL A 893      33.280  38.350  59.930  1.00  0.00           H
ATOM   4969  CG1 VAL A 893      32.700  36.600  61.140  1.00  0.00           C
ATOM   4970 HG11 VAL A 893      33.630  36.810  61.730  1.00  0.00           H
ATOM   4971 HG12 VAL A 893      32.850  35.800  60.390  1.00  0.00           H
ATOM   4972 HG13 VAL A 893      31.940  36.290  61.870  1.00  0.00           H
ATOM   4973  CG2 VAL A 893      31.490  37.430  59.180  1.00  0.00           C
ATOM   4974 HG21 VAL A 893      30.620  36.890  59.600  1.00  0.00           H
ATOM   4975 HG22 VAL A 893      32.020  36.710  58.530  1.00  0.00           H
ATOM   4976 HG23 VAL A 893      31.180  38.330  58.610  1.00  0.00           H
ATOM   4977  C   VAL A 893      32.510  39.090  62.540  1.00  0.00           C
ATOM   4978  O   VAL A 893      32.190  38.570  63.630  1.00  0.00           O
ATOM   4979  N   CYS A 894      33.540  39.880  62.360  1.00  0.00           N
ATOM   4980  HN  CYS A 894      33.860  40.110  61.430  1.00  0.00           H
ATOM   4981  CA  CYS A 894      34.480  40.330  63.440  1.00  0.00           C
ATOM   4982  HA  CYS A 894      34.770  39.440  63.990  1.00  0.00           H
ATOM   4983  CB  CYS A 894      35.740  41.040  63.020  1.00  0.00           C
ATOM   4984  HB1 CYS A 894      36.280  41.500  63.880  1.00  0.00           H
ATOM   4985  HB2 CYS A 894      35.650  41.910  62.350  1.00  0.00           H
ATOM   4986  SG  CYS A 894      36.830  39.970  62.030  1.00  0.00           S
ATOM   4987  HG1 CYS A 894      37.310  41.030  61.380  1.00  0.00           H
ATOM   4988  C   CYS A 894      33.750  41.050  64.520  1.00  0.00           C
ATOM   4989  O   CYS A 894      33.940  40.720  65.640  1.00  0.00           O
ATOM   4990  N   SER A 895      32.820  41.960  64.170  1.00  0.00           N
ATOM   4991  HN  SER A 895      32.680  42.320  63.250  1.00  0.00           H
ATOM   4992  CA  SER A 895      31.870  42.530  65.150  1.00  0.00           C
ATOM   4993  HA  SER A 895      32.520  43.110  65.800  1.00  0.00           H
ATOM   4994  CB  SER A 895      30.850  43.510  64.450  1.00  0.00           C
ATOM   4995  HB1 SER A 895      30.160  43.920  65.220  1.00  0.00           H
ATOM   4996  HB2 SER A 895      30.290  42.840  63.760  1.00  0.00           H
ATOM   4997  OG  SER A 895      31.490  44.540  63.700  1.00  0.00           O
ATOM   4998  HG1 SER A 895      31.950  44.200  62.940  1.00  0.00           H
ATOM   4999  C   SER A 895      31.070  41.540  65.970  1.00  0.00           C
ATOM   5000  O   SER A 895      30.990  41.600  67.180  1.00  0.00           O
ATOM   5001  N   VAL A 896      30.470  40.520  65.300  1.00  0.00           N
ATOM   5002  HN  VAL A 896      30.770  40.400  64.360  1.00  0.00           H
ATOM   5003  CA  VAL A 896      29.660  39.470  65.850  1.00  0.00           C
ATOM   5004  HA  VAL A 896      28.800  39.940  66.330  1.00  0.00           H
ATOM   5005  CB  VAL A 896      29.140  38.510  64.780  1.00  0.00           C
ATOM   5006  HB  VAL A 896      29.930  38.180  64.060  1.00  0.00           H
ATOM   5007  CG1 VAL A 896      28.470  37.260  65.510  1.00  0.00           C
ATOM   5008 HG11 VAL A 896      27.780  36.730  64.810  1.00  0.00           H
ATOM   5009 HG12 VAL A 896      27.990  37.630  66.430  1.00  0.00           H
ATOM   5010 HG13 VAL A 896      29.220  36.480  65.740  1.00  0.00           H
ATOM   5011  CG2 VAL A 896      28.100  39.320  63.910  1.00  0.00           C
ATOM   5012 HG21 VAL A 896      27.150  39.480  64.470  1.00  0.00           H
ATOM   5013 HG22 VAL A 896      28.000  39.020  62.850  1.00  0.00           H
ATOM   5014 HG23 VAL A 896      28.530  40.330  63.770  1.00  0.00           H
ATOM   5015  C   VAL A 896      30.400  38.710  67.020  1.00  0.00           C
ATOM   5016  O   VAL A 896      29.900  38.460  68.090  1.00  0.00           O
ATOM   5017  N   MET A 897      31.730  38.470  66.810  1.00  0.00           N
ATOM   5018  HN  MET A 897      32.070  38.640  65.890  1.00  0.00           H
ATOM   5019  CA  MET A 897      32.570  37.880  67.890  1.00  0.00           C
ATOM   5020  HA  MET A 897      31.910  37.200  68.400  1.00  0.00           H
ATOM   5021  CB  MET A 897      33.750  37.050  67.160  1.00  0.00           C
ATOM   5022  HB1 MET A 897      34.340  36.490  67.920  1.00  0.00           H
ATOM   5023  HB2 MET A 897      34.430  37.790  66.690  1.00  0.00           H
ATOM   5024  CG  MET A 897      33.320  36.040  66.060  1.00  0.00           C
ATOM   5025  HG1 MET A 897      32.940  36.670  65.230  1.00  0.00           H
ATOM   5026  HG2 MET A 897      32.540  35.380  66.520  1.00  0.00           H
ATOM   5027  SD  MET A 897      34.790  35.070  65.670  1.00  0.00           S
ATOM   5028  CE  MET A 897      34.520  35.140  63.900  1.00  0.00           C
ATOM   5029  HE1 MET A 897      35.180  34.450  63.340  1.00  0.00           H
ATOM   5030  HE2 MET A 897      34.650  36.170  63.500  1.00  0.00           H
ATOM   5031  HE3 MET A 897      33.460  34.830  63.760  1.00  0.00           H
ATOM   5032  C   MET A 897      33.200  38.870  68.800  1.00  0.00           C
ATOM   5033  O   MET A 897      33.820  38.530  69.820  1.00  0.00           O
ATOM   5034  N   GLY A 898      32.920  40.200  68.460  1.00  0.00           N
ATOM   5035  HN  GLY A 898      32.320  40.400  67.690  1.00  0.00           H
ATOM   5036  CA  GLY A 898      33.670  41.350  68.970  1.00  0.00           C
ATOM   5037  HA1 GLY A 898      33.390  41.550  69.990  1.00  0.00           H
ATOM   5038  HA2 GLY A 898      33.360  42.210  68.380  1.00  0.00           H
ATOM   5039  C   GLY A 898      35.130  41.620  68.930  1.00  0.00           C
ATOM   5040  O   GLY A 898      35.830  42.080  69.740  1.00  0.00           O
ATOM   5041  N   LEU A 899      35.700  41.210  67.820  1.00  0.00           N
ATOM   5042  HN  LEU A 899      35.050  40.950  67.110  1.00  0.00           H
ATOM   5043  CA  LEU A 899      37.140  41.420  67.590  1.00  0.00           C
ATOM   5044  HA  LEU A 899      37.680  41.320  68.520  1.00  0.00           H
ATOM   5045  CB  LEU A 899      37.740  40.270  66.700  1.00  0.00           C
ATOM   5046  HB1 LEU A 899      38.800  40.500  66.470  1.00  0.00           H
ATOM   5047  HB2 LEU A 899      37.300  40.410  65.690  1.00  0.00           H
ATOM   5048  CG  LEU A 899      37.560  38.840  67.160  1.00  0.00           C
ATOM   5049  HG  LEU A 899      36.490  38.720  67.410  1.00  0.00           H
ATOM   5050  CD1 LEU A 899      37.930  37.830  66.080  1.00  0.00           C
ATOM   5051 HD11 LEU A 899      38.460  38.430  65.310  1.00  0.00           H
ATOM   5052 HD12 LEU A 899      36.950  37.420  65.760  1.00  0.00           H
ATOM   5053 HD13 LEU A 899      38.690  37.150  66.530  1.00  0.00           H
ATOM   5054  CD2 LEU A 899      38.380  38.590  68.450  1.00  0.00           C
ATOM   5055 HD21 LEU A 899      39.480  38.700  68.320  1.00  0.00           H
ATOM   5056 HD22 LEU A 899      38.290  37.490  68.610  1.00  0.00           H
ATOM   5057 HD23 LEU A 899      37.990  38.990  69.410  1.00  0.00           H
ATOM   5058  C   LEU A 899      37.320  42.830  67.070  1.00  0.00           C
ATOM   5059  O   LEU A 899      36.330  43.450  66.620  1.00  0.00           O
ATOM   5060  N   PRO A 900      38.550  43.400  67.160  1.00  0.00           N
[truncated: 7,490,634 more chars]
