# Supplementary material for: CryoEM and computational modeling structural insights into the pH regulator NBCn1
Source: Nat Commun. 2025 Nov 11;16:9932. doi: 10.1038/s41467-025-64868-z (PMC12606367; doi:10.1038/s41467-025-64868-z)
Supplement: Supplementary file 8 — Supplementary Data 6 [file 41467_2025_64868_MOESM8_ESM.zip › 1us_unrestr_MD_OF_IF_transition_apoNBCn1/transition_rep1_traj4_first.pdb]

REMARK    GENERATED BY TRJCONV
TITLE     Title t=   0.00000 step= 0
REMARK    THIS IS A SIMULATION BOX
CRYST1   96.463   96.463  104.261  90.00  90.00  90.00 P 1           1
MODEL        1
ATOM      1  N   LEU A 585      29.240  43.810  40.550  1.00  0.00           N
ATOM      2  HT1 LEU A 585      29.030  44.710  41.040  1.00  0.00           H
ATOM      3  HT2 LEU A 585      28.360  43.470  40.120  1.00  0.00           H
ATOM      4  HT3 LEU A 585      29.850  44.070  39.750  1.00  0.00           H
ATOM      5  CA  LEU A 585      29.880  42.770  41.470  1.00  0.00           C
ATOM      6  HA  LEU A 585      30.850  43.090  41.820  1.00  0.00           H
ATOM      7  CB  LEU A 585      29.150  42.610  42.870  1.00  0.00           C
ATOM      8  HB1 LEU A 585      28.120  42.350  42.560  1.00  0.00           H
ATOM      9  HB2 LEU A 585      29.060  43.610  43.320  1.00  0.00           H
ATOM     10  CG  LEU A 585      29.710  41.680  43.970  1.00  0.00           C
ATOM     11  HG  LEU A 585      29.690  40.630  43.580  1.00  0.00           H
ATOM     12  CD1 LEU A 585      31.180  41.840  44.200  1.00  0.00           C
ATOM     13 HD11 LEU A 585      31.720  41.300  43.400  1.00  0.00           H
ATOM     14 HD12 LEU A 585      31.470  41.380  45.170  1.00  0.00           H
ATOM     15 HD13 LEU A 585      31.500  42.900  44.240  1.00  0.00           H
ATOM     16  CD2 LEU A 585      28.800  41.680  45.100  1.00  0.00           C
ATOM     17 HD21 LEU A 585      28.880  42.640  45.640  1.00  0.00           H
ATOM     18 HD22 LEU A 585      29.060  40.900  45.860  1.00  0.00           H
ATOM     19 HD23 LEU A 585      27.740  41.510  44.790  1.00  0.00           H
ATOM     20  C   LEU A 585      30.160  41.420  40.830  1.00  0.00           C
ATOM     21  O   LEU A 585      31.320  40.910  40.770  1.00  0.00           O
ATOM     22  N   ILE A 586      29.160  40.650  40.340  1.00  0.00           N
ATOM     23  HN  ILE A 586      28.220  40.970  40.270  1.00  0.00           H
ATOM     24  CA  ILE A 586      29.200  39.210  39.940  1.00  0.00           C
ATOM     25  HA  ILE A 586      29.660  38.590  40.710  1.00  0.00           H
ATOM     26  CB  ILE A 586      27.800  38.620  39.710  1.00  0.00           C
ATOM     27  HB  ILE A 586      27.260  39.060  38.830  1.00  0.00           H
ATOM     28  CG2 ILE A 586      28.010  37.080  39.410  1.00  0.00           C
ATOM     29 HG21 ILE A 586      28.890  36.690  39.980  1.00  0.00           H
ATOM     30 HG22 ILE A 586      28.430  36.910  38.390  1.00  0.00           H
ATOM     31 HG23 ILE A 586      27.090  36.480  39.510  1.00  0.00           H
ATOM     32  CG1 ILE A 586      26.980  38.860  40.910  1.00  0.00           C
ATOM     33 HG11 ILE A 586      25.950  38.480  40.860  1.00  0.00           H
ATOM     34 HG12 ILE A 586      26.840  39.970  40.940  1.00  0.00           H
ATOM     35  CD  ILE A 586      27.640  38.450  42.250  1.00  0.00           C
ATOM     36  HD1 ILE A 586      26.860  38.700  43.010  1.00  0.00           H
ATOM     37  HD2 ILE A 586      28.550  39.020  42.510  1.00  0.00           H
ATOM     38  HD3 ILE A 586      27.770  37.340  42.190  1.00  0.00           H
ATOM     39  C   ILE A 586      30.150  39.010  38.720  1.00  0.00           C
ATOM     40  O   ILE A 586      30.760  37.910  38.710  1.00  0.00           O
ATOM     41  N   LEU A 587      30.360  40.030  37.800  1.00  0.00           N
ATOM     42  HN  LEU A 587      29.830  40.870  37.760  1.00  0.00           H
ATOM     43  CA  LEU A 587      31.340  39.950  36.730  1.00  0.00           C
ATOM     44  HA  LEU A 587      31.080  39.040  36.210  1.00  0.00           H
ATOM     45  CB  LEU A 587      31.200  41.030  35.690  1.00  0.00           C
ATOM     46  HB1 LEU A 587      31.400  42.020  36.180  1.00  0.00           H
ATOM     47  HB2 LEU A 587      30.140  40.990  35.350  1.00  0.00           H
ATOM     48  CG  LEU A 587      32.130  40.780  34.470  1.00  0.00           C
ATOM     49  HG  LEU A 587      33.170  41.050  34.760  1.00  0.00           H
ATOM     50  CD1 LEU A 587      31.940  39.390  33.990  1.00  0.00           C
ATOM     51 HD11 LEU A 587      32.360  38.570  34.630  1.00  0.00           H
ATOM     52 HD12 LEU A 587      32.360  39.290  32.960  1.00  0.00           H
ATOM     53 HD13 LEU A 587      30.840  39.250  34.030  1.00  0.00           H
ATOM     54  CD2 LEU A 587      31.850  41.850  33.460  1.00  0.00           C
ATOM     55 HD21 LEU A 587      31.000  41.620  32.790  1.00  0.00           H
ATOM     56 HD22 LEU A 587      32.730  41.910  32.790  1.00  0.00           H
ATOM     57 HD23 LEU A 587      31.670  42.860  33.900  1.00  0.00           H
ATOM     58  C   LEU A 587      32.760  39.740  37.360  1.00  0.00           C
ATOM     59  O   LEU A 587      33.580  38.960  36.880  1.00  0.00           O
ATOM     60  N   ASP A 588      33.080  40.470  38.450  1.00  0.00           N
ATOM     61  HN  ASP A 588      32.500  41.150  38.900  1.00  0.00           H
ATOM     62  CA  ASP A 588      34.320  40.300  39.210  1.00  0.00           C
ATOM     63  HA  ASP A 588      35.080  40.470  38.460  1.00  0.00           H
ATOM     64  CB  ASP A 588      34.510  41.350  40.400  1.00  0.00           C
ATOM     65  HB1 ASP A 588      35.530  41.170  40.810  1.00  0.00           H
ATOM     66  HB2 ASP A 588      33.740  41.260  41.210  1.00  0.00           H
ATOM     67  CG  ASP A 588      34.500  42.780  39.930  1.00  0.00           C
ATOM     68  OD1 ASP A 588      34.590  43.050  38.730  1.00  0.00           O
ATOM     69  OD2 ASP A 588      34.590  43.740  40.820  1.00  0.00           O
ATOM     70  C   ASP A 588      34.540  38.800  39.640  1.00  0.00           C
ATOM     71  O   ASP A 588      35.630  38.240  39.680  1.00  0.00           O
ATOM     72  N   ILE A 589      33.530  38.130  40.220  1.00  0.00           N
ATOM     73  HN  ILE A 589      32.630  38.550  40.320  1.00  0.00           H
ATOM     74  CA  ILE A 589      33.600  36.800  40.690  1.00  0.00           C
ATOM     75  HA  ILE A 589      34.420  36.790  41.400  1.00  0.00           H
ATOM     76  CB  ILE A 589      32.350  36.440  41.540  1.00  0.00           C
ATOM     77  HB  ILE A 589      31.420  36.530  40.940  1.00  0.00           H
ATOM     78  CG2 ILE A 589      32.280  34.890  41.870  1.00  0.00           C
ATOM     79 HG21 ILE A 589      33.200  34.700  42.470  1.00  0.00           H
ATOM     80 HG22 ILE A 589      32.290  34.250  40.970  1.00  0.00           H
ATOM     81 HG23 ILE A 589      31.420  34.790  42.570  1.00  0.00           H
ATOM     82  CG1 ILE A 589      32.180  37.440  42.710  1.00  0.00           C
ATOM     83 HG11 ILE A 589      32.230  38.500  42.400  1.00  0.00           H
ATOM     84 HG12 ILE A 589      33.000  37.280  43.440  1.00  0.00           H
ATOM     85  CD  ILE A 589      30.870  37.260  43.510  1.00  0.00           C
ATOM     86  HD1 ILE A 589      30.840  36.330  44.100  1.00  0.00           H
ATOM     87  HD2 ILE A 589      30.080  37.130  42.760  1.00  0.00           H
ATOM     88  HD3 ILE A 589      30.760  38.140  44.180  1.00  0.00           H
ATOM     89  C   ILE A 589      33.870  35.810  39.500  1.00  0.00           C
ATOM     90  O   ILE A 589      34.700  34.910  39.560  1.00  0.00           O
ATOM     91  N   LYS A 590      33.110  36.070  38.360  1.00  0.00           N
ATOM     92  HN  LYS A 590      32.330  36.670  38.420  1.00  0.00           H
ATOM     93  CA  LYS A 590      33.150  35.300  37.210  1.00  0.00           C
ATOM     94  HA  LYS A 590      33.010  34.270  37.440  1.00  0.00           H
ATOM     95  CB  LYS A 590      32.120  35.770  36.170  1.00  0.00           C
ATOM     96  HB1 LYS A 590      32.480  35.480  35.160  1.00  0.00           H
ATOM     97  HB2 LYS A 590      32.050  36.870  36.260  1.00  0.00           H
ATOM     98  CG  LYS A 590      30.690  35.260  36.340  1.00  0.00           C
ATOM     99  HG1 LYS A 590      30.410  35.190  37.420  1.00  0.00           H
ATOM    100  HG2 LYS A 590      30.550  34.290  35.820  1.00  0.00           H
ATOM    101  CD  LYS A 590      29.680  36.230  35.800  1.00  0.00           C
ATOM    102  HD1 LYS A 590      29.820  37.220  36.310  1.00  0.00           H
ATOM    103  HD2 LYS A 590      28.680  35.930  36.190  1.00  0.00           H
ATOM    104  CE  LYS A 590      29.680  36.370  34.260  1.00  0.00           C
ATOM    105  HE1 LYS A 590      29.610  35.500  33.580  1.00  0.00           H
ATOM    106  HE2 LYS A 590      30.540  36.980  33.920  1.00  0.00           H
ATOM    107  NZ  LYS A 590      28.420  37.150  33.930  1.00  0.00           N
ATOM    108  HZ1 LYS A 590      28.510  38.010  34.510  1.00  0.00           H
ATOM    109  HZ2 LYS A 590      27.620  36.520  34.130  1.00  0.00           H
ATOM    110  HZ3 LYS A 590      28.510  37.340  32.910  1.00  0.00           H
ATOM    111  C   LYS A 590      34.530  35.430  36.560  1.00  0.00           C
ATOM    112  O   LYS A 590      35.070  34.390  36.160  1.00  0.00           O
ATOM    113  N   ARG A 591      35.110  36.650  36.530  1.00  0.00           N
ATOM    114  HN  ARG A 591      34.690  37.470  36.880  1.00  0.00           H
ATOM    115  CA  ARG A 591      36.410  37.000  36.130  1.00  0.00           C
ATOM    116  HA  ARG A 591      36.560  36.600  35.140  1.00  0.00           H
ATOM    117  CB  ARG A 591      36.440  38.530  36.030  1.00  0.00           C
ATOM    118  HB1 ARG A 591      36.260  38.900  37.050  1.00  0.00           H
ATOM    119  HB2 ARG A 591      35.630  38.890  35.370  1.00  0.00           H
ATOM    120  CG  ARG A 591      37.760  39.200  35.590  1.00  0.00           C
ATOM    121  HG1 ARG A 591      38.590  39.120  36.320  1.00  0.00           H
ATOM    122  HG2 ARG A 591      37.610  40.300  35.570  1.00  0.00           H
ATOM    123  CD  ARG A 591      38.270  38.690  34.220  1.00  0.00           C
ATOM    124  HD1 ARG A 591      37.520  38.520  33.420  1.00  0.00           H
ATOM    125  HD2 ARG A 591      38.820  37.760  34.500  1.00  0.00           H
ATOM    126  NE  ARG A 591      39.160  39.720  33.650  1.00  0.00           N
ATOM    127  HE  ARG A 591      39.480  40.540  34.130  1.00  0.00           H
ATOM    128  CZ  ARG A 591      39.740  39.690  32.440  1.00  0.00           C
ATOM    129  NH1 ARG A 591      39.630  38.630  31.670  1.00  0.00           N
ATOM    130 HH11 ARG A 591      40.190  38.570  30.850  1.00  0.00           H
ATOM    131 HH12 ARG A 591      39.070  37.860  31.970  1.00  0.00           H
ATOM    132  NH2 ARG A 591      40.610  40.600  32.140  1.00  0.00           N
ATOM    133 HH21 ARG A 591      40.820  41.340  32.780  1.00  0.00           H
ATOM    134 HH22 ARG A 591      41.070  40.430  31.260  1.00  0.00           H
ATOM    135  C   ARG A 591      37.520  36.470  36.930  1.00  0.00           C
ATOM    136  O   ARG A 591      38.500  35.910  36.360  1.00  0.00           O
ATOM    137  N   LYS A 592      37.390  36.510  38.230  1.00  0.00           N
ATOM    138  HN  LYS A 592      36.550  36.870  38.630  1.00  0.00           H
ATOM    139  CA  LYS A 592      38.540  36.150  39.130  1.00  0.00           C
ATOM    140  HA  LYS A 592      39.490  36.430  38.680  1.00  0.00           H
ATOM    141  CB  LYS A 592      38.570  36.890  40.520  1.00  0.00           C
ATOM    142  HB1 LYS A 592      39.100  36.320  41.300  1.00  0.00           H
ATOM    143  HB2 LYS A 592      37.520  36.780  40.860  1.00  0.00           H
ATOM    144  CG  LYS A 592      38.940  38.390  40.570  1.00  0.00           C
ATOM    145  HG1 LYS A 592      38.660  38.720  41.600  1.00  0.00           H
ATOM    146  HG2 LYS A 592      38.300  38.960  39.870  1.00  0.00           H
ATOM    147  CD  LYS A 592      40.370  38.780  40.300  1.00  0.00           C
ATOM    148  HD1 LYS A 592      40.400  39.860  40.520  1.00  0.00           H
ATOM    149  HD2 LYS A 592      40.570  38.760  39.200  1.00  0.00           H
ATOM    150  CE  LYS A 592      41.390  37.990  41.100  1.00  0.00           C
ATOM    151  HE1 LYS A 592      41.500  36.950  40.760  1.00  0.00           H
ATOM    152  HE2 LYS A 592      41.060  37.910  42.160  1.00  0.00           H
ATOM    153  NZ  LYS A 592      42.750  38.410  41.000  1.00  0.00           N
ATOM    154  HZ1 LYS A 592      43.360  37.590  40.850  1.00  0.00           H
ATOM    155  HZ2 LYS A 592      43.120  38.820  41.880  1.00  0.00           H
ATOM    156  HZ3 LYS A 592      42.900  39.130  40.250  1.00  0.00           H
ATOM    157  C   LYS A 592      38.580  34.620  39.460  1.00  0.00           C
ATOM    158  O   LYS A 592      39.540  34.120  40.040  1.00  0.00           O
ATOM    159  N   ALA A 593      37.500  33.800  39.110  1.00  0.00           N
ATOM    160  HN  ALA A 593      36.650  34.130  38.700  1.00  0.00           H
ATOM    161  CA  ALA A 593      37.500  32.370  39.300  1.00  0.00           C
ATOM    162  HA  ALA A 593      37.530  32.290  40.380  1.00  0.00           H
ATOM    163  CB  ALA A 593      36.160  31.900  38.930  1.00  0.00           C
ATOM    164  HB1 ALA A 593      35.540  32.410  39.690  1.00  0.00           H
ATOM    165  HB2 ALA A 593      36.100  30.790  38.900  1.00  0.00           H
ATOM    166  HB3 ALA A 593      35.830  32.240  37.920  1.00  0.00           H
ATOM    167  C   ALA A 593      38.650  31.450  38.780  1.00  0.00           C
ATOM    168  O   ALA A 593      39.190  30.740  39.600  1.00  0.00           O
ATOM    169  N   PRO A 594      39.020  31.400  37.540  1.00  0.00           N
ATOM    170  CD  PRO A 594      38.360  32.140  36.450  1.00  0.00           C
ATOM    171  HD1 PRO A 594      38.290  33.240  36.610  1.00  0.00           H
ATOM    172  HD2 PRO A 594      37.340  31.710  36.350  1.00  0.00           H
ATOM    173  CA  PRO A 594      40.070  30.570  37.100  1.00  0.00           C
ATOM    174  HA  PRO A 594      40.020  29.580  37.540  1.00  0.00           H
ATOM    175  CB  PRO A 594      39.980  30.520  35.600  1.00  0.00           C
ATOM    176  HB1 PRO A 594      39.330  29.640  35.370  1.00  0.00           H
ATOM    177  HB2 PRO A 594      40.990  30.400  35.170  1.00  0.00           H
ATOM    178  CG  PRO A 594      39.220  31.750  35.160  1.00  0.00           C
ATOM    179  HG1 PRO A 594      39.930  32.610  35.090  1.00  0.00           H
ATOM    180  HG2 PRO A 594      38.710  31.620  34.190  1.00  0.00           H
ATOM    181  C   PRO A 594      41.360  31.240  37.550  1.00  0.00           C
ATOM    182  O   PRO A 594      42.360  30.550  37.740  1.00  0.00           O
ATOM    183  N   PHE A 595      41.250  32.610  37.690  1.00  0.00           N
ATOM    184  HN  PHE A 595      40.340  33.030  37.690  1.00  0.00           H
ATOM    185  CA  PHE A 595      42.320  33.370  38.150  1.00  0.00           C
ATOM    186  HA  PHE A 595      43.160  33.240  37.490  1.00  0.00           H
ATOM    187  CB  PHE A 595      42.110  34.980  38.140  1.00  0.00           C
ATOM    188  HB1 PHE A 595      43.000  35.440  38.600  1.00  0.00           H
ATOM    189  HB2 PHE A 595      41.240  35.330  38.750  1.00  0.00           H
ATOM    190  CG  PHE A 595      41.960  35.530  36.760  1.00  0.00           C
ATOM    191  CD1 PHE A 595      41.970  34.850  35.560  1.00  0.00           C
ATOM    192  HD1 PHE A 595      41.970  33.780  35.430  1.00  0.00           H
ATOM    193  CE1 PHE A 595      41.700  35.470  34.360  1.00  0.00           C
ATOM    194  HE1 PHE A 595      41.670  34.900  33.440  1.00  0.00           H
ATOM    195  CZ  PHE A 595      41.780  36.900  34.250  1.00  0.00           C
ATOM    196  HZ  PHE A 595      41.710  37.360  33.280  1.00  0.00           H
ATOM    197  CD2 PHE A 595      41.750  36.910  36.680  1.00  0.00           C
ATOM    198  HD2 PHE A 595      41.670  37.440  37.620  1.00  0.00           H
ATOM    199  CE2 PHE A 595      41.630  37.560  35.480  1.00  0.00           C
ATOM    200  HE2 PHE A 595      41.520  38.630  35.520  1.00  0.00           H
ATOM    201  C   PHE A 595      42.860  32.980  39.520  1.00  0.00           C
ATOM    202  O   PHE A 595      44.090  32.880  39.690  1.00  0.00           O
ATOM    203  N   PHE A 596      42.100  32.700  40.590  1.00  0.00           N
ATOM    204  HN  PHE A 596      41.120  32.910  40.580  1.00  0.00           H
ATOM    205  CA  PHE A 596      42.460  32.070  41.850  1.00  0.00           C
ATOM    206  HA  PHE A 596      43.200  32.690  42.330  1.00  0.00           H
ATOM    207  CB  PHE A 596      41.180  32.090  42.720  1.00  0.00           C
ATOM    208  HB1 PHE A 596      40.420  31.600  42.050  1.00  0.00           H
ATOM    209  HB2 PHE A 596      40.890  33.100  43.070  1.00  0.00           H
ATOM    210  CG  PHE A 596      41.150  31.220  43.940  1.00  0.00           C
ATOM    211  CD1 PHE A 596      41.140  31.860  45.230  1.00  0.00           C
ATOM    212  HD1 PHE A 596      41.420  32.900  45.160  1.00  0.00           H
ATOM    213  CE1 PHE A 596      41.000  31.090  46.370  1.00  0.00           C
ATOM    214  HE1 PHE A 596      41.050  31.500  47.370  1.00  0.00           H
ATOM    215  CZ  PHE A 596      40.790  29.750  46.310  1.00  0.00           C
ATOM    216  HZ  PHE A 596      40.720  29.180  47.230  1.00  0.00           H
ATOM    217  CD2 PHE A 596      40.890  29.830  43.850  1.00  0.00           C
ATOM    218  HD2 PHE A 596      40.860  29.370  42.880  1.00  0.00           H
ATOM    219  CE2 PHE A 596      40.680  29.090  45.060  1.00  0.00           C
ATOM    220  HE2 PHE A 596      40.380  28.050  45.080  1.00  0.00           H
ATOM    221  C   PHE A 596      43.180  30.700  41.760  1.00  0.00           C
ATOM    222  O   PHE A 596      44.270  30.530  42.270  1.00  0.00           O
ATOM    223  N   LEU A 597      42.740  29.690  40.930  1.00  0.00           N
ATOM    224  HN  LEU A 597      41.900  29.890  40.420  1.00  0.00           H
ATOM    225  CA  LEU A 597      43.490  28.430  40.830  1.00  0.00           C
ATOM    226  HA  LEU A 597      43.850  28.140  41.810  1.00  0.00           H
ATOM    227  CB  LEU A 597      42.520  27.350  40.200  1.00  0.00           C
ATOM    228  HB1 LEU A 597      43.090  26.450  39.900  1.00  0.00           H
ATOM    229  HB2 LEU A 597      42.060  27.880  39.350  1.00  0.00           H
ATOM    230  CG  LEU A 597      41.390  27.010  41.180  1.00  0.00           C
ATOM    231  HG  LEU A 597      40.810  27.940  41.370  1.00  0.00           H
ATOM    232  CD1 LEU A 597      40.460  25.990  40.540  1.00  0.00           C
ATOM    233 HD11 LEU A 597      39.540  25.590  41.020  1.00  0.00           H
ATOM    234 HD12 LEU A 597      40.960  25.040  40.270  1.00  0.00           H
ATOM    235 HD13 LEU A 597      40.120  26.470  39.600  1.00  0.00           H
ATOM    236  CD2 LEU A 597      41.890  26.570  42.560  1.00  0.00           C
ATOM    237 HD21 LEU A 597      42.260  27.460  43.120  1.00  0.00           H
ATOM    238 HD22 LEU A 597      42.660  25.770  42.490  1.00  0.00           H
ATOM    239 HD23 LEU A 597      41.020  26.220  43.170  1.00  0.00           H
ATOM    240  C   LEU A 597      44.810  28.540  40.030  1.00  0.00           C
ATOM    241  O   LEU A 597      45.820  27.890  40.400  1.00  0.00           O
ATOM    242  N   SER A 598      44.850  29.490  39.110  1.00  0.00           N
ATOM    243  HN  SER A 598      43.950  29.880  38.940  1.00  0.00           H
ATOM    244  CA  SER A 598      46.060  29.940  38.460  1.00  0.00           C
ATOM    245  HA  SER A 598      46.470  29.100  37.930  1.00  0.00           H
ATOM    246  CB  SER A 598      45.670  31.120  37.530  1.00  0.00           C
ATOM    247  HB1 SER A 598      44.800  31.700  37.930  1.00  0.00           H
ATOM    248  HB2 SER A 598      45.080  30.770  36.650  1.00  0.00           H
ATOM    249  OG  SER A 598      46.780  31.920  37.110  1.00  0.00           O
ATOM    250  HG1 SER A 598      47.450  31.230  37.100  1.00  0.00           H
ATOM    251  C   SER A 598      47.100  30.520  39.450  1.00  0.00           C
ATOM    252  O   SER A 598      48.250  30.200  39.410  1.00  0.00           O
ATOM    253  N   ASP A 599      46.620  31.260  40.490  1.00  0.00           N
ATOM    254  HN  ASP A 599      45.680  31.570  40.490  1.00  0.00           H
ATOM    255  CA  ASP A 599      47.470  31.840  41.560  1.00  0.00           C
ATOM    256  HA  ASP A 599      48.200  32.530  41.160  1.00  0.00           H
ATOM    257  CB  ASP A 599      46.620  32.670  42.540  1.00  0.00           C
ATOM    258  HB1 ASP A 599      47.290  32.880  43.420  1.00  0.00           H
ATOM    259  HB2 ASP A 599      45.870  31.970  42.950  1.00  0.00           H
ATOM    260  CG  ASP A 599      45.950  33.980  42.190  1.00  0.00           C
ATOM    261  OD1 ASP A 599      46.230  34.430  41.060  1.00  0.00           O
ATOM    262  OD2 ASP A 599      45.270  34.660  43.070  1.00  0.00           O
ATOM    263  C   ASP A 599      48.200  30.850  42.250  1.00  0.00           C
ATOM    264  O   ASP A 599      49.360  31.110  42.460  1.00  0.00           O
ATOM    265  N   PHE A 600      47.490  29.710  42.500  1.00  0.00           N
ATOM    266  HN  PHE A 600      46.500  29.710  42.420  1.00  0.00           H
ATOM    267  CA  PHE A 600      48.090  28.630  43.190  1.00  0.00           C
ATOM    268  HA  PHE A 600      48.610  29.000  44.050  1.00  0.00           H
ATOM    269  CB  PHE A 600      47.020  27.590  43.740  1.00  0.00           C
ATOM    270  HB1 PHE A 600      47.590  26.790  44.240  1.00  0.00           H
ATOM    271  HB2 PHE A 600      46.460  27.130  42.900  1.00  0.00           H
ATOM    272  CG  PHE A 600      46.220  28.220  44.810  1.00  0.00           C
ATOM    273  CD1 PHE A 600      44.940  28.780  44.580  1.00  0.00           C
ATOM    274  HD1 PHE A 600      44.490  28.610  43.610  1.00  0.00           H
ATOM    275  CE1 PHE A 600      44.270  29.540  45.540  1.00  0.00           C
ATOM    276  HE1 PHE A 600      43.310  29.990  45.320  1.00  0.00           H
ATOM    277  CZ  PHE A 600      44.900  29.730  46.800  1.00  0.00           C
ATOM    278  HZ  PHE A 600      44.510  30.390  47.570  1.00  0.00           H
ATOM    279  CD2 PHE A 600      46.800  28.440  46.080  1.00  0.00           C
ATOM    280  HD2 PHE A 600      47.750  27.970  46.270  1.00  0.00           H
ATOM    281  CE2 PHE A 600      46.170  29.150  47.090  1.00  0.00           C
ATOM    282  HE2 PHE A 600      46.670  29.340  48.030  1.00  0.00           H
ATOM    283  C   PHE A 600      49.180  27.940  42.390  1.00  0.00           C
ATOM    284  O   PHE A 600      50.030  27.280  42.940  1.00  0.00           O
ATOM    285  N   LYS A 601      49.160  28.050  41.010  1.00  0.00           N
ATOM    286  HN  LYS A 601      48.330  28.300  40.500  1.00  0.00           H
ATOM    287  CA  LYS A 601      50.260  27.580  40.280  1.00  0.00           C
ATOM    288  HA  LYS A 601      50.310  26.550  40.590  1.00  0.00           H
ATOM    289  CB  LYS A 601      49.900  27.570  38.750  1.00  0.00           C
ATOM    290  HB1 LYS A 601      49.440  28.520  38.410  1.00  0.00           H
ATOM    291  HB2 LYS A 601      49.010  26.910  38.820  1.00  0.00           H
ATOM    292  CG  LYS A 601      50.990  27.180  37.710  1.00  0.00           C
ATOM    293  HG1 LYS A 601      50.450  26.860  36.790  1.00  0.00           H
ATOM    294  HG2 LYS A 601      51.610  26.310  37.990  1.00  0.00           H
ATOM    295  CD  LYS A 601      51.900  28.340  37.360  1.00  0.00           C
ATOM    296  HD1 LYS A 601      52.900  28.200  37.820  1.00  0.00           H
ATOM    297  HD2 LYS A 601      51.540  29.300  37.760  1.00  0.00           H
ATOM    298  CE  LYS A 601      52.090  28.670  35.870  1.00  0.00           C
ATOM    299  HE1 LYS A 601      51.040  28.980  35.650  1.00  0.00           H
ATOM    300  HE2 LYS A 601      52.400  27.780  35.280  1.00  0.00           H
ATOM    301  NZ  LYS A 601      53.020  29.780  35.690  1.00  0.00           N
ATOM    302  HZ1 LYS A 601      53.910  29.470  35.230  1.00  0.00           H
ATOM    303  HZ2 LYS A 601      53.090  30.240  36.620  1.00  0.00           H
ATOM    304  HZ3 LYS A 601      52.700  30.570  35.100  1.00  0.00           H
ATOM    305  C   LYS A 601      51.610  28.280  40.480  1.00  0.00           C
ATOM    306  O   LYS A 601      52.650  27.630  40.620  1.00  0.00           O
ATOM    307  N   ASP A 602      51.580  29.580  40.590  1.00  0.00           N
ATOM    308  HN  ASP A 602      50.740  30.050  40.390  1.00  0.00           H
ATOM    309  CA  ASP A 602      52.770  30.460  40.570  1.00  0.00           C
ATOM    310  HA  ASP A 602      53.500  30.010  39.920  1.00  0.00           H
ATOM    311  CB  ASP A 602      52.250  31.760  40.100  1.00  0.00           C
ATOM    312  HB1 ASP A 602      52.860  32.550  40.590  1.00  0.00           H
ATOM    313  HB2 ASP A 602      51.180  31.850  40.400  1.00  0.00           H
ATOM    314  CG  ASP A 602      52.340  31.940  38.630  1.00  0.00           C
ATOM    315  OD1 ASP A 602      53.180  31.320  38.010  1.00  0.00           O
ATOM    316  OD2 ASP A 602      51.860  33.020  38.140  1.00  0.00           O
ATOM    317  C   ASP A 602      53.360  30.500  42.040  1.00  0.00           C
ATOM    318  O   ASP A 602      54.530  30.790  42.370  1.00  0.00           O
ATOM    319  N   ALA A 603      52.550  30.030  42.950  1.00  0.00           N
ATOM    320  HN  ALA A 603      51.580  29.890  42.760  1.00  0.00           H
ATOM    321  CA  ALA A 603      53.030  29.720  44.320  1.00  0.00           C
ATOM    322  HA  ALA A 603      53.550  30.600  44.680  1.00  0.00           H
ATOM    323  CB  ALA A 603      51.780  29.580  45.130  1.00  0.00           C
ATOM    324  HB1 ALA A 603      51.570  30.460  45.770  1.00  0.00           H
ATOM    325  HB2 ALA A 603      51.680  28.660  45.740  1.00  0.00           H
ATOM    326  HB3 ALA A 603      50.970  29.520  44.380  1.00  0.00           H
ATOM    327  C   ALA A 603      53.880  28.450  44.450  1.00  0.00           C
ATOM    328  O   ALA A 603      54.560  28.220  45.500  1.00  0.00           O
ATOM    329  N   LEU A 604      54.140  27.750  43.370  1.00  0.00           N
ATOM    330  HN  LEU A 604      53.500  27.890  42.610  1.00  0.00           H
ATOM    331  CA  LEU A 604      55.150  26.690  43.240  1.00  0.00           C
ATOM    332  HA  LEU A 604      55.380  26.280  44.210  1.00  0.00           H
ATOM    333  CB  LEU A 604      54.630  25.540  42.400  1.00  0.00           C
ATOM    334  HB1 LEU A 604      55.410  24.810  42.100  1.00  0.00           H
ATOM    335  HB2 LEU A 604      54.290  25.990  41.450  1.00  0.00           H
ATOM    336  CG  LEU A 604      53.400  24.830  43.020  1.00  0.00           C
ATOM    337  HG  LEU A 604      52.750  25.580  43.530  1.00  0.00           H
ATOM    338  CD1 LEU A 604      52.560  24.160  41.950  1.00  0.00           C
ATOM    339 HD11 LEU A 604      52.210  24.970  41.270  1.00  0.00           H
ATOM    340 HD12 LEU A 604      51.600  23.680  42.270  1.00  0.00           H
ATOM    341 HD13 LEU A 604      53.260  23.560  41.330  1.00  0.00           H
ATOM    342  CD2 LEU A 604      53.710  23.810  44.070  1.00  0.00           C
ATOM    343 HD21 LEU A 604      54.040  22.840  43.610  1.00  0.00           H
ATOM    344 HD22 LEU A 604      52.790  23.540  44.630  1.00  0.00           H
ATOM    345 HD23 LEU A 604      54.450  24.170  44.810  1.00  0.00           H
ATOM    346  C   LEU A 604      56.500  27.240  42.520  1.00  0.00           C
ATOM    347  O   LEU A 604      57.380  26.410  42.110  1.00  0.00           O
ATOM    348  N   SER A 605      56.580  28.570  42.250  1.00  0.00           N
ATOM    349  HN  SER A 605      55.740  29.080  42.420  1.00  0.00           H
ATOM    350  CA  SER A 605      57.760  29.210  41.570  1.00  0.00           C
ATOM    351  HA  SER A 605      58.300  28.550  40.910  1.00  0.00           H
ATOM    352  CB  SER A 605      57.270  30.360  40.670  1.00  0.00           C
ATOM    353  HB1 SER A 605      58.170  30.780  40.200  1.00  0.00           H
ATOM    354  HB2 SER A 605      56.890  31.230  41.260  1.00  0.00           H
ATOM    355  OG  SER A 605      56.390  29.800  39.730  1.00  0.00           O
ATOM    356  HG1 SER A 605      56.280  30.550  39.140  1.00  0.00           H
ATOM    357  C   SER A 605      58.790  29.840  42.540  1.00  0.00           C
ATOM    358  O   SER A 605      59.730  30.550  42.110  1.00  0.00           O
ATOM    359  N   LEU A 606      58.720  29.560  43.840  1.00  0.00           N
ATOM    360  HN  LEU A 606      57.960  29.010  44.190  1.00  0.00           H
ATOM    361  CA  LEU A 606      59.630  30.130  44.790  1.00  0.00           C
ATOM    362  HA  LEU A 606      59.340  29.790  45.780  1.00  0.00           H
ATOM    363  CB  LEU A 606      61.130  29.610  44.720  1.00  0.00           C
ATOM    364  HB1 LEU A 606      61.870  30.040  45.430  1.00  0.00           H
ATOM    365  HB2 LEU A 606      61.500  29.890  43.710  1.00  0.00           H
ATOM    366  CG  LEU A 606      61.300  28.070  44.920  1.00  0.00           C
ATOM    367  HG  LEU A 606      60.630  27.480  44.270  1.00  0.00           H
ATOM    368  CD1 LEU A 606      62.730  27.680  44.480  1.00  0.00           C
ATOM    369 HD11 LEU A 606      62.820  26.580  44.630  1.00  0.00           H
ATOM    370 HD12 LEU A 606      63.530  28.240  44.990  1.00  0.00           H
ATOM    371 HD13 LEU A 606      62.860  27.830  43.390  1.00  0.00           H
ATOM    372  CD2 LEU A 606      61.170  27.650  46.430  1.00  0.00           C
ATOM    373 HD21 LEU A 606      60.240  28.000  46.930  1.00  0.00           H
ATOM    374 HD22 LEU A 606      62.070  27.970  46.990  1.00  0.00           H
ATOM    375 HD23 LEU A 606      61.110  26.560  46.660  1.00  0.00           H
ATOM    376  C   LEU A 606      59.410  31.620  44.980  1.00  0.00           C
ATOM    377  O   LEU A 606      58.410  32.150  44.550  1.00  0.00           O
ATOM    378  N   GLN A 607      60.310  32.290  45.680  1.00  0.00           N
ATOM    379  HN  GLN A 607      61.090  31.880  46.150  1.00  0.00           H
ATOM    380  CA  GLN A 607      60.040  33.730  46.020  1.00  0.00           C
ATOM    381  HA  GLN A 607      60.960  34.100  46.450  1.00  0.00           H
ATOM    382  CB  GLN A 607      59.750  34.630  44.840  1.00  0.00           C
ATOM    383  HB1 GLN A 607      59.960  35.690  45.070  1.00  0.00           H
ATOM    384  HB2 GLN A 607      58.690  34.730  44.510  1.00  0.00           H
ATOM    385  CG  GLN A 607      60.740  34.510  43.620  1.00  0.00           C
ATOM    386  HG1 GLN A 607      60.350  35.300  42.940  1.00  0.00           H
ATOM    387  HG2 GLN A 607      60.380  33.570  43.130  1.00  0.00           H
ATOM    388  CD  GLN A 607      62.220  34.450  43.940  1.00  0.00           C
ATOM    389  OE1 GLN A 607      62.900  33.460  43.790  1.00  0.00           O
ATOM    390  NE2 GLN A 607      62.760  35.640  44.290  1.00  0.00           N
ATOM    391 HE21 GLN A 607      62.290  36.520  44.130  1.00  0.00           H
ATOM    392 HE22 GLN A 607      63.680  35.740  44.660  1.00  0.00           H
ATOM    393  C   GLN A 607      59.160  33.880  47.220  1.00  0.00           C
ATOM    394  O   GLN A 607      59.290  34.730  48.060  1.00  0.00           O
ATOM    395  N   CYS A 608      58.210  32.970  47.350  1.00  0.00           N
ATOM    396  HN  CYS A 608      58.230  32.230  46.680  1.00  0.00           H
ATOM    397  CA  CYS A 608      57.100  32.890  48.240  1.00  0.00           C
ATOM    398  HA  CYS A 608      56.510  33.760  48.000  1.00  0.00           H
ATOM    399  CB  CYS A 608      56.280  31.590  47.980  1.00  0.00           C
ATOM    400  HB1 CYS A 608      57.030  30.770  48.040  1.00  0.00           H
ATOM    401  HB2 CYS A 608      55.810  31.530  46.980  1.00  0.00           H
ATOM    402  SG  CYS A 608      54.940  31.400  49.210  1.00  0.00           S
ATOM    403  HG1 CYS A 608      54.300  32.490  48.800  1.00  0.00           H
ATOM    404  C   CYS A 608      57.570  33.050  49.690  1.00  0.00           C
ATOM    405  O   CYS A 608      57.070  33.900  50.460  1.00  0.00           O
ATOM    406  N   LEU A 609      58.570  32.270  50.050  1.00  0.00           N
ATOM    407  HN  LEU A 609      59.020  31.720  49.350  1.00  0.00           H
ATOM    408  CA  LEU A 609      59.010  32.250  51.400  1.00  0.00           C
ATOM    409  HA  LEU A 609      58.150  32.150  52.050  1.00  0.00           H
ATOM    410  CB  LEU A 609      59.710  30.930  51.720  1.00  0.00           C
ATOM    411  HB1 LEU A 609      59.900  30.810  52.800  1.00  0.00           H
ATOM    412  HB2 LEU A 609      60.660  30.850  51.140  1.00  0.00           H
ATOM    413  CG  LEU A 609      58.910  29.630  51.300  1.00  0.00           C
ATOM    414  HG  LEU A 609      58.620  29.620  50.220  1.00  0.00           H
ATOM    415  CD1 LEU A 609      59.800  28.410  51.480  1.00  0.00           C
ATOM    416 HD11 LEU A 609      60.010  28.210  52.550  1.00  0.00           H
ATOM    417 HD12 LEU A 609      60.730  28.460  50.880  1.00  0.00           H
ATOM    418 HD13 LEU A 609      59.190  27.550  51.130  1.00  0.00           H
ATOM    419  CD2 LEU A 609      57.620  29.290  52.010  1.00  0.00           C
ATOM    420 HD21 LEU A 609      57.910  29.100  53.070  1.00  0.00           H
ATOM    421 HD22 LEU A 609      57.040  28.460  51.560  1.00  0.00           H
ATOM    422 HD23 LEU A 609      57.010  30.220  52.060  1.00  0.00           H
ATOM    423  C   LEU A 609      59.710  33.460  51.860  1.00  0.00           C
ATOM    424  O   LEU A 609      59.430  33.840  52.960  1.00  0.00           O
ATOM    425  N   ALA A 610      60.580  34.030  51.120  1.00  0.00           N
ATOM    426  HN  ALA A 610      60.850  33.550  50.290  1.00  0.00           H
ATOM    427  CA  ALA A 610      61.240  35.270  51.340  1.00  0.00           C
ATOM    428  HA  ALA A 610      61.870  35.250  52.220  1.00  0.00           H
ATOM    429  CB  ALA A 610      62.230  35.510  50.190  1.00  0.00           C
ATOM    430  HB1 ALA A 610      61.740  35.810  49.240  1.00  0.00           H
ATOM    431  HB2 ALA A 610      62.830  34.590  49.990  1.00  0.00           H
ATOM    432  HB3 ALA A 610      63.030  36.230  50.460  1.00  0.00           H
ATOM    433  C   ALA A 610      60.280  36.490  51.520  1.00  0.00           C
ATOM    434  O   ALA A 610      60.550  37.370  52.370  1.00  0.00           O
ATOM    435  N   SER A 611      59.180  36.430  50.670  1.00  0.00           N
ATOM    436  HN  SER A 611      59.120  35.710  49.990  1.00  0.00           H
ATOM    437  CA  SER A 611      58.090  37.410  50.790  1.00  0.00           C
ATOM    438  HA  SER A 611      58.510  38.400  50.660  1.00  0.00           H
ATOM    439  CB  SER A 611      57.100  37.210  49.560  1.00  0.00           C
ATOM    440  HB1 SER A 611      56.780  36.140  49.550  1.00  0.00           H
ATOM    441  HB2 SER A 611      57.720  37.220  48.640  1.00  0.00           H
ATOM    442  OG  SER A 611      56.160  38.250  49.410  1.00  0.00           O
ATOM    443  HG1 SER A 611      56.570  39.110  49.280  1.00  0.00           H
ATOM    444  C   SER A 611      57.390  37.350  52.160  1.00  0.00           C
ATOM    445  O   SER A 611      57.300  38.320  52.930  1.00  0.00           O
ATOM    446  N   ILE A 612      56.940  36.120  52.530  1.00  0.00           N
ATOM    447  HN  ILE A 612      56.970  35.310  51.960  1.00  0.00           H
ATOM    448  CA  ILE A 612      56.230  35.820  53.820  1.00  0.00           C
ATOM    449  HA  ILE A 612      55.320  36.370  53.940  1.00  0.00           H
ATOM    450  CB  ILE A 612      55.860  34.330  53.920  1.00  0.00           C
ATOM    451  HB  ILE A 612      56.770  33.710  53.740  1.00  0.00           H
ATOM    452  CG2 ILE A 612      55.480  33.980  55.400  1.00  0.00           C
ATOM    453 HG21 ILE A 612      55.090  32.940  55.400  1.00  0.00           H
ATOM    454 HG22 ILE A 612      54.770  34.690  55.890  1.00  0.00           H
ATOM    455 HG23 ILE A 612      56.370  33.910  56.070  1.00  0.00           H
ATOM    456  CG1 ILE A 612      54.800  33.960  52.830  1.00  0.00           C
ATOM    457 HG11 ILE A 612      54.960  34.590  51.930  1.00  0.00           H
ATOM    458 HG12 ILE A 612      53.760  34.240  53.120  1.00  0.00           H
ATOM    459  CD  ILE A 612      54.870  32.480  52.420  1.00  0.00           C
ATOM    460  HD1 ILE A 612      54.610  31.870  53.310  1.00  0.00           H
ATOM    461  HD2 ILE A 612      55.840  32.110  52.040  1.00  0.00           H
ATOM    462  HD3 ILE A 612      54.200  32.290  51.560  1.00  0.00           H
ATOM    463  C   ILE A 612      57.160  36.260  54.970  1.00  0.00           C
ATOM    464  O   ILE A 612      56.690  36.950  55.860  1.00  0.00           O
ATOM    465  N   LEU A 613      58.430  35.770  54.880  1.00  0.00           N
ATOM    466  HN  LEU A 613      58.510  35.130  54.110  1.00  0.00           H
ATOM    467  CA  LEU A 613      59.440  36.070  55.870  1.00  0.00           C
ATOM    468  HA  LEU A 613      59.060  35.680  56.800  1.00  0.00           H
ATOM    469  CB  LEU A 613      60.780  35.300  55.610  1.00  0.00           C
ATOM    470  HB1 LEU A 613      61.600  35.620  56.280  1.00  0.00           H
ATOM    471  HB2 LEU A 613      61.010  35.340  54.520  1.00  0.00           H
ATOM    472  CG  LEU A 613      60.630  33.790  55.880  1.00  0.00           C
ATOM    473  HG  LEU A 613      59.610  33.500  55.550  1.00  0.00           H
ATOM    474  CD1 LEU A 613      61.750  33.040  55.120  1.00  0.00           C
ATOM    475 HD11 LEU A 613      62.710  33.510  55.460  1.00  0.00           H
ATOM    476 HD12 LEU A 613      61.890  33.200  54.030  1.00  0.00           H
ATOM    477 HD13 LEU A 613      61.680  31.940  55.140  1.00  0.00           H
ATOM    478  CD2 LEU A 613      60.580  33.470  57.380  1.00  0.00           C
ATOM    479 HD21 LEU A 613      60.400  32.390  57.580  1.00  0.00           H
ATOM    480 HD22 LEU A 613      59.740  34.030  57.820  1.00  0.00           H
ATOM    481 HD23 LEU A 613      61.390  33.790  58.070  1.00  0.00           H
ATOM    482  C   LEU A 613      59.800  37.510  56.140  1.00  0.00           C
ATOM    483  O   LEU A 613      59.910  38.040  57.240  1.00  0.00           O
ATOM    484  N   PHE A 614      59.910  38.250  55.020  1.00  0.00           N
ATOM    485  HN  PHE A 614      59.880  37.720  54.190  1.00  0.00           H
ATOM    486  CA  PHE A 614      60.060  39.680  54.970  1.00  0.00           C
ATOM    487  HA  PHE A 614      60.870  39.980  55.630  1.00  0.00           H
ATOM    488  CB  PHE A 614      60.520  40.120  53.610  1.00  0.00           C
ATOM    489  HB1 PHE A 614      59.890  39.540  52.890  1.00  0.00           H
ATOM    490  HB2 PHE A 614      61.580  39.830  53.450  1.00  0.00           H
ATOM    491  CG  PHE A 614      60.350  41.620  53.250  1.00  0.00           C
ATOM    492  CD1 PHE A 614      60.720  42.600  54.130  1.00  0.00           C
ATOM    493  HD1 PHE A 614      61.120  42.420  55.110  1.00  0.00           H
ATOM    494  CE1 PHE A 614      60.500  43.980  53.690  1.00  0.00           C
ATOM    495  HE1 PHE A 614      60.900  44.790  54.280  1.00  0.00           H
ATOM    496  CZ  PHE A 614      59.940  44.260  52.440  1.00  0.00           C
ATOM    497  HZ  PHE A 614      59.730  45.290  52.190  1.00  0.00           H
ATOM    498  CD2 PHE A 614      59.640  41.930  52.010  1.00  0.00           C
ATOM    499  HD2 PHE A 614      59.210  41.080  51.500  1.00  0.00           H
ATOM    500  CE2 PHE A 614      59.450  43.210  51.660  1.00  0.00           C
ATOM    501  HE2 PHE A 614      58.890  43.360  50.750  1.00  0.00           H
ATOM    502  C   PHE A 614      58.870  40.410  55.570  1.00  0.00           C
ATOM    503  O   PHE A 614      59.100  41.220  56.440  1.00  0.00           O
ATOM    504  N   LEU A 615      57.610  40.210  55.120  1.00  0.00           N
ATOM    505  HN  LEU A 615      57.460  39.590  54.350  1.00  0.00           H
ATOM    506  CA  LEU A 615      56.410  40.890  55.460  1.00  0.00           C
ATOM    507  HA  LEU A 615      56.720  41.920  55.540  1.00  0.00           H
ATOM    508  CB  LEU A 615      55.320  40.650  54.410  1.00  0.00           C
ATOM    509  HB1 LEU A 615      54.310  40.970  54.720  1.00  0.00           H
ATOM    510  HB2 LEU A 615      55.170  39.550  54.290  1.00  0.00           H
ATOM    511  CG  LEU A 615      55.560  41.340  53.080  1.00  0.00           C
ATOM    512  HG  LEU A 615      56.460  41.030  52.510  1.00  0.00           H
ATOM    513  CD1 LEU A 615      54.490  40.910  52.070  1.00  0.00           C
ATOM    514 HD11 LEU A 615      54.640  39.830  51.880  1.00  0.00           H
ATOM    515 HD12 LEU A 615      54.690  41.460  51.110  1.00  0.00           H
ATOM    516 HD13 LEU A 615      53.440  41.090  52.360  1.00  0.00           H
ATOM    517  CD2 LEU A 615      55.630  42.870  53.170  1.00  0.00           C
ATOM    518 HD21 LEU A 615      54.830  43.260  53.830  1.00  0.00           H
ATOM    519 HD22 LEU A 615      55.430  43.380  52.190  1.00  0.00           H
ATOM    520 HD23 LEU A 615      56.590  43.240  53.600  1.00  0.00           H
ATOM    521  C   LEU A 615      55.840  40.400  56.710  1.00  0.00           C
ATOM    522  O   LEU A 615      55.170  41.170  57.380  1.00  0.00           O
ATOM    523  N   TYR A 616      56.190  39.180  57.190  1.00  0.00           N
ATOM    524  HN  TYR A 616      56.640  38.480  56.650  1.00  0.00           H
ATOM    525  CA  TYR A 616      55.800  38.850  58.580  1.00  0.00           C
ATOM    526  HA  TYR A 616      54.730  38.960  58.690  1.00  0.00           H
ATOM    527  CB  TYR A 616      56.120  37.320  58.800  1.00  0.00           C
ATOM    528  HB1 TYR A 616      57.150  37.060  58.430  1.00  0.00           H
ATOM    529  HB2 TYR A 616      55.470  36.630  58.230  1.00  0.00           H
ATOM    530  CG  TYR A 616      56.020  36.860  60.260  1.00  0.00           C
ATOM    531  CD1 TYR A 616      54.770  36.690  60.850  1.00  0.00           C
ATOM    532  HD1 TYR A 616      53.840  36.930  60.360  1.00  0.00           H
ATOM    533  CE1 TYR A 616      54.660  36.370  62.200  1.00  0.00           C
ATOM    534  HE1 TYR A 616      53.770  36.420  62.800  1.00  0.00           H
ATOM    535  CZ  TYR A 616      55.790  36.220  63.080  1.00  0.00           C
ATOM    536  OH  TYR A 616      55.540  35.850  64.460  1.00  0.00           O
ATOM    537  HH  TYR A 616      54.610  35.990  64.680  1.00  0.00           H
ATOM    538  CD2 TYR A 616      57.160  36.730  61.100  1.00  0.00           C
ATOM    539  HD2 TYR A 616      58.160  36.870  60.710  1.00  0.00           H
ATOM    540  CE2 TYR A 616      57.050  36.430  62.500  1.00  0.00           C
ATOM    541  HE2 TYR A 616      57.910  36.300  63.140  1.00  0.00           H
ATOM    542  C   TYR A 616      56.450  39.830  59.590  1.00  0.00           C
ATOM    543  O   TYR A 616      55.770  40.460  60.340  1.00  0.00           O
ATOM    544  N   CYS A 617      57.790  39.940  59.470  1.00  0.00           N
ATOM    545  HN  CYS A 617      58.250  39.370  58.790  1.00  0.00           H
ATOM    546  CA  CYS A 617      58.630  40.700  60.290  1.00  0.00           C
ATOM    547  HA  CYS A 617      58.510  40.390  61.320  1.00  0.00           H
ATOM    548  CB  CYS A 617      60.060  40.510  59.840  1.00  0.00           C
ATOM    549  HB1 CYS A 617      60.800  41.210  60.260  1.00  0.00           H
ATOM    550  HB2 CYS A 617      60.090  40.660  58.730  1.00  0.00           H
ATOM    551  SG  CYS A 617      60.650  38.830  60.270  1.00  0.00           S
ATOM    552  HG1 CYS A 617      61.050  38.480  59.060  1.00  0.00           H
ATOM    553  C   CYS A 617      58.320  42.160  60.210  1.00  0.00           C
ATOM    554  O   CYS A 617      58.400  42.820  61.230  1.00  0.00           O
ATOM    555  N   ALA A 618      57.940  42.670  59.020  1.00  0.00           N
ATOM    556  HN  ALA A 618      57.920  42.150  58.170  1.00  0.00           H
ATOM    557  CA  ALA A 618      57.590  44.020  58.760  1.00  0.00           C
ATOM    558  HA  ALA A 618      58.400  44.600  59.170  1.00  0.00           H
ATOM    559  CB  ALA A 618      57.470  44.340  57.320  1.00  0.00           C
ATOM    560  HB1 ALA A 618      56.670  43.770  56.830  1.00  0.00           H
ATOM    561  HB2 ALA A 618      58.360  44.070  56.710  1.00  0.00           H
ATOM    562  HB3 ALA A 618      57.220  45.410  57.120  1.00  0.00           H
ATOM    563  C   ALA A 618      56.210  44.420  59.340  1.00  0.00           C
ATOM    564  O   ALA A 618      56.020  45.360  60.140  1.00  0.00           O
ATOM    565  N   CYS A 619      55.140  43.590  59.020  1.00  0.00           N
ATOM    566  HN  CYS A 619      55.230  42.730  58.530  1.00  0.00           H
ATOM    567  CA  CYS A 619      53.840  43.670  59.620  1.00  0.00           C
ATOM    568  HA  CYS A 619      53.510  44.640  59.300  1.00  0.00           H
ATOM    569  CB  CYS A 619      52.840  42.600  59.100  1.00  0.00           C
ATOM    570  HB1 CYS A 619      53.090  41.590  59.490  1.00  0.00           H
ATOM    571  HB2 CYS A 619      53.020  42.490  58.010  1.00  0.00           H
ATOM    572  SG  CYS A 619      51.110  42.870  59.480  1.00  0.00           S
ATOM    573  HG1 CYS A 619      51.330  42.620  60.770  1.00  0.00           H
ATOM    574  C   CYS A 619      53.760  43.600  61.230  1.00  0.00           C
ATOM    575  O   CYS A 619      52.880  44.190  61.860  1.00  0.00           O
ATOM    576  N   MET A 620      54.690  42.880  61.870  1.00  0.00           N
ATOM    577  HN  MET A 620      55.180  42.260  61.260  1.00  0.00           H
ATOM    578  CA  MET A 620      54.770  42.540  63.330  1.00  0.00           C
ATOM    579  HA  MET A 620      53.890  41.960  63.640  1.00  0.00           H
ATOM    580  CB  MET A 620      55.920  41.510  63.650  1.00  0.00           C
ATOM    581  HB1 MET A 620      56.320  41.620  64.670  1.00  0.00           H
ATOM    582  HB2 MET A 620      56.730  41.800  62.940  1.00  0.00           H
ATOM    583  CG  MET A 620      55.650  40.010  63.420  1.00  0.00           C
ATOM    584  HG1 MET A 620      56.650  39.550  63.290  1.00  0.00           H
ATOM    585  HG2 MET A 620      54.980  39.930  62.540  1.00  0.00           H
ATOM    586  SD  MET A 620      54.740  39.110  64.730  1.00  0.00           S
ATOM    587  CE  MET A 620      55.260  39.760  66.330  1.00  0.00           C
ATOM    588  HE1 MET A 620      54.730  39.320  67.210  1.00  0.00           H
ATOM    589  HE2 MET A 620      55.040  40.850  66.290  1.00  0.00           H
ATOM    590  HE3 MET A 620      56.350  39.630  66.500  1.00  0.00           H
ATOM    591  C   MET A 620      54.870  43.880  64.170  1.00  0.00           C
ATOM    592  O   MET A 620      54.170  44.130  65.140  1.00  0.00           O
ATOM    593  N   SER A 621      55.810  44.750  63.780  1.00  0.00           N
ATOM    594  HN  SER A 621      56.270  44.500  62.920  1.00  0.00           H
ATOM    595  CA  SER A 621      56.020  45.960  64.590  1.00  0.00           C
ATOM    596  HA  SER A 621      56.330  45.700  65.590  1.00  0.00           H
ATOM    597  CB  SER A 621      57.320  46.700  64.110  1.00  0.00           C
ATOM    598  HB1 SER A 621      57.260  47.250  63.150  1.00  0.00           H
ATOM    599  HB2 SER A 621      58.050  45.880  63.960  1.00  0.00           H
ATOM    600  OG  SER A 621      57.880  47.590  65.070  1.00  0.00           O
ATOM    601  HG1 SER A 621      58.250  47.010  65.760  1.00  0.00           H
ATOM    602  C   SER A 621      54.760  46.910  64.580  1.00  0.00           C
ATOM    603  O   SER A 621      54.570  47.410  65.720  1.00  0.00           O
ATOM    604  N   PRO A 622      53.990  47.150  63.460  1.00  0.00           N
ATOM    605  CD  PRO A 622      54.550  47.170  62.150  1.00  0.00           C
ATOM    606  HD1 PRO A 622      54.280  46.190  61.720  1.00  0.00           H
ATOM    607  HD2 PRO A 622      55.610  47.490  62.180  1.00  0.00           H
ATOM    608  CA  PRO A 622      52.850  48.070  63.510  1.00  0.00           C
ATOM    609  HA  PRO A 622      53.190  48.940  64.050  1.00  0.00           H
ATOM    610  CB  PRO A 622      52.420  48.350  62.070  1.00  0.00           C
ATOM    611  HB1 PRO A 622      52.020  49.390  61.950  1.00  0.00           H
ATOM    612  HB2 PRO A 622      51.670  47.580  61.790  1.00  0.00           H
ATOM    613  CG  PRO A 622      53.800  48.300  61.330  1.00  0.00           C
ATOM    614  HG1 PRO A 622      53.630  47.910  60.300  1.00  0.00           H
ATOM    615  HG2 PRO A 622      54.280  49.300  61.300  1.00  0.00           H
ATOM    616  C   PRO A 622      51.870  47.400  64.400  1.00  0.00           C
ATOM    617  O   PRO A 622      51.400  48.040  65.290  1.00  0.00           O
ATOM    618  N   VAL A 623      51.570  46.080  64.330  1.00  0.00           N
ATOM    619  HN  VAL A 623      52.120  45.500  63.740  1.00  0.00           H
ATOM    620  CA  VAL A 623      50.590  45.340  65.150  1.00  0.00           C
ATOM    621  HA  VAL A 623      49.630  45.800  64.990  1.00  0.00           H
ATOM    622  CB  VAL A 623      50.440  43.860  64.750  1.00  0.00           C
ATOM    623  HB  VAL A 623      51.470  43.430  64.730  1.00  0.00           H
ATOM    624  CG1 VAL A 623      49.450  43.090  65.600  1.00  0.00           C
ATOM    625 HG11 VAL A 623      48.620  43.760  65.890  1.00  0.00           H
ATOM    626 HG12 VAL A 623      49.960  42.840  66.560  1.00  0.00           H
ATOM    627 HG13 VAL A 623      48.950  42.180  65.200  1.00  0.00           H
ATOM    628  CG2 VAL A 623      50.000  43.790  63.270  1.00  0.00           C
ATOM    629 HG21 VAL A 623      49.000  44.230  63.120  1.00  0.00           H
ATOM    630 HG22 VAL A 623      49.970  42.750  62.890  1.00  0.00           H
ATOM    631 HG23 VAL A 623      50.710  44.360  62.620  1.00  0.00           H
ATOM    632  C   VAL A 623      50.900  45.340  66.620  1.00  0.00           C
ATOM    633  O   VAL A 623      49.960  45.590  67.420  1.00  0.00           O
ATOM    634  N   ILE A 624      52.100  45.090  67.040  1.00  0.00           N
ATOM    635  HN  ILE A 624      52.780  44.830  66.370  1.00  0.00           H
ATOM    636  CA  ILE A 624      52.590  45.270  68.390  1.00  0.00           C
ATOM    637  HA  ILE A 624      51.760  44.960  69.010  1.00  0.00           H
ATOM    638  CB  ILE A 624      54.000  44.620  68.510  1.00  0.00           C
ATOM    639  HB  ILE A 624      54.620  44.840  67.620  1.00  0.00           H
ATOM    640  CG2 ILE A 624      54.760  45.190  69.710  1.00  0.00           C
ATOM    641 HG21 ILE A 624      54.090  45.430  70.560  1.00  0.00           H
ATOM    642 HG22 ILE A 624      55.120  46.210  69.400  1.00  0.00           H
ATOM    643 HG23 ILE A 624      55.620  44.600  70.090  1.00  0.00           H
ATOM    644  CG1 ILE A 624      53.890  43.070  68.640  1.00  0.00           C
ATOM    645 HG11 ILE A 624      54.120  42.810  69.710  1.00  0.00           H
ATOM    646 HG12 ILE A 624      54.790  42.770  68.060  1.00  0.00           H
ATOM    647  CD  ILE A 624      52.610  42.260  68.310  1.00  0.00           C
ATOM    648  HD1 ILE A 624      52.950  41.210  68.430  1.00  0.00           H
ATOM    649  HD2 ILE A 624      52.470  42.330  67.210  1.00  0.00           H
ATOM    650  HD3 ILE A 624      51.670  42.440  68.880  1.00  0.00           H
ATOM    651  C   ILE A 624      52.560  46.730  68.800  1.00  0.00           C
ATOM    652  O   ILE A 624      52.210  47.070  69.940  1.00  0.00           O
ATOM    653  N   THR A 625      52.870  47.650  67.900  1.00  0.00           N
ATOM    654  HN  THR A 625      52.970  47.380  66.940  1.00  0.00           H
ATOM    655  CA  THR A 625      52.850  49.070  68.140  1.00  0.00           C
ATOM    656  HA  THR A 625      53.460  49.330  68.990  1.00  0.00           H
ATOM    657  CB  THR A 625      53.410  50.020  67.090  1.00  0.00           C
ATOM    658  HB  THR A 625      52.970  49.620  66.150  1.00  0.00           H
ATOM    659  OG1 THR A 625      54.810  49.810  66.910  1.00  0.00           O
ATOM    660  HG1 THR A 625      54.920  48.880  66.730  1.00  0.00           H
ATOM    661  CG2 THR A 625      53.180  51.540  67.280  1.00  0.00           C
ATOM    662 HG21 THR A 625      52.140  51.880  67.090  1.00  0.00           H
ATOM    663 HG22 THR A 625      53.790  52.130  66.570  1.00  0.00           H
ATOM    664 HG23 THR A 625      53.400  51.790  68.340  1.00  0.00           H
ATOM    665  C   THR A 625      51.420  49.620  68.380  1.00  0.00           C
ATOM    666  O   THR A 625      51.140  50.170  69.450  1.00  0.00           O
ATOM    667  N   PHE A 626      50.510  49.440  67.480  1.00  0.00           N
ATOM    668  HN  PHE A 626      50.600  48.930  66.640  1.00  0.00           H
ATOM    669  CA  PHE A 626      49.150  49.780  67.640  1.00  0.00           C
ATOM    670  HA  PHE A 626      49.030  50.840  67.850  1.00  0.00           H
ATOM    671  CB  PHE A 626      48.370  49.370  66.300  1.00  0.00           C
ATOM    672  HB1 PHE A 626      47.260  49.430  66.420  1.00  0.00           H
ATOM    673  HB2 PHE A 626      48.510  48.290  66.040  1.00  0.00           H
ATOM    674  CG  PHE A 626      48.770  50.400  65.250  1.00  0.00           C
ATOM    675  CD1 PHE A 626      48.450  51.740  65.470  1.00  0.00           C
ATOM    676  HD1 PHE A 626      48.040  52.060  66.410  1.00  0.00           H
ATOM    677  CE1 PHE A 626      48.530  52.660  64.410  1.00  0.00           C
ATOM    678  HE1 PHE A 626      48.280  53.720  64.500  1.00  0.00           H
ATOM    679  CZ  PHE A 626      49.050  52.330  63.210  1.00  0.00           C
ATOM    680  HZ  PHE A 626      49.170  53.100  62.450  1.00  0.00           H
ATOM    681  CD2 PHE A 626      49.230  50.020  63.950  1.00  0.00           C
ATOM    682  HD2 PHE A 626      49.410  48.970  63.740  1.00  0.00           H
ATOM    683  CE2 PHE A 626      49.330  51.000  62.920  1.00  0.00           C
ATOM    684  HE2 PHE A 626      49.670  50.680  61.950  1.00  0.00           H
ATOM    685  C   PHE A 626      48.550  49.040  68.880  1.00  0.00           C
ATOM    686  O   PHE A 626      47.920  49.630  69.790  1.00  0.00           O
ATOM    687  N   GLY A 627      48.900  47.720  69.040  1.00  0.00           N
ATOM    688  HN  GLY A 627      49.360  47.160  68.350  1.00  0.00           H
ATOM    689  CA  GLY A 627      48.620  46.940  70.270  1.00  0.00           C
ATOM    690  HA1 GLY A 627      49.160  45.990  70.230  1.00  0.00           H
ATOM    691  HA2 GLY A 627      47.540  46.820  70.180  1.00  0.00           H
ATOM    692  C   GLY A 627      48.980  47.570  71.590  1.00  0.00           C
ATOM    693  O   GLY A 627      48.270  47.620  72.580  1.00  0.00           O
ATOM    694  N   GLY A 628      50.190  48.090  71.660  1.00  0.00           N
ATOM    695  HN  GLY A 628      50.850  48.000  70.920  1.00  0.00           H
ATOM    696  CA  GLY A 628      50.620  48.800  72.770  1.00  0.00           C
ATOM    697  HA1 GLY A 628      51.690  48.930  72.650  1.00  0.00           H
ATOM    698  HA2 GLY A 628      50.510  48.090  73.560  1.00  0.00           H
ATOM    699  C   GLY A 628      49.960  50.100  73.000  1.00  0.00           C
ATOM    700  O   GLY A 628      49.630  50.520  74.130  1.00  0.00           O
ATOM    701  N   LEU A 629      49.740  50.940  71.980  1.00  0.00           N
ATOM    702  HN  LEU A 629      50.090  50.690  71.080  1.00  0.00           H
ATOM    703  CA  LEU A 629      48.960  52.190  72.070  1.00  0.00           C
ATOM    704  HA  LEU A 629      49.400  52.770  72.860  1.00  0.00           H
ATOM    705  CB  LEU A 629      49.000  52.960  70.720  1.00  0.00           C
ATOM    706  HB1 LEU A 629      48.480  53.920  70.940  1.00  0.00           H
ATOM    707  HB2 LEU A 629      48.450  52.520  69.870  1.00  0.00           H
ATOM    708  CG  LEU A 629      50.400  53.250  70.150  1.00  0.00           C
ATOM    709  HG  LEU A 629      51.080  52.380  70.250  1.00  0.00           H
ATOM    710  CD1 LEU A 629      50.350  53.870  68.730  1.00  0.00           C
ATOM    711 HD11 LEU A 629      51.370  53.970  68.320  1.00  0.00           H
ATOM    712 HD12 LEU A 629      49.830  54.850  68.830  1.00  0.00           H
ATOM    713 HD13 LEU A 629      49.880  53.180  68.010  1.00  0.00           H
ATOM    714  CD2 LEU A 629      51.070  54.360  70.970  1.00  0.00           C
ATOM    715 HD21 LEU A 629      52.080  54.610  70.580  1.00  0.00           H
ATOM    716 HD22 LEU A 629      51.210  54.180  72.060  1.00  0.00           H
ATOM    717 HD23 LEU A 629      50.550  55.330  70.890  1.00  0.00           H
ATOM    718  C   LEU A 629      47.550  51.990  72.450  1.00  0.00           C
ATOM    719  O   LEU A 629      46.950  52.740  73.230  1.00  0.00           O
ATOM    720  N   LEU A 630      46.930  50.950  71.920  1.00  0.00           N
ATOM    721  HN  LEU A 630      47.320  50.420  71.170  1.00  0.00           H
ATOM    722  CA  LEU A 630      45.560  50.520  72.250  1.00  0.00           C
ATOM    723  HA  LEU A 630      44.820  51.300  72.100  1.00  0.00           H
ATOM    724  CB  LEU A 630      45.020  49.500  71.140  1.00  0.00           C
ATOM    725  HB1 LEU A 630      44.100  49.000  71.500  1.00  0.00           H
ATOM    726  HB2 LEU A 630      45.700  48.640  71.030  1.00  0.00           H
ATOM    727  CG  LEU A 630      44.670  50.100  69.700  1.00  0.00           C
ATOM    728  HG  LEU A 630      45.560  50.640  69.320  1.00  0.00           H
ATOM    729  CD1 LEU A 630      44.170  48.930  68.770  1.00  0.00           C
ATOM    730 HD11 LEU A 630      44.830  48.040  68.850  1.00  0.00           H
ATOM    731 HD12 LEU A 630      44.190  49.310  67.720  1.00  0.00           H
ATOM    732 HD13 LEU A 630      43.140  48.590  69.000  1.00  0.00           H
ATOM    733  CD2 LEU A 630      43.540  51.100  69.900  1.00  0.00           C
ATOM    734 HD21 LEU A 630      43.730  51.930  70.640  1.00  0.00           H
ATOM    735 HD22 LEU A 630      42.640  50.590  70.290  1.00  0.00           H
ATOM    736 HD23 LEU A 630      43.250  51.590  68.950  1.00  0.00           H
ATOM    737  C   LEU A 630      45.480  49.950  73.710  1.00  0.00           C
ATOM    738  O   LEU A 630      44.540  50.310  74.470  1.00  0.00           O
ATOM    739  N   GLY A 631      46.410  49.120  74.130  1.00  0.00           N
ATOM    740  HN  GLY A 631      47.140  48.920  73.490  1.00  0.00           H
ATOM    741  CA  GLY A 631      46.520  48.350  75.320  1.00  0.00           C
ATOM    742  HA1 GLY A 631      47.440  47.800  75.350  1.00  0.00           H
ATOM    743  HA2 GLY A 631      45.660  47.720  75.550  1.00  0.00           H
ATOM    744  C   GLY A 631      46.720  49.270  76.420  1.00  0.00           C
ATOM    745  O   GLY A 631      46.120  49.040  77.460  1.00  0.00           O
ATOM    746  N   GLU A 632      47.570  50.310  76.240  1.00  0.00           N
ATOM    747  HN  GLU A 632      47.920  50.430  75.310  1.00  0.00           H
ATOM    748  CA  GLU A 632      47.560  51.330  77.190  1.00  0.00           C
ATOM    749  HA  GLU A 632      47.760  50.890  78.150  1.00  0.00           H
ATOM    750  CB  GLU A 632      48.870  52.150  76.990  1.00  0.00           C
ATOM    751  HB1 GLU A 632      48.790  53.020  77.680  1.00  0.00           H
ATOM    752  HB2 GLU A 632      49.060  52.460  75.950  1.00  0.00           H
ATOM    753  CG  GLU A 632      50.090  51.390  77.490  1.00  0.00           C
ATOM    754  HG1 GLU A 632      50.390  50.440  77.010  1.00  0.00           H
ATOM    755  HG2 GLU A 632      49.890  51.260  78.580  1.00  0.00           H
ATOM    756  CD  GLU A 632      51.320  52.280  77.340  1.00  0.00           C
ATOM    757  OE1 GLU A 632      51.420  53.310  78.080  1.00  0.00           O
ATOM    758  OE2 GLU A 632      52.320  51.960  76.590  1.00  0.00           O
ATOM    759  C   GLU A 632      46.400  52.270  77.260  1.00  0.00           C
ATOM    760  O   GLU A 632      46.000  52.640  78.390  1.00  0.00           O
ATOM    761  N   ALA A 633      45.860  52.680  76.130  1.00  0.00           N
ATOM    762  HN  ALA A 633      46.340  52.590  75.260  1.00  0.00           H
ATOM    763  CA  ALA A 633      44.800  53.680  76.170  1.00  0.00           C
ATOM    764  HA  ALA A 633      45.060  54.370  76.960  1.00  0.00           H
ATOM    765  CB  ALA A 633      44.790  54.460  74.820  1.00  0.00           C
ATOM    766  HB1 ALA A 633      44.640  53.730  74.000  1.00  0.00           H
ATOM    767  HB2 ALA A 633      45.790  54.940  74.670  1.00  0.00           H
ATOM    768  HB3 ALA A 633      44.120  55.350  74.760  1.00  0.00           H
ATOM    769  C   ALA A 633      43.360  53.190  76.330  1.00  0.00           C
ATOM    770  O   ALA A 633      42.540  53.910  76.850  1.00  0.00           O
ATOM    771  N   THR A 634      43.010  51.910  76.070  1.00  0.00           N
ATOM    772  HN  THR A 634      43.650  51.300  75.620  1.00  0.00           H
ATOM    773  CA  THR A 634      41.650  51.350  76.400  1.00  0.00           C
ATOM    774  HA  THR A 634      40.860  52.090  76.500  1.00  0.00           H
ATOM    775  CB  THR A 634      41.110  50.320  75.390  1.00  0.00           C
ATOM    776  HB  THR A 634      40.060  50.050  75.630  1.00  0.00           H
ATOM    777  OG1 THR A 634      41.850  49.110  75.220  1.00  0.00           O
ATOM    778  HG1 THR A 634      42.630  49.460  74.780  1.00  0.00           H
ATOM    779  CG2 THR A 634      41.170  50.950  74.000  1.00  0.00           C
ATOM    780 HG21 THR A 634      41.140  50.200  73.180  1.00  0.00           H
ATOM    781 HG22 THR A 634      42.110  51.520  73.840  1.00  0.00           H
ATOM    782 HG23 THR A 634      40.390  51.730  73.890  1.00  0.00           H
ATOM    783  C   THR A 634      41.680  50.770  77.740  1.00  0.00           C
ATOM    784  O   THR A 634      40.720  50.120  78.240  1.00  0.00           O
ATOM    785  N   GLU A 635      42.850  50.800  78.390  1.00  0.00           N
ATOM    786  HN  GLU A 635      43.630  51.380  78.150  1.00  0.00           H
ATOM    787  CA  GLU A 635      43.260  50.150  79.620  1.00  0.00           C
ATOM    788  HA  GLU A 635      44.340  50.200  79.720  1.00  0.00           H
ATOM    789  CB  GLU A 635      42.790  50.890  80.890  1.00  0.00           C
ATOM    790  HB1 GLU A 635      43.190  50.380  81.780  1.00  0.00           H
ATOM    791  HB2 GLU A 635      41.680  50.940  80.920  1.00  0.00           H
ATOM    792  CG  GLU A 635      43.380  52.350  80.930  1.00  0.00           C
ATOM    793  HG1 GLU A 635      43.030  52.970  80.090  1.00  0.00           H
ATOM    794  HG2 GLU A 635      44.480  52.480  80.920  1.00  0.00           H
ATOM    795  CD  GLU A 635      42.920  53.000  82.210  1.00  0.00           C
ATOM    796  OE1 GLU A 635      42.470  54.150  82.150  1.00  0.00           O
ATOM    797  OE2 GLU A 635      42.980  52.390  83.330  1.00  0.00           O
ATOM    798  C   GLU A 635      43.010  48.640  79.620  1.00  0.00           C
ATOM    799  O   GLU A 635      42.080  48.130  80.200  1.00  0.00           O
ATOM    800  N   GLY A 636      43.870  47.980  78.870  1.00  0.00           N
ATOM    801  HN  GLY A 636      44.720  48.410  78.590  1.00  0.00           H
ATOM    802  CA  GLY A 636      43.830  46.570  78.620  1.00  0.00           C
ATOM    803  HA1 GLY A 636      43.920  46.150  79.620  1.00  0.00           H
ATOM    804  HA2 GLY A 636      44.730  46.410  78.040  1.00  0.00           H
ATOM    805  C   GLY A 636      42.740  45.900  77.790  1.00  0.00           C
ATOM    806  O   GLY A 636      42.840  44.750  77.330  1.00  0.00           O
ATOM    807  N   ARG A 637      41.720  46.710  77.440  1.00  0.00           N
ATOM    808  HN  ARG A 637      41.830  47.690  77.630  1.00  0.00           H
ATOM    809  CA  ARG A 637      40.550  46.140  76.790  1.00  0.00           C
ATOM    810  HA  ARG A 637      40.130  45.330  77.360  1.00  0.00           H
ATOM    811  CB  ARG A 637      39.360  47.140  76.850  1.00  0.00           C
ATOM    812  HB1 ARG A 637      38.480  46.830  76.240  1.00  0.00           H
ATOM    813  HB2 ARG A 637      39.620  48.150  76.440  1.00  0.00           H
ATOM    814  CG  ARG A 637      38.820  47.420  78.240  1.00  0.00           C
ATOM    815  HG1 ARG A 637      39.630  47.580  78.990  1.00  0.00           H
ATOM    816  HG2 ARG A 637      38.300  46.490  78.590  1.00  0.00           H
ATOM    817  CD  ARG A 637      37.910  48.670  78.410  1.00  0.00           C
ATOM    818  HD1 ARG A 637      37.170  48.510  77.600  1.00  0.00           H
ATOM    819  HD2 ARG A 637      38.380  49.660  78.200  1.00  0.00           H
ATOM    820  NE  ARG A 637      37.300  48.620  79.740  1.00  0.00           N
ATOM    821  HE  ARG A 637      36.420  48.140  79.840  1.00  0.00           H
ATOM    822  CZ  ARG A 637      37.790  49.040  80.890  1.00  0.00           C
ATOM    823  NH1 ARG A 637      39.000  49.670  80.910  1.00  0.00           N
ATOM    824 HH11 ARG A 637      39.380  49.890  81.810  1.00  0.00           H
ATOM    825 HH12 ARG A 637      39.530  49.780  80.070  1.00  0.00           H
ATOM    826  NH2 ARG A 637      37.270  48.780  82.060  1.00  0.00           N
ATOM    827 HH21 ARG A 637      37.630  49.020  82.960  1.00  0.00           H
ATOM    828 HH22 ARG A 637      36.400  48.310  82.080  1.00  0.00           H
ATOM    829  C   ARG A 637      40.690  45.480  75.470  1.00  0.00           C
ATOM    830  O   ARG A 637      40.250  44.320  75.280  1.00  0.00           O
ATOM    831  N   LEU A 638      41.420  46.220  74.620  1.00  0.00           N
ATOM    832  HN  LEU A 638      41.650  47.100  75.030  1.00  0.00           H
ATOM    833  CA  LEU A 638      41.920  45.810  73.380  1.00  0.00           C
ATOM    834  HA  LEU A 638      41.760  44.750  73.320  1.00  0.00           H
ATOM    835  CB  LEU A 638      41.420  46.650  72.110  1.00  0.00           C
ATOM    836  HB1 LEU A 638      41.850  46.330  71.130  1.00  0.00           H
ATOM    837  HB2 LEU A 638      41.840  47.670  72.240  1.00  0.00           H
ATOM    838  CG  LEU A 638      39.870  46.760  71.890  1.00  0.00           C
ATOM    839  HG  LEU A 638      39.500  47.390  72.730  1.00  0.00           H
ATOM    840  CD1 LEU A 638      39.600  47.410  70.550  1.00  0.00           C
ATOM    841 HD11 LEU A 638      38.550  47.690  70.300  1.00  0.00           H
ATOM    842 HD12 LEU A 638      39.950  46.750  69.740  1.00  0.00           H
ATOM    843 HD13 LEU A 638      40.170  48.370  70.480  1.00  0.00           H
ATOM    844  CD2 LEU A 638      39.250  45.400  72.010  1.00  0.00           C
ATOM    845 HD21 LEU A 638      39.680  44.810  72.860  1.00  0.00           H
ATOM    846 HD22 LEU A 638      39.430  44.770  71.120  1.00  0.00           H
ATOM    847 HD23 LEU A 638      38.160  45.460  72.200  1.00  0.00           H
ATOM    848  C   LEU A 638      43.470  45.980  73.280  1.00  0.00           C
ATOM    849  O   LEU A 638      43.970  47.090  73.290  1.00  0.00           O
ATOM    850  N   SER A 639      44.270  44.870  73.160  1.00  0.00           N
ATOM    851  HN  SER A 639      43.880  43.960  73.120  1.00  0.00           H
ATOM    852  CA  SER A 639      45.660  44.930  73.480  1.00  0.00           C
ATOM    853  HA  SER A 639      45.950  45.900  73.840  1.00  0.00           H
ATOM    854  CB  SER A 639      45.980  43.980  74.730  1.00  0.00           C
ATOM    855  HB1 SER A 639      45.150  44.110  75.470  1.00  0.00           H
ATOM    856  HB2 SER A 639      46.910  44.350  75.180  1.00  0.00           H
ATOM    857  OG  SER A 639      45.970  42.570  74.410  1.00  0.00           O
ATOM    858  HG1 SER A 639      45.110  42.400  74.010  1.00  0.00           H
ATOM    859  C   SER A 639      46.410  44.470  72.220  1.00  0.00           C
ATOM    860  O   SER A 639      45.850  44.380  71.110  1.00  0.00           O
ATOM    861  N   ALA A 640      47.680  44.180  72.340  1.00  0.00           N
ATOM    862  HN  ALA A 640      48.130  44.350  73.220  1.00  0.00           H
ATOM    863  CA  ALA A 640      48.480  43.410  71.340  1.00  0.00           C
ATOM    864  HA  ALA A 640      48.420  43.910  70.370  1.00  0.00           H
ATOM    865  CB  ALA A 640      49.890  43.200  71.870  1.00  0.00           C
ATOM    866  HB1 ALA A 640      50.520  42.470  71.320  1.00  0.00           H
ATOM    867  HB2 ALA A 640      49.860  42.950  72.950  1.00  0.00           H
ATOM    868  HB3 ALA A 640      50.430  44.170  71.900  1.00  0.00           H
ATOM    869  C   ALA A 640      47.920  42.060  71.020  1.00  0.00           C
ATOM    870  O   ALA A 640      47.970  41.650  69.820  1.00  0.00           O
ATOM    871  N   ILE A 641      47.290  41.250  71.930  1.00  0.00           N
ATOM    872  HN  ILE A 641      47.040  41.710  72.780  1.00  0.00           H
ATOM    873  CA  ILE A 641      46.660  39.980  71.610  1.00  0.00           C
ATOM    874  HA  ILE A 641      47.340  39.300  71.110  1.00  0.00           H
ATOM    875  CB  ILE A 641      46.220  39.200  72.890  1.00  0.00           C
ATOM    876  HB  ILE A 641      45.430  39.860  73.310  1.00  0.00           H
ATOM    877  CG2 ILE A 641      45.720  37.740  72.550  1.00  0.00           C
ATOM    878 HG21 ILE A 641      45.230  37.600  71.570  1.00  0.00           H
ATOM    879 HG22 ILE A 641      45.130  37.310  73.390  1.00  0.00           H
ATOM    880 HG23 ILE A 641      46.640  37.140  72.420  1.00  0.00           H
ATOM    881  CG1 ILE A 641      47.370  39.220  73.920  1.00  0.00           C
ATOM    882 HG11 ILE A 641      47.730  40.230  74.230  1.00  0.00           H
ATOM    883 HG12 ILE A 641      48.190  38.640  73.440  1.00  0.00           H
ATOM    884  CD  ILE A 641      46.960  38.540  75.260  1.00  0.00           C
ATOM    885  HD1 ILE A 641      46.230  39.310  75.610  1.00  0.00           H
ATOM    886  HD2 ILE A 641      47.830  38.690  75.940  1.00  0.00           H
ATOM    887  HD3 ILE A 641      46.500  37.560  75.040  1.00  0.00           H
ATOM    888  C   ILE A 641      45.490  40.150  70.640  1.00  0.00           C
ATOM    889  O   ILE A 641      45.440  39.510  69.550  1.00  0.00           O
ATOM    890  N   GLU A 642      44.520  41.100  70.980  1.00  0.00           N
ATOM    891  HN  GLU A 642      44.450  41.510  71.880  1.00  0.00           H
ATOM    892  CA  GLU A 642      43.430  41.370  70.080  1.00  0.00           C
ATOM    893  HA  GLU A 642      42.800  40.490  70.080  1.00  0.00           H
ATOM    894  CB  GLU A 642      42.540  42.530  70.680  1.00  0.00           C
ATOM    895  HB1 GLU A 642      41.760  42.820  69.950  1.00  0.00           H
ATOM    896  HB2 GLU A 642      43.080  43.490  70.820  1.00  0.00           H
ATOM    897  CG  GLU A 642      41.710  42.040  71.950  1.00  0.00           C
ATOM    898  HG1 GLU A 642      41.190  41.110  71.620  1.00  0.00           H
ATOM    899  HG2 GLU A 642      40.900  42.790  72.090  1.00  0.00           H
ATOM    900  CD  GLU A 642      42.420  41.970  73.330  1.00  0.00           C
ATOM    901  OE1 GLU A 642      41.780  41.710  74.340  1.00  0.00           O
ATOM    902  OE2 GLU A 642      43.710  42.200  73.320  1.00  0.00           O
ATOM    903  C   GLU A 642      43.860  41.830  68.710  1.00  0.00           C
ATOM    904  O   GLU A 642      43.400  41.370  67.660  1.00  0.00           O
ATOM    905  N   SER A 643      44.740  42.800  68.690  1.00  0.00           N
ATOM    906  HN  SER A 643      44.850  43.300  69.530  1.00  0.00           H
ATOM    907  CA  SER A 643      45.450  43.230  67.500  1.00  0.00           C
ATOM    908  HA  SER A 643      44.730  43.670  66.830  1.00  0.00           H
ATOM    909  CB  SER A 643      46.540  44.360  67.790  1.00  0.00           C
ATOM    910  HB1 SER A 643      47.200  44.560  66.910  1.00  0.00           H
ATOM    911  HB2 SER A 643      47.110  43.950  68.650  1.00  0.00           H
ATOM    912  OG  SER A 643      45.940  45.640  68.190  1.00  0.00           O
ATOM    913  HG1 SER A 643      45.620  45.550  69.090  1.00  0.00           H
ATOM    914  C   SER A 643      46.120  42.120  66.490  1.00  0.00           C
ATOM    915  O   SER A 643      45.970  42.340  65.300  1.00  0.00           O
ATOM    916  N   LEU A 644      46.860  41.100  67.000  1.00  0.00           N
ATOM    917  HN  LEU A 644      47.240  41.130  67.920  1.00  0.00           H
ATOM    918  CA  LEU A 644      47.330  39.920  66.290  1.00  0.00           C
ATOM    919  HA  LEU A 644      47.880  40.350  65.460  1.00  0.00           H
ATOM    920  CB  LEU A 644      48.270  39.040  67.130  1.00  0.00           C
ATOM    921  HB1 LEU A 644      48.640  38.180  66.550  1.00  0.00           H
ATOM    922  HB2 LEU A 644      47.770  38.700  68.070  1.00  0.00           H
ATOM    923  CG  LEU A 644      49.590  39.690  67.560  1.00  0.00           C
ATOM    924  HG  LEU A 644      49.340  40.770  67.550  1.00  0.00           H
ATOM    925  CD1 LEU A 644      50.200  39.150  68.860  1.00  0.00           C
ATOM    926 HD11 LEU A 644      49.510  39.390  69.690  1.00  0.00           H
ATOM    927 HD12 LEU A 644      51.170  39.680  68.930  1.00  0.00           H
ATOM    928 HD13 LEU A 644      50.240  38.040  68.870  1.00  0.00           H
ATOM    929  CD2 LEU A 644      50.660  39.640  66.460  1.00  0.00           C
ATOM    930 HD21 LEU A 644      51.480  40.400  66.610  1.00  0.00           H
ATOM    931 HD22 LEU A 644      50.110  39.900  65.540  1.00  0.00           H
ATOM    932 HD23 LEU A 644      51.190  38.670  66.410  1.00  0.00           H
ATOM    933  C   LEU A 644      46.250  39.120  65.700  1.00  0.00           C
ATOM    934  O   LEU A 644      46.180  38.970  64.480  1.00  0.00           O
ATOM    935  N   PHE A 645      45.260  38.770  66.580  1.00  0.00           N
ATOM    936  HN  PHE A 645      45.190  39.090  67.510  1.00  0.00           H
ATOM    937  CA  PHE A 645      44.110  37.910  66.190  1.00  0.00           C
ATOM    938  HA  PHE A 645      44.540  37.060  65.700  1.00  0.00           H
ATOM    939  CB  PHE A 645      43.320  37.390  67.440  1.00  0.00           C
ATOM    940  HB1 PHE A 645      42.430  36.790  67.160  1.00  0.00           H
ATOM    941  HB2 PHE A 645      42.970  38.220  68.070  1.00  0.00           H
ATOM    942  CG  PHE A 645      44.250  36.520  68.320  1.00  0.00           C
ATOM    943  CD1 PHE A 645      45.580  36.240  68.160  1.00  0.00           C
ATOM    944  HD1 PHE A 645      46.060  36.520  67.240  1.00  0.00           H
ATOM    945  CE1 PHE A 645      46.320  35.510  69.140  1.00  0.00           C
ATOM    946  HE1 PHE A 645      47.370  35.280  68.990  1.00  0.00           H
ATOM    947  CZ  PHE A 645      45.630  35.080  70.300  1.00  0.00           C
ATOM    948  HZ  PHE A 645      46.200  34.500  71.000  1.00  0.00           H
ATOM    949  CD2 PHE A 645      43.570  36.040  69.530  1.00  0.00           C
ATOM    950  HD2 PHE A 645      42.550  36.310  69.720  1.00  0.00           H
ATOM    951  CE2 PHE A 645      44.270  35.340  70.450  1.00  0.00           C
ATOM    952  HE2 PHE A 645      43.790  35.110  71.390  1.00  0.00           H
ATOM    953  C   PHE A 645      43.100  38.500  65.240  1.00  0.00           C
ATOM    954  O   PHE A 645      42.800  37.810  64.250  1.00  0.00           O
ATOM    955  N   GLY A 646      42.780  39.790  65.380  1.00  0.00           N
ATOM    956  HN  GLY A 646      43.020  40.450  66.100  1.00  0.00           H
ATOM    957  CA  GLY A 646      42.040  40.480  64.290  1.00  0.00           C
ATOM    958  HA1 GLY A 646      41.630  41.360  64.760  1.00  0.00           H
ATOM    959  HA2 GLY A 646      41.200  39.840  64.020  1.00  0.00           H
ATOM    960  C   GLY A 646      42.730  40.770  63.060  1.00  0.00           C
ATOM    961  O   GLY A 646      42.120  40.830  61.990  1.00  0.00           O
ATOM    962  N   ALA A 647      44.050  40.940  63.100  1.00  0.00           N
ATOM    963  HN  ALA A 647      44.490  41.030  63.980  1.00  0.00           H
ATOM    964  CA  ALA A 647      44.860  41.000  61.830  1.00  0.00           C
ATOM    965  HA  ALA A 647      44.530  41.770  61.170  1.00  0.00           H
ATOM    966  CB  ALA A 647      46.390  41.260  62.140  1.00  0.00           C
ATOM    967  HB1 ALA A 647      46.620  42.050  62.900  1.00  0.00           H
ATOM    968  HB2 ALA A 647      46.900  41.630  61.230  1.00  0.00           H
ATOM    969  HB3 ALA A 647      46.810  40.280  62.460  1.00  0.00           H
ATOM    970  C   ALA A 647      44.850  39.560  61.120  1.00  0.00           C
ATOM    971  O   ALA A 647      44.780  39.390  59.910  1.00  0.00           O
ATOM    972  N   SER A 648      45.010  38.470  61.920  1.00  0.00           N
ATOM    973  HN  SER A 648      45.350  38.530  62.860  1.00  0.00           H
ATOM    974  CA  SER A 648      44.870  37.030  61.390  1.00  0.00           C
ATOM    975  HA  SER A 648      45.590  37.010  60.590  1.00  0.00           H
ATOM    976  CB  SER A 648      45.360  36.160  62.580  1.00  0.00           C
ATOM    977  HB1 SER A 648      44.750  36.360  63.490  1.00  0.00           H
ATOM    978  HB2 SER A 648      46.330  36.600  62.910  1.00  0.00           H
ATOM    979  OG  SER A 648      45.510  34.760  62.270  1.00  0.00           O
ATOM    980  HG1 SER A 648      46.270  34.640  61.700  1.00  0.00           H
ATOM    981  C   SER A 648      43.460  36.720  60.910  1.00  0.00           C
ATOM    982  O   SER A 648      43.280  36.320  59.750  1.00  0.00           O
ATOM    983  N   LEU A 649      42.390  37.070  61.700  1.00  0.00           N
ATOM    984  HN  LEU A 649      42.540  37.410  62.630  1.00  0.00           H
ATOM    985  CA  LEU A 649      41.030  36.730  61.390  1.00  0.00           C
ATOM    986  HA  LEU A 649      40.980  35.660  61.230  1.00  0.00           H
ATOM    987  CB  LEU A 649      39.970  36.950  62.520  1.00  0.00           C
ATOM    988  HB1 LEU A 649      40.040  38.030  62.780  1.00  0.00           H
ATOM    989  HB2 LEU A 649      40.300  36.410  63.430  1.00  0.00           H
ATOM    990  CG  LEU A 649      38.500  36.680  62.310  1.00  0.00           C
ATOM    991  HG  LEU A 649      38.090  37.370  61.550  1.00  0.00           H
ATOM    992  CD1 LEU A 649      38.350  35.260  61.770  1.00  0.00           C
ATOM    993 HD11 LEU A 649      38.800  34.490  62.420  1.00  0.00           H
ATOM    994 HD12 LEU A 649      38.960  35.100  60.860  1.00  0.00           H
ATOM    995 HD13 LEU A 649      37.270  35.170  61.500  1.00  0.00           H
ATOM    996  CD2 LEU A 649      37.700  36.730  63.670  1.00  0.00           C
ATOM    997 HD21 LEU A 649      36.610  36.580  63.500  1.00  0.00           H
ATOM    998 HD22 LEU A 649      37.910  37.660  64.240  1.00  0.00           H
ATOM    999 HD23 LEU A 649      37.980  35.840  64.270  1.00  0.00           H
ATOM   1000  C   LEU A 649      40.560  37.350  60.110  1.00  0.00           C
ATOM   1001  O   LEU A 649      40.160  36.710  59.160  1.00  0.00           O
ATOM   1002  N   THR A 650      40.820  38.670  60.000  1.00  0.00           N
ATOM   1003  HN  THR A 650      41.160  39.070  60.840  1.00  0.00           H
ATOM   1004  CA  THR A 650      40.580  39.450  58.780  1.00  0.00           C
ATOM   1005  HA  THR A 650      39.520  39.280  58.590  1.00  0.00           H
ATOM   1006  CB  THR A 650      40.780  40.880  59.020  1.00  0.00           C
ATOM   1007  HB  THR A 650      41.820  41.260  58.950  1.00  0.00           H
ATOM   1008  OG1 THR A 650      40.200  41.310  60.250  1.00  0.00           O
ATOM   1009  HG1 THR A 650      40.930  41.270  60.880  1.00  0.00           H
ATOM   1010  CG2 THR A 650      39.970  41.660  57.980  1.00  0.00           C
ATOM   1011 HG21 THR A 650      40.150  41.240  56.970  1.00  0.00           H
ATOM   1012 HG22 THR A 650      40.320  42.710  57.910  1.00  0.00           H
ATOM   1013 HG23 THR A 650      38.880  41.590  58.170  1.00  0.00           H
ATOM   1014  C   THR A 650      41.450  38.930  57.590  1.00  0.00           C
ATOM   1015  O   THR A 650      40.900  38.860  56.470  1.00  0.00           O
ATOM   1016  N   GLY A 651      42.730  38.780  57.880  1.00  0.00           N
ATOM   1017  HN  GLY A 651      43.090  39.080  58.750  1.00  0.00           H
ATOM   1018  CA  GLY A 651      43.700  38.590  56.840  1.00  0.00           C
ATOM   1019  HA1 GLY A 651      44.640  38.830  57.320  1.00  0.00           H
ATOM   1020  HA2 GLY A 651      43.520  39.270  56.030  1.00  0.00           H
ATOM   1021  C   GLY A 651      43.680  37.200  56.220  1.00  0.00           C
ATOM   1022  O   GLY A 651      43.890  37.090  55.000  1.00  0.00           O
ATOM   1023  N   ILE A 652      43.510  36.120  56.950  1.00  0.00           N
ATOM   1024  HN  ILE A 652      43.540  36.200  57.940  1.00  0.00           H
ATOM   1025  CA  ILE A 652      43.160  34.840  56.390  1.00  0.00           C
ATOM   1026  HA  ILE A 652      43.900  34.500  55.690  1.00  0.00           H
ATOM   1027  CB  ILE A 652      43.120  33.820  57.490  1.00  0.00           C
ATOM   1028  HB  ILE A 652      42.410  34.160  58.270  1.00  0.00           H
ATOM   1029  CG2 ILE A 652      42.380  32.470  57.040  1.00  0.00           C
ATOM   1030 HG21 ILE A 652      42.960  31.880  56.300  1.00  0.00           H
ATOM   1031 HG22 ILE A 652      41.340  32.610  56.650  1.00  0.00           H
ATOM   1032 HG23 ILE A 652      42.210  31.880  57.960  1.00  0.00           H
ATOM   1033  CG1 ILE A 652      44.510  33.650  58.250  1.00  0.00           C
ATOM   1034 HG11 ILE A 652      44.840  34.650  58.590  1.00  0.00           H
ATOM   1035 HG12 ILE A 652      45.130  33.180  57.460  1.00  0.00           H
ATOM   1036  CD  ILE A 652      44.510  32.750  59.540  1.00  0.00           C
ATOM   1037  HD1 ILE A 652      44.560  31.660  59.320  1.00  0.00           H
ATOM   1038  HD2 ILE A 652      43.620  33.000  60.170  1.00  0.00           H
ATOM   1039  HD3 ILE A 652      45.400  32.940  60.170  1.00  0.00           H
ATOM   1040  C   ILE A 652      41.950  34.830  55.520  1.00  0.00           C
ATOM   1041  O   ILE A 652      42.100  34.300  54.410  1.00  0.00           O
ATOM   1042  N   ALA A 653      40.820  35.450  55.830  1.00  0.00           N
ATOM   1043  HN  ALA A 653      40.690  35.880  56.720  1.00  0.00           H
ATOM   1044  CA  ALA A 653      39.630  35.490  55.020  1.00  0.00           C
ATOM   1045  HA  ALA A 653      39.300  34.500  54.760  1.00  0.00           H
ATOM   1046  CB  ALA A 653      38.430  36.170  55.850  1.00  0.00           C
ATOM   1047  HB1 ALA A 653      37.560  36.460  55.220  1.00  0.00           H
ATOM   1048  HB2 ALA A 653      38.710  37.110  56.370  1.00  0.00           H
ATOM   1049  HB3 ALA A 653      38.020  35.540  56.650  1.00  0.00           H
ATOM   1050  C   ALA A 653      39.790  36.300  53.800  1.00  0.00           C
ATOM   1051  O   ALA A 653      39.300  36.030  52.710  1.00  0.00           O
ATOM   1052  N   TYR A 654      40.530  37.360  53.970  1.00  0.00           N
ATOM   1053  HN  TYR A 654      40.810  37.480  54.920  1.00  0.00           H
ATOM   1054  CA  TYR A 654      40.790  38.280  52.910  1.00  0.00           C
ATOM   1055  HA  TYR A 654      39.890  38.530  52.360  1.00  0.00           H
ATOM   1056  CB  TYR A 654      41.240  39.650  53.520  1.00  0.00           C
ATOM   1057  HB1 TYR A 654      42.210  39.550  54.070  1.00  0.00           H
ATOM   1058  HB2 TYR A 654      40.430  40.000  54.180  1.00  0.00           H
ATOM   1059  CG  TYR A 654      41.410  40.870  52.550  1.00  0.00           C
ATOM   1060  CD1 TYR A 654      42.700  41.370  52.300  1.00  0.00           C
ATOM   1061  HD1 TYR A 654      43.590  40.990  52.780  1.00  0.00           H
ATOM   1062  CE1 TYR A 654      42.890  42.510  51.510  1.00  0.00           C
ATOM   1063  HE1 TYR A 654      43.900  42.800  51.240  1.00  0.00           H
ATOM   1064  CZ  TYR A 654      41.770  43.230  51.030  1.00  0.00           C
ATOM   1065  OH  TYR A 654      41.980  44.490  50.390  1.00  0.00           O
ATOM   1066  HH  TYR A 654      42.780  44.480  49.860  1.00  0.00           H
ATOM   1067  CD2 TYR A 654      40.300  41.580  52.150  1.00  0.00           C
ATOM   1068  HD2 TYR A 654      39.300  41.280  52.400  1.00  0.00           H
ATOM   1069  CE2 TYR A 654      40.460  42.750  51.420  1.00  0.00           C
ATOM   1070  HE2 TYR A 654      39.570  43.310  51.160  1.00  0.00           H
ATOM   1071  C   TYR A 654      41.790  37.890  51.880  1.00  0.00           C
ATOM   1072  O   TYR A 654      41.610  38.040  50.670  1.00  0.00           O
ATOM   1073  N   SER A 655      42.810  37.080  52.310  1.00  0.00           N
ATOM   1074  HN  SER A 655      42.860  36.970  53.300  1.00  0.00           H
ATOM   1075  CA  SER A 655      43.620  36.330  51.410  1.00  0.00           C
ATOM   1076  HA  SER A 655      43.960  36.990  50.620  1.00  0.00           H
ATOM   1077  CB  SER A 655      44.840  35.750  52.110  1.00  0.00           C
ATOM   1078  HB1 SER A 655      45.480  35.160  51.420  1.00  0.00           H
ATOM   1079  HB2 SER A 655      44.470  35.100  52.930  1.00  0.00           H
ATOM   1080  OG  SER A 655      45.710  36.730  52.760  1.00  0.00           O
ATOM   1081  HG1 SER A 655      45.440  36.870  53.670  1.00  0.00           H
ATOM   1082  C   SER A 655      42.880  35.200  50.680  1.00  0.00           C
ATOM   1083  O   SER A 655      43.280  34.800  49.530  1.00  0.00           O
ATOM   1084  N   LEU A 656      41.810  34.640  51.250  1.00  0.00           N
ATOM   1085  HN  LEU A 656      41.480  34.990  52.120  1.00  0.00           H
ATOM   1086  CA  LEU A 656      41.190  33.540  50.620  1.00  0.00           C
ATOM   1087  HA  LEU A 656      41.920  33.040  49.990  1.00  0.00           H
ATOM   1088  CB  LEU A 656      40.780  32.420  51.590  1.00  0.00           C
ATOM   1089  HB1 LEU A 656      39.980  32.780  52.270  1.00  0.00           H
ATOM   1090  HB2 LEU A 656      41.670  32.230  52.230  1.00  0.00           H
ATOM   1091  CG  LEU A 656      40.250  31.090  51.020  1.00  0.00           C
ATOM   1092  HG  LEU A 656      39.360  31.230  50.370  1.00  0.00           H
ATOM   1093  CD1 LEU A 656      41.280  30.310  50.110  1.00  0.00           C
ATOM   1094 HD11 LEU A 656      42.030  29.900  50.820  1.00  0.00           H
ATOM   1095 HD12 LEU A 656      41.910  31.020  49.520  1.00  0.00           H
ATOM   1096 HD13 LEU A 656      40.880  29.420  49.590  1.00  0.00           H
ATOM   1097  CD2 LEU A 656      39.830  30.040  52.090  1.00  0.00           C
ATOM   1098 HD21 LEU A 656      39.130  30.430  52.870  1.00  0.00           H
ATOM   1099 HD22 LEU A 656      40.730  29.670  52.610  1.00  0.00           H
ATOM   1100 HD23 LEU A 656      39.450  29.160  51.530  1.00  0.00           H
ATOM   1101  C   LEU A 656      40.140  33.920  49.620  1.00  0.00           C
ATOM   1102  O   LEU A 656      40.270  33.500  48.500  1.00  0.00           O
ATOM   1103  N   PHE A 657      39.220  34.800  49.980  1.00  0.00           N
ATOM   1104  HN  PHE A 657      39.120  35.130  50.920  1.00  0.00           H
ATOM   1105  CA  PHE A 657      38.080  35.070  49.130  1.00  0.00           C
ATOM   1106  HA  PHE A 657      38.120  34.520  48.200  1.00  0.00           H
ATOM   1107  CB  PHE A 657      36.690  34.960  49.910  1.00  0.00           C
ATOM   1108  HB1 PHE A 657      35.770  35.170  49.340  1.00  0.00           H
ATOM   1109  HB2 PHE A 657      36.780  35.600  50.820  1.00  0.00           H
ATOM   1110  CG  PHE A 657      36.520  33.530  50.340  1.00  0.00           C
ATOM   1111  CD1 PHE A 657      35.800  32.730  49.420  1.00  0.00           C
ATOM   1112  HD1 PHE A 657      35.680  33.110  48.420  1.00  0.00           H
ATOM   1113  CE1 PHE A 657      35.470  31.480  49.790  1.00  0.00           C
ATOM   1114  HE1 PHE A 657      34.910  30.820  49.150  1.00  0.00           H
ATOM   1115  CZ  PHE A 657      35.800  30.970  51.070  1.00  0.00           C
ATOM   1116  HZ  PHE A 657      35.390  29.990  51.290  1.00  0.00           H
ATOM   1117  CD2 PHE A 657      36.900  33.070  51.620  1.00  0.00           C
ATOM   1118  HD2 PHE A 657      37.420  33.630  52.380  1.00  0.00           H
ATOM   1119  CE2 PHE A 657      36.520  31.720  51.980  1.00  0.00           C
ATOM   1120  HE2 PHE A 657      36.780  31.360  52.960  1.00  0.00           H
ATOM   1121  C   PHE A 657      37.930  36.420  48.410  1.00  0.00           C
ATOM   1122  O   PHE A 657      36.920  36.680  47.850  1.00  0.00           O
ATOM   1123  N   ALA A 658      38.950  37.260  48.510  1.00  0.00           N
ATOM   1124  HN  ALA A 658      39.760  36.880  48.950  1.00  0.00           H
ATOM   1125  CA  ALA A 658      38.920  38.600  48.040  1.00  0.00           C
ATOM   1126  HA  ALA A 658      37.910  38.970  47.990  1.00  0.00           H
ATOM   1127  CB  ALA A 658      39.610  39.490  49.010  1.00  0.00           C
ATOM   1128  HB1 ALA A 658      39.300  39.210  50.040  1.00  0.00           H
ATOM   1129  HB2 ALA A 658      39.340  40.550  48.830  1.00  0.00           H
ATOM   1130  HB3 ALA A 658      40.720  39.460  48.980  1.00  0.00           H
ATOM   1131  C   ALA A 658      39.590  38.600  46.590  1.00  0.00           C
ATOM   1132  O   ALA A 658      40.200  37.710  46.090  1.00  0.00           O
ATOM   1133  N   GLY A 659      39.410  39.800  45.960  1.00  0.00           N
ATOM   1134  HN  GLY A 659      39.060  40.590  46.480  1.00  0.00           H
ATOM   1135  CA  GLY A 659      39.940  40.060  44.610  1.00  0.00           C
ATOM   1136  HA1 GLY A 659      39.550  41.040  44.390  1.00  0.00           H
ATOM   1137  HA2 GLY A 659      39.470  39.450  43.840  1.00  0.00           H
ATOM   1138  C   GLY A 659      41.470  40.100  44.440  1.00  0.00           C
ATOM   1139  O   GLY A 659      42.120  39.370  43.660  1.00  0.00           O
ATOM   1140  N   GLN A 660      42.020  40.980  45.270  1.00  0.00           N
ATOM   1141  HN  GLN A 660      41.470  41.630  45.800  1.00  0.00           H
ATOM   1142  CA  GLN A 660      43.450  41.390  45.130  1.00  0.00           C
ATOM   1143  HA  GLN A 660      43.910  40.720  44.420  1.00  0.00           H
ATOM   1144  CB  GLN A 660      43.600  42.890  44.610  1.00  0.00           C
ATOM   1145  HB1 GLN A 660      42.940  43.420  45.320  1.00  0.00           H
ATOM   1146  HB2 GLN A 660      43.080  42.930  43.630  1.00  0.00           H
ATOM   1147  CG  GLN A 660      44.980  43.550  44.610  1.00  0.00           C
ATOM   1148  HG1 GLN A 660      45.230  44.060  45.570  1.00  0.00           H
ATOM   1149  HG2 GLN A 660      45.020  44.280  43.790  1.00  0.00           H
ATOM   1150  CD  GLN A 660      46.120  42.540  44.370  1.00  0.00           C
ATOM   1151  OE1 GLN A 660      46.890  42.410  45.280  1.00  0.00           O
ATOM   1152  NE2 GLN A 660      46.270  41.940  43.210  1.00  0.00           N
ATOM   1153 HE21 GLN A 660      45.480  41.960  42.600  1.00  0.00           H
ATOM   1154 HE22 GLN A 660      47.050  41.340  43.010  1.00  0.00           H
ATOM   1155  C   GLN A 660      44.130  41.280  46.510  1.00  0.00           C
ATOM   1156  O   GLN A 660      44.000  42.300  47.230  1.00  0.00           O
ATOM   1157  N   PRO A 661      44.900  40.230  46.910  1.00  0.00           N
ATOM   1158  CD  PRO A 661      45.100  39.040  46.040  1.00  0.00           C
ATOM   1159  HD1 PRO A 661      45.720  39.220  45.140  1.00  0.00           H
ATOM   1160  HD2 PRO A 661      44.100  38.640  45.740  1.00  0.00           H
ATOM   1161  CA  PRO A 661      45.300  39.990  48.260  1.00  0.00           C
ATOM   1162  HA  PRO A 661      44.560  40.580  48.770  1.00  0.00           H
ATOM   1163  CB  PRO A 661      45.080  38.450  48.340  1.00  0.00           C
ATOM   1164  HB1 PRO A 661      44.030  38.110  48.230  1.00  0.00           H
ATOM   1165  HB2 PRO A 661      45.650  37.930  49.130  1.00  0.00           H
ATOM   1166  CG  PRO A 661      45.670  37.960  47.000  1.00  0.00           C
ATOM   1167  HG1 PRO A 661      46.750  38.230  47.040  1.00  0.00           H
ATOM   1168  HG2 PRO A 661      45.540  36.940  46.590  1.00  0.00           H
ATOM   1169  C   PRO A 661      46.720  40.350  48.680  1.00  0.00           C
ATOM   1170  O   PRO A 661      47.190  39.850  49.700  1.00  0.00           O
ATOM   1171  N   LEU A 662      47.360  41.200  47.870  1.00  0.00           N
ATOM   1172  HN  LEU A 662      46.970  41.530  47.020  1.00  0.00           H
ATOM   1173  CA  LEU A 662      48.640  41.670  48.260  1.00  0.00           C
ATOM   1174  HA  LEU A 662      49.000  40.980  49.010  1.00  0.00           H
ATOM   1175  CB  LEU A 662      49.680  41.990  47.110  1.00  0.00           C
ATOM   1176  HB1 LEU A 662      50.540  42.440  47.640  1.00  0.00           H
ATOM   1177  HB2 LEU A 662      49.200  42.720  46.430  1.00  0.00           H
ATOM   1178  CG  LEU A 662      50.510  40.850  46.410  1.00  0.00           C
ATOM   1179  HG  LEU A 662      51.140  40.310  47.140  1.00  0.00           H
ATOM   1180  CD1 LEU A 662      49.610  39.840  45.620  1.00  0.00           C
ATOM   1181 HD11 LEU A 662      50.260  39.190  45.010  1.00  0.00           H
ATOM   1182 HD12 LEU A 662      48.870  40.470  45.090  1.00  0.00           H
ATOM   1183 HD13 LEU A 662      49.170  39.190  46.410  1.00  0.00           H
ATOM   1184  CD2 LEU A 662      51.470  41.520  45.400  1.00  0.00           C
ATOM   1185 HD21 LEU A 662      52.070  40.670  45.000  1.00  0.00           H
ATOM   1186 HD22 LEU A 662      52.200  42.140  45.960  1.00  0.00           H
ATOM   1187 HD23 LEU A 662      51.030  42.130  44.580  1.00  0.00           H
ATOM   1188  C   LEU A 662      48.420  42.990  49.070  1.00  0.00           C
ATOM   1189  O   LEU A 662      49.390  43.500  49.600  1.00  0.00           O
ATOM   1190  N   THR A 663      47.190  43.470  49.230  1.00  0.00           N
ATOM   1191  HN  THR A 663      46.430  42.970  48.820  1.00  0.00           H
ATOM   1192  CA  THR A 663      46.700  44.700  49.920  1.00  0.00           C
ATOM   1193  HA  THR A 663      47.420  45.490  49.800  1.00  0.00           H
ATOM   1194  CB  THR A 663      45.360  45.270  49.340  1.00  0.00           C
ATOM   1195  HB  THR A 663      44.940  46.040  50.010  1.00  0.00           H
ATOM   1196  OG1 THR A 663      44.440  44.280  48.970  1.00  0.00           O
ATOM   1197  HG1 THR A 663      44.330  44.370  48.020  1.00  0.00           H
ATOM   1198  CG2 THR A 663      45.710  46.050  48.120  1.00  0.00           C
ATOM   1199 HG21 THR A 663      46.450  46.820  48.450  1.00  0.00           H
ATOM   1200 HG22 THR A 663      44.820  46.440  47.590  1.00  0.00           H
ATOM   1201 HG23 THR A 663      46.280  45.400  47.420  1.00  0.00           H
ATOM   1202  C   THR A 663      46.520  44.550  51.460  1.00  0.00           C
ATOM   1203  O   THR A 663      45.500  44.930  52.080  1.00  0.00           O
ATOM   1204  N   ILE A 664      47.570  43.980  52.100  1.00  0.00           N
ATOM   1205  HN  ILE A 664      48.270  43.650  51.470  1.00  0.00           H
ATOM   1206  CA  ILE A 664      47.820  43.660  53.540  1.00  0.00           C
ATOM   1207  HA  ILE A 664      47.260  42.780  53.830  1.00  0.00           H
ATOM   1208  CB  ILE A 664      49.310  43.420  53.830  1.00  0.00           C
ATOM   1209  HB  ILE A 664      49.720  44.450  53.680  1.00  0.00           H
ATOM   1210  CG2 ILE A 664      49.470  42.990  55.340  1.00  0.00           C
ATOM   1211 HG21 ILE A 664      48.690  42.200  55.450  1.00  0.00           H
ATOM   1212 HG22 ILE A 664      49.150  43.880  55.930  1.00  0.00           H
ATOM   1213 HG23 ILE A 664      50.500  42.690  55.600  1.00  0.00           H
ATOM   1214  CG1 ILE A 664      49.920  42.360  52.860  1.00  0.00           C
ATOM   1215 HG11 ILE A 664      50.960  42.030  53.090  1.00  0.00           H
ATOM   1216 HG12 ILE A 664      49.980  42.730  51.810  1.00  0.00           H
ATOM   1217  CD  ILE A 664      49.100  41.030  52.770  1.00  0.00           C
ATOM   1218  HD1 ILE A 664      49.080  40.640  53.810  1.00  0.00           H
ATOM   1219  HD2 ILE A 664      49.640  40.320  52.110  1.00  0.00           H
ATOM   1220  HD3 ILE A 664      48.110  41.140  52.290  1.00  0.00           H
ATOM   1221  C   ILE A 664      47.190  44.700  54.470  1.00  0.00           C
ATOM   1222  O   ILE A 664      47.450  45.900  54.410  1.00  0.00           O
ATOM   1223  N   LEU A 665      46.250  44.230  55.360  1.00  0.00           N
ATOM   1224  HN  LEU A 665      46.170  43.250  55.520  1.00  0.00           H
ATOM   1225  CA  LEU A 665      45.390  44.990  56.270  1.00  0.00           C
ATOM   1226  HA  LEU A 665      45.220  45.940  55.770  1.00  0.00           H
ATOM   1227  CB  LEU A 665      44.030  44.250  56.490  1.00  0.00           C
ATOM   1228  HB1 LEU A 665      43.410  45.020  57.010  1.00  0.00           H
ATOM   1229  HB2 LEU A 665      44.270  43.340  57.070  1.00  0.00           H
ATOM   1230  CG  LEU A 665      43.400  43.690  55.260  1.00  0.00           C
ATOM   1231  HG  LEU A 665      44.010  42.960  54.690  1.00  0.00           H
ATOM   1232  CD1 LEU A 665      42.110  43.050  55.750  1.00  0.00           C
ATOM   1233 HD11 LEU A 665      41.590  43.880  56.270  1.00  0.00           H
ATOM   1234 HD12 LEU A 665      42.280  42.170  56.400  1.00  0.00           H
ATOM   1235 HD13 LEU A 665      41.520  42.770  54.840  1.00  0.00           H
ATOM   1236  CD2 LEU A 665      43.080  44.860  54.290  1.00  0.00           C
ATOM   1237 HD21 LEU A 665      42.770  44.610  53.250  1.00  0.00           H
ATOM   1238 HD22 LEU A 665      44.040  45.380  54.090  1.00  0.00           H
ATOM   1239 HD23 LEU A 665      42.320  45.530  54.740  1.00  0.00           H
ATOM   1240  C   LEU A 665      46.140  45.200  57.610  1.00  0.00           C
ATOM   1241  O   LEU A 665      46.810  44.310  58.120  1.00  0.00           O
ATOM   1242  N   GLY A 666      45.910  46.410  58.160  1.00  0.00           N
ATOM   1243  HN  GLY A 666      45.550  47.150  57.590  1.00  0.00           H
ATOM   1244  CA  GLY A 666      46.310  46.760  59.510  1.00  0.00           C
ATOM   1245  HA1 GLY A 666      47.260  47.230  59.340  1.00  0.00           H
ATOM   1246  HA2 GLY A 666      46.280  45.860  60.110  1.00  0.00           H
ATOM   1247  C   GLY A 666      45.440  47.770  60.170  1.00  0.00           C
ATOM   1248  O   GLY A 666      44.500  48.330  59.560  1.00  0.00           O
ATOM   1249  N   SER A 667      45.770  48.110  61.380  1.00  0.00           N
ATOM   1250  HN  SER A 667      46.460  47.650  61.940  1.00  0.00           H
ATOM   1251  CA  SER A 667      45.370  49.360  61.990  1.00  0.00           C
ATOM   1252  HA  SER A 667      44.300  49.490  61.940  1.00  0.00           H
ATOM   1253  CB  SER A 667      45.780  49.530  63.520  1.00  0.00           C
ATOM   1254  HB1 SER A 667      45.650  50.490  64.070  1.00  0.00           H
ATOM   1255  HB2 SER A 667      46.890  49.400  63.540  1.00  0.00           H
ATOM   1256  OG  SER A 667      45.070  48.620  64.350  1.00  0.00           O
ATOM   1257  HG1 SER A 667      44.160  48.860  64.160  1.00  0.00           H
ATOM   1258  C   SER A 667      46.040  50.530  61.180  1.00  0.00           C
ATOM   1259  O   SER A 667      47.020  50.380  60.490  1.00  0.00           O
ATOM   1260  N   THR A 668      45.590  51.790  61.440  1.00  0.00           N
ATOM   1261  HN  THR A 668      44.960  52.100  62.160  1.00  0.00           H
ATOM   1262  CA  THR A 668      46.270  52.920  60.820  1.00  0.00           C
ATOM   1263  HA  THR A 668      47.320  52.660  60.930  1.00  0.00           H
ATOM   1264  CB  THR A 668      45.930  53.200  59.390  1.00  0.00           C
ATOM   1265  HB  THR A 668      46.000  52.260  58.800  1.00  0.00           H
ATOM   1266  OG1 THR A 668      46.880  54.070  58.770  1.00  0.00           O
ATOM   1267  HG1 THR A 668      46.560  53.980  57.880  1.00  0.00           H
ATOM   1268  CG2 THR A 668      44.580  53.830  59.150  1.00  0.00           C
ATOM   1269 HG21 THR A 668      43.800  53.110  59.470  1.00  0.00           H
ATOM   1270 HG22 THR A 668      44.290  54.140  58.120  1.00  0.00           H
ATOM   1271 HG23 THR A 668      44.490  54.730  59.780  1.00  0.00           H
ATOM   1272  C   THR A 668      46.000  54.080  61.810  1.00  0.00           C
ATOM   1273  O   THR A 668      45.130  53.970  62.650  1.00  0.00           O
ATOM   1274  N   GLY A 669      46.760  55.220  61.580  1.00  0.00           N
ATOM   1275  HN  GLY A 669      47.380  55.160  60.800  1.00  0.00           H
ATOM   1276  CA  GLY A 669      46.710  56.460  62.450  1.00  0.00           C
ATOM   1277  HA1 GLY A 669      47.390  57.210  62.080  1.00  0.00           H
ATOM   1278  HA2 GLY A 669      46.870  56.060  63.440  1.00  0.00           H
ATOM   1279  C   GLY A 669      45.310  57.150  62.560  1.00  0.00           C
ATOM   1280  O   GLY A 669      44.850  57.320  63.660  1.00  0.00           O
ATOM   1281  N   PRO A 670      44.540  57.520  61.510  1.00  0.00           N
ATOM   1282  CD  PRO A 670      45.050  57.630  60.130  1.00  0.00           C
ATOM   1283  HD1 PRO A 670      45.470  56.670  59.790  1.00  0.00           H
ATOM   1284  HD2 PRO A 670      45.870  58.360  59.950  1.00  0.00           H
ATOM   1285  CA  PRO A 670      43.100  58.010  61.650  1.00  0.00           C
ATOM   1286  HA  PRO A 670      43.110  58.900  62.260  1.00  0.00           H
ATOM   1287  CB  PRO A 670      42.640  58.290  60.140  1.00  0.00           C
ATOM   1288  HB1 PRO A 670      42.160  59.290  60.070  1.00  0.00           H
ATOM   1289  HB2 PRO A 670      41.950  57.560  59.660  1.00  0.00           H
ATOM   1290  CG  PRO A 670      43.890  58.070  59.200  1.00  0.00           C
ATOM   1291  HG1 PRO A 670      43.710  57.340  58.380  1.00  0.00           H
ATOM   1292  HG2 PRO A 670      44.050  59.080  58.750  1.00  0.00           H
ATOM   1293  C   PRO A 670      42.150  57.090  62.340  1.00  0.00           C
ATOM   1294  O   PRO A 670      41.340  57.580  63.090  1.00  0.00           O
ATOM   1295  N   VAL A 671      42.170  55.760  62.030  1.00  0.00           N
ATOM   1296  HN  VAL A 671      42.670  55.450  61.230  1.00  0.00           H
ATOM   1297  CA  VAL A 671      41.200  54.890  62.810  1.00  0.00           C
ATOM   1298  HA  VAL A 671      40.230  55.360  62.910  1.00  0.00           H
ATOM   1299  CB  VAL A 671      40.980  53.580  62.060  1.00  0.00           C
ATOM   1300  HB  VAL A 671      41.950  53.040  62.070  1.00  0.00           H
ATOM   1301  CG1 VAL A 671      39.930  52.810  62.890  1.00  0.00           C
ATOM   1302 HG11 VAL A 671      40.270  52.540  63.910  1.00  0.00           H
ATOM   1303 HG12 VAL A 671      39.800  51.780  62.490  1.00  0.00           H
ATOM   1304 HG13 VAL A 671      38.980  53.380  63.000  1.00  0.00           H
ATOM   1305  CG2 VAL A 671      40.470  53.890  60.650  1.00  0.00           C
ATOM   1306 HG21 VAL A 671      39.530  54.470  60.590  1.00  0.00           H
ATOM   1307 HG22 VAL A 671      40.420  52.980  60.010  1.00  0.00           H
ATOM   1308 HG23 VAL A 671      41.280  54.360  60.060  1.00  0.00           H
ATOM   1309  C   VAL A 671      41.680  54.730  64.300  1.00  0.00           C
ATOM   1310  O   VAL A 671      40.800  54.750  65.140  1.00  0.00           O
ATOM   1311  N   LEU A 672      43.030  54.690  64.610  1.00  0.00           N
ATOM   1312  HN  LEU A 672      43.720  54.610  63.900  1.00  0.00           H
ATOM   1313  CA  LEU A 672      43.500  54.630  66.030  1.00  0.00           C
ATOM   1314  HA  LEU A 672      43.260  53.720  66.550  1.00  0.00           H
ATOM   1315  CB  LEU A 672      45.000  54.810  65.950  1.00  0.00           C
ATOM   1316  HB1 LEU A 672      45.430  55.750  65.560  1.00  0.00           H
ATOM   1317  HB2 LEU A 672      45.320  54.140  65.110  1.00  0.00           H
ATOM   1318  CG  LEU A 672      45.640  54.450  67.300  1.00  0.00           C
ATOM   1319  HG  LEU A 672      45.080  54.980  68.110  1.00  0.00           H
ATOM   1320  CD1 LEU A 672      45.670  52.970  67.690  1.00  0.00           C
ATOM   1321 HD11 LEU A 672      44.620  52.600  67.750  1.00  0.00           H
ATOM   1322 HD12 LEU A 672      46.140  52.740  68.670  1.00  0.00           H
ATOM   1323 HD13 LEU A 672      46.120  52.350  66.890  1.00  0.00           H
ATOM   1324  CD2 LEU A 672      47.080  54.960  67.310  1.00  0.00           C
ATOM   1325 HD21 LEU A 672      47.070  56.070  67.230  1.00  0.00           H
ATOM   1326 HD22 LEU A 672      47.590  54.510  66.440  1.00  0.00           H
ATOM   1327 HD23 LEU A 672      47.580  54.620  68.240  1.00  0.00           H
ATOM   1328  C   LEU A 672      43.030  55.840  66.810  1.00  0.00           C
ATOM   1329  O   LEU A 672      42.620  55.750  67.930  1.00  0.00           O
ATOM   1330  N   VAL A 673      43.150  57.060  66.230  1.00  0.00           N
ATOM   1331  HN  VAL A 673      43.410  57.150  65.280  1.00  0.00           H
ATOM   1332  CA  VAL A 673      42.640  58.340  66.810  1.00  0.00           C
ATOM   1333  HA  VAL A 673      43.110  58.610  67.750  1.00  0.00           H
ATOM   1334  CB  VAL A 673      43.010  59.510  66.000  1.00  0.00           C
ATOM   1335  HB  VAL A 673      42.700  59.270  64.970  1.00  0.00           H
ATOM   1336  CG1 VAL A 673      42.380  60.790  66.530  1.00  0.00           C
ATOM   1337 HG11 VAL A 673      42.370  60.780  67.640  1.00  0.00           H
ATOM   1338 HG12 VAL A 673      41.370  60.810  66.080  1.00  0.00           H
ATOM   1339 HG13 VAL A 673      42.910  61.720  66.230  1.00  0.00           H
ATOM   1340  CG2 VAL A 673      44.510  59.710  66.080  1.00  0.00           C
ATOM   1341 HG21 VAL A 673      44.890  59.940  67.110  1.00  0.00           H
ATOM   1342 HG22 VAL A 673      44.890  60.440  65.340  1.00  0.00           H
ATOM   1343 HG23 VAL A 673      44.820  58.750  65.640  1.00  0.00           H
ATOM   1344  C   VAL A 673      41.120  58.240  66.940  1.00  0.00           C
ATOM   1345  O   VAL A 673      40.470  58.710  67.890  1.00  0.00           O
ATOM   1346  N   PHE A 674      40.430  57.540  65.970  1.00  0.00           N
ATOM   1347  HN  PHE A 674      40.860  57.280  65.110  1.00  0.00           H
ATOM   1348  CA  PHE A 674      38.970  57.480  66.020  1.00  0.00           C
ATOM   1349  HA  PHE A 674      38.490  58.440  66.130  1.00  0.00           H
ATOM   1350  CB  PHE A 674      38.310  56.850  64.720  1.00  0.00           C
ATOM   1351  HB1 PHE A 674      38.660  55.790  64.690  1.00  0.00           H
ATOM   1352  HB2 PHE A 674      38.850  57.510  64.010  1.00  0.00           H
ATOM   1353  CG  PHE A 674      36.800  56.890  64.660  1.00  0.00           C
ATOM   1354  CD1 PHE A 674      36.000  56.010  65.230  1.00  0.00           C
ATOM   1355  HD1 PHE A 674      36.390  55.270  65.920  1.00  0.00           H
ATOM   1356  CE1 PHE A 674      34.610  55.930  65.000  1.00  0.00           C
ATOM   1357  HE1 PHE A 674      33.980  55.320  65.620  1.00  0.00           H
ATOM   1358  CZ  PHE A 674      34.040  56.820  64.060  1.00  0.00           C
ATOM   1359  HZ  PHE A 674      32.990  56.810  63.840  1.00  0.00           H
ATOM   1360  CD2 PHE A 674      36.300  57.710  63.570  1.00  0.00           C
ATOM   1361  HD2 PHE A 674      37.040  58.360  63.140  1.00  0.00           H
ATOM   1362  CE2 PHE A 674      34.910  57.690  63.340  1.00  0.00           C
ATOM   1363  HE2 PHE A 674      34.600  58.330  62.530  1.00  0.00           H
ATOM   1364  C   PHE A 674      38.600  56.630  67.180  1.00  0.00           C
ATOM   1365  O   PHE A 674      37.900  57.040  68.070  1.00  0.00           O
ATOM   1366  N   GLU A 675      39.230  55.470  67.310  1.00  0.00           N
ATOM   1367  HN  GLU A 675      39.890  55.130  66.640  1.00  0.00           H
ATOM   1368  CA  GLU A 675      39.050  54.630  68.490  1.00  0.00           C
ATOM   1369  HA  GLU A 675      38.020  54.330  68.440  1.00  0.00           H
ATOM   1370  CB  GLU A 675      40.080  53.470  68.300  1.00  0.00           C
ATOM   1371  HB1 GLU A 675      40.380  53.050  69.280  1.00  0.00           H
ATOM   1372  HB2 GLU A 675      40.930  53.880  67.710  1.00  0.00           H
ATOM   1373  CG  GLU A 675      39.670  52.290  67.430  1.00  0.00           C
ATOM   1374  HG1 GLU A 675      40.550  51.630  67.350  1.00  0.00           H
ATOM   1375  HG2 GLU A 675      39.400  52.660  66.420  1.00  0.00           H
ATOM   1376  CD  GLU A 675      38.450  51.500  67.970  1.00  0.00           C
ATOM   1377  OE1 GLU A 675      37.840  51.880  69.010  1.00  0.00           O
ATOM   1378  OE2 GLU A 675      38.010  50.590  67.240  1.00  0.00           O
ATOM   1379  C   GLU A 675      39.460  55.330  69.850  1.00  0.00           C
ATOM   1380  O   GLU A 675      38.820  55.180  70.880  1.00  0.00           O
ATOM   1381  N   LYS A 676      40.630  56.090  69.930  1.00  0.00           N
ATOM   1382  HN  LYS A 676      41.170  56.250  69.110  1.00  0.00           H
ATOM   1383  CA  LYS A 676      41.070  56.760  71.150  1.00  0.00           C
ATOM   1384  HA  LYS A 676      40.930  55.940  71.840  1.00  0.00           H
ATOM   1385  CB  LYS A 676      42.580  57.260  71.100  1.00  0.00           C
ATOM   1386  HB1 LYS A 676      42.880  58.110  71.750  1.00  0.00           H
ATOM   1387  HB2 LYS A 676      42.690  57.680  70.080  1.00  0.00           H
ATOM   1388  CG  LYS A 676      43.460  56.180  71.570  1.00  0.00           C
ATOM   1389  HG1 LYS A 676      43.660  55.410  70.790  1.00  0.00           H
ATOM   1390  HG2 LYS A 676      43.080  55.700  72.500  1.00  0.00           H
ATOM   1391  CD  LYS A 676      44.940  56.660  72.060  1.00  0.00           C
ATOM   1392  HD1 LYS A 676      45.420  55.800  72.580  1.00  0.00           H
ATOM   1393  HD2 LYS A 676      44.820  57.500  72.780  1.00  0.00           H
ATOM   1394  CE  LYS A 676      45.910  57.160  70.930  1.00  0.00           C
ATOM   1395  HE1 LYS A 676      45.470  58.120  70.590  1.00  0.00           H
ATOM   1396  HE2 LYS A 676      45.790  56.420  70.100  1.00  0.00           H
ATOM   1397  NZ  LYS A 676      47.220  57.360  71.390  1.00  0.00           N
ATOM   1398  HZ1 LYS A 676      47.370  58.280  71.860  1.00  0.00           H
ATOM   1399  HZ2 LYS A 676      47.950  57.160  70.690  1.00  0.00           H
ATOM   1400  HZ3 LYS A 676      47.390  56.800  72.250  1.00  0.00           H
ATOM   1401  C   LYS A 676      40.100  57.830  71.630  1.00  0.00           C
ATOM   1402  O   LYS A 676      39.680  57.830  72.800  1.00  0.00           O
ATOM   1403  N   ILE A 677      39.680  58.780  70.760  1.00  0.00           N
ATOM   1404  HN  ILE A 677      40.010  58.750  69.820  1.00  0.00           H
ATOM   1405  CA  ILE A 677      38.690  59.870  70.990  1.00  0.00           C
ATOM   1406  HA  ILE A 677      39.010  60.450  71.840  1.00  0.00           H
ATOM   1407  CB  ILE A 677      38.680  61.060  69.880  1.00  0.00           C
ATOM   1408  HB  ILE A 677      38.480  60.580  68.890  1.00  0.00           H
ATOM   1409  CG2 ILE A 677      37.590  62.110  70.280  1.00  0.00           C
ATOM   1410 HG21 ILE A 677      37.520  62.330  71.370  1.00  0.00           H
ATOM   1411 HG22 ILE A 677      36.610  61.610  70.120  1.00  0.00           H
ATOM   1412 HG23 ILE A 677      37.620  63.030  69.660  1.00  0.00           H
ATOM   1413  CG1 ILE A 677      40.130  61.540  69.730  1.00  0.00           C
ATOM   1414 HG11 ILE A 677      40.070  62.230  68.870  1.00  0.00           H
ATOM   1415 HG12 ILE A 677      40.760  60.660  69.470  1.00  0.00           H
ATOM   1416  CD  ILE A 677      40.720  62.290  70.920  1.00  0.00           C
ATOM   1417  HD1 ILE A 677      40.060  63.170  71.130  1.00  0.00           H
ATOM   1418  HD2 ILE A 677      41.730  62.650  70.650  1.00  0.00           H
ATOM   1419  HD3 ILE A 677      40.890  61.670  71.830  1.00  0.00           H
ATOM   1420  C   ILE A 677      37.310  59.270  71.270  1.00  0.00           C
ATOM   1421  O   ILE A 677      36.610  59.710  72.190  1.00  0.00           O
ATOM   1422  N   LEU A 678      36.950  58.150  70.690  1.00  0.00           N
ATOM   1423  HN  LEU A 678      37.620  57.800  70.040  1.00  0.00           H
ATOM   1424  CA  LEU A 678      35.730  57.310  70.980  1.00  0.00           C
ATOM   1425  HA  LEU A 678      34.890  57.990  70.980  1.00  0.00           H
ATOM   1426  CB  LEU A 678      35.500  56.240  69.880  1.00  0.00           C
ATOM   1427  HB1 LEU A 678      36.330  55.500  69.880  1.00  0.00           H
ATOM   1428  HB2 LEU A 678      35.560  56.790  68.930  1.00  0.00           H
ATOM   1429  CG  LEU A 678      34.140  55.500  69.940  1.00  0.00           C
ATOM   1430  HG  LEU A 678      34.090  55.090  70.980  1.00  0.00           H
ATOM   1431  CD1 LEU A 678      32.890  56.460  69.760  1.00  0.00           C
ATOM   1432 HD11 LEU A 678      32.760  56.940  68.770  1.00  0.00           H
ATOM   1433 HD12 LEU A 678      32.760  57.350  70.410  1.00  0.00           H
ATOM   1434 HD13 LEU A 678      31.950  55.890  69.860  1.00  0.00           H
ATOM   1435  CD2 LEU A 678      34.070  54.320  68.970  1.00  0.00           C
ATOM   1436 HD21 LEU A 678      34.770  53.490  69.260  1.00  0.00           H
ATOM   1437 HD22 LEU A 678      34.240  54.520  67.890  1.00  0.00           H
ATOM   1438 HD23 LEU A 678      33.040  53.900  68.940  1.00  0.00           H
ATOM   1439  C   LEU A 678      35.800  56.670  72.310  1.00  0.00           C
ATOM   1440  O   LEU A 678      34.840  56.800  73.050  1.00  0.00           O
ATOM   1441  N   TYR A 679      36.900  56.110  72.710  1.00  0.00           N
ATOM   1442  HN  TYR A 679      37.640  55.910  72.070  1.00  0.00           H
ATOM   1443  CA  TYR A 679      37.110  55.720  74.100  1.00  0.00           C
ATOM   1444  HA  TYR A 679      36.320  55.000  74.290  1.00  0.00           H
ATOM   1445  CB  TYR A 679      38.450  54.930  74.220  1.00  0.00           C
ATOM   1446  HB1 TYR A 679      39.250  55.630  73.910  1.00  0.00           H
ATOM   1447  HB2 TYR A 679      38.480  54.110  73.460  1.00  0.00           H
ATOM   1448  CG  TYR A 679      38.750  54.420  75.570  1.00  0.00           C
ATOM   1449  CD1 TYR A 679      39.330  55.160  76.600  1.00  0.00           C
ATOM   1450  HD1 TYR A 679      39.640  56.190  76.440  1.00  0.00           H
ATOM   1451  CE1 TYR A 679      39.330  54.670  77.930  1.00  0.00           C
ATOM   1452  HE1 TYR A 679      39.660  55.360  78.680  1.00  0.00           H
ATOM   1453  CZ  TYR A 679      38.730  53.470  78.180  1.00  0.00           C
ATOM   1454  OH  TYR A 679      38.570  53.090  79.530  1.00  0.00           O
ATOM   1455  HH  TYR A 679      39.150  53.610  80.080  1.00  0.00           H
ATOM   1456  CD2 TYR A 679      38.270  53.110  75.870  1.00  0.00           C
ATOM   1457  HD2 TYR A 679      37.870  52.650  74.980  1.00  0.00           H
ATOM   1458  CE2 TYR A 679      38.210  52.660  77.150  1.00  0.00           C
ATOM   1459  HE2 TYR A 679      37.880  51.700  77.490  1.00  0.00           H
ATOM   1460  C   TYR A 679      37.090  56.880  75.140  1.00  0.00           C
ATOM   1461  O   TYR A 679      36.200  56.850  76.050  1.00  0.00           O
ATOM   1462  N   LYS A 680      37.830  57.960  74.910  1.00  0.00           N
ATOM   1463  HN  LYS A 680      38.510  58.000  74.170  1.00  0.00           H
ATOM   1464  CA  LYS A 680      37.850  59.050  75.900  1.00  0.00           C
ATOM   1465  HA  LYS A 680      38.120  58.530  76.800  1.00  0.00           H
ATOM   1466  CB  LYS A 680      38.920  60.080  75.390  1.00  0.00           C
ATOM   1467  HB1 LYS A 680      38.860  60.940  76.090  1.00  0.00           H
ATOM   1468  HB2 LYS A 680      38.720  60.340  74.330  1.00  0.00           H
ATOM   1469  CG  LYS A 680      40.350  59.480  75.610  1.00  0.00           C
ATOM   1470  HG1 LYS A 680      40.420  58.540  75.010  1.00  0.00           H
ATOM   1471  HG2 LYS A 680      40.490  59.180  76.680  1.00  0.00           H
ATOM   1472  CD  LYS A 680      41.500  60.470  75.410  1.00  0.00           C
ATOM   1473  HD1 LYS A 680      41.490  61.300  76.150  1.00  0.00           H
ATOM   1474  HD2 LYS A 680      41.460  60.790  74.350  1.00  0.00           H
ATOM   1475  CE  LYS A 680      42.860  59.810  75.440  1.00  0.00           C
ATOM   1476  HE1 LYS A 680      43.650  60.570  75.230  1.00  0.00           H
ATOM   1477  HE2 LYS A 680      43.020  59.010  74.700  1.00  0.00           H
ATOM   1478  NZ  LYS A 680      43.190  59.230  76.720  1.00  0.00           N
ATOM   1479  HZ1 LYS A 680      42.860  59.820  77.510  1.00  0.00           H
ATOM   1480  HZ2 LYS A 680      44.180  58.950  76.910  1.00  0.00           H
ATOM   1481  HZ3 LYS A 680      42.790  58.260  76.770  1.00  0.00           H
ATOM   1482  C   LYS A 680      36.540  59.870  76.020  1.00  0.00           C
ATOM   1483  O   LYS A 680      36.180  60.300  77.120  1.00  0.00           O
ATOM   1484  N   PHE A 681      35.880  60.230  74.910  1.00  0.00           N
ATOM   1485  HN  PHE A 681      36.300  60.080  74.020  1.00  0.00           H
ATOM   1486  CA  PHE A 681      34.480  60.660  74.950  1.00  0.00           C
ATOM   1487  HA  PHE A 681      34.470  61.620  75.440  1.00  0.00           H
ATOM   1488  CB  PHE A 681      33.960  61.050  73.490  1.00  0.00           C
ATOM   1489  HB1 PHE A 681      34.050  60.190  72.790  1.00  0.00           H
ATOM   1490  HB2 PHE A 681      34.530  61.910  73.100  1.00  0.00           H
ATOM   1491  CG  PHE A 681      32.420  61.330  73.460  1.00  0.00           C
ATOM   1492  CD1 PHE A 681      31.920  62.660  73.760  1.00  0.00           C
ATOM   1493  HD1 PHE A 681      32.680  63.350  74.050  1.00  0.00           H
ATOM   1494  CE1 PHE A 681      30.560  62.970  73.590  1.00  0.00           C
ATOM   1495  HE1 PHE A 681      30.380  64.020  73.800  1.00  0.00           H
ATOM   1496  CZ  PHE A 681      29.610  61.990  73.300  1.00  0.00           C
ATOM   1497  HZ  PHE A 681      28.570  62.250  73.410  1.00  0.00           H
ATOM   1498  CD2 PHE A 681      31.440  60.370  73.120  1.00  0.00           C
ATOM   1499  HD2 PHE A 681      31.740  59.390  72.780  1.00  0.00           H
ATOM   1500  CE2 PHE A 681      30.080  60.740  73.060  1.00  0.00           C
ATOM   1501  HE2 PHE A 681      29.350  59.980  72.860  1.00  0.00           H
ATOM   1502  C   PHE A 681      33.520  59.720  75.740  1.00  0.00           C
ATOM   1503  O   PHE A 681      32.860  60.300  76.610  1.00  0.00           O
ATOM   1504  N   CYS A 682      33.400  58.390  75.520  1.00  0.00           N
ATOM   1505  HN  CYS A 682      33.930  57.990  74.770  1.00  0.00           H
ATOM   1506  CA  CYS A 682      32.540  57.560  76.150  1.00  0.00           C
ATOM   1507  HA  CYS A 682      31.510  57.910  76.090  1.00  0.00           H
ATOM   1508  CB  CYS A 682      32.580  56.170  75.560  1.00  0.00           C
ATOM   1509  HB1 CYS A 682      31.890  55.480  76.100  1.00  0.00           H
ATOM   1510  HB2 CYS A 682      33.560  55.710  75.760  1.00  0.00           H
ATOM   1511  SG  CYS A 682      32.000  56.270  73.840  1.00  0.00           S
ATOM   1512  HG1 CYS A 682      33.180  56.160  73.230  1.00  0.00           H
ATOM   1513  C   CYS A 682      32.680  57.350  77.680  1.00  0.00           C
ATOM   1514  O   CYS A 682      31.620  57.370  78.350  1.00  0.00           O
ATOM   1515  N   ARG A 683      33.930  57.200  78.220  1.00  0.00           N
ATOM   1516  HN  ARG A 683      34.750  57.080  77.670  1.00  0.00           H
ATOM   1517  CA  ARG A 683      34.160  57.250  79.660  1.00  0.00           C
ATOM   1518  HA  ARG A 683      33.530  56.470  80.060  1.00  0.00           H
ATOM   1519  CB  ARG A 683      35.570  56.700  80.090  1.00  0.00           C
ATOM   1520  HB1 ARG A 683      35.650  56.590  81.190  1.00  0.00           H
ATOM   1521  HB2 ARG A 683      36.240  57.520  79.780  1.00  0.00           H
ATOM   1522  CG  ARG A 683      36.020  55.410  79.370  1.00  0.00           C
ATOM   1523  HG1 ARG A 683      36.970  55.360  79.930  1.00  0.00           H
ATOM   1524  HG2 ARG A 683      36.070  55.610  78.280  1.00  0.00           H
ATOM   1525  CD  ARG A 683      35.210  54.120  79.530  1.00  0.00           C
ATOM   1526  HD1 ARG A 683      35.490  53.370  78.760  1.00  0.00           H
ATOM   1527  HD2 ARG A 683      34.100  54.230  79.510  1.00  0.00           H
ATOM   1528  NE  ARG A 683      35.610  53.550  80.870  1.00  0.00           N
ATOM   1529  HE  ARG A 683      36.550  53.210  80.870  1.00  0.00           H
ATOM   1530  CZ  ARG A 683      35.120  53.850  82.060  1.00  0.00           C
ATOM   1531  NH1 ARG A 683      33.970  54.390  82.420  1.00  0.00           N
ATOM   1532 HH11 ARG A 683      33.190  54.240  81.800  1.00  0.00           H
ATOM   1533 HH12 ARG A 683      33.760  54.550  83.380  1.00  0.00           H
ATOM   1534  NH2 ARG A 683      35.880  53.560  83.090  1.00  0.00           N
ATOM   1535 HH21 ARG A 683      36.810  53.190  82.950  1.00  0.00           H
ATOM   1536 HH22 ARG A 683      35.600  53.880  84.000  1.00  0.00           H
ATOM   1537  C   ARG A 683      33.790  58.630  80.410  1.00  0.00           C
ATOM   1538  O   ARG A 683      33.090  58.530  81.390  1.00  0.00           O
ATOM   1539  N   ASP A 684      34.120  59.820  79.840  1.00  0.00           N
ATOM   1540  HN  ASP A 684      34.730  59.930  79.070  1.00  0.00           H
ATOM   1541  CA  ASP A 684      33.700  61.070  80.370  1.00  0.00           C
ATOM   1542  HA  ASP A 684      33.960  61.010  81.420  1.00  0.00           H
ATOM   1543  CB  ASP A 684      34.330  62.260  79.670  1.00  0.00           C
ATOM   1544  HB1 ASP A 684      33.820  63.230  79.870  1.00  0.00           H
ATOM   1545  HB2 ASP A 684      34.320  62.080  78.570  1.00  0.00           H
ATOM   1546  CG  ASP A 684      35.770  62.330  79.980  1.00  0.00           C
ATOM   1547  OD1 ASP A 684      36.150  61.600  80.890  1.00  0.00           O
ATOM   1548  OD2 ASP A 684      36.490  63.140  79.400  1.00  0.00           O
ATOM   1549  C   ASP A 684      32.200  61.230  80.480  1.00  0.00           C
ATOM   1550  O   ASP A 684      31.660  61.530  81.580  1.00  0.00           O
ATOM   1551  N   TYR A 685      31.490  60.860  79.380  1.00  0.00           N
ATOM   1552  HN  TYR A 685      31.970  60.470  78.610  1.00  0.00           H
ATOM   1553  CA  TYR A 685      30.070  61.080  79.240  1.00  0.00           C
ATOM   1554  HA  TYR A 685      29.670  61.790  79.950  1.00  0.00           H
ATOM   1555  CB  TYR A 685      29.840  61.700  77.840  1.00  0.00           C
ATOM   1556  HB1 TYR A 685      28.770  61.660  77.550  1.00  0.00           H
ATOM   1557  HB2 TYR A 685      30.490  61.230  77.080  1.00  0.00           H
ATOM   1558  CG  TYR A 685      30.380  63.150  77.910  1.00  0.00           C
ATOM   1559  CD1 TYR A 685      29.630  64.300  78.130  1.00  0.00           C
ATOM   1560  HD1 TYR A 685      28.640  64.170  78.530  1.00  0.00           H
ATOM   1561  CE1 TYR A 685      30.180  65.580  78.110  1.00  0.00           C
ATOM   1562  HE1 TYR A 685      29.580  66.420  78.420  1.00  0.00           H
ATOM   1563  CZ  TYR A 685      31.480  65.760  77.640  1.00  0.00           C
ATOM   1564  OH  TYR A 685      32.160  67.030  77.580  1.00  0.00           O
ATOM   1565  HH  TYR A 685      31.540  67.600  78.030  1.00  0.00           H
ATOM   1566  CD2 TYR A 685      31.620  63.440  77.290  1.00  0.00           C
ATOM   1567  HD2 TYR A 685      32.150  62.570  76.950  1.00  0.00           H
ATOM   1568  CE2 TYR A 685      32.270  64.690  77.260  1.00  0.00           C
ATOM   1569  HE2 TYR A 685      33.260  64.680  76.870  1.00  0.00           H
ATOM   1570  C   TYR A 685      29.220  59.880  79.580  1.00  0.00           C
ATOM   1571  O   TYR A 685      27.990  59.910  79.510  1.00  0.00           O
ATOM   1572  N   GLN A 686      29.840  58.730  80.020  1.00  0.00           N
ATOM   1573  HN  GLN A 686      30.840  58.760  79.960  1.00  0.00           H
ATOM   1574  CA  GLN A 686      29.160  57.580  80.640  1.00  0.00           C
ATOM   1575  HA  GLN A 686      30.000  56.970  80.900  1.00  0.00           H
ATOM   1576  CB  GLN A 686      28.540  57.890  81.990  1.00  0.00           C
ATOM   1577  HB1 GLN A 686      27.760  57.100  82.150  1.00  0.00           H
ATOM   1578  HB2 GLN A 686      27.820  58.730  82.010  1.00  0.00           H
ATOM   1579  CG  GLN A 686      29.570  57.830  83.220  1.00  0.00           C
ATOM   1580  HG1 GLN A 686      30.330  58.650  83.310  1.00  0.00           H
ATOM   1581  HG2 GLN A 686      30.110  56.870  83.100  1.00  0.00           H
ATOM   1582  CD  GLN A 686      28.730  57.940  84.540  1.00  0.00           C
ATOM   1583  OE1 GLN A 686      28.400  56.910  85.120  1.00  0.00           O
ATOM   1584  NE2 GLN A 686      28.420  59.150  85.040  1.00  0.00           N
ATOM   1585 HE21 GLN A 686      27.730  59.340  85.740  1.00  0.00           H
ATOM   1586 HE22 GLN A 686      29.010  59.860  84.680  1.00  0.00           H
ATOM   1587  C   GLN A 686      28.450  56.670  79.670  1.00  0.00           C
ATOM   1588  O   GLN A 686      27.500  55.960  80.040  1.00  0.00           O
ATOM   1589  N   LEU A 687      28.860  56.530  78.370  1.00  0.00           N
ATOM   1590  HN  LEU A 687      29.630  57.050  78.010  1.00  0.00           H
ATOM   1591  CA  LEU A 687      28.260  55.490  77.470  1.00  0.00           C
ATOM   1592  HA  LEU A 687      27.280  55.250  77.880  1.00  0.00           H
ATOM   1593  CB  LEU A 687      28.310  55.970  76.030  1.00  0.00           C
ATOM   1594  HB1 LEU A 687      27.910  55.240  75.290  1.00  0.00           H
ATOM   1595  HB2 LEU A 687      29.370  56.170  75.760  1.00  0.00           H
ATOM   1596  CG  LEU A 687      27.490  57.390  75.940  1.00  0.00           C
ATOM   1597  HG  LEU A 687      26.950  57.510  76.900  1.00  0.00           H
ATOM   1598  CD1 LEU A 687      28.410  58.680  75.880  1.00  0.00           C
ATOM   1599 HD11 LEU A 687      27.620  59.450  75.790  1.00  0.00           H
ATOM   1600 HD12 LEU A 687      29.030  58.640  74.960  1.00  0.00           H
ATOM   1601 HD13 LEU A 687      28.940  58.800  76.850  1.00  0.00           H
ATOM   1602  CD2 LEU A 687      26.480  57.550  74.770  1.00  0.00           C
ATOM   1603 HD21 LEU A 687      25.700  56.770  74.930  1.00  0.00           H
ATOM   1604 HD22 LEU A 687      27.100  57.330  73.880  1.00  0.00           H
ATOM   1605 HD23 LEU A 687      26.130  58.590  74.630  1.00  0.00           H
ATOM   1606  C   LEU A 687      29.120  54.230  77.600  1.00  0.00           C
ATOM   1607  O   LEU A 687      30.220  54.250  78.170  1.00  0.00           O
ATOM   1608  N   SER A 688      28.700  53.130  76.990  1.00  0.00           N
ATOM   1609  HN  SER A 688      27.780  53.050  76.600  1.00  0.00           H
ATOM   1610  CA  SER A 688      29.540  51.950  77.080  1.00  0.00           C
ATOM   1611  HA  SER A 688      30.260  52.080  77.870  1.00  0.00           H
ATOM   1612  CB  SER A 688      28.640  50.690  77.270  1.00  0.00           C
ATOM   1613  HB1 SER A 688      27.910  50.720  76.450  1.00  0.00           H
ATOM   1614  HB2 SER A 688      27.990  50.930  78.140  1.00  0.00           H
ATOM   1615  OG  SER A 688      29.250  49.370  77.300  1.00  0.00           O
ATOM   1616  HG1 SER A 688      28.670  48.830  77.840  1.00  0.00           H
ATOM   1617  C   SER A 688      30.110  51.750  75.740  1.00  0.00           C
ATOM   1618  O   SER A 688      29.370  51.450  74.820  1.00  0.00           O
ATOM   1619  N   TYR A 689      31.450  52.050  75.660  1.00  0.00           N
ATOM   1620  HN  TYR A 689      31.930  52.120  76.530  1.00  0.00           H
ATOM   1621  CA  TYR A 689      32.250  52.180  74.500  1.00  0.00           C
ATOM   1622  HA  TYR A 689      32.040  53.110  73.990  1.00  0.00           H
ATOM   1623  CB  TYR A 689      33.730  52.450  74.940  1.00  0.00           C
ATOM   1624  HB1 TYR A 689      33.850  52.030  75.950  1.00  0.00           H
ATOM   1625  HB2 TYR A 689      33.820  53.550  75.060  1.00  0.00           H
ATOM   1626  CG  TYR A 689      34.850  51.990  74.060  1.00  0.00           C
ATOM   1627  CD1 TYR A 689      35.030  52.670  72.800  1.00  0.00           C
ATOM   1628  HD1 TYR A 689      34.300  53.420  72.510  1.00  0.00           H
ATOM   1629  CE1 TYR A 689      36.040  52.300  71.880  1.00  0.00           C
ATOM   1630  HE1 TYR A 689      36.080  52.800  70.920  1.00  0.00           H
ATOM   1631  CZ  TYR A 689      36.870  51.240  72.180  1.00  0.00           C
ATOM   1632  OH  TYR A 689      37.820  50.790  71.220  1.00  0.00           O
ATOM   1633  HH  TYR A 689      37.720  51.270  70.400  1.00  0.00           H
ATOM   1634  CD2 TYR A 689      35.760  50.920  74.320  1.00  0.00           C
ATOM   1635  HD2 TYR A 689      35.660  50.360  75.230  1.00  0.00           H
ATOM   1636  CE2 TYR A 689      36.780  50.610  73.440  1.00  0.00           C
ATOM   1637  HE2 TYR A 689      37.550  49.870  73.640  1.00  0.00           H
ATOM   1638  C   TYR A 689      32.090  51.070  73.450  1.00  0.00           C
ATOM   1639  O   TYR A 689      31.580  51.360  72.380  1.00  0.00           O
ATOM   1640  N   LEU A 690      32.340  49.750  73.820  1.00  0.00           N
ATOM   1641  HN  LEU A 690      32.520  49.540  74.770  1.00  0.00           H
ATOM   1642  CA  LEU A 690      32.320  48.610  72.950  1.00  0.00           C
ATOM   1643  HA  LEU A 690      32.970  48.870  72.140  1.00  0.00           H
ATOM   1644  CB  LEU A 690      32.960  47.310  73.530  1.00  0.00           C
ATOM   1645  HB1 LEU A 690      32.810  46.470  72.810  1.00  0.00           H
ATOM   1646  HB2 LEU A 690      32.420  47.130  74.480  1.00  0.00           H
ATOM   1647  CG  LEU A 690      34.460  47.340  73.840  1.00  0.00           C
ATOM   1648  HG  LEU A 690      34.660  48.240  74.450  1.00  0.00           H
ATOM   1649  CD1 LEU A 690      34.840  46.150  74.750  1.00  0.00           C
ATOM   1650 HD11 LEU A 690      34.360  46.220  75.750  1.00  0.00           H
ATOM   1651 HD12 LEU A 690      35.940  46.230  74.900  1.00  0.00           H
ATOM   1652 HD13 LEU A 690      34.530  45.240  74.190  1.00  0.00           H
ATOM   1653  CD2 LEU A 690      35.390  47.390  72.610  1.00  0.00           C
ATOM   1654 HD21 LEU A 690      35.300  48.380  72.100  1.00  0.00           H
ATOM   1655 HD22 LEU A 690      35.300  46.690  71.750  1.00  0.00           H
ATOM   1656 HD23 LEU A 690      36.460  47.350  72.880  1.00  0.00           H
ATOM   1657  C   LEU A 690      30.880  48.360  72.350  1.00  0.00           C
ATOM   1658  O   LEU A 690      30.780  48.060  71.140  1.00  0.00           O
ATOM   1659  N   SER A 691      29.770  48.680  73.080  1.00  0.00           N
ATOM   1660  HN  SER A 691      29.840  49.200  73.940  1.00  0.00           H
ATOM   1661  CA  SER A 691      28.500  48.450  72.610  1.00  0.00           C
ATOM   1662  HA  SER A 691      28.630  47.510  72.090  1.00  0.00           H
ATOM   1663  CB  SER A 691      27.560  48.380  73.810  1.00  0.00           C
ATOM   1664  HB1 SER A 691      27.510  49.250  74.490  1.00  0.00           H
ATOM   1665  HB2 SER A 691      27.930  47.510  74.400  1.00  0.00           H
ATOM   1666  OG  SER A 691      26.230  48.120  73.440  1.00  0.00           O
ATOM   1667  HG1 SER A 691      26.240  47.170  73.300  1.00  0.00           H
ATOM   1668  C   SER A 691      28.050  49.510  71.650  1.00  0.00           C
ATOM   1669  O   SER A 691      27.370  49.170  70.680  1.00  0.00           O
ATOM   1670  N   LEU A 692      28.360  50.790  71.910  1.00  0.00           N
ATOM   1671  HN  LEU A 692      28.910  51.040  72.710  1.00  0.00           H
ATOM   1672  CA  LEU A 692      28.210  51.830  70.970  1.00  0.00           C
ATOM   1673  HA  LEU A 692      27.180  51.780  70.640  1.00  0.00           H
ATOM   1674  CB  LEU A 692      28.560  53.170  71.630  1.00  0.00           C
ATOM   1675  HB1 LEU A 692      29.620  53.120  71.950  1.00  0.00           H
ATOM   1676  HB2 LEU A 692      28.000  53.230  72.580  1.00  0.00           H
ATOM   1677  CG  LEU A 692      28.400  54.380  70.720  1.00  0.00           C
ATOM   1678  HG  LEU A 692      28.810  54.250  69.690  1.00  0.00           H
ATOM   1679  CD1 LEU A 692      26.950  54.820  70.560  1.00  0.00           C
ATOM   1680 HD11 LEU A 692      26.370  54.010  70.080  1.00  0.00           H
ATOM   1681 HD12 LEU A 692      26.990  55.750  69.940  1.00  0.00           H
ATOM   1682 HD13 LEU A 692      26.500  55.000  71.560  1.00  0.00           H
ATOM   1683  CD2 LEU A 692      29.130  55.550  71.350  1.00  0.00           C
ATOM   1684 HD21 LEU A 692      28.530  56.160  72.050  1.00  0.00           H
ATOM   1685 HD22 LEU A 692      29.360  56.270  70.530  1.00  0.00           H
ATOM   1686 HD23 LEU A 692      30.130  55.320  71.780  1.00  0.00           H
ATOM   1687  C   LEU A 692      29.010  51.560  69.690  1.00  0.00           C
ATOM   1688  O   LEU A 692      28.520  51.560  68.550  1.00  0.00           O
ATOM   1689  N   ARG A 693      30.280  51.150  69.840  1.00  0.00           N
ATOM   1690  HN  ARG A 693      30.680  51.230  70.750  1.00  0.00           H
ATOM   1691  CA  ARG A 693      31.130  50.770  68.710  1.00  0.00           C
ATOM   1692  HA  ARG A 693      31.080  51.620  68.040  1.00  0.00           H
ATOM   1693  CB  ARG A 693      32.580  50.440  69.340  1.00  0.00           C
ATOM   1694  HB1 ARG A 693      32.560  49.380  69.680  1.00  0.00           H
ATOM   1695  HB2 ARG A 693      32.800  51.150  70.160  1.00  0.00           H
ATOM   1696  CG  ARG A 693      33.640  50.610  68.270  1.00  0.00           C
ATOM   1697  HG1 ARG A 693      33.800  51.710  68.140  1.00  0.00           H
ATOM   1698  HG2 ARG A 693      33.290  50.100  67.350  1.00  0.00           H
ATOM   1699  CD  ARG A 693      34.970  49.960  68.630  1.00  0.00           C
ATOM   1700  HD1 ARG A 693      35.470  50.320  69.540  1.00  0.00           H
ATOM   1701  HD2 ARG A 693      35.550  50.270  67.730  1.00  0.00           H
ATOM   1702  NE  ARG A 693      34.840  48.500  68.720  1.00  0.00           N
ATOM   1703  HE  ARG A 693      34.100  48.040  69.220  1.00  0.00           H
ATOM   1704  CZ  ARG A 693      35.670  47.630  68.120  1.00  0.00           C
ATOM   1705  NH1 ARG A 693      36.760  47.980  67.480  1.00  0.00           N
ATOM   1706 HH11 ARG A 693      37.000  48.940  67.610  1.00  0.00           H
ATOM   1707 HH12 ARG A 693      37.460  47.310  67.250  1.00  0.00           H
ATOM   1708  NH2 ARG A 693      35.410  46.360  68.250  1.00  0.00           N
ATOM   1709 HH21 ARG A 693      34.580  46.140  68.770  1.00  0.00           H
ATOM   1710 HH22 ARG A 693      36.040  45.760  67.760  1.00  0.00           H
ATOM   1711  C   ARG A 693      30.680  49.580  67.890  1.00  0.00           C
ATOM   1712  O   ARG A 693      30.850  49.580  66.690  1.00  0.00           O
ATOM   1713  N   THR A 694      30.080  48.580  68.530  1.00  0.00           N
ATOM   1714  HN  THR A 694      30.280  48.420  69.500  1.00  0.00           H
ATOM   1715  CA  THR A 694      29.370  47.560  67.800  1.00  0.00           C
ATOM   1716  HA  THR A 694      30.120  47.080  67.190  1.00  0.00           H
ATOM   1717  CB  THR A 694      28.720  46.510  68.730  1.00  0.00           C
ATOM   1718  HB  THR A 694      28.220  46.980  69.600  1.00  0.00           H
ATOM   1719  OG1 THR A 694      29.800  45.670  69.130  1.00  0.00           O
ATOM   1720  HG1 THR A 694      29.460  45.190  69.880  1.00  0.00           H
ATOM   1721  CG2 THR A 694      27.770  45.560  68.050  1.00  0.00           C
ATOM   1722 HG21 THR A 694      28.250  45.390  67.050  1.00  0.00           H
ATOM   1723 HG22 THR A 694      26.830  46.070  67.740  1.00  0.00           H
ATOM   1724 HG23 THR A 694      27.600  44.600  68.590  1.00  0.00           H
ATOM   1725  C   THR A 694      28.320  48.040  66.850  1.00  0.00           C
ATOM   1726  O   THR A 694      28.340  47.680  65.680  1.00  0.00           O
ATOM   1727  N   SER A 695      27.390  48.910  67.270  1.00  0.00           N
ATOM   1728  HN  SER A 695      27.440  49.170  68.230  1.00  0.00           H
ATOM   1729  CA  SER A 695      26.350  49.540  66.480  1.00  0.00           C
ATOM   1730  HA  SER A 695      25.720  48.800  66.010  1.00  0.00           H
ATOM   1731  CB  SER A 695      25.470  50.460  67.420  1.00  0.00           C
ATOM   1732  HB1 SER A 695      24.690  50.960  66.810  1.00  0.00           H
ATOM   1733  HB2 SER A 695      26.050  51.310  67.850  1.00  0.00           H
ATOM   1734  OG  SER A 695      24.830  49.750  68.540  1.00  0.00           O
ATOM   1735  HG1 SER A 695      25.450  49.310  69.130  1.00  0.00           H
ATOM   1736  C   SER A 695      26.860  50.330  65.280  1.00  0.00           C
ATOM   1737  O   SER A 695      26.440  50.240  64.130  1.00  0.00           O
ATOM   1738  N   ILE A 696      27.940  51.140  65.530  1.00  0.00           N
ATOM   1739  HN  ILE A 696      28.290  51.230  66.460  1.00  0.00           H
ATOM   1740  CA  ILE A 696      28.720  51.850  64.520  1.00  0.00           C
ATOM   1741  HA  ILE A 696      28.030  52.430  63.940  1.00  0.00           H
ATOM   1742  CB  ILE A 696      29.760  52.680  65.250  1.00  0.00           C
ATOM   1743  HB  ILE A 696      30.370  52.170  66.020  1.00  0.00           H
ATOM   1744  CG2 ILE A 696      30.760  53.190  64.200  1.00  0.00           C
ATOM   1745 HG21 ILE A 696      31.430  53.950  64.680  1.00  0.00           H
ATOM   1746 HG22 ILE A 696      30.230  53.690  63.370  1.00  0.00           H
ATOM   1747 HG23 ILE A 696      31.390  52.450  63.670  1.00  0.00           H
ATOM   1748  CG1 ILE A 696      29.130  53.920  66.020  1.00  0.00           C
ATOM   1749 HG11 ILE A 696      28.180  53.680  66.550  1.00  0.00           H
ATOM   1750 HG12 ILE A 696      28.780  54.660  65.250  1.00  0.00           H
ATOM   1751  CD  ILE A 696      30.040  54.540  67.100  1.00  0.00           C
ATOM   1752  HD1 ILE A 696      30.980  54.960  66.670  1.00  0.00           H
ATOM   1753  HD2 ILE A 696      30.320  53.800  67.880  1.00  0.00           H
ATOM   1754  HD3 ILE A 696      29.540  55.470  67.440  1.00  0.00           H
ATOM   1755  C   ILE A 696      29.240  50.920  63.480  1.00  0.00           C
ATOM   1756  O   ILE A 696      28.960  51.160  62.280  1.00  0.00           O
ATOM   1757  N   GLY A 697      29.900  49.880  63.920  1.00  0.00           N
ATOM   1758  HN  GLY A 697      29.940  49.860  64.910  1.00  0.00           H
ATOM   1759  CA  GLY A 697      30.430  48.760  63.110  1.00  0.00           C
ATOM   1760  HA1 GLY A 697      30.800  48.020  63.790  1.00  0.00           H
ATOM   1761  HA2 GLY A 697      31.220  49.130  62.470  1.00  0.00           H
ATOM   1762  C   GLY A 697      29.430  48.070  62.260  1.00  0.00           C
ATOM   1763  O   GLY A 697      29.570  47.930  61.050  1.00  0.00           O
ATOM   1764  N   LEU A 698      28.350  47.630  62.900  1.00  0.00           N
ATOM   1765  HN  LEU A 698      28.290  47.750  63.890  1.00  0.00           H
ATOM   1766  CA  LEU A 698      27.270  47.020  62.240  1.00  0.00           C
ATOM   1767  HA  LEU A 698      27.590  46.180  61.640  1.00  0.00           H
ATOM   1768  CB  LEU A 698      26.250  46.420  63.180  1.00  0.00           C
ATOM   1769  HB1 LEU A 698      25.300  46.110  62.690  1.00  0.00           H
ATOM   1770  HB2 LEU A 698      26.040  47.200  63.940  1.00  0.00           H
ATOM   1771  CG  LEU A 698      26.840  45.210  63.930  1.00  0.00           C
ATOM   1772  HG  LEU A 698      27.760  45.620  64.390  1.00  0.00           H
ATOM   1773  CD1 LEU A 698      26.010  44.870  65.180  1.00  0.00           C
ATOM   1774 HD11 LEU A 698      25.860  45.770  65.810  1.00  0.00           H
ATOM   1775 HD12 LEU A 698      26.590  44.090  65.730  1.00  0.00           H
ATOM   1776 HD13 LEU A 698      24.970  44.570  64.920  1.00  0.00           H
ATOM   1777  CD2 LEU A 698      26.920  44.030  63.020  1.00  0.00           C
ATOM   1778 HD21 LEU A 698      27.310  43.120  63.520  1.00  0.00           H
ATOM   1779 HD22 LEU A 698      27.590  44.230  62.160  1.00  0.00           H
ATOM   1780 HD23 LEU A 698      25.950  43.840  62.540  1.00  0.00           H
ATOM   1781  C   LEU A 698      26.500  47.880  61.160  1.00  0.00           C
ATOM   1782  O   LEU A 698      26.200  47.450  60.040  1.00  0.00           O
ATOM   1783  N   TRP A 699      26.310  49.230  61.480  1.00  0.00           N
ATOM   1784  HN  TRP A 699      26.530  49.570  62.390  1.00  0.00           H
ATOM   1785  CA  TRP A 699      25.850  50.210  60.470  1.00  0.00           C
ATOM   1786  HA  TRP A 699      24.930  49.790  60.120  1.00  0.00           H
ATOM   1787  CB  TRP A 699      25.460  51.560  61.170  1.00  0.00           C
ATOM   1788  HB1 TRP A 699      26.400  51.720  61.750  1.00  0.00           H
ATOM   1789  HB2 TRP A 699      24.650  51.460  61.930  1.00  0.00           H
ATOM   1790  CG  TRP A 699      25.220  52.850  60.370  1.00  0.00           C
ATOM   1791  CD1 TRP A 699      26.010  53.950  60.230  1.00  0.00           C
ATOM   1792  HD1 TRP A 699      27.000  54.040  60.650  1.00  0.00           H
ATOM   1793  NE1 TRP A 699      25.370  55.000  59.640  1.00  0.00           N
ATOM   1794  HE1 TRP A 699      25.690  55.900  59.440  1.00  0.00           H
ATOM   1795  CE2 TRP A 699      24.080  54.540  59.230  1.00  0.00           C
ATOM   1796  CD2 TRP A 699      23.980  53.200  59.700  1.00  0.00           C
ATOM   1797  CE3 TRP A 699      22.790  52.520  59.500  1.00  0.00           C
ATOM   1798  HE3 TRP A 699      22.650  51.480  59.700  1.00  0.00           H
ATOM   1799  CZ3 TRP A 699      21.780  53.170  58.740  1.00  0.00           C
ATOM   1800  HZ3 TRP A 699      21.000  52.460  58.530  1.00  0.00           H
ATOM   1801  CZ2 TRP A 699      23.110  55.200  58.550  1.00  0.00           C
ATOM   1802  HZ2 TRP A 699      23.260  56.200  58.180  1.00  0.00           H
ATOM   1803  CH2 TRP A 699      21.930  54.440  58.250  1.00  0.00           C
ATOM   1804  HH2 TRP A 699      21.110  54.820  57.650  1.00  0.00           H
ATOM   1805  C   TRP A 699      26.840  50.400  59.290  1.00  0.00           C
ATOM   1806  O   TRP A 699      26.520  50.360  58.110  1.00  0.00           O
ATOM   1807  N   THR A 700      28.140  50.430  59.660  1.00  0.00           N
ATOM   1808  HN  THR A 700      28.370  50.340  60.630  1.00  0.00           H
ATOM   1809  CA  THR A 700      29.330  50.610  58.750  1.00  0.00           C
ATOM   1810  HA  THR A 700      29.060  51.370  58.040  1.00  0.00           H
ATOM   1811  CB  THR A 700      30.660  50.970  59.430  1.00  0.00           C
ATOM   1812  HB  THR A 700      30.890  50.180  60.190  1.00  0.00           H
ATOM   1813  OG1 THR A 700      30.540  52.190  60.170  1.00  0.00           O
ATOM   1814  HG1 THR A 700      30.010  51.930  60.930  1.00  0.00           H
ATOM   1815  CG2 THR A 700      31.850  51.140  58.400  1.00  0.00           C
ATOM   1816 HG21 THR A 700      32.850  51.250  58.880  1.00  0.00           H
ATOM   1817 HG22 THR A 700      31.760  52.000  57.710  1.00  0.00           H
ATOM   1818 HG23 THR A 700      31.930  50.220  57.790  1.00  0.00           H
ATOM   1819  C   THR A 700      29.410  49.450  57.790  1.00  0.00           C
ATOM   1820  O   THR A 700      29.590  49.620  56.600  1.00  0.00           O
ATOM   1821  N   SER A 701      29.260  48.250  58.280  1.00  0.00           N
ATOM   1822  HN  SER A 701      29.180  48.160  59.270  1.00  0.00           H
ATOM   1823  CA  SER A 701      29.260  47.050  57.380  1.00  0.00           C
ATOM   1824  HA  SER A 701      30.100  46.980  56.710  1.00  0.00           H
ATOM   1825  CB  SER A 701      29.390  45.780  58.170  1.00  0.00           C
ATOM   1826  HB1 SER A 701      30.450  45.920  58.440  1.00  0.00           H
ATOM   1827  HB2 SER A 701      29.320  44.840  57.570  1.00  0.00           H
ATOM   1828  OG  SER A 701      28.530  45.610  59.250  1.00  0.00           O
ATOM   1829  HG1 SER A 701      28.800  46.290  59.870  1.00  0.00           H
ATOM   1830  C   SER A 701      28.060  46.950  56.440  1.00  0.00           C
ATOM   1831  O   SER A 701      28.210  46.670  55.220  1.00  0.00           O
ATOM   1832  N   PHE A 702      26.800  47.260  56.930  1.00  0.00           N
ATOM   1833  HN  PHE A 702      26.710  47.370  57.920  1.00  0.00           H
ATOM   1834  CA  PHE A 702      25.650  47.520  56.040  1.00  0.00           C
ATOM   1835  HA  PHE A 702      25.510  46.610  55.480  1.00  0.00           H
ATOM   1836  CB  PHE A 702      24.430  47.770  57.010  1.00  0.00           C
ATOM   1837  HB1 PHE A 702      24.720  48.560  57.730  1.00  0.00           H
ATOM   1838  HB2 PHE A 702      24.150  46.830  57.540  1.00  0.00           H
ATOM   1839  CG  PHE A 702      23.210  48.170  56.260  1.00  0.00           C
ATOM   1840  CD1 PHE A 702      22.630  49.460  56.510  1.00  0.00           C
ATOM   1841  HD1 PHE A 702      23.160  50.200  57.080  1.00  0.00           H
ATOM   1842  CE1 PHE A 702      21.430  49.880  55.780  1.00  0.00           C
ATOM   1843  HE1 PHE A 702      20.980  50.860  55.880  1.00  0.00           H
ATOM   1844  CZ  PHE A 702      20.830  48.940  54.940  1.00  0.00           C
ATOM   1845  HZ  PHE A 702      19.850  49.150  54.530  1.00  0.00           H
ATOM   1846  CD2 PHE A 702      22.580  47.310  55.270  1.00  0.00           C
ATOM   1847  HD2 PHE A 702      22.970  46.320  55.090  1.00  0.00           H
ATOM   1848  CE2 PHE A 702      21.350  47.680  54.700  1.00  0.00           C
ATOM   1849  HE2 PHE A 702      20.890  46.970  54.020  1.00  0.00           H
ATOM   1850  C   PHE A 702      25.800  48.540  55.030  1.00  0.00           C
ATOM   1851  O   PHE A 702      25.440  48.370  53.890  1.00  0.00           O
ATOM   1852  N   LEU A 703      26.430  49.590  55.390  1.00  0.00           N
ATOM   1853  HN  LEU A 703      26.680  49.820  56.330  1.00  0.00           H
ATOM   1854  CA  LEU A 703      26.700  50.630  54.440  1.00  0.00           C
ATOM   1855  HA  LEU A 703      25.840  50.710  53.790  1.00  0.00           H
ATOM   1856  CB  LEU A 703      26.920  52.060  55.030  1.00  0.00           C
ATOM   1857  HB1 LEU A 703      27.040  52.870  54.280  1.00  0.00           H
ATOM   1858  HB2 LEU A 703      27.720  52.030  55.800  1.00  0.00           H
ATOM   1859  CG  LEU A 703      25.650  52.640  55.740  1.00  0.00           C
ATOM   1860  HG  LEU A 703      25.320  52.040  56.610  1.00  0.00           H
ATOM   1861  CD1 LEU A 703      25.970  54.070  56.260  1.00  0.00           C
ATOM   1862 HD11 LEU A 703      26.880  54.260  56.850  1.00  0.00           H
ATOM   1863 HD12 LEU A 703      25.140  54.600  56.780  1.00  0.00           H
ATOM   1864 HD13 LEU A 703      26.110  54.730  55.370  1.00  0.00           H
ATOM   1865  CD2 LEU A 703      24.380  52.680  54.970  1.00  0.00           C
ATOM   1866 HD21 LEU A 703      23.890  51.680  54.870  1.00  0.00           H
ATOM   1867 HD22 LEU A 703      24.520  53.050  53.930  1.00  0.00           H
ATOM   1868 HD23 LEU A 703      23.690  53.410  55.430  1.00  0.00           H
ATOM   1869  C   LEU A 703      27.820  50.350  53.420  1.00  0.00           C
ATOM   1870  O   LEU A 703      27.730  50.810  52.260  1.00  0.00           O
ATOM   1871  N   CYS A 704      28.830  49.550  53.770  1.00  0.00           N
ATOM   1872  HN  CYS A 704      29.000  49.250  54.700  1.00  0.00           H
ATOM   1873  CA  CYS A 704      29.750  49.020  52.860  1.00  0.00           C
ATOM   1874  HA  CYS A 704      29.990  49.890  52.260  1.00  0.00           H
ATOM   1875  CB  CYS A 704      30.980  48.460  53.540  1.00  0.00           C
ATOM   1876  HB1 CYS A 704      31.630  48.070  52.730  1.00  0.00           H
ATOM   1877  HB2 CYS A 704      30.740  47.610  54.210  1.00  0.00           H
ATOM   1878  SG  CYS A 704      31.850  49.750  54.520  1.00  0.00           S
ATOM   1879  HG1 CYS A 704      30.800  49.900  55.320  1.00  0.00           H
ATOM   1880  C   CYS A 704      29.050  48.080  51.850  1.00  0.00           C
ATOM   1881  O   CYS A 704      29.340  48.080  50.690  1.00  0.00           O
ATOM   1882  N   ILE A 705      28.030  47.360  52.330  1.00  0.00           N
ATOM   1883  HN  ILE A 705      27.980  47.080  53.280  1.00  0.00           H
ATOM   1884  CA  ILE A 705      27.130  46.650  51.390  1.00  0.00           C
ATOM   1885  HA  ILE A 705      27.850  46.100  50.790  1.00  0.00           H
ATOM   1886  CB  ILE A 705      26.290  45.540  52.070  1.00  0.00           C
ATOM   1887  HB  ILE A 705      25.540  46.030  52.730  1.00  0.00           H
ATOM   1888  CG2 ILE A 705      25.440  44.680  51.050  1.00  0.00           C
ATOM   1889 HG21 ILE A 705      24.740  45.380  50.540  1.00  0.00           H
ATOM   1890 HG22 ILE A 705      24.830  43.910  51.560  1.00  0.00           H
ATOM   1891 HG23 ILE A 705      26.030  44.160  50.270  1.00  0.00           H
ATOM   1892  CG1 ILE A 705      27.210  44.600  52.840  1.00  0.00           C
ATOM   1893 HG11 ILE A 705      26.750  43.780  53.440  1.00  0.00           H
ATOM   1894 HG12 ILE A 705      27.640  45.200  53.670  1.00  0.00           H
ATOM   1895  CD  ILE A 705      28.370  43.970  52.070  1.00  0.00           C
ATOM   1896  HD1 ILE A 705      28.950  44.810  51.630  1.00  0.00           H
ATOM   1897  HD2 ILE A 705      28.000  43.230  51.330  1.00  0.00           H
ATOM   1898  HD3 ILE A 705      28.920  43.380  52.840  1.00  0.00           H
ATOM   1899  C   ILE A 705      26.330  47.490  50.450  1.00  0.00           C
ATOM   1900  O   ILE A 705      26.300  47.220  49.250  1.00  0.00           O
ATOM   1901  N   VAL A 706      25.670  48.610  50.930  1.00  0.00           N
ATOM   1902  HN  VAL A 706      25.900  48.860  51.870  1.00  0.00           H
ATOM   1903  CA  VAL A 706      24.900  49.520  50.040  1.00  0.00           C
ATOM   1904  HA  VAL A 706      24.010  49.090  49.590  1.00  0.00           H
ATOM   1905  CB  VAL A 706      24.500  50.640  50.990  1.00  0.00           C
ATOM   1906  HB  VAL A 706      25.360  50.960  51.640  1.00  0.00           H
ATOM   1907  CG1 VAL A 706      23.840  51.890  50.280  1.00  0.00           C
ATOM   1908 HG11 VAL A 706      23.720  52.670  51.060  1.00  0.00           H
ATOM   1909 HG12 VAL A 706      22.850  51.700  49.820  1.00  0.00           H
ATOM   1910 HG13 VAL A 706      24.450  52.410  49.500  1.00  0.00           H
ATOM   1911  CG2 VAL A 706      23.390  50.160  52.000  1.00  0.00           C
ATOM   1912 HG21 VAL A 706      23.100  51.020  52.650  1.00  0.00           H
ATOM   1913 HG22 VAL A 706      23.800  49.380  52.650  1.00  0.00           H
ATOM   1914 HG23 VAL A 706      22.540  49.670  51.490  1.00  0.00           H
ATOM   1915  C   VAL A 706      25.770  50.160  49.020  1.00  0.00           C
ATOM   1916  O   VAL A 706      25.480  50.270  47.840  1.00  0.00           O
ATOM   1917  N   LEU A 707      27.020  50.480  49.410  1.00  0.00           N
ATOM   1918  HN  LEU A 707      27.290  50.500  50.370  1.00  0.00           H
ATOM   1919  CA  LEU A 707      28.110  50.890  48.550  1.00  0.00           C
ATOM   1920  HA  LEU A 707      27.740  51.720  47.970  1.00  0.00           H
ATOM   1921  CB  LEU A 707      29.300  51.270  49.440  1.00  0.00           C
ATOM   1922  HB1 LEU A 707      30.200  50.940  48.890  1.00  0.00           H
ATOM   1923  HB2 LEU A 707      29.190  50.640  50.340  1.00  0.00           H
ATOM   1924  CG  LEU A 707      29.340  52.730  49.870  1.00  0.00           C
ATOM   1925  HG  LEU A 707      28.450  53.230  50.310  1.00  0.00           H
ATOM   1926  CD1 LEU A 707      30.440  52.840  50.950  1.00  0.00           C
ATOM   1927 HD11 LEU A 707      31.340  52.270  50.660  1.00  0.00           H
ATOM   1928 HD12 LEU A 707      30.090  52.430  51.910  1.00  0.00           H
ATOM   1929 HD13 LEU A 707      30.650  53.920  51.100  1.00  0.00           H
ATOM   1930  CD2 LEU A 707      29.690  53.600  48.660  1.00  0.00           C
ATOM   1931 HD21 LEU A 707      28.890  53.440  47.900  1.00  0.00           H
ATOM   1932 HD22 LEU A 707      30.750  53.530  48.330  1.00  0.00           H
ATOM   1933 HD23 LEU A 707      29.570  54.660  48.980  1.00  0.00           H
ATOM   1934  C   LEU A 707      28.520  49.820  47.520  1.00  0.00           C
ATOM   1935  O   LEU A 707      28.600  50.060  46.330  1.00  0.00           O
ATOM   1936  N   VAL A 708      28.560  48.530  47.840  1.00  0.00           N
ATOM   1937  HN  VAL A 708      28.540  48.270  48.800  1.00  0.00           H
ATOM   1938  CA  VAL A 708      28.670  47.460  46.780  1.00  0.00           C
ATOM   1939  HA  VAL A 708      29.580  47.690  46.240  1.00  0.00           H
ATOM   1940  CB  VAL A 708      28.940  46.160  47.520  1.00  0.00           C
ATOM   1941  HB  VAL A 708      28.240  46.140  48.390  1.00  0.00           H
ATOM   1942  CG1 VAL A 708      28.680  44.950  46.640  1.00  0.00           C
ATOM   1943 HG11 VAL A 708      28.930  44.100  47.310  1.00  0.00           H
ATOM   1944 HG12 VAL A 708      29.370  44.770  45.790  1.00  0.00           H
ATOM   1945 HG13 VAL A 708      27.620  44.970  46.300  1.00  0.00           H
ATOM   1946  CG2 VAL A 708      30.340  46.210  48.160  1.00  0.00           C
ATOM   1947 HG21 VAL A 708      30.580  47.100  48.790  1.00  0.00           H
ATOM   1948 HG22 VAL A 708      31.080  46.080  47.340  1.00  0.00           H
ATOM   1949 HG23 VAL A 708      30.560  45.330  48.780  1.00  0.00           H
ATOM   1950  C   VAL A 708      27.490  47.400  45.780  1.00  0.00           C
ATOM   1951  O   VAL A 708      27.680  47.190  44.570  1.00  0.00           O
ATOM   1952  N   ALA A 709      26.210  47.560  46.240  1.00  0.00           N
ATOM   1953  HN  ALA A 709      26.040  47.800  47.200  1.00  0.00           H
ATOM   1954  CA  ALA A 709      24.990  47.590  45.420  1.00  0.00           C
ATOM   1955  HA  ALA A 709      24.960  46.680  44.840  1.00  0.00           H
ATOM   1956  CB  ALA A 709      23.760  47.610  46.400  1.00  0.00           C
ATOM   1957  HB1 ALA A 709      22.780  47.250  46.040  1.00  0.00           H
ATOM   1958  HB2 ALA A 709      23.680  48.560  46.990  1.00  0.00           H
ATOM   1959  HB3 ALA A 709      24.050  46.910  47.220  1.00  0.00           H
ATOM   1960  C   ALA A 709      24.920  48.730  44.440  1.00  0.00           C
ATOM   1961  O   ALA A 709      24.460  48.620  43.260  1.00  0.00           O
ATOM   1962  N   THR A 710      25.310  49.890  44.940  1.00  0.00           N
ATOM   1963  HN  THR A 710      25.580  49.960  45.900  1.00  0.00           H
ATOM   1964  CA  THR A 710      25.140  51.150  44.210  1.00  0.00           C
ATOM   1965  HA  THR A 710      24.210  51.150  43.680  1.00  0.00           H
ATOM   1966  CB  THR A 710      24.990  52.400  45.170  1.00  0.00           C
ATOM   1967  HB  THR A 710      24.990  53.360  44.600  1.00  0.00           H
ATOM   1968  OG1 THR A 710      25.980  52.380  46.210  1.00  0.00           O
ATOM   1969  HG1 THR A 710      25.760  51.670  46.820  1.00  0.00           H
ATOM   1970  CG2 THR A 710      23.630  52.260  45.900  1.00  0.00           C
ATOM   1971 HG21 THR A 710      23.420  53.120  46.570  1.00  0.00           H
ATOM   1972 HG22 THR A 710      23.610  51.320  46.490  1.00  0.00           H
ATOM   1973 HG23 THR A 710      22.760  52.390  45.230  1.00  0.00           H
ATOM   1974  C   THR A 710      26.320  51.380  43.230  1.00  0.00           C
ATOM   1975  O   THR A 710      26.210  51.980  42.170  1.00  0.00           O
ATOM   1976  N   ASP A 711      27.420  50.630  43.490  1.00  0.00           N
ATOM   1977  HN  ASP A 711      27.490  50.030  44.280  1.00  0.00           H
ATOM   1978  CA  ASP A 711      28.630  50.720  42.680  1.00  0.00           C
ATOM   1979  HA  ASP A 711      29.260  49.970  43.130  1.00  0.00           H
ATOM   1980  CB  ASP A 711      28.450  50.200  41.210  1.00  0.00           C
ATOM   1981  HB1 ASP A 711      27.540  50.710  40.830  1.00  0.00           H
ATOM   1982  HB2 ASP A 711      28.170  49.120  41.230  1.00  0.00           H
ATOM   1983  CG  ASP A 711      29.550  50.490  40.230  1.00  0.00           C
ATOM   1984  OD1 ASP A 711      30.650  51.010  40.480  1.00  0.00           O
ATOM   1985  OD2 ASP A 711      29.260  49.940  39.070  1.00  0.00           O
ATOM   1986  C   ASP A 711      29.360  52.090  42.880  1.00  0.00           C
ATOM   1987  O   ASP A 711      28.930  53.200  42.630  1.00  0.00           O
ATOM   1988  N   ALA A 712      30.630  52.040  43.410  1.00  0.00           N
ATOM   1989  HN  ALA A 712      31.000  51.110  43.520  1.00  0.00           H
ATOM   1990  CA  ALA A 712      31.420  53.170  43.720  1.00  0.00           C
ATOM   1991  HA  ALA A 712      30.930  54.090  43.460  1.00  0.00           H
ATOM   1992  CB  ALA A 712      31.830  53.130  45.250  1.00  0.00           C
ATOM   1993  HB1 ALA A 712      32.670  53.760  45.620  1.00  0.00           H
ATOM   1994  HB2 ALA A 712      32.110  52.090  45.510  1.00  0.00           H
ATOM   1995  HB3 ALA A 712      30.870  53.320  45.780  1.00  0.00           H
ATOM   1996  C   ALA A 712      32.680  53.020  42.910  1.00  0.00           C
ATOM   1997  O   ALA A 712      33.650  53.800  43.140  1.00  0.00           O
ATOM   1998  N   SER A 713      32.750  52.110  41.860  1.00  0.00           N
ATOM   1999  HN  SER A 713      31.980  51.510  41.660  1.00  0.00           H
ATOM   2000  CA  SER A 713      33.870  51.920  40.930  1.00  0.00           C
ATOM   2001  HA  SER A 713      34.770  51.840  41.520  1.00  0.00           H
ATOM   2002  CB  SER A 713      33.760  50.680  39.980  1.00  0.00           C
ATOM   2003  HB1 SER A 713      33.690  49.740  40.550  1.00  0.00           H
ATOM   2004  HB2 SER A 713      34.740  50.650  39.440  1.00  0.00           H
ATOM   2005  OG  SER A 713      32.740  50.730  38.930  1.00  0.00           O
ATOM   2006  HG1 SER A 713      31.890  50.730  39.390  1.00  0.00           H
ATOM   2007  C   SER A 713      34.150  53.170  40.100  1.00  0.00           C
ATOM   2008  O   SER A 713      35.320  53.460  39.800  1.00  0.00           O
ATOM   2009  N   SER A 714      33.070  53.900  39.640  1.00  0.00           N
ATOM   2010  HN  SER A 714      32.120  53.720  39.880  1.00  0.00           H
ATOM   2011  CA  SER A 714      33.180  55.130  38.750  1.00  0.00           C
ATOM   2012  HA  SER A 714      33.780  54.830  37.910  1.00  0.00           H
ATOM   2013  CB  SER A 714      31.770  55.690  38.230  1.00  0.00           C
ATOM   2014  HB1 SER A 714      31.250  54.960  37.570  1.00  0.00           H
ATOM   2015  HB2 SER A 714      31.970  56.530  37.530  1.00  0.00           H
ATOM   2016  OG  SER A 714      30.890  56.190  39.270  1.00  0.00           O
ATOM   2017  HG1 SER A 714      30.450  55.390  39.540  1.00  0.00           H
ATOM   2018  C   SER A 714      33.920  56.280  39.450  1.00  0.00           C
ATOM   2019  O   SER A 714      34.440  57.170  38.790  1.00  0.00           O
ATOM   2020  N   LEU A 715      33.790  56.380  40.810  1.00  0.00           N
ATOM   2021  HN  LEU A 715      33.200  55.720  41.260  1.00  0.00           H
ATOM   2022  CA  LEU A 715      34.450  57.350  41.690  1.00  0.00           C
ATOM   2023  HA  LEU A 715      34.200  58.290  41.210  1.00  0.00           H
ATOM   2024  CB  LEU A 715      34.120  57.350  43.210  1.00  0.00           C
ATOM   2025  HB1 LEU A 715      34.570  58.200  43.760  1.00  0.00           H
ATOM   2026  HB2 LEU A 715      34.570  56.390  43.540  1.00  0.00           H
ATOM   2027  CG  LEU A 715      32.600  57.330  43.530  1.00  0.00           C
ATOM   2028  HG  LEU A 715      32.150  56.440  43.020  1.00  0.00           H
ATOM   2029  CD1 LEU A 715      32.310  57.130  45.000  1.00  0.00           C
ATOM   2030 HD11 LEU A 715      32.510  58.060  45.570  1.00  0.00           H
ATOM   2031 HD12 LEU A 715      32.890  56.300  45.450  1.00  0.00           H
ATOM   2032 HD13 LEU A 715      31.200  57.110  45.090  1.00  0.00           H
ATOM   2033  CD2 LEU A 715      31.880  58.610  43.120  1.00  0.00           C
ATOM   2034 HD21 LEU A 715      30.870  58.680  43.560  1.00  0.00           H
ATOM   2035 HD22 LEU A 715      31.870  58.750  42.020  1.00  0.00           H
ATOM   2036 HD23 LEU A 715      32.530  59.450  43.420  1.00  0.00           H
ATOM   2037  C   LEU A 715      36.000  57.310  41.600  1.00  0.00           C
ATOM   2038  O   LEU A 715      36.640  58.330  41.610  1.00  0.00           O
ATOM   2039  N   VAL A 716      36.510  56.110  41.470  1.00  0.00           N
ATOM   2040  HN  VAL A 716      35.870  55.380  41.270  1.00  0.00           H
ATOM   2041  CA  VAL A 716      37.910  55.750  41.440  1.00  0.00           C
ATOM   2042  HA  VAL A 716      38.430  56.300  42.220  1.00  0.00           H
ATOM   2043  CB  VAL A 716      38.230  54.240  41.580  1.00  0.00           C
ATOM   2044  HB  VAL A 716      37.750  53.680  40.750  1.00  0.00           H
ATOM   2045  CG1 VAL A 716      39.770  54.000  41.470  1.00  0.00           C
ATOM   2046 HG11 VAL A 716      40.310  54.770  42.070  1.00  0.00           H
ATOM   2047 HG12 VAL A 716      39.980  53.980  40.380  1.00  0.00           H
ATOM   2048 HG13 VAL A 716      39.950  52.970  41.830  1.00  0.00           H
ATOM   2049  CG2 VAL A 716      37.600  53.610  42.830  1.00  0.00           C
ATOM   2050 HG21 VAL A 716      37.960  53.970  43.830  1.00  0.00           H
ATOM   2051 HG22 VAL A 716      37.780  52.510  42.910  1.00  0.00           H
ATOM   2052 HG23 VAL A 716      36.500  53.610  42.730  1.00  0.00           H
ATOM   2053  C   VAL A 716      38.540  56.320  40.200  1.00  0.00           C
ATOM   2054  O   VAL A 716      39.660  56.740  40.280  1.00  0.00           O
ATOM   2055  N   CYS A 717      37.830  56.470  39.070  1.00  0.00           N
ATOM   2056  HN  CYS A 717      36.940  56.080  38.870  1.00  0.00           H
ATOM   2057  CA  CYS A 717      38.320  57.060  37.820  1.00  0.00           C
ATOM   2058  HA  CYS A 717      39.220  56.500  37.580  1.00  0.00           H
ATOM   2059  CB  CYS A 717      37.220  57.030  36.770  1.00  0.00           C
ATOM   2060  HB1 CYS A 717      37.530  57.220  35.720  1.00  0.00           H
ATOM   2061  HB2 CYS A 717      36.320  57.660  36.970  1.00  0.00           H
ATOM   2062  SG  CYS A 717      36.390  55.390  36.730  1.00  0.00           S
ATOM   2063  HG1 CYS A 717      37.340  54.680  36.130  1.00  0.00           H
ATOM   2064  C   CYS A 717      38.790  58.420  38.040  1.00  0.00           C
ATOM   2065  O   CYS A 717      39.680  58.970  37.370  1.00  0.00           O
ATOM   2066  N   TYR A 718      38.200  59.110  38.990  1.00  0.00           N
ATOM   2067  HN  TYR A 718      37.470  58.710  39.540  1.00  0.00           H
ATOM   2068  CA  TYR A 718      38.240  60.510  39.200  1.00  0.00           C
ATOM   2069  HA  TYR A 718      38.460  60.960  38.230  1.00  0.00           H
ATOM   2070  CB  TYR A 718      36.950  61.120  39.710  1.00  0.00           C
ATOM   2071  HB1 TYR A 718      37.020  62.200  39.950  1.00  0.00           H
ATOM   2072  HB2 TYR A 718      36.520  60.570  40.560  1.00  0.00           H
ATOM   2073  CG  TYR A 718      35.900  60.890  38.620  1.00  0.00           C
ATOM   2074  CD1 TYR A 718      36.050  61.410  37.260  1.00  0.00           C
ATOM   2075  HD1 TYR A 718      36.980  61.880  37.000  1.00  0.00           H
ATOM   2076  CE1 TYR A 718      35.040  61.180  36.360  1.00  0.00           C
ATOM   2077  HE1 TYR A 718      35.160  61.760  35.460  1.00  0.00           H
ATOM   2078  CZ  TYR A 718      33.830  60.510  36.760  1.00  0.00           C
ATOM   2079  OH  TYR A 718      32.800  60.240  35.780  1.00  0.00           O
ATOM   2080  HH  TYR A 718      33.010  60.840  35.060  1.00  0.00           H
ATOM   2081  CD2 TYR A 718      34.700  60.210  38.980  1.00  0.00           C
ATOM   2082  HD2 TYR A 718      34.570  59.780  39.970  1.00  0.00           H
ATOM   2083  CE2 TYR A 718      33.720  59.960  38.000  1.00  0.00           C
ATOM   2084  HE2 TYR A 718      32.780  59.490  38.250  1.00  0.00           H
ATOM   2085  C   TYR A 718      39.410  60.870  40.120  1.00  0.00           C
ATOM   2086  O   TYR A 718      39.690  62.030  40.330  1.00  0.00           O
ATOM   2087  N   ILE A 719      40.070  59.940  40.760  1.00  0.00           N
ATOM   2088  HN  ILE A 719      39.830  58.980  40.590  1.00  0.00           H
ATOM   2089  CA  ILE A 719      41.130  60.330  41.710  1.00  0.00           C
ATOM   2090  HA  ILE A 719      40.760  61.000  42.480  1.00  0.00           H
ATOM   2091  CB  ILE A 719      41.530  59.100  42.620  1.00  0.00           C
ATOM   2092  HB  ILE A 719      41.640  58.190  42.010  1.00  0.00           H
ATOM   2093  CG2 ILE A 719      42.820  59.370  43.440  1.00  0.00           C
ATOM   2094 HG21 ILE A 719      43.000  58.530  44.140  1.00  0.00           H
ATOM   2095 HG22 ILE A 719      42.770  60.300  44.060  1.00  0.00           H
ATOM   2096 HG23 ILE A 719      43.690  59.510  42.770  1.00  0.00           H
ATOM   2097  CG1 ILE A 719      40.350  58.800  43.570  1.00  0.00           C
ATOM   2098 HG11 ILE A 719      39.330  58.760  43.110  1.00  0.00           H
ATOM   2099 HG12 ILE A 719      40.390  59.550  44.370  1.00  0.00           H
ATOM   2100  CD  ILE A 719      40.650  57.270  44.080  1.00  0.00           C
ATOM   2101  HD1 ILE A 719      40.880  56.520  43.280  1.00  0.00           H
ATOM   2102  HD2 ILE A 719      39.790  56.870  44.660  1.00  0.00           H
ATOM   2103  HD3 ILE A 719      41.500  57.260  44.780  1.00  0.00           H
ATOM   2104  C   ILE A 719      42.430  61.000  41.180  1.00  0.00           C
ATOM   2105  O   ILE A 719      42.930  62.010  41.690  1.00  0.00           O
ATOM   2106  N   THR A 720      43.010  60.490  40.070  1.00  0.00           N
ATOM   2107  HN  THR A 720      42.630  59.720  39.560  1.00  0.00           H
ATOM   2108  CA  THR A 720      44.190  61.000  39.460  1.00  0.00           C
ATOM   2109  HA  THR A 720      44.290  60.290  38.660  1.00  0.00           H
ATOM   2110  CB  THR A 720      44.050  62.330  38.770  1.00  0.00           C
ATOM   2111  HB  THR A 720      44.850  62.510  38.020  1.00  0.00           H
ATOM   2112  OG1 THR A 720      44.040  63.450  39.640  1.00  0.00           O
ATOM   2113  HG1 THR A 720      43.300  63.340  40.250  1.00  0.00           H
ATOM   2114  CG2 THR A 720      42.670  62.340  37.990  1.00  0.00           C
ATOM   2115 HG21 THR A 720      42.700  61.360  37.480  1.00  0.00           H
ATOM   2116 HG22 THR A 720      42.650  63.240  37.340  1.00  0.00           H
ATOM   2117 HG23 THR A 720      41.860  62.350  38.740  1.00  0.00           H
ATOM   2118  C   THR A 720      45.550  60.990  40.200  1.00  0.00           C
ATOM   2119  O   THR A 720      45.690  61.210  41.410  1.00  0.00           O
ATOM   2120  N   ARG A 721      46.680  60.810  39.440  1.00  0.00           N
ATOM   2121  HN  ARG A 721      46.460  60.880  38.470  1.00  0.00           H
ATOM   2122  CA  ARG A 721      48.060  60.750  39.880  1.00  0.00           C
ATOM   2123  HA  ARG A 721      48.150  59.880  40.500  1.00  0.00           H
ATOM   2124  CB  ARG A 721      49.220  60.630  38.730  1.00  0.00           C
ATOM   2125  HB1 ARG A 721      50.180  60.820  39.270  1.00  0.00           H
ATOM   2126  HB2 ARG A 721      49.190  61.400  37.940  1.00  0.00           H
ATOM   2127  CG  ARG A 721      49.240  59.240  38.070  1.00  0.00           C
ATOM   2128  HG1 ARG A 721      48.270  59.080  37.560  1.00  0.00           H
ATOM   2129  HG2 ARG A 721      49.230  58.520  38.920  1.00  0.00           H
ATOM   2130  CD  ARG A 721      50.530  59.040  37.220  1.00  0.00           C
ATOM   2131  HD1 ARG A 721      51.350  59.090  37.980  1.00  0.00           H
ATOM   2132  HD2 ARG A 721      50.670  59.720  36.360  1.00  0.00           H
ATOM   2133  NE  ARG A 721      50.310  57.630  36.820  1.00  0.00           N
ATOM   2134  HE  ARG A 721      49.380  57.340  37.030  1.00  0.00           H
ATOM   2135  CZ  ARG A 721      51.240  56.750  36.840  1.00  0.00           C
ATOM   2136  NH1 ARG A 721      52.470  57.070  36.610  1.00  0.00           N
ATOM   2137 HH11 ARG A 721      52.610  57.910  36.090  1.00  0.00           H
ATOM   2138 HH12 ARG A 721      53.050  56.280  36.440  1.00  0.00           H
ATOM   2139  NH2 ARG A 721      50.990  55.440  36.990  1.00  0.00           N
ATOM   2140 HH21 ARG A 721      50.060  55.300  37.350  1.00  0.00           H
ATOM   2141 HH22 ARG A 721      51.720  54.760  36.960  1.00  0.00           H
ATOM   2142  C   ARG A 721      48.340  62.010  40.730  1.00  0.00           C
ATOM   2143  O   ARG A 721      49.040  61.990  41.690  1.00  0.00           O
ATOM   2144  N   PHE A 722      47.890  63.270  40.250  1.00  0.00           N
ATOM   2145  HN  PHE A 722      47.450  63.260  39.360  1.00  0.00           H
ATOM   2146  CA  PHE A 722      47.880  64.570  41.020  1.00  0.00           C
ATOM   2147  HA  PHE A 722      48.930  64.830  41.070  1.00  0.00           H
ATOM   2148  CB  PHE A 722      47.080  65.710  40.340  1.00  0.00           C
ATOM   2149  HB1 PHE A 722      46.120  65.310  39.940  1.00  0.00           H
ATOM   2150  HB2 PHE A 722      47.680  66.030  39.470  1.00  0.00           H
ATOM   2151  CG  PHE A 722      46.890  66.980  41.220  1.00  0.00           C
ATOM   2152  CD1 PHE A 722      47.760  68.050  41.210  1.00  0.00           C
ATOM   2153  HD1 PHE A 722      48.650  68.010  40.600  1.00  0.00           H
ATOM   2154  CE1 PHE A 722      47.540  69.190  41.980  1.00  0.00           C
ATOM   2155  HE1 PHE A 722      48.320  69.950  41.990  1.00  0.00           H
ATOM   2156  CZ  PHE A 722      46.420  69.310  42.780  1.00  0.00           C
ATOM   2157  HZ  PHE A 722      46.270  70.110  43.490  1.00  0.00           H
ATOM   2158  CD2 PHE A 722      45.780  67.090  42.070  1.00  0.00           C
ATOM   2159  HD2 PHE A 722      45.230  66.190  42.250  1.00  0.00           H
ATOM   2160  CE2 PHE A 722      45.490  68.230  42.760  1.00  0.00           C
ATOM   2161  HE2 PHE A 722      44.590  68.300  43.350  1.00  0.00           H
ATOM   2162  C   PHE A 722      47.530  64.360  42.490  1.00  0.00           C
ATOM   2163  O   PHE A 722      48.260  64.810  43.370  1.00  0.00           O
ATOM   2164  N   THR A 723      46.430  63.700  42.880  1.00  0.00           N
ATOM   2165  HN  THR A 723      45.660  63.420  42.310  1.00  0.00           H
ATOM   2166  CA  THR A 723      46.040  63.420  44.310  1.00  0.00           C
ATOM   2167  HA  THR A 723      46.220  64.260  44.960  1.00  0.00           H
ATOM   2168  CB  THR A 723      44.520  63.210  44.500  1.00  0.00           C
ATOM   2169  HB  THR A 723      44.170  62.380  43.840  1.00  0.00           H
ATOM   2170  OG1 THR A 723      44.000  64.470  43.980  1.00  0.00           O
ATOM   2171  HG1 THR A 723      43.380  64.260  43.280  1.00  0.00           H
ATOM   2172  CG2 THR A 723      44.180  63.040  45.960  1.00  0.00           C
ATOM   2173 HG21 THR A 723      43.090  63.030  46.090  1.00  0.00           H
ATOM   2174 HG22 THR A 723      44.560  63.930  46.500  1.00  0.00           H
ATOM   2175 HG23 THR A 723      44.670  62.210  46.530  1.00  0.00           H
ATOM   2176  C   THR A 723      46.740  62.180  44.730  1.00  0.00           C
ATOM   2177  O   THR A 723      47.170  62.090  45.910  1.00  0.00           O
ATOM   2178  N   GLU A 724      46.750  61.140  43.960  1.00  0.00           N
ATOM   2179  HN  GLU A 724      46.380  61.160  43.040  1.00  0.00           H
ATOM   2180  CA  GLU A 724      47.170  59.810  44.310  1.00  0.00           C
ATOM   2181  HA  GLU A 724      46.520  59.540  45.130  1.00  0.00           H
ATOM   2182  CB  GLU A 724      46.960  58.860  43.110  1.00  0.00           C
ATOM   2183  HB1 GLU A 724      47.500  59.450  42.340  1.00  0.00           H
ATOM   2184  HB2 GLU A 724      45.880  58.830  42.790  1.00  0.00           H
ATOM   2185  CG  GLU A 724      47.550  57.430  43.190  1.00  0.00           C
ATOM   2186  HG1 GLU A 724      46.940  56.740  43.800  1.00  0.00           H
ATOM   2187  HG2 GLU A 724      48.580  57.510  43.590  1.00  0.00           H
ATOM   2188  CD  GLU A 724      47.730  56.870  41.770  1.00  0.00           C
ATOM   2189  OE1 GLU A 724      48.850  56.920  41.250  1.00  0.00           O
ATOM   2190  OE2 GLU A 724      46.720  56.440  41.190  1.00  0.00           O
ATOM   2191  C   GLU A 724      48.680  59.790  44.720  1.00  0.00           C
ATOM   2192  O   GLU A 724      49.080  59.140  45.710  1.00  0.00           O
ATOM   2193  N   GLU A 725      49.560  60.390  43.960  1.00  0.00           N
ATOM   2194  HN  GLU A 725      49.210  60.940  43.220  1.00  0.00           H
ATOM   2195  CA  GLU A 725      50.970  60.360  44.270  1.00  0.00           C
ATOM   2196  HA  GLU A 725      51.230  59.340  44.500  1.00  0.00           H
ATOM   2197  CB  GLU A 725      51.840  60.820  43.020  1.00  0.00           C
ATOM   2198  HB1 GLU A 725      52.860  61.180  43.260  1.00  0.00           H
ATOM   2199  HB2 GLU A 725      51.290  61.660  42.560  1.00  0.00           H
ATOM   2200  CG  GLU A 725      51.960  59.680  41.920  1.00  0.00           C
ATOM   2201  HG1 GLU A 725      50.990  59.740  41.360  1.00  0.00           H
ATOM   2202  HG2 GLU A 725      51.990  58.630  42.280  1.00  0.00           H
ATOM   2203  CD  GLU A 725      53.070  59.920  40.950  1.00  0.00           C
ATOM   2204  OE1 GLU A 725      53.880  60.860  41.040  1.00  0.00           O
ATOM   2205  OE2 GLU A 725      53.170  59.040  40.010  1.00  0.00           O
ATOM   2206  C   GLU A 725      51.310  61.240  45.480  1.00  0.00           C
ATOM   2207  O   GLU A 725      52.140  60.930  46.400  1.00  0.00           O
ATOM   2208  N   ALA A 726      50.590  62.420  45.510  1.00  0.00           N
ATOM   2209  HN  ALA A 726      49.950  62.590  44.780  1.00  0.00           H
ATOM   2210  CA  ALA A 726      50.780  63.400  46.620  1.00  0.00           C
ATOM   2211  HA  ALA A 726      51.830  63.610  46.560  1.00  0.00           H
ATOM   2212  CB  ALA A 726      49.880  64.600  46.310  1.00  0.00           C
ATOM   2213  HB1 ALA A 726      49.790  65.240  47.220  1.00  0.00           H
ATOM   2214  HB2 ALA A 726      48.800  64.450  46.040  1.00  0.00           H
ATOM   2215  HB3 ALA A 726      50.340  65.220  45.520  1.00  0.00           H
ATOM   2216  C   ALA A 726      50.510  62.910  48.000  1.00  0.00           C
ATOM   2217  O   ALA A 726      51.190  63.300  48.950  1.00  0.00           O
ATOM   2218  N   PHE A 727      49.430  62.070  48.070  1.00  0.00           N
ATOM   2219  HN  PHE A 727      48.800  61.920  47.310  1.00  0.00           H
ATOM   2220  CA  PHE A 727      48.960  61.260  49.170  1.00  0.00           C
ATOM   2221  HA  PHE A 727      48.970  61.880  50.050  1.00  0.00           H
ATOM   2222  CB  PHE A 727      47.460  60.840  48.890  1.00  0.00           C
ATOM   2223  HB1 PHE A 727      47.380  60.330  47.910  1.00  0.00           H
ATOM   2224  HB2 PHE A 727      46.980  61.820  48.670  1.00  0.00           H
ATOM   2225  CG  PHE A 727      46.840  60.040  49.950  1.00  0.00           C
ATOM   2226  CD1 PHE A 727      45.910  60.590  50.850  1.00  0.00           C
ATOM   2227  HD1 PHE A 727      45.850  61.660  50.730  1.00  0.00           H
ATOM   2228  CE1 PHE A 727      45.140  59.780  51.710  1.00  0.00           C
ATOM   2229  HE1 PHE A 727      44.340  60.130  52.340  1.00  0.00           H
ATOM   2230  CZ  PHE A 727      45.360  58.410  51.640  1.00  0.00           C
ATOM   2231  HZ  PHE A 727      44.740  57.870  52.330  1.00  0.00           H
ATOM   2232  CD2 PHE A 727      47.100  58.670  49.990  1.00  0.00           C
ATOM   2233  HD2 PHE A 727      47.790  58.270  49.260  1.00  0.00           H
ATOM   2234  CE2 PHE A 727      46.420  57.800  50.840  1.00  0.00           C
ATOM   2235  HE2 PHE A 727      46.510  56.730  50.940  1.00  0.00           H
ATOM   2236  C   PHE A 727      49.910  60.100  49.480  1.00  0.00           C
ATOM   2237  O   PHE A 727      50.370  59.970  50.550  1.00  0.00           O
ATOM   2238  N   ALA A 728      50.360  59.350  48.430  1.00  0.00           N
ATOM   2239  HN  ALA A 728      49.990  59.470  47.510  1.00  0.00           H
ATOM   2240  CA  ALA A 728      51.300  58.210  48.580  1.00  0.00           C
ATOM   2241  HA  ALA A 728      51.040  57.520  49.370  1.00  0.00           H
ATOM   2242  CB  ALA A 728      51.510  57.490  47.230  1.00  0.00           C
ATOM   2243  HB1 ALA A 728      50.500  57.250  46.800  1.00  0.00           H
ATOM   2244  HB2 ALA A 728      52.120  56.570  47.310  1.00  0.00           H
ATOM   2245  HB3 ALA A 728      51.930  58.260  46.550  1.00  0.00           H
ATOM   2246  C   ALA A 728      52.700  58.600  49.070  1.00  0.00           C
ATOM   2247  O   ALA A 728      53.300  57.940  49.960  1.00  0.00           O
ATOM   2248  N   ALA A 729      53.290  59.710  48.530  1.00  0.00           N
ATOM   2249  HN  ALA A 729      52.840  60.190  47.790  1.00  0.00           H
ATOM   2250  CA  ALA A 729      54.440  60.470  49.020  1.00  0.00           C
ATOM   2251  HA  ALA A 729      55.230  59.750  48.880  1.00  0.00           H
ATOM   2252  CB  ALA A 729      54.860  61.540  47.960  1.00  0.00           C
ATOM   2253  HB1 ALA A 729      55.930  61.840  48.050  1.00  0.00           H
ATOM   2254  HB2 ALA A 729      54.150  62.400  48.010  1.00  0.00           H
ATOM   2255  HB3 ALA A 729      54.550  61.050  47.020  1.00  0.00           H
ATOM   2256  C   ALA A 729      54.320  61.020  50.400  1.00  0.00           C
ATOM   2257  O   ALA A 729      55.170  60.780  51.280  1.00  0.00           O
ATOM   2258  N   LEU A 730      53.190  61.690  50.670  1.00  0.00           N
ATOM   2259  HN  LEU A 730      52.540  61.890  49.940  1.00  0.00           H
ATOM   2260  CA  LEU A 730      52.910  62.170  52.040  1.00  0.00           C
ATOM   2261  HA  LEU A 730      53.670  62.900  52.270  1.00  0.00           H
ATOM   2262  CB  LEU A 730      51.490  62.880  52.150  1.00  0.00           C
ATOM   2263  HB1 LEU A 730      50.690  62.120  52.060  1.00  0.00           H
ATOM   2264  HB2 LEU A 730      51.560  63.610  51.300  1.00  0.00           H
ATOM   2265  CG  LEU A 730      51.120  63.790  53.390  1.00  0.00           C
ATOM   2266  HG  LEU A 730      50.280  64.350  52.930  1.00  0.00           H
ATOM   2267  CD1 LEU A 730      50.470  63.010  54.520  1.00  0.00           C
ATOM   2268 HD11 LEU A 730      49.860  63.480  55.320  1.00  0.00           H
ATOM   2269 HD12 LEU A 730      51.170  62.320  55.030  1.00  0.00           H
ATOM   2270 HD13 LEU A 730      49.650  62.440  54.040  1.00  0.00           H
ATOM   2271  CD2 LEU A 730      52.230  64.800  53.880  1.00  0.00           C
ATOM   2272 HD21 LEU A 730      51.770  65.360  54.720  1.00  0.00           H
ATOM   2273 HD22 LEU A 730      52.590  65.460  53.060  1.00  0.00           H
ATOM   2274 HD23 LEU A 730      53.030  64.270  54.440  1.00  0.00           H
ATOM   2275  C   LEU A 730      52.930  61.080  53.090  1.00  0.00           C
ATOM   2276  O   LEU A 730      53.480  61.240  54.170  1.00  0.00           O
ATOM   2277  N   ILE A 731      52.370  59.890  52.790  1.00  0.00           N
ATOM   2278  HN  ILE A 731      51.810  59.920  51.950  1.00  0.00           H
ATOM   2279  CA  ILE A 731      52.370  58.750  53.670  1.00  0.00           C
ATOM   2280  HA  ILE A 731      52.110  59.170  54.640  1.00  0.00           H
ATOM   2281  CB  ILE A 731      51.310  57.740  53.400  1.00  0.00           C
ATOM   2282  HB  ILE A 731      51.300  57.630  52.290  1.00  0.00           H
ATOM   2283  CG2 ILE A 731      51.560  56.480  54.190  1.00  0.00           C
ATOM   2284 HG21 ILE A 731      52.590  56.050  54.120  1.00  0.00           H
ATOM   2285 HG22 ILE A 731      50.810  55.730  53.850  1.00  0.00           H
ATOM   2286 HG23 ILE A 731      51.470  56.630  55.290  1.00  0.00           H
ATOM   2287  CG1 ILE A 731      49.940  58.250  53.620  1.00  0.00           C
ATOM   2288 HG11 ILE A 731      49.200  57.650  53.060  1.00  0.00           H
ATOM   2289 HG12 ILE A 731      49.840  59.240  53.100  1.00  0.00           H
ATOM   2290  CD  ILE A 731      49.620  58.310  55.090  1.00  0.00           C
ATOM   2291  HD1 ILE A 731      50.480  58.630  55.710  1.00  0.00           H
ATOM   2292  HD2 ILE A 731      49.390  57.250  55.350  1.00  0.00           H
ATOM   2293  HD3 ILE A 731      48.850  59.080  55.310  1.00  0.00           H
ATOM   2294  C   ILE A 731      53.790  58.200  53.730  1.00  0.00           C
ATOM   2295  O   ILE A 731      54.190  57.870  54.820  1.00  0.00           O
ATOM   2296  N   CYS A 732      54.680  58.210  52.710  1.00  0.00           N
ATOM   2297  HN  CYS A 732      54.480  58.560  51.800  1.00  0.00           H
ATOM   2298  CA  CYS A 732      56.050  57.820  52.880  1.00  0.00           C
ATOM   2299  HA  CYS A 732      56.100  56.820  53.280  1.00  0.00           H
ATOM   2300  CB  CYS A 732      56.860  57.610  51.550  1.00  0.00           C
ATOM   2301  HB1 CYS A 732      57.880  57.320  51.910  1.00  0.00           H
ATOM   2302  HB2 CYS A 732      56.970  58.530  50.940  1.00  0.00           H
ATOM   2303  SG  CYS A 732      56.040  56.210  50.690  1.00  0.00           S
ATOM   2304  HG1 CYS A 732      54.920  56.850  50.380  1.00  0.00           H
ATOM   2305  C   CYS A 732      56.830  58.760  53.780  1.00  0.00           C
ATOM   2306  O   CYS A 732      57.670  58.350  54.570  1.00  0.00           O
ATOM   2307  N   ILE A 733      56.570  60.140  53.710  1.00  0.00           N
ATOM   2308  HN  ILE A 733      55.770  60.380  53.180  1.00  0.00           H
ATOM   2309  CA  ILE A 733      57.240  61.170  54.410  1.00  0.00           C
ATOM   2310  HA  ILE A 733      58.290  60.890  54.390  1.00  0.00           H
ATOM   2311  CB  ILE A 733      57.080  62.630  53.780  1.00  0.00           C
ATOM   2312  HB  ILE A 733      55.970  62.710  53.800  1.00  0.00           H
ATOM   2313  CG2 ILE A 733      57.760  63.720  54.640  1.00  0.00           C
ATOM   2314 HG21 ILE A 733      57.370  63.770  55.680  1.00  0.00           H
ATOM   2315 HG22 ILE A 733      57.440  64.710  54.230  1.00  0.00           H
ATOM   2316 HG23 ILE A 733      58.870  63.630  54.600  1.00  0.00           H
ATOM   2317  CG1 ILE A 733      57.490  62.820  52.300  1.00  0.00           C
ATOM   2318 HG11 ILE A 733      57.540  61.820  51.820  1.00  0.00           H
ATOM   2319 HG12 ILE A 733      58.490  63.300  52.320  1.00  0.00           H
ATOM   2320  CD  ILE A 733      56.460  63.670  51.510  1.00  0.00           C
ATOM   2321  HD1 ILE A 733      56.640  63.690  50.410  1.00  0.00           H
ATOM   2322  HD2 ILE A 733      56.420  64.730  51.840  1.00  0.00           H
ATOM   2323  HD3 ILE A 733      55.440  63.230  51.520  1.00  0.00           H
ATOM   2324  C   ILE A 733      56.920  61.060  55.910  1.00  0.00           C
ATOM   2325  O   ILE A 733      57.800  61.160  56.820  1.00  0.00           O
ATOM   2326  N   ILE A 734      55.650  60.680  56.220  1.00  0.00           N
ATOM   2327  HN  ILE A 734      54.780  60.570  55.730  1.00  0.00           H
ATOM   2328  CA  ILE A 734      55.290  60.570  57.640  1.00  0.00           C
ATOM   2329  HA  ILE A 734      55.570  61.370  58.310  1.00  0.00           H
ATOM   2330  CB  ILE A 734      53.740  60.720  57.820  1.00  0.00           C
ATOM   2331  HB  ILE A 734      53.260  60.180  56.990  1.00  0.00           H
ATOM   2332  CG2 ILE A 734      53.170  60.220  59.190  1.00  0.00           C
ATOM   2333 HG21 ILE A 734      53.860  60.440  60.040  1.00  0.00           H
ATOM   2334 HG22 ILE A 734      53.120  59.110  59.210  1.00  0.00           H
ATOM   2335 HG23 ILE A 734      52.140  60.580  59.390  1.00  0.00           H
ATOM   2336  CG1 ILE A 734      53.270  62.160  57.510  1.00  0.00           C
ATOM   2337 HG11 ILE A 734      52.190  62.180  57.250  1.00  0.00           H
ATOM   2338 HG12 ILE A 734      53.770  62.590  56.610  1.00  0.00           H
ATOM   2339  CD  ILE A 734      53.610  63.180  58.610  1.00  0.00           C
ATOM   2340  HD1 ILE A 734      54.700  62.980  58.750  1.00  0.00           H
ATOM   2341  HD2 ILE A 734      53.220  62.870  59.590  1.00  0.00           H
ATOM   2342  HD3 ILE A 734      53.330  64.240  58.450  1.00  0.00           H
ATOM   2343  C   ILE A 734      55.820  59.280  58.220  1.00  0.00           C
ATOM   2344  O   ILE A 734      56.460  59.210  59.240  1.00  0.00           O
ATOM   2345  N   PHE A 735      55.710  58.140  57.490  1.00  0.00           N
ATOM   2346  HN  PHE A 735      55.210  58.050  56.640  1.00  0.00           H
ATOM   2347  CA  PHE A 735      56.180  56.820  57.980  1.00  0.00           C
ATOM   2348  HA  PHE A 735      55.680  56.560  58.900  1.00  0.00           H
ATOM   2349  CB  PHE A 735      55.770  55.800  56.830  1.00  0.00           C
ATOM   2350  HB1 PHE A 735      55.990  56.120  55.800  1.00  0.00           H
ATOM   2351  HB2 PHE A 735      54.690  55.850  57.090  1.00  0.00           H
ATOM   2352  CG  PHE A 735      56.260  54.340  57.180  1.00  0.00           C
ATOM   2353  CD1 PHE A 735      55.580  53.640  58.160  1.00  0.00           C
ATOM   2354  HD1 PHE A 735      54.730  54.120  58.600  1.00  0.00           H
ATOM   2355  CE1 PHE A 735      55.820  52.250  58.470  1.00  0.00           C
ATOM   2356  HE1 PHE A 735      55.200  51.720  59.170  1.00  0.00           H
ATOM   2357  CZ  PHE A 735      56.820  51.630  57.750  1.00  0.00           C
ATOM   2358  HZ  PHE A 735      57.040  50.600  57.980  1.00  0.00           H
ATOM   2359  CD2 PHE A 735      57.340  53.590  56.470  1.00  0.00           C
ATOM   2360  HD2 PHE A 735      57.790  54.030  55.580  1.00  0.00           H
ATOM   2361  CE2 PHE A 735      57.580  52.270  56.760  1.00  0.00           C
ATOM   2362  HE2 PHE A 735      58.290  51.690  56.200  1.00  0.00           H
ATOM   2363  C   PHE A 735      57.670  56.770  58.240  1.00  0.00           C
ATOM   2364  O   PHE A 735      58.140  56.130  59.180  1.00  0.00           O
ATOM   2365  N   ILE A 736      58.420  57.420  57.280  1.00  0.00           N
ATOM   2366  HN  ILE A 736      58.020  57.860  56.480  1.00  0.00           H
ATOM   2367  CA  ILE A 736      59.840  57.690  57.460  1.00  0.00           C
ATOM   2368  HA  ILE A 736      60.310  56.730  57.560  1.00  0.00           H
ATOM   2369  CB  ILE A 736      60.540  58.140  56.190  1.00  0.00           C
ATOM   2370  HB  ILE A 736      59.890  58.860  55.650  1.00  0.00           H
ATOM   2371  CG2 ILE A 736      61.870  58.900  56.510  1.00  0.00           C
ATOM   2372 HG21 ILE A 736      61.590  59.800  57.110  1.00  0.00           H
ATOM   2373 HG22 ILE A 736      62.270  59.300  55.550  1.00  0.00           H
ATOM   2374 HG23 ILE A 736      62.560  58.330  57.160  1.00  0.00           H
ATOM   2375  CG1 ILE A 736      60.750  56.990  55.300  1.00  0.00           C
ATOM   2376 HG11 ILE A 736      59.900  56.270  55.170  1.00  0.00           H
ATOM   2377 HG12 ILE A 736      61.640  56.480  55.720  1.00  0.00           H
ATOM   2378  CD  ILE A 736      61.110  57.490  53.880  1.00  0.00           C
ATOM   2379  HD1 ILE A 736      61.330  56.610  53.240  1.00  0.00           H
ATOM   2380  HD2 ILE A 736      62.000  58.140  53.920  1.00  0.00           H
ATOM   2381  HD3 ILE A 736      60.270  58.090  53.440  1.00  0.00           H
ATOM   2382  C   ILE A 736      60.140  58.500  58.680  1.00  0.00           C
ATOM   2383  O   ILE A 736      61.070  58.180  59.440  1.00  0.00           O
ATOM   2384  N   TYR A 737      59.290  59.530  58.980  1.00  0.00           N
ATOM   2385  HN  TYR A 737      58.590  59.810  58.340  1.00  0.00           H
ATOM   2386  CA  TYR A 737      59.460  60.320  60.180  1.00  0.00           C
ATOM   2387  HA  TYR A 737      60.520  60.510  60.240  1.00  0.00           H
ATOM   2388  CB  TYR A 737      58.740  61.680  59.870  1.00  0.00           C
ATOM   2389  HB1 TYR A 737      57.700  61.560  59.520  1.00  0.00           H
ATOM   2390  HB2 TYR A 737      59.290  62.140  59.030  1.00  0.00           H
ATOM   2391  CG  TYR A 737      58.840  62.620  60.970  1.00  0.00           C
ATOM   2392  CD1 TYR A 737      60.010  62.750  61.730  1.00  0.00           C
ATOM   2393  HD1 TYR A 737      60.870  62.100  61.600  1.00  0.00           H
ATOM   2394  CE1 TYR A 737      59.980  63.670  62.800  1.00  0.00           C
ATOM   2395  HE1 TYR A 737      60.780  63.670  63.530  1.00  0.00           H
ATOM   2396  CZ  TYR A 737      58.820  64.350  63.130  1.00  0.00           C
ATOM   2397  OH  TYR A 737      58.770  65.160  64.290  1.00  0.00           O
ATOM   2398  HH  TYR A 737      59.430  64.990  64.960  1.00  0.00           H
ATOM   2399  CD2 TYR A 737      57.720  63.430  61.200  1.00  0.00           C
ATOM   2400  HD2 TYR A 737      56.800  63.190  60.680  1.00  0.00           H
ATOM   2401  CE2 TYR A 737      57.640  64.270  62.330  1.00  0.00           C
ATOM   2402  HE2 TYR A 737      56.790  64.920  62.550  1.00  0.00           H
ATOM   2403  C   TYR A 737      59.180  59.590  61.480  1.00  0.00           C
ATOM   2404  O   TYR A 737      59.870  59.700  62.510  1.00  0.00           O
ATOM   2405  N   GLU A 738      58.110  58.780  61.430  1.00  0.00           N
ATOM   2406  HN  GLU A 738      57.640  58.810  60.550  1.00  0.00           H
ATOM   2407  CA  GLU A 738      57.610  57.950  62.480  1.00  0.00           C
ATOM   2408  HA  GLU A 738      57.260  58.630  63.240  1.00  0.00           H
ATOM   2409  CB  GLU A 738      56.330  57.160  62.060  1.00  0.00           C
ATOM   2410  HB1 GLU A 738      56.590  56.620  61.120  1.00  0.00           H
ATOM   2411  HB2 GLU A 738      55.480  57.800  61.750  1.00  0.00           H
ATOM   2412  CG  GLU A 738      55.820  55.970  62.890  1.00  0.00           C
ATOM   2413  HG1 GLU A 738      56.530  55.130  63.060  1.00  0.00           H
ATOM   2414  HG2 GLU A 738      55.050  55.520  62.220  1.00  0.00           H
ATOM   2415  CD  GLU A 738      55.010  56.210  64.190  1.00  0.00           C
ATOM   2416  OE1 GLU A 738      54.110  57.070  64.130  1.00  0.00           O
ATOM   2417  OE2 GLU A 738      55.320  55.600  65.230  1.00  0.00           O
ATOM   2418  C   GLU A 738      58.630  57.010  63.050  1.00  0.00           C
ATOM   2419  O   GLU A 738      58.770  56.920  64.240  1.00  0.00           O
ATOM   2420  N   ALA A 739      59.510  56.360  62.260  1.00  0.00           N
ATOM   2421  HN  ALA A 739      59.330  56.460  61.290  1.00  0.00           H
ATOM   2422  CA  ALA A 739      60.700  55.680  62.660  1.00  0.00           C
ATOM   2423  HA  ALA A 739      60.410  54.870  63.320  1.00  0.00           H
ATOM   2424  CB  ALA A 739      61.150  55.040  61.370  1.00  0.00           C
ATOM   2425  HB1 ALA A 739      61.520  55.790  60.630  1.00  0.00           H
ATOM   2426  HB2 ALA A 739      60.330  54.540  60.800  1.00  0.00           H
ATOM   2427  HB3 ALA A 739      61.970  54.310  61.540  1.00  0.00           H
ATOM   2428  C   ALA A 739      61.700  56.500  63.440  1.00  0.00           C
ATOM   2429  O   ALA A 739      62.250  56.160  64.450  1.00  0.00           O
ATOM   2430  N   LEU A 740      61.960  57.740  63.020  1.00  0.00           N
ATOM   2431  HN  LEU A 740      61.560  58.040  62.160  1.00  0.00           H
ATOM   2432  CA  LEU A 740      62.740  58.680  63.760  1.00  0.00           C
ATOM   2433  HA  LEU A 740      63.710  58.270  63.980  1.00  0.00           H
ATOM   2434  CB  LEU A 740      63.110  60.060  62.890  1.00  0.00           C
ATOM   2435  HB1 LEU A 740      63.970  60.640  63.290  1.00  0.00           H
ATOM   2436  HB2 LEU A 740      62.260  60.780  62.810  1.00  0.00           H
ATOM   2437  CG  LEU A 740      63.490  59.780  61.340  1.00  0.00           C
ATOM   2438  HG  LEU A 740      62.780  59.110  60.820  1.00  0.00           H
ATOM   2439  CD1 LEU A 740      63.350  61.080  60.550  1.00  0.00           C
ATOM   2440 HD11 LEU A 740      63.900  61.000  59.600  1.00  0.00           H
ATOM   2441 HD12 LEU A 740      63.780  61.890  61.180  1.00  0.00           H
ATOM   2442 HD13 LEU A 740      62.310  61.350  60.260  1.00  0.00           H
ATOM   2443  CD2 LEU A 740      64.960  59.220  61.300  1.00  0.00           C
ATOM   2444 HD21 LEU A 740      65.750  59.920  61.650  1.00  0.00           H
ATOM   2445 HD22 LEU A 740      65.220  58.940  60.260  1.00  0.00           H
ATOM   2446 HD23 LEU A 740      65.020  58.250  61.860  1.00  0.00           H
ATOM   2447  C   LEU A 740      62.060  59.180  65.050  1.00  0.00           C
ATOM   2448  O   LEU A 740      62.690  59.350  66.090  1.00  0.00           O
ATOM   2449  N   GLU A 741      60.670  59.350  65.040  1.00  0.00           N
ATOM   2450  HN  GLU A 741      60.270  59.380  64.130  1.00  0.00           H
ATOM   2451  CA  GLU A 741      60.020  59.670  66.290  1.00  0.00           C
ATOM   2452  HA  GLU A 741      60.500  60.550  66.690  1.00  0.00           H
ATOM   2453  CB  GLU A 741      58.530  59.930  66.080  1.00  0.00           C
ATOM   2454  HB1 GLU A 741      57.890  60.000  66.980  1.00  0.00           H
ATOM   2455  HB2 GLU A 741      58.070  59.110  65.490  1.00  0.00           H
ATOM   2456  CG  GLU A 741      58.260  61.240  65.190  1.00  0.00           C
ATOM   2457  HG1 GLU A 741      58.880  61.320  64.280  1.00  0.00           H
ATOM   2458  HG2 GLU A 741      58.600  62.090  65.810  1.00  0.00           H
ATOM   2459  CD  GLU A 741      56.790  61.390  65.010  1.00  0.00           C
ATOM   2460  OE1 GLU A 741      56.260  62.480  65.290  1.00  0.00           O
ATOM   2461  OE2 GLU A 741      56.100  60.440  64.470  1.00  0.00           O
ATOM   2462  C   GLU A 741      60.230  58.580  67.380  1.00  0.00           C
ATOM   2463  O   GLU A 741      60.600  58.810  68.510  1.00  0.00           O
ATOM   2464  N   LYS A 742      60.060  57.280  67.050  1.00  0.00           N
ATOM   2465  HN  LYS A 742      59.480  57.180  66.240  1.00  0.00           H
ATOM   2466  CA  LYS A 742      60.380  56.130  67.890  1.00  0.00           C
ATOM   2467  HA  LYS A 742      59.830  56.230  68.810  1.00  0.00           H
ATOM   2468  CB  LYS A 742      60.000  54.870  67.130  1.00  0.00           C
ATOM   2469  HB1 LYS A 742      60.500  53.930  67.460  1.00  0.00           H
ATOM   2470  HB2 LYS A 742      60.400  55.070  66.120  1.00  0.00           H
ATOM   2471  CG  LYS A 742      58.440  54.680  67.040  1.00  0.00           C
ATOM   2472  HG1 LYS A 742      58.290  53.790  66.380  1.00  0.00           H
ATOM   2473  HG2 LYS A 742      58.030  55.530  66.450  1.00  0.00           H
ATOM   2474  CD  LYS A 742      57.650  54.520  68.400  1.00  0.00           C
ATOM   2475  HD1 LYS A 742      57.990  55.290  69.140  1.00  0.00           H
ATOM   2476  HD2 LYS A 742      57.940  53.570  68.920  1.00  0.00           H
ATOM   2477  CE  LYS A 742      56.130  54.620  68.350  1.00  0.00           C
ATOM   2478  HE1 LYS A 742      55.720  54.550  69.380  1.00  0.00           H
ATOM   2479  HE2 LYS A 742      55.660  53.730  67.860  1.00  0.00           H
ATOM   2480  NZ  LYS A 742      55.700  55.890  67.760  1.00  0.00           N
ATOM   2481  HZ1 LYS A 742      56.320  56.680  68.020  1.00  0.00           H
ATOM   2482  HZ2 LYS A 742      54.760  56.010  68.190  1.00  0.00           H
ATOM   2483  HZ3 LYS A 742      55.540  55.860  66.730  1.00  0.00           H
ATOM   2484  C   LYS A 742      61.850  56.050  68.240  1.00  0.00           C
ATOM   2485  O   LYS A 742      62.120  55.870  69.420  1.00  0.00           O
ATOM   2486  N   LEU A 743      62.810  56.310  67.300  1.00  0.00           N
ATOM   2487  HN  LEU A 743      62.550  56.310  66.340  1.00  0.00           H
ATOM   2488  CA  LEU A 743      64.240  56.400  67.550  1.00  0.00           C
ATOM   2489  HA  LEU A 743      64.500  55.430  67.950  1.00  0.00           H
ATOM   2490  CB  LEU A 743      65.040  56.670  66.270  1.00  0.00           C
ATOM   2491  HB1 LEU A 743      64.580  57.610  65.910  1.00  0.00           H
ATOM   2492  HB2 LEU A 743      64.730  55.800  65.650  1.00  0.00           H
ATOM   2493  CG  LEU A 743      66.610  56.670  66.370  1.00  0.00           C
ATOM   2494  HG  LEU A 743      66.830  56.390  65.320  1.00  0.00           H
ATOM   2495  CD1 LEU A 743      67.210  58.020  66.530  1.00  0.00           C
ATOM   2496 HD11 LEU A 743      66.820  58.500  67.460  1.00  0.00           H
ATOM   2497 HD12 LEU A 743      66.860  58.710  65.740  1.00  0.00           H
ATOM   2498 HD13 LEU A 743      68.320  58.100  66.580  1.00  0.00           H
ATOM   2499  CD2 LEU A 743      67.250  55.550  67.210  1.00  0.00           C
ATOM   2500 HD21 LEU A 743      67.060  54.570  66.730  1.00  0.00           H
ATOM   2501 HD22 LEU A 743      66.910  55.540  68.270  1.00  0.00           H
ATOM   2502 HD23 LEU A 743      68.330  55.780  67.180  1.00  0.00           H
ATOM   2503  C   LEU A 743      64.600  57.520  68.640  1.00  0.00           C
ATOM   2504  O   LEU A 743      65.530  57.440  69.460  1.00  0.00           O
ATOM   2505  N   PHE A 744      63.930  58.680  68.520  1.00  0.00           N
ATOM   2506  HN  PHE A 744      63.320  58.770  67.740  1.00  0.00           H
ATOM   2507  CA  PHE A 744      64.040  59.820  69.410  1.00  0.00           C
ATOM   2508  HA  PHE A 744      65.070  60.050  69.600  1.00  0.00           H
ATOM   2509  CB  PHE A 744      63.250  61.080  68.930  1.00  0.00           C
ATOM   2510  HB1 PHE A 744      63.350  61.930  69.640  1.00  0.00           H
ATOM   2511  HB2 PHE A 744      62.170  60.840  68.860  1.00  0.00           H
ATOM   2512  CG  PHE A 744      63.720  61.640  67.620  1.00  0.00           C
ATOM   2513  CD1 PHE A 744      64.970  61.280  67.020  1.00  0.00           C
ATOM   2514  HD1 PHE A 744      65.620  60.580  67.520  1.00  0.00           H
ATOM   2515  CE1 PHE A 744      65.410  61.790  65.800  1.00  0.00           C
ATOM   2516  HE1 PHE A 744      66.300  61.460  65.300  1.00  0.00           H
ATOM   2517  CZ  PHE A 744      64.570  62.650  65.150  1.00  0.00           C
ATOM   2518  HZ  PHE A 744      64.890  63.120  64.240  1.00  0.00           H
ATOM   2519  CD2 PHE A 744      62.850  62.400  66.810  1.00  0.00           C
ATOM   2520  HD2 PHE A 744      61.890  62.670  67.220  1.00  0.00           H
ATOM   2521  CE2 PHE A 744      63.260  62.940  65.590  1.00  0.00           C
ATOM   2522  HE2 PHE A 744      62.610  63.660  65.120  1.00  0.00           H
ATOM   2523  C   PHE A 744      63.590  59.430  70.840  1.00  0.00           C
ATOM   2524  O   PHE A 744      64.370  59.690  71.740  1.00  0.00           O
ATOM   2525  N   ASP A 745      62.430  58.810  70.950  1.00  0.00           N
ATOM   2526  HN  ASP A 745      61.780  58.680  70.210  1.00  0.00           H
ATOM   2527  CA  ASP A 745      61.850  58.300  72.270  1.00  0.00           C
ATOM   2528  HA  ASP A 745      61.900  59.080  73.010  1.00  0.00           H
ATOM   2529  CB  ASP A 745      60.490  57.680  72.080  1.00  0.00           C
ATOM   2530  HB1 ASP A 745      59.910  57.140  72.850  1.00  0.00           H
ATOM   2531  HB2 ASP A 745      60.430  57.150  71.100  1.00  0.00           H
ATOM   2532  CG  ASP A 745      59.350  58.650  71.820  1.00  0.00           C
ATOM   2533  OD1 ASP A 745      59.440  59.820  72.220  1.00  0.00           O
ATOM   2534  OD2 ASP A 745      58.300  58.230  71.340  1.00  0.00           O
ATOM   2535  C   ASP A 745      62.700  57.130  72.830  1.00  0.00           C
ATOM   2536  O   ASP A 745      62.970  57.050  73.990  1.00  0.00           O
ATOM   2537  N   LEU A 746      63.130  56.190  71.950  1.00  0.00           N
ATOM   2538  HN  LEU A 746      62.880  56.270  70.990  1.00  0.00           H
ATOM   2539  CA  LEU A 746      64.020  55.100  72.260  1.00  0.00           C
ATOM   2540  HA  LEU A 746      63.450  54.420  72.880  1.00  0.00           H
ATOM   2541  CB  LEU A 746      64.210  54.230  70.980  1.00  0.00           C
ATOM   2542  HB1 LEU A 746      64.510  54.910  70.160  1.00  0.00           H
ATOM   2543  HB2 LEU A 746      63.210  53.840  70.710  1.00  0.00           H
ATOM   2544  CG  LEU A 746      65.280  53.050  71.060  1.00  0.00           C
ATOM   2545  HG  LEU A 746      66.270  53.400  71.410  1.00  0.00           H
ATOM   2546  CD1 LEU A 746      64.680  51.960  71.950  1.00  0.00           C
ATOM   2547 HD11 LEU A 746      63.700  51.630  71.570  1.00  0.00           H
ATOM   2548 HD12 LEU A 746      64.540  52.300  73.000  1.00  0.00           H
ATOM   2549 HD13 LEU A 746      65.380  51.110  72.110  1.00  0.00           H
ATOM   2550  CD2 LEU A 746      65.420  52.530  69.590  1.00  0.00           C
ATOM   2551 HD21 LEU A 746      66.080  53.130  68.940  1.00  0.00           H
ATOM   2552 HD22 LEU A 746      64.430  52.470  69.070  1.00  0.00           H
ATOM   2553 HD23 LEU A 746      65.850  51.510  69.590  1.00  0.00           H
ATOM   2554  C   LEU A 746      65.430  55.470  72.900  1.00  0.00           C
ATOM   2555  O   LEU A 746      65.870  54.920  73.880  1.00  0.00           O
ATOM   2556  N   GLY A 747      66.070  56.550  72.280  1.00  0.00           N
ATOM   2557  HN  GLY A 747      65.620  56.960  71.500  1.00  0.00           H
ATOM   2558  CA  GLY A 747      67.290  57.070  72.790  1.00  0.00           C
ATOM   2559  HA1 GLY A 747      67.850  57.500  71.960  1.00  0.00           H
ATOM   2560  HA2 GLY A 747      67.850  56.220  73.140  1.00  0.00           H
ATOM   2561  C   GLY A 747      67.200  58.110  73.870  1.00  0.00           C
ATOM   2562  O   GLY A 747      68.130  58.310  74.640  1.00  0.00           O
ATOM   2563  N   GLU A 748      66.040  58.850  73.940  1.00  0.00           N
ATOM   2564  HN  GLU A 748      65.400  58.850  73.170  1.00  0.00           H
ATOM   2565  CA  GLU A 748      65.580  59.650  75.120  1.00  0.00           C
ATOM   2566  HA  GLU A 748      66.350  60.390  75.180  1.00  0.00           H
ATOM   2567  CB  GLU A 748      64.230  60.380  74.830  1.00  0.00           C
ATOM   2568  HB1 GLU A 748      63.550  59.720  74.260  1.00  0.00           H
ATOM   2569  HB2 GLU A 748      64.490  61.150  74.060  1.00  0.00           H
ATOM   2570  CG  GLU A 748      63.560  60.890  76.100  1.00  0.00           C
ATOM   2571  HG1 GLU A 748      64.200  61.580  76.680  1.00  0.00           H
ATOM   2572  HG2 GLU A 748      63.400  60.070  76.850  1.00  0.00           H
ATOM   2573  CD  GLU A 748      62.210  61.530  75.870  1.00  0.00           C
ATOM   2574  OE1 GLU A 748      62.020  61.990  74.740  1.00  0.00           O
ATOM   2575  OE2 GLU A 748      61.350  61.520  76.760  1.00  0.00           O
ATOM   2576  C   GLU A 748      65.500  58.860  76.420  1.00  0.00           C
ATOM   2577  O   GLU A 748      66.030  59.150  77.490  1.00  0.00           O
ATOM   2578  N   THR A 749      64.820  57.680  76.390  1.00  0.00           N
ATOM   2579  HN  THR A 749      64.260  57.450  75.590  1.00  0.00           H
ATOM   2580  CA  THR A 749      64.670  56.710  77.500  1.00  0.00           C
ATOM   2581  HA  THR A 749      64.100  57.150  78.310  1.00  0.00           H
ATOM   2582  CB  THR A 749      63.900  55.510  76.990  1.00  0.00           C
ATOM   2583  HB  THR A 749      64.440  55.050  76.140  1.00  0.00           H
ATOM   2584  OG1 THR A 749      62.590  55.920  76.530  1.00  0.00           O
ATOM   2585  HG1 THR A 749      62.830  56.180  75.640  1.00  0.00           H
ATOM   2586  CG2 THR A 749      63.620  54.540  78.140  1.00  0.00           C
ATOM   2587 HG21 THR A 749      63.240  55.150  78.970  1.00  0.00           H
ATOM   2588 HG22 THR A 749      64.500  53.940  78.470  1.00  0.00           H
ATOM   2589 HG23 THR A 749      62.890  53.760  77.840  1.00  0.00           H
ATOM   2590  C   THR A 749      66.000  56.130  77.970  1.00  0.00           C
ATOM   2591  O   THR A 749      66.200  56.130  79.200  1.00  0.00           O
ATOM   2592  N   TYR A 750      66.930  55.640  77.090  1.00  0.00           N
ATOM   2593  HN  TYR A 750      66.770  55.800  76.120  1.00  0.00           H
ATOM   2594  CA  TYR A 750      68.040  54.770  77.400  1.00  0.00           C
ATOM   2595  HA  TYR A 750      67.920  54.550  78.450  1.00  0.00           H
ATOM   2596  CB  TYR A 750      67.940  53.410  76.620  1.00  0.00           C
ATOM   2597  HB1 TYR A 750      68.770  52.690  76.780  1.00  0.00           H
ATOM   2598  HB2 TYR A 750      67.920  53.440  75.510  1.00  0.00           H
ATOM   2599  CG  TYR A 750      66.720  52.600  77.140  1.00  0.00           C
ATOM   2600  CD1 TYR A 750      66.670  52.160  78.430  1.00  0.00           C
ATOM   2601  HD1 TYR A 750      67.540  52.430  79.010  1.00  0.00           H
ATOM   2602  CE1 TYR A 750      65.510  51.530  78.970  1.00  0.00           C
ATOM   2603  HE1 TYR A 750      65.460  51.280  80.020  1.00  0.00           H
ATOM   2604  CZ  TYR A 750      64.590  51.060  78.080  1.00  0.00           C
ATOM   2605  OH  TYR A 750      63.520  50.390  78.670  1.00  0.00           O
ATOM   2606  HH  TYR A 750      62.960  49.990  78.000  1.00  0.00           H
ATOM   2607  CD2 TYR A 750      65.670  52.090  76.270  1.00  0.00           C
ATOM   2608  HD2 TYR A 750      65.780  52.440  75.260  1.00  0.00           H
ATOM   2609  CE2 TYR A 750      64.600  51.350  76.690  1.00  0.00           C
ATOM   2610  HE2 TYR A 750      63.880  50.960  76.000  1.00  0.00           H
ATOM   2611  C   TYR A 750      69.410  55.340  77.200  1.00  0.00           C
ATOM   2612  O   TYR A 750      69.930  55.380  76.070  1.00  0.00           O
ATOM   2613  N   ALA A 751      70.070  55.900  78.270  1.00  0.00           N
ATOM   2614  HN  ALA A 751      69.690  56.000  79.190  1.00  0.00           H
ATOM   2615  CA  ALA A 751      71.290  56.650  78.050  1.00  0.00           C
ATOM   2616  HA  ALA A 751      71.060  57.330  77.240  1.00  0.00           H
ATOM   2617  CB  ALA A 751      71.530  57.410  79.390  1.00  0.00           C
ATOM   2618  HB1 ALA A 751      70.620  57.990  79.670  1.00  0.00           H
ATOM   2619  HB2 ALA A 751      72.420  58.090  79.420  1.00  0.00           H
ATOM   2620  HB3 ALA A 751      71.700  56.660  80.180  1.00  0.00           H
ATOM   2621  C   ALA A 751      72.540  55.840  77.610  1.00  0.00           C
ATOM   2622  O   ALA A 751      73.320  56.270  76.770  1.00  0.00           O
ATOM   2623  N   ASP A 752      72.770  54.670  78.270  1.00  0.00           N
ATOM   2624  HN  ASP A 752      72.110  54.410  78.980  1.00  0.00           H
ATOM   2625  CA  ASP A 752      73.820  53.680  78.010  1.00  0.00           C
ATOM   2626  HA  ASP A 752      74.800  54.080  77.820  1.00  0.00           H
ATOM   2627  CB  ASP A 752      73.890  52.780  79.310  1.00  0.00           C
ATOM   2628  HB1 ASP A 752      74.700  52.020  79.200  1.00  0.00           H
ATOM   2629  HB2 ASP A 752      72.930  52.280  79.520  1.00  0.00           H
ATOM   2630  CG  ASP A 752      74.420  53.700  80.420  1.00  0.00           C
ATOM   2631  OD1 ASP A 752      74.260  53.380  81.580  1.00  0.00           O
ATOM   2632  OD2 ASP A 752      75.120  54.730  80.110  1.00  0.00           O
ATOM   2633  C   ASP A 752      73.630  52.840  76.740  1.00  0.00           C
ATOM   2634  O   ASP A 752      74.710  52.390  76.230  1.00  0.00           O
ATOM   2635  N   VAL A 753      72.320  52.540  76.380  1.00  0.00           N
ATOM   2636  HN  VAL A 753      71.590  52.770  77.020  1.00  0.00           H
ATOM   2637  CA  VAL A 753      72.080  51.680  75.270  1.00  0.00           C
ATOM   2638  HA  VAL A 753      72.980  51.160  75.010  1.00  0.00           H
ATOM   2639  CB  VAL A 753      71.240  50.530  75.650  1.00  0.00           C
ATOM   2640  HB  VAL A 753      70.340  50.870  76.180  1.00  0.00           H
ATOM   2641  CG1 VAL A 753      70.890  49.610  74.410  1.00  0.00           C
ATOM   2642 HG11 VAL A 753      70.300  48.730  74.710  1.00  0.00           H
ATOM   2643 HG12 VAL A 753      71.850  49.340  73.900  1.00  0.00           H
ATOM   2644 HG13 VAL A 753      70.330  50.250  73.700  1.00  0.00           H
ATOM   2645  CG2 VAL A 753      72.140  49.690  76.650  1.00  0.00           C
ATOM   2646 HG21 VAL A 753      73.090  49.380  76.150  1.00  0.00           H
ATOM   2647 HG22 VAL A 753      71.600  48.770  76.970  1.00  0.00           H
ATOM   2648 HG23 VAL A 753      72.400  50.190  77.610  1.00  0.00           H
ATOM   2649  C   VAL A 753      71.600  52.590  74.080  1.00  0.00           C
ATOM   2650  O   VAL A 753      71.280  52.160  73.030  1.00  0.00           O
ATOM   2651  N   LEU A 754      71.570  54.030  74.210  1.00  0.00           N
ATOM   2652  HN  LEU A 754      71.780  54.420  75.110  1.00  0.00           H
ATOM   2653  CA  LEU A 754      71.380  54.830  73.050  1.00  0.00           C
ATOM   2654  HA  LEU A 754      70.470  54.510  72.550  1.00  0.00           H
ATOM   2655  CB  LEU A 754      71.330  56.330  73.610  1.00  0.00           C
ATOM   2656  HB1 LEU A 754      71.930  56.450  74.530  1.00  0.00           H
ATOM   2657  HB2 LEU A 754      70.290  56.540  73.950  1.00  0.00           H
ATOM   2658  CG  LEU A 754      71.600  57.330  72.410  1.00  0.00           C
ATOM   2659  HG  LEU A 754      72.580  57.040  71.980  1.00  0.00           H
ATOM   2660  CD1 LEU A 754      70.430  57.220  71.380  1.00  0.00           C
ATOM   2661 HD11 LEU A 754      69.650  56.480  71.640  1.00  0.00           H
ATOM   2662 HD12 LEU A 754      70.910  56.920  70.430  1.00  0.00           H
ATOM   2663 HD13 LEU A 754      69.990  58.230  71.330  1.00  0.00           H
ATOM   2664  CD2 LEU A 754      71.770  58.770  72.930  1.00  0.00           C
ATOM   2665 HD21 LEU A 754      72.710  58.840  73.490  1.00  0.00           H
ATOM   2666 HD22 LEU A 754      71.060  59.060  73.730  1.00  0.00           H
ATOM   2667 HD23 LEU A 754      71.720  59.550  72.130  1.00  0.00           H
ATOM   2668  C   LEU A 754      72.420  54.630  71.940  1.00  0.00           C
ATOM   2669  O   LEU A 754      71.980  54.480  70.800  1.00  0.00           O
ATOM   2670  N   PHE A 755      73.770  54.560  72.290  1.00  0.00           N
ATOM   2671  HN  PHE A 755      74.040  54.750  73.230  1.00  0.00           H
ATOM   2672  CA  PHE A 755      74.760  54.350  71.260  1.00  0.00           C
ATOM   2673  HA  PHE A 755      74.660  55.280  70.720  1.00  0.00           H
ATOM   2674  CB  PHE A 755      76.190  54.260  72.000  1.00  0.00           C
ATOM   2675  HB1 PHE A 755      76.190  53.500  72.810  1.00  0.00           H
ATOM   2676  HB2 PHE A 755      76.490  55.190  72.510  1.00  0.00           H
ATOM   2677  CG  PHE A 755      77.300  53.890  71.070  1.00  0.00           C
ATOM   2678  CD1 PHE A 755      77.400  54.550  69.860  1.00  0.00           C
ATOM   2679  HD1 PHE A 755      76.710  55.340  69.660  1.00  0.00           H
ATOM   2680  CE1 PHE A 755      78.490  54.190  69.020  1.00  0.00           C
ATOM   2681  HE1 PHE A 755      78.460  54.670  68.050  1.00  0.00           H
ATOM   2682  CZ  PHE A 755      79.390  53.170  69.420  1.00  0.00           C
ATOM   2683  HZ  PHE A 755      80.110  52.860  68.680  1.00  0.00           H
ATOM   2684  CD2 PHE A 755      78.270  53.010  71.530  1.00  0.00           C
ATOM   2685  HD2 PHE A 755      78.180  52.530  72.490  1.00  0.00           H
ATOM   2686  CE2 PHE A 755      79.280  52.620  70.650  1.00  0.00           C
ATOM   2687  HE2 PHE A 755      79.990  51.920  71.050  1.00  0.00           H
ATOM   2688  C   PHE A 755      74.500  53.120  70.350  1.00  0.00           C
ATOM   2689  O   PHE A 755      74.390  53.320  69.170  1.00  0.00           O
ATOM   2690  N   TRP A 756      74.270  51.880  70.960  1.00  0.00           N
ATOM   2691  HN  TRP A 756      74.490  51.770  71.930  1.00  0.00           H
ATOM   2692  CA  TRP A 756      73.910  50.730  70.230  1.00  0.00           C
ATOM   2693  HA  TRP A 756      74.760  50.440  69.630  1.00  0.00           H
ATOM   2694  CB  TRP A 756      73.810  49.470  71.180  1.00  0.00           C
ATOM   2695  HB1 TRP A 756      73.090  49.640  72.020  1.00  0.00           H
ATOM   2696  HB2 TRP A 756      74.760  49.310  71.730  1.00  0.00           H
ATOM   2697  CG  TRP A 756      73.370  48.120  70.540  1.00  0.00           C
ATOM   2698  CD1 TRP A 756      72.340  47.230  70.960  1.00  0.00           C
ATOM   2699  HD1 TRP A 756      71.710  47.360  71.820  1.00  0.00           H
ATOM   2700  NE1 TRP A 756      72.450  46.190  70.140  1.00  0.00           N
ATOM   2701  HE1 TRP A 756      71.980  45.330  70.230  1.00  0.00           H
ATOM   2702  CE2 TRP A 756      73.560  46.290  69.330  1.00  0.00           C
ATOM   2703  CD2 TRP A 756      74.180  47.500  69.570  1.00  0.00           C
ATOM   2704  CE3 TRP A 756      75.380  47.880  68.870  1.00  0.00           C
ATOM   2705  HE3 TRP A 756      75.730  48.890  68.960  1.00  0.00           H
ATOM   2706  CZ3 TRP A 756      75.920  46.900  67.980  1.00  0.00           C
ATOM   2707  HZ3 TRP A 756      76.690  47.130  67.260  1.00  0.00           H
ATOM   2708  CZ2 TRP A 756      74.060  45.340  68.450  1.00  0.00           C
ATOM   2709  HZ2 TRP A 756      73.610  44.370  68.340  1.00  0.00           H
ATOM   2710  CH2 TRP A 756      75.260  45.660  67.820  1.00  0.00           C
ATOM   2711  HH2 TRP A 756      75.590  44.960  67.080  1.00  0.00           H
ATOM   2712  C   TRP A 756      72.690  50.860  69.310  1.00  0.00           C
ATOM   2713  O   TRP A 756      72.580  50.410  68.200  1.00  0.00           O
ATOM   2714  N   CYS A 757      71.620  51.540  69.760  1.00  0.00           N
ATOM   2715  HN  CYS A 757      71.760  52.160  70.550  1.00  0.00           H
ATOM   2716  CA  CYS A 757      70.270  51.620  69.190  1.00  0.00           C
ATOM   2717  HA  CYS A 757      70.010  50.590  68.970  1.00  0.00           H
ATOM   2718  CB  CYS A 757      69.300  52.260  70.220  1.00  0.00           C
ATOM   2719  HB1 CYS A 757      68.370  52.570  69.690  1.00  0.00           H
ATOM   2720  HB2 CYS A 757      69.750  53.140  70.740  1.00  0.00           H
ATOM   2721  SG  CYS A 757      68.740  51.190  71.580  1.00  0.00           S
ATOM   2722  HG1 CYS A 757      69.760  51.210  72.420  1.00  0.00           H
ATOM   2723  C   CYS A 757      70.340  52.310  67.850  1.00  0.00           C
ATOM   2724  O   CYS A 757      69.540  52.050  66.880  1.00  0.00           O
ATOM   2725  N   VAL A 758      71.200  53.330  67.770  1.00  0.00           N
ATOM   2726  HN  VAL A 758      71.800  53.640  68.490  1.00  0.00           H
ATOM   2727  CA  VAL A 758      71.540  54.030  66.530  1.00  0.00           C
ATOM   2728  HA  VAL A 758      70.580  54.410  66.210  1.00  0.00           H
ATOM   2729  CB  VAL A 758      72.320  55.250  66.760  1.00  0.00           C
ATOM   2730  HB  VAL A 758      73.360  54.970  67.030  1.00  0.00           H
ATOM   2731  CG1 VAL A 758      72.410  56.140  65.480  1.00  0.00           C
ATOM   2732 HG11 VAL A 758      72.860  55.640  64.600  1.00  0.00           H
ATOM   2733 HG12 VAL A 758      73.040  57.030  65.750  1.00  0.00           H
ATOM   2734 HG13 VAL A 758      71.390  56.530  65.290  1.00  0.00           H
ATOM   2735  CG2 VAL A 758      71.640  56.090  67.880  1.00  0.00           C
ATOM   2736 HG21 VAL A 758      72.140  57.070  68.040  1.00  0.00           H
ATOM   2737 HG22 VAL A 758      71.570  55.510  68.830  1.00  0.00           H
ATOM   2738 HG23 VAL A 758      70.600  56.350  67.570  1.00  0.00           H
ATOM   2739  C   VAL A 758      72.270  53.200  65.530  1.00  0.00           C
ATOM   2740  O   VAL A 758      71.980  53.280  64.330  1.00  0.00           O
ATOM   2741  N   ILE A 759      73.230  52.380  65.940  1.00  0.00           N
ATOM   2742  HN  ILE A 759      73.290  52.290  66.930  1.00  0.00           H
ATOM   2743  CA  ILE A 759      74.000  51.370  65.170  1.00  0.00           C
ATOM   2744  HA  ILE A 759      74.440  51.800  64.290  1.00  0.00           H
ATOM   2745  CB  ILE A 759      75.110  50.840  66.050  1.00  0.00           C
ATOM   2746  HB  ILE A 759      74.720  50.380  66.980  1.00  0.00           H
ATOM   2747  CG2 ILE A 759      75.920  49.840  65.250  1.00  0.00           C
ATOM   2748 HG21 ILE A 759      75.370  48.890  65.060  1.00  0.00           H
ATOM   2749 HG22 ILE A 759      76.940  49.680  65.660  1.00  0.00           H
ATOM   2750 HG23 ILE A 759      76.140  50.270  64.250  1.00  0.00           H
ATOM   2751  CG1 ILE A 759      76.070  52.000  66.420  1.00  0.00           C
ATOM   2752 HG11 ILE A 759      76.650  51.620  67.290  1.00  0.00           H
ATOM   2753 HG12 ILE A 759      75.490  52.780  66.950  1.00  0.00           H
ATOM   2754  CD  ILE A 759      77.150  52.450  65.380  1.00  0.00           C
ATOM   2755  HD1 ILE A 759      77.880  51.640  65.230  1.00  0.00           H
ATOM   2756  HD2 ILE A 759      77.580  53.380  65.820  1.00  0.00           H
ATOM   2757  HD3 ILE A 759      76.580  52.680  64.460  1.00  0.00           H
ATOM   2758  C   ILE A 759      73.060  50.280  64.580  1.00  0.00           C
ATOM   2759  O   ILE A 759      73.040  49.980  63.400  1.00  0.00           O
ATOM   2760  N   LEU A 760      72.170  49.740  65.400  1.00  0.00           N
ATOM   2761  HN  LEU A 760      72.210  50.080  66.340  1.00  0.00           H
ATOM   2762  CA  LEU A 760      71.160  48.770  64.820  1.00  0.00           C
ATOM   2763  HA  LEU A 760      71.690  47.950  64.340  1.00  0.00           H
ATOM   2764  CB  LEU A 760      70.350  48.140  66.030  1.00  0.00           C
ATOM   2765  HB1 LEU A 760      69.430  47.650  65.670  1.00  0.00           H
ATOM   2766  HB2 LEU A 760      70.110  49.080  66.580  1.00  0.00           H
ATOM   2767  CG  LEU A 760      71.140  47.120  66.860  1.00  0.00           C
ATOM   2768  HG  LEU A 760      71.980  47.630  67.380  1.00  0.00           H
ATOM   2769  CD1 LEU A 760      70.210  46.310  67.830  1.00  0.00           C
ATOM   2770 HD11 LEU A 760      69.720  46.930  68.620  1.00  0.00           H
ATOM   2771 HD12 LEU A 760      70.760  45.500  68.330  1.00  0.00           H
ATOM   2772 HD13 LEU A 760      69.360  45.820  67.320  1.00  0.00           H
ATOM   2773  CD2 LEU A 760      71.580  46.020  65.830  1.00  0.00           C
ATOM   2774 HD21 LEU A 760      70.730  45.700  65.210  1.00  0.00           H
ATOM   2775 HD22 LEU A 760      72.080  45.130  66.300  1.00  0.00           H
ATOM   2776 HD23 LEU A 760      72.390  46.360  65.150  1.00  0.00           H
ATOM   2777  C   LEU A 760      70.170  49.410  63.840  1.00  0.00           C
ATOM   2778  O   LEU A 760      69.880  48.850  62.800  1.00  0.00           O
ATOM   2779  N   PHE A 761      69.760  50.630  64.190  1.00  0.00           N
ATOM   2780  HN  PHE A 761      69.980  51.160  65.010  1.00  0.00           H
ATOM   2781  CA  PHE A 761      68.810  51.300  63.330  1.00  0.00           C
ATOM   2782  HA  PHE A 761      67.960  50.660  63.140  1.00  0.00           H
ATOM   2783  CB  PHE A 761      68.250  52.530  64.130  1.00  0.00           C
ATOM   2784  HB1 PHE A 761      69.110  53.160  64.440  1.00  0.00           H
ATOM   2785  HB2 PHE A 761      67.750  52.210  65.070  1.00  0.00           H
ATOM   2786  CG  PHE A 761      67.300  53.360  63.350  1.00  0.00           C
ATOM   2787  CD1 PHE A 761      65.980  53.110  63.380  1.00  0.00           C
ATOM   2788  HD1 PHE A 761      65.560  52.220  63.840  1.00  0.00           H
ATOM   2789  CE1 PHE A 761      65.030  54.110  63.040  1.00  0.00           C
ATOM   2790  HE1 PHE A 761      63.960  54.000  62.960  1.00  0.00           H
ATOM   2791  CZ  PHE A 761      65.440  55.370  62.610  1.00  0.00           C
ATOM   2792  HZ  PHE A 761      64.700  56.140  62.510  1.00  0.00           H
ATOM   2793  CD2 PHE A 761      67.770  54.630  62.780  1.00  0.00           C
ATOM   2794  HD2 PHE A 761      68.790  54.940  62.890  1.00  0.00           H
ATOM   2795  CE2 PHE A 761      66.820  55.640  62.500  1.00  0.00           C
ATOM   2796  HE2 PHE A 761      67.140  56.650  62.300  1.00  0.00           H
ATOM   2797  C   PHE A 761      69.280  51.650  61.870  1.00  0.00           C
ATOM   2798  O   PHE A 761      68.720  51.170  60.890  1.00  0.00           O
ATOM   2799  N   PHE A 762      70.430  52.370  61.800  1.00  0.00           N
ATOM   2800  HN  PHE A 762      70.910  52.770  62.580  1.00  0.00           H
ATOM   2801  CA  PHE A 762      71.020  52.730  60.600  1.00  0.00           C
ATOM   2802  HA  PHE A 762      70.250  52.950  59.890  1.00  0.00           H
ATOM   2803  CB  PHE A 762      71.770  54.090  60.530  1.00  0.00           C
ATOM   2804  HB1 PHE A 762      72.120  54.140  59.480  1.00  0.00           H
ATOM   2805  HB2 PHE A 762      72.720  54.120  61.100  1.00  0.00           H
ATOM   2806  CG  PHE A 762      70.850  55.320  60.890  1.00  0.00           C
ATOM   2807  CD1 PHE A 762      70.990  56.040  62.070  1.00  0.00           C
ATOM   2808  HD1 PHE A 762      71.590  55.490  62.770  1.00  0.00           H
ATOM   2809  CE1 PHE A 762      70.350  57.210  62.400  1.00  0.00           C
ATOM   2810  HE1 PHE A 762      70.270  57.590  63.410  1.00  0.00           H
ATOM   2811  CZ  PHE A 762      69.340  57.630  61.490  1.00  0.00           C
ATOM   2812  HZ  PHE A 762      68.730  58.490  61.700  1.00  0.00           H
ATOM   2813  CD2 PHE A 762      69.800  55.770  60.030  1.00  0.00           C
ATOM   2814  HD2 PHE A 762      69.580  55.240  59.110  1.00  0.00           H
ATOM   2815  CE2 PHE A 762      69.080  56.920  60.270  1.00  0.00           C
ATOM   2816  HE2 PHE A 762      68.270  57.280  59.660  1.00  0.00           H
ATOM   2817  C   PHE A 762      71.790  51.570  59.950  1.00  0.00           C
ATOM   2818  O   PHE A 762      71.720  51.510  58.730  1.00  0.00           O
ATOM   2819  N   THR A 763      72.380  50.600  60.710  1.00  0.00           N
ATOM   2820  HN  THR A 763      72.310  50.640  61.700  1.00  0.00           H
ATOM   2821  CA  THR A 763      73.100  49.470  60.020  1.00  0.00           C
ATOM   2822  HA  THR A 763      73.670  49.960  59.250  1.00  0.00           H
ATOM   2823  CB  THR A 763      74.220  48.820  60.910  1.00  0.00           C
ATOM   2824  HB  THR A 763      73.680  48.220  61.680  1.00  0.00           H
ATOM   2825  OG1 THR A 763      74.940  49.840  61.520  1.00  0.00           O
ATOM   2826  HG1 THR A 763      74.300  50.250  62.100  1.00  0.00           H
ATOM   2827  CG2 THR A 763      75.220  47.960  60.160  1.00  0.00           C
ATOM   2828 HG21 THR A 763      75.820  47.370  60.880  1.00  0.00           H
ATOM   2829 HG22 THR A 763      75.890  48.620  59.580  1.00  0.00           H
ATOM   2830 HG23 THR A 763      74.670  47.280  59.490  1.00  0.00           H
ATOM   2831  C   THR A 763      72.150  48.530  59.360  1.00  0.00           C
ATOM   2832  O   THR A 763      72.520  48.040  58.290  1.00  0.00           O
ATOM   2833  N   THR A 764      70.880  48.280  59.840  1.00  0.00           N
ATOM   2834  HN  THR A 764      70.630  48.720  60.700  1.00  0.00           H
ATOM   2835  CA  THR A 764      69.840  47.490  59.150  1.00  0.00           C
ATOM   2836  HA  THR A 764      70.220  46.490  59.040  1.00  0.00           H
ATOM   2837  CB  THR A 764      68.490  47.290  59.800  1.00  0.00           C
ATOM   2838  HB  THR A 764      67.860  48.200  59.820  1.00  0.00           H
ATOM   2839  OG1 THR A 764      68.690  46.830  61.170  1.00  0.00           O
ATOM   2840  HG1 THR A 764      69.150  47.510  61.670  1.00  0.00           H
ATOM   2841  CG2 THR A 764      67.710  46.130  59.220  1.00  0.00           C
ATOM   2842 HG21 THR A 764      66.800  45.980  59.830  1.00  0.00           H
ATOM   2843 HG22 THR A 764      68.240  45.150  59.230  1.00  0.00           H
ATOM   2844 HG23 THR A 764      67.280  46.240  58.200  1.00  0.00           H
ATOM   2845  C   THR A 764      69.460  48.100  57.800  1.00  0.00           C
ATOM   2846  O   THR A 764      69.540  47.410  56.780  1.00  0.00           O
ATOM   2847  N   PHE A 765      69.150  49.420  57.780  1.00  0.00           N
ATOM   2848  HN  PHE A 765      69.050  49.890  58.640  1.00  0.00           H
ATOM   2849  CA  PHE A 765      68.850  50.140  56.540  1.00  0.00           C
ATOM   2850  HA  PHE A 765      68.090  49.550  56.060  1.00  0.00           H
ATOM   2851  CB  PHE A 765      68.320  51.570  56.860  1.00  0.00           C
ATOM   2852  HB1 PHE A 765      69.000  52.050  57.610  1.00  0.00           H
ATOM   2853  HB2 PHE A 765      67.300  51.490  57.250  1.00  0.00           H
ATOM   2854  CG  PHE A 765      68.180  52.410  55.640  1.00  0.00           C
ATOM   2855  CD1 PHE A 765      67.540  51.860  54.470  1.00  0.00           C
ATOM   2856  HD1 PHE A 765      67.260  50.820  54.540  1.00  0.00           H
ATOM   2857  CE1 PHE A 765      67.390  52.660  53.280  1.00  0.00           C
ATOM   2858  HE1 PHE A 765      66.960  52.190  52.420  1.00  0.00           H
ATOM   2859  CZ  PHE A 765      67.880  53.970  53.290  1.00  0.00           C
ATOM   2860  HZ  PHE A 765      67.970  54.480  52.340  1.00  0.00           H
ATOM   2861  CD2 PHE A 765      68.530  53.760  55.650  1.00  0.00           C
ATOM   2862  HD2 PHE A 765      68.920  54.280  56.500  1.00  0.00           H
ATOM   2863  CE2 PHE A 765      68.420  54.520  54.450  1.00  0.00           C
ATOM   2864  HE2 PHE A 765      68.820  55.520  54.480  1.00  0.00           H
ATOM   2865  C   PHE A 765      69.980  50.080  55.500  1.00  0.00           C
ATOM   2866  O   PHE A 765      69.680  49.640  54.390  1.00  0.00           O
ATOM   2867  N   PHE A 766      71.210  50.390  55.930  1.00  0.00           N
ATOM   2868  HN  PHE A 766      71.410  50.640  56.880  1.00  0.00           H
ATOM   2869  CA  PHE A 766      72.440  50.320  55.050  1.00  0.00           C
ATOM   2870  HA  PHE A 766      72.110  50.790  54.140  1.00  0.00           H
ATOM   2871  CB  PHE A 766      73.640  51.070  55.610  1.00  0.00           C
ATOM   2872  HB1 PHE A 766      74.580  50.830  55.070  1.00  0.00           H
ATOM   2873  HB2 PHE A 766      73.770  50.620  56.620  1.00  0.00           H
ATOM   2874  CG  PHE A 766      73.420  52.540  55.680  1.00  0.00           C
ATOM   2875  CD1 PHE A 766      72.780  53.240  54.600  1.00  0.00           C
ATOM   2876  HD1 PHE A 766      72.630  52.750  53.660  1.00  0.00           H
ATOM   2877  CE1 PHE A 766      72.540  54.610  54.700  1.00  0.00           C
ATOM   2878  HE1 PHE A 766      72.080  55.090  53.860  1.00  0.00           H
ATOM   2879  CZ  PHE A 766      72.890  55.290  55.880  1.00  0.00           C
ATOM   2880  HZ  PHE A 766      72.570  56.320  55.790  1.00  0.00           H
ATOM   2881  CD2 PHE A 766      73.800  53.320  56.800  1.00  0.00           C
ATOM   2882  HD2 PHE A 766      74.260  52.750  57.600  1.00  0.00           H
ATOM   2883  CE2 PHE A 766      73.540  54.640  56.930  1.00  0.00           C
ATOM   2884  HE2 PHE A 766      73.710  55.210  57.830  1.00  0.00           H
ATOM   2885  C   PHE A 766      72.690  48.840  54.640  1.00  0.00           C
ATOM   2886  O   PHE A 766      72.830  48.630  53.430  1.00  0.00           O
ATOM   2887  N   LEU A 767      72.670  47.870  55.540  1.00  0.00           N
ATOM   2888  HN  LEU A 767      72.500  48.090  56.500  1.00  0.00           H
ATOM   2889  CA  LEU A 767      72.930  46.500  55.120  1.00  0.00           C
ATOM   2890  HA  LEU A 767      73.820  46.450  54.520  1.00  0.00           H
ATOM   2891  CB  LEU A 767      73.270  45.600  56.370  1.00  0.00           C
ATOM   2892  HB1 LEU A 767      72.400  45.720  57.040  1.00  0.00           H
ATOM   2893  HB2 LEU A 767      73.990  46.150  57.010  1.00  0.00           H
ATOM   2894  CG  LEU A 767      73.650  44.090  56.170  1.00  0.00           C
ATOM   2895  HG  LEU A 767      72.760  43.600  55.730  1.00  0.00           H
ATOM   2896  CD1 LEU A 767      74.840  43.850  55.150  1.00  0.00           C
ATOM   2897 HD11 LEU A 767      74.640  44.420  54.220  1.00  0.00           H
ATOM   2898 HD12 LEU A 767      74.890  42.800  54.780  1.00  0.00           H
ATOM   2899 HD13 LEU A 767      75.820  44.210  55.510  1.00  0.00           H
ATOM   2900  CD2 LEU A 767      74.060  43.240  57.420  1.00  0.00           C
ATOM   2901 HD21 LEU A 767      74.430  42.240  57.120  1.00  0.00           H
ATOM   2902 HD22 LEU A 767      73.290  43.220  58.200  1.00  0.00           H
ATOM   2903 HD23 LEU A 767      74.900  43.830  57.870  1.00  0.00           H
ATOM   2904  C   LEU A 767      71.940  45.800  54.110  1.00  0.00           C
ATOM   2905  O   LEU A 767      72.300  45.270  53.050  1.00  0.00           O
ATOM   2906  N   SER A 768      70.630  45.930  54.510  1.00  0.00           N
ATOM   2907  HN  SER A 768      70.420  46.280  55.410  1.00  0.00           H
ATOM   2908  CA  SER A 768      69.470  45.540  53.700  1.00  0.00           C
ATOM   2909  HA  SER A 768      69.450  44.490  53.440  1.00  0.00           H
ATOM   2910  CB  SER A 768      68.020  45.780  54.340  1.00  0.00           C
ATOM   2911  HB1 SER A 768      67.880  45.160  55.240  1.00  0.00           H
ATOM   2912  HB2 SER A 768      67.270  45.530  53.550  1.00  0.00           H
ATOM   2913  OG  SER A 768      67.820  47.120  54.740  1.00  0.00           O
ATOM   2914  HG1 SER A 768      68.310  47.250  55.550  1.00  0.00           H
ATOM   2915  C   SER A 768      69.550  46.250  52.380  1.00  0.00           C
ATOM   2916  O   SER A 768      69.450  45.590  51.380  1.00  0.00           O
ATOM   2917  N   SER A 769      69.880  47.550  52.390  1.00  0.00           N
ATOM   2918  HN  SER A 769      69.920  48.030  53.260  1.00  0.00           H
ATOM   2919  CA  SER A 769      70.320  48.190  51.140  1.00  0.00           C
ATOM   2920  HA  SER A 769      69.430  48.160  50.520  1.00  0.00           H
ATOM   2921  CB  SER A 769      70.580  49.740  51.320  1.00  0.00           C
ATOM   2922  HB1 SER A 769      70.910  50.110  50.320  1.00  0.00           H
ATOM   2923  HB2 SER A 769      71.350  49.850  52.110  1.00  0.00           H
ATOM   2924  OG  SER A 769      69.480  50.510  51.810  1.00  0.00           O
ATOM   2925  HG1 SER A 769      69.310  50.130  52.670  1.00  0.00           H
ATOM   2926  C   SER A 769      71.510  47.670  50.320  1.00  0.00           C
ATOM   2927  O   SER A 769      71.490  47.600  49.110  1.00  0.00           O
ATOM   2928  N   PHE A 770      72.680  47.250  50.910  1.00  0.00           N
ATOM   2929  HN  PHE A 770      72.830  47.400  51.890  1.00  0.00           H
ATOM   2930  CA  PHE A 770      73.800  46.660  50.210  1.00  0.00           C
ATOM   2931  HA  PHE A 770      74.090  47.430  49.510  1.00  0.00           H
ATOM   2932  CB  PHE A 770      75.090  46.430  51.120  1.00  0.00           C
ATOM   2933  HB1 PHE A 770      75.750  45.770  50.520  1.00  0.00           H
ATOM   2934  HB2 PHE A 770      74.850  45.860  52.050  1.00  0.00           H
ATOM   2935  CG  PHE A 770      75.830  47.680  51.540  1.00  0.00           C
ATOM   2936  CD1 PHE A 770      76.330  48.470  50.510  1.00  0.00           C
ATOM   2937  HD1 PHE A 770      76.140  48.180  49.490  1.00  0.00           H
ATOM   2938  CE1 PHE A 770      77.000  49.690  50.730  1.00  0.00           C
ATOM   2939  HE1 PHE A 770      77.320  50.330  49.920  1.00  0.00           H
ATOM   2940  CZ  PHE A 770      77.090  50.140  52.040  1.00  0.00           C
ATOM   2941  HZ  PHE A 770      77.480  51.130  52.240  1.00  0.00           H
ATOM   2942  CD2 PHE A 770      75.960  48.160  52.880  1.00  0.00           C
ATOM   2943  HD2 PHE A 770      75.520  47.640  53.700  1.00  0.00           H
ATOM   2944  CE2 PHE A 770      76.620  49.380  53.120  1.00  0.00           C
ATOM   2945  HE2 PHE A 770      76.720  49.830  54.090  1.00  0.00           H
ATOM   2946  C   PHE A 770      73.550  45.350  49.440  1.00  0.00           C
ATOM   2947  O   PHE A 770      73.980  45.210  48.340  1.00  0.00           O
ATOM   2948  N   LEU A 771      72.790  44.430  50.130  1.00  0.00           N
ATOM   2949  HN  LEU A 771      72.360  44.770  50.960  1.00  0.00           H
ATOM   2950  CA  LEU A 771      72.450  43.070  49.650  1.00  0.00           C
ATOM   2951  HA  LEU A 771      73.300  42.750  49.080  1.00  0.00           H
ATOM   2952  CB  LEU A 771      71.960  42.230  50.820  1.00  0.00           C
ATOM   2953  HB1 LEU A 771      71.730  41.200  50.480  1.00  0.00           H
ATOM   2954  HB2 LEU A 771      71.000  42.570  51.260  1.00  0.00           H
ATOM   2955  CG  LEU A 771      73.060  42.240  51.960  1.00  0.00           C
ATOM   2956  HG  LEU A 771      73.250  43.290  52.280  1.00  0.00           H
ATOM   2957  CD1 LEU A 771      72.580  41.470  53.230  1.00  0.00           C
ATOM   2958 HD11 LEU A 771      72.250  40.440  52.970  1.00  0.00           H
ATOM   2959 HD12 LEU A 771      71.660  42.040  53.510  1.00  0.00           H
ATOM   2960 HD13 LEU A 771      73.440  41.470  53.920  1.00  0.00           H
ATOM   2961  CD2 LEU A 771      74.400  41.610  51.600  1.00  0.00           C
ATOM   2962 HD21 LEU A 771      75.230  41.680  52.330  1.00  0.00           H
ATOM   2963 HD22 LEU A 771      74.820  42.060  50.680  1.00  0.00           H
ATOM   2964 HD23 LEU A 771      74.230  40.520  51.420  1.00  0.00           H
ATOM   2965  C   LEU A 771      71.370  43.170  48.580  1.00  0.00           C
ATOM   2966  O   LEU A 771      71.370  42.330  47.670  1.00  0.00           O
ATOM   2967  N   LYS A 772      70.550  44.240  48.610  1.00  0.00           N
ATOM   2968  HN  LYS A 772      70.560  44.950  49.300  1.00  0.00           H
ATOM   2969  CA  LYS A 772      69.920  44.640  47.420  1.00  0.00           C
ATOM   2970  HA  LYS A 772      69.290  43.870  46.990  1.00  0.00           H
ATOM   2971  CB  LYS A 772      68.780  45.640  47.860  1.00  0.00           C
ATOM   2972  HB1 LYS A 772      69.160  46.430  48.550  1.00  0.00           H
ATOM   2973  HB2 LYS A 772      68.210  45.080  48.620  1.00  0.00           H
ATOM   2974  CG  LYS A 772      67.840  46.260  46.780  1.00  0.00           C
ATOM   2975  HG1 LYS A 772      68.410  46.730  45.960  1.00  0.00           H
ATOM   2976  HG2 LYS A 772      67.190  47.040  47.250  1.00  0.00           H
ATOM   2977  CD  LYS A 772      66.960  45.150  46.120  1.00  0.00           C
ATOM   2978  HD1 LYS A 772      66.280  44.620  46.820  1.00  0.00           H
ATOM   2979  HD2 LYS A 772      67.580  44.400  45.590  1.00  0.00           H
ATOM   2980  CE  LYS A 772      65.950  45.680  45.080  1.00  0.00           C
ATOM   2981  HE1 LYS A 772      65.340  46.520  45.500  1.00  0.00           H
ATOM   2982  HE2 LYS A 772      65.220  44.910  44.780  1.00  0.00           H
ATOM   2983  NZ  LYS A 772      66.540  46.150  43.860  1.00  0.00           N
ATOM   2984  HZ1 LYS A 772      67.410  46.710  43.950  1.00  0.00           H
ATOM   2985  HZ2 LYS A 772      65.780  46.740  43.470  1.00  0.00           H
ATOM   2986  HZ3 LYS A 772      66.640  45.370  43.180  1.00  0.00           H
ATOM   2987  C   LYS A 772      70.730  45.210  46.250  1.00  0.00           C
ATOM   2988  O   LYS A 772      70.350  44.950  45.130  1.00  0.00           O
ATOM   2989  N   GLN A 773      71.800  46.030  46.440  1.00  0.00           N
ATOM   2990  HN  GLN A 773      72.090  46.330  47.350  1.00  0.00           H
ATOM   2991  CA  GLN A 773      72.480  46.590  45.260  1.00  0.00           C
ATOM   2992  HA  GLN A 773      71.720  46.780  44.510  1.00  0.00           H
ATOM   2993  CB  GLN A 773      73.340  47.890  45.520  1.00  0.00           C
ATOM   2994  HB1 GLN A 773      73.650  48.110  44.480  1.00  0.00           H
ATOM   2995  HB2 GLN A 773      74.210  47.640  46.160  1.00  0.00           H
ATOM   2996  CG  GLN A 773      72.690  49.170  46.170  1.00  0.00           C
ATOM   2997  HG1 GLN A 773      73.240  50.010  45.700  1.00  0.00           H
ATOM   2998  HG2 GLN A 773      72.770  49.130  47.280  1.00  0.00           H
ATOM   2999  CD  GLN A 773      71.230  49.280  45.760  1.00  0.00           C
ATOM   3000  OE1 GLN A 773      70.890  49.510  44.600  1.00  0.00           O
ATOM   3001  NE2 GLN A 773      70.330  49.210  46.800  1.00  0.00           N
ATOM   3002 HE21 GLN A 773      69.390  49.290  46.480  1.00  0.00           H
ATOM   3003 HE22 GLN A 773      70.590  48.770  47.680  1.00  0.00           H
ATOM   3004  C   GLN A 773      73.420  45.550  44.600  1.00  0.00           C
ATOM   3005  O   GLN A 773      73.890  45.720  43.430  1.00  0.00           O
ATOM   3006  N   PHE A 774      73.640  44.410  45.340  1.00  0.00           N
ATOM   3007  HN  PHE A 774      73.350  44.410  46.310  1.00  0.00           H
ATOM   3008  CA  PHE A 774      74.450  43.310  44.870  1.00  0.00           C
ATOM   3009  HA  PHE A 774      75.350  43.800  44.540  1.00  0.00           H
ATOM   3010  CB  PHE A 774      74.730  42.320  46.060  1.00  0.00           C
ATOM   3011  HB1 PHE A 774      73.840  41.730  46.330  1.00  0.00           H
ATOM   3012  HB2 PHE A 774      75.180  42.920  46.900  1.00  0.00           H
ATOM   3013  CG  PHE A 774      75.840  41.260  45.740  1.00  0.00           C
ATOM   3014  CD1 PHE A 774      77.190  41.600  45.460  1.00  0.00           C
ATOM   3015  HD1 PHE A 774      77.460  42.620  45.210  1.00  0.00           H
ATOM   3016  CE1 PHE A 774      78.190  40.640  45.340  1.00  0.00           C
ATOM   3017  HE1 PHE A 774      79.220  40.930  45.140  1.00  0.00           H
ATOM   3018  CZ  PHE A 774      77.860  39.270  45.370  1.00  0.00           C
ATOM   3019  HZ  PHE A 774      78.620  38.530  45.210  1.00  0.00           H
ATOM   3020  CD2 PHE A 774      75.520  39.870  45.800  1.00  0.00           C
ATOM   3021  HD2 PHE A 774      74.550  39.590  46.160  1.00  0.00           H
ATOM   3022  CE2 PHE A 774      76.550  38.890  45.610  1.00  0.00           C
ATOM   3023  HE2 PHE A 774      76.300  37.840  45.540  1.00  0.00           H
ATOM   3024  C   PHE A 774      73.780  42.680  43.700  1.00  0.00           C
ATOM   3025  O   PHE A 774      74.440  41.960  42.950  1.00  0.00           O
ATOM   3026  N   LYS A 775      72.560  42.890  43.310  1.00  0.00           N
ATOM   3027  HN  LYS A 775      72.070  43.660  43.710  1.00  0.00           H
ATOM   3028  CA  LYS A 775      71.900  42.210  42.160  1.00  0.00           C
ATOM   3029  HA  LYS A 775      72.130  41.160  42.290  1.00  0.00           H
ATOM   3030  CB  LYS A 775      70.410  42.400  42.020  1.00  0.00           C
ATOM   3031  HB1 LYS A 775      70.370  43.510  42.110  1.00  0.00           H
ATOM   3032  HB2 LYS A 775      69.830  42.050  42.910  1.00  0.00           H
ATOM   3033  CG  LYS A 775      69.710  41.800  40.790  1.00  0.00           C
ATOM   3034  HG1 LYS A 775      70.190  42.160  39.860  1.00  0.00           H
ATOM   3035  HG2 LYS A 775      68.690  42.240  40.750  1.00  0.00           H
ATOM   3036  CD  LYS A 775      69.490  40.250  40.720  1.00  0.00           C
ATOM   3037  HD1 LYS A 775      69.070  39.840  41.660  1.00  0.00           H
ATOM   3038  HD2 LYS A 775      70.440  39.710  40.480  1.00  0.00           H
ATOM   3039  CE  LYS A 775      68.640  39.840  39.550  1.00  0.00           C
ATOM   3040  HE1 LYS A 775      69.120  39.930  38.550  1.00  0.00           H
ATOM   3041  HE2 LYS A 775      67.730  40.460  39.620  1.00  0.00           H
ATOM   3042  NZ  LYS A 775      68.110  38.470  39.660  1.00  0.00           N
ATOM   3043  HZ1 LYS A 775      67.550  38.230  38.820  1.00  0.00           H
ATOM   3044  HZ2 LYS A 775      67.420  38.360  40.450  1.00  0.00           H
ATOM   3045  HZ3 LYS A 775      68.820  37.730  39.830  1.00  0.00           H
ATOM   3046  C   LYS A 775      72.580  42.370  40.760  1.00  0.00           C
ATOM   3047  O   LYS A 775      72.740  41.450  40.030  1.00  0.00           O
ATOM   3048  N   THR A 776      73.060  43.590  40.530  1.00  0.00           N
ATOM   3049  HN  THR A 776      72.940  44.310  41.220  1.00  0.00           H
ATOM   3050  CA  THR A 776      73.530  44.070  39.170  1.00  0.00           C
ATOM   3051  HA  THR A 776      73.310  43.290  38.450  1.00  0.00           H
ATOM   3052  CB  THR A 776      72.750  45.350  38.790  1.00  0.00           C
ATOM   3053  HB  THR A 776      73.210  45.950  37.970  1.00  0.00           H
ATOM   3054  OG1 THR A 776      72.550  46.190  39.960  1.00  0.00           O
ATOM   3055  HG1 THR A 776      72.260  46.970  39.480  1.00  0.00           H
ATOM   3056  CG2 THR A 776      71.330  44.950  38.280  1.00  0.00           C
ATOM   3057 HG21 THR A 776      70.640  45.740  37.900  1.00  0.00           H
ATOM   3058 HG22 THR A 776      70.810  44.340  39.040  1.00  0.00           H
ATOM   3059 HG23 THR A 776      71.450  44.220  37.440  1.00  0.00           H
ATOM   3060  C   THR A 776      75.010  44.280  38.980  1.00  0.00           C
ATOM   3061  O   THR A 776      75.410  44.420  37.860  1.00  0.00           O
ATOM   3062  N   LYS A 777      75.930  44.080  39.990  1.00  0.00           N
ATOM   3063  HN  LYS A 777      75.660  43.870  40.920  1.00  0.00           H
ATOM   3064  CA  LYS A 777      77.310  44.550  39.910  1.00  0.00           C
ATOM   3065  HA  LYS A 777      77.370  45.350  39.180  1.00  0.00           H
ATOM   3066  CB  LYS A 777      77.810  45.000  41.360  1.00  0.00           C
ATOM   3067  HB1 LYS A 777      78.860  45.400  41.250  1.00  0.00           H
ATOM   3068  HB2 LYS A 777      77.800  44.230  42.160  1.00  0.00           H
ATOM   3069  CG  LYS A 777      77.020  46.210  41.810  1.00  0.00           C
ATOM   3070  HG1 LYS A 777      76.040  45.910  42.230  1.00  0.00           H
ATOM   3071  HG2 LYS A 777      77.030  46.910  40.960  1.00  0.00           H
ATOM   3072  CD  LYS A 777      77.640  46.890  43.060  1.00  0.00           C
ATOM   3073  HD1 LYS A 777      78.740  46.970  42.960  1.00  0.00           H
ATOM   3074  HD2 LYS A 777      77.560  46.260  43.970  1.00  0.00           H
ATOM   3075  CE  LYS A 777      77.000  48.200  43.400  1.00  0.00           C
ATOM   3076  HE1 LYS A 777      77.560  48.790  44.150  1.00  0.00           H
ATOM   3077  HE2 LYS A 777      75.920  48.070  43.640  1.00  0.00           H
ATOM   3078  NZ  LYS A 777      77.000  49.150  42.180  1.00  0.00           N
ATOM   3079  HZ1 LYS A 777      77.930  48.980  41.760  1.00  0.00           H
ATOM   3080  HZ2 LYS A 777      76.890  50.150  42.450  1.00  0.00           H
ATOM   3081  HZ3 LYS A 777      76.210  48.920  41.550  1.00  0.00           H
ATOM   3082  C   LYS A 777      78.190  43.460  39.200  1.00  0.00           C
ATOM   3083  O   LYS A 777      77.670  42.510  38.610  1.00  0.00           O
ATOM   3084  N   ARG A 778      79.470  43.690  39.040  1.00  0.00           N
ATOM   3085  HN  ARG A 778      79.930  44.490  39.400  1.00  0.00           H
ATOM   3086  CA  ARG A 778      80.330  42.740  38.340  1.00  0.00           C
ATOM   3087  HA  ARG A 778      79.810  42.520  37.410  1.00  0.00           H
ATOM   3088  CB  ARG A 778      81.800  43.320  37.990  1.00  0.00           C
ATOM   3089  HB1 ARG A 778      82.530  42.520  37.760  1.00  0.00           H
ATOM   3090  HB2 ARG A 778      82.290  43.870  38.830  1.00  0.00           H
ATOM   3091  CG  ARG A 778      81.650  44.290  36.790  1.00  0.00           C
ATOM   3092  HG1 ARG A 778      82.590  44.880  36.720  1.00  0.00           H
ATOM   3093  HG2 ARG A 778      80.840  45.000  37.070  1.00  0.00           H
ATOM   3094  CD  ARG A 778      81.550  43.760  35.390  1.00  0.00           C
ATOM   3095  HD1 ARG A 778      81.520  44.680  34.770  1.00  0.00           H
ATOM   3096  HD2 ARG A 778      80.590  43.220  35.320  1.00  0.00           H
ATOM   3097  NE  ARG A 778      82.740  42.880  35.030  1.00  0.00           N
ATOM   3098  HE  ARG A 778      83.650  43.210  35.310  1.00  0.00           H
ATOM   3099  CZ  ARG A 778      82.670  42.240  33.900  1.00  0.00           C
ATOM   3100  NH1 ARG A 778      81.590  42.200  33.100  1.00  0.00           N
ATOM   3101 HH11 ARG A 778      80.730  42.240  33.620  1.00  0.00           H
ATOM   3102 HH12 ARG A 778      81.590  41.710  32.240  1.00  0.00           H
ATOM   3103  NH2 ARG A 778      83.810  41.710  33.390  1.00  0.00           N
ATOM   3104 HH21 ARG A 778      84.510  41.430  34.050  1.00  0.00           H
ATOM   3105 HH22 ARG A 778      83.590  41.280  32.510  1.00  0.00           H
ATOM   3106  C   ARG A 778      80.460  41.360  38.920  1.00  0.00           C
ATOM   3107  O   ARG A 778      80.260  41.170  40.100  1.00  0.00           O
ATOM   3108  N   TYR A 779      80.950  40.380  38.100  1.00  0.00           N
ATOM   3109  HN  TYR A 779      80.920  40.460  37.110  1.00  0.00           H
ATOM   3110  CA  TYR A 779      81.770  39.220  38.470  1.00  0.00           C
ATOM   3111  HA  TYR A 779      82.150  38.810  37.540  1.00  0.00           H
ATOM   3112  CB  TYR A 779      83.010  39.720  39.240  1.00  0.00           C
ATOM   3113  HB1 TYR A 779      82.730  40.240  40.180  1.00  0.00           H
ATOM   3114  HB2 TYR A 779      83.500  40.390  38.500  1.00  0.00           H
ATOM   3115  CG  TYR A 779      83.970  38.510  39.480  1.00  0.00           C
ATOM   3116  CD1 TYR A 779      84.730  37.880  38.480  1.00  0.00           C
ATOM   3117  HD1 TYR A 779      84.670  38.190  37.450  1.00  0.00           H
ATOM   3118  CE1 TYR A 779      85.530  36.820  38.770  1.00  0.00           C
ATOM   3119  HE1 TYR A 779      86.110  36.290  38.030  1.00  0.00           H
ATOM   3120  CZ  TYR A 779      85.550  36.310  40.090  1.00  0.00           C
ATOM   3121  OH  TYR A 779      86.430  35.340  40.390  1.00  0.00           O
ATOM   3122  HH  TYR A 779      86.700  35.090  39.500  1.00  0.00           H
ATOM   3123  CD2 TYR A 779      84.070  38.060  40.740  1.00  0.00           C
ATOM   3124  HD2 TYR A 779      83.580  38.620  41.530  1.00  0.00           H
ATOM   3125  CE2 TYR A 779      84.890  36.990  41.030  1.00  0.00           C
ATOM   3126  HE2 TYR A 779      84.860  36.550  42.020  1.00  0.00           H
ATOM   3127  C   TYR A 779      81.060  38.040  39.090  1.00  0.00           C
ATOM   3128  O   TYR A 779      80.930  36.940  38.510  1.00  0.00           O
ATOM   3129  N   PHE A 780      80.430  38.230  40.290  1.00  0.00           N
ATOM   3130  HN  PHE A 780      80.470  39.110  40.760  1.00  0.00           H
ATOM   3131  CA  PHE A 780      80.040  37.090  41.120  1.00  0.00           C
ATOM   3132  HA  PHE A 780      80.980  36.550  41.120  1.00  0.00           H
ATOM   3133  CB  PHE A 780      79.710  37.430  42.550  1.00  0.00           C
ATOM   3134  HB1 PHE A 780      79.300  36.570  43.130  1.00  0.00           H
ATOM   3135  HB2 PHE A 780      78.980  38.260  42.560  1.00  0.00           H
ATOM   3136  CG  PHE A 780      80.840  38.030  43.360  1.00  0.00           C
ATOM   3137  CD1 PHE A 780      81.530  37.200  44.280  1.00  0.00           C
ATOM   3138  HD1 PHE A 780      81.280  36.160  44.420  1.00  0.00           H
ATOM   3139  CE1 PHE A 780      82.470  37.730  45.170  1.00  0.00           C
ATOM   3140  HE1 PHE A 780      82.920  37.100  45.930  1.00  0.00           H
ATOM   3141  CZ  PHE A 780      82.800  39.140  45.060  1.00  0.00           C
ATOM   3142  HZ  PHE A 780      83.550  39.600  45.690  1.00  0.00           H
ATOM   3143  CD2 PHE A 780      81.140  39.370  43.260  1.00  0.00           C
ATOM   3144  HD2 PHE A 780      80.670  40.090  42.580  1.00  0.00           H
ATOM   3145  CE2 PHE A 780      82.100  39.930  44.190  1.00  0.00           C
ATOM   3146  HE2 PHE A 780      82.330  40.980  44.180  1.00  0.00           H
ATOM   3147  C   PHE A 780      79.000  36.210  40.450  1.00  0.00           C
ATOM   3148  O   PHE A 780      78.270  36.870  39.690  1.00  0.00           O
ATOM   3149  N   PRO A 781      78.940  34.900  40.620  1.00  0.00           N
ATOM   3150  CD  PRO A 781      79.910  34.000  41.290  1.00  0.00           C
ATOM   3151  HD1 PRO A 781      79.610  34.180  42.350  1.00  0.00           H
ATOM   3152  HD2 PRO A 781      80.940  34.360  41.090  1.00  0.00           H
ATOM   3153  CA  PRO A 781      77.910  34.170  39.950  1.00  0.00           C
ATOM   3154  HA  PRO A 781      78.140  34.270  38.900  1.00  0.00           H
ATOM   3155  CB  PRO A 781      78.120  32.710  40.490  1.00  0.00           C
ATOM   3156  HB1 PRO A 781      77.740  31.930  39.810  1.00  0.00           H
ATOM   3157  HB2 PRO A 781      77.540  32.600  41.430  1.00  0.00           H
ATOM   3158  CG  PRO A 781      79.590  32.610  40.810  1.00  0.00           C
ATOM   3159  HG1 PRO A 781      79.670  31.790  41.560  1.00  0.00           H
ATOM   3160  HG2 PRO A 781      80.300  32.330  40.010  1.00  0.00           H
ATOM   3161  C   PRO A 781      76.430  34.620  40.180  1.00  0.00           C
ATOM   3162  O   PRO A 781      76.050  35.070  41.220  1.00  0.00           O
ATOM   3163  N   THR A 782      75.540  34.440  39.190  1.00  0.00           N
ATOM   3164  HN  THR A 782      75.850  33.810  38.480  1.00  0.00           H
ATOM   3165  CA  THR A 782      74.220  34.980  39.000  1.00  0.00           C
ATOM   3166  HA  THR A 782      74.350  36.000  39.350  1.00  0.00           H
ATOM   3167  CB  THR A 782      73.700  35.100  37.570  1.00  0.00           C
ATOM   3168  HB  THR A 782      72.620  35.360  37.610  1.00  0.00           H
ATOM   3169  OG1 THR A 782      73.820  33.880  36.890  1.00  0.00           O
ATOM   3170  HG1 THR A 782      73.120  33.270  37.120  1.00  0.00           H
ATOM   3171  CG2 THR A 782      74.490  36.210  36.800  1.00  0.00           C
ATOM   3172 HG21 THR A 782      74.090  36.230  35.760  1.00  0.00           H
ATOM   3173 HG22 THR A 782      75.600  36.100  36.750  1.00  0.00           H
ATOM   3174 HG23 THR A 782      74.220  37.190  37.230  1.00  0.00           H
ATOM   3175  C   THR A 782      73.100  34.420  39.880  1.00  0.00           C
ATOM   3176  O   THR A 782      72.320  35.230  40.400  1.00  0.00           O
ATOM   3177  N   LYS A 783      72.900  33.080  40.000  1.00  0.00           N
ATOM   3178  HN  LYS A 783      73.540  32.450  39.560  1.00  0.00           H
ATOM   3179  CA  LYS A 783      71.960  32.420  40.880  1.00  0.00           C
ATOM   3180  HA  LYS A 783      70.950  32.690  40.610  1.00  0.00           H
ATOM   3181  CB  LYS A 783      72.090  30.890  40.870  1.00  0.00           C
ATOM   3182  HB1 LYS A 783      73.140  30.630  41.110  1.00  0.00           H
ATOM   3183  HB2 LYS A 783      71.870  30.680  39.800  1.00  0.00           H
ATOM   3184  CG  LYS A 783      71.100  30.040  41.810  1.00  0.00           C
ATOM   3185  HG1 LYS A 783      71.360  30.030  42.890  1.00  0.00           H
ATOM   3186  HG2 LYS A 783      71.260  28.990  41.510  1.00  0.00           H
ATOM   3187  CD  LYS A 783      69.640  30.450  41.440  1.00  0.00           C
ATOM   3188  HD1 LYS A 783      69.680  30.630  40.340  1.00  0.00           H
ATOM   3189  HD2 LYS A 783      69.280  31.360  41.950  1.00  0.00           H
ATOM   3190  CE  LYS A 783      68.560  29.400  41.690  1.00  0.00           C
ATOM   3191  HE1 LYS A 783      68.330  29.290  42.770  1.00  0.00           H
ATOM   3192  HE2 LYS A 783      68.910  28.410  41.310  1.00  0.00           H
ATOM   3193  NZ  LYS A 783      67.350  29.840  40.930  1.00  0.00           N
ATOM   3194  HZ1 LYS A 783      66.690  30.390  41.530  1.00  0.00           H
ATOM   3195  HZ2 LYS A 783      66.830  29.060  40.490  1.00  0.00           H
ATOM   3196  HZ3 LYS A 783      67.580  30.390  40.080  1.00  0.00           H
ATOM   3197  C   LYS A 783      72.090  32.870  42.380  1.00  0.00           C
ATOM   3198  O   LYS A 783      71.210  33.440  43.010  1.00  0.00           O
ATOM   3199  N   VAL A 784      73.330  32.810  42.930  1.00  0.00           N
ATOM   3200  HN  VAL A 784      73.980  32.290  42.380  1.00  0.00           H
ATOM   3201  CA  VAL A 784      73.670  33.170  44.310  1.00  0.00           C
ATOM   3202  HA  VAL A 784      72.960  32.640  44.920  1.00  0.00           H
ATOM   3203  CB  VAL A 784      74.950  32.620  44.810  1.00  0.00           C
ATOM   3204  HB  VAL A 784      75.020  31.540  44.570  1.00  0.00           H
ATOM   3205  CG1 VAL A 784      76.160  33.360  44.150  1.00  0.00           C
ATOM   3206 HG11 VAL A 784      76.270  34.410  44.510  1.00  0.00           H
ATOM   3207 HG12 VAL A 784      75.970  33.450  43.050  1.00  0.00           H
ATOM   3208 HG13 VAL A 784      77.100  32.790  44.280  1.00  0.00           H
ATOM   3209  CG2 VAL A 784      74.910  32.690  46.360  1.00  0.00           C
ATOM   3210 HG21 VAL A 784      74.090  32.060  46.730  1.00  0.00           H
ATOM   3211 HG22 VAL A 784      74.790  33.740  46.730  1.00  0.00           H
ATOM   3212 HG23 VAL A 784      75.840  32.170  46.650  1.00  0.00           H
ATOM   3213  C   VAL A 784      73.420  34.640  44.600  1.00  0.00           C
ATOM   3214  O   VAL A 784      72.860  35.080  45.590  1.00  0.00           O
ATOM   3215  N   ARG A 785      73.790  35.520  43.720  1.00  0.00           N
ATOM   3216  HN  ARG A 785      74.190  35.170  42.880  1.00  0.00           H
ATOM   3217  CA  ARG A 785      73.560  37.000  43.980  1.00  0.00           C
ATOM   3218  HA  ARG A 785      73.790  37.180  45.020  1.00  0.00           H
ATOM   3219  CB  ARG A 785      74.530  37.730  43.020  1.00  0.00           C
ATOM   3220  HB1 ARG A 785      75.500  37.220  43.150  1.00  0.00           H
ATOM   3221  HB2 ARG A 785      74.580  38.690  43.580  1.00  0.00           H
ATOM   3222  CG  ARG A 785      74.160  37.970  41.570  1.00  0.00           C
ATOM   3223  HG1 ARG A 785      73.280  38.620  41.360  1.00  0.00           H
ATOM   3224  HG2 ARG A 785      73.810  37.050  41.060  1.00  0.00           H
ATOM   3225  CD  ARG A 785      75.350  38.530  40.690  1.00  0.00           C
ATOM   3226  HD1 ARG A 785      75.060  38.550  39.620  1.00  0.00           H
ATOM   3227  HD2 ARG A 785      76.280  37.910  40.770  1.00  0.00           H
ATOM   3228  NE  ARG A 785      75.650  39.910  41.260  1.00  0.00           N
ATOM   3229  HE  ARG A 785      74.990  40.490  41.740  1.00  0.00           H
ATOM   3230  CZ  ARG A 785      76.860  40.490  41.260  1.00  0.00           C
ATOM   3231  NH1 ARG A 785      77.870  40.010  40.540  1.00  0.00           N
ATOM   3232 HH11 ARG A 785      78.700  40.570  40.510  1.00  0.00           H
ATOM   3233 HH12 ARG A 785      77.630  39.350  39.820  1.00  0.00           H
ATOM   3234  NH2 ARG A 785      76.960  41.570  41.970  1.00  0.00           N
ATOM   3235 HH21 ARG A 785      76.200  41.790  42.560  1.00  0.00           H
ATOM   3236 HH22 ARG A 785      77.900  41.830  42.220  1.00  0.00           H
ATOM   3237  C   ARG A 785      72.070  37.310  43.730  1.00  0.00           C
ATOM   3238  O   ARG A 785      71.620  38.250  44.400  1.00  0.00           O
ATOM   3239  N   SER A 786      71.330  36.630  42.840  1.00  0.00           N
ATOM   3240  HN  SER A 786      71.790  35.940  42.290  1.00  0.00           H
ATOM   3241  CA  SER A 786      69.900  36.730  42.700  1.00  0.00           C
ATOM   3242  HA  SER A 786      69.580  37.710  42.380  1.00  0.00           H
ATOM   3243  CB  SER A 786      69.330  35.800  41.610  1.00  0.00           C
ATOM   3244  HB1 SER A 786      68.230  35.810  41.500  1.00  0.00           H
ATOM   3245  HB2 SER A 786      69.600  34.750  41.840  1.00  0.00           H
ATOM   3246  OG  SER A 786      69.870  36.180  40.340  1.00  0.00           O
ATOM   3247  HG1 SER A 786      70.770  35.850  40.320  1.00  0.00           H
ATOM   3248  C   SER A 786      69.280  36.270  44.080  1.00  0.00           C
ATOM   3249  O   SER A 786      68.400  36.930  44.610  1.00  0.00           O
ATOM   3250  N   THR A 787      69.790  35.150  44.580  1.00  0.00           N
ATOM   3251  HN  THR A 787      70.530  34.720  44.060  1.00  0.00           H
ATOM   3252  CA  THR A 787      69.220  34.650  45.830  1.00  0.00           C
ATOM   3253  HA  THR A 787      68.140  34.560  45.750  1.00  0.00           H
ATOM   3254  CB  THR A 787      69.840  33.260  46.110  1.00  0.00           C
ATOM   3255  HB  THR A 787      70.920  33.400  46.350  1.00  0.00           H
ATOM   3256  OG1 THR A 787      69.770  32.290  45.060  1.00  0.00           O
ATOM   3257  HG1 THR A 787      70.040  32.770  44.280  1.00  0.00           H
ATOM   3258  CG2 THR A 787      69.090  32.620  47.290  1.00  0.00           C
ATOM   3259 HG21 THR A 787      68.020  32.480  47.060  1.00  0.00           H
ATOM   3260 HG22 THR A 787      69.310  33.240  48.180  1.00  0.00           H
ATOM   3261 HG23 THR A 787      69.540  31.620  47.490  1.00  0.00           H
ATOM   3262  C   THR A 787      69.450  35.570  47.000  1.00  0.00           C
ATOM   3263  O   THR A 787      68.570  35.820  47.850  1.00  0.00           O
ATOM   3264  N   ILE A 788      70.660  36.050  47.130  1.00  0.00           N
ATOM   3265  HN  ILE A 788      71.410  35.920  46.480  1.00  0.00           H
ATOM   3266  CA  ILE A 788      70.960  37.150  48.160  1.00  0.00           C
ATOM   3267  HA  ILE A 788      70.760  36.650  49.090  1.00  0.00           H
ATOM   3268  CB  ILE A 788      72.520  37.410  48.270  1.00  0.00           C
ATOM   3269  HB  ILE A 788      72.930  37.580  47.250  1.00  0.00           H
ATOM   3270  CG2 ILE A 788      72.830  38.640  49.240  1.00  0.00           C
ATOM   3271 HG21 ILE A 788      72.640  39.610  48.720  1.00  0.00           H
ATOM   3272 HG22 ILE A 788      73.890  38.740  49.540  1.00  0.00           H
ATOM   3273 HG23 ILE A 788      72.160  38.630  50.120  1.00  0.00           H
ATOM   3274  CG1 ILE A 788      73.200  36.140  48.800  1.00  0.00           C
ATOM   3275 HG11 ILE A 788      72.900  35.330  48.090  1.00  0.00           H
ATOM   3276 HG12 ILE A 788      72.780  35.930  49.800  1.00  0.00           H
ATOM   3277  CD  ILE A 788      74.730  36.180  48.940  1.00  0.00           C
ATOM   3278  HD1 ILE A 788      75.210  36.710  48.090  1.00  0.00           H
ATOM   3279  HD2 ILE A 788      75.060  35.110  48.910  1.00  0.00           H
ATOM   3280  HD3 ILE A 788      74.980  36.660  49.920  1.00  0.00           H
ATOM   3281  C   ILE A 788      70.130  38.470  48.050  1.00  0.00           C
ATOM   3282  O   ILE A 788      69.730  39.100  49.030  1.00  0.00           O
ATOM   3283  N   SER A 789      69.880  38.890  46.770  1.00  0.00           N
ATOM   3284  HN  SER A 789      70.220  38.510  45.910  1.00  0.00           H
ATOM   3285  CA  SER A 789      69.060  40.050  46.570  1.00  0.00           C
ATOM   3286  HA  SER A 789      69.360  40.790  47.300  1.00  0.00           H
ATOM   3287  CB  SER A 789      69.230  40.580  45.050  1.00  0.00           C
ATOM   3288  HB1 SER A 789      69.200  39.710  44.380  1.00  0.00           H
ATOM   3289  HB2 SER A 789      70.250  41.000  44.870  1.00  0.00           H
ATOM   3290  OG  SER A 789      68.170  41.530  44.690  1.00  0.00           O
ATOM   3291  HG1 SER A 789      67.330  41.090  44.880  1.00  0.00           H
ATOM   3292  C   SER A 789      67.610  39.740  46.930  1.00  0.00           C
ATOM   3293  O   SER A 789      66.940  40.590  47.490  1.00  0.00           O
ATOM   3294  N   ASP A 790      67.130  38.490  46.760  1.00  0.00           N
ATOM   3295  HN  ASP A 790      67.610  37.830  46.190  1.00  0.00           H
ATOM   3296  CA  ASP A 790      65.830  38.010  47.080  1.00  0.00           C
ATOM   3297  HA  ASP A 790      65.120  38.730  46.720  1.00  0.00           H
ATOM   3298  CB  ASP A 790      65.490  36.670  46.400  1.00  0.00           C
ATOM   3299  HB1 ASP A 790      64.410  36.460  46.570  1.00  0.00           H
ATOM   3300  HB2 ASP A 790      66.050  35.790  46.790  1.00  0.00           H
ATOM   3301  CG  ASP A 790      65.610  36.620  44.970  1.00  0.00           C
ATOM   3302  OD1 ASP A 790      65.600  37.710  44.310  1.00  0.00           O
ATOM   3303  OD2 ASP A 790      65.630  35.450  44.380  1.00  0.00           O
ATOM   3304  C   ASP A 790      65.520  37.900  48.520  1.00  0.00           C
ATOM   3305  O   ASP A 790      64.450  38.240  49.090  1.00  0.00           O
ATOM   3306  N   PHE A 791      66.520  37.430  49.400  1.00  0.00           N
ATOM   3307  HN  PHE A 791      67.430  37.200  49.080  1.00  0.00           H
ATOM   3308  CA  PHE A 791      66.290  37.140  50.820  1.00  0.00           C
ATOM   3309  HA  PHE A 791      65.220  37.250  50.980  1.00  0.00           H
ATOM   3310  CB  PHE A 791      66.860  35.710  51.250  1.00  0.00           C
ATOM   3311  HB1 PHE A 791      67.040  35.610  52.340  1.00  0.00           H
ATOM   3312  HB2 PHE A 791      67.840  35.560  50.750  1.00  0.00           H
ATOM   3313  CG  PHE A 791      66.030  34.520  50.760  1.00  0.00           C
ATOM   3314  CD1 PHE A 791      66.360  33.800  49.620  1.00  0.00           C
ATOM   3315  HD1 PHE A 791      67.150  34.070  48.930  1.00  0.00           H
ATOM   3316  CE1 PHE A 791      65.770  32.540  49.350  1.00  0.00           C
ATOM   3317  HE1 PHE A 791      66.100  32.010  48.470  1.00  0.00           H
ATOM   3318  CZ  PHE A 791      64.730  32.020  50.170  1.00  0.00           C
ATOM   3319  HZ  PHE A 791      64.200  31.130  49.900  1.00  0.00           H
ATOM   3320  CD2 PHE A 791      65.060  33.900  51.610  1.00  0.00           C
ATOM   3321  HD2 PHE A 791      64.740  34.430  52.510  1.00  0.00           H
ATOM   3322  CE2 PHE A 791      64.430  32.650  51.380  1.00  0.00           C
ATOM   3323  HE2 PHE A 791      63.620  32.390  52.040  1.00  0.00           H
ATOM   3324  C   PHE A 791      66.980  38.240  51.600  1.00  0.00           C
ATOM   3325  O   PHE A 791      67.120  38.200  52.780  1.00  0.00           O
ATOM   3326  N   ALA A 792      67.490  39.260  50.880  1.00  0.00           N
ATOM   3327  HN  ALA A 792      67.320  39.200  49.900  1.00  0.00           H
ATOM   3328  CA  ALA A 792      68.290  40.430  51.240  1.00  0.00           C
ATOM   3329  HA  ALA A 792      69.300  40.070  51.380  1.00  0.00           H
ATOM   3330  CB  ALA A 792      68.260  41.560  50.230  1.00  0.00           C
ATOM   3331  HB1 ALA A 792      68.610  41.290  49.200  1.00  0.00           H
ATOM   3332  HB2 ALA A 792      68.830  42.450  50.550  1.00  0.00           H
ATOM   3333  HB3 ALA A 792      67.200  41.880  50.180  1.00  0.00           H
ATOM   3334  C   ALA A 792      67.960  41.050  52.600  1.00  0.00           C
ATOM   3335  O   ALA A 792      68.850  41.270  53.490  1.00  0.00           O
ATOM   3336  N   VAL A 793      66.660  41.360  52.820  1.00  0.00           N
ATOM   3337  HN  VAL A 793      65.980  41.280  52.090  1.00  0.00           H
ATOM   3338  CA  VAL A 793      66.160  41.830  54.080  1.00  0.00           C
ATOM   3339  HA  VAL A 793      66.950  42.510  54.350  1.00  0.00           H
ATOM   3340  CB  VAL A 793      64.730  42.480  54.000  1.00  0.00           C
ATOM   3341  HB  VAL A 793      64.110  41.780  53.410  1.00  0.00           H
ATOM   3342  CG1 VAL A 793      64.120  42.830  55.400  1.00  0.00           C
ATOM   3343 HG11 VAL A 793      63.130  43.280  55.250  1.00  0.00           H
ATOM   3344 HG12 VAL A 793      64.750  43.570  55.930  1.00  0.00           H
ATOM   3345 HG13 VAL A 793      63.950  41.880  55.970  1.00  0.00           H
ATOM   3346  CG2 VAL A 793      64.760  43.790  53.110  1.00  0.00           C
ATOM   3347 HG21 VAL A 793      65.400  44.510  53.650  1.00  0.00           H
ATOM   3348 HG22 VAL A 793      63.740  44.190  52.910  1.00  0.00           H
ATOM   3349 HG23 VAL A 793      65.340  43.660  52.180  1.00  0.00           H
ATOM   3350  C   VAL A 793      66.110  40.820  55.220  1.00  0.00           C
ATOM   3351  O   VAL A 793      66.450  41.080  56.370  1.00  0.00           O
ATOM   3352  N   PHE A 794      65.700  39.550  54.910  1.00  0.00           N
ATOM   3353  HN  PHE A 794      65.510  39.250  53.970  1.00  0.00           H
ATOM   3354  CA  PHE A 794      65.590  38.450  55.890  1.00  0.00           C
ATOM   3355  HA  PHE A 794      65.150  38.850  56.790  1.00  0.00           H
ATOM   3356  CB  PHE A 794      64.700  37.180  55.400  1.00  0.00           C
ATOM   3357  HB1 PHE A 794      65.260  36.620  54.620  1.00  0.00           H
ATOM   3358  HB2 PHE A 794      63.750  37.550  54.960  1.00  0.00           H
ATOM   3359  CG  PHE A 794      64.490  36.130  56.550  1.00  0.00           C
ATOM   3360  CD1 PHE A 794      63.650  36.500  57.580  1.00  0.00           C
ATOM   3361  HD1 PHE A 794      63.070  37.400  57.510  1.00  0.00           H
ATOM   3362  CE1 PHE A 794      63.640  35.740  58.780  1.00  0.00           C
ATOM   3363  HE1 PHE A 794      63.090  36.090  59.640  1.00  0.00           H
ATOM   3364  CZ  PHE A 794      64.360  34.470  58.810  1.00  0.00           C
ATOM   3365  HZ  PHE A 794      64.380  33.890  59.710  1.00  0.00           H
ATOM   3366  CD2 PHE A 794      65.160  34.840  56.630  1.00  0.00           C
ATOM   3367  HD2 PHE A 794      65.820  34.670  55.800  1.00  0.00           H
ATOM   3368  CE2 PHE A 794      65.120  34.050  57.750  1.00  0.00           C
ATOM   3369  HE2 PHE A 794      65.750  33.190  57.870  1.00  0.00           H
ATOM   3370  C   PHE A 794      66.950  37.980  56.360  1.00  0.00           C
ATOM   3371  O   PHE A 794      67.190  37.740  57.540  1.00  0.00           O
ATOM   3372  N   LEU A 795      67.900  37.930  55.410  1.00  0.00           N
ATOM   3373  HN  LEU A 795      67.580  37.980  54.470  1.00  0.00           H
ATOM   3374  CA  LEU A 795      69.330  37.540  55.680  1.00  0.00           C
ATOM   3375  HA  LEU A 795      69.360  36.600  56.210  1.00  0.00           H
ATOM   3376  CB  LEU A 795      70.100  37.270  54.330  1.00  0.00           C
ATOM   3377  HB1 LEU A 795      69.860  38.060  53.590  1.00  0.00           H
ATOM   3378  HB2 LEU A 795      69.780  36.290  53.930  1.00  0.00           H
ATOM   3379  CG  LEU A 795      71.630  37.270  54.500  1.00  0.00           C
ATOM   3380  HG  LEU A 795      71.950  38.210  54.980  1.00  0.00           H
ATOM   3381  CD1 LEU A 795      72.240  36.140  55.360  1.00  0.00           C
ATOM   3382 HD11 LEU A 795      72.010  35.130  54.960  1.00  0.00           H
ATOM   3383 HD12 LEU A 795      71.820  36.260  56.380  1.00  0.00           H
ATOM   3384 HD13 LEU A 795      73.350  36.210  55.420  1.00  0.00           H
ATOM   3385  CD2 LEU A 795      72.380  37.270  53.220  1.00  0.00           C
ATOM   3386 HD21 LEU A 795      72.260  38.220  52.660  1.00  0.00           H
ATOM   3387 HD22 LEU A 795      72.000  36.430  52.600  1.00  0.00           H
ATOM   3388 HD23 LEU A 795      73.450  37.140  53.480  1.00  0.00           H
ATOM   3389  C   LEU A 795      69.970  38.620  56.640  1.00  0.00           C
ATOM   3390  O   LEU A 795      70.810  38.350  57.520  1.00  0.00           O
ATOM   3391  N   THR A 796      69.660  39.930  56.400  1.00  0.00           N
ATOM   3392  HN  THR A 796      69.220  40.080  55.520  1.00  0.00           H
ATOM   3393  CA  THR A 796      70.050  41.090  57.250  1.00  0.00           C
ATOM   3394  HA  THR A 796      71.130  41.110  57.190  1.00  0.00           H
ATOM   3395  CB  THR A 796      69.660  42.510  56.640  1.00  0.00           C
ATOM   3396  HB  THR A 796      68.560  42.500  56.510  1.00  0.00           H
ATOM   3397  OG1 THR A 796      70.250  42.590  55.330  1.00  0.00           O
ATOM   3398  HG1 THR A 796      69.790  42.060  54.690  1.00  0.00           H
ATOM   3399  CG2 THR A 796      70.210  43.700  57.460  1.00  0.00           C
ATOM   3400 HG21 THR A 796      69.720  44.610  57.040  1.00  0.00           H
ATOM   3401 HG22 THR A 796      71.310  43.720  57.320  1.00  0.00           H
ATOM   3402 HG23 THR A 796      69.920  43.710  58.530  1.00  0.00           H
ATOM   3403  C   THR A 796      69.600  41.000  58.690  1.00  0.00           C
ATOM   3404  O   THR A 796      70.440  41.080  59.580  1.00  0.00           O
ATOM   3405  N   ILE A 797      68.300  40.600  58.890  1.00  0.00           N
ATOM   3406  HN  ILE A 797      67.700  40.600  58.090  1.00  0.00           H
ATOM   3407  CA  ILE A 797      67.750  40.220  60.150  1.00  0.00           C
ATOM   3408  HA  ILE A 797      67.960  41.060  60.810  1.00  0.00           H
ATOM   3409  CB  ILE A 797      66.240  40.150  60.120  1.00  0.00           C
ATOM   3410  HB  ILE A 797      65.900  39.450  59.330  1.00  0.00           H
ATOM   3411  CG2 ILE A 797      65.750  39.600  61.480  1.00  0.00           C
ATOM   3412 HG21 ILE A 797      66.320  39.960  62.360  1.00  0.00           H
ATOM   3413 HG22 ILE A 797      66.010  38.520  61.470  1.00  0.00           H
ATOM   3414 HG23 ILE A 797      64.660  39.760  61.660  1.00  0.00           H
ATOM   3415  CG1 ILE A 797      65.570  41.460  59.740  1.00  0.00           C
ATOM   3416 HG11 ILE A 797      66.090  41.670  58.780  1.00  0.00           H
ATOM   3417 HG12 ILE A 797      65.870  42.290  60.420  1.00  0.00           H
ATOM   3418  CD  ILE A 797      64.090  41.480  59.650  1.00  0.00           C
ATOM   3419  HD1 ILE A 797      63.750  40.750  58.900  1.00  0.00           H
ATOM   3420  HD2 ILE A 797      63.830  42.550  59.460  1.00  0.00           H
ATOM   3421  HD3 ILE A 797      63.570  41.260  60.600  1.00  0.00           H
ATOM   3422  C   ILE A 797      68.440  39.110  60.940  1.00  0.00           C
ATOM   3423  O   ILE A 797      68.860  39.210  62.080  1.00  0.00           O
ATOM   3424  N   VAL A 798      68.650  37.980  60.220  1.00  0.00           N
ATOM   3425  HN  VAL A 798      68.240  37.860  59.320  1.00  0.00           H
ATOM   3426  CA  VAL A 798      69.600  36.970  60.790  1.00  0.00           C
ATOM   3427  HA  VAL A 798      69.160  36.640  61.720  1.00  0.00           H
ATOM   3428  CB  VAL A 798      69.760  35.770  59.840  1.00  0.00           C
ATOM   3429  HB  VAL A 798      70.260  36.210  58.940  1.00  0.00           H
ATOM   3430  CG1 VAL A 798      70.650  34.650  60.390  1.00  0.00           C
ATOM   3431 HG11 VAL A 798      71.600  35.030  60.800  1.00  0.00           H
ATOM   3432 HG12 VAL A 798      70.740  33.860  59.610  1.00  0.00           H
ATOM   3433 HG13 VAL A 798      70.090  34.170  61.220  1.00  0.00           H
ATOM   3434  CG2 VAL A 798      68.390  35.150  59.430  1.00  0.00           C
ATOM   3435 HG21 VAL A 798      67.920  34.690  60.320  1.00  0.00           H
ATOM   3436 HG22 VAL A 798      68.450  34.420  58.600  1.00  0.00           H
ATOM   3437 HG23 VAL A 798      67.750  36.010  59.160  1.00  0.00           H
ATOM   3438  C   VAL A 798      70.950  37.440  61.240  1.00  0.00           C
ATOM   3439  O   VAL A 798      71.320  37.120  62.350  1.00  0.00           O
ATOM   3440  N   ILE A 799      71.710  38.240  60.450  1.00  0.00           N
ATOM   3441  HN  ILE A 799      71.470  38.640  59.570  1.00  0.00           H
ATOM   3442  CA  ILE A 799      72.960  38.840  60.880  1.00  0.00           C
ATOM   3443  HA  ILE A 799      73.540  38.000  61.230  1.00  0.00           H
ATOM   3444  CB  ILE A 799      73.790  39.270  59.640  1.00  0.00           C
ATOM   3445  HB  ILE A 799      73.190  40.070  59.140  1.00  0.00           H
ATOM   3446  CG2 ILE A 799      75.110  39.960  60.200  1.00  0.00           C
ATOM   3447 HG21 ILE A 799      75.680  39.230  60.810  1.00  0.00           H
ATOM   3448 HG22 ILE A 799      74.850  40.780  60.890  1.00  0.00           H
ATOM   3449 HG23 ILE A 799      75.590  40.470  59.340  1.00  0.00           H
ATOM   3450  CG1 ILE A 799      74.020  38.190  58.590  1.00  0.00           C
ATOM   3451 HG11 ILE A 799      73.010  37.820  58.360  1.00  0.00           H
ATOM   3452 HG12 ILE A 799      74.600  37.310  58.940  1.00  0.00           H
ATOM   3453  CD  ILE A 799      74.690  38.770  57.360  1.00  0.00           C
ATOM   3454  HD1 ILE A 799      75.730  39.040  57.620  1.00  0.00           H
ATOM   3455  HD2 ILE A 799      74.330  39.730  56.950  1.00  0.00           H
ATOM   3456  HD3 ILE A 799      74.780  37.920  56.650  1.00  0.00           H
ATOM   3457  C   ILE A 799      72.800  39.870  62.010  1.00  0.00           C
ATOM   3458  O   ILE A 799      73.470  39.830  63.040  1.00  0.00           O
ATOM   3459  N   MET A 800      71.810  40.790  61.940  1.00  0.00           N
ATOM   3460  HN  MET A 800      71.200  40.840  61.150  1.00  0.00           H
ATOM   3461  CA  MET A 800      71.480  41.660  63.040  1.00  0.00           C
ATOM   3462  HA  MET A 800      72.360  42.260  63.260  1.00  0.00           H
ATOM   3463  CB  MET A 800      70.290  42.670  62.630  1.00  0.00           C
ATOM   3464  HB1 MET A 800      70.160  43.270  63.550  1.00  0.00           H
ATOM   3465  HB2 MET A 800      69.370  42.090  62.400  1.00  0.00           H
ATOM   3466  CG  MET A 800      70.700  43.670  61.440  1.00  0.00           C
ATOM   3467  HG1 MET A 800      69.810  44.140  60.970  1.00  0.00           H
ATOM   3468  HG2 MET A 800      71.160  43.090  60.610  1.00  0.00           H
ATOM   3469  SD  MET A 800      71.870  44.970  61.930  1.00  0.00           S
ATOM   3470  CE  MET A 800      72.790  44.940  60.370  1.00  0.00           C
ATOM   3471  HE1 MET A 800      72.170  45.000  59.460  1.00  0.00           H
ATOM   3472  HE2 MET A 800      73.360  44.000  60.240  1.00  0.00           H
ATOM   3473  HE3 MET A 800      73.480  45.810  60.380  1.00  0.00           H
ATOM   3474  C   MET A 800      71.030  40.950  64.380  1.00  0.00           C
ATOM   3475  O   MET A 800      71.550  41.380  65.480  1.00  0.00           O
ATOM   3476  N   VAL A 801      70.290  39.880  64.390  1.00  0.00           N
ATOM   3477  HN  VAL A 801      70.010  39.530  63.500  1.00  0.00           H
ATOM   3478  CA  VAL A 801      69.990  39.180  65.600  1.00  0.00           C
ATOM   3479  HA  VAL A 801      69.610  39.900  66.320  1.00  0.00           H
ATOM   3480  CB  VAL A 801      68.910  38.050  65.280  1.00  0.00           C
ATOM   3481  HB  VAL A 801      69.250  37.480  64.390  1.00  0.00           H
ATOM   3482  CG1 VAL A 801      68.780  37.110  66.530  1.00  0.00           C
ATOM   3483 HG11 VAL A 801      67.940  36.430  66.290  1.00  0.00           H
ATOM   3484 HG12 VAL A 801      68.660  37.790  67.410  1.00  0.00           H
ATOM   3485 HG13 VAL A 801      69.640  36.430  66.620  1.00  0.00           H
ATOM   3486  CG2 VAL A 801      67.570  38.740  64.960  1.00  0.00           C
ATOM   3487 HG21 VAL A 801      67.100  39.170  65.870  1.00  0.00           H
ATOM   3488 HG22 VAL A 801      66.870  38.060  64.430  1.00  0.00           H
ATOM   3489 HG23 VAL A 801      67.820  39.540  64.250  1.00  0.00           H
ATOM   3490  C   VAL A 801      71.240  38.580  66.190  1.00  0.00           C
ATOM   3491  O   VAL A 801      71.420  38.530  67.420  1.00  0.00           O
ATOM   3492  N   THR A 802      72.080  38.010  65.360  1.00  0.00           N
ATOM   3493  HN  THR A 802      71.840  37.870  64.400  1.00  0.00           H
ATOM   3494  CA  THR A 802      73.330  37.410  65.800  1.00  0.00           C
ATOM   3495  HA  THR A 802      73.130  36.670  66.550  1.00  0.00           H
ATOM   3496  CB  THR A 802      74.050  36.720  64.630  1.00  0.00           C
ATOM   3497  HB  THR A 802      74.450  37.490  63.940  1.00  0.00           H
ATOM   3498  OG1 THR A 802      73.250  35.800  63.840  1.00  0.00           O
ATOM   3499  HG1 THR A 802      72.760  36.300  63.190  1.00  0.00           H
ATOM   3500  CG2 THR A 802      75.230  35.900  65.240  1.00  0.00           C
ATOM   3501 HG21 THR A 802      74.870  35.040  65.850  1.00  0.00           H
ATOM   3502 HG22 THR A 802      75.760  36.660  65.860  1.00  0.00           H
ATOM   3503 HG23 THR A 802      75.960  35.600  64.450  1.00  0.00           H
ATOM   3504  C   THR A 802      74.200  38.330  66.460  1.00  0.00           C
ATOM   3505  O   THR A 802      74.700  38.160  67.590  1.00  0.00           O
ATOM   3506  N   ILE A 803      74.450  39.550  65.840  1.00  0.00           N
ATOM   3507  HN  ILE A 803      74.170  39.770  64.910  1.00  0.00           H
ATOM   3508  CA  ILE A 803      75.330  40.540  66.500  1.00  0.00           C
ATOM   3509  HA  ILE A 803      76.260  40.030  66.680  1.00  0.00           H
ATOM   3510  CB  ILE A 803      75.790  41.750  65.620  1.00  0.00           C
ATOM   3511  HB  ILE A 803      76.250  42.460  66.360  1.00  0.00           H
ATOM   3512  CG2 ILE A 803      76.900  41.200  64.710  1.00  0.00           C
ATOM   3513 HG21 ILE A 803      76.580  40.270  64.210  1.00  0.00           H
ATOM   3514 HG22 ILE A 803      77.760  40.900  65.350  1.00  0.00           H
ATOM   3515 HG23 ILE A 803      77.350  41.960  64.050  1.00  0.00           H
ATOM   3516  CG1 ILE A 803      74.650  42.480  64.890  1.00  0.00           C
ATOM   3517 HG11 ILE A 803      73.770  42.510  65.570  1.00  0.00           H
ATOM   3518 HG12 ILE A 803      74.380  41.780  64.070  1.00  0.00           H
ATOM   3519  CD  ILE A 803      75.000  43.870  64.310  1.00  0.00           C
ATOM   3520  HD1 ILE A 803      75.150  44.670  65.080  1.00  0.00           H
ATOM   3521  HD2 ILE A 803      74.140  44.130  63.660  1.00  0.00           H
ATOM   3522  HD3 ILE A 803      75.880  43.820  63.620  1.00  0.00           H
ATOM   3523  C   ILE A 803      74.900  41.100  67.940  1.00  0.00           C
ATOM   3524  O   ILE A 803      75.720  41.060  68.860  1.00  0.00           O
ATOM   3525  N   ASP A 804      73.580  41.410  68.120  1.00  0.00           N
ATOM   3526  HN  ASP A 804      73.000  41.430  67.310  1.00  0.00           H
ATOM   3527  CA  ASP A 804      73.000  41.850  69.390  1.00  0.00           C
ATOM   3528  HA  ASP A 804      73.590  42.670  69.770  1.00  0.00           H
ATOM   3529  CB  ASP A 804      71.550  42.220  69.100  1.00  0.00           C
ATOM   3530  HB1 ASP A 804      70.950  41.360  68.740  1.00  0.00           H
ATOM   3531  HB2 ASP A 804      71.430  43.050  68.370  1.00  0.00           H
ATOM   3532  CG  ASP A 804      70.940  42.730  70.430  1.00  0.00           C
ATOM   3533  OD1 ASP A 804      70.830  43.960  70.510  1.00  0.00           O
ATOM   3534  OD2 ASP A 804      70.500  41.980  71.390  1.00  0.00           O
ATOM   3535  C   ASP A 804      73.130  40.790  70.420  1.00  0.00           C
ATOM   3536  O   ASP A 804      73.550  40.990  71.520  1.00  0.00           O
ATOM   3537  N   TYR A 805      72.880  39.530  70.050  1.00  0.00           N
ATOM   3538  HN  TYR A 805      72.440  39.430  69.160  1.00  0.00           H
ATOM   3539  CA  TYR A 805      73.130  38.320  70.910  1.00  0.00           C
ATOM   3540  HA  TYR A 805      72.490  38.470  71.770  1.00  0.00           H
ATOM   3541  CB  TYR A 805      72.600  37.040  70.110  1.00  0.00           C
ATOM   3542  HB1 TYR A 805      73.070  37.000  69.110  1.00  0.00           H
ATOM   3543  HB2 TYR A 805      71.510  37.230  69.960  1.00  0.00           H
ATOM   3544  CG  TYR A 805      72.710  35.750  70.850  1.00  0.00           C
ATOM   3545  CD1 TYR A 805      73.630  34.780  70.470  1.00  0.00           C
ATOM   3546  HD1 TYR A 805      74.280  34.880  69.610  1.00  0.00           H
ATOM   3547  CE1 TYR A 805      73.680  33.550  71.140  1.00  0.00           C
ATOM   3548  HE1 TYR A 805      74.340  32.750  70.820  1.00  0.00           H
ATOM   3549  CZ  TYR A 805      72.840  33.260  72.170  1.00  0.00           C
ATOM   3550  OH  TYR A 805      72.870  31.980  72.740  1.00  0.00           O
ATOM   3551  HH  TYR A 805      71.960  31.690  72.800  1.00  0.00           H
ATOM   3552  CD2 TYR A 805      71.850  35.530  71.910  1.00  0.00           C
ATOM   3553  HD2 TYR A 805      71.080  36.240  72.200  1.00  0.00           H
ATOM   3554  CE2 TYR A 805      71.890  34.260  72.510  1.00  0.00           C
ATOM   3555  HE2 TYR A 805      71.250  34.120  73.360  1.00  0.00           H
ATOM   3556  C   TYR A 805      74.570  38.090  71.240  1.00  0.00           C
ATOM   3557  O   TYR A 805      74.920  37.620  72.310  1.00  0.00           O
ATOM   3558  N   LEU A 806      75.500  38.360  70.270  1.00  0.00           N
ATOM   3559  HN  LEU A 806      75.150  38.620  69.370  1.00  0.00           H
ATOM   3560  CA  LEU A 806      76.900  38.190  70.350  1.00  0.00           C
ATOM   3561  HA  LEU A 806      77.020  37.210  70.800  1.00  0.00           H
ATOM   3562  CB  LEU A 806      77.550  38.250  68.960  1.00  0.00           C
ATOM   3563  HB1 LEU A 806      77.530  39.320  68.650  1.00  0.00           H
ATOM   3564  HB2 LEU A 806      77.180  37.590  68.150  1.00  0.00           H
ATOM   3565  CG  LEU A 806      79.040  37.940  68.990  1.00  0.00           C
ATOM   3566  HG  LEU A 806      79.460  38.680  69.710  1.00  0.00           H
ATOM   3567  CD1 LEU A 806      79.350  36.520  69.390  1.00  0.00           C
ATOM   3568 HD11 LEU A 806      79.010  36.260  70.410  1.00  0.00           H
ATOM   3569 HD12 LEU A 806      80.460  36.460  69.510  1.00  0.00           H
ATOM   3570 HD13 LEU A 806      78.870  35.820  68.670  1.00  0.00           H
ATOM   3571  CD2 LEU A 806      79.700  38.220  67.670  1.00  0.00           C
ATOM   3572 HD21 LEU A 806      80.800  38.260  67.840  1.00  0.00           H
ATOM   3573 HD22 LEU A 806      79.320  39.150  67.200  1.00  0.00           H
ATOM   3574 HD23 LEU A 806      79.500  37.360  67.000  1.00  0.00           H
ATOM   3575  C   LEU A 806      77.530  39.130  71.420  1.00  0.00           C
ATOM   3576  O   LEU A 806      78.130  38.740  72.380  1.00  0.00           O
ATOM   3577  N   VAL A 807      77.260  40.470  71.300  1.00  0.00           N
ATOM   3578  HN  VAL A 807      76.750  40.660  70.470  1.00  0.00           H
ATOM   3579  CA  VAL A 807      77.920  41.440  72.110  1.00  0.00           C
ATOM   3580  HA  VAL A 807      78.910  41.060  72.290  1.00  0.00           H
ATOM   3581  CB  VAL A 807      78.070  42.670  71.210  1.00  0.00           C
ATOM   3582  HB  VAL A 807      78.310  42.270  70.200  1.00  0.00           H
ATOM   3583  CG1 VAL A 807      76.720  43.370  71.140  1.00  0.00           C
ATOM   3584 HG11 VAL A 807      76.280  43.700  72.110  1.00  0.00           H
ATOM   3585 HG12 VAL A 807      75.930  42.720  70.690  1.00  0.00           H
ATOM   3586 HG13 VAL A 807      76.730  44.150  70.350  1.00  0.00           H
ATOM   3587  CG2 VAL A 807      79.260  43.560  71.780  1.00  0.00           C
ATOM   3588 HG21 VAL A 807      79.490  44.310  71.000  1.00  0.00           H
ATOM   3589 HG22 VAL A 807      80.200  42.980  71.910  1.00  0.00           H
ATOM   3590 HG23 VAL A 807      79.010  44.020  72.760  1.00  0.00           H
ATOM   3591  C   VAL A 807      77.280  41.650  73.430  1.00  0.00           C
ATOM   3592  O   VAL A 807      77.930  42.100  74.330  1.00  0.00           O
ATOM   3593  N   GLY A 808      75.940  41.330  73.650  1.00  0.00           N
ATOM   3594  HN  GLY A 808      75.290  41.180  72.900  1.00  0.00           H
ATOM   3595  CA  GLY A 808      75.320  41.330  74.930  1.00  0.00           C
ATOM   3596  HA1 GLY A 808      76.020  40.920  75.640  1.00  0.00           H
ATOM   3597  HA2 GLY A 808      74.460  40.670  74.870  1.00  0.00           H
ATOM   3598  C   GLY A 808      74.900  42.710  75.430  1.00  0.00           C
ATOM   3599  O   GLY A 808      74.900  43.090  76.630  1.00  0.00           O
ATOM   3600  N   VAL A 809      74.500  43.560  74.450  1.00  0.00           N
ATOM   3601  HN  VAL A 809      74.570  43.300  73.490  1.00  0.00           H
ATOM   3602  CA  VAL A 809      73.820  44.840  74.750  1.00  0.00           C
ATOM   3603  HA  VAL A 809      74.060  45.120  75.770  1.00  0.00           H
ATOM   3604  CB  VAL A 809      74.220  46.000  73.840  1.00  0.00           C
ATOM   3605  HB  VAL A 809      73.870  45.770  72.800  1.00  0.00           H
ATOM   3606  CG1 VAL A 809      73.640  47.350  74.340  1.00  0.00           C
ATOM   3607 HG11 VAL A 809      74.010  48.170  73.680  1.00  0.00           H
ATOM   3608 HG12 VAL A 809      74.170  47.640  75.270  1.00  0.00           H
ATOM   3609 HG13 VAL A 809      72.530  47.420  74.300  1.00  0.00           H
ATOM   3610  CG2 VAL A 809      75.730  46.230  73.790  1.00  0.00           C
ATOM   3611 HG21 VAL A 809      76.060  46.290  74.860  1.00  0.00           H
ATOM   3612 HG22 VAL A 809      75.880  47.220  73.330  1.00  0.00           H
ATOM   3613 HG23 VAL A 809      76.160  45.330  73.300  1.00  0.00           H
ATOM   3614  C   VAL A 809      72.290  44.690  74.780  1.00  0.00           C
ATOM   3615  O   VAL A 809      71.760  44.250  73.750  1.00  0.00           O
ATOM   3616  N   PRO A 810      71.510  45.140  75.790  1.00  0.00           N
ATOM   3617  CD  PRO A 810      71.960  45.680  77.130  1.00  0.00           C
ATOM   3618  HD1 PRO A 810      72.350  46.730  77.160  1.00  0.00           H
ATOM   3619  HD2 PRO A 810      72.720  45.000  77.560  1.00  0.00           H
ATOM   3620  CA  PRO A 810      70.180  44.570  75.820  1.00  0.00           C
ATOM   3621  HA  PRO A 810      70.080  43.590  75.380  1.00  0.00           H
ATOM   3622  CB  PRO A 810      69.840  44.560  77.310  1.00  0.00           C
ATOM   3623  HB1 PRO A 810      69.890  43.510  77.670  1.00  0.00           H
ATOM   3624  HB2 PRO A 810      68.760  44.770  77.480  1.00  0.00           H
ATOM   3625  CG  PRO A 810      70.660  45.680  77.980  1.00  0.00           C
ATOM   3626  HG1 PRO A 810      70.050  46.560  77.710  1.00  0.00           H
ATOM   3627  HG2 PRO A 810      70.690  45.490  79.070  1.00  0.00           H
ATOM   3628  C   PRO A 810      69.280  45.530  75.080  1.00  0.00           C
ATOM   3629  O   PRO A 810      68.460  46.220  75.710  1.00  0.00           O
ATOM   3630  N   SER A 811      69.340  45.620  73.750  1.00  0.00           N
ATOM   3631  HN  SER A 811      70.100  45.110  73.380  1.00  0.00           H
ATOM   3632  CA  SER A 811      68.350  46.430  72.980  1.00  0.00           C
ATOM   3633  HA  SER A 811      68.450  47.470  73.300  1.00  0.00           H
ATOM   3634  CB  SER A 811      68.530  46.440  71.420  1.00  0.00           C
ATOM   3635  HB1 SER A 811      69.530  46.820  71.120  1.00  0.00           H
ATOM   3636  HB2 SER A 811      67.760  47.110  70.990  1.00  0.00           H
ATOM   3637  OG  SER A 811      68.510  45.090  70.920  1.00  0.00           O
ATOM   3638  HG1 SER A 811      69.440  44.840  70.860  1.00  0.00           H
ATOM   3639  C   SER A 811      66.870  46.080  73.290  1.00  0.00           C
ATOM   3640  O   SER A 811      66.550  44.850  73.430  1.00  0.00           O
ATOM   3641  N   PRO A 812      65.870  46.960  73.290  1.00  0.00           N
ATOM   3642  CD  PRO A 812      66.070  48.390  73.340  1.00  0.00           C
ATOM   3643  HD1 PRO A 812      66.220  48.890  72.370  1.00  0.00           H
ATOM   3644  HD2 PRO A 812      66.880  48.640  74.050  1.00  0.00           H
ATOM   3645  CA  PRO A 812      64.470  46.620  73.240  1.00  0.00           C
ATOM   3646  HA  PRO A 812      64.390  46.140  74.200  1.00  0.00           H
ATOM   3647  CB  PRO A 812      63.790  47.920  73.190  1.00  0.00           C
ATOM   3648  HB1 PRO A 812      62.890  47.810  73.830  1.00  0.00           H
ATOM   3649  HB2 PRO A 812      63.600  48.470  72.240  1.00  0.00           H
ATOM   3650  CG  PRO A 812      64.800  48.770  74.050  1.00  0.00           C
ATOM   3651  HG1 PRO A 812      64.530  49.830  73.860  1.00  0.00           H
ATOM   3652  HG2 PRO A 812      64.780  48.410  75.100  1.00  0.00           H
ATOM   3653  C   PRO A 812      64.100  45.670  72.170  1.00  0.00           C
ATOM   3654  O   PRO A 812      64.430  45.790  71.030  1.00  0.00           O
ATOM   3655  N   LYS A 813      63.370  44.630  72.570  1.00  0.00           N
ATOM   3656  HN  LYS A 813      63.220  44.650  73.560  1.00  0.00           H
ATOM   3657  CA  LYS A 813      63.030  43.530  71.690  1.00  0.00           C
ATOM   3658  HA  LYS A 813      63.630  43.680  70.810  1.00  0.00           H
ATOM   3659  CB  LYS A 813      63.490  42.240  72.370  1.00  0.00           C
ATOM   3660  HB1 LYS A 813      63.200  41.350  71.770  1.00  0.00           H
ATOM   3661  HB2 LYS A 813      62.970  42.080  73.340  1.00  0.00           H
ATOM   3662  CG  LYS A 813      65.020  42.120  72.570  1.00  0.00           C
ATOM   3663  HG1 LYS A 813      65.230  41.110  72.980  1.00  0.00           H
ATOM   3664  HG2 LYS A 813      65.410  42.810  73.360  1.00  0.00           H
ATOM   3665  CD  LYS A 813      65.820  42.180  71.300  1.00  0.00           C
ATOM   3666  HD1 LYS A 813      65.860  43.200  70.870  1.00  0.00           H
ATOM   3667  HD2 LYS A 813      65.180  41.680  70.530  1.00  0.00           H
ATOM   3668  CE  LYS A 813      67.220  41.560  71.470  1.00  0.00           C
ATOM   3669  HE1 LYS A 813      67.720  41.570  70.470  1.00  0.00           H
ATOM   3670  HE2 LYS A 813      66.970  40.540  71.830  1.00  0.00           H
ATOM   3671  NZ  LYS A 813      68.010  42.470  72.320  1.00  0.00           N
ATOM   3672  HZ1 LYS A 813      67.830  42.370  73.350  1.00  0.00           H
ATOM   3673  HZ2 LYS A 813      67.740  43.440  72.070  1.00  0.00           H
ATOM   3674  HZ3 LYS A 813      69.000  42.410  72.030  1.00  0.00           H
ATOM   3675  C   LYS A 813      61.650  43.390  71.270  1.00  0.00           C
ATOM   3676  O   LYS A 813      60.730  43.950  71.910  1.00  0.00           O
ATOM   3677  N   LEU A 814      61.350  42.630  70.220  1.00  0.00           N
ATOM   3678  HN  LEU A 814      62.020  42.280  69.580  1.00  0.00           H
ATOM   3679  CA  LEU A 814      60.000  42.160  69.960  1.00  0.00           C
ATOM   3680  HA  LEU A 814      59.410  43.060  70.040  1.00  0.00           H
ATOM   3681  CB  LEU A 814      60.020  41.650  68.430  1.00  0.00           C
ATOM   3682  HB1 LEU A 814      60.820  40.890  68.320  1.00  0.00           H
ATOM   3683  HB2 LEU A 814      60.440  42.450  67.770  1.00  0.00           H
ATOM   3684  CG  LEU A 814      58.700  41.190  67.770  1.00  0.00           C
ATOM   3685  HG  LEU A 814      58.340  40.230  68.170  1.00  0.00           H
ATOM   3686  CD1 LEU A 814      57.580  42.240  67.990  1.00  0.00           C
ATOM   3687 HD11 LEU A 814      56.720  41.990  67.330  1.00  0.00           H
ATOM   3688 HD12 LEU A 814      57.860  43.290  67.790  1.00  0.00           H
ATOM   3689 HD13 LEU A 814      57.290  42.280  69.070  1.00  0.00           H
ATOM   3690  CD2 LEU A 814      58.960  40.980  66.260  1.00  0.00           C
ATOM   3691 HD21 LEU A 814      59.130  41.970  65.770  1.00  0.00           H
ATOM   3692 HD22 LEU A 814      58.000  40.600  65.850  1.00  0.00           H
ATOM   3693 HD23 LEU A 814      59.770  40.230  66.100  1.00  0.00           H
ATOM   3694  C   LEU A 814      59.420  41.070  70.900  1.00  0.00           C
ATOM   3695  O   LEU A 814      59.100  39.960  70.420  1.00  0.00           O
ATOM   3696  N   HSD A 815      59.090  41.450  72.200  1.00  0.00           N
ATOM   3697  HN  HSD A 815      59.490  42.310  72.510  1.00  0.00           H
ATOM   3698  CA  HSD A 815      58.230  40.780  73.130  1.00  0.00           C
ATOM   3699  HA  HSD A 815      58.590  39.760  73.180  1.00  0.00           H
ATOM   3700  CB  HSD A 815      58.480  41.370  74.500  1.00  0.00           C
ATOM   3701  HB1 HSD A 815      57.760  40.990  75.250  1.00  0.00           H
ATOM   3702  HB2 HSD A 815      58.300  42.460  74.360  1.00  0.00           H
ATOM   3703  ND1 HSD A 815      60.810  42.010  75.240  1.00  0.00           N
ATOM   3704  HD1 HSD A 815      60.670  42.980  75.060  1.00  0.00           H
ATOM   3705  CG  HSD A 815      59.870  41.030  75.040  1.00  0.00           C
ATOM   3706  CE1 HSD A 815      61.930  41.370  75.610  1.00  0.00           C
ATOM   3707  HE1 HSD A 815      62.840  41.970  75.520  1.00  0.00           H
ATOM   3708  NE2 HSD A 815      61.790  40.050  75.650  1.00  0.00           N
ATOM   3709  CD2 HSD A 815      60.510  39.870  75.230  1.00  0.00           C
ATOM   3710  HD2 HSD A 815      60.120  38.860  75.170  1.00  0.00           H
ATOM   3711  C   HSD A 815      56.830  40.770  72.820  1.00  0.00           C
ATOM   3712  O   HSD A 815      56.090  41.750  72.730  1.00  0.00           O
ATOM   3713  N   VAL A 816      56.270  39.560  72.680  1.00  0.00           N
ATOM   3714  HN  VAL A 816      56.810  38.770  72.980  1.00  0.00           H
ATOM   3715  CA  VAL A 816      54.870  39.240  72.250  1.00  0.00           C
ATOM   3716  HA  VAL A 816      54.370  40.160  71.980  1.00  0.00           H
ATOM   3717  CB  VAL A 816      54.920  38.300  71.100  1.00  0.00           C
ATOM   3718  HB  VAL A 816      55.540  37.420  71.340  1.00  0.00           H
ATOM   3719  CG1 VAL A 816      53.590  37.910  70.530  1.00  0.00           C
ATOM   3720 HG11 VAL A 816      53.660  37.210  69.670  1.00  0.00           H
ATOM   3721 HG12 VAL A 816      53.060  38.840  70.250  1.00  0.00           H
ATOM   3722 HG13 VAL A 816      53.010  37.470  71.370  1.00  0.00           H
ATOM   3723  CG2 VAL A 816      55.710  39.160  70.070  1.00  0.00           C
ATOM   3724 HG21 VAL A 816      56.780  38.890  70.110  1.00  0.00           H
ATOM   3725 HG22 VAL A 816      55.480  40.240  70.190  1.00  0.00           H
ATOM   3726 HG23 VAL A 816      55.240  38.760  69.140  1.00  0.00           H
ATOM   3727  C   VAL A 816      54.230  38.410  73.430  1.00  0.00           C
ATOM   3728  O   VAL A 816      54.840  37.460  73.860  1.00  0.00           O
ATOM   3729  N   PRO A 817      52.960  38.800  73.900  1.00  0.00           N
ATOM   3730  CD  PRO A 817      52.210  39.990  73.370  1.00  0.00           C
ATOM   3731  HD1 PRO A 817      52.020  39.790  72.290  1.00  0.00           H
ATOM   3732  HD2 PRO A 817      52.900  40.840  73.410  1.00  0.00           H
ATOM   3733  CA  PRO A 817      52.210  38.080  74.900  1.00  0.00           C
ATOM   3734  HA  PRO A 817      52.660  38.190  75.880  1.00  0.00           H
ATOM   3735  CB  PRO A 817      50.800  38.670  74.820  1.00  0.00           C
ATOM   3736  HB1 PRO A 817      50.330  38.740  75.820  1.00  0.00           H
ATOM   3737  HB2 PRO A 817      50.160  38.010  74.210  1.00  0.00           H
ATOM   3738  CG  PRO A 817      50.900  40.040  74.190  1.00  0.00           C
ATOM   3739  HG1 PRO A 817      50.000  40.230  73.570  1.00  0.00           H
ATOM   3740  HG2 PRO A 817      51.030  40.830  74.960  1.00  0.00           H
ATOM   3741  C   PRO A 817      52.160  36.570  74.690  1.00  0.00           C
ATOM   3742  O   PRO A 817      52.230  36.050  73.600  1.00  0.00           O
ATOM   3743  N   GLU A 818      52.150  35.820  75.870  1.00  0.00           N
ATOM   3744  HN  GLU A 818      52.270  36.300  76.720  1.00  0.00           H
ATOM   3745  CA  GLU A 818      52.170  34.370  75.810  1.00  0.00           C
ATOM   3746  HA  GLU A 818      52.520  34.070  74.830  1.00  0.00           H
ATOM   3747  CB  GLU A 818      53.300  33.990  76.800  1.00  0.00           C
ATOM   3748  HB1 GLU A 818      53.260  34.710  77.640  1.00  0.00           H
ATOM   3749  HB2 GLU A 818      54.270  34.180  76.280  1.00  0.00           H
ATOM   3750  CG  GLU A 818      53.380  32.510  77.310  1.00  0.00           C
ATOM   3751  HG1 GLU A 818      53.440  31.890  76.390  1.00  0.00           H
ATOM   3752  HG2 GLU A 818      52.470  32.270  77.890  1.00  0.00           H
ATOM   3753  CD  GLU A 818      54.560  32.380  78.240  1.00  0.00           C
ATOM   3754  OE1 GLU A 818      54.430  32.130  79.470  1.00  0.00           O
ATOM   3755  OE2 GLU A 818      55.710  32.520  77.750  1.00  0.00           O
ATOM   3756  C   GLU A 818      50.750  33.810  76.150  1.00  0.00           C
ATOM   3757  O   GLU A 818      50.420  32.630  76.300  1.00  0.00           O
ATOM   3758  N   LYS A 819      49.750  34.690  76.260  1.00  0.00           N
ATOM   3759  HN  LYS A 819      49.930  35.650  76.010  1.00  0.00           H
ATOM   3760  CA  LYS A 819      48.360  34.370  76.460  1.00  0.00           C
ATOM   3761  HA  LYS A 819      48.290  33.490  77.080  1.00  0.00           H
ATOM   3762  CB  LYS A 819      47.770  35.550  77.280  1.00  0.00           C
ATOM   3763  HB1 LYS A 819      46.780  35.200  77.670  1.00  0.00           H
ATOM   3764  HB2 LYS A 819      47.540  36.420  76.610  1.00  0.00           H
ATOM   3765  CG  LYS A 819      48.610  36.060  78.460  1.00  0.00           C
ATOM   3766  HG1 LYS A 819      49.490  36.560  77.970  1.00  0.00           H
ATOM   3767  HG2 LYS A 819      49.060  35.330  79.170  1.00  0.00           H
ATOM   3768  CD  LYS A 819      47.880  37.210  79.220  1.00  0.00           C
ATOM   3769  HD1 LYS A 819      47.770  38.050  78.500  1.00  0.00           H
ATOM   3770  HD2 LYS A 819      48.630  37.670  79.890  1.00  0.00           H
ATOM   3771  CE  LYS A 819      46.440  36.910  79.850  1.00  0.00           C
ATOM   3772  HE1 LYS A 819      45.600  36.760  79.130  1.00  0.00           H
ATOM   3773  HE2 LYS A 819      46.290  37.850  80.420  1.00  0.00           H
ATOM   3774  NZ  LYS A 819      46.600  35.920  80.910  1.00  0.00           N
ATOM   3775  HZ1 LYS A 819      46.790  36.370  81.820  1.00  0.00           H
ATOM   3776  HZ2 LYS A 819      47.400  35.270  80.710  1.00  0.00           H
ATOM   3777  HZ3 LYS A 819      45.750  35.350  81.080  1.00  0.00           H
ATOM   3778  C   LYS A 819      47.650  34.230  75.150  1.00  0.00           C
ATOM   3779  O   LYS A 819      47.860  35.000  74.190  1.00  0.00           O
ATOM   3780  N   PHE A 820      46.640  33.340  75.040  1.00  0.00           N
ATOM   3781  HN  PHE A 820      46.590  32.610  75.720  1.00  0.00           H
ATOM   3782  CA  PHE A 820      45.580  33.340  74.050  1.00  0.00           C
ATOM   3783  HA  PHE A 820      45.770  34.000  73.210  1.00  0.00           H
ATOM   3784  CB  PHE A 820      45.190  31.950  73.360  1.00  0.00           C
ATOM   3785  HB1 PHE A 820      46.010  31.640  72.680  1.00  0.00           H
ATOM   3786  HB2 PHE A 820      44.260  32.100  72.760  1.00  0.00           H
ATOM   3787  CG  PHE A 820      45.030  30.800  74.270  1.00  0.00           C
ATOM   3788  CD1 PHE A 820      46.120  30.090  74.640  1.00  0.00           C
ATOM   3789  HD1 PHE A 820      47.090  30.260  74.190  1.00  0.00           H
ATOM   3790  CE1 PHE A 820      46.120  28.970  75.480  1.00  0.00           C
ATOM   3791  HE1 PHE A 820      46.970  28.370  75.700  1.00  0.00           H
ATOM   3792  CZ  PHE A 820      44.850  28.480  75.860  1.00  0.00           C
ATOM   3793  HZ  PHE A 820      44.640  27.690  76.570  1.00  0.00           H
ATOM   3794  CD2 PHE A 820      43.770  30.360  74.780  1.00  0.00           C
ATOM   3795  HD2 PHE A 820      42.870  30.850  74.450  1.00  0.00           H
ATOM   3796  CE2 PHE A 820      43.700  29.220  75.530  1.00  0.00           C
ATOM   3797  HE2 PHE A 820      42.750  28.900  75.930  1.00  0.00           H
ATOM   3798  C   PHE A 820      44.280  33.950  74.630  1.00  0.00           C
ATOM   3799  O   PHE A 820      43.330  34.380  73.980  1.00  0.00           O
ATOM   3800  N   GLU A 821      44.150  33.900  76.000  1.00  0.00           N
ATOM   3801  HN  GLU A 821      44.820  33.370  76.500  1.00  0.00           H
ATOM   3802  CA  GLU A 821      43.070  34.490  76.810  1.00  0.00           C
ATOM   3803  HA  GLU A 821      42.130  34.150  76.390  1.00  0.00           H
ATOM   3804  CB  GLU A 821      43.150  33.970  78.290  1.00  0.00           C
ATOM   3805  HB1 GLU A 821      42.540  34.490  79.060  1.00  0.00           H
ATOM   3806  HB2 GLU A 821      44.180  34.000  78.700  1.00  0.00           H
ATOM   3807  CG  GLU A 821      42.960  32.390  78.340  1.00  0.00           C
ATOM   3808  HG1 GLU A 821      43.760  31.920  77.720  1.00  0.00           H
ATOM   3809  HG2 GLU A 821      41.920  32.130  78.060  1.00  0.00           H
ATOM   3810  CD  GLU A 821      43.080  31.920  79.780  1.00  0.00           C
ATOM   3811  OE1 GLU A 821      43.990  31.050  80.120  1.00  0.00           O
ATOM   3812  OE2 GLU A 821      42.220  32.290  80.600  1.00  0.00           O
ATOM   3813  C   GLU A 821      43.180  36.040  76.720  1.00  0.00           C
ATOM   3814  O   GLU A 821      44.250  36.650  76.820  1.00  0.00           O
ATOM   3815  N   PRO A 822      42.040  36.790  76.640  1.00  0.00           N
ATOM   3816  CD  PRO A 822      40.720  36.210  76.140  1.00  0.00           C
ATOM   3817  HD1 PRO A 822      40.220  35.590  76.900  1.00  0.00           H
ATOM   3818  HD2 PRO A 822      40.830  35.650  75.180  1.00  0.00           H
ATOM   3819  CA  PRO A 822      41.950  38.240  76.920  1.00  0.00           C
ATOM   3820  HA  PRO A 822      42.520  38.700  76.120  1.00  0.00           H
ATOM   3821  CB  PRO A 822      40.430  38.500  76.830  1.00  0.00           C
ATOM   3822  HB1 PRO A 822      40.240  39.550  76.540  1.00  0.00           H
ATOM   3823  HB2 PRO A 822      40.050  38.260  77.840  1.00  0.00           H
ATOM   3824  CG  PRO A 822      39.980  37.490  75.850  1.00  0.00           C
ATOM   3825  HG1 PRO A 822      38.920  37.220  76.010  1.00  0.00           H
ATOM   3826  HG2 PRO A 822      40.180  37.920  74.850  1.00  0.00           H
ATOM   3827  C   PRO A 822      42.610  38.710  78.170  1.00  0.00           C
ATOM   3828  O   PRO A 822      42.820  37.950  79.140  1.00  0.00           O
ATOM   3829  N   THR A 823      43.090  39.990  78.190  1.00  0.00           N
ATOM   3830  HN  THR A 823      42.980  40.550  77.360  1.00  0.00           H
ATOM   3831  CA  THR A 823      43.870  40.590  79.260  1.00  0.00           C
ATOM   3832  HA  THR A 823      44.440  39.810  79.740  1.00  0.00           H
ATOM   3833  CB  THR A 823      44.880  41.520  78.720  1.00  0.00           C
ATOM   3834  HB  THR A 823      44.340  42.340  78.210  1.00  0.00           H
ATOM   3835  OG1 THR A 823      45.810  40.740  77.930  1.00  0.00           O
ATOM   3836  HG1 THR A 823      45.170  40.370  77.320  1.00  0.00           H
ATOM   3837  CG2 THR A 823      45.590  42.280  79.800  1.00  0.00           C
ATOM   3838 HG21 THR A 823      45.870  41.570  80.610  1.00  0.00           H
ATOM   3839 HG22 THR A 823      44.990  43.130  80.170  1.00  0.00           H
ATOM   3840 HG23 THR A 823      46.570  42.680  79.460  1.00  0.00           H
ATOM   3841  C   THR A 823      43.020  41.230  80.390  1.00  0.00           C
ATOM   3842  O   THR A 823      43.340  41.020  81.590  1.00  0.00           O
ATOM   3843  N   HSD A 824      41.980  41.990  79.990  1.00  0.00           N
ATOM   3844  HN  HSD A 824      41.830  42.060  79.010  1.00  0.00           H
ATOM   3845  CA  HSD A 824      41.050  42.680  80.890  1.00  0.00           C
ATOM   3846  HA  HSD A 824      41.710  43.120  81.610  1.00  0.00           H
ATOM   3847  CB  HSD A 824      40.270  43.700  79.940  1.00  0.00           C
ATOM   3848  HB1 HSD A 824      39.830  43.200  79.060  1.00  0.00           H
ATOM   3849  HB2 HSD A 824      41.020  44.460  79.650  1.00  0.00           H
ATOM   3850  ND1 HSD A 824      39.600  45.330  81.790  1.00  0.00           N
ATOM   3851  HD1 HSD A 824      40.520  45.430  82.150  1.00  0.00           H
ATOM   3852  CG  HSD A 824      39.230  44.450  80.820  1.00  0.00           C
ATOM   3853  CE1 HSD A 824      38.450  45.840  82.440  1.00  0.00           C
ATOM   3854  HE1 HSD A 824      38.650  46.490  83.290  1.00  0.00           H
ATOM   3855  NE2 HSD A 824      37.410  45.210  81.910  1.00  0.00           N
ATOM   3856  CD2 HSD A 824      37.910  44.360  80.910  1.00  0.00           C
ATOM   3857  HD2 HSD A 824      37.200  43.830  80.290  1.00  0.00           H
ATOM   3858  C   HSD A 824      40.030  41.690  81.420  1.00  0.00           C
ATOM   3859  O   HSD A 824      39.390  41.020  80.650  1.00  0.00           O
ATOM   3860  N   PRO A 825      39.800  41.730  82.720  1.00  0.00           N
ATOM   3861  CD  PRO A 825      40.490  42.530  83.760  1.00  0.00           C
ATOM   3862  HD1 PRO A 825      39.820  43.390  83.990  1.00  0.00           H
ATOM   3863  HD2 PRO A 825      41.460  42.960  83.440  1.00  0.00           H
ATOM   3864  CA  PRO A 825      39.070  40.690  83.440  1.00  0.00           C
ATOM   3865  HA  PRO A 825      39.510  39.750  83.200  1.00  0.00           H
ATOM   3866  CB  PRO A 825      39.130  41.020  84.930  1.00  0.00           C
ATOM   3867  HB1 PRO A 825      39.040  40.080  85.510  1.00  0.00           H
ATOM   3868  HB2 PRO A 825      38.290  41.710  85.160  1.00  0.00           H
ATOM   3869  CG  PRO A 825      40.590  41.590  84.940  1.00  0.00           C
ATOM   3870  HG1 PRO A 825      40.880  42.020  85.920  1.00  0.00           H
ATOM   3871  HG2 PRO A 825      41.340  40.820  84.720  1.00  0.00           H
ATOM   3872  C   PRO A 825      37.600  40.620  83.030  1.00  0.00           C
ATOM   3873  O   PRO A 825      37.080  39.540  83.190  1.00  0.00           O
ATOM   3874  N   GLU A 826      36.960  41.630  82.330  1.00  0.00           N
ATOM   3875  HN  GLU A 826      37.390  42.520  82.250  1.00  0.00           H
ATOM   3876  CA  GLU A 826      35.600  41.670  81.910  1.00  0.00           C
ATOM   3877  HA  GLU A 826      34.940  40.990  82.420  1.00  0.00           H
ATOM   3878  CB  GLU A 826      34.960  43.050  82.170  1.00  0.00           C
ATOM   3879  HB1 GLU A 826      33.900  42.900  81.890  1.00  0.00           H
ATOM   3880  HB2 GLU A 826      35.490  43.820  81.570  1.00  0.00           H
ATOM   3881  CG  GLU A 826      35.120  43.500  83.670  1.00  0.00           C
ATOM   3882  HG1 GLU A 826      36.170  43.780  83.910  1.00  0.00           H
ATOM   3883  HG2 GLU A 826      34.860  42.640  84.320  1.00  0.00           H
ATOM   3884  CD  GLU A 826      34.100  44.590  84.070  1.00  0.00           C
ATOM   3885  OE1 GLU A 826      32.880  44.450  83.880  1.00  0.00           O
ATOM   3886  OE2 GLU A 826      34.580  45.500  84.810  1.00  0.00           O
ATOM   3887  C   GLU A 826      35.600  41.420  80.390  1.00  0.00           C
ATOM   3888  O   GLU A 826      34.620  41.610  79.710  1.00  0.00           O
ATOM   3889  N   ARG A 827      36.710  40.920  79.750  1.00  0.00           N
ATOM   3890  HN  ARG A 827      37.490  40.840  80.370  1.00  0.00           H
ATOM   3891  CA  ARG A 827      36.840  40.720  78.280  1.00  0.00           C
ATOM   3892  HA  ARG A 827      36.020  41.220  77.790  1.00  0.00           H
ATOM   3893  CB  ARG A 827      38.080  41.350  77.620  1.00  0.00           C
ATOM   3894  HB1 ARG A 827      38.330  40.900  76.640  1.00  0.00           H
ATOM   3895  HB2 ARG A 827      38.980  41.080  78.220  1.00  0.00           H
ATOM   3896  CG  ARG A 827      37.930  42.860  77.410  1.00  0.00           C
ATOM   3897  HG1 ARG A 827      38.850  43.360  77.030  1.00  0.00           H
ATOM   3898  HG2 ARG A 827      37.700  43.320  78.390  1.00  0.00           H
ATOM   3899  CD  ARG A 827      36.830  43.210  76.410  1.00  0.00           C
ATOM   3900  HD1 ARG A 827      36.840  44.320  76.310  1.00  0.00           H
ATOM   3901  HD2 ARG A 827      35.810  42.970  76.780  1.00  0.00           H
ATOM   3902  NE  ARG A 827      37.120  42.660  75.020  1.00  0.00           N
ATOM   3903  HE  ARG A 827      38.060  42.590  74.690  1.00  0.00           H
ATOM   3904  CZ  ARG A 827      36.190  42.240  74.140  1.00  0.00           C
ATOM   3905  NH1 ARG A 827      34.900  42.390  74.290  1.00  0.00           N
ATOM   3906 HH11 ARG A 827      34.480  42.960  74.990  1.00  0.00           H
ATOM   3907 HH12 ARG A 827      34.360  41.980  73.570  1.00  0.00           H
ATOM   3908  NH2 ARG A 827      36.760  41.670  73.090  1.00  0.00           N
ATOM   3909 HH21 ARG A 827      37.700  41.410  73.300  1.00  0.00           H
ATOM   3910 HH22 ARG A 827      36.280  41.380  72.270  1.00  0.00           H
ATOM   3911  C   ARG A 827      36.630  39.330  77.840  1.00  0.00           C
ATOM   3912  O   ARG A 827      36.720  38.330  78.570  1.00  0.00           O
ATOM   3913  N   GLY A 828      36.220  39.140  76.550  1.00  0.00           N
ATOM   3914  HN  GLY A 828      36.150  39.870  75.890  1.00  0.00           H
ATOM   3915  CA  GLY A 828      35.730  37.820  76.090  1.00  0.00           C
ATOM   3916  HA1 GLY A 828      34.880  37.500  76.640  1.00  0.00           H
ATOM   3917  HA2 GLY A 828      36.590  37.160  76.230  1.00  0.00           H
ATOM   3918  C   GLY A 828      35.490  37.950  74.640  1.00  0.00           C
ATOM   3919  O   GLY A 828      35.530  39.090  74.150  1.00  0.00           O
ATOM   3920  N   TRP A 829      35.260  36.860  73.900  1.00  0.00           N
ATOM   3921  HN  TRP A 829      35.100  36.030  74.410  1.00  0.00           H
ATOM   3922  CA  TRP A 829      35.160  36.890  72.430  1.00  0.00           C
ATOM   3923  HA  TRP A 829      35.830  37.670  72.090  1.00  0.00           H
ATOM   3924  CB  TRP A 829      35.770  35.730  71.680  1.00  0.00           C
ATOM   3925  HB1 TRP A 829      35.660  36.070  70.630  1.00  0.00           H
ATOM   3926  HB2 TRP A 829      35.300  34.730  71.750  1.00  0.00           H
ATOM   3927  CG  TRP A 829      37.220  35.590  71.970  1.00  0.00           C
ATOM   3928  CD1 TRP A 829      37.650  34.450  72.580  1.00  0.00           C
ATOM   3929  HD1 TRP A 829      37.100  33.520  72.700  1.00  0.00           H
ATOM   3930  NE1 TRP A 829      38.950  34.540  72.910  1.00  0.00           N
ATOM   3931  HE1 TRP A 829      39.340  33.940  73.560  1.00  0.00           H
ATOM   3932  CE2 TRP A 829      39.440  35.770  72.490  1.00  0.00           C
ATOM   3933  CD2 TRP A 829      38.380  36.480  71.870  1.00  0.00           C
ATOM   3934  CE3 TRP A 829      38.490  37.790  71.330  1.00  0.00           C
ATOM   3935  HE3 TRP A 829      37.620  38.250  70.890  1.00  0.00           H
ATOM   3936  CZ3 TRP A 829      39.740  38.320  71.440  1.00  0.00           C
ATOM   3937  HZ3 TRP A 829      39.830  39.320  71.030  1.00  0.00           H
ATOM   3938  CZ2 TRP A 829      40.680  36.310  72.420  1.00  0.00           C
ATOM   3939  HZ2 TRP A 829      41.590  35.800  72.700  1.00  0.00           H
ATOM   3940  CH2 TRP A 829      40.870  37.630  71.900  1.00  0.00           C
ATOM   3941  HH2 TRP A 829      41.850  38.100  72.000  1.00  0.00           H
ATOM   3942  C   TRP A 829      33.760  37.420  71.990  1.00  0.00           C
ATOM   3943  O   TRP A 829      33.500  38.550  71.520  1.00  0.00           O
ATOM   3944  N   ILE A 830      32.750  36.650  72.450  1.00  0.00           N
ATOM   3945  HN  ILE A 830      32.980  35.790  72.910  1.00  0.00           H
ATOM   3946  CA  ILE A 830      31.370  37.030  72.500  1.00  0.00           C
ATOM   3947  HA  ILE A 830      31.190  38.020  72.120  1.00  0.00           H
ATOM   3948  CB  ILE A 830      30.510  36.040  71.760  1.00  0.00           C
ATOM   3949  HB  ILE A 830      30.720  35.030  72.200  1.00  0.00           H
ATOM   3950  CG2 ILE A 830      29.110  36.460  72.150  1.00  0.00           C
ATOM   3951 HG21 ILE A 830      28.870  37.540  72.120  1.00  0.00           H
ATOM   3952 HG22 ILE A 830      28.690  36.180  73.140  1.00  0.00           H
ATOM   3953 HG23 ILE A 830      28.500  35.950  71.370  1.00  0.00           H
ATOM   3954  CG1 ILE A 830      30.700  36.070  70.240  1.00  0.00           C
ATOM   3955 HG11 ILE A 830      30.010  35.410  69.680  1.00  0.00           H
ATOM   3956 HG12 ILE A 830      31.710  35.670  70.030  1.00  0.00           H
ATOM   3957  CD  ILE A 830      30.540  37.450  69.570  1.00  0.00           C
ATOM   3958  HD1 ILE A 830      29.680  38.010  69.990  1.00  0.00           H
ATOM   3959  HD2 ILE A 830      30.530  37.360  68.460  1.00  0.00           H
ATOM   3960  HD3 ILE A 830      31.430  38.090  69.790  1.00  0.00           H
ATOM   3961  C   ILE A 830      30.960  37.230  73.990  1.00  0.00           C
ATOM   3962  O   ILE A 830      30.910  36.330  74.820  1.00  0.00           O
ATOM   3963  N   ILE A 831      30.710  38.460  74.390  1.00  0.00           N
ATOM   3964  HN  ILE A 831      30.580  39.130  73.660  1.00  0.00           H
ATOM   3965  CA  ILE A 831      30.440  38.870  75.760  1.00  0.00           C
ATOM   3966  HA  ILE A 831      29.800  38.100  76.150  1.00  0.00           H
ATOM   3967  CB  ILE A 831      31.760  38.850  76.620  1.00  0.00           C
ATOM   3968  HB  ILE A 831      32.330  37.900  76.490  1.00  0.00           H
ATOM   3969  CG2 ILE A 831      32.730  39.940  75.960  1.00  0.00           C
ATOM   3970 HG21 ILE A 831      33.670  39.880  76.540  1.00  0.00           H
ATOM   3971 HG22 ILE A 831      32.260  40.940  76.020  1.00  0.00           H
ATOM   3972 HG23 ILE A 831      32.950  39.850  74.880  1.00  0.00           H
ATOM   3973  CG1 ILE A 831      31.610  38.990  78.160  1.00  0.00           C
ATOM   3974 HG11 ILE A 831      30.680  38.460  78.410  1.00  0.00           H
ATOM   3975 HG12 ILE A 831      31.390  40.050  78.380  1.00  0.00           H
ATOM   3976  CD  ILE A 831      32.880  38.500  78.910  1.00  0.00           C
ATOM   3977  HD1 ILE A 831      32.930  38.710  80.000  1.00  0.00           H
ATOM   3978  HD2 ILE A 831      33.790  38.970  78.500  1.00  0.00           H
ATOM   3979  HD3 ILE A 831      32.750  37.400  78.840  1.00  0.00           H
ATOM   3980  C   ILE A 831      29.850  40.290  75.800  1.00  0.00           C
ATOM   3981  O   ILE A 831      29.220  40.710  76.770  1.00  0.00           O
ATOM   3982  N   SER A 832      29.890  41.030  74.660  1.00  0.00           N
ATOM   3983  HN  SER A 832      30.500  40.750  73.930  1.00  0.00           H
ATOM   3984  CA  SER A 832      29.260  42.340  74.470  1.00  0.00           C
ATOM   3985  HA  SER A 832      29.160  42.690  75.490  1.00  0.00           H
ATOM   3986  CB  SER A 832      30.170  43.370  73.740  1.00  0.00           C
ATOM   3987  HB1 SER A 832      30.230  43.240  72.640  1.00  0.00           H
ATOM   3988  HB2 SER A 832      31.190  43.320  74.190  1.00  0.00           H
ATOM   3989  OG  SER A 832      29.720  44.730  73.930  1.00  0.00           O
ATOM   3990  HG1 SER A 832      30.050  44.970  74.800  1.00  0.00           H
ATOM   3991  C   SER A 832      27.900  42.370  73.860  1.00  0.00           C
ATOM   3992  O   SER A 832      27.760  42.290  72.610  1.00  0.00           O
ATOM   3993  N   PRO A 833      26.790  42.650  74.650  1.00  0.00           N
ATOM   3994  CD  PRO A 833      26.650  42.840  76.130  1.00  0.00           C
ATOM   3995  HD1 PRO A 833      27.310  43.610  76.580  1.00  0.00           H
ATOM   3996  HD2 PRO A 833      26.800  41.860  76.620  1.00  0.00           H
ATOM   3997  CA  PRO A 833      25.540  42.840  73.970  1.00  0.00           C
ATOM   3998  HA  PRO A 833      25.410  42.190  73.110  1.00  0.00           H
ATOM   3999  CB  PRO A 833      24.540  42.660  75.160  1.00  0.00           C
ATOM   4000  HB1 PRO A 833      24.400  41.560  75.090  1.00  0.00           H
ATOM   4001  HB2 PRO A 833      23.540  43.160  75.110  1.00  0.00           H
ATOM   4002  CG  PRO A 833      25.200  43.220  76.380  1.00  0.00           C
ATOM   4003  HG1 PRO A 833      25.060  44.320  76.320  1.00  0.00           H
ATOM   4004  HG2 PRO A 833      24.780  42.860  77.350  1.00  0.00           H
ATOM   4005  C   PRO A 833      25.330  44.260  73.340  1.00  0.00           C
ATOM   4006  O   PRO A 833      26.070  45.250  73.510  1.00  0.00           O
ATOM   4007  N   LEU A 834      24.420  44.220  72.300  1.00  0.00           N
ATOM   4008  HN  LEU A 834      24.050  43.320  72.060  1.00  0.00           H
ATOM   4009  CA  LEU A 834      24.090  45.310  71.460  1.00  0.00           C
ATOM   4010  HA  LEU A 834      25.050  45.750  71.270  1.00  0.00           H
ATOM   4011  CB  LEU A 834      23.220  44.920  70.170  1.00  0.00           C
ATOM   4012  HB1 LEU A 834      22.650  45.780  69.750  1.00  0.00           H
ATOM   4013  HB2 LEU A 834      22.450  44.230  70.590  1.00  0.00           H
ATOM   4014  CG  LEU A 834      23.930  44.390  68.920  1.00  0.00           C
ATOM   4015  HG  LEU A 834      24.570  45.140  68.420  1.00  0.00           H
ATOM   4016  CD1 LEU A 834      24.740  43.130  69.310  1.00  0.00           C
ATOM   4017 HD11 LEU A 834      24.110  42.270  69.630  1.00  0.00           H
ATOM   4018 HD12 LEU A 834      25.420  43.270  70.170  1.00  0.00           H
ATOM   4019 HD13 LEU A 834      25.250  42.870  68.360  1.00  0.00           H
ATOM   4020  CD2 LEU A 834      23.060  43.980  67.780  1.00  0.00           C
ATOM   4021 HD21 LEU A 834      22.270  43.280  68.130  1.00  0.00           H
ATOM   4022 HD22 LEU A 834      23.690  43.490  67.000  1.00  0.00           H
ATOM   4023 HD23 LEU A 834      22.610  44.890  67.320  1.00  0.00           H
ATOM   4024  C   LEU A 834      23.360  46.480  72.110  1.00  0.00           C
ATOM   4025  O   LEU A 834      23.580  47.660  71.810  1.00  0.00           O
ATOM   4026  N   GLY A 835      22.470  46.210  73.080  1.00  0.00           N
ATOM   4027  HN  GLY A 835      22.190  45.270  73.270  1.00  0.00           H
ATOM   4028  CA  GLY A 835      21.610  47.120  73.750  1.00  0.00           C
ATOM   4029  HA1 GLY A 835      20.650  46.630  73.860  1.00  0.00           H
ATOM   4030  HA2 GLY A 835      21.590  47.960  73.090  1.00  0.00           H
ATOM   4031  C   GLY A 835      22.000  47.660  75.160  1.00  0.00           C
ATOM   4032  O   GLY A 835      21.130  47.850  76.010  1.00  0.00           O
ATOM   4033  N   ASP A 836      23.240  47.990  75.370  1.00  0.00           N
ATOM   4034  HN  ASP A 836      23.960  47.730  74.740  1.00  0.00           H
ATOM   4035  CA  ASP A 836      23.650  48.570  76.630  1.00  0.00           C
ATOM   4036  HA  ASP A 836      23.150  48.050  77.440  1.00  0.00           H
ATOM   4037  CB  ASP A 836      25.180  48.620  76.760  1.00  0.00           C
ATOM   4038  HB1 ASP A 836      25.580  49.550  76.310  1.00  0.00           H
ATOM   4039  HB2 ASP A 836      25.630  47.760  76.210  1.00  0.00           H
ATOM   4040  CG  ASP A 836      25.760  48.560  78.190  1.00  0.00           C
ATOM   4041  OD1 ASP A 836      24.940  48.400  79.120  1.00  0.00           O
ATOM   4042  OD2 ASP A 836      27.000  48.480  78.390  1.00  0.00           O
ATOM   4043  C   ASP A 836      23.190  50.130  76.780  1.00  0.00           C
ATOM   4044  O   ASP A 836      22.600  50.510  77.800  1.00  0.00           O
ATOM   4045  N   ASN A 837      23.450  50.970  75.760  1.00  0.00           N
ATOM   4046  HN  ASN A 837      23.820  50.680  74.890  1.00  0.00           H
ATOM   4047  CA  ASN A 837      23.040  52.320  75.820  1.00  0.00           C
ATOM   4048  HA  ASN A 837      23.270  52.690  76.800  1.00  0.00           H
ATOM   4049  CB  ASN A 837      23.990  53.270  75.000  1.00  0.00           C
ATOM   4050  HB1 ASN A 837      23.940  54.350  75.210  1.00  0.00           H
ATOM   4051  HB2 ASN A 837      23.720  53.170  73.920  1.00  0.00           H
ATOM   4052  CG  ASN A 837      25.470  52.970  75.170  1.00  0.00           C
ATOM   4053  OD1 ASN A 837      26.060  53.610  76.030  1.00  0.00           O
ATOM   4054  ND2 ASN A 837      26.110  52.100  74.330  1.00  0.00           N
ATOM   4055 HD21 ASN A 837      26.950  51.630  74.590  1.00  0.00           H
ATOM   4056 HD22 ASN A 837      25.590  51.720  73.570  1.00  0.00           H
ATOM   4057  C   ASN A 837      21.570  52.570  75.610  1.00  0.00           C
ATOM   4058  O   ASN A 837      20.950  51.660  75.080  1.00  0.00           O
ATOM   4059  N   PRO A 838      21.000  53.720  75.880  1.00  0.00           N
ATOM   4060  CD  PRO A 838      21.400  54.680  76.920  1.00  0.00           C
ATOM   4061  HD1 PRO A 838      22.060  55.410  76.390  1.00  0.00           H
ATOM   4062  HD2 PRO A 838      21.990  54.160  77.690  1.00  0.00           H
ATOM   4063  CA  PRO A 838      19.590  53.990  75.430  1.00  0.00           C
ATOM   4064  HA  PRO A 838      19.030  53.160  75.830  1.00  0.00           H
ATOM   4065  CB  PRO A 838      19.160  55.320  76.130  1.00  0.00           C
ATOM   4066  HB1 PRO A 838      18.080  55.420  76.390  1.00  0.00           H
ATOM   4067  HB2 PRO A 838      19.540  56.160  75.510  1.00  0.00           H
ATOM   4068  CG  PRO A 838      20.070  55.270  77.370  1.00  0.00           C
ATOM   4069  HG1 PRO A 838      20.260  56.300  77.760  1.00  0.00           H
ATOM   4070  HG2 PRO A 838      19.770  54.660  78.240  1.00  0.00           H
ATOM   4071  C   PRO A 838      19.440  54.110  73.930  1.00  0.00           C
ATOM   4072  O   PRO A 838      20.440  54.460  73.330  1.00  0.00           O
ATOM   4073  N   TRP A 839      18.280  53.910  73.330  1.00  0.00           N
ATOM   4074  HN  TRP A 839      17.510  53.560  73.860  1.00  0.00           H
ATOM   4075  CA  TRP A 839      18.000  53.920  71.900  1.00  0.00           C
ATOM   4076  HA  TRP A 839      18.700  53.170  71.550  1.00  0.00           H
ATOM   4077  CB  TRP A 839      16.520  53.500  71.590  1.00  0.00           C
ATOM   4078  HB1 TRP A 839      15.880  53.940  72.390  1.00  0.00           H
ATOM   4079  HB2 TRP A 839      16.490  52.400  71.740  1.00  0.00           H
ATOM   4080  CG  TRP A 839      15.910  53.880  70.250  1.00  0.00           C
ATOM   4081  CD1 TRP A 839      15.820  53.140  69.090  1.00  0.00           C
ATOM   4082  HD1 TRP A 839      16.210  52.130  69.070  1.00  0.00           H
ATOM   4083  NE1 TRP A 839      15.170  53.820  68.130  1.00  0.00           N
ATOM   4084  HE1 TRP A 839      15.280  53.660  67.170  1.00  0.00           H
ATOM   4085  CE2 TRP A 839      14.770  54.970  68.570  1.00  0.00           C
ATOM   4086  CD2 TRP A 839      15.240  55.080  69.890  1.00  0.00           C
ATOM   4087  CE3 TRP A 839      15.000  56.290  70.540  1.00  0.00           C
ATOM   4088  HE3 TRP A 839      15.320  56.370  71.570  1.00  0.00           H
ATOM   4089  CZ3 TRP A 839      14.100  57.230  70.000  1.00  0.00           C
ATOM   4090  HZ3 TRP A 839      13.610  57.930  70.660  1.00  0.00           H
ATOM   4091  CZ2 TRP A 839      14.060  55.920  67.950  1.00  0.00           C
ATOM   4092  HZ2 TRP A 839      13.720  55.820  66.930  1.00  0.00           H
ATOM   4093  CH2 TRP A 839      13.630  56.990  68.680  1.00  0.00           C
ATOM   4094  HH2 TRP A 839      12.870  57.580  68.180  1.00  0.00           H
ATOM   4095  C   TRP A 839      18.380  55.240  71.240  1.00  0.00           C
ATOM   4096  O   TRP A 839      19.000  55.250  70.180  1.00  0.00           O
ATOM   4097  N   TRP A 840      18.030  56.420  71.830  1.00  0.00           N
ATOM   4098  HN  TRP A 840      17.510  56.490  72.680  1.00  0.00           H
ATOM   4099  CA  TRP A 840      18.400  57.750  71.230  1.00  0.00           C
ATOM   4100  HA  TRP A 840      18.060  57.690  70.200  1.00  0.00           H
ATOM   4101  CB  TRP A 840      17.530  58.850  72.000  1.00  0.00           C
ATOM   4102  HB1 TRP A 840      16.440  58.640  71.910  1.00  0.00           H
ATOM   4103  HB2 TRP A 840      17.830  59.850  71.590  1.00  0.00           H
ATOM   4104  CG  TRP A 840      17.810  59.000  73.450  1.00  0.00           C
ATOM   4105  CD1 TRP A 840      17.100  58.320  74.460  1.00  0.00           C
ATOM   4106  HD1 TRP A 840      16.190  57.780  74.260  1.00  0.00           H
ATOM   4107  NE1 TRP A 840      17.620  58.700  75.640  1.00  0.00           N
ATOM   4108  HE1 TRP A 840      17.130  58.590  76.480  1.00  0.00           H
ATOM   4109  CE2 TRP A 840      18.710  59.510  75.460  1.00  0.00           C
ATOM   4110  CD2 TRP A 840      18.850  59.750  74.070  1.00  0.00           C
ATOM   4111  CE3 TRP A 840      19.780  60.680  73.580  1.00  0.00           C
ATOM   4112  HE3 TRP A 840      19.770  61.000  72.550  1.00  0.00           H
ATOM   4113  CZ3 TRP A 840      20.640  61.300  74.520  1.00  0.00           C
ATOM   4114  HZ3 TRP A 840      21.280  62.130  74.270  1.00  0.00           H
ATOM   4115  CZ2 TRP A 840      19.540  60.210  76.360  1.00  0.00           C
ATOM   4116  HZ2 TRP A 840      19.430  60.000  77.420  1.00  0.00           H
ATOM   4117  CH2 TRP A 840      20.500  61.120  75.840  1.00  0.00           C
ATOM   4118  HH2 TRP A 840      21.220  61.480  76.560  1.00  0.00           H
ATOM   4119  C   TRP A 840      19.880  58.100  71.130  1.00  0.00           C
ATOM   4120  O   TRP A 840      20.340  58.860  70.190  1.00  0.00           O
ATOM   4121  N   THR A 841      20.690  57.470  71.960  1.00  0.00           N
ATOM   4122  HN  THR A 841      20.340  56.940  72.730  1.00  0.00           H
ATOM   4123  CA  THR A 841      22.130  57.660  71.940  1.00  0.00           C
ATOM   4124  HA  THR A 841      22.460  58.690  71.970  1.00  0.00           H
ATOM   4125  CB  THR A 841      22.710  57.100  73.230  1.00  0.00           C
ATOM   4126  HB  THR A 841      23.770  57.380  73.360  1.00  0.00           H
ATOM   4127  OG1 THR A 841      22.760  55.710  73.440  1.00  0.00           O
ATOM   4128  HG1 THR A 841      21.910  55.310  73.280  1.00  0.00           H
ATOM   4129  CG2 THR A 841      22.010  57.810  74.430  1.00  0.00           C
ATOM   4130 HG21 THR A 841      22.490  57.510  75.390  1.00  0.00           H
ATOM   4131 HG22 THR A 841      20.920  57.590  74.460  1.00  0.00           H
ATOM   4132 HG23 THR A 841      22.020  58.900  74.240  1.00  0.00           H
ATOM   4133  C   THR A 841      22.710  56.990  70.710  1.00  0.00           C
ATOM   4134  O   THR A 841      23.580  57.540  70.100  1.00  0.00           O
ATOM   4135  N   LEU A 842      22.220  55.780  70.330  1.00  0.00           N
ATOM   4136  HN  LEU A 842      21.460  55.420  70.880  1.00  0.00           H
ATOM   4137  CA  LEU A 842      22.450  55.030  69.180  1.00  0.00           C
ATOM   4138  HA  LEU A 842      23.510  54.860  69.070  1.00  0.00           H
ATOM   4139  CB  LEU A 842      21.670  53.680  69.270  1.00  0.00           C
ATOM   4140  HB1 LEU A 842      22.060  52.980  68.520  1.00  0.00           H
ATOM   4141  HB2 LEU A 842      20.590  53.780  69.070  1.00  0.00           H
ATOM   4142  CG  LEU A 842      21.770  52.860  70.580  1.00  0.00           C
ATOM   4143  HG  LEU A 842      21.150  53.400  71.320  1.00  0.00           H
ATOM   4144  CD1 LEU A 842      21.070  51.500  70.440  1.00  0.00           C
ATOM   4145 HD11 LEU A 842      21.580  50.940  69.620  1.00  0.00           H
ATOM   4146 HD12 LEU A 842      20.000  51.510  70.170  1.00  0.00           H
ATOM   4147 HD13 LEU A 842      21.210  50.990  71.420  1.00  0.00           H
ATOM   4148  CD2 LEU A 842      23.220  52.720  71.150  1.00  0.00           C
ATOM   4149 HD21 LEU A 842      23.980  52.480  70.380  1.00  0.00           H
ATOM   4150 HD22 LEU A 842      23.150  51.940  71.940  1.00  0.00           H
ATOM   4151 HD23 LEU A 842      23.480  53.700  71.600  1.00  0.00           H
ATOM   4152  C   LEU A 842      22.050  55.720  67.840  1.00  0.00           C
ATOM   4153  O   LEU A 842      22.630  55.750  66.800  1.00  0.00           O
ATOM   4154  N   LEU A 843      20.840  56.380  67.970  1.00  0.00           N
ATOM   4155  HN  LEU A 843      20.400  56.270  68.860  1.00  0.00           H
ATOM   4156  CA  LEU A 843      20.190  57.150  66.980  1.00  0.00           C
ATOM   4157  HA  LEU A 843      20.140  56.540  66.090  1.00  0.00           H
ATOM   4158  CB  LEU A 843      18.760  57.590  67.370  1.00  0.00           C
ATOM   4159  HB1 LEU A 843      18.660  57.810  68.460  1.00  0.00           H
ATOM   4160  HB2 LEU A 843      18.120  56.680  67.360  1.00  0.00           H
ATOM   4161  CG  LEU A 843      18.020  58.700  66.560  1.00  0.00           C
ATOM   4162  HG  LEU A 843      18.680  59.580  66.650  1.00  0.00           H
ATOM   4163  CD1 LEU A 843      18.010  58.290  65.020  1.00  0.00           C
ATOM   4164 HD11 LEU A 843      17.540  59.110  64.460  1.00  0.00           H
ATOM   4165 HD12 LEU A 843      17.370  57.390  64.890  1.00  0.00           H
ATOM   4166 HD13 LEU A 843      19.040  58.180  64.620  1.00  0.00           H
ATOM   4167  CD2 LEU A 843      16.650  59.050  67.110  1.00  0.00           C
ATOM   4168 HD21 LEU A 843      16.250  60.000  66.670  1.00  0.00           H
ATOM   4169 HD22 LEU A 843      16.680  59.070  68.220  1.00  0.00           H
ATOM   4170 HD23 LEU A 843      15.970  58.190  66.950  1.00  0.00           H
ATOM   4171  C   LEU A 843      21.020  58.430  66.660  1.00  0.00           C
ATOM   4172  O   LEU A 843      21.380  58.780  65.550  1.00  0.00           O
ATOM   4173  N   ILE A 844      21.530  59.080  67.680  1.00  0.00           N
ATOM   4174  HN  ILE A 844      21.140  58.900  68.580  1.00  0.00           H
ATOM   4175  CA  ILE A 844      22.550  60.200  67.480  1.00  0.00           C
ATOM   4176  HA  ILE A 844      22.090  60.860  66.770  1.00  0.00           H
ATOM   4177  CB  ILE A 844      22.650  60.930  68.800  1.00  0.00           C
ATOM   4178  HB  ILE A 844      22.710  60.200  69.660  1.00  0.00           H
ATOM   4179  CG2 ILE A 844      23.830  61.870  69.040  1.00  0.00           C
ATOM   4180 HG21 ILE A 844      23.640  62.350  70.030  1.00  0.00           H
ATOM   4181 HG22 ILE A 844      23.850  62.690  68.310  1.00  0.00           H
ATOM   4182 HG23 ILE A 844      24.830  61.370  68.990  1.00  0.00           H
ATOM   4183  CG1 ILE A 844      21.350  61.660  69.020  1.00  0.00           C
ATOM   4184 HG11 ILE A 844      20.450  61.010  68.980  1.00  0.00           H
ATOM   4185 HG12 ILE A 844      21.110  62.390  68.220  1.00  0.00           H
ATOM   4186  CD  ILE A 844      21.330  62.270  70.430  1.00  0.00           C
ATOM   4187  HD1 ILE A 844      20.390  62.820  70.650  1.00  0.00           H
ATOM   4188  HD2 ILE A 844      22.080  63.060  70.650  1.00  0.00           H
ATOM   4189  HD3 ILE A 844      21.570  61.560  71.250  1.00  0.00           H
ATOM   4190  C   ILE A 844      23.900  59.760  67.030  1.00  0.00           C
ATOM   4191  O   ILE A 844      24.770  60.480  66.380  1.00  0.00           O
ATOM   4192  N   ALA A 845      24.360  58.480  67.300  1.00  0.00           N
ATOM   4193  HN  ALA A 845      23.780  57.840  67.780  1.00  0.00           H
ATOM   4194  CA  ALA A 845      25.720  58.020  67.070  1.00  0.00           C
ATOM   4195  HA  ALA A 845      26.430  58.780  67.360  1.00  0.00           H
ATOM   4196  CB  ALA A 845      25.950  56.660  67.870  1.00  0.00           C
ATOM   4197  HB1 ALA A 845      25.690  56.900  68.920  1.00  0.00           H
ATOM   4198  HB2 ALA A 845      26.980  56.240  67.980  1.00  0.00           H
ATOM   4199  HB3 ALA A 845      25.190  55.930  67.530  1.00  0.00           H
ATOM   4200  C   ALA A 845      25.930  57.720  65.600  1.00  0.00           C
ATOM   4201  O   ALA A 845      27.070  57.590  65.140  1.00  0.00           O
ATOM   4202  N   ALA A 846      24.870  57.620  64.780  1.00  0.00           N
ATOM   4203  HN  ALA A 846      23.960  57.550  65.180  1.00  0.00           H
ATOM   4204  CA  ALA A 846      24.810  57.650  63.330  1.00  0.00           C
ATOM   4205  HA  ALA A 846      25.220  56.680  63.120  1.00  0.00           H
ATOM   4206  CB  ALA A 846      23.340  57.680  63.010  1.00  0.00           C
ATOM   4207  HB1 ALA A 846      23.140  57.480  61.930  1.00  0.00           H
ATOM   4208  HB2 ALA A 846      22.880  58.580  63.460  1.00  0.00           H
ATOM   4209  HB3 ALA A 846      22.900  56.810  63.560  1.00  0.00           H
ATOM   4210  C   ALA A 846      25.570  58.760  62.570  1.00  0.00           C
ATOM   4211  O   ALA A 846      26.130  58.540  61.470  1.00  0.00           O
ATOM   4212  N   ILE A 847      25.620  60.010  62.980  1.00  0.00           N
ATOM   4213  HN  ILE A 847      25.280  60.290  63.880  1.00  0.00           H
ATOM   4214  CA  ILE A 847      26.350  61.070  62.250  1.00  0.00           C
ATOM   4215  HA  ILE A 847      25.960  61.120  61.240  1.00  0.00           H
ATOM   4216  CB  ILE A 847      26.020  62.470  62.720  1.00  0.00           C
ATOM   4217  HB  ILE A 847      25.990  62.430  63.830  1.00  0.00           H
ATOM   4218  CG2 ILE A 847      27.090  63.590  62.390  1.00  0.00           C
ATOM   4219 HG21 ILE A 847      26.690  64.610  62.250  1.00  0.00           H
ATOM   4220 HG22 ILE A 847      27.530  63.250  61.420  1.00  0.00           H
ATOM   4221 HG23 ILE A 847      27.990  63.650  63.050  1.00  0.00           H
ATOM   4222  CG1 ILE A 847      24.670  62.880  62.110  1.00  0.00           C
ATOM   4223 HG11 ILE A 847      24.230  63.690  62.750  1.00  0.00           H
ATOM   4224 HG12 ILE A 847      24.030  61.990  62.260  1.00  0.00           H
ATOM   4225  CD  ILE A 847      24.730  63.310  60.700  1.00  0.00           C
ATOM   4226  HD1 ILE A 847      25.300  64.270  60.660  1.00  0.00           H
ATOM   4227  HD2 ILE A 847      23.720  63.590  60.340  1.00  0.00           H
ATOM   4228  HD3 ILE A 847      25.130  62.560  59.980  1.00  0.00           H
ATOM   4229  C   ILE A 847      27.870  60.800  62.190  1.00  0.00           C
ATOM   4230  O   ILE A 847      28.470  60.820  61.100  1.00  0.00           O
ATOM   4231  N   PRO A 848      28.590  60.450  63.230  1.00  0.00           N
ATOM   4232  CD  PRO A 848      28.320  60.720  64.690  1.00  0.00           C
ATOM   4233  HD1 PRO A 848      27.320  60.250  64.810  1.00  0.00           H
ATOM   4234  HD2 PRO A 848      28.250  61.820  64.830  1.00  0.00           H
ATOM   4235  CA  PRO A 848      30.020  60.040  63.100  1.00  0.00           C
ATOM   4236  HA  PRO A 848      30.510  60.670  62.380  1.00  0.00           H
ATOM   4237  CB  PRO A 848      30.640  60.120  64.540  1.00  0.00           C
ATOM   4238  HB1 PRO A 848      31.230  61.060  64.590  1.00  0.00           H
ATOM   4239  HB2 PRO A 848      31.370  59.340  64.860  1.00  0.00           H
ATOM   4240  CG  PRO A 848      29.420  60.100  65.480  1.00  0.00           C
ATOM   4241  HG1 PRO A 848      29.150  59.030  65.620  1.00  0.00           H
ATOM   4242  HG2 PRO A 848      29.510  60.620  66.460  1.00  0.00           H
ATOM   4243  C   PRO A 848      30.060  58.640  62.540  1.00  0.00           C
ATOM   4244  O   PRO A 848      31.040  58.290  61.880  1.00  0.00           O
ATOM   4245  N   ALA A 849      29.060  57.820  62.660  1.00  0.00           N
ATOM   4246  HN  ALA A 849      28.310  58.000  63.290  1.00  0.00           H
ATOM   4247  CA  ALA A 849      29.030  56.470  62.020  1.00  0.00           C
ATOM   4248  HA  ALA A 849      29.990  56.010  62.130  1.00  0.00           H
ATOM   4249  CB  ALA A 849      28.020  55.570  62.620  1.00  0.00           C
ATOM   4250  HB1 ALA A 849      28.110  55.730  63.710  1.00  0.00           H
ATOM   4251  HB2 ALA A 849      28.280  54.510  62.360  1.00  0.00           H
ATOM   4252  HB3 ALA A 849      26.990  55.750  62.260  1.00  0.00           H
ATOM   4253  C   ALA A 849      28.980  56.550  60.480  1.00  0.00           C
ATOM   4254  O   ALA A 849      29.630  55.840  59.710  1.00  0.00           O
ATOM   4255  N   LEU A 850      28.180  57.490  59.930  1.00  0.00           N
ATOM   4256  HN  LEU A 850      27.600  58.130  60.430  1.00  0.00           H
ATOM   4257  CA  LEU A 850      28.270  57.850  58.520  1.00  0.00           C
ATOM   4258  HA  LEU A 850      28.120  56.980  57.910  1.00  0.00           H
ATOM   4259  CB  LEU A 850      27.160  58.930  58.070  1.00  0.00           C
ATOM   4260  HB1 LEU A 850      27.500  59.260  57.060  1.00  0.00           H
ATOM   4261  HB2 LEU A 850      27.320  59.820  58.710  1.00  0.00           H
ATOM   4262  CG  LEU A 850      25.700  58.470  57.970  1.00  0.00           C
ATOM   4263  HG  LEU A 850      25.510  57.730  58.770  1.00  0.00           H
ATOM   4264  CD1 LEU A 850      24.730  59.590  58.250  1.00  0.00           C
ATOM   4265 HD11 LEU A 850      24.920  60.450  57.570  1.00  0.00           H
ATOM   4266 HD12 LEU A 850      24.800  59.880  59.330  1.00  0.00           H
ATOM   4267 HD13 LEU A 850      23.690  59.320  57.990  1.00  0.00           H
ATOM   4268  CD2 LEU A 850      25.460  57.840  56.590  1.00  0.00           C
ATOM   4269 HD21 LEU A 850      26.380  57.320  56.230  1.00  0.00           H
ATOM   4270 HD22 LEU A 850      25.340  58.660  55.860  1.00  0.00           H
ATOM   4271 HD23 LEU A 850      24.590  57.150  56.500  1.00  0.00           H
ATOM   4272  C   LEU A 850      29.680  58.280  58.090  1.00  0.00           C
ATOM   4273  O   LEU A 850      30.200  57.750  57.070  1.00  0.00           O
ATOM   4274  N   LEU A 851      30.340  59.130  58.880  1.00  0.00           N
ATOM   4275  HN  LEU A 851      30.180  59.510  59.780  1.00  0.00           H
ATOM   4276  CA  LEU A 851      31.700  59.540  58.450  1.00  0.00           C
ATOM   4277  HA  LEU A 851      31.620  59.860  57.420  1.00  0.00           H
ATOM   4278  CB  LEU A 851      32.040  60.780  59.210  1.00  0.00           C
ATOM   4279  HB1 LEU A 851      32.120  60.600  60.310  1.00  0.00           H
ATOM   4280  HB2 LEU A 851      31.160  61.460  59.140  1.00  0.00           H
ATOM   4281  CG  LEU A 851      33.250  61.590  58.700  1.00  0.00           C
ATOM   4282  HG  LEU A 851      34.220  61.030  58.680  1.00  0.00           H
ATOM   4283  CD1 LEU A 851      33.110  62.130  57.330  1.00  0.00           C
ATOM   4284 HD11 LEU A 851      33.860  62.880  57.040  1.00  0.00           H
ATOM   4285 HD12 LEU A 851      32.140  62.650  57.170  1.00  0.00           H
ATOM   4286 HD13 LEU A 851      33.070  61.310  56.580  1.00  0.00           H
ATOM   4287  CD2 LEU A 851      33.450  62.760  59.640  1.00  0.00           C
ATOM   4288 HD21 LEU A 851      34.030  63.570  59.140  1.00  0.00           H
ATOM   4289 HD22 LEU A 851      33.970  62.520  60.600  1.00  0.00           H
ATOM   4290 HD23 LEU A 851      32.490  63.310  59.750  1.00  0.00           H
ATOM   4291  C   LEU A 851      32.720  58.490  58.560  1.00  0.00           C
ATOM   4292  O   LEU A 851      33.660  58.360  57.740  1.00  0.00           O
ATOM   4293  N   CYS A 852      32.610  57.620  59.630  1.00  0.00           N
ATOM   4294  HN  CYS A 852      31.940  57.740  60.360  1.00  0.00           H
ATOM   4295  CA  CYS A 852      33.350  56.340  59.690  1.00  0.00           C
ATOM   4296  HA  CYS A 852      34.350  56.740  59.710  1.00  0.00           H
ATOM   4297  CB  CYS A 852      32.880  55.660  61.010  1.00  0.00           C
ATOM   4298  HB1 CYS A 852      31.810  55.350  60.940  1.00  0.00           H
ATOM   4299  HB2 CYS A 852      32.900  56.480  61.760  1.00  0.00           H
ATOM   4300  SG  CYS A 852      33.960  54.390  61.750  1.00  0.00           S
ATOM   4301  HG1 CYS A 852      34.020  53.590  60.700  1.00  0.00           H
ATOM   4302  C   CYS A 852      33.180  55.420  58.510  1.00  0.00           C
ATOM   4303  O   CYS A 852      34.220  54.820  58.140  1.00  0.00           O
ATOM   4304  N   THR A 853      32.040  55.270  57.830  1.00  0.00           N
ATOM   4305  HN  THR A 853      31.200  55.550  58.280  1.00  0.00           H
ATOM   4306  CA  THR A 853      32.060  54.580  56.570  1.00  0.00           C
ATOM   4307  HA  THR A 853      32.430  53.570  56.720  1.00  0.00           H
ATOM   4308  CB  THR A 853      30.630  54.360  56.160  1.00  0.00           C
ATOM   4309  HB  THR A 853      30.170  55.370  56.130  1.00  0.00           H
ATOM   4310  OG1 THR A 853      29.820  53.600  56.990  1.00  0.00           O
ATOM   4311  HG1 THR A 853      29.610  54.110  57.770  1.00  0.00           H
ATOM   4312  CG2 THR A 853      30.350  53.790  54.740  1.00  0.00           C
ATOM   4313 HG21 THR A 853      30.530  54.500  53.900  1.00  0.00           H
ATOM   4314 HG22 THR A 853      29.260  53.600  54.730  1.00  0.00           H
ATOM   4315 HG23 THR A 853      30.830  52.840  54.470  1.00  0.00           H
ATOM   4316  C   THR A 853      32.900  55.220  55.470  1.00  0.00           C
ATOM   4317  O   THR A 853      33.680  54.600  54.800  1.00  0.00           O
ATOM   4318  N   ILE A 854      32.680  56.550  55.280  1.00  0.00           N
ATOM   4319  HN  ILE A 854      32.060  57.050  55.880  1.00  0.00           H
ATOM   4320  CA  ILE A 854      33.380  57.290  54.230  1.00  0.00           C
ATOM   4321  HA  ILE A 854      33.220  56.830  53.260  1.00  0.00           H
ATOM   4322  CB  ILE A 854      32.800  58.750  54.120  1.00  0.00           C
ATOM   4323  HB  ILE A 854      32.820  59.080  55.190  1.00  0.00           H
ATOM   4324  CG2 ILE A 854      33.660  59.520  53.120  1.00  0.00           C
ATOM   4325 HG21 ILE A 854      34.670  59.800  53.490  1.00  0.00           H
ATOM   4326 HG22 ILE A 854      33.300  60.570  53.010  1.00  0.00           H
ATOM   4327 HG23 ILE A 854      33.690  59.140  52.080  1.00  0.00           H
ATOM   4328  CG1 ILE A 854      31.280  58.740  53.670  1.00  0.00           C
ATOM   4329 HG11 ILE A 854      30.710  57.800  53.820  1.00  0.00           H
ATOM   4330 HG12 ILE A 854      31.260  58.900  52.570  1.00  0.00           H
ATOM   4331  CD  ILE A 854      30.450  59.880  54.370  1.00  0.00           C
ATOM   4332  HD1 ILE A 854      30.350  59.700  55.460  1.00  0.00           H
ATOM   4333  HD2 ILE A 854      29.390  59.860  54.020  1.00  0.00           H
ATOM   4334  HD3 ILE A 854      30.730  60.930  54.130  1.00  0.00           H
ATOM   4335  C   ILE A 854      34.910  57.240  54.450  1.00  0.00           C
ATOM   4336  O   ILE A 854      35.720  56.970  53.510  1.00  0.00           O
ATOM   4337  N   LEU A 855      35.350  57.420  55.740  1.00  0.00           N
ATOM   4338  HN  LEU A 855      34.710  57.370  56.500  1.00  0.00           H
ATOM   4339  CA  LEU A 855      36.780  57.400  56.180  1.00  0.00           C
ATOM   4340  HA  LEU A 855      37.270  58.240  55.690  1.00  0.00           H
ATOM   4341  CB  LEU A 855      36.810  57.580  57.740  1.00  0.00           C
ATOM   4342  HB1 LEU A 855      36.020  56.900  58.140  1.00  0.00           H
ATOM   4343  HB2 LEU A 855      36.450  58.620  57.850  1.00  0.00           H
ATOM   4344  CG  LEU A 855      38.140  57.440  58.560  1.00  0.00           C
ATOM   4345  HG  LEU A 855      38.760  56.660  58.090  1.00  0.00           H
ATOM   4346  CD1 LEU A 855      38.930  58.720  58.400  1.00  0.00           C
ATOM   4347 HD11 LEU A 855      38.890  59.050  57.340  1.00  0.00           H
ATOM   4348 HD12 LEU A 855      39.990  58.620  58.720  1.00  0.00           H
ATOM   4349 HD13 LEU A 855      38.480  59.580  58.940  1.00  0.00           H
ATOM   4350  CD2 LEU A 855      37.930  57.210  60.060  1.00  0.00           C
ATOM   4351 HD21 LEU A 855      37.230  58.010  60.350  1.00  0.00           H
ATOM   4352 HD22 LEU A 855      38.950  57.150  60.490  1.00  0.00           H
ATOM   4353 HD23 LEU A 855      37.460  56.250  60.360  1.00  0.00           H
ATOM   4354  C   LEU A 855      37.630  56.150  55.830  1.00  0.00           C
ATOM   4355  O   LEU A 855      38.740  56.070  55.280  1.00  0.00           O
ATOM   4356  N   ILE A 856      37.070  54.970  56.250  1.00  0.00           N
ATOM   4357  HN  ILE A 856      36.260  55.100  56.820  1.00  0.00           H
ATOM   4358  CA  ILE A 856      37.380  53.570  55.810  1.00  0.00           C
ATOM   4359  HA  ILE A 856      38.430  53.400  55.980  1.00  0.00           H
ATOM   4360  CB  ILE A 856      36.520  52.610  56.550  1.00  0.00           C
ATOM   4361  HB  ILE A 856      35.470  52.970  56.470  1.00  0.00           H
ATOM   4362  CG2 ILE A 856      36.500  51.150  55.930  1.00  0.00           C
ATOM   4363 HG21 ILE A 856      35.880  51.060  55.020  1.00  0.00           H
ATOM   4364 HG22 ILE A 856      36.000  50.450  56.640  1.00  0.00           H
ATOM   4365 HG23 ILE A 856      37.500  50.770  55.680  1.00  0.00           H
ATOM   4366  CG1 ILE A 856      36.820  52.670  58.060  1.00  0.00           C
ATOM   4367 HG11 ILE A 856      35.950  52.110  58.480  1.00  0.00           H
ATOM   4368 HG12 ILE A 856      36.790  53.730  58.370  1.00  0.00           H
ATOM   4369  CD  ILE A 856      38.150  52.030  58.410  1.00  0.00           C
ATOM   4370  HD1 ILE A 856      38.210  50.940  58.220  1.00  0.00           H
ATOM   4371  HD2 ILE A 856      38.360  52.170  59.500  1.00  0.00           H
ATOM   4372  HD3 ILE A 856      39.000  52.470  57.840  1.00  0.00           H
ATOM   4373  C   ILE A 856      37.280  53.320  54.270  1.00  0.00           C
ATOM   4374  O   ILE A 856      38.220  52.850  53.610  1.00  0.00           O
ATOM   4375  N   PHE A 857      36.210  53.830  53.650  1.00  0.00           N
ATOM   4376  HN  PHE A 857      35.460  54.190  54.210  1.00  0.00           H
ATOM   4377  CA  PHE A 857      35.970  53.740  52.250  1.00  0.00           C
ATOM   4378  HA  PHE A 857      36.190  52.720  51.970  1.00  0.00           H
ATOM   4379  CB  PHE A 857      34.460  54.150  51.960  1.00  0.00           C
ATOM   4380  HB1 PHE A 857      34.430  55.110  52.500  1.00  0.00           H
ATOM   4381  HB2 PHE A 857      33.700  53.460  52.390  1.00  0.00           H
ATOM   4382  CG  PHE A 857      34.260  54.440  50.440  1.00  0.00           C
ATOM   4383  CD1 PHE A 857      34.170  53.410  49.520  1.00  0.00           C
ATOM   4384  HD1 PHE A 857      34.240  52.360  49.780  1.00  0.00           H
ATOM   4385  CE1 PHE A 857      34.050  53.730  48.140  1.00  0.00           C
ATOM   4386  HE1 PHE A 857      33.950  52.940  47.420  1.00  0.00           H
ATOM   4387  CZ  PHE A 857      34.110  54.990  47.670  1.00  0.00           C
ATOM   4388  HZ  PHE A 857      34.250  55.140  46.600  1.00  0.00           H
ATOM   4389  CD2 PHE A 857      34.440  55.760  49.980  1.00  0.00           C
ATOM   4390  HD2 PHE A 857      34.560  56.520  50.730  1.00  0.00           H
ATOM   4391  CE2 PHE A 857      34.270  56.080  48.580  1.00  0.00           C
ATOM   4392  HE2 PHE A 857      34.360  57.100  48.230  1.00  0.00           H
ATOM   4393  C   PHE A 857      37.070  54.470  51.540  1.00  0.00           C
ATOM   4394  O   PHE A 857      37.740  54.010  50.530  1.00  0.00           O
ATOM   4395  N   MET A 858      37.390  55.680  51.970  1.00  0.00           N
ATOM   4396  HN  MET A 858      36.810  56.040  52.700  1.00  0.00           H
ATOM   4397  CA  MET A 858      38.320  56.580  51.300  1.00  0.00           C
ATOM   4398  HA  MET A 858      38.060  56.670  50.260  1.00  0.00           H
ATOM   4399  CB  MET A 858      38.120  57.930  51.910  1.00  0.00           C
ATOM   4400  HB1 MET A 858      39.030  58.560  51.790  1.00  0.00           H
ATOM   4401  HB2 MET A 858      38.000  57.920  53.010  1.00  0.00           H
ATOM   4402  CG  MET A 858      36.920  58.850  51.340  1.00  0.00           C
ATOM   4403  HG1 MET A 858      36.860  59.750  52.000  1.00  0.00           H
ATOM   4404  HG2 MET A 858      35.930  58.380  51.560  1.00  0.00           H
ATOM   4405  SD  MET A 858      37.100  59.440  49.570  1.00  0.00           S
ATOM   4406  CE  MET A 858      35.390  60.160  49.710  1.00  0.00           C
ATOM   4407  HE1 MET A 858      35.090  60.590  48.730  1.00  0.00           H
ATOM   4408  HE2 MET A 858      35.300  60.990  50.440  1.00  0.00           H
ATOM   4409  HE3 MET A 858      34.530  59.500  49.930  1.00  0.00           H
ATOM   4410  C   MET A 858      39.740  56.090  51.390  1.00  0.00           C
ATOM   4411  O   MET A 858      40.480  56.150  50.450  1.00  0.00           O
ATOM   4412  N   ASP A 859      40.100  55.550  52.600  1.00  0.00           N
ATOM   4413  HN  ASP A 859      39.530  55.800  53.380  1.00  0.00           H
ATOM   4414  CA  ASP A 859      41.370  55.040  52.890  1.00  0.00           C
ATOM   4415  HA  ASP A 859      42.090  55.790  52.590  1.00  0.00           H
ATOM   4416  CB  ASP A 859      41.470  55.000  54.460  1.00  0.00           C
ATOM   4417  HB1 ASP A 859      40.780  54.200  54.810  1.00  0.00           H
ATOM   4418  HB2 ASP A 859      41.150  55.960  54.920  1.00  0.00           H
ATOM   4419  CG  ASP A 859      42.770  54.670  55.090  1.00  0.00           C
ATOM   4420  OD1 ASP A 859      42.890  54.830  56.360  1.00  0.00           O
ATOM   4421  OD2 ASP A 859      43.630  54.070  54.440  1.00  0.00           O
ATOM   4422  C   ASP A 859      41.680  53.740  52.140  1.00  0.00           C
ATOM   4423  O   ASP A 859      42.650  53.410  51.510  1.00  0.00           O
ATOM   4424  N   GLN A 860      40.670  52.830  52.120  1.00  0.00           N
ATOM   4425  HN  GLN A 860      39.840  52.970  52.650  1.00  0.00           H
ATOM   4426  CA  GLN A 860      40.740  51.580  51.470  1.00  0.00           C
ATOM   4427  HA  GLN A 860      41.710  51.190  51.720  1.00  0.00           H
ATOM   4428  CB  GLN A 860      39.610  50.550  51.850  1.00  0.00           C
ATOM   4429  HB1 GLN A 860      38.650  51.050  51.620  1.00  0.00           H
ATOM   4430  HB2 GLN A 860      39.590  50.580  52.960  1.00  0.00           H
ATOM   4431  CG  GLN A 860      39.490  49.110  51.260  1.00  0.00           C
ATOM   4432  HG1 GLN A 860      39.670  49.210  50.170  1.00  0.00           H
ATOM   4433  HG2 GLN A 860      38.520  48.610  51.450  1.00  0.00           H
ATOM   4434  CD  GLN A 860      40.630  48.200  51.820  1.00  0.00           C
ATOM   4435  OE1 GLN A 860      41.140  48.340  52.940  1.00  0.00           O
ATOM   4436  NE2 GLN A 860      41.000  47.170  51.070  1.00  0.00           N
ATOM   4437 HE21 GLN A 860      41.700  46.500  51.310  1.00  0.00           H
ATOM   4438 HE22 GLN A 860      40.550  47.030  50.200  1.00  0.00           H
ATOM   4439  C   GLN A 860      40.860  51.780  50.000  1.00  0.00           C
ATOM   4440  O   GLN A 860      41.630  51.030  49.400  1.00  0.00           O
ATOM   4441  N   GLN A 861      40.190  52.730  49.320  1.00  0.00           N
ATOM   4442  HN  GLN A 861      39.480  53.340  49.690  1.00  0.00           H
ATOM   4443  CA  GLN A 861      40.220  53.000  47.880  1.00  0.00           C
ATOM   4444  HA  GLN A 861      40.220  52.050  47.380  1.00  0.00           H
ATOM   4445  CB  GLN A 861      39.130  53.970  47.360  1.00  0.00           C
ATOM   4446  HB1 GLN A 861      39.420  54.600  46.490  1.00  0.00           H
ATOM   4447  HB2 GLN A 861      38.910  54.610  48.250  1.00  0.00           H
ATOM   4448  CG  GLN A 861      37.770  53.300  46.990  1.00  0.00           C
ATOM   4449  HG1 GLN A 861      37.780  53.170  45.890  1.00  0.00           H
ATOM   4450  HG2 GLN A 861      36.910  53.990  47.210  1.00  0.00           H
ATOM   4451  CD  GLN A 861      37.570  51.840  47.540  1.00  0.00           C
ATOM   4452  OE1 GLN A 861      37.680  50.830  46.880  1.00  0.00           O
ATOM   4453  NE2 GLN A 861      37.390  51.780  48.870  1.00  0.00           N
ATOM   4454 HE21 GLN A 861      37.050  52.600  49.330  1.00  0.00           H
ATOM   4455 HE22 GLN A 861      37.260  50.840  49.210  1.00  0.00           H
ATOM   4456  C   GLN A 861      41.570  53.530  47.400  1.00  0.00           C
ATOM   4457  O   GLN A 861      42.090  53.170  46.330  1.00  0.00           O
ATOM   4458  N   ILE A 862      42.160  54.550  48.090  1.00  0.00           N
ATOM   4459  HN  ILE A 862      41.780  54.860  48.960  1.00  0.00           H
ATOM   4460  CA  ILE A 862      43.440  55.140  47.670  1.00  0.00           C
ATOM   4461  HA  ILE A 862      43.390  55.400  46.630  1.00  0.00           H
ATOM   4462  CB  ILE A 862      43.500  56.490  48.380  1.00  0.00           C
ATOM   4463  HB  ILE A 862      42.540  57.030  48.230  1.00  0.00           H
ATOM   4464  CG2 ILE A 862      43.660  56.250  49.900  1.00  0.00           C
ATOM   4465 HG21 ILE A 862      43.520  57.270  50.340  1.00  0.00           H
ATOM   4466 HG22 ILE A 862      44.660  55.860  50.200  1.00  0.00           H
ATOM   4467 HG23 ILE A 862      42.960  55.570  50.410  1.00  0.00           H
ATOM   4468  CG1 ILE A 862      44.600  57.420  47.740  1.00  0.00           C
ATOM   4469 HG11 ILE A 862      45.550  56.870  47.720  1.00  0.00           H
ATOM   4470 HG12 ILE A 862      44.630  58.230  48.500  1.00  0.00           H
ATOM   4471  CD  ILE A 862      44.310  57.860  46.320  1.00  0.00           C
ATOM   4472  HD1 ILE A 862      44.240  56.990  45.640  1.00  0.00           H
ATOM   4473  HD2 ILE A 862      45.210  58.390  45.910  1.00  0.00           H
ATOM   4474  HD3 ILE A 862      43.340  58.390  46.310  1.00  0.00           H
ATOM   4475  C   ILE A 862      44.630  54.160  47.640  1.00  0.00           C
ATOM   4476  O   ILE A 862      45.360  54.040  46.650  1.00  0.00           O
ATOM   4477  N   THR A 863      44.880  53.360  48.690  1.00  0.00           N
ATOM   4478  HN  THR A 863      44.420  53.520  49.560  1.00  0.00           H
ATOM   4479  CA  THR A 863      45.870  52.290  48.580  1.00  0.00           C
ATOM   4480  HA  THR A 863      46.830  52.700  48.300  1.00  0.00           H
ATOM   4481  CB  THR A 863      46.040  51.430  49.860  1.00  0.00           C
ATOM   4482  HB  THR A 863      44.980  51.270  50.130  1.00  0.00           H
ATOM   4483  OG1 THR A 863      46.940  52.050  50.830  1.00  0.00           O
ATOM   4484  HG1 THR A 863      46.360  52.420  51.500  1.00  0.00           H
ATOM   4485  CG2 THR A 863      46.770  50.140  49.660  1.00  0.00           C
ATOM   4486 HG21 THR A 863      46.210  49.460  48.980  1.00  0.00           H
ATOM   4487 HG22 THR A 863      46.890  49.610  50.630  1.00  0.00           H
ATOM   4488 HG23 THR A 863      47.750  50.190  49.140  1.00  0.00           H
ATOM   4489  C   THR A 863      45.590  51.360  47.430  1.00  0.00           C
ATOM   4490  O   THR A 863      46.460  50.930  46.700  1.00  0.00           O
ATOM   4491  N   ALA A 864      44.310  51.050  47.290  1.00  0.00           N
ATOM   4492  HN  ALA A 864      43.580  51.580  47.720  1.00  0.00           H
ATOM   4493  CA  ALA A 864      43.880  50.140  46.280  1.00  0.00           C
ATOM   4494  HA  ALA A 864      44.450  49.230  46.390  1.00  0.00           H
ATOM   4495  CB  ALA A 864      42.350  49.910  46.440  1.00  0.00           C
ATOM   4496  HB1 ALA A 864      42.160  48.870  46.060  1.00  0.00           H
ATOM   4497  HB2 ALA A 864      41.650  50.600  45.920  1.00  0.00           H
ATOM   4498  HB3 ALA A 864      42.110  49.950  47.520  1.00  0.00           H
ATOM   4499  C   ALA A 864      44.180  50.570  44.800  1.00  0.00           C
ATOM   4500  O   ALA A 864      44.610  49.750  44.030  1.00  0.00           O
ATOM   4501  N   VAL A 865      43.990  51.850  44.510  1.00  0.00           N
ATOM   4502  HN  VAL A 865      43.490  52.500  45.080  1.00  0.00           H
ATOM   4503  CA  VAL A 865      44.340  52.410  43.280  1.00  0.00           C
ATOM   4504  HA  VAL A 865      44.030  51.610  42.630  1.00  0.00           H
ATOM   4505  CB  VAL A 865      43.460  53.650  42.890  1.00  0.00           C
ATOM   4506  HB  VAL A 865      42.420  53.430  43.220  1.00  0.00           H
ATOM   4507  CG1 VAL A 865      43.880  54.910  43.680  1.00  0.00           C
ATOM   4508 HG11 VAL A 865      43.340  54.970  44.640  1.00  0.00           H
ATOM   4509 HG12 VAL A 865      43.810  55.860  43.120  1.00  0.00           H
ATOM   4510 HG13 VAL A 865      44.970  54.890  43.940  1.00  0.00           H
ATOM   4511  CG2 VAL A 865      43.390  53.910  41.440  1.00  0.00           C
ATOM   4512 HG21 VAL A 865      42.600  54.690  41.280  1.00  0.00           H
ATOM   4513 HG22 VAL A 865      43.020  52.940  41.030  1.00  0.00           H
ATOM   4514 HG23 VAL A 865      44.400  54.140  41.050  1.00  0.00           H
ATOM   4515  C   VAL A 865      45.870  52.540  42.980  1.00  0.00           C
ATOM   4516  O   VAL A 865      46.300  52.310  41.840  1.00  0.00           O
ATOM   4517  N   ILE A 866      46.670  52.960  44.020  1.00  0.00           N
ATOM   4518  HN  ILE A 866      46.280  53.150  44.910  1.00  0.00           H
ATOM   4519  CA  ILE A 866      48.160  52.890  44.040  1.00  0.00           C
ATOM   4520  HA  ILE A 866      48.460  53.630  43.300  1.00  0.00           H
ATOM   4521  CB  ILE A 866      48.740  53.430  45.330  1.00  0.00           C
ATOM   4522  HB  ILE A 866      48.410  52.820  46.200  1.00  0.00           H
ATOM   4523  CG2 ILE A 866      50.290  53.250  45.390  1.00  0.00           C
ATOM   4524 HG21 ILE A 866      50.800  53.660  44.490  1.00  0.00           H
ATOM   4525 HG22 ILE A 866      50.630  52.210  45.620  1.00  0.00           H
ATOM   4526 HG23 ILE A 866      50.700  53.890  46.200  1.00  0.00           H
ATOM   4527  CG1 ILE A 866      48.490  54.890  45.580  1.00  0.00           C
ATOM   4528 HG11 ILE A 866      47.450  55.180  45.310  1.00  0.00           H
ATOM   4529 HG12 ILE A 866      49.230  55.590  45.130  1.00  0.00           H
ATOM   4530  CD  ILE A 866      48.460  55.210  47.100  1.00  0.00           C
ATOM   4531  HD1 ILE A 866      49.500  55.120  47.490  1.00  0.00           H
ATOM   4532  HD2 ILE A 866      47.790  54.490  47.610  1.00  0.00           H
ATOM   4533  HD3 ILE A 866      48.120  56.260  47.230  1.00  0.00           H
ATOM   4534  C   ILE A 866      48.660  51.500  43.700  1.00  0.00           C
ATOM   4535  O   ILE A 866      49.570  51.300  42.960  1.00  0.00           O
ATOM   4536  N   ILE A 867      48.070  50.450  44.330  1.00  0.00           N
ATOM   4537  HN  ILE A 867      47.320  50.560  44.990  1.00  0.00           H
ATOM   4538  CA  ILE A 867      48.420  49.110  44.040  1.00  0.00           C
ATOM   4539  HA  ILE A 867      49.490  48.990  44.090  1.00  0.00           H
ATOM   4540  CB  ILE A 867      47.950  48.060  45.140  1.00  0.00           C
ATOM   4541  HB  ILE A 867      46.980  48.460  45.540  1.00  0.00           H
ATOM   4542  CG2 ILE A 867      47.620  46.640  44.530  1.00  0.00           C
ATOM   4543 HG21 ILE A 867      48.500  46.270  43.970  1.00  0.00           H
ATOM   4544 HG22 ILE A 867      46.700  46.650  43.900  1.00  0.00           H
ATOM   4545 HG23 ILE A 867      47.400  46.010  45.410  1.00  0.00           H
ATOM   4546  CG1 ILE A 867      48.940  47.920  46.290  1.00  0.00           C
ATOM   4547 HG11 ILE A 867      49.760  47.220  46.030  1.00  0.00           H
ATOM   4548 HG12 ILE A 867      48.450  47.480  47.190  1.00  0.00           H
ATOM   4549  CD  ILE A 867      49.650  49.280  46.760  1.00  0.00           C
ATOM   4550  HD1 ILE A 867      49.030  50.080  47.200  1.00  0.00           H
ATOM   4551  HD2 ILE A 867      50.370  49.770  46.070  1.00  0.00           H
ATOM   4552  HD3 ILE A 867      50.350  49.030  47.590  1.00  0.00           H
ATOM   4553  C   ILE A 867      48.170  48.640  42.610  1.00  0.00           C
ATOM   4554  O   ILE A 867      49.070  48.090  41.970  1.00  0.00           O
ATOM   4555  N   ASN A 868      46.980  49.060  42.120  1.00  0.00           N
ATOM   4556  HN  ASN A 868      46.360  49.450  42.790  1.00  0.00           H
ATOM   4557  CA  ASN A 868      46.660  49.050  40.670  1.00  0.00           C
ATOM   4558  HA  ASN A 868      46.930  48.030  40.420  1.00  0.00           H
ATOM   4559  CB  ASN A 868      45.160  49.410  40.420  1.00  0.00           C
ATOM   4560  HB1 ASN A 868      44.970  49.650  39.350  1.00  0.00           H
ATOM   4561  HB2 ASN A 868      45.070  50.390  40.950  1.00  0.00           H
ATOM   4562  CG  ASN A 868      44.160  48.460  41.070  1.00  0.00           C
ATOM   4563  OD1 ASN A 868      44.620  47.520  41.720  1.00  0.00           O
ATOM   4564  ND2 ASN A 868      42.870  48.540  40.870  1.00  0.00           N
ATOM   4565 HD21 ASN A 868      42.450  49.370  40.490  1.00  0.00           H
ATOM   4566 HD22 ASN A 868      42.410  47.680  41.070  1.00  0.00           H
ATOM   4567  C   ASN A 868      47.530  49.760  39.690  1.00  0.00           C
ATOM   4568  O   ASN A 868      47.210  49.740  38.500  1.00  0.00           O
ATOM   4569  N   ARG A 869      48.630  50.540  40.070  1.00  0.00           N
ATOM   4570  HN  ARG A 869      48.980  50.460  41.000  1.00  0.00           H
ATOM   4571  CA  ARG A 869      49.460  51.350  39.170  1.00  0.00           C
ATOM   4572  HA  ARG A 869      48.830  51.990  38.570  1.00  0.00           H
ATOM   4573  CB  ARG A 869      50.540  52.190  39.950  1.00  0.00           C
ATOM   4574  HB1 ARG A 869      51.340  52.350  39.190  1.00  0.00           H
ATOM   4575  HB2 ARG A 869      50.890  51.550  40.780  1.00  0.00           H
ATOM   4576  CG  ARG A 869      49.950  53.530  40.450  1.00  0.00           C
ATOM   4577  HG1 ARG A 869      48.940  53.270  40.840  1.00  0.00           H
ATOM   4578  HG2 ARG A 869      49.900  54.300  39.650  1.00  0.00           H
ATOM   4579  CD  ARG A 869      50.750  54.190  41.600  1.00  0.00           C
ATOM   4580  HD1 ARG A 869      50.890  53.340  42.300  1.00  0.00           H
ATOM   4581  HD2 ARG A 869      50.250  55.020  42.150  1.00  0.00           H
ATOM   4582  NE  ARG A 869      52.070  54.660  41.030  1.00  0.00           N
ATOM   4583  HE  ARG A 869      52.810  53.980  40.980  1.00  0.00           H
ATOM   4584  CZ  ARG A 869      52.360  55.830  40.430  1.00  0.00           C
ATOM   4585  NH1 ARG A 869      51.480  56.850  40.410  1.00  0.00           N
ATOM   4586 HH11 ARG A 869      50.510  56.680  40.630  1.00  0.00           H
ATOM   4587 HH12 ARG A 869      51.860  57.700  40.060  1.00  0.00           H
ATOM   4588  NH2 ARG A 869      53.570  56.120  40.080  1.00  0.00           N
ATOM   4589 HH21 ARG A 869      54.300  55.540  40.440  1.00  0.00           H
ATOM   4590 HH22 ARG A 869      53.680  57.110  39.990  1.00  0.00           H
ATOM   4591  C   ARG A 869      50.100  50.510  38.090  1.00  0.00           C
ATOM   4592  O   ARG A 869      50.500  49.340  38.240  1.00  0.00           O
ATOM   4593  N   LYS A 870      50.260  51.190  36.880  1.00  0.00           N
ATOM   4594  HN  LYS A 870      49.740  52.010  36.720  1.00  0.00           H
ATOM   4595  CA  LYS A 870      51.080  50.720  35.720  1.00  0.00           C
ATOM   4596  HA  LYS A 870      50.450  49.910  35.390  1.00  0.00           H
ATOM   4597  CB  LYS A 870      51.230  51.740  34.580  1.00  0.00           C
ATOM   4598  HB1 LYS A 870      51.520  51.200  33.640  1.00  0.00           H
ATOM   4599  HB2 LYS A 870      51.960  52.570  34.730  1.00  0.00           H
ATOM   4600  CG  LYS A 870      49.840  52.420  34.290  1.00  0.00           C
ATOM   4601  HG1 LYS A 870      49.630  53.120  35.140  1.00  0.00           H
ATOM   4602  HG2 LYS A 870      49.040  51.650  34.150  1.00  0.00           H
ATOM   4603  CD  LYS A 870      49.950  53.140  32.970  1.00  0.00           C
ATOM   4604  HD1 LYS A 870      48.930  53.550  32.830  1.00  0.00           H
ATOM   4605  HD2 LYS A 870      50.300  52.440  32.180  1.00  0.00           H
ATOM   4606  CE  LYS A 870      50.990  54.270  32.830  1.00  0.00           C
ATOM   4607  HE1 LYS A 870      51.950  53.720  32.990  1.00  0.00           H
ATOM   4608  HE2 LYS A 870      50.930  55.100  33.580  1.00  0.00           H
ATOM   4609  NZ  LYS A 870      51.080  54.900  31.530  1.00  0.00           N
ATOM   4610  HZ1 LYS A 870      51.610  54.290  30.880  1.00  0.00           H
ATOM   4611  HZ2 LYS A 870      51.550  55.820  31.640  1.00  0.00           H
ATOM   4612  HZ3 LYS A 870      50.150  55.080  31.100  1.00  0.00           H
ATOM   4613  C   LYS A 870      52.450  50.210  35.960  1.00  0.00           C
ATOM   4614  O   LYS A 870      52.820  49.140  35.440  1.00  0.00           O
ATOM   4615  N   GLU A 871      53.190  50.910  36.870  1.00  0.00           N
ATOM   4616  HN  GLU A 871      52.810  51.760  37.200  1.00  0.00           H
ATOM   4617  CA  GLU A 871      54.520  50.750  37.410  1.00  0.00           C
ATOM   4618  HA  GLU A 871      55.200  50.980  36.600  1.00  0.00           H
ATOM   4619  CB  GLU A 871      54.820  51.860  38.440  1.00  0.00           C
ATOM   4620  HB1 GLU A 871      55.730  51.580  39.030  1.00  0.00           H
ATOM   4621  HB2 GLU A 871      54.080  52.040  39.250  1.00  0.00           H
ATOM   4622  CG  GLU A 871      55.230  53.250  37.820  1.00  0.00           C
ATOM   4623  HG1 GLU A 871      56.040  53.170  37.070  1.00  0.00           H
ATOM   4624  HG2 GLU A 871      55.540  53.970  38.600  1.00  0.00           H
ATOM   4625  CD  GLU A 871      54.030  53.990  37.180  1.00  0.00           C
ATOM   4626  OE1 GLU A 871      52.790  53.590  37.190  1.00  0.00           O
ATOM   4627  OE2 GLU A 871      54.380  55.020  36.550  1.00  0.00           O
ATOM   4628  C   GLU A 871      54.710  49.320  37.980  1.00  0.00           C
ATOM   4629  O   GLU A 871      55.790  48.700  37.980  1.00  0.00           O
ATOM   4630  N   HSD A 872      53.570  48.800  38.480  1.00  0.00           N
ATOM   4631  HN  HSD A 872      52.730  49.310  38.570  1.00  0.00           H
ATOM   4632  CA  HSD A 872      53.430  47.480  39.090  1.00  0.00           C
ATOM   4633  HA  HSD A 872      54.410  47.250  39.490  1.00  0.00           H
ATOM   4634  CB  HSD A 872      52.440  47.590  40.310  1.00  0.00           C
ATOM   4635  HB1 HSD A 872      52.210  46.700  40.940  1.00  0.00           H
ATOM   4636  HB2 HSD A 872      51.470  47.880  39.870  1.00  0.00           H
ATOM   4637  ND1 HSD A 872      52.190  49.110  42.290  1.00  0.00           N
ATOM   4638  HD1 HSD A 872      51.220  49.010  42.500  1.00  0.00           H
ATOM   4639  CG  HSD A 872      52.960  48.540  41.280  1.00  0.00           C
ATOM   4640  CE1 HSD A 872      53.020  49.970  42.950  1.00  0.00           C
ATOM   4641  HE1 HSD A 872      52.720  50.520  43.830  1.00  0.00           H
ATOM   4642  NE2 HSD A 872      54.280  49.880  42.540  1.00  0.00           N
ATOM   4643  CD2 HSD A 872      54.230  49.030  41.450  1.00  0.00           C
ATOM   4644  HD2 HSD A 872      55.100  48.670  40.930  1.00  0.00           H
ATOM   4645  C   HSD A 872      53.000  46.220  38.290  1.00  0.00           C
ATOM   4646  O   HSD A 872      52.990  45.130  38.820  1.00  0.00           O
ATOM   4647  N   LYS A 873      52.730  46.370  36.990  1.00  0.00           N
ATOM   4648  HN  LYS A 873      53.010  47.260  36.610  1.00  0.00           H
ATOM   4649  CA  LYS A 873      52.260  45.440  35.990  1.00  0.00           C
ATOM   4650  HA  LYS A 873      51.520  45.960  35.400  1.00  0.00           H
ATOM   4651  CB  LYS A 873      53.310  45.060  34.910  1.00  0.00           C
ATOM   4652  HB1 LYS A 873      52.900  44.250  34.280  1.00  0.00           H
ATOM   4653  HB2 LYS A 873      54.150  44.570  35.450  1.00  0.00           H
ATOM   4654  CG  LYS A 873      53.830  46.240  34.020  1.00  0.00           C
ATOM   4655  HG1 LYS A 873      54.620  45.770  33.400  1.00  0.00           H
ATOM   4656  HG2 LYS A 873      54.350  46.960  34.670  1.00  0.00           H
ATOM   4657  CD  LYS A 873      52.900  46.930  33.050  1.00  0.00           C
ATOM   4658  HD1 LYS A 873      52.060  47.270  33.700  1.00  0.00           H
ATOM   4659  HD2 LYS A 873      52.450  46.300  32.270  1.00  0.00           H
ATOM   4660  CE  LYS A 873      53.620  48.160  32.350  1.00  0.00           C
ATOM   4661  HE1 LYS A 873      54.600  47.940  31.850  1.00  0.00           H
ATOM   4662  HE2 LYS A 873      53.820  48.940  33.120  1.00  0.00           H
ATOM   4663  NZ  LYS A 873      52.670  48.960  31.510  1.00  0.00           N
ATOM   4664  HZ1 LYS A 873      51.770  49.040  32.000  1.00  0.00           H
ATOM   4665  HZ2 LYS A 873      52.400  48.430  30.650  1.00  0.00           H
ATOM   4666  HZ3 LYS A 873      52.980  49.910  31.210  1.00  0.00           H
ATOM   4667  C   LYS A 873      51.490  44.180  36.490  1.00  0.00           C
ATOM   4668  O   LYS A 873      52.080  43.120  36.670  1.00  0.00           O
ATOM   4669  N   LEU A 874      50.200  44.330  36.720  1.00  0.00           N
ATOM   4670  HN  LEU A 874      49.670  45.160  36.630  1.00  0.00           H
ATOM   4671  CA  LEU A 874      49.370  43.190  37.030  1.00  0.00           C
ATOM   4672  HA  LEU A 874      49.850  42.560  37.770  1.00  0.00           H
ATOM   4673  CB  LEU A 874      48.080  43.620  37.830  1.00  0.00           C
ATOM   4674  HB1 LEU A 874      47.470  42.720  38.110  1.00  0.00           H
ATOM   4675  HB2 LEU A 874      47.540  44.220  37.070  1.00  0.00           H
ATOM   4676  CG  LEU A 874      48.380  44.480  39.040  1.00  0.00           C
ATOM   4677  HG  LEU A 874      48.850  45.450  38.760  1.00  0.00           H
ATOM   4678  CD1 LEU A 874      47.130  44.870  39.810  1.00  0.00           C
ATOM   4679 HD11 LEU A 874      46.660  43.990  40.300  1.00  0.00           H
ATOM   4680 HD12 LEU A 874      46.340  45.270  39.150  1.00  0.00           H
ATOM   4681 HD13 LEU A 874      47.270  45.620  40.610  1.00  0.00           H
ATOM   4682  CD2 LEU A 874      49.340  43.780  40.050  1.00  0.00           C
ATOM   4683 HD21 LEU A 874      49.110  42.700  40.200  1.00  0.00           H
ATOM   4684 HD22 LEU A 874      49.420  44.310  41.020  1.00  0.00           H
ATOM   4685 HD23 LEU A 874      50.310  43.770  39.490  1.00  0.00           H
ATOM   4686  C   LEU A 874      49.080  42.340  35.850  1.00  0.00           C
ATOM   4687  O   LEU A 874      48.600  42.790  34.860  1.00  0.00           O
ATOM   4688  N   LYS A 875      49.270  40.970  35.910  1.00  0.00           N
ATOM   4689  HN  LYS A 875      49.430  40.560  36.800  1.00  0.00           H
ATOM   4690  CA  LYS A 875      49.140  40.090  34.770  1.00  0.00           C
ATOM   4691  HA  LYS A 875      49.290  40.660  33.860  1.00  0.00           H
ATOM   4692  CB  LYS A 875      50.150  38.870  34.840  1.00  0.00           C
ATOM   4693  HB1 LYS A 875      49.900  38.340  33.910  1.00  0.00           H
ATOM   4694  HB2 LYS A 875      49.780  38.200  35.650  1.00  0.00           H
ATOM   4695  CG  LYS A 875      51.530  39.270  35.130  1.00  0.00           C
ATOM   4696  HG1 LYS A 875      51.630  39.920  36.020  1.00  0.00           H
ATOM   4697  HG2 LYS A 875      51.740  39.870  34.220  1.00  0.00           H
ATOM   4698  CD  LYS A 875      52.610  38.180  35.190  1.00  0.00           C
ATOM   4699  HD1 LYS A 875      52.690  37.620  36.150  1.00  0.00           H
ATOM   4700  HD2 LYS A 875      53.580  38.710  35.130  1.00  0.00           H
ATOM   4701  CE  LYS A 875      52.540  37.190  33.940  1.00  0.00           C
ATOM   4702  HE1 LYS A 875      52.470  37.690  32.950  1.00  0.00           H
ATOM   4703  HE2 LYS A 875      51.530  36.750  34.030  1.00  0.00           H
ATOM   4704  NZ  LYS A 875      53.590  36.130  33.960  1.00  0.00           N
ATOM   4705  HZ1 LYS A 875      54.190  36.270  33.120  1.00  0.00           H
ATOM   4706  HZ2 LYS A 875      53.030  35.270  33.970  1.00  0.00           H
ATOM   4707  HZ3 LYS A 875      54.200  36.190  34.800  1.00  0.00           H
ATOM   4708  C   LYS A 875      47.710  39.540  34.630  1.00  0.00           C
ATOM   4709  O   LYS A 875      47.230  39.160  33.560  1.00  0.00           O
ATOM   4710  N   LYS A 876      46.930  39.510  35.740  1.00  0.00           N
ATOM   4711  HN  LYS A 876      47.440  39.920  36.500  1.00  0.00           H
ATOM   4712  CA  LYS A 876      45.560  39.120  35.980  1.00  0.00           C
ATOM   4713  HA  LYS A 876      45.100  39.050  35.000  1.00  0.00           H
ATOM   4714  CB  LYS A 876      45.280  37.860  36.790  1.00  0.00           C
ATOM   4715  HB1 LYS A 876      44.230  37.630  37.090  1.00  0.00           H
ATOM   4716  HB2 LYS A 876      45.930  37.920  37.690  1.00  0.00           H
ATOM   4717  CG  LYS A 876      45.780  36.670  35.960  1.00  0.00           C
ATOM   4718  HG1 LYS A 876      46.750  36.960  35.490  1.00  0.00           H
ATOM   4719  HG2 LYS A 876      45.100  36.520  35.090  1.00  0.00           H
ATOM   4720  CD  LYS A 876      46.070  35.440  36.790  1.00  0.00           C
ATOM   4721  HD1 LYS A 876      46.160  34.650  36.010  1.00  0.00           H
ATOM   4722  HD2 LYS A 876      45.250  35.280  37.510  1.00  0.00           H
ATOM   4723  CE  LYS A 876      47.330  35.440  37.670  1.00  0.00           C
ATOM   4724  HE1 LYS A 876      47.120  36.260  38.400  1.00  0.00           H
ATOM   4725  HE2 LYS A 876      48.320  35.480  37.190  1.00  0.00           H
ATOM   4726  NZ  LYS A 876      47.320  34.250  38.540  1.00  0.00           N
ATOM   4727  HZ1 LYS A 876      48.260  34.060  38.950  1.00  0.00           H
ATOM   4728  HZ2 LYS A 876      47.020  33.440  37.950  1.00  0.00           H
ATOM   4729  HZ3 LYS A 876      46.680  34.340  39.350  1.00  0.00           H
ATOM   4730  C   LYS A 876      44.740  40.250  36.640  1.00  0.00           C
ATOM   4731  O   LYS A 876      45.300  41.110  37.320  1.00  0.00           O
ATOM   4732  N   GLY A 877      43.450  40.420  36.300  1.00  0.00           N
ATOM   4733  HN  GLY A 877      43.110  39.890  35.540  1.00  0.00           H
ATOM   4734  CA  GLY A 877      42.610  41.400  36.930  1.00  0.00           C
ATOM   4735  HA1 GLY A 877      41.670  41.310  36.420  1.00  0.00           H
ATOM   4736  HA2 GLY A 877      43.130  42.350  36.820  1.00  0.00           H
ATOM   4737  C   GLY A 877      42.460  41.360  38.400  1.00  0.00           C
ATOM   4738  O   GLY A 877      42.830  40.390  39.040  1.00  0.00           O
ATOM   4739  N   ALA A 878      41.830  42.420  38.940  1.00  0.00           N
ATOM   4740  HN  ALA A 878      41.300  43.120  38.470  1.00  0.00           H
ATOM   4741  CA  ALA A 878      42.040  42.830  40.390  1.00  0.00           C
ATOM   4742  HA  ALA A 878      42.380  42.100  41.100  1.00  0.00           H
ATOM   4743  CB  ALA A 878      43.090  43.930  40.370  1.00  0.00           C
ATOM   4744  HB1 ALA A 878      42.810  44.770  39.710  1.00  0.00           H
ATOM   4745  HB2 ALA A 878      44.080  43.600  39.970  1.00  0.00           H
ATOM   4746  HB3 ALA A 878      43.340  44.320  41.370  1.00  0.00           H
ATOM   4747  C   ALA A 878      40.850  43.360  41.050  1.00  0.00           C
ATOM   4748  O   ALA A 878      40.360  42.770  42.010  1.00  0.00           O
ATOM   4749  N   GLY A 879      40.240  44.490  40.570  1.00  0.00           N
ATOM   4750  HN  GLY A 879      40.560  44.820  39.680  1.00  0.00           H
ATOM   4751  CA  GLY A 879      38.930  45.080  40.980  1.00  0.00           C
ATOM   4752  HA1 GLY A 879      38.190  44.300  40.970  1.00  0.00           H
ATOM   4753  HA2 GLY A 879      38.820  45.840  40.220  1.00  0.00           H
ATOM   4754  C   GLY A 879      38.850  45.740  42.370  1.00  0.00           C
ATOM   4755  O   GLY A 879      39.850  45.820  43.150  1.00  0.00           O
ATOM   4756  N   TYR A 880      37.710  46.370  42.690  1.00  0.00           N
ATOM   4757  HN  TYR A 880      36.970  46.410  42.030  1.00  0.00           H
ATOM   4758  CA  TYR A 880      37.550  47.190  43.920  1.00  0.00           C
ATOM   4759  HA  TYR A 880      38.470  47.120  44.470  1.00  0.00           H
ATOM   4760  CB  TYR A 880      37.200  48.670  43.570  1.00  0.00           C
ATOM   4761  HB1 TYR A 880      37.010  49.210  44.520  1.00  0.00           H
ATOM   4762  HB2 TYR A 880      36.250  48.770  43.000  1.00  0.00           H
ATOM   4763  CG  TYR A 880      38.300  49.190  42.770  1.00  0.00           C
ATOM   4764  CD1 TYR A 880      38.040  49.580  41.430  1.00  0.00           C
ATOM   4765  HD1 TYR A 880      37.030  49.540  41.060  1.00  0.00           H
ATOM   4766  CE1 TYR A 880      39.000  50.270  40.720  1.00  0.00           C
ATOM   4767  HE1 TYR A 880      38.810  50.480  39.680  1.00  0.00           H
ATOM   4768  CZ  TYR A 880      40.190  50.610  41.250  1.00  0.00           C
ATOM   4769  OH  TYR A 880      41.250  51.160  40.450  1.00  0.00           O
ATOM   4770  HH  TYR A 880      40.970  51.540  39.620  1.00  0.00           H
ATOM   4771  CD2 TYR A 880      39.460  49.640  43.370  1.00  0.00           C
ATOM   4772  HD2 TYR A 880      39.700  49.370  44.390  1.00  0.00           H
ATOM   4773  CE2 TYR A 880      40.480  50.290  42.600  1.00  0.00           C
ATOM   4774  HE2 TYR A 880      41.430  50.510  43.070  1.00  0.00           H
ATOM   4775  C   TYR A 880      36.430  46.610  44.860  1.00  0.00           C
ATOM   4776  O   TYR A 880      36.560  46.510  46.090  1.00  0.00           O
ATOM   4777  N   HSD A 881      35.290  46.220  44.240  1.00  0.00           N
ATOM   4778  HN  HSD A 881      35.210  46.310  43.240  1.00  0.00           H
ATOM   4779  CA  HSD A 881      34.180  45.780  45.060  1.00  0.00           C
ATOM   4780  HA  HSD A 881      34.090  46.530  45.840  1.00  0.00           H
ATOM   4781  CB  HSD A 881      32.810  45.730  44.280  1.00  0.00           C
ATOM   4782  HB1 HSD A 881      31.940  45.380  44.870  1.00  0.00           H
ATOM   4783  HB2 HSD A 881      33.020  45.080  43.400  1.00  0.00           H
ATOM   4784  ND1 HSD A 881      32.170  47.490  42.560  1.00  0.00           N
ATOM   4785  HD1 HSD A 881      32.130  46.790  41.840  1.00  0.00           H
ATOM   4786  CG  HSD A 881      32.510  47.190  43.850  1.00  0.00           C
ATOM   4787  CE1 HSD A 881      31.810  48.770  42.490  1.00  0.00           C
ATOM   4788  HE1 HSD A 881      31.560  49.260  41.550  1.00  0.00           H
ATOM   4789  NE2 HSD A 881      31.920  49.390  43.680  1.00  0.00           N
ATOM   4790  CD2 HSD A 881      32.370  48.410  44.530  1.00  0.00           C
ATOM   4791  HD2 HSD A 881      32.510  48.630  45.580  1.00  0.00           H
ATOM   4792  C   HSD A 881      34.380  44.560  45.970  1.00  0.00           C
ATOM   4793  O   HSD A 881      34.080  44.530  47.140  1.00  0.00           O
ATOM   4794  N   LEU A 882      35.060  43.460  45.470  1.00  0.00           N
ATOM   4795  HN  LEU A 882      35.260  43.580  44.500  1.00  0.00           H
ATOM   4796  CA  LEU A 882      35.290  42.270  46.270  1.00  0.00           C
ATOM   4797  HA  LEU A 882      34.290  42.060  46.600  1.00  0.00           H
ATOM   4798  CB  LEU A 882      35.810  41.060  45.430  1.00  0.00           C
ATOM   4799  HB1 LEU A 882      36.320  40.280  46.030  1.00  0.00           H
ATOM   4800  HB2 LEU A 882      36.560  41.490  44.720  1.00  0.00           H
ATOM   4801  CG  LEU A 882      34.840  40.430  44.430  1.00  0.00           C
ATOM   4802  HG  LEU A 882      34.290  41.250  43.920  1.00  0.00           H
ATOM   4803  CD1 LEU A 882      35.510  39.420  43.460  1.00  0.00           C
ATOM   4804 HD11 LEU A 882      36.310  39.810  42.800  1.00  0.00           H
ATOM   4805 HD12 LEU A 882      34.800  38.990  42.710  1.00  0.00           H
ATOM   4806 HD13 LEU A 882      36.040  38.590  43.960  1.00  0.00           H
ATOM   4807  CD2 LEU A 882      33.870  39.640  45.380  1.00  0.00           C
ATOM   4808 HD21 LEU A 882      33.290  40.330  46.040  1.00  0.00           H
ATOM   4809 HD22 LEU A 882      34.350  38.870  46.030  1.00  0.00           H
ATOM   4810 HD23 LEU A 882      33.100  39.170  44.740  1.00  0.00           H
ATOM   4811  C   LEU A 882      36.150  42.430  47.490  1.00  0.00           C
ATOM   4812  O   LEU A 882      35.970  41.730  48.510  1.00  0.00           O
ATOM   4813  N   ASP A 883      37.260  43.190  47.450  1.00  0.00           N
ATOM   4814  HN  ASP A 883      37.710  43.330  46.570  1.00  0.00           H
ATOM   4815  CA  ASP A 883      37.990  43.640  48.620  1.00  0.00           C
ATOM   4816  HA  ASP A 883      38.280  42.720  49.110  1.00  0.00           H
ATOM   4817  CB  ASP A 883      39.190  44.460  48.220  1.00  0.00           C
ATOM   4818  HB1 ASP A 883      39.480  45.060  49.100  1.00  0.00           H
ATOM   4819  HB2 ASP A 883      38.900  45.150  47.400  1.00  0.00           H
ATOM   4820  CG  ASP A 883      40.200  43.560  47.510  1.00  0.00           C
ATOM   4821  OD1 ASP A 883      40.100  42.380  47.190  1.00  0.00           O
ATOM   4822  OD2 ASP A 883      41.310  44.250  47.340  1.00  0.00           O
ATOM   4823  HD2 ASP A 883      41.170  45.180  47.520  1.00  0.00           H
ATOM   4824  C   ASP A 883      37.080  44.450  49.560  1.00  0.00           C
ATOM   4825  O   ASP A 883      37.130  44.220  50.740  1.00  0.00           O
ATOM   4826  N   LEU A 884      36.210  45.360  49.040  1.00  0.00           N
ATOM   4827  HN  LEU A 884      36.260  45.450  48.050  1.00  0.00           H
ATOM   4828  CA  LEU A 884      35.390  46.310  49.850  1.00  0.00           C
ATOM   4829  HA  LEU A 884      36.120  46.680  50.550  1.00  0.00           H
ATOM   4830  CB  LEU A 884      34.970  47.480  48.860  1.00  0.00           C
ATOM   4831  HB1 LEU A 884      34.380  47.010  48.040  1.00  0.00           H
ATOM   4832  HB2 LEU A 884      35.870  47.950  48.410  1.00  0.00           H
ATOM   4833  CG  LEU A 884      34.030  48.460  49.620  1.00  0.00           C
ATOM   4834  HG  LEU A 884      33.220  47.800  49.980  1.00  0.00           H
ATOM   4835  CD1 LEU A 884      34.750  49.180  50.760  1.00  0.00           C
ATOM   4836 HD11 LEU A 884      35.570  49.760  50.290  1.00  0.00           H
ATOM   4837 HD12 LEU A 884      35.100  48.490  51.560  1.00  0.00           H
ATOM   4838 HD13 LEU A 884      33.980  49.800  51.250  1.00  0.00           H
ATOM   4839  CD2 LEU A 884      33.370  49.520  48.750  1.00  0.00           C
ATOM   4840 HD21 LEU A 884      32.400  49.960  49.050  1.00  0.00           H
ATOM   4841 HD22 LEU A 884      33.160  48.920  47.830  1.00  0.00           H
ATOM   4842 HD23 LEU A 884      34.010  50.380  48.450  1.00  0.00           H
ATOM   4843  C   LEU A 884      34.310  45.550  50.640  1.00  0.00           C
ATOM   4844  O   LEU A 884      34.170  45.750  51.840  1.00  0.00           O
ATOM   4845  N   LEU A 885      33.750  44.520  49.960  1.00  0.00           N
ATOM   4846  HN  LEU A 885      34.070  44.520  49.010  1.00  0.00           H
ATOM   4847  CA  LEU A 885      32.870  43.450  50.420  1.00  0.00           C
ATOM   4848  HA  LEU A 885      31.930  43.900  50.710  1.00  0.00           H
ATOM   4849  CB  LEU A 885      32.490  42.490  49.290  1.00  0.00           C
ATOM   4850  HB1 LEU A 885      33.380  41.860  49.050  1.00  0.00           H
ATOM   4851  HB2 LEU A 885      32.260  43.040  48.350  1.00  0.00           H
ATOM   4852  CG  LEU A 885      31.290  41.510  49.600  1.00  0.00           C
ATOM   4853  HG  LEU A 885      31.480  41.090  50.610  1.00  0.00           H
ATOM   4854  CD1 LEU A 885      30.010  42.260  49.480  1.00  0.00           C
ATOM   4855 HD11 LEU A 885      30.090  43.150  50.150  1.00  0.00           H
ATOM   4856 HD12 LEU A 885      29.150  41.660  49.840  1.00  0.00           H
ATOM   4857 HD13 LEU A 885      29.740  42.460  48.420  1.00  0.00           H
ATOM   4858  CD2 LEU A 885      31.250  40.340  48.690  1.00  0.00           C
ATOM   4859 HD21 LEU A 885      31.390  40.610  47.620  1.00  0.00           H
ATOM   4860 HD22 LEU A 885      30.280  39.790  48.780  1.00  0.00           H
ATOM   4861 HD23 LEU A 885      32.100  39.650  48.870  1.00  0.00           H
ATOM   4862  C   LEU A 885      33.490  42.630  51.610  1.00  0.00           C
ATOM   4863  O   LEU A 885      32.880  42.410  52.640  1.00  0.00           O
ATOM   4864  N   MET A 886      34.780  42.300  51.430  1.00  0.00           N
ATOM   4865  HN  MET A 886      35.240  42.520  50.560  1.00  0.00           H
ATOM   4866  CA  MET A 886      35.530  41.430  52.330  1.00  0.00           C
ATOM   4867  HA  MET A 886      34.850  40.660  52.650  1.00  0.00           H
ATOM   4868  CB  MET A 886      36.630  40.580  51.620  1.00  0.00           C
ATOM   4869  HB1 MET A 886      37.310  40.120  52.360  1.00  0.00           H
ATOM   4870  HB2 MET A 886      37.310  41.180  50.970  1.00  0.00           H
ATOM   4871  CG  MET A 886      36.090  39.440  50.760  1.00  0.00           C
ATOM   4872  HG1 MET A 886      36.950  39.010  50.190  1.00  0.00           H
ATOM   4873  HG2 MET A 886      35.500  39.970  50.000  1.00  0.00           H
ATOM   4874  SD  MET A 886      35.100  38.270  51.670  1.00  0.00           S
ATOM   4875  CE  MET A 886      34.120  37.810  50.150  1.00  0.00           C
ATOM   4876  HE1 MET A 886      33.500  36.900  50.280  1.00  0.00           H
ATOM   4877  HE2 MET A 886      34.640  37.630  49.190  1.00  0.00           H
ATOM   4878  HE3 MET A 886      33.470  38.720  50.040  1.00  0.00           H
ATOM   4879  C   MET A 886      36.020  42.210  53.600  1.00  0.00           C
ATOM   4880  O   MET A 886      36.060  41.720  54.720  1.00  0.00           O
ATOM   4881  N   VAL A 887      36.390  43.490  53.450  1.00  0.00           N
ATOM   4882  HN  VAL A 887      36.380  43.910  52.550  1.00  0.00           H
ATOM   4883  CA  VAL A 887      36.600  44.340  54.540  1.00  0.00           C
ATOM   4884  HA  VAL A 887      37.280  43.850  55.210  1.00  0.00           H
ATOM   4885  CB  VAL A 887      37.480  45.540  54.010  1.00  0.00           C
ATOM   4886  HB  VAL A 887      37.100  45.960  53.050  1.00  0.00           H
ATOM   4887  CG1 VAL A 887      37.560  46.750  55.040  1.00  0.00           C
ATOM   4888 HG11 VAL A 887      37.980  46.450  56.030  1.00  0.00           H
ATOM   4889 HG12 VAL A 887      36.620  47.320  55.150  1.00  0.00           H
ATOM   4890 HG13 VAL A 887      38.290  47.420  54.530  1.00  0.00           H
ATOM   4891  CG2 VAL A 887      38.900  44.980  53.760  1.00  0.00           C
ATOM   4892 HG21 VAL A 887      39.390  44.740  54.720  1.00  0.00           H
ATOM   4893 HG22 VAL A 887      39.450  45.780  53.220  1.00  0.00           H
ATOM   4894 HG23 VAL A 887      38.860  44.150  53.030  1.00  0.00           H
ATOM   4895  C   VAL A 887      35.300  44.730  55.300  1.00  0.00           C
ATOM   4896  O   VAL A 887      35.260  44.630  56.520  1.00  0.00           O
ATOM   4897  N   GLY A 888      34.220  45.220  54.650  1.00  0.00           N
ATOM   4898  HN  GLY A 888      34.290  45.330  53.660  1.00  0.00           H
ATOM   4899  CA  GLY A 888      32.950  45.560  55.260  1.00  0.00           C
ATOM   4900  HA1 GLY A 888      32.270  45.740  54.440  1.00  0.00           H
ATOM   4901  HA2 GLY A 888      33.050  46.430  55.890  1.00  0.00           H
ATOM   4902  C   GLY A 888      32.290  44.380  56.090  1.00  0.00           C
ATOM   4903  O   GLY A 888      31.990  44.500  57.280  1.00  0.00           O
ATOM   4904  N   VAL A 889      32.230  43.200  55.460  1.00  0.00           N
ATOM   4905  HN  VAL A 889      32.430  43.190  54.480  1.00  0.00           H
ATOM   4906  CA  VAL A 889      31.950  41.970  56.190  1.00  0.00           C
ATOM   4907  HA  VAL A 889      30.960  42.000  56.620  1.00  0.00           H
ATOM   4908  CB  VAL A 889      32.000  40.720  55.320  1.00  0.00           C
ATOM   4909  HB  VAL A 889      32.990  40.800  54.830  1.00  0.00           H
ATOM   4910  CG1 VAL A 889      31.960  39.350  56.080  1.00  0.00           C
ATOM   4911 HG11 VAL A 889      31.820  38.530  55.350  1.00  0.00           H
ATOM   4912 HG12 VAL A 889      31.200  39.300  56.900  1.00  0.00           H
ATOM   4913 HG13 VAL A 889      32.910  39.200  56.640  1.00  0.00           H
ATOM   4914  CG2 VAL A 889      30.850  40.810  54.320  1.00  0.00           C
ATOM   4915 HG21 VAL A 889      29.920  40.760  54.920  1.00  0.00           H
ATOM   4916 HG22 VAL A 889      30.820  39.920  53.640  1.00  0.00           H
ATOM   4917 HG23 VAL A 889      30.840  41.790  53.810  1.00  0.00           H
ATOM   4918  C   VAL A 889      32.880  41.640  57.440  1.00  0.00           C
ATOM   4919  O   VAL A 889      32.370  41.430  58.510  1.00  0.00           O
ATOM   4920  N   MET A 890      34.210  41.440  57.320  1.00  0.00           N
ATOM   4921  HN  MET A 890      34.740  41.550  56.470  1.00  0.00           H
ATOM   4922  CA  MET A 890      35.020  41.090  58.520  1.00  0.00           C
ATOM   4923  HA  MET A 890      34.410  40.310  58.940  1.00  0.00           H
ATOM   4924  CB  MET A 890      36.420  40.690  58.050  1.00  0.00           C
ATOM   4925  HB1 MET A 890      37.110  40.660  58.920  1.00  0.00           H
ATOM   4926  HB2 MET A 890      36.860  41.520  57.460  1.00  0.00           H
ATOM   4927  CG  MET A 890      36.440  39.390  57.230  1.00  0.00           C
ATOM   4928  HG1 MET A 890      37.470  39.130  56.920  1.00  0.00           H
ATOM   4929  HG2 MET A 890      35.970  39.580  56.240  1.00  0.00           H
ATOM   4930  SD  MET A 890      35.600  37.900  57.940  1.00  0.00           S
ATOM   4931  CE  MET A 890      36.890  37.420  59.110  1.00  0.00           C
ATOM   4932  HE1 MET A 890      37.730  36.990  58.530  1.00  0.00           H
ATOM   4933  HE2 MET A 890      36.520  36.630  59.800  1.00  0.00           H
ATOM   4934  HE3 MET A 890      37.270  38.240  59.780  1.00  0.00           H
ATOM   4935  C   MET A 890      34.970  42.210  59.560  1.00  0.00           C
ATOM   4936  O   MET A 890      34.930  41.940  60.750  1.00  0.00           O
ATOM   4937  N   LEU A 891      34.880  43.490  59.210  1.00  0.00           N
ATOM   4938  HN  LEU A 891      34.950  43.800  58.270  1.00  0.00           H
ATOM   4939  CA  LEU A 891      34.810  44.620  60.050  1.00  0.00           C
ATOM   4940  HA  LEU A 891      35.750  44.640  60.600  1.00  0.00           H
ATOM   4941  CB  LEU A 891      34.790  45.970  59.150  1.00  0.00           C
ATOM   4942  HB1 LEU A 891      33.860  46.040  58.550  1.00  0.00           H
ATOM   4943  HB2 LEU A 891      35.660  45.930  58.460  1.00  0.00           H
ATOM   4944  CG  LEU A 891      34.850  47.240  59.990  1.00  0.00           C
ATOM   4945  HG  LEU A 891      35.270  46.900  60.960  1.00  0.00           H
ATOM   4946  CD1 LEU A 891      35.980  48.270  59.520  1.00  0.00           C
ATOM   4947 HD11 LEU A 891      35.720  48.670  58.510  1.00  0.00           H
ATOM   4948 HD12 LEU A 891      36.970  47.780  59.410  1.00  0.00           H
ATOM   4949 HD13 LEU A 891      36.120  49.070  60.270  1.00  0.00           H
ATOM   4950  CD2 LEU A 891      33.480  47.970  60.310  1.00  0.00           C
ATOM   4951 HD21 LEU A 891      33.030  48.420  59.390  1.00  0.00           H
ATOM   4952 HD22 LEU A 891      33.610  48.750  61.080  1.00  0.00           H
ATOM   4953 HD23 LEU A 891      32.760  47.260  60.790  1.00  0.00           H
ATOM   4954  C   LEU A 891      33.600  44.530  61.060  1.00  0.00           C
ATOM   4955  O   LEU A 891      33.720  44.790  62.270  1.00  0.00           O
ATOM   4956  N   GLY A 892      32.460  44.090  60.480  1.00  0.00           N
ATOM   4957  HN  GLY A 892      32.470  43.830  59.520  1.00  0.00           H
ATOM   4958  CA  GLY A 892      31.230  43.710  61.120  1.00  0.00           C
ATOM   4959  HA1 GLY A 892      30.520  43.340  60.410  1.00  0.00           H
ATOM   4960  HA2 GLY A 892      30.910  44.550  61.740  1.00  0.00           H
ATOM   4961  C   GLY A 892      31.330  42.590  62.180  1.00  0.00           C
ATOM   4962  O   GLY A 892      30.890  42.650  63.330  1.00  0.00           O
ATOM   4963  N   VAL A 893      31.980  41.450  61.810  1.00  0.00           N
ATOM   4964  HN  VAL A 893      32.360  41.340  60.890  1.00  0.00           H
ATOM   4965  CA  VAL A 893      32.360  40.430  62.720  1.00  0.00           C
ATOM   4966  HA  VAL A 893      31.510  40.020  63.250  1.00  0.00           H
ATOM   4967  CB  VAL A 893      32.970  39.190  61.980  1.00  0.00           C
ATOM   4968  HB  VAL A 893      33.850  39.520  61.390  1.00  0.00           H
ATOM   4969  CG1 VAL A 893      33.410  38.100  62.990  1.00  0.00           C
ATOM   4970 HG11 VAL A 893      34.150  37.470  62.480  1.00  0.00           H
ATOM   4971 HG12 VAL A 893      32.580  37.470  63.380  1.00  0.00           H
ATOM   4972 HG13 VAL A 893      34.030  38.520  63.810  1.00  0.00           H
ATOM   4973  CG2 VAL A 893      31.940  38.520  61.000  1.00  0.00           C
ATOM   4974 HG21 VAL A 893      32.570  37.780  60.460  1.00  0.00           H
ATOM   4975 HG22 VAL A 893      31.550  39.310  60.330  1.00  0.00           H
ATOM   4976 HG23 VAL A 893      31.140  37.970  61.550  1.00  0.00           H
ATOM   4977  C   VAL A 893      33.290  40.920  63.830  1.00  0.00           C
ATOM   4978  O   VAL A 893      33.070  40.620  65.030  1.00  0.00           O
ATOM   4979  N   CYS A 894      34.320  41.680  63.500  1.00  0.00           N
ATOM   4980  HN  CYS A 894      34.590  41.890  62.570  1.00  0.00           H
ATOM   4981  CA  CYS A 894      35.240  42.190  64.420  1.00  0.00           C
ATOM   4982  HA  CYS A 894      35.620  41.350  64.980  1.00  0.00           H
ATOM   4983  CB  CYS A 894      36.410  42.890  63.760  1.00  0.00           C
ATOM   4984  HB1 CYS A 894      36.840  43.660  64.440  1.00  0.00           H
ATOM   4985  HB2 CYS A 894      36.010  43.400  62.850  1.00  0.00           H
ATOM   4986  SG  CYS A 894      37.690  41.710  63.330  1.00  0.00           S
ATOM   4987  HG1 CYS A 894      37.760  42.040  62.060  1.00  0.00           H
ATOM   4988  C   CYS A 894      34.710  43.190  65.490  1.00  0.00           C
ATOM   4989  O   CYS A 894      35.100  43.220  66.650  1.00  0.00           O
ATOM   4990  N   SER A 895      33.810  44.090  65.050  1.00  0.00           N
ATOM   4991  HN  SER A 895      33.680  44.280  64.080  1.00  0.00           H
ATOM   4992  CA  SER A 895      33.010  44.930  65.940  1.00  0.00           C
ATOM   4993  HA  SER A 895      33.700  45.630  66.380  1.00  0.00           H
ATOM   4994  CB  SER A 895      31.830  45.560  65.140  1.00  0.00           C
ATOM   4995  HB1 SER A 895      31.330  46.310  65.790  1.00  0.00           H
ATOM   4996  HB2 SER A 895      31.140  44.880  64.590  1.00  0.00           H
ATOM   4997  OG  SER A 895      32.390  46.290  64.040  1.00  0.00           O
ATOM   4998  HG1 SER A 895      32.830  45.770  63.350  1.00  0.00           H
ATOM   4999  C   SER A 895      32.310  44.100  67.080  1.00  0.00           C
ATOM   5000  O   SER A 895      32.570  44.280  68.270  1.00  0.00           O
ATOM   5001  N   VAL A 896      31.450  43.130  66.660  1.00  0.00           N
ATOM   5002  HN  VAL A 896      31.370  43.070  65.660  1.00  0.00           H
ATOM   5003  CA  VAL A 896      30.710  42.210  67.550  1.00  0.00           C
ATOM   5004  HA  VAL A 896      30.220  42.880  68.230  1.00  0.00           H
ATOM   5005  CB  VAL A 896      29.730  41.350  66.740  1.00  0.00           C
ATOM   5006  HB  VAL A 896      30.190  40.680  65.970  1.00  0.00           H
ATOM   5007  CG1 VAL A 896      28.830  40.590  67.680  1.00  0.00           C
ATOM   5008 HG11 VAL A 896      29.250  39.680  68.140  1.00  0.00           H
ATOM   5009 HG12 VAL A 896      27.930  40.200  67.140  1.00  0.00           H
ATOM   5010 HG13 VAL A 896      28.510  41.090  68.620  1.00  0.00           H
ATOM   5011  CG2 VAL A 896      28.660  42.200  66.110  1.00  0.00           C
ATOM   5012 HG21 VAL A 896      28.030  42.800  66.800  1.00  0.00           H
ATOM   5013 HG22 VAL A 896      27.930  41.620  65.490  1.00  0.00           H
ATOM   5014 HG23 VAL A 896      29.030  42.970  65.400  1.00  0.00           H
ATOM   5015  C   VAL A 896      31.730  41.390  68.410  1.00  0.00           C
ATOM   5016  O   VAL A 896      31.460  41.170  69.600  1.00  0.00           O
ATOM   5017  N   MET A 897      32.990  40.980  68.010  1.00  0.00           N
ATOM   5018  HN  MET A 897      33.160  40.970  67.020  1.00  0.00           H
ATOM   5019  CA  MET A 897      33.950  40.210  68.830  1.00  0.00           C
ATOM   5020  HA  MET A 897      33.410  39.490  69.430  1.00  0.00           H
ATOM   5021  CB  MET A 897      35.000  39.370  67.940  1.00  0.00           C
ATOM   5022  HB1 MET A 897      35.760  38.870  68.590  1.00  0.00           H
ATOM   5023  HB2 MET A 897      35.650  39.980  67.280  1.00  0.00           H
ATOM   5024  CG  MET A 897      34.290  38.230  67.160  1.00  0.00           C
ATOM   5025  HG1 MET A 897      34.990  37.840  66.390  1.00  0.00           H
ATOM   5026  HG2 MET A 897      33.360  38.600  66.680  1.00  0.00           H
ATOM   5027  SD  MET A 897      33.810  36.790  68.140  1.00  0.00           S
ATOM   5028  CE  MET A 897      32.760  36.250  66.740  1.00  0.00           C
ATOM   5029  HE1 MET A 897      31.840  36.830  66.550  1.00  0.00           H
ATOM   5030  HE2 MET A 897      32.500  35.180  66.890  1.00  0.00           H
ATOM   5031  HE3 MET A 897      33.160  36.420  65.720  1.00  0.00           H
ATOM   5032  C   MET A 897      34.730  41.120  69.820  1.00  0.00           C
ATOM   5033  O   MET A 897      35.430  40.620  70.720  1.00  0.00           O
ATOM   5034  N   GLY A 898      34.740  42.440  69.540  1.00  0.00           N
ATOM   5035  HN  GLY A 898      34.280  42.820  68.750  1.00  0.00           H
ATOM   5036  CA  GLY A 898      35.540  43.320  70.330  1.00  0.00           C
ATOM   5037  HA1 GLY A 898      35.560  43.000  71.360  1.00  0.00           H
ATOM   5038  HA2 GLY A 898      35.200  44.340  70.190  1.00  0.00           H
ATOM   5039  C   GLY A 898      37.000  43.280  69.920  1.00  0.00           C
ATOM   5040  O   GLY A 898      38.010  43.070  70.590  1.00  0.00           O
ATOM   5041  N   LEU A 899      37.220  43.380  68.580  1.00  0.00           N
ATOM   5042  HN  LEU A 899      36.520  43.320  67.860  1.00  0.00           H
ATOM   5043  CA  LEU A 899      38.520  43.390  68.000  1.00  0.00           C
ATOM   5044  HA  LEU A 899      39.290  43.310  68.760  1.00  0.00           H
ATOM   5045  CB  LEU A 899      38.600  42.220  66.940  1.00  0.00           C
ATOM   5046  HB1 LEU A 899      39.470  42.320  66.260  1.00  0.00           H
ATOM   5047  HB2 LEU A 899      37.640  42.180  66.390  1.00  0.00           H
ATOM   5048  CG  LEU A 899      38.730  40.850  67.660  1.00  0.00           C
ATOM   5049  HG  LEU A 899      37.900  40.670  68.380  1.00  0.00           H
ATOM   5050  CD1 LEU A 899      38.800  39.810  66.590  1.00  0.00           C
ATOM   5051 HD11 LEU A 899      39.600  40.060  65.860  1.00  0.00           H
ATOM   5052 HD12 LEU A 899      37.850  39.810  66.030  1.00  0.00           H
ATOM   5053 HD13 LEU A 899      38.960  38.770  66.970  1.00  0.00           H
ATOM   5054  CD2 LEU A 899      40.000  40.720  68.490  1.00  0.00           C
ATOM   5055 HD21 LEU A 899      40.300  39.660  68.690  1.00  0.00           H
ATOM   5056 HD22 LEU A 899      39.820  41.190  69.470  1.00  0.00           H
ATOM   5057 HD23 LEU A 899      40.870  41.170  67.970  1.00  0.00           H
ATOM   5058  C   LEU A 899      38.830  44.720  67.290  1.00  0.00           C
ATOM   5059  O   LEU A 899      37.870  45.410  66.890  1.00  0.00           O
ATOM   5060  N   PRO A 900      40.050  45.250  67.160  1.00  0.00           N
[truncated: 7,490,634 more chars]
