# Supplementary material for: CryoEM and computational modeling structural insights into the pH regulator NBCn1
Source: Nat Commun. 2025 Nov 11;16:9932. doi: 10.1038/s41467-025-64868-z (PMC12606367; doi:10.1038/s41467-025-64868-z)
Supplement: Supplementary file 8 — Supplementary Data 6 [file 41467_2025_64868_MOESM8_ESM.zip › 1us_unrestr_MD_OF_IF_transition_apoNBCn1/transition_rep1_traj6_first.pdb]

REMARK    GENERATED BY TRJCONV
TITLE     Title t=   0.00000 step= 0
REMARK    THIS IS A SIMULATION BOX
CRYST1   97.105   97.105  102.891  90.00  90.00  90.00 P 1           1
MODEL        1
ATOM      1  N   LEU A 585      28.820  42.920  38.930  1.00  0.00           N
ATOM      2  HT1 LEU A 585      27.880  42.730  38.520  1.00  0.00           H
ATOM      3  HT2 LEU A 585      29.450  43.110  38.130  1.00  0.00           H
ATOM      4  HT3 LEU A 585      28.640  43.730  39.560  1.00  0.00           H
ATOM      5  CA  LEU A 585      29.350  41.830  39.860  1.00  0.00           C
ATOM      6  HA  LEU A 585      30.240  42.320  40.220  1.00  0.00           H
ATOM      7  CB  LEU A 585      28.460  41.680  41.090  1.00  0.00           C
ATOM      8  HB1 LEU A 585      27.500  41.220  40.810  1.00  0.00           H
ATOM      9  HB2 LEU A 585      28.420  42.710  41.530  1.00  0.00           H
ATOM     10  CG  LEU A 585      29.100  40.660  42.090  1.00  0.00           C
ATOM     11  HG  LEU A 585      29.100  39.640  41.660  1.00  0.00           H
ATOM     12  CD1 LEU A 585      30.470  41.040  42.640  1.00  0.00           C
ATOM     13 HD11 LEU A 585      30.470  42.090  43.010  1.00  0.00           H
ATOM     14 HD12 LEU A 585      31.230  40.950  41.840  1.00  0.00           H
ATOM     15 HD13 LEU A 585      30.690  40.340  43.470  1.00  0.00           H
ATOM     16  CD2 LEU A 585      28.150  40.670  43.270  1.00  0.00           C
ATOM     17 HD21 LEU A 585      28.590  40.220  44.180  1.00  0.00           H
ATOM     18 HD22 LEU A 585      27.230  40.070  43.170  1.00  0.00           H
ATOM     19 HD23 LEU A 585      27.810  41.650  43.690  1.00  0.00           H
ATOM     20  C   LEU A 585      29.680  40.480  39.100  1.00  0.00           C
ATOM     21  O   LEU A 585      30.870  40.120  39.140  1.00  0.00           O
ATOM     22  N   ILE A 586      28.640  39.800  38.640  1.00  0.00           N
ATOM     23  HN  ILE A 586      27.730  40.200  38.640  1.00  0.00           H
ATOM     24  CA  ILE A 586      28.690  38.400  38.250  1.00  0.00           C
ATOM     25  HA  ILE A 586      29.090  37.880  39.100  1.00  0.00           H
ATOM     26  CB  ILE A 586      27.240  37.860  38.010  1.00  0.00           C
ATOM     27  HB  ILE A 586      26.750  38.490  37.250  1.00  0.00           H
ATOM     28  CG2 ILE A 586      27.400  36.420  37.410  1.00  0.00           C
ATOM     29 HG21 ILE A 586      28.040  35.800  38.070  1.00  0.00           H
ATOM     30 HG22 ILE A 586      27.820  36.510  36.390  1.00  0.00           H
ATOM     31 HG23 ILE A 586      26.410  35.920  37.360  1.00  0.00           H
ATOM     32  CG1 ILE A 586      26.250  37.960  39.220  1.00  0.00           C
ATOM     33 HG11 ILE A 586      25.220  37.710  38.900  1.00  0.00           H
ATOM     34 HG12 ILE A 586      26.240  39.030  39.540  1.00  0.00           H
ATOM     35  CD  ILE A 586      26.740  37.080  40.370  1.00  0.00           C
ATOM     36  HD1 ILE A 586      27.840  37.090  40.520  1.00  0.00           H
ATOM     37  HD2 ILE A 586      26.560  36.030  40.080  1.00  0.00           H
ATOM     38  HD3 ILE A 586      26.190  37.330  41.310  1.00  0.00           H
ATOM     39  C   ILE A 586      29.720  38.030  37.140  1.00  0.00           C
ATOM     40  O   ILE A 586      30.380  36.990  37.200  1.00  0.00           O
ATOM     41  N   LEU A 587      30.050  38.960  36.280  1.00  0.00           N
ATOM     42  HN  LEU A 587      29.600  39.850  36.290  1.00  0.00           H
ATOM     43  CA  LEU A 587      31.120  38.830  35.260  1.00  0.00           C
ATOM     44  HA  LEU A 587      30.970  37.870  34.810  1.00  0.00           H
ATOM     45  CB  LEU A 587      31.000  40.000  34.210  1.00  0.00           C
ATOM     46  HB1 LEU A 587      31.070  40.930  34.800  1.00  0.00           H
ATOM     47  HB2 LEU A 587      30.040  39.960  33.660  1.00  0.00           H
ATOM     48  CG  LEU A 587      32.110  40.090  33.070  1.00  0.00           C
ATOM     49  HG  LEU A 587      33.130  40.290  33.460  1.00  0.00           H
ATOM     50  CD1 LEU A 587      32.230  38.790  32.260  1.00  0.00           C
ATOM     51 HD11 LEU A 587      32.890  39.030  31.400  1.00  0.00           H
ATOM     52 HD12 LEU A 587      31.180  38.750  31.910  1.00  0.00           H
ATOM     53 HD13 LEU A 587      32.580  37.900  32.820  1.00  0.00           H
ATOM     54  CD2 LEU A 587      31.760  41.280  32.100  1.00  0.00           C
ATOM     55 HD21 LEU A 587      30.690  41.270  31.840  1.00  0.00           H
ATOM     56 HD22 LEU A 587      32.320  41.250  31.150  1.00  0.00           H
ATOM     57 HD23 LEU A 587      31.840  42.300  32.550  1.00  0.00           H
ATOM     58  C   LEU A 587      32.480  38.700  35.800  1.00  0.00           C
ATOM     59  O   LEU A 587      33.230  37.900  35.240  1.00  0.00           O
ATOM     60  N   ASP A 588      32.900  39.520  36.780  1.00  0.00           N
ATOM     61  HN  ASP A 588      32.380  40.260  37.210  1.00  0.00           H
ATOM     62  CA  ASP A 588      34.070  39.070  37.570  1.00  0.00           C
ATOM     63  HA  ASP A 588      34.980  39.200  37.010  1.00  0.00           H
ATOM     64  CB  ASP A 588      34.160  39.930  38.780  1.00  0.00           C
ATOM     65  HB1 ASP A 588      34.950  39.610  39.490  1.00  0.00           H
ATOM     66  HB2 ASP A 588      33.220  40.010  39.350  1.00  0.00           H
ATOM     67  CG  ASP A 588      34.450  41.320  38.470  1.00  0.00           C
ATOM     68  OD1 ASP A 588      34.960  41.710  37.410  1.00  0.00           O
ATOM     69  OD2 ASP A 588      34.140  42.170  39.390  1.00  0.00           O
ATOM     70  C   ASP A 588      34.220  37.630  38.030  1.00  0.00           C
ATOM     71  O   ASP A 588      35.210  36.990  37.790  1.00  0.00           O
ATOM     72  N   ILE A 589      33.120  36.980  38.540  1.00  0.00           N
ATOM     73  HN  ILE A 589      32.370  37.560  38.820  1.00  0.00           H
ATOM     74  CA  ILE A 589      33.200  35.630  39.060  1.00  0.00           C
ATOM     75  HA  ILE A 589      34.110  35.660  39.640  1.00  0.00           H
ATOM     76  CB  ILE A 589      32.010  35.280  39.940  1.00  0.00           C
ATOM     77  HB  ILE A 589      31.150  35.230  39.240  1.00  0.00           H
ATOM     78  CG2 ILE A 589      32.170  33.870  40.640  1.00  0.00           C
ATOM     79 HG21 ILE A 589      31.340  33.640  41.340  1.00  0.00           H
ATOM     80 HG22 ILE A 589      33.080  33.950  41.260  1.00  0.00           H
ATOM     81 HG23 ILE A 589      32.210  33.050  39.900  1.00  0.00           H
ATOM     82  CG1 ILE A 589      31.730  36.440  40.960  1.00  0.00           C
ATOM     83 HG11 ILE A 589      31.510  37.400  40.440  1.00  0.00           H
ATOM     84 HG12 ILE A 589      32.650  36.710  41.520  1.00  0.00           H
ATOM     85  CD  ILE A 589      30.570  36.180  41.960  1.00  0.00           C
ATOM     86  HD1 ILE A 589      29.610  35.880  41.480  1.00  0.00           H
ATOM     87  HD2 ILE A 589      30.470  37.140  42.500  1.00  0.00           H
ATOM     88  HD3 ILE A 589      30.650  35.360  42.720  1.00  0.00           H
ATOM     89  C   ILE A 589      33.480  34.580  37.930  1.00  0.00           C
ATOM     90  O   ILE A 589      34.270  33.610  38.110  1.00  0.00           O
ATOM     91  N   LYS A 590      32.850  34.740  36.830  1.00  0.00           N
ATOM     92  HN  LYS A 590      32.170  35.450  36.640  1.00  0.00           H
ATOM     93  CA  LYS A 590      33.130  34.050  35.570  1.00  0.00           C
ATOM     94  HA  LYS A 590      33.030  33.000  35.780  1.00  0.00           H
ATOM     95  CB  LYS A 590      32.240  34.430  34.410  1.00  0.00           C
ATOM     96  HB1 LYS A 590      32.460  33.930  33.440  1.00  0.00           H
ATOM     97  HB2 LYS A 590      32.260  35.540  34.260  1.00  0.00           H
ATOM     98  CG  LYS A 590      30.740  34.210  34.630  1.00  0.00           C
ATOM     99  HG1 LYS A 590      30.580  34.680  35.620  1.00  0.00           H
ATOM    100  HG2 LYS A 590      30.510  33.140  34.820  1.00  0.00           H
ATOM    101  CD  LYS A 590      29.720  34.860  33.670  1.00  0.00           C
ATOM    102  HD1 LYS A 590      29.910  35.960  33.700  1.00  0.00           H
ATOM    103  HD2 LYS A 590      28.700  34.720  34.080  1.00  0.00           H
ATOM    104  CE  LYS A 590      29.970  34.320  32.270  1.00  0.00           C
ATOM    105  HE1 LYS A 590      29.570  33.290  32.220  1.00  0.00           H
ATOM    106  HE2 LYS A 590      31.010  34.280  31.870  1.00  0.00           H
ATOM    107  NZ  LYS A 590      29.210  35.090  31.300  1.00  0.00           N
ATOM    108  HZ1 LYS A 590      28.400  35.480  31.820  1.00  0.00           H
ATOM    109  HZ2 LYS A 590      28.860  34.510  30.500  1.00  0.00           H
ATOM    110  HZ3 LYS A 590      29.690  35.960  30.940  1.00  0.00           H
ATOM    111  C   LYS A 590      34.610  34.310  35.050  1.00  0.00           C
ATOM    112  O   LYS A 590      35.360  33.390  34.550  1.00  0.00           O
ATOM    113  N   ARG A 591      34.950  35.600  35.020  1.00  0.00           N
ATOM    114  HN  ARG A 591      34.350  36.280  35.430  1.00  0.00           H
ATOM    115  CA  ARG A 591      36.330  35.970  34.690  1.00  0.00           C
ATOM    116  HA  ARG A 591      36.600  35.550  33.730  1.00  0.00           H
ATOM    117  CB  ARG A 591      36.420  37.440  34.520  1.00  0.00           C
ATOM    118  HB1 ARG A 591      37.470  37.810  34.560  1.00  0.00           H
ATOM    119  HB2 ARG A 591      35.950  38.020  35.340  1.00  0.00           H
ATOM    120  CG  ARG A 591      35.950  37.990  33.170  1.00  0.00           C
ATOM    121  HG1 ARG A 591      34.880  37.800  32.930  1.00  0.00           H
ATOM    122  HG2 ARG A 591      36.590  37.630  32.340  1.00  0.00           H
ATOM    123  CD  ARG A 591      36.040  39.570  33.170  1.00  0.00           C
ATOM    124  HD1 ARG A 591      37.050  39.900  33.520  1.00  0.00           H
ATOM    125  HD2 ARG A 591      35.330  40.040  33.880  1.00  0.00           H
ATOM    126  NE  ARG A 591      35.690  40.030  31.760  1.00  0.00           N
ATOM    127  HE  ARG A 591      35.370  39.360  31.090  1.00  0.00           H
ATOM    128  CZ  ARG A 591      35.710  41.310  31.360  1.00  0.00           C
ATOM    129  NH1 ARG A 591      36.050  42.260  32.230  1.00  0.00           N
ATOM    130 HH11 ARG A 591      35.900  43.190  31.880  1.00  0.00           H
ATOM    131 HH12 ARG A 591      36.120  42.010  33.200  1.00  0.00           H
ATOM    132  NH2 ARG A 591      35.240  41.650  30.210  1.00  0.00           N
ATOM    133 HH21 ARG A 591      35.150  40.960  29.500  1.00  0.00           H
ATOM    134 HH22 ARG A 591      35.150  42.590  29.870  1.00  0.00           H
ATOM    135  C   ARG A 591      37.480  35.490  35.650  1.00  0.00           C
ATOM    136  O   ARG A 591      38.510  35.090  35.190  1.00  0.00           O
ATOM    137  N   LYS A 592      37.250  35.530  36.970  1.00  0.00           N
ATOM    138  HN  LYS A 592      36.410  35.870  37.410  1.00  0.00           H
ATOM    139  CA  LYS A 592      38.200  34.880  37.850  1.00  0.00           C
ATOM    140  HA  LYS A 592      39.210  35.190  37.620  1.00  0.00           H
ATOM    141  CB  LYS A 592      37.900  35.390  39.180  1.00  0.00           C
ATOM    142  HB1 LYS A 592      38.220  34.610  39.900  1.00  0.00           H
ATOM    143  HB2 LYS A 592      36.790  35.390  39.310  1.00  0.00           H
ATOM    144  CG  LYS A 592      38.510  36.760  39.560  1.00  0.00           C
ATOM    145  HG1 LYS A 592      38.190  36.940  40.610  1.00  0.00           H
ATOM    146  HG2 LYS A 592      37.830  37.360  38.920  1.00  0.00           H
ATOM    147  CD  LYS A 592      40.010  37.050  39.280  1.00  0.00           C
ATOM    148  HD1 LYS A 592      40.200  38.020  39.790  1.00  0.00           H
ATOM    149  HD2 LYS A 592      40.140  37.130  38.180  1.00  0.00           H
ATOM    150  CE  LYS A 592      40.890  35.940  39.850  1.00  0.00           C
ATOM    151  HE1 LYS A 592      40.720  35.000  39.290  1.00  0.00           H
ATOM    152  HE2 LYS A 592      40.690  35.770  40.920  1.00  0.00           H
ATOM    153  NZ  LYS A 592      42.300  36.420  39.870  1.00  0.00           N
ATOM    154  HZ1 LYS A 592      42.500  36.870  40.800  1.00  0.00           H
ATOM    155  HZ2 LYS A 592      42.430  37.240  39.240  1.00  0.00           H
ATOM    156  HZ3 LYS A 592      43.030  35.690  39.750  1.00  0.00           H
ATOM    157  C   LYS A 592      38.260  33.360  37.780  1.00  0.00           C
ATOM    158  O   LYS A 592      39.350  32.830  38.140  1.00  0.00           O
ATOM    159  N   ALA A 593      37.180  32.670  37.380  1.00  0.00           N
ATOM    160  HN  ALA A 593      36.340  33.150  37.140  1.00  0.00           H
ATOM    161  CA  ALA A 593      37.170  31.210  37.590  1.00  0.00           C
ATOM    162  HA  ALA A 593      37.230  31.090  38.660  1.00  0.00           H
ATOM    163  CB  ALA A 593      35.740  30.670  37.190  1.00  0.00           C
ATOM    164  HB1 ALA A 593      34.960  31.270  37.700  1.00  0.00           H
ATOM    165  HB2 ALA A 593      35.650  29.650  37.590  1.00  0.00           H
ATOM    166  HB3 ALA A 593      35.460  30.680  36.110  1.00  0.00           H
ATOM    167  C   ALA A 593      38.390  30.360  36.990  1.00  0.00           C
ATOM    168  O   ALA A 593      38.980  29.520  37.680  1.00  0.00           O
ATOM    169  N   PRO A 594      38.830  30.680  35.840  1.00  0.00           N
ATOM    170  CD  PRO A 594      38.050  31.270  34.730  1.00  0.00           C
ATOM    171  HD1 PRO A 594      38.460  32.260  34.440  1.00  0.00           H
ATOM    172  HD2 PRO A 594      36.950  31.310  34.880  1.00  0.00           H
ATOM    173  CA  PRO A 594      39.950  29.970  35.330  1.00  0.00           C
ATOM    174  HA  PRO A 594      39.760  28.930  35.570  1.00  0.00           H
ATOM    175  CB  PRO A 594      39.840  30.140  33.820  1.00  0.00           C
ATOM    176  HB1 PRO A 594      40.380  29.330  33.300  1.00  0.00           H
ATOM    177  HB2 PRO A 594      40.310  31.100  33.500  1.00  0.00           H
ATOM    178  CG  PRO A 594      38.390  30.340  33.590  1.00  0.00           C
ATOM    179  HG1 PRO A 594      38.130  30.810  32.600  1.00  0.00           H
ATOM    180  HG2 PRO A 594      37.710  29.460  33.660  1.00  0.00           H
ATOM    181  C   PRO A 594      41.270  30.370  35.960  1.00  0.00           C
ATOM    182  O   PRO A 594      42.100  29.500  36.040  1.00  0.00           O
ATOM    183  N   PHE A 595      41.450  31.680  36.290  1.00  0.00           N
ATOM    184  HN  PHE A 595      40.650  32.290  36.260  1.00  0.00           H
ATOM    185  CA  PHE A 595      42.590  32.110  37.020  1.00  0.00           C
ATOM    186  HA  PHE A 595      43.440  31.720  36.470  1.00  0.00           H
ATOM    187  CB  PHE A 595      42.540  33.640  37.060  1.00  0.00           C
ATOM    188  HB1 PHE A 595      43.490  33.950  37.540  1.00  0.00           H
ATOM    189  HB2 PHE A 595      41.570  34.030  37.450  1.00  0.00           H
ATOM    190  CG  PHE A 595      42.650  34.140  35.580  1.00  0.00           C
ATOM    191  CD1 PHE A 595      43.580  33.700  34.660  1.00  0.00           C
ATOM    192  HD1 PHE A 595      44.430  33.150  35.040  1.00  0.00           H
ATOM    193  CE1 PHE A 595      43.540  34.110  33.330  1.00  0.00           C
ATOM    194  HE1 PHE A 595      44.240  33.650  32.650  1.00  0.00           H
ATOM    195  CZ  PHE A 595      42.600  34.990  32.880  1.00  0.00           C
ATOM    196  HZ  PHE A 595      42.510  35.190  31.830  1.00  0.00           H
ATOM    197  CD2 PHE A 595      41.650  34.970  35.060  1.00  0.00           C
ATOM    198  HD2 PHE A 595      40.880  35.340  35.720  1.00  0.00           H
ATOM    199  CE2 PHE A 595      41.660  35.470  33.720  1.00  0.00           C
ATOM    200  HE2 PHE A 595      40.960  36.230  33.420  1.00  0.00           H
ATOM    201  C   PHE A 595      42.710  31.500  38.460  1.00  0.00           C
ATOM    202  O   PHE A 595      43.770  31.280  39.000  1.00  0.00           O
ATOM    203  N   PHE A 596      41.550  31.130  39.180  1.00  0.00           N
ATOM    204  HN  PHE A 596      40.650  31.440  38.900  1.00  0.00           H
ATOM    205  CA  PHE A 596      41.750  30.430  40.480  1.00  0.00           C
ATOM    206  HA  PHE A 596      42.290  31.150  41.090  1.00  0.00           H
ATOM    207  CB  PHE A 596      40.350  30.170  41.070  1.00  0.00           C
ATOM    208  HB1 PHE A 596      39.670  29.350  40.760  1.00  0.00           H
ATOM    209  HB2 PHE A 596      39.730  31.040  40.810  1.00  0.00           H
ATOM    210  CG  PHE A 596      40.400  30.180  42.560  1.00  0.00           C
ATOM    211  CD1 PHE A 596      40.170  31.410  43.230  1.00  0.00           C
ATOM    212  HD1 PHE A 596      40.010  32.370  42.750  1.00  0.00           H
ATOM    213  CE1 PHE A 596      40.110  31.440  44.600  1.00  0.00           C
ATOM    214  HE1 PHE A 596      39.850  32.300  45.180  1.00  0.00           H
ATOM    215  CZ  PHE A 596      40.110  30.230  45.340  1.00  0.00           C
ATOM    216  HZ  PHE A 596      39.950  30.240  46.410  1.00  0.00           H
ATOM    217  CD2 PHE A 596      40.450  28.970  43.300  1.00  0.00           C
ATOM    218  HD2 PHE A 596      40.520  28.070  42.700  1.00  0.00           H
ATOM    219  CE2 PHE A 596      40.320  28.980  44.700  1.00  0.00           C
ATOM    220  HE2 PHE A 596      40.120  28.100  45.280  1.00  0.00           H
ATOM    221  C   PHE A 596      42.500  29.140  40.370  1.00  0.00           C
ATOM    222  O   PHE A 596      43.450  28.840  41.140  1.00  0.00           O
ATOM    223  N   LEU A 597      42.130  28.330  39.350  1.00  0.00           N
ATOM    224  HN  LEU A 597      41.280  28.520  38.870  1.00  0.00           H
ATOM    225  CA  LEU A 597      42.820  27.150  38.970  1.00  0.00           C
ATOM    226  HA  LEU A 597      42.780  26.550  39.870  1.00  0.00           H
ATOM    227  CB  LEU A 597      42.120  26.550  37.700  1.00  0.00           C
ATOM    228  HB1 LEU A 597      42.760  25.720  37.320  1.00  0.00           H
ATOM    229  HB2 LEU A 597      42.000  27.400  36.990  1.00  0.00           H
ATOM    230  CG  LEU A 597      40.770  25.960  37.970  1.00  0.00           C
ATOM    231  HG  LEU A 597      40.220  26.830  38.390  1.00  0.00           H
ATOM    232  CD1 LEU A 597      40.030  25.450  36.650  1.00  0.00           C
ATOM    233 HD11 LEU A 597      39.880  26.280  35.930  1.00  0.00           H
ATOM    234 HD12 LEU A 597      39.020  25.100  36.950  1.00  0.00           H
ATOM    235 HD13 LEU A 597      40.470  24.540  36.190  1.00  0.00           H
ATOM    236  CD2 LEU A 597      40.780  24.740  38.890  1.00  0.00           C
ATOM    237 HD21 LEU A 597      41.400  24.900  39.790  1.00  0.00           H
ATOM    238 HD22 LEU A 597      41.200  23.880  38.320  1.00  0.00           H
ATOM    239 HD23 LEU A 597      39.790  24.400  39.260  1.00  0.00           H
ATOM    240  C   LEU A 597      44.280  27.260  38.500  1.00  0.00           C
ATOM    241  O   LEU A 597      45.100  26.410  38.950  1.00  0.00           O
ATOM    242  N   SER A 598      44.570  28.290  37.700  1.00  0.00           N
ATOM    243  HN  SER A 598      43.810  28.890  37.460  1.00  0.00           H
ATOM    244  CA  SER A 598      45.970  28.670  37.440  1.00  0.00           C
ATOM    245  HA  SER A 598      46.500  27.810  37.040  1.00  0.00           H
ATOM    246  CB  SER A 598      46.230  29.800  36.420  1.00  0.00           C
ATOM    247  HB1 SER A 598      45.950  30.760  36.900  1.00  0.00           H
ATOM    248  HB2 SER A 598      45.570  29.510  35.570  1.00  0.00           H
ATOM    249  OG  SER A 598      47.590  29.930  36.000  1.00  0.00           O
ATOM    250  HG1 SER A 598      48.100  30.140  36.780  1.00  0.00           H
ATOM    251  C   SER A 598      46.830  29.050  38.670  1.00  0.00           C
ATOM    252  O   SER A 598      48.020  28.660  38.820  1.00  0.00           O
ATOM    253  N   ASP A 599      46.190  29.710  39.730  1.00  0.00           N
ATOM    254  HN  ASP A 599      45.250  30.050  39.720  1.00  0.00           H
ATOM    255  CA  ASP A 599      46.980  30.120  40.890  1.00  0.00           C
ATOM    256  HA  ASP A 599      47.670  30.800  40.420  1.00  0.00           H
ATOM    257  CB  ASP A 599      46.070  30.760  41.890  1.00  0.00           C
ATOM    258  HB1 ASP A 599      46.550  30.880  42.880  1.00  0.00           H
ATOM    259  HB2 ASP A 599      45.120  30.190  42.010  1.00  0.00           H
ATOM    260  CG  ASP A 599      45.750  32.170  41.470  1.00  0.00           C
ATOM    261  OD1 ASP A 599      46.390  32.930  40.700  1.00  0.00           O
ATOM    262  OD2 ASP A 599      44.780  32.680  42.060  1.00  0.00           O
ATOM    263  C   ASP A 599      47.810  29.160  41.650  1.00  0.00           C
ATOM    264  O   ASP A 599      49.000  29.310  41.830  1.00  0.00           O
ATOM    265  N   PHE A 600      47.200  28.010  41.990  1.00  0.00           N
ATOM    266  HN  PHE A 600      46.210  27.910  41.960  1.00  0.00           H
ATOM    267  CA  PHE A 600      47.920  26.900  42.530  1.00  0.00           C
ATOM    268  HA  PHE A 600      48.410  27.150  43.460  1.00  0.00           H
ATOM    269  CB  PHE A 600      46.980  25.830  43.060  1.00  0.00           C
ATOM    270  HB1 PHE A 600      47.560  25.160  43.740  1.00  0.00           H
ATOM    271  HB2 PHE A 600      46.500  25.320  42.210  1.00  0.00           H
ATOM    272  CG  PHE A 600      45.880  26.350  43.970  1.00  0.00           C
ATOM    273  CD1 PHE A 600      44.690  26.810  43.440  1.00  0.00           C
ATOM    274  HD1 PHE A 600      44.430  26.610  42.410  1.00  0.00           H
ATOM    275  CE1 PHE A 600      43.770  27.600  44.170  1.00  0.00           C
ATOM    276  HE1 PHE A 600      42.850  27.950  43.730  1.00  0.00           H
ATOM    277  CZ  PHE A 600      44.130  28.010  45.460  1.00  0.00           C
ATOM    278  HZ  PHE A 600      43.420  28.560  46.060  1.00  0.00           H
ATOM    279  CD2 PHE A 600      46.150  26.730  45.290  1.00  0.00           C
ATOM    280  HD2 PHE A 600      47.080  26.430  45.750  1.00  0.00           H
ATOM    281  CE2 PHE A 600      45.250  27.460  46.060  1.00  0.00           C
ATOM    282  HE2 PHE A 600      45.460  27.750  47.080  1.00  0.00           H
ATOM    283  C   PHE A 600      48.950  26.250  41.640  1.00  0.00           C
ATOM    284  O   PHE A 600      49.980  25.760  42.130  1.00  0.00           O
ATOM    285  N   LYS A 601      48.840  26.210  40.330  1.00  0.00           N
ATOM    286  HN  LYS A 601      48.160  26.820  39.920  1.00  0.00           H
ATOM    287  CA  LYS A 601      49.780  25.720  39.320  1.00  0.00           C
ATOM    288  HA  LYS A 601      50.150  24.830  39.820  1.00  0.00           H
ATOM    289  CB  LYS A 601      49.160  25.320  37.950  1.00  0.00           C
ATOM    290  HB1 LYS A 601      48.350  26.040  37.710  1.00  0.00           H
ATOM    291  HB2 LYS A 601      48.710  24.340  38.220  1.00  0.00           H
ATOM    292  CG  LYS A 601      50.120  25.100  36.780  1.00  0.00           C
ATOM    293  HG1 LYS A 601      49.550  24.520  36.040  1.00  0.00           H
ATOM    294  HG2 LYS A 601      51.050  24.510  36.990  1.00  0.00           H
ATOM    295  CD  LYS A 601      50.580  26.310  35.950  1.00  0.00           C
ATOM    296  HD1 LYS A 601      51.240  26.000  35.110  1.00  0.00           H
ATOM    297  HD2 LYS A 601      51.180  26.920  36.640  1.00  0.00           H
ATOM    298  CE  LYS A 601      49.440  27.290  35.510  1.00  0.00           C
ATOM    299  HE1 LYS A 601      48.840  27.590  36.390  1.00  0.00           H
ATOM    300  HE2 LYS A 601      48.740  26.690  34.890  1.00  0.00           H
ATOM    301  NZ  LYS A 601      49.910  28.460  34.800  1.00  0.00           N
ATOM    302  HZ1 LYS A 601      50.580  28.310  34.020  1.00  0.00           H
ATOM    303  HZ2 LYS A 601      50.280  29.110  35.520  1.00  0.00           H
ATOM    304  HZ3 LYS A 601      49.090  28.970  34.400  1.00  0.00           H
ATOM    305  C   LYS A 601      51.020  26.640  39.250  1.00  0.00           C
ATOM    306  O   LYS A 601      52.230  26.190  39.130  1.00  0.00           O
ATOM    307  N   ASP A 602      50.750  27.990  39.260  1.00  0.00           N
ATOM    308  HN  ASP A 602      49.800  28.240  39.090  1.00  0.00           H
ATOM    309  CA  ASP A 602      51.730  29.050  39.200  1.00  0.00           C
ATOM    310  HA  ASP A 602      52.360  28.840  38.350  1.00  0.00           H
ATOM    311  CB  ASP A 602      51.020  30.410  39.110  1.00  0.00           C
ATOM    312  HB1 ASP A 602      51.670  31.310  39.140  1.00  0.00           H
ATOM    313  HB2 ASP A 602      50.210  30.490  39.870  1.00  0.00           H
ATOM    314  CG  ASP A 602      50.360  30.510  37.790  1.00  0.00           C
ATOM    315  OD1 ASP A 602      51.020  30.090  36.810  1.00  0.00           O
ATOM    316  OD2 ASP A 602      49.350  31.240  37.650  1.00  0.00           O
ATOM    317  C   ASP A 602      52.640  29.110  40.420  1.00  0.00           C
ATOM    318  O   ASP A 602      53.840  29.340  40.320  1.00  0.00           O
ATOM    319  N   ALA A 603      52.060  28.800  41.590  1.00  0.00           N
ATOM    320  HN  ALA A 603      51.070  28.700  41.600  1.00  0.00           H
ATOM    321  CA  ALA A 603      52.640  28.620  42.880  1.00  0.00           C
ATOM    322  HA  ALA A 603      53.120  29.530  43.220  1.00  0.00           H
ATOM    323  CB  ALA A 603      51.440  28.290  43.840  1.00  0.00           C
ATOM    324  HB1 ALA A 603      50.660  29.080  43.770  1.00  0.00           H
ATOM    325  HB2 ALA A 603      51.800  28.200  44.880  1.00  0.00           H
ATOM    326  HB3 ALA A 603      51.040  27.300  43.510  1.00  0.00           H
ATOM    327  C   ALA A 603      53.640  27.510  43.090  1.00  0.00           C
ATOM    328  O   ALA A 603      54.460  27.550  43.970  1.00  0.00           O
ATOM    329  N   LEU A 604      53.630  26.490  42.210  1.00  0.00           N
ATOM    330  HN  LEU A 604      53.110  26.530  41.360  1.00  0.00           H
ATOM    331  CA  LEU A 604      54.440  25.320  42.390  1.00  0.00           C
ATOM    332  HA  LEU A 604      54.270  25.090  43.430  1.00  0.00           H
ATOM    333  CB  LEU A 604      54.060  24.190  41.380  1.00  0.00           C
ATOM    334  HB1 LEU A 604      54.590  23.220  41.520  1.00  0.00           H
ATOM    335  HB2 LEU A 604      54.240  24.700  40.400  1.00  0.00           H
ATOM    336  CG  LEU A 604      52.600  23.660  41.520  1.00  0.00           C
ATOM    337  HG  LEU A 604      51.920  24.520  41.720  1.00  0.00           H
ATOM    338  CD1 LEU A 604      52.100  22.870  40.330  1.00  0.00           C
ATOM    339 HD11 LEU A 604      52.340  23.340  39.350  1.00  0.00           H
ATOM    340 HD12 LEU A 604      51.000  22.730  40.400  1.00  0.00           H
ATOM    341 HD13 LEU A 604      52.570  21.880  40.220  1.00  0.00           H
ATOM    342  CD2 LEU A 604      52.520  22.810  42.770  1.00  0.00           C
ATOM    343 HD21 LEU A 604      51.440  22.560  42.900  1.00  0.00           H
ATOM    344 HD22 LEU A 604      52.910  23.210  43.720  1.00  0.00           H
ATOM    345 HD23 LEU A 604      53.000  21.820  42.570  1.00  0.00           H
ATOM    346  C   LEU A 604      55.960  25.500  42.240  1.00  0.00           C
ATOM    347  O   LEU A 604      56.760  25.070  43.030  1.00  0.00           O
ATOM    348  N   SER A 605      56.330  26.380  41.230  1.00  0.00           N
ATOM    349  HN  SER A 605      55.590  26.770  40.710  1.00  0.00           H
ATOM    350  CA  SER A 605      57.740  26.820  40.870  1.00  0.00           C
ATOM    351  HA  SER A 605      58.380  26.270  41.550  1.00  0.00           H
ATOM    352  CB  SER A 605      58.060  26.430  39.400  1.00  0.00           C
ATOM    353  HB1 SER A 605      57.320  26.880  38.710  1.00  0.00           H
ATOM    354  HB2 SER A 605      57.860  25.330  39.340  1.00  0.00           H
ATOM    355  OG  SER A 605      59.390  26.770  39.090  1.00  0.00           O
ATOM    356  HG1 SER A 605      59.940  26.250  39.680  1.00  0.00           H
ATOM    357  C   SER A 605      58.030  28.300  41.150  1.00  0.00           C
ATOM    358  O   SER A 605      57.190  29.160  40.830  1.00  0.00           O
ATOM    359  N   LEU A 606      59.140  28.600  41.840  1.00  0.00           N
ATOM    360  HN  LEU A 606      59.670  27.860  42.260  1.00  0.00           H
ATOM    361  CA  LEU A 606      59.720  29.890  42.200  1.00  0.00           C
ATOM    362  HA  LEU A 606      60.650  29.660  42.700  1.00  0.00           H
ATOM    363  CB  LEU A 606      60.240  30.640  40.900  1.00  0.00           C
ATOM    364  HB1 LEU A 606      60.820  31.570  41.120  1.00  0.00           H
ATOM    365  HB2 LEU A 606      59.400  31.020  40.290  1.00  0.00           H
ATOM    366  CG  LEU A 606      61.310  29.860  40.040  1.00  0.00           C
ATOM    367  HG  LEU A 606      60.820  28.880  39.850  1.00  0.00           H
ATOM    368  CD1 LEU A 606      61.510  30.560  38.690  1.00  0.00           C
ATOM    369 HD11 LEU A 606      62.160  31.450  38.800  1.00  0.00           H
ATOM    370 HD12 LEU A 606      60.520  30.810  38.260  1.00  0.00           H
ATOM    371 HD13 LEU A 606      62.070  29.860  38.050  1.00  0.00           H
ATOM    372  CD2 LEU A 606      62.640  29.700  40.770  1.00  0.00           C
ATOM    373 HD21 LEU A 606      63.310  28.990  40.220  1.00  0.00           H
ATOM    374 HD22 LEU A 606      62.440  29.300  41.780  1.00  0.00           H
ATOM    375 HD23 LEU A 606      63.070  30.680  41.040  1.00  0.00           H
ATOM    376  C   LEU A 606      58.990  30.790  43.220  1.00  0.00           C
ATOM    377  O   LEU A 606      57.750  30.860  43.280  1.00  0.00           O
ATOM    378  N   GLN A 607      59.840  31.610  43.810  1.00  0.00           N
ATOM    379  HN  GLN A 607      60.790  31.490  43.570  1.00  0.00           H
ATOM    380  CA  GLN A 607      59.510  32.840  44.600  1.00  0.00           C
ATOM    381  HA  GLN A 607      60.440  33.140  45.080  1.00  0.00           H
ATOM    382  CB  GLN A 607      59.130  34.050  43.810  1.00  0.00           C
ATOM    383  HB1 GLN A 607      58.950  34.880  44.520  1.00  0.00           H
ATOM    384  HB2 GLN A 607      58.160  33.820  43.300  1.00  0.00           H
ATOM    385  CG  GLN A 607      60.080  34.500  42.680  1.00  0.00           C
ATOM    386  HG1 GLN A 607      59.490  35.330  42.260  1.00  0.00           H
ATOM    387  HG2 GLN A 607      60.190  33.750  41.860  1.00  0.00           H
ATOM    388  CD  GLN A 607      61.420  34.960  43.090  1.00  0.00           C
ATOM    389  OE1 GLN A 607      62.480  34.420  42.800  1.00  0.00           O
ATOM    390  NE2 GLN A 607      61.510  35.930  43.970  1.00  0.00           N
ATOM    391 HE21 GLN A 607      60.680  36.480  44.060  1.00  0.00           H
ATOM    392 HE22 GLN A 607      62.430  36.190  44.250  1.00  0.00           H
ATOM    393  C   GLN A 607      58.650  32.690  45.880  1.00  0.00           C
ATOM    394  O   GLN A 607      58.760  33.530  46.750  1.00  0.00           O
ATOM    395  N   CYS A 608      57.820  31.650  46.000  1.00  0.00           N
ATOM    396  HN  CYS A 608      57.680  31.080  45.190  1.00  0.00           H
ATOM    397  CA  CYS A 608      56.800  31.550  47.080  1.00  0.00           C
ATOM    398  HA  CYS A 608      56.180  32.430  46.970  1.00  0.00           H
ATOM    399  CB  CYS A 608      55.790  30.390  46.910  1.00  0.00           C
ATOM    400  HB1 CYS A 608      54.920  30.440  47.600  1.00  0.00           H
ATOM    401  HB2 CYS A 608      56.280  29.420  47.110  1.00  0.00           H
ATOM    402  SG  CYS A 608      55.140  30.410  45.230  1.00  0.00           S
ATOM    403  HG1 CYS A 608      56.120  29.720  44.680  1.00  0.00           H
ATOM    404  C   CYS A 608      57.250  31.530  48.510  1.00  0.00           C
ATOM    405  O   CYS A 608      56.800  32.300  49.370  1.00  0.00           O
ATOM    406  N   LEU A 609      58.240  30.580  48.820  1.00  0.00           N
ATOM    407  HN  LEU A 609      58.530  29.950  48.110  1.00  0.00           H
ATOM    408  CA  LEU A 609      58.860  30.360  50.160  1.00  0.00           C
ATOM    409  HA  LEU A 609      57.980  30.360  50.800  1.00  0.00           H
ATOM    410  CB  LEU A 609      59.680  29.060  50.200  1.00  0.00           C
ATOM    411  HB1 LEU A 609      60.290  29.140  49.270  1.00  0.00           H
ATOM    412  HB2 LEU A 609      58.960  28.230  50.050  1.00  0.00           H
ATOM    413  CG  LEU A 609      60.590  28.800  51.360  1.00  0.00           C
ATOM    414  HG  LEU A 609      61.280  29.670  51.390  1.00  0.00           H
ATOM    415  CD1 LEU A 609      59.750  28.520  52.610  1.00  0.00           C
ATOM    416 HD11 LEU A 609      58.990  27.750  52.350  1.00  0.00           H
ATOM    417 HD12 LEU A 609      59.110  29.410  52.800  1.00  0.00           H
ATOM    418 HD13 LEU A 609      60.260  28.200  53.540  1.00  0.00           H
ATOM    419  CD2 LEU A 609      61.430  27.550  51.140  1.00  0.00           C
ATOM    420 HD21 LEU A 609      62.050  27.610  50.220  1.00  0.00           H
ATOM    421 HD22 LEU A 609      60.870  26.600  51.240  1.00  0.00           H
ATOM    422 HD23 LEU A 609      62.060  27.500  52.050  1.00  0.00           H
ATOM    423  C   LEU A 609      59.700  31.620  50.470  1.00  0.00           C
ATOM    424  O   LEU A 609      59.810  32.160  51.530  1.00  0.00           O
ATOM    425  N   ALA A 610      60.530  32.130  49.500  1.00  0.00           N
ATOM    426  HN  ALA A 610      60.800  31.550  48.740  1.00  0.00           H
ATOM    427  CA  ALA A 610      61.320  33.340  49.630  1.00  0.00           C
ATOM    428  HA  ALA A 610      61.970  33.170  50.470  1.00  0.00           H
ATOM    429  CB  ALA A 610      62.060  33.710  48.340  1.00  0.00           C
ATOM    430  HB1 ALA A 610      61.370  33.680  47.470  1.00  0.00           H
ATOM    431  HB2 ALA A 610      62.870  32.960  48.230  1.00  0.00           H
ATOM    432  HB3 ALA A 610      62.520  34.720  48.460  1.00  0.00           H
ATOM    433  C   ALA A 610      60.390  34.570  49.910  1.00  0.00           C
ATOM    434  O   ALA A 610      60.660  35.330  50.820  1.00  0.00           O
ATOM    435  N   SER A 611      59.260  34.680  49.260  1.00  0.00           N
ATOM    436  HN  SER A 611      59.140  34.140  48.430  1.00  0.00           H
ATOM    437  CA  SER A 611      58.160  35.680  49.530  1.00  0.00           C
ATOM    438  HA  SER A 611      58.570  36.670  49.650  1.00  0.00           H
ATOM    439  CB  SER A 611      57.140  35.720  48.290  1.00  0.00           C
ATOM    440  HB1 SER A 611      56.710  34.700  48.200  1.00  0.00           H
ATOM    441  HB2 SER A 611      57.750  35.910  47.380  1.00  0.00           H
ATOM    442  OG  SER A 611      56.210  36.760  48.340  1.00  0.00           O
ATOM    443  HG1 SER A 611      56.650  37.610  48.260  1.00  0.00           H
ATOM    444  C   SER A 611      57.490  35.470  50.840  1.00  0.00           C
ATOM    445  O   SER A 611      57.450  36.400  51.600  1.00  0.00           O
ATOM    446  N   ILE A 612      57.120  34.290  51.260  1.00  0.00           N
ATOM    447  HN  ILE A 612      57.190  33.560  50.590  1.00  0.00           H
ATOM    448  CA  ILE A 612      56.720  33.930  52.620  1.00  0.00           C
ATOM    449  HA  ILE A 612      55.870  34.570  52.800  1.00  0.00           H
ATOM    450  CB  ILE A 612      56.250  32.490  52.850  1.00  0.00           C
ATOM    451  HB  ILE A 612      57.010  31.780  52.450  1.00  0.00           H
ATOM    452  CG2 ILE A 612      56.110  32.150  54.360  1.00  0.00           C
ATOM    453 HG21 ILE A 612      57.060  32.280  54.920  1.00  0.00           H
ATOM    454 HG22 ILE A 612      55.830  31.080  54.460  1.00  0.00           H
ATOM    455 HG23 ILE A 612      55.220  32.660  54.790  1.00  0.00           H
ATOM    456  CG1 ILE A 612      54.880  32.150  52.230  1.00  0.00           C
ATOM    457 HG11 ILE A 612      54.800  32.550  51.200  1.00  0.00           H
ATOM    458 HG12 ILE A 612      54.130  32.670  52.860  1.00  0.00           H
ATOM    459  CD  ILE A 612      54.590  30.650  51.960  1.00  0.00           C
ATOM    460  HD1 ILE A 612      53.660  30.490  51.370  1.00  0.00           H
ATOM    461  HD2 ILE A 612      54.490  30.140  52.940  1.00  0.00           H
ATOM    462  HD3 ILE A 612      55.470  30.130  51.530  1.00  0.00           H
ATOM    463  C   ILE A 612      57.680  34.340  53.720  1.00  0.00           C
ATOM    464  O   ILE A 612      57.260  35.050  54.660  1.00  0.00           O
ATOM    465  N   LEU A 613      58.960  34.000  53.610  1.00  0.00           N
ATOM    466  HN  LEU A 613      59.210  33.470  52.810  1.00  0.00           H
ATOM    467  CA  LEU A 613      59.860  34.410  54.650  1.00  0.00           C
ATOM    468  HA  LEU A 613      59.450  34.030  55.580  1.00  0.00           H
ATOM    469  CB  LEU A 613      61.200  33.720  54.560  1.00  0.00           C
ATOM    470  HB1 LEU A 613      61.950  33.950  55.350  1.00  0.00           H
ATOM    471  HB2 LEU A 613      61.580  33.930  53.530  1.00  0.00           H
ATOM    472  CG  LEU A 613      61.150  32.160  54.680  1.00  0.00           C
ATOM    473  HG  LEU A 613      60.510  31.730  53.880  1.00  0.00           H
ATOM    474  CD1 LEU A 613      62.640  31.640  54.550  1.00  0.00           C
ATOM    475 HD11 LEU A 613      63.380  32.190  55.180  1.00  0.00           H
ATOM    476 HD12 LEU A 613      62.980  31.820  53.510  1.00  0.00           H
ATOM    477 HD13 LEU A 613      62.770  30.560  54.780  1.00  0.00           H
ATOM    478  CD2 LEU A 613      60.590  31.510  55.970  1.00  0.00           C
ATOM    479 HD21 LEU A 613      61.050  31.940  56.880  1.00  0.00           H
ATOM    480 HD22 LEU A 613      60.890  30.440  55.850  1.00  0.00           H
ATOM    481 HD23 LEU A 613      59.490  31.630  56.050  1.00  0.00           H
ATOM    482  C   LEU A 613      60.050  35.980  54.830  1.00  0.00           C
ATOM    483  O   LEU A 613      60.030  36.440  55.970  1.00  0.00           O
ATOM    484  N   PHE A 614      60.360  36.680  53.760  1.00  0.00           N
ATOM    485  HN  PHE A 614      60.760  36.350  52.920  1.00  0.00           H
ATOM    486  CA  PHE A 614      60.420  38.160  53.720  1.00  0.00           C
ATOM    487  HA  PHE A 614      61.070  38.440  54.520  1.00  0.00           H
ATOM    488  CB  PHE A 614      60.810  38.740  52.340  1.00  0.00           C
ATOM    489  HB1 PHE A 614      60.320  38.310  51.440  1.00  0.00           H
ATOM    490  HB2 PHE A 614      61.880  38.470  52.250  1.00  0.00           H
ATOM    491  CG  PHE A 614      60.690  40.230  52.130  1.00  0.00           C
ATOM    492  CD1 PHE A 614      61.480  41.140  52.840  1.00  0.00           C
ATOM    493  HD1 PHE A 614      62.230  40.760  53.500  1.00  0.00           H
ATOM    494  CE1 PHE A 614      61.410  42.550  52.620  1.00  0.00           C
ATOM    495  HE1 PHE A 614      62.130  43.180  53.100  1.00  0.00           H
ATOM    496  CZ  PHE A 614      60.520  43.070  51.670  1.00  0.00           C
ATOM    497  HZ  PHE A 614      60.610  44.140  51.570  1.00  0.00           H
ATOM    498  CD2 PHE A 614      59.720  40.760  51.260  1.00  0.00           C
ATOM    499  HD2 PHE A 614      59.170  40.050  50.660  1.00  0.00           H
ATOM    500  CE2 PHE A 614      59.630  42.120  51.080  1.00  0.00           C
ATOM    501  HE2 PHE A 614      58.840  42.450  50.440  1.00  0.00           H
ATOM    502  C   PHE A 614      59.120  38.830  54.160  1.00  0.00           C
ATOM    503  O   PHE A 614      59.130  39.650  55.060  1.00  0.00           O
ATOM    504  N   LEU A 615      58.000  38.460  53.500  1.00  0.00           N
ATOM    505  HN  LEU A 615      58.050  37.710  52.860  1.00  0.00           H
ATOM    506  CA  LEU A 615      56.730  39.100  53.820  1.00  0.00           C
ATOM    507  HA  LEU A 615      56.870  40.160  53.700  1.00  0.00           H
ATOM    508  CB  LEU A 615      55.630  38.470  52.980  1.00  0.00           C
ATOM    509  HB1 LEU A 615      55.490  37.370  52.960  1.00  0.00           H
ATOM    510  HB2 LEU A 615      55.910  38.670  51.920  1.00  0.00           H
ATOM    511  CG  LEU A 615      54.250  39.050  53.120  1.00  0.00           C
ATOM    512  HG  LEU A 615      53.760  38.830  54.090  1.00  0.00           H
ATOM    513  CD1 LEU A 615      54.330  40.560  53.120  1.00  0.00           C
ATOM    514 HD11 LEU A 615      54.710  41.040  54.050  1.00  0.00           H
ATOM    515 HD12 LEU A 615      53.290  40.950  52.980  1.00  0.00           H
ATOM    516 HD13 LEU A 615      55.010  40.830  52.290  1.00  0.00           H
ATOM    517  CD2 LEU A 615      53.360  38.510  51.970  1.00  0.00           C
ATOM    518 HD21 LEU A 615      53.150  37.450  52.250  1.00  0.00           H
ATOM    519 HD22 LEU A 615      53.890  38.540  50.990  1.00  0.00           H
ATOM    520 HD23 LEU A 615      52.360  38.990  51.910  1.00  0.00           H
ATOM    521  C   LEU A 615      56.360  38.920  55.310  1.00  0.00           C
ATOM    522  O   LEU A 615      55.860  39.810  55.970  1.00  0.00           O
ATOM    523  N   TYR A 616      56.560  37.700  55.820  1.00  0.00           N
ATOM    524  HN  TYR A 616      56.810  36.960  55.200  1.00  0.00           H
ATOM    525  CA  TYR A 616      56.230  37.350  57.200  1.00  0.00           C
ATOM    526  HA  TYR A 616      55.180  37.490  57.430  1.00  0.00           H
ATOM    527  CB  TYR A 616      56.590  35.860  57.520  1.00  0.00           C
ATOM    528  HB1 TYR A 616      57.620  35.790  57.100  1.00  0.00           H
ATOM    529  HB2 TYR A 616      55.910  35.230  56.910  1.00  0.00           H
ATOM    530  CG  TYR A 616      56.530  35.460  58.980  1.00  0.00           C
ATOM    531  CD1 TYR A 616      55.360  35.760  59.740  1.00  0.00           C
ATOM    532  HD1 TYR A 616      54.470  36.130  59.260  1.00  0.00           H
ATOM    533  CE1 TYR A 616      55.330  35.440  61.100  1.00  0.00           C
ATOM    534  HE1 TYR A 616      54.460  35.760  61.660  1.00  0.00           H
ATOM    535  CZ  TYR A 616      56.470  34.890  61.720  1.00  0.00           C
ATOM    536  OH  TYR A 616      56.590  34.830  63.100  1.00  0.00           O
ATOM    537  HH  TYR A 616      55.690  34.640  63.370  1.00  0.00           H
ATOM    538  CD2 TYR A 616      57.620  34.800  59.580  1.00  0.00           C
ATOM    539  HD2 TYR A 616      58.470  34.490  58.980  1.00  0.00           H
ATOM    540  CE2 TYR A 616      57.580  34.570  60.950  1.00  0.00           C
ATOM    541  HE2 TYR A 616      58.450  34.160  61.440  1.00  0.00           H
ATOM    542  C   TYR A 616      56.980  38.320  58.180  1.00  0.00           C
ATOM    543  O   TYR A 616      56.390  39.040  58.960  1.00  0.00           O
ATOM    544  N   CYS A 617      58.330  38.530  57.980  1.00  0.00           N
ATOM    545  HN  CYS A 617      58.710  38.020  57.210  1.00  0.00           H
ATOM    546  CA  CYS A 617      59.160  39.470  58.730  1.00  0.00           C
ATOM    547  HA  CYS A 617      59.110  39.250  59.790  1.00  0.00           H
ATOM    548  CB  CYS A 617      60.660  39.490  58.300  1.00  0.00           C
ATOM    549  HB1 CYS A 617      61.100  40.330  58.880  1.00  0.00           H
ATOM    550  HB2 CYS A 617      60.650  39.750  57.230  1.00  0.00           H
ATOM    551  SG  CYS A 617      61.500  37.950  58.540  1.00  0.00           S
ATOM    552  HG1 CYS A 617      60.770  37.380  57.590  1.00  0.00           H
ATOM    553  C   CYS A 617      58.710  40.960  58.550  1.00  0.00           C
ATOM    554  O   CYS A 617      58.580  41.750  59.510  1.00  0.00           O
ATOM    555  N   ALA A 618      58.470  41.380  57.320  1.00  0.00           N
ATOM    556  HN  ALA A 618      58.640  40.810  56.510  1.00  0.00           H
ATOM    557  CA  ALA A 618      58.130  42.760  56.980  1.00  0.00           C
ATOM    558  HA  ALA A 618      58.800  43.450  57.490  1.00  0.00           H
ATOM    559  CB  ALA A 618      58.380  42.990  55.490  1.00  0.00           C
ATOM    560  HB1 ALA A 618      58.210  44.030  55.140  1.00  0.00           H
ATOM    561  HB2 ALA A 618      57.630  42.400  54.920  1.00  0.00           H
ATOM    562  HB3 ALA A 618      59.330  42.540  55.150  1.00  0.00           H
ATOM    563  C   ALA A 618      56.740  43.130  57.450  1.00  0.00           C
ATOM    564  O   ALA A 618      56.580  44.140  58.090  1.00  0.00           O
ATOM    565  N   CYS A 619      55.710  42.290  57.260  1.00  0.00           N
ATOM    566  HN  CYS A 619      55.660  41.340  56.960  1.00  0.00           H
ATOM    567  CA  CYS A 619      54.390  42.650  57.780  1.00  0.00           C
ATOM    568  HA  CYS A 619      54.110  43.680  57.590  1.00  0.00           H
ATOM    569  CB  CYS A 619      53.370  41.630  57.190  1.00  0.00           C
ATOM    570  HB1 CYS A 619      53.730  40.580  57.290  1.00  0.00           H
ATOM    571  HB2 CYS A 619      53.350  41.640  56.080  1.00  0.00           H
ATOM    572  SG  CYS A 619      51.590  41.800  57.720  1.00  0.00           S
ATOM    573  HG1 CYS A 619      51.910  42.130  58.970  1.00  0.00           H
ATOM    574  C   CYS A 619      54.310  42.400  59.270  1.00  0.00           C
ATOM    575  O   CYS A 619      53.420  42.990  59.890  1.00  0.00           O
ATOM    576  N   MET A 620      55.180  41.640  59.930  1.00  0.00           N
ATOM    577  HN  MET A 620      55.890  41.060  59.540  1.00  0.00           H
ATOM    578  CA  MET A 620      55.110  41.480  61.360  1.00  0.00           C
ATOM    579  HA  MET A 620      54.150  41.280  61.810  1.00  0.00           H
ATOM    580  CB  MET A 620      56.230  40.490  61.810  1.00  0.00           C
ATOM    581  HB1 MET A 620      57.240  40.750  61.440  1.00  0.00           H
ATOM    582  HB2 MET A 620      56.000  39.490  61.370  1.00  0.00           H
ATOM    583  CG  MET A 620      56.230  40.440  63.360  1.00  0.00           C
ATOM    584  HG1 MET A 620      56.580  41.380  63.830  1.00  0.00           H
ATOM    585  HG2 MET A 620      57.120  39.840  63.650  1.00  0.00           H
ATOM    586  SD  MET A 620      54.790  39.710  64.260  1.00  0.00           S
ATOM    587  CE  MET A 620      55.160  38.000  63.700  1.00  0.00           C
ATOM    588  HE1 MET A 620      54.790  37.840  62.660  1.00  0.00           H
ATOM    589  HE2 MET A 620      54.660  37.260  64.380  1.00  0.00           H
ATOM    590  HE3 MET A 620      56.260  37.840  63.690  1.00  0.00           H
ATOM    591  C   MET A 620      55.330  42.920  62.100  1.00  0.00           C
ATOM    592  O   MET A 620      54.650  43.220  63.120  1.00  0.00           O
ATOM    593  N   SER A 621      56.270  43.720  61.510  1.00  0.00           N
ATOM    594  HN  SER A 621      56.780  43.280  60.780  1.00  0.00           H
ATOM    595  CA  SER A 621      56.650  45.060  62.010  1.00  0.00           C
ATOM    596  HA  SER A 621      57.110  44.850  62.960  1.00  0.00           H
ATOM    597  CB  SER A 621      57.700  45.830  61.230  1.00  0.00           C
ATOM    598  HB1 SER A 621      57.520  45.990  60.150  1.00  0.00           H
ATOM    599  HB2 SER A 621      58.550  45.120  61.150  1.00  0.00           H
ATOM    600  OG  SER A 621      58.130  47.070  61.750  1.00  0.00           O
ATOM    601  HG1 SER A 621      57.490  47.760  61.550  1.00  0.00           H
ATOM    602  C   SER A 621      55.500  45.950  62.440  1.00  0.00           C
ATOM    603  O   SER A 621      55.370  46.250  63.630  1.00  0.00           O
ATOM    604  N   PRO A 622      54.540  46.310  61.560  1.00  0.00           N
ATOM    605  CD  PRO A 622      54.600  46.250  60.080  1.00  0.00           C
ATOM    606  HD1 PRO A 622      54.830  45.240  59.670  1.00  0.00           H
ATOM    607  HD2 PRO A 622      55.350  46.910  59.610  1.00  0.00           H
ATOM    608  CA  PRO A 622      53.510  47.200  62.010  1.00  0.00           C
ATOM    609  HA  PRO A 622      53.920  48.030  62.580  1.00  0.00           H
ATOM    610  CB  PRO A 622      52.910  47.780  60.720  1.00  0.00           C
ATOM    611  HB1 PRO A 622      53.510  48.650  60.370  1.00  0.00           H
ATOM    612  HB2 PRO A 622      51.830  48.000  60.800  1.00  0.00           H
ATOM    613  CG  PRO A 622      53.230  46.730  59.680  1.00  0.00           C
ATOM    614  HG1 PRO A 622      52.360  46.060  59.510  1.00  0.00           H
ATOM    615  HG2 PRO A 622      53.330  47.270  58.710  1.00  0.00           H
ATOM    616  C   PRO A 622      52.410  46.420  62.770  1.00  0.00           C
ATOM    617  O   PRO A 622      51.690  47.040  63.580  1.00  0.00           O
ATOM    618  N   VAL A 623      52.160  45.130  62.480  1.00  0.00           N
ATOM    619  HN  VAL A 623      52.760  44.530  61.950  1.00  0.00           H
ATOM    620  CA  VAL A 623      51.200  44.330  63.160  1.00  0.00           C
ATOM    621  HA  VAL A 623      50.250  44.810  62.920  1.00  0.00           H
ATOM    622  CB  VAL A 623      51.240  42.930  62.600  1.00  0.00           C
ATOM    623  HB  VAL A 623      52.300  42.610  62.470  1.00  0.00           H
ATOM    624  CG1 VAL A 623      50.540  41.870  63.500  1.00  0.00           C
ATOM    625 HG11 VAL A 623      50.630  40.850  63.090  1.00  0.00           H
ATOM    626 HG12 VAL A 623      49.500  42.230  63.600  1.00  0.00           H
ATOM    627 HG13 VAL A 623      51.040  41.640  64.460  1.00  0.00           H
ATOM    628  CG2 VAL A 623      50.600  43.110  61.180  1.00  0.00           C
ATOM    629 HG21 VAL A 623      51.270  43.710  60.540  1.00  0.00           H
ATOM    630 HG22 VAL A 623      49.620  43.640  61.180  1.00  0.00           H
ATOM    631 HG23 VAL A 623      50.550  42.110  60.700  1.00  0.00           H
ATOM    632  C   VAL A 623      51.500  44.320  64.680  1.00  0.00           C
ATOM    633  O   VAL A 623      50.650  44.600  65.520  1.00  0.00           O
ATOM    634  N   ILE A 624      52.730  43.950  65.060  1.00  0.00           N
ATOM    635  HN  ILE A 624      53.410  43.540  64.450  1.00  0.00           H
ATOM    636  CA  ILE A 624      53.260  43.860  66.420  1.00  0.00           C
ATOM    637  HA  ILE A 624      52.420  43.320  66.840  1.00  0.00           H
ATOM    638  CB  ILE A 624      54.570  43.080  66.370  1.00  0.00           C
ATOM    639  HB  ILE A 624      54.540  42.390  65.510  1.00  0.00           H
ATOM    640  CG2 ILE A 624      55.890  43.900  66.410  1.00  0.00           C
ATOM    641 HG21 ILE A 624      55.920  44.680  67.190  1.00  0.00           H
ATOM    642 HG22 ILE A 624      55.870  44.420  65.430  1.00  0.00           H
ATOM    643 HG23 ILE A 624      56.860  43.350  66.370  1.00  0.00           H
ATOM    644  CG1 ILE A 624      54.570  42.180  67.670  1.00  0.00           C
ATOM    645 HG11 ILE A 624      54.630  42.740  68.630  1.00  0.00           H
ATOM    646 HG12 ILE A 624      55.590  41.760  67.590  1.00  0.00           H
ATOM    647  CD  ILE A 624      53.630  40.920  67.680  1.00  0.00           C
ATOM    648  HD1 ILE A 624      53.920  40.210  66.890  1.00  0.00           H
ATOM    649  HD2 ILE A 624      52.550  41.100  67.490  1.00  0.00           H
ATOM    650  HD3 ILE A 624      53.740  40.460  68.670  1.00  0.00           H
ATOM    651  C   ILE A 624      53.300  45.220  67.090  1.00  0.00           C
ATOM    652  O   ILE A 624      52.800  45.400  68.180  1.00  0.00           O
ATOM    653  N   THR A 625      53.820  46.240  66.330  1.00  0.00           N
ATOM    654  HN  THR A 625      54.250  46.010  65.460  1.00  0.00           H
ATOM    655  CA  THR A 625      53.920  47.650  66.880  1.00  0.00           C
ATOM    656  HA  THR A 625      54.410  47.530  67.830  1.00  0.00           H
ATOM    657  CB  THR A 625      54.670  48.650  65.970  1.00  0.00           C
ATOM    658  HB  THR A 625      54.070  48.940  65.080  1.00  0.00           H
ATOM    659  OG1 THR A 625      55.970  48.090  65.660  1.00  0.00           O
ATOM    660  HG1 THR A 625      55.880  47.460  64.940  1.00  0.00           H
ATOM    661  CG2 THR A 625      55.020  49.950  66.720  1.00  0.00           C
ATOM    662 HG21 THR A 625      54.150  50.460  67.180  1.00  0.00           H
ATOM    663 HG22 THR A 625      55.550  50.770  66.170  1.00  0.00           H
ATOM    664 HG23 THR A 625      55.810  49.680  67.460  1.00  0.00           H
ATOM    665  C   THR A 625      52.610  48.310  67.160  1.00  0.00           C
ATOM    666  O   THR A 625      52.460  48.830  68.280  1.00  0.00           O
ATOM    667  N   PHE A 626      51.670  48.350  66.170  1.00  0.00           N
ATOM    668  HN  PHE A 626      51.660  47.890  65.290  1.00  0.00           H
ATOM    669  CA  PHE A 626      50.480  49.150  66.360  1.00  0.00           C
ATOM    670  HA  PHE A 626      50.810  49.960  67.000  1.00  0.00           H
ATOM    671  CB  PHE A 626      49.990  49.800  65.070  1.00  0.00           C
ATOM    672  HB1 PHE A 626      49.210  50.560  65.310  1.00  0.00           H
ATOM    673  HB2 PHE A 626      49.450  49.030  64.500  1.00  0.00           H
ATOM    674  CG  PHE A 626      51.150  50.560  64.350  1.00  0.00           C
ATOM    675  CD1 PHE A 626      51.840  51.680  64.940  1.00  0.00           C
ATOM    676  HD1 PHE A 626      51.690  51.890  65.990  1.00  0.00           H
ATOM    677  CE1 PHE A 626      52.850  52.380  64.230  1.00  0.00           C
ATOM    678  HE1 PHE A 626      53.330  53.260  64.630  1.00  0.00           H
ATOM    679  CZ  PHE A 626      53.020  52.040  62.850  1.00  0.00           C
ATOM    680  HZ  PHE A 626      53.620  52.700  62.250  1.00  0.00           H
ATOM    681  CD2 PHE A 626      51.500  50.230  63.070  1.00  0.00           C
ATOM    682  HD2 PHE A 626      51.010  49.430  62.520  1.00  0.00           H
ATOM    683  CE2 PHE A 626      52.380  50.930  62.280  1.00  0.00           C
ATOM    684  HE2 PHE A 626      52.540  50.700  61.240  1.00  0.00           H
ATOM    685  C   PHE A 626      49.440  48.360  67.160  1.00  0.00           C
ATOM    686  O   PHE A 626      48.650  49.060  67.760  1.00  0.00           O
ATOM    687  N   GLY A 627      49.410  47.010  67.060  1.00  0.00           N
ATOM    688  HN  GLY A 627      49.890  46.550  66.310  1.00  0.00           H
ATOM    689  CA  GLY A 627      48.740  46.170  68.070  1.00  0.00           C
ATOM    690  HA1 GLY A 627      48.950  45.130  67.850  1.00  0.00           H
ATOM    691  HA2 GLY A 627      47.680  46.400  68.080  1.00  0.00           H
ATOM    692  C   GLY A 627      49.080  46.290  69.510  1.00  0.00           C
ATOM    693  O   GLY A 627      48.250  46.490  70.360  1.00  0.00           O
ATOM    694  N   GLY A 628      50.360  46.400  69.810  1.00  0.00           N
ATOM    695  HN  GLY A 628      51.120  46.160  69.210  1.00  0.00           H
ATOM    696  CA  GLY A 628      50.960  46.850  71.100  1.00  0.00           C
ATOM    697  HA1 GLY A 628      52.030  46.700  71.010  1.00  0.00           H
ATOM    698  HA2 GLY A 628      50.610  46.200  71.880  1.00  0.00           H
ATOM    699  C   GLY A 628      50.600  48.250  71.480  1.00  0.00           C
ATOM    700  O   GLY A 628      50.070  48.460  72.570  1.00  0.00           O
ATOM    701  N   LEU A 629      50.890  49.200  70.590  1.00  0.00           N
ATOM    702  HN  LEU A 629      51.520  48.920  69.880  1.00  0.00           H
ATOM    703  CA  LEU A 629      50.620  50.610  70.830  1.00  0.00           C
ATOM    704  HA  LEU A 629      51.210  51.000  71.650  1.00  0.00           H
ATOM    705  CB  LEU A 629      50.850  51.390  69.520  1.00  0.00           C
ATOM    706  HB1 LEU A 629      50.140  51.110  68.710  1.00  0.00           H
ATOM    707  HB2 LEU A 629      51.880  51.190  69.140  1.00  0.00           H
ATOM    708  CG  LEU A 629      50.660  52.940  69.550  1.00  0.00           C
ATOM    709  HG  LEU A 629      49.640  53.060  69.980  1.00  0.00           H
ATOM    710  CD1 LEU A 629      51.790  53.610  70.400  1.00  0.00           C
ATOM    711 HD11 LEU A 629      52.770  53.320  69.970  1.00  0.00           H
ATOM    712 HD12 LEU A 629      51.750  53.200  71.430  1.00  0.00           H
ATOM    713 HD13 LEU A 629      51.700  54.710  70.540  1.00  0.00           H
ATOM    714  CD2 LEU A 629      50.610  53.660  68.200  1.00  0.00           C
ATOM    715 HD21 LEU A 629      50.670  54.760  68.310  1.00  0.00           H
ATOM    716 HD22 LEU A 629      49.620  53.420  67.750  1.00  0.00           H
ATOM    717 HD23 LEU A 629      51.380  53.410  67.450  1.00  0.00           H
ATOM    718  C   LEU A 629      49.200  50.920  71.200  1.00  0.00           C
ATOM    719  O   LEU A 629      48.840  51.750  72.030  1.00  0.00           O
ATOM    720  N   LEU A 630      48.270  50.290  70.420  1.00  0.00           N
ATOM    721  HN  LEU A 630      48.440  49.750  69.600  1.00  0.00           H
ATOM    722  CA  LEU A 630      46.910  50.550  70.450  1.00  0.00           C
ATOM    723  HA  LEU A 630      46.780  51.620  70.520  1.00  0.00           H
ATOM    724  CB  LEU A 630      46.200  50.130  69.110  1.00  0.00           C
ATOM    725  HB1 LEU A 630      46.270  49.030  68.980  1.00  0.00           H
ATOM    726  HB2 LEU A 630      46.710  50.550  68.200  1.00  0.00           H
ATOM    727  CG  LEU A 630      44.800  50.680  68.950  1.00  0.00           C
ATOM    728  HG  LEU A 630      44.160  50.300  69.770  1.00  0.00           H
ATOM    729  CD1 LEU A 630      44.720  52.200  69.010  1.00  0.00           C
ATOM    730 HD11 LEU A 630      43.700  52.510  68.710  1.00  0.00           H
ATOM    731 HD12 LEU A 630      45.570  52.580  68.390  1.00  0.00           H
ATOM    732 HD13 LEU A 630      44.650  52.430  70.100  1.00  0.00           H
ATOM    733  CD2 LEU A 630      44.290  50.130  67.560  1.00  0.00           C
ATOM    734 HD21 LEU A 630      45.020  50.480  66.810  1.00  0.00           H
ATOM    735 HD22 LEU A 630      43.290  50.480  67.220  1.00  0.00           H
ATOM    736 HD23 LEU A 630      44.390  49.020  67.670  1.00  0.00           H
ATOM    737  C   LEU A 630      46.340  49.780  71.710  1.00  0.00           C
ATOM    738  O   LEU A 630      45.250  50.040  72.260  1.00  0.00           O
ATOM    739  N   GLY A 631      47.120  48.740  72.190  1.00  0.00           N
ATOM    740  HN  GLY A 631      47.940  48.430  71.710  1.00  0.00           H
ATOM    741  CA  GLY A 631      46.710  48.010  73.380  1.00  0.00           C
ATOM    742  HA1 GLY A 631      47.380  47.170  73.410  1.00  0.00           H
ATOM    743  HA2 GLY A 631      45.690  47.700  73.260  1.00  0.00           H
ATOM    744  C   GLY A 631      46.910  48.780  74.630  1.00  0.00           C
ATOM    745  O   GLY A 631      46.040  48.670  75.490  1.00  0.00           O
ATOM    746  N   GLU A 632      48.090  49.490  74.700  1.00  0.00           N
ATOM    747  HN  GLU A 632      48.740  49.380  73.950  1.00  0.00           H
ATOM    748  CA  GLU A 632      48.320  50.610  75.710  1.00  0.00           C
ATOM    749  HA  GLU A 632      48.320  50.190  76.700  1.00  0.00           H
ATOM    750  CB  GLU A 632      49.750  51.170  75.690  1.00  0.00           C
ATOM    751  HB1 GLU A 632      49.880  51.950  76.470  1.00  0.00           H
ATOM    752  HB2 GLU A 632      49.990  51.720  74.750  1.00  0.00           H
ATOM    753  CG  GLU A 632      50.890  50.090  75.920  1.00  0.00           C
ATOM    754  HG1 GLU A 632      51.030  49.540  74.970  1.00  0.00           H
ATOM    755  HG2 GLU A 632      50.580  49.340  76.680  1.00  0.00           H
ATOM    756  CD  GLU A 632      52.150  50.730  76.490  1.00  0.00           C
ATOM    757  OE1 GLU A 632      52.080  51.370  77.580  1.00  0.00           O
ATOM    758  OE2 GLU A 632      53.300  50.530  75.940  1.00  0.00           O
ATOM    759  C   GLU A 632      47.250  51.660  75.470  1.00  0.00           C
ATOM    760  O   GLU A 632      46.520  51.850  76.420  1.00  0.00           O
ATOM    761  N   ALA A 633      47.160  52.270  74.290  1.00  0.00           N
ATOM    762  HN  ALA A 633      47.750  51.970  73.540  1.00  0.00           H
ATOM    763  CA  ALA A 633      46.290  53.390  73.980  1.00  0.00           C
ATOM    764  HA  ALA A 633      46.710  54.250  74.490  1.00  0.00           H
ATOM    765  CB  ALA A 633      46.240  53.700  72.400  1.00  0.00           C
ATOM    766  HB1 ALA A 633      45.570  52.960  71.890  1.00  0.00           H
ATOM    767  HB2 ALA A 633      47.280  53.650  72.000  1.00  0.00           H
ATOM    768  HB3 ALA A 633      45.750  54.670  72.230  1.00  0.00           H
ATOM    769  C   ALA A 633      44.800  53.250  74.390  1.00  0.00           C
ATOM    770  O   ALA A 633      44.110  54.170  74.910  1.00  0.00           O
ATOM    771  N   THR A 634      44.150  52.010  74.180  1.00  0.00           N
ATOM    772  HN  THR A 634      44.600  51.290  73.660  1.00  0.00           H
ATOM    773  CA  THR A 634      42.760  51.800  74.520  1.00  0.00           C
ATOM    774  HA  THR A 634      42.310  52.770  74.660  1.00  0.00           H
ATOM    775  CB  THR A 634      42.050  50.900  73.490  1.00  0.00           C
ATOM    776  HB  THR A 634      40.980  50.730  73.730  1.00  0.00           H
ATOM    777  OG1 THR A 634      42.600  49.620  73.320  1.00  0.00           O
ATOM    778  HG1 THR A 634      43.280  49.680  72.640  1.00  0.00           H
ATOM    779  CG2 THR A 634      42.220  51.570  72.070  1.00  0.00           C
ATOM    780 HG21 THR A 634      41.410  51.120  71.460  1.00  0.00           H
ATOM    781 HG22 THR A 634      43.240  51.390  71.680  1.00  0.00           H
ATOM    782 HG23 THR A 634      42.010  52.660  72.130  1.00  0.00           H
ATOM    783  C   THR A 634      42.660  51.120  75.860  1.00  0.00           C
ATOM    784  O   THR A 634      41.570  50.720  76.240  1.00  0.00           O
ATOM    785  N   GLU A 635      43.750  51.110  76.630  1.00  0.00           N
ATOM    786  HN  GLU A 635      44.510  51.690  76.310  1.00  0.00           H
ATOM    787  CA  GLU A 635      43.890  50.700  78.010  1.00  0.00           C
ATOM    788  HA  GLU A 635      44.970  50.790  78.120  1.00  0.00           H
ATOM    789  CB  GLU A 635      43.200  51.670  78.950  1.00  0.00           C
ATOM    790  HB1 GLU A 635      43.250  51.410  80.020  1.00  0.00           H
ATOM    791  HB2 GLU A 635      42.150  51.780  78.590  1.00  0.00           H
ATOM    792  CG  GLU A 635      43.660  53.170  78.960  1.00  0.00           C
ATOM    793  HG1 GLU A 635      43.750  53.450  77.890  1.00  0.00           H
ATOM    794  HG2 GLU A 635      44.710  53.230  79.330  1.00  0.00           H
ATOM    795  CD  GLU A 635      42.730  54.030  79.780  1.00  0.00           C
ATOM    796  OE1 GLU A 635      41.870  54.720  79.170  1.00  0.00           O
ATOM    797  OE2 GLU A 635      42.850  53.970  81.050  1.00  0.00           O
ATOM    798  C   GLU A 635      43.580  49.260  78.210  1.00  0.00           C
ATOM    799  O   GLU A 635      43.050  48.810  79.230  1.00  0.00           O
ATOM    800  N   GLY A 636      43.850  48.350  77.220  1.00  0.00           N
ATOM    801  HN  GLY A 636      44.210  48.760  76.390  1.00  0.00           H
ATOM    802  CA  GLY A 636      43.870  46.940  77.410  1.00  0.00           C
ATOM    803  HA1 GLY A 636      43.660  46.590  78.410  1.00  0.00           H
ATOM    804  HA2 GLY A 636      44.850  46.510  77.170  1.00  0.00           H
ATOM    805  C   GLY A 636      43.050  46.180  76.420  1.00  0.00           C
ATOM    806  O   GLY A 636      43.000  45.010  76.350  1.00  0.00           O
ATOM    807  N   ARG A 637      42.280  46.930  75.640  1.00  0.00           N
ATOM    808  HN  ARG A 637      42.390  47.910  75.690  1.00  0.00           H
ATOM    809  CA  ARG A 637      41.130  46.410  74.910  1.00  0.00           C
ATOM    810  HA  ARG A 637      40.750  45.570  75.480  1.00  0.00           H
ATOM    811  CB  ARG A 637      39.880  47.370  75.050  1.00  0.00           C
ATOM    812  HB1 ARG A 637      38.980  46.820  74.700  1.00  0.00           H
ATOM    813  HB2 ARG A 637      40.120  48.220  74.390  1.00  0.00           H
ATOM    814  CG  ARG A 637      39.560  48.050  76.450  1.00  0.00           C
ATOM    815  HG1 ARG A 637      38.660  48.690  76.420  1.00  0.00           H
ATOM    816  HG2 ARG A 637      40.470  48.620  76.770  1.00  0.00           H
ATOM    817  CD  ARG A 637      39.470  47.060  77.640  1.00  0.00           C
ATOM    818  HD1 ARG A 637      40.310  46.340  77.560  1.00  0.00           H
ATOM    819  HD2 ARG A 637      38.480  46.570  77.610  1.00  0.00           H
ATOM    820  NE  ARG A 637      39.650  47.760  78.900  1.00  0.00           N
ATOM    821  HE  ARG A 637      39.920  48.720  78.830  1.00  0.00           H
ATOM    822  CZ  ARG A 637      40.170  47.120  79.940  1.00  0.00           C
ATOM    823  NH1 ARG A 637      39.640  45.950  80.300  1.00  0.00           N
ATOM    824 HH11 ARG A 637      39.840  45.590  81.210  1.00  0.00           H
ATOM    825 HH12 ARG A 637      38.790  45.660  79.850  1.00  0.00           H
ATOM    826  NH2 ARG A 637      41.110  47.650  80.690  1.00  0.00           N
ATOM    827 HH21 ARG A 637      41.780  48.170  80.160  1.00  0.00           H
ATOM    828 HH22 ARG A 637      41.290  47.260  81.600  1.00  0.00           H
ATOM    829  C   ARG A 637      41.470  45.910  73.510  1.00  0.00           C
ATOM    830  O   ARG A 637      40.540  45.480  72.840  1.00  0.00           O
ATOM    831  N   LEU A 638      42.710  45.950  73.160  1.00  0.00           N
ATOM    832  HN  LEU A 638      43.380  46.300  73.800  1.00  0.00           H
ATOM    833  CA  LEU A 638      43.260  45.520  71.900  1.00  0.00           C
ATOM    834  HA  LEU A 638      42.700  44.680  71.540  1.00  0.00           H
ATOM    835  CB  LEU A 638      43.300  46.700  70.860  1.00  0.00           C
ATOM    836  HB1 LEU A 638      43.990  46.410  70.060  1.00  0.00           H
ATOM    837  HB2 LEU A 638      43.600  47.620  71.420  1.00  0.00           H
ATOM    838  CG  LEU A 638      41.880  46.950  70.350  1.00  0.00           C
ATOM    839  HG  LEU A 638      41.250  47.090  71.260  1.00  0.00           H
ATOM    840  CD1 LEU A 638      41.820  48.250  69.550  1.00  0.00           C
ATOM    841 HD11 LEU A 638      42.080  49.170  70.110  1.00  0.00           H
ATOM    842 HD12 LEU A 638      40.820  48.530  69.160  1.00  0.00           H
ATOM    843 HD13 LEU A 638      42.370  48.160  68.600  1.00  0.00           H
ATOM    844  CD2 LEU A 638      41.400  45.700  69.560  1.00  0.00           C
ATOM    845 HD21 LEU A 638      41.420  44.780  70.180  1.00  0.00           H
ATOM    846 HD22 LEU A 638      41.970  45.510  68.630  1.00  0.00           H
ATOM    847 HD23 LEU A 638      40.350  45.860  69.260  1.00  0.00           H
ATOM    848  C   LEU A 638      44.710  45.110  72.250  1.00  0.00           C
ATOM    849  O   LEU A 638      45.210  45.300  73.320  1.00  0.00           O
ATOM    850  N   SER A 639      45.410  44.480  71.320  1.00  0.00           N
ATOM    851  HN  SER A 639      44.980  44.220  70.460  1.00  0.00           H
ATOM    852  CA  SER A 639      46.690  43.940  71.610  1.00  0.00           C
ATOM    853  HA  SER A 639      47.310  44.680  72.090  1.00  0.00           H
ATOM    854  CB  SER A 639      46.640  42.580  72.360  1.00  0.00           C
ATOM    855  HB1 SER A 639      46.130  42.810  73.330  1.00  0.00           H
ATOM    856  HB2 SER A 639      47.640  42.180  72.640  1.00  0.00           H
ATOM    857  OG  SER A 639      45.810  41.580  71.800  1.00  0.00           O
ATOM    858  HG1 SER A 639      44.870  41.710  71.920  1.00  0.00           H
ATOM    859  C   SER A 639      47.400  43.530  70.330  1.00  0.00           C
ATOM    860  O   SER A 639      46.800  43.550  69.240  1.00  0.00           O
ATOM    861  N   ALA A 640      48.670  43.100  70.500  1.00  0.00           N
ATOM    862  HN  ALA A 640      49.150  43.240  71.360  1.00  0.00           H
ATOM    863  CA  ALA A 640      49.500  42.590  69.460  1.00  0.00           C
ATOM    864  HA  ALA A 640      49.490  43.230  68.580  1.00  0.00           H
ATOM    865  CB  ALA A 640      50.940  42.570  70.000  1.00  0.00           C
ATOM    866  HB1 ALA A 640      51.340  43.560  70.290  1.00  0.00           H
ATOM    867  HB2 ALA A 640      51.620  42.320  69.160  1.00  0.00           H
ATOM    868  HB3 ALA A 640      51.050  41.780  70.770  1.00  0.00           H
ATOM    869  C   ALA A 640      49.020  41.210  69.030  1.00  0.00           C
ATOM    870  O   ALA A 640      48.860  40.940  67.830  1.00  0.00           O
ATOM    871  N   ILE A 641      48.530  40.390  70.040  1.00  0.00           N
ATOM    872  HN  ILE A 641      48.650  40.670  70.990  1.00  0.00           H
ATOM    873  CA  ILE A 641      47.860  39.130  69.820  1.00  0.00           C
ATOM    874  HA  ILE A 641      48.500  38.520  69.210  1.00  0.00           H
ATOM    875  CB  ILE A 641      47.500  38.460  71.190  1.00  0.00           C
ATOM    876  HB  ILE A 641      46.930  39.220  71.770  1.00  0.00           H
ATOM    877  CG2 ILE A 641      46.620  37.130  71.120  1.00  0.00           C
ATOM    878 HG21 ILE A 641      47.140  36.430  70.440  1.00  0.00           H
ATOM    879 HG22 ILE A 641      45.610  37.290  70.670  1.00  0.00           H
ATOM    880 HG23 ILE A 641      46.630  36.670  72.140  1.00  0.00           H
ATOM    881  CG1 ILE A 641      48.770  38.110  71.950  1.00  0.00           C
ATOM    882 HG11 ILE A 641      48.580  37.420  72.810  1.00  0.00           H
ATOM    883 HG12 ILE A 641      49.290  39.030  72.280  1.00  0.00           H
ATOM    884  CD  ILE A 641      49.870  37.340  71.190  1.00  0.00           C
ATOM    885  HD1 ILE A 641      49.360  36.440  70.780  1.00  0.00           H
ATOM    886  HD2 ILE A 641      50.460  36.990  72.050  1.00  0.00           H
ATOM    887  HD3 ILE A 641      50.520  38.020  70.620  1.00  0.00           H
ATOM    888  C   ILE A 641      46.630  39.210  68.940  1.00  0.00           C
ATOM    889  O   ILE A 641      46.420  38.460  68.020  1.00  0.00           O
ATOM    890  N   GLU A 642      45.710  40.140  69.140  1.00  0.00           N
ATOM    891  HN  GLU A 642      45.760  40.800  69.890  1.00  0.00           H
ATOM    892  CA  GLU A 642      44.520  40.410  68.380  1.00  0.00           C
ATOM    893  HA  GLU A 642      44.020  39.470  68.180  1.00  0.00           H
ATOM    894  CB  GLU A 642      43.510  41.050  69.270  1.00  0.00           C
ATOM    895  HB1 GLU A 642      42.570  41.340  68.760  1.00  0.00           H
ATOM    896  HB2 GLU A 642      43.920  42.040  69.560  1.00  0.00           H
ATOM    897  CG  GLU A 642      43.170  40.100  70.530  1.00  0.00           C
ATOM    898  HG1 GLU A 642      44.050  39.590  70.980  1.00  0.00           H
ATOM    899  HG2 GLU A 642      42.520  39.410  69.970  1.00  0.00           H
ATOM    900  CD  GLU A 642      42.470  40.820  71.590  1.00  0.00           C
ATOM    901  OE1 GLU A 642      41.310  40.430  71.930  1.00  0.00           O
ATOM    902  OE2 GLU A 642      43.140  41.730  72.200  1.00  0.00           O
ATOM    903  C   GLU A 642      44.770  41.150  67.050  1.00  0.00           C
ATOM    904  O   GLU A 642      43.930  41.070  66.160  1.00  0.00           O
ATOM    905  N   SER A 643      45.880  41.820  66.840  1.00  0.00           N
ATOM    906  HN  SER A 643      46.440  41.960  67.650  1.00  0.00           H
ATOM    907  CA  SER A 643      46.420  42.160  65.550  1.00  0.00           C
ATOM    908  HA  SER A 643      45.590  42.570  64.990  1.00  0.00           H
ATOM    909  CB  SER A 643      47.490  43.250  65.590  1.00  0.00           C
ATOM    910  HB1 SER A 643      47.980  43.510  64.630  1.00  0.00           H
ATOM    911  HB2 SER A 643      48.340  42.890  66.210  1.00  0.00           H
ATOM    912  OG  SER A 643      46.990  44.380  66.320  1.00  0.00           O
ATOM    913  HG1 SER A 643      46.860  44.020  67.190  1.00  0.00           H
ATOM    914  C   SER A 643      46.920  40.940  64.750  1.00  0.00           C
ATOM    915  O   SER A 643      46.460  40.650  63.650  1.00  0.00           O
ATOM    916  N   LEU A 644      47.630  39.930  65.370  1.00  0.00           N
ATOM    917  HN  LEU A 644      48.060  40.040  66.270  1.00  0.00           H
ATOM    918  CA  LEU A 644      48.000  38.650  64.800  1.00  0.00           C
ATOM    919  HA  LEU A 644      48.620  38.780  63.930  1.00  0.00           H
ATOM    920  CB  LEU A 644      48.870  37.930  65.830  1.00  0.00           C
ATOM    921  HB1 LEU A 644      49.070  36.870  65.570  1.00  0.00           H
ATOM    922  HB2 LEU A 644      48.380  37.730  66.810  1.00  0.00           H
ATOM    923  CG  LEU A 644      50.280  38.590  66.100  1.00  0.00           C
ATOM    924  HG  LEU A 644      50.100  39.680  66.260  1.00  0.00           H
ATOM    925  CD1 LEU A 644      50.830  38.010  67.400  1.00  0.00           C
ATOM    926 HD11 LEU A 644      50.070  37.820  68.180  1.00  0.00           H
ATOM    927 HD12 LEU A 644      51.550  38.760  67.800  1.00  0.00           H
ATOM    928 HD13 LEU A 644      51.390  37.060  67.270  1.00  0.00           H
ATOM    929  CD2 LEU A 644      51.330  38.420  64.990  1.00  0.00           C
ATOM    930 HD21 LEU A 644      50.870  38.900  64.100  1.00  0.00           H
ATOM    931 HD22 LEU A 644      51.580  37.350  64.820  1.00  0.00           H
ATOM    932 HD23 LEU A 644      52.240  39.020  65.220  1.00  0.00           H
ATOM    933  C   LEU A 644      46.800  37.820  64.520  1.00  0.00           C
ATOM    934  O   LEU A 644      46.550  37.440  63.360  1.00  0.00           O
ATOM    935  N   PHE A 645      45.940  37.510  65.550  1.00  0.00           N
ATOM    936  HN  PHE A 645      46.220  37.700  66.490  1.00  0.00           H
ATOM    937  CA  PHE A 645      44.690  36.760  65.430  1.00  0.00           C
ATOM    938  HA  PHE A 645      45.060  35.800  65.120  1.00  0.00           H
ATOM    939  CB  PHE A 645      44.030  36.420  66.850  1.00  0.00           C
ATOM    940  HB1 PHE A 645      44.020  37.390  67.400  1.00  0.00           H
ATOM    941  HB2 PHE A 645      44.740  35.790  67.420  1.00  0.00           H
ATOM    942  CG  PHE A 645      42.710  35.830  66.910  1.00  0.00           C
ATOM    943  CD1 PHE A 645      41.670  36.300  67.810  1.00  0.00           C
ATOM    944  HD1 PHE A 645      41.770  37.170  68.440  1.00  0.00           H
ATOM    945  CE1 PHE A 645      40.510  35.600  67.850  1.00  0.00           C
ATOM    946  HE1 PHE A 645      39.670  35.870  68.460  1.00  0.00           H
ATOM    947  CZ  PHE A 645      40.350  34.460  67.060  1.00  0.00           C
ATOM    948  HZ  PHE A 645      39.480  33.820  67.070  1.00  0.00           H
ATOM    949  CD2 PHE A 645      42.540  34.640  66.130  1.00  0.00           C
ATOM    950  HD2 PHE A 645      43.270  34.320  65.410  1.00  0.00           H
ATOM    951  CE2 PHE A 645      41.360  33.970  66.220  1.00  0.00           C
ATOM    952  HE2 PHE A 645      41.210  33.200  65.480  1.00  0.00           H
ATOM    953  C   PHE A 645      43.670  37.270  64.430  1.00  0.00           C
ATOM    954  O   PHE A 645      43.190  36.460  63.580  1.00  0.00           O
ATOM    955  N   GLY A 646      43.470  38.590  64.490  1.00  0.00           N
ATOM    956  HN  GLY A 646      43.920  39.090  65.230  1.00  0.00           H
ATOM    957  CA  GLY A 646      42.750  39.410  63.570  1.00  0.00           C
ATOM    958  HA1 GLY A 646      42.890  40.400  63.960  1.00  0.00           H
ATOM    959  HA2 GLY A 646      41.720  39.090  63.480  1.00  0.00           H
ATOM    960  C   GLY A 646      43.260  39.360  62.200  1.00  0.00           C
ATOM    961  O   GLY A 646      42.490  39.200  61.270  1.00  0.00           O
ATOM    962  N   ALA A 647      44.540  39.430  61.980  1.00  0.00           N
ATOM    963  HN  ALA A 647      45.120  39.530  62.790  1.00  0.00           H
ATOM    964  CA  ALA A 647      45.230  39.430  60.720  1.00  0.00           C
ATOM    965  HA  ALA A 647      44.650  40.060  60.060  1.00  0.00           H
ATOM    966  CB  ALA A 647      46.640  40.000  60.730  1.00  0.00           C
ATOM    967  HB1 ALA A 647      46.670  41.060  61.080  1.00  0.00           H
ATOM    968  HB2 ALA A 647      47.150  39.960  59.750  1.00  0.00           H
ATOM    969  HB3 ALA A 647      47.230  39.420  61.480  1.00  0.00           H
ATOM    970  C   ALA A 647      45.130  38.030  60.190  1.00  0.00           C
ATOM    971  O   ALA A 647      44.860  37.780  58.980  1.00  0.00           O
ATOM    972  N   SER A 648      45.250  37.000  61.040  1.00  0.00           N
ATOM    973  HN  SER A 648      45.570  37.170  61.970  1.00  0.00           H
ATOM    974  CA  SER A 648      45.080  35.660  60.540  1.00  0.00           C
ATOM    975  HA  SER A 648      45.800  35.510  59.760  1.00  0.00           H
ATOM    976  CB  SER A 648      45.470  34.650  61.680  1.00  0.00           C
ATOM    977  HB1 SER A 648      44.690  34.630  62.470  1.00  0.00           H
ATOM    978  HB2 SER A 648      46.440  35.050  62.040  1.00  0.00           H
ATOM    979  OG  SER A 648      45.490  33.310  61.190  1.00  0.00           O
ATOM    980  HG1 SER A 648      46.230  33.260  60.580  1.00  0.00           H
ATOM    981  C   SER A 648      43.640  35.390  59.990  1.00  0.00           C
ATOM    982  O   SER A 648      43.420  34.810  58.920  1.00  0.00           O
ATOM    983  N   LEU A 649      42.640  35.790  60.790  1.00  0.00           N
ATOM    984  HN  LEU A 649      42.870  35.980  61.740  1.00  0.00           H
ATOM    985  CA  LEU A 649      41.190  35.720  60.380  1.00  0.00           C
ATOM    986  HA  LEU A 649      40.970  34.710  60.040  1.00  0.00           H
ATOM    987  CB  LEU A 649      40.340  35.950  61.710  1.00  0.00           C
ATOM    988  HB1 LEU A 649      40.730  36.870  62.190  1.00  0.00           H
ATOM    989  HB2 LEU A 649      40.600  35.090  62.360  1.00  0.00           H
ATOM    990  CG  LEU A 649      38.790  36.120  61.610  1.00  0.00           C
ATOM    991  HG  LEU A 649      38.500  36.710  60.730  1.00  0.00           H
ATOM    992  CD1 LEU A 649      38.030  34.820  61.500  1.00  0.00           C
ATOM    993 HD11 LEU A 649      36.940  34.870  61.730  1.00  0.00           H
ATOM    994 HD12 LEU A 649      38.430  34.050  62.180  1.00  0.00           H
ATOM    995 HD13 LEU A 649      38.070  34.280  60.520  1.00  0.00           H
ATOM    996  CD2 LEU A 649      38.310  36.890  62.840  1.00  0.00           C
ATOM    997 HD21 LEU A 649      37.190  36.910  62.950  1.00  0.00           H
ATOM    998 HD22 LEU A 649      38.740  37.910  62.810  1.00  0.00           H
ATOM    999 HD23 LEU A 649      38.620  36.490  63.830  1.00  0.00           H
ATOM   1000  C   LEU A 649      40.740  36.490  59.130  1.00  0.00           C
ATOM   1001  O   LEU A 649      40.000  36.030  58.340  1.00  0.00           O
ATOM   1002  N   THR A 650      41.210  37.740  59.020  1.00  0.00           N
ATOM   1003  HN  THR A 650      41.830  38.040  59.750  1.00  0.00           H
ATOM   1004  CA  THR A 650      40.950  38.650  57.920  1.00  0.00           C
ATOM   1005  HA  THR A 650      39.930  38.600  57.580  1.00  0.00           H
ATOM   1006  CB  THR A 650      41.250  40.170  58.270  1.00  0.00           C
ATOM   1007  HB  THR A 650      42.310  40.320  58.570  1.00  0.00           H
ATOM   1008  OG1 THR A 650      40.490  40.510  59.370  1.00  0.00           O
ATOM   1009  HG1 THR A 650      40.900  40.060  60.110  1.00  0.00           H
ATOM   1010  CG2 THR A 650      40.930  41.120  57.060  1.00  0.00           C
ATOM   1011 HG21 THR A 650      39.870  41.110  56.780  1.00  0.00           H
ATOM   1012 HG22 THR A 650      41.650  40.910  56.240  1.00  0.00           H
ATOM   1013 HG23 THR A 650      41.100  42.130  57.490  1.00  0.00           H
ATOM   1014  C   THR A 650      41.750  38.250  56.750  1.00  0.00           C
ATOM   1015  O   THR A 650      41.270  38.110  55.570  1.00  0.00           O
ATOM   1016  N   GLY A 651      43.030  37.830  56.910  1.00  0.00           N
ATOM   1017  HN  GLY A 651      43.410  37.840  57.830  1.00  0.00           H
ATOM   1018  CA  GLY A 651      43.900  37.470  55.760  1.00  0.00           C
ATOM   1019  HA1 GLY A 651      44.900  37.570  56.170  1.00  0.00           H
ATOM   1020  HA2 GLY A 651      43.590  38.150  54.970  1.00  0.00           H
ATOM   1021  C   GLY A 651      43.740  36.110  55.140  1.00  0.00           C
ATOM   1022  O   GLY A 651      44.000  35.940  53.930  1.00  0.00           O
ATOM   1023  N   ILE A 652      43.300  35.030  55.860  1.00  0.00           N
ATOM   1024  HN  ILE A 652      43.040  35.170  56.820  1.00  0.00           H
ATOM   1025  CA  ILE A 652      43.080  33.740  55.320  1.00  0.00           C
ATOM   1026  HA  ILE A 652      43.870  33.550  54.610  1.00  0.00           H
ATOM   1027  CB  ILE A 652      43.080  32.520  56.230  1.00  0.00           C
ATOM   1028  HB  ILE A 652      42.430  32.670  57.130  1.00  0.00           H
ATOM   1029  CG2 ILE A 652      42.510  31.300  55.460  1.00  0.00           C
ATOM   1030 HG21 ILE A 652      41.550  31.340  54.900  1.00  0.00           H
ATOM   1031 HG22 ILE A 652      42.360  30.420  56.130  1.00  0.00           H
ATOM   1032 HG23 ILE A 652      43.290  30.850  54.810  1.00  0.00           H
ATOM   1033  CG1 ILE A 652      44.530  32.320  56.740  1.00  0.00           C
ATOM   1034 HG11 ILE A 652      44.990  33.280  57.050  1.00  0.00           H
ATOM   1035 HG12 ILE A 652      45.090  31.810  55.920  1.00  0.00           H
ATOM   1036  CD  ILE A 652      44.540  31.320  57.910  1.00  0.00           C
ATOM   1037  HD1 ILE A 652      44.580  30.270  57.540  1.00  0.00           H
ATOM   1038  HD2 ILE A 652      43.720  31.480  58.630  1.00  0.00           H
ATOM   1039  HD3 ILE A 652      45.460  31.480  58.520  1.00  0.00           H
ATOM   1040  C   ILE A 652      41.730  33.780  54.550  1.00  0.00           C
ATOM   1041  O   ILE A 652      41.580  33.430  53.380  1.00  0.00           O
ATOM   1042  N   ALA A 653      40.710  34.500  55.090  1.00  0.00           N
ATOM   1043  HN  ALA A 653      40.780  35.110  55.870  1.00  0.00           H
ATOM   1044  CA  ALA A 653      39.430  34.720  54.400  1.00  0.00           C
ATOM   1045  HA  ALA A 653      39.050  33.750  54.140  1.00  0.00           H
ATOM   1046  CB  ALA A 653      38.400  35.260  55.340  1.00  0.00           C
ATOM   1047  HB1 ALA A 653      38.290  34.700  56.290  1.00  0.00           H
ATOM   1048  HB2 ALA A 653      37.390  35.250  54.860  1.00  0.00           H
ATOM   1049  HB3 ALA A 653      38.800  36.270  55.530  1.00  0.00           H
ATOM   1050  C   ALA A 653      39.530  35.460  53.160  1.00  0.00           C
ATOM   1051  O   ALA A 653      38.980  35.220  52.050  1.00  0.00           O
ATOM   1052  N   TYR A 654      40.360  36.510  53.180  1.00  0.00           N
ATOM   1053  HN  TYR A 654      40.720  36.830  54.050  1.00  0.00           H
ATOM   1054  CA  TYR A 654      40.570  37.350  52.040  1.00  0.00           C
ATOM   1055  HA  TYR A 654      39.590  37.590  51.680  1.00  0.00           H
ATOM   1056  CB  TYR A 654      41.420  38.630  52.530  1.00  0.00           C
ATOM   1057  HB1 TYR A 654      42.350  38.500  53.120  1.00  0.00           H
ATOM   1058  HB2 TYR A 654      40.810  39.130  53.310  1.00  0.00           H
ATOM   1059  CG  TYR A 654      41.540  39.720  51.500  1.00  0.00           C
ATOM   1060  CD1 TYR A 654      42.820  40.190  51.020  1.00  0.00           C
ATOM   1061  HD1 TYR A 654      43.720  39.670  51.270  1.00  0.00           H
ATOM   1062  CE1 TYR A 654      42.770  41.230  50.050  1.00  0.00           C
ATOM   1063  HE1 TYR A 654      43.640  41.670  49.590  1.00  0.00           H
ATOM   1064  CZ  TYR A 654      41.620  41.920  49.810  1.00  0.00           C
ATOM   1065  OH  TYR A 654      41.720  43.180  49.070  1.00  0.00           O
ATOM   1066  HH  TYR A 654      42.640  43.240  48.810  1.00  0.00           H
ATOM   1067  CD2 TYR A 654      40.380  40.400  51.250  1.00  0.00           C
ATOM   1068  HD2 TYR A 654      39.470  40.130  51.760  1.00  0.00           H
ATOM   1069  CE2 TYR A 654      40.430  41.460  50.340  1.00  0.00           C
ATOM   1070  HE2 TYR A 654      39.590  42.110  50.110  1.00  0.00           H
ATOM   1071  C   TYR A 654      41.290  36.540  50.940  1.00  0.00           C
ATOM   1072  O   TYR A 654      40.830  36.480  49.830  1.00  0.00           O
ATOM   1073  N   SER A 655      42.400  35.930  51.320  1.00  0.00           N
ATOM   1074  HN  SER A 655      42.840  36.090  52.200  1.00  0.00           H
ATOM   1075  CA  SER A 655      43.270  35.230  50.350  1.00  0.00           C
ATOM   1076  HA  SER A 655      43.470  35.960  49.560  1.00  0.00           H
ATOM   1077  CB  SER A 655      44.580  34.750  50.960  1.00  0.00           C
ATOM   1078  HB1 SER A 655      45.190  34.110  50.270  1.00  0.00           H
ATOM   1079  HB2 SER A 655      44.340  34.160  51.860  1.00  0.00           H
ATOM   1080  OG  SER A 655      45.410  35.850  51.300  1.00  0.00           O
ATOM   1081  HG1 SER A 655      45.240  36.010  52.230  1.00  0.00           H
ATOM   1082  C   SER A 655      42.690  33.950  49.780  1.00  0.00           C
ATOM   1083  O   SER A 655      43.100  33.440  48.730  1.00  0.00           O
ATOM   1084  N   LEU A 656      41.660  33.280  50.480  1.00  0.00           N
ATOM   1085  HN  LEU A 656      41.510  33.560  51.420  1.00  0.00           H
ATOM   1086  CA  LEU A 656      40.750  32.280  49.900  1.00  0.00           C
ATOM   1087  HA  LEU A 656      41.350  31.590  49.330  1.00  0.00           H
ATOM   1088  CB  LEU A 656      39.940  31.520  50.970  1.00  0.00           C
ATOM   1089  HB1 LEU A 656      39.250  30.890  50.360  1.00  0.00           H
ATOM   1090  HB2 LEU A 656      39.430  32.280  51.590  1.00  0.00           H
ATOM   1091  CG  LEU A 656      40.710  30.580  51.880  1.00  0.00           C
ATOM   1092  HG  LEU A 656      41.560  31.130  52.330  1.00  0.00           H
ATOM   1093  CD1 LEU A 656      39.750  30.160  52.920  1.00  0.00           C
ATOM   1094 HD11 LEU A 656      40.240  29.620  53.750  1.00  0.00           H
ATOM   1095 HD12 LEU A 656      38.960  29.460  52.530  1.00  0.00           H
ATOM   1096 HD13 LEU A 656      39.200  31.060  53.260  1.00  0.00           H
ATOM   1097  CD2 LEU A 656      41.400  29.370  51.240  1.00  0.00           C
ATOM   1098 HD21 LEU A 656      42.030  28.800  51.950  1.00  0.00           H
ATOM   1099 HD22 LEU A 656      42.140  29.750  50.510  1.00  0.00           H
ATOM   1100 HD23 LEU A 656      40.630  28.720  50.740  1.00  0.00           H
ATOM   1101  C   LEU A 656      39.800  32.900  48.870  1.00  0.00           C
ATOM   1102  O   LEU A 656      39.700  32.470  47.700  1.00  0.00           O
ATOM   1103  N   PHE A 657      39.010  33.930  49.280  1.00  0.00           N
ATOM   1104  HN  PHE A 657      39.050  34.260  50.230  1.00  0.00           H
ATOM   1105  CA  PHE A 657      37.760  34.310  48.570  1.00  0.00           C
ATOM   1106  HA  PHE A 657      37.540  33.580  47.790  1.00  0.00           H
ATOM   1107  CB  PHE A 657      36.550  34.480  49.530  1.00  0.00           C
ATOM   1108  HB1 PHE A 657      35.620  34.860  49.040  1.00  0.00           H
ATOM   1109  HB2 PHE A 657      36.920  35.160  50.340  1.00  0.00           H
ATOM   1110  CG  PHE A 657      36.030  33.200  50.100  1.00  0.00           C
ATOM   1111  CD1 PHE A 657      35.760  33.280  51.470  1.00  0.00           C
ATOM   1112  HD1 PHE A 657      35.890  34.160  52.080  1.00  0.00           H
ATOM   1113  CE1 PHE A 657      35.280  32.110  52.110  1.00  0.00           C
ATOM   1114  HE1 PHE A 657      34.940  32.090  53.130  1.00  0.00           H
ATOM   1115  CZ  PHE A 657      35.060  30.910  51.360  1.00  0.00           C
ATOM   1116  HZ  PHE A 657      34.590  30.080  51.870  1.00  0.00           H
ATOM   1117  CD2 PHE A 657      35.860  32.020  49.380  1.00  0.00           C
ATOM   1118  HD2 PHE A 657      36.150  31.960  48.350  1.00  0.00           H
ATOM   1119  CE2 PHE A 657      35.430  30.870  50.020  1.00  0.00           C
ATOM   1120  HE2 PHE A 657      35.300  29.940  49.490  1.00  0.00           H
ATOM   1121  C   PHE A 657      37.860  35.700  47.890  1.00  0.00           C
ATOM   1122  O   PHE A 657      36.950  36.060  47.140  1.00  0.00           O
ATOM   1123  N   ALA A 658      38.920  36.510  48.000  1.00  0.00           N
ATOM   1124  HN  ALA A 658      39.610  36.420  48.710  1.00  0.00           H
ATOM   1125  CA  ALA A 658      38.970  37.740  47.190  1.00  0.00           C
ATOM   1126  HA  ALA A 658      38.000  38.140  46.970  1.00  0.00           H
ATOM   1127  CB  ALA A 658      39.780  38.780  47.850  1.00  0.00           C
ATOM   1128  HB1 ALA A 658      39.910  39.690  47.220  1.00  0.00           H
ATOM   1129  HB2 ALA A 658      40.810  38.420  48.080  1.00  0.00           H
ATOM   1130  HB3 ALA A 658      39.350  39.020  48.860  1.00  0.00           H
ATOM   1131  C   ALA A 658      39.590  37.460  45.810  1.00  0.00           C
ATOM   1132  O   ALA A 658      40.440  36.570  45.720  1.00  0.00           O
ATOM   1133  N   GLY A 659      39.080  38.210  44.720  1.00  0.00           N
ATOM   1134  HN  GLY A 659      38.240  38.720  44.930  1.00  0.00           H
ATOM   1135  CA  GLY A 659      39.550  37.900  43.360  1.00  0.00           C
ATOM   1136  HA1 GLY A 659      38.990  38.580  42.720  1.00  0.00           H
ATOM   1137  HA2 GLY A 659      39.550  36.830  43.210  1.00  0.00           H
ATOM   1138  C   GLY A 659      41.020  38.200  43.160  1.00  0.00           C
ATOM   1139  O   GLY A 659      41.750  37.430  42.570  1.00  0.00           O
ATOM   1140  N   GLN A 660      41.580  39.260  43.780  1.00  0.00           N
ATOM   1141  HN  GLN A 660      40.940  39.880  44.220  1.00  0.00           H
ATOM   1142  CA  GLN A 660      42.940  39.510  43.770  1.00  0.00           C
ATOM   1143  HA  GLN A 660      43.430  38.810  43.110  1.00  0.00           H
ATOM   1144  CB  GLN A 660      43.100  40.840  43.070  1.00  0.00           C
ATOM   1145  HB1 GLN A 660      42.640  41.620  43.730  1.00  0.00           H
ATOM   1146  HB2 GLN A 660      42.560  40.890  42.100  1.00  0.00           H
ATOM   1147  CG  GLN A 660      44.620  41.130  42.870  1.00  0.00           C
ATOM   1148  HG1 GLN A 660      45.050  40.320  42.250  1.00  0.00           H
ATOM   1149  HG2 GLN A 660      45.170  41.140  43.830  1.00  0.00           H
ATOM   1150  CD  GLN A 660      44.830  42.560  42.290  1.00  0.00           C
ATOM   1151  OE1 GLN A 660      44.250  43.530  42.700  1.00  0.00           O
ATOM   1152  NE2 GLN A 660      45.570  42.600  41.210  1.00  0.00           N
ATOM   1153 HE21 GLN A 660      45.860  41.750  40.780  1.00  0.00           H
ATOM   1154 HE22 GLN A 660      45.670  43.480  40.740  1.00  0.00           H
ATOM   1155  C   GLN A 660      43.450  39.570  45.200  1.00  0.00           C
ATOM   1156  O   GLN A 660      43.090  40.510  45.910  1.00  0.00           O
ATOM   1157  N   PRO A 661      44.350  38.770  45.590  1.00  0.00           N
ATOM   1158  CD  PRO A 661      44.810  37.560  44.860  1.00  0.00           C
ATOM   1159  HD1 PRO A 661      45.560  37.810  44.090  1.00  0.00           H
ATOM   1160  HD2 PRO A 661      43.850  37.140  44.480  1.00  0.00           H
ATOM   1161  CA  PRO A 661      44.600  38.670  47.030  1.00  0.00           C
ATOM   1162  HA  PRO A 661      43.920  39.210  47.680  1.00  0.00           H
ATOM   1163  CB  PRO A 661      44.640  37.140  47.290  1.00  0.00           C
ATOM   1164  HB1 PRO A 661      43.600  36.800  47.460  1.00  0.00           H
ATOM   1165  HB2 PRO A 661      45.290  36.820  48.140  1.00  0.00           H
ATOM   1166  CG  PRO A 661      45.340  36.590  45.970  1.00  0.00           C
ATOM   1167  HG1 PRO A 661      46.450  36.590  46.000  1.00  0.00           H
ATOM   1168  HG2 PRO A 661      45.010  35.580  45.660  1.00  0.00           H
ATOM   1169  C   PRO A 661      45.990  39.230  47.220  1.00  0.00           C
ATOM   1170  O   PRO A 661      46.730  38.840  48.170  1.00  0.00           O
ATOM   1171  N   LEU A 662      46.310  40.320  46.470  1.00  0.00           N
ATOM   1172  HN  LEU A 662      45.630  40.790  45.900  1.00  0.00           H
ATOM   1173  CA  LEU A 662      47.670  40.820  46.380  1.00  0.00           C
ATOM   1174  HA  LEU A 662      48.360  40.070  46.740  1.00  0.00           H
ATOM   1175  CB  LEU A 662      48.030  41.280  44.940  1.00  0.00           C
ATOM   1176  HB1 LEU A 662      49.020  41.790  45.070  1.00  0.00           H
ATOM   1177  HB2 LEU A 662      47.390  42.020  44.400  1.00  0.00           H
ATOM   1178  CG  LEU A 662      48.200  40.160  43.920  1.00  0.00           C
ATOM   1179  HG  LEU A 662      47.290  39.530  44.020  1.00  0.00           H
ATOM   1180  CD1 LEU A 662      48.510  40.660  42.510  1.00  0.00           C
ATOM   1181 HD11 LEU A 662      48.600  39.820  41.790  1.00  0.00           H
ATOM   1182 HD12 LEU A 662      49.400  41.310  42.490  1.00  0.00           H
ATOM   1183 HD13 LEU A 662      47.650  41.300  42.200  1.00  0.00           H
ATOM   1184  CD2 LEU A 662      49.440  39.250  44.320  1.00  0.00           C
ATOM   1185 HD21 LEU A 662      49.800  38.630  43.460  1.00  0.00           H
ATOM   1186 HD22 LEU A 662      49.140  38.560  45.130  1.00  0.00           H
ATOM   1187 HD23 LEU A 662      50.220  40.010  44.550  1.00  0.00           H
ATOM   1188  C   LEU A 662      47.730  42.010  47.300  1.00  0.00           C
ATOM   1189  O   LEU A 662      48.740  42.400  47.770  1.00  0.00           O
ATOM   1190  N   THR A 663      46.590  42.560  47.790  1.00  0.00           N
ATOM   1191  HN  THR A 663      45.750  42.130  47.450  1.00  0.00           H
ATOM   1192  CA  THR A 663      46.570  43.620  48.790  1.00  0.00           C
ATOM   1193  HA  THR A 663      47.440  44.240  48.580  1.00  0.00           H
ATOM   1194  CB  THR A 663      45.350  44.580  48.720  1.00  0.00           C
ATOM   1195  HB  THR A 663      45.020  44.930  49.730  1.00  0.00           H
ATOM   1196  OG1 THR A 663      44.300  43.860  48.170  1.00  0.00           O
ATOM   1197  HG1 THR A 663      44.600  43.910  47.260  1.00  0.00           H
ATOM   1198  CG2 THR A 663      45.520  45.770  47.760  1.00  0.00           C
ATOM   1199 HG21 THR A 663      45.790  45.340  46.780  1.00  0.00           H
ATOM   1200 HG22 THR A 663      46.320  46.470  48.130  1.00  0.00           H
ATOM   1201 HG23 THR A 663      44.560  46.320  47.700  1.00  0.00           H
ATOM   1202  C   THR A 663      46.780  43.070  50.160  1.00  0.00           C
ATOM   1203  O   THR A 663      46.080  42.170  50.540  1.00  0.00           O
ATOM   1204  N   ILE A 664      47.840  43.590  50.910  1.00  0.00           N
ATOM   1205  HN  ILE A 664      48.330  44.350  50.480  1.00  0.00           H
ATOM   1206  CA  ILE A 664      48.200  43.150  52.260  1.00  0.00           C
ATOM   1207  HA  ILE A 664      47.760  42.150  52.300  1.00  0.00           H
ATOM   1208  CB  ILE A 664      49.650  43.290  52.640  1.00  0.00           C
ATOM   1209  HB  ILE A 664      49.990  44.340  52.520  1.00  0.00           H
ATOM   1210  CG2 ILE A 664      49.890  42.950  54.160  1.00  0.00           C
ATOM   1211 HG21 ILE A 664      50.950  43.080  54.480  1.00  0.00           H
ATOM   1212 HG22 ILE A 664      49.650  41.890  54.380  1.00  0.00           H
ATOM   1213 HG23 ILE A 664      49.200  43.590  54.750  1.00  0.00           H
ATOM   1214  CG1 ILE A 664      50.510  42.400  51.750  1.00  0.00           C
ATOM   1215 HG11 ILE A 664      51.580  42.680  51.850  1.00  0.00           H
ATOM   1216 HG12 ILE A 664      50.290  42.700  50.700  1.00  0.00           H
ATOM   1217  CD  ILE A 664      50.310  40.900  51.940  1.00  0.00           C
ATOM   1218  HD1 ILE A 664      49.220  40.680  52.060  1.00  0.00           H
ATOM   1219  HD2 ILE A 664      50.870  40.530  52.830  1.00  0.00           H
ATOM   1220  HD3 ILE A 664      50.490  40.200  51.100  1.00  0.00           H
ATOM   1221  C   ILE A 664      47.430  44.130  53.130  1.00  0.00           C
ATOM   1222  O   ILE A 664      47.580  45.300  53.050  1.00  0.00           O
ATOM   1223  N   LEU A 665      46.480  43.610  53.960  1.00  0.00           N
ATOM   1224  HN  LEU A 665      46.250  42.630  54.010  1.00  0.00           H
ATOM   1225  CA  LEU A 665      45.600  44.430  54.700  1.00  0.00           C
ATOM   1226  HA  LEU A 665      45.360  45.350  54.180  1.00  0.00           H
ATOM   1227  CB  LEU A 665      44.190  43.840  55.030  1.00  0.00           C
ATOM   1228  HB1 LEU A 665      43.600  44.480  55.720  1.00  0.00           H
ATOM   1229  HB2 LEU A 665      44.310  42.950  55.690  1.00  0.00           H
ATOM   1230  CG  LEU A 665      43.480  43.310  53.760  1.00  0.00           C
ATOM   1231  HG  LEU A 665      44.080  42.500  53.290  1.00  0.00           H
ATOM   1232  CD1 LEU A 665      42.040  42.790  54.120  1.00  0.00           C
ATOM   1233 HD11 LEU A 665      41.470  42.520  53.210  1.00  0.00           H
ATOM   1234 HD12 LEU A 665      41.590  43.670  54.600  1.00  0.00           H
ATOM   1235 HD13 LEU A 665      42.120  41.830  54.650  1.00  0.00           H
ATOM   1236  CD2 LEU A 665      43.340  44.440  52.780  1.00  0.00           C
ATOM   1237 HD21 LEU A 665      44.350  44.710  52.400  1.00  0.00           H
ATOM   1238 HD22 LEU A 665      42.920  45.330  53.310  1.00  0.00           H
ATOM   1239 HD23 LEU A 665      42.770  44.130  51.890  1.00  0.00           H
ATOM   1240  C   LEU A 665      46.290  44.740  56.020  1.00  0.00           C
ATOM   1241  O   LEU A 665      46.660  43.770  56.780  1.00  0.00           O
ATOM   1242  N   GLY A 666      46.380  45.990  56.420  1.00  0.00           N
ATOM   1243  HN  GLY A 666      46.010  46.690  55.820  1.00  0.00           H
ATOM   1244  CA  GLY A 666      46.930  46.460  57.720  1.00  0.00           C
ATOM   1245  HA1 GLY A 666      47.950  46.770  57.580  1.00  0.00           H
ATOM   1246  HA2 GLY A 666      46.860  45.640  58.410  1.00  0.00           H
ATOM   1247  C   GLY A 666      46.140  47.600  58.370  1.00  0.00           C
ATOM   1248  O   GLY A 666      45.110  47.920  57.820  1.00  0.00           O
ATOM   1249  N   SER A 667      46.630  48.180  59.450  1.00  0.00           N
ATOM   1250  HN  SER A 667      47.430  47.760  59.850  1.00  0.00           H
ATOM   1251  CA  SER A 667      45.940  49.290  60.110  1.00  0.00           C
ATOM   1252  HA  SER A 667      44.950  49.360  59.700  1.00  0.00           H
ATOM   1253  CB  SER A 667      45.680  49.150  61.610  1.00  0.00           C
ATOM   1254  HB1 SER A 667      45.080  50.000  61.950  1.00  0.00           H
ATOM   1255  HB2 SER A 667      46.630  49.170  62.190  1.00  0.00           H
ATOM   1256  OG  SER A 667      45.080  47.840  61.930  1.00  0.00           O
ATOM   1257  HG1 SER A 667      44.130  47.860  61.760  1.00  0.00           H
ATOM   1258  C   SER A 667      46.750  50.540  59.820  1.00  0.00           C
ATOM   1259  O   SER A 667      47.880  50.670  60.250  1.00  0.00           O
ATOM   1260  N   THR A 668      46.200  51.460  58.970  1.00  0.00           N
ATOM   1261  HN  THR A 668      45.340  51.350  58.480  1.00  0.00           H
ATOM   1262  CA  THR A 668      46.950  52.520  58.350  1.00  0.00           C
ATOM   1263  HA  THR A 668      47.960  52.160  58.200  1.00  0.00           H
ATOM   1264  CB  THR A 668      46.410  52.830  56.900  1.00  0.00           C
ATOM   1265  HB  THR A 668      46.870  53.730  56.440  1.00  0.00           H
ATOM   1266  OG1 THR A 668      45.040  53.020  57.000  1.00  0.00           O
ATOM   1267  HG1 THR A 668      44.730  53.330  56.140  1.00  0.00           H
ATOM   1268  CG2 THR A 668      46.600  51.630  55.890  1.00  0.00           C
ATOM   1269 HG21 THR A 668      46.320  50.710  56.450  1.00  0.00           H
ATOM   1270 HG22 THR A 668      47.670  51.440  55.650  1.00  0.00           H
ATOM   1271 HG23 THR A 668      45.970  51.700  54.980  1.00  0.00           H
ATOM   1272  C   THR A 668      46.890  53.770  59.210  1.00  0.00           C
ATOM   1273  O   THR A 668      46.210  53.910  60.240  1.00  0.00           O
ATOM   1274  N   GLY A 669      47.620  54.800  58.690  1.00  0.00           N
ATOM   1275  HN  GLY A 669      48.100  54.640  57.830  1.00  0.00           H
ATOM   1276  CA  GLY A 669      47.760  56.070  59.460  1.00  0.00           C
ATOM   1277  HA1 GLY A 669      48.320  56.750  58.820  1.00  0.00           H
ATOM   1278  HA2 GLY A 669      48.220  55.770  60.390  1.00  0.00           H
ATOM   1279  C   GLY A 669      46.440  56.780  59.780  1.00  0.00           C
ATOM   1280  O   GLY A 669      46.210  57.020  60.940  1.00  0.00           O
ATOM   1281  N   PRO A 670      45.420  57.050  58.850  1.00  0.00           N
ATOM   1282  CD  PRO A 670      45.520  56.820  57.410  1.00  0.00           C
ATOM   1283  HD1 PRO A 670      45.730  55.750  57.170  1.00  0.00           H
ATOM   1284  HD2 PRO A 670      46.400  57.420  57.120  1.00  0.00           H
ATOM   1285  CA  PRO A 670      44.140  57.690  59.230  1.00  0.00           C
ATOM   1286  HA  PRO A 670      44.350  58.510  59.900  1.00  0.00           H
ATOM   1287  CB  PRO A 670      43.600  58.200  57.900  1.00  0.00           C
ATOM   1288  HB1 PRO A 670      44.000  59.210  57.700  1.00  0.00           H
ATOM   1289  HB2 PRO A 670      42.490  58.200  57.870  1.00  0.00           H
ATOM   1290  CG  PRO A 670      44.260  57.260  56.820  1.00  0.00           C
ATOM   1291  HG1 PRO A 670      43.570  56.420  56.570  1.00  0.00           H
ATOM   1292  HG2 PRO A 670      44.430  57.880  55.920  1.00  0.00           H
ATOM   1293  C   PRO A 670      43.310  56.730  60.010  1.00  0.00           C
ATOM   1294  O   PRO A 670      42.660  57.140  60.960  1.00  0.00           O
ATOM   1295  N   VAL A 671      43.200  55.450  59.730  1.00  0.00           N
ATOM   1296  HN  VAL A 671      43.740  55.020  59.000  1.00  0.00           H
ATOM   1297  CA  VAL A 671      42.610  54.390  60.620  1.00  0.00           C
ATOM   1298  HA  VAL A 671      41.560  54.630  60.600  1.00  0.00           H
ATOM   1299  CB  VAL A 671      42.720  53.000  59.920  1.00  0.00           C
ATOM   1300  HB  VAL A 671      43.790  53.040  59.600  1.00  0.00           H
ATOM   1301  CG1 VAL A 671      42.470  51.730  60.800  1.00  0.00           C
ATOM   1302 HG11 VAL A 671      42.260  50.910  60.070  1.00  0.00           H
ATOM   1303 HG12 VAL A 671      41.700  51.790  61.600  1.00  0.00           H
ATOM   1304 HG13 VAL A 671      43.430  51.570  61.330  1.00  0.00           H
ATOM   1305  CG2 VAL A 671      41.830  53.000  58.690  1.00  0.00           C
ATOM   1306 HG21 VAL A 671      41.840  52.010  58.200  1.00  0.00           H
ATOM   1307 HG22 VAL A 671      42.230  53.760  57.970  1.00  0.00           H
ATOM   1308 HG23 VAL A 671      40.760  53.270  58.760  1.00  0.00           H
ATOM   1309  C   VAL A 671      43.050  54.410  62.090  1.00  0.00           C
ATOM   1310  O   VAL A 671      42.250  54.420  63.060  1.00  0.00           O
ATOM   1311  N   LEU A 672      44.370  54.490  62.240  1.00  0.00           N
ATOM   1312  HN  LEU A 672      44.930  54.540  61.410  1.00  0.00           H
ATOM   1313  CA  LEU A 672      45.100  54.430  63.480  1.00  0.00           C
ATOM   1314  HA  LEU A 672      44.750  53.490  63.900  1.00  0.00           H
ATOM   1315  CB  LEU A 672      46.680  54.350  63.220  1.00  0.00           C
ATOM   1316  HB1 LEU A 672      47.080  55.090  62.500  1.00  0.00           H
ATOM   1317  HB2 LEU A 672      46.740  53.380  62.670  1.00  0.00           H
ATOM   1318  CG  LEU A 672      47.590  54.300  64.410  1.00  0.00           C
ATOM   1319  HG  LEU A 672      47.530  55.250  64.970  1.00  0.00           H
ATOM   1320  CD1 LEU A 672      47.350  53.150  65.390  1.00  0.00           C
ATOM   1321 HD11 LEU A 672      46.400  53.250  65.980  1.00  0.00           H
ATOM   1322 HD12 LEU A 672      48.130  53.160  66.180  1.00  0.00           H
ATOM   1323 HD13 LEU A 672      47.390  52.160  64.880  1.00  0.00           H
ATOM   1324  CD2 LEU A 672      49.040  54.120  63.810  1.00  0.00           C
ATOM   1325 HD21 LEU A 672      49.760  54.220  64.650  1.00  0.00           H
ATOM   1326 HD22 LEU A 672      49.210  54.930  63.060  1.00  0.00           H
ATOM   1327 HD23 LEU A 672      49.070  53.120  63.330  1.00  0.00           H
ATOM   1328  C   LEU A 672      44.740  55.560  64.380  1.00  0.00           C
ATOM   1329  O   LEU A 672      44.570  55.430  65.590  1.00  0.00           O
ATOM   1330  N   VAL A 673      44.580  56.740  63.790  1.00  0.00           N
ATOM   1331  HN  VAL A 673      44.700  56.890  62.820  1.00  0.00           H
ATOM   1332  CA  VAL A 673      44.160  57.880  64.680  1.00  0.00           C
ATOM   1333  HA  VAL A 673      44.390  57.680  65.710  1.00  0.00           H
ATOM   1334  CB  VAL A 673      44.890  59.180  64.230  1.00  0.00           C
ATOM   1335  HB  VAL A 673      45.970  58.940  64.250  1.00  0.00           H
ATOM   1336  CG1 VAL A 673      44.450  59.600  62.870  1.00  0.00           C
ATOM   1337 HG11 VAL A 673      44.440  58.870  62.020  1.00  0.00           H
ATOM   1338 HG12 VAL A 673      45.160  60.400  62.600  1.00  0.00           H
ATOM   1339 HG13 VAL A 673      43.400  59.960  62.970  1.00  0.00           H
ATOM   1340  CG2 VAL A 673      44.750  60.370  65.270  1.00  0.00           C
ATOM   1341 HG21 VAL A 673      43.690  60.660  65.440  1.00  0.00           H
ATOM   1342 HG22 VAL A 673      45.360  61.180  64.830  1.00  0.00           H
ATOM   1343 HG23 VAL A 673      45.180  60.020  66.230  1.00  0.00           H
ATOM   1344  C   VAL A 673      42.580  57.950  64.720  1.00  0.00           C
ATOM   1345  O   VAL A 673      42.030  58.290  65.800  1.00  0.00           O
ATOM   1346  N   PHE A 674      41.850  57.430  63.680  1.00  0.00           N
ATOM   1347  HN  PHE A 674      42.250  57.130  62.830  1.00  0.00           H
ATOM   1348  CA  PHE A 674      40.400  57.330  63.830  1.00  0.00           C
ATOM   1349  HA  PHE A 674      39.890  58.270  64.030  1.00  0.00           H
ATOM   1350  CB  PHE A 674      39.920  56.580  62.550  1.00  0.00           C
ATOM   1351  HB1 PHE A 674      40.260  55.530  62.400  1.00  0.00           H
ATOM   1352  HB2 PHE A 674      40.470  57.150  61.770  1.00  0.00           H
ATOM   1353  CG  PHE A 674      38.450  56.860  62.290  1.00  0.00           C
ATOM   1354  CD1 PHE A 674      37.600  55.960  62.750  1.00  0.00           C
ATOM   1355  HD1 PHE A 674      37.890  55.070  63.310  1.00  0.00           H
ATOM   1356  CE1 PHE A 674      36.230  56.170  62.730  1.00  0.00           C
ATOM   1357  HE1 PHE A 674      35.470  55.550  63.190  1.00  0.00           H
ATOM   1358  CZ  PHE A 674      35.740  57.220  61.830  1.00  0.00           C
ATOM   1359  HZ  PHE A 674      34.690  57.380  61.690  1.00  0.00           H
ATOM   1360  CD2 PHE A 674      37.980  57.940  61.490  1.00  0.00           C
ATOM   1361  HD2 PHE A 674      38.640  58.660  61.030  1.00  0.00           H
ATOM   1362  CE2 PHE A 674      36.660  58.140  61.300  1.00  0.00           C
ATOM   1363  HE2 PHE A 674      36.150  58.810  60.630  1.00  0.00           H
ATOM   1364  C   PHE A 674      39.960  56.330  64.980  1.00  0.00           C
ATOM   1365  O   PHE A 674      39.080  56.610  65.750  1.00  0.00           O
ATOM   1366  N   GLU A 675      40.530  55.140  65.230  1.00  0.00           N
ATOM   1367  HN  GLU A 675      41.280  54.780  64.680  1.00  0.00           H
ATOM   1368  CA  GLU A 675      40.280  54.280  66.350  1.00  0.00           C
ATOM   1369  HA  GLU A 675      39.250  53.970  66.360  1.00  0.00           H
ATOM   1370  CB  GLU A 675      40.930  52.860  66.090  1.00  0.00           C
ATOM   1371  HB1 GLU A 675      40.900  52.250  67.020  1.00  0.00           H
ATOM   1372  HB2 GLU A 675      42.000  52.900  65.790  1.00  0.00           H
ATOM   1373  CG  GLU A 675      40.150  52.030  64.970  1.00  0.00           C
ATOM   1374  HG1 GLU A 675      40.860  51.970  64.130  1.00  0.00           H
ATOM   1375  HG2 GLU A 675      39.350  52.700  64.590  1.00  0.00           H
ATOM   1376  CD  GLU A 675      39.670  50.660  65.400  1.00  0.00           C
ATOM   1377  OE1 GLU A 675      38.860  50.650  66.310  1.00  0.00           O
ATOM   1378  OE2 GLU A 675      40.050  49.620  64.850  1.00  0.00           O
ATOM   1379  C   GLU A 675      40.660  54.930  67.650  1.00  0.00           C
ATOM   1380  O   GLU A 675      39.930  54.840  68.640  1.00  0.00           O
ATOM   1381  N   LYS A 676      41.830  55.610  67.760  1.00  0.00           N
ATOM   1382  HN  LYS A 676      42.210  55.820  66.870  1.00  0.00           H
ATOM   1383  CA  LYS A 676      42.200  56.280  68.980  1.00  0.00           C
ATOM   1384  HA  LYS A 676      42.120  55.600  69.820  1.00  0.00           H
ATOM   1385  CB  LYS A 676      43.670  56.750  68.960  1.00  0.00           C
ATOM   1386  HB1 LYS A 676      43.790  57.440  69.830  1.00  0.00           H
ATOM   1387  HB2 LYS A 676      43.780  57.380  68.060  1.00  0.00           H
ATOM   1388  CG  LYS A 676      44.740  55.580  69.060  1.00  0.00           C
ATOM   1389  HG1 LYS A 676      44.710  54.950  68.150  1.00  0.00           H
ATOM   1390  HG2 LYS A 676      44.420  54.890  69.850  1.00  0.00           H
ATOM   1391  CD  LYS A 676      46.180  56.070  69.210  1.00  0.00           C
ATOM   1392  HD1 LYS A 676      46.720  55.240  69.710  1.00  0.00           H
ATOM   1393  HD2 LYS A 676      46.100  57.000  69.810  1.00  0.00           H
ATOM   1394  CE  LYS A 676      46.840  56.460  67.860  1.00  0.00           C
ATOM   1395  HE1 LYS A 676      46.130  57.000  67.200  1.00  0.00           H
ATOM   1396  HE2 LYS A 676      47.070  55.590  67.210  1.00  0.00           H
ATOM   1397  NZ  LYS A 676      48.060  57.290  68.010  1.00  0.00           N
ATOM   1398  HZ1 LYS A 676      48.620  56.840  68.750  1.00  0.00           H
ATOM   1399  HZ2 LYS A 676      47.850  58.280  68.270  1.00  0.00           H
ATOM   1400  HZ3 LYS A 676      48.520  57.300  67.080  1.00  0.00           H
ATOM   1401  C   LYS A 676      41.340  57.430  69.340  1.00  0.00           C
ATOM   1402  O   LYS A 676      41.040  57.640  70.450  1.00  0.00           O
ATOM   1403  N   ILE A 677      40.870  58.220  68.350  1.00  0.00           N
ATOM   1404  HN  ILE A 677      41.170  58.070  67.400  1.00  0.00           H
ATOM   1405  CA  ILE A 677      39.920  59.320  68.530  1.00  0.00           C
ATOM   1406  HA  ILE A 677      40.210  59.790  69.450  1.00  0.00           H
ATOM   1407  CB  ILE A 677      39.870  60.280  67.290  1.00  0.00           C
ATOM   1408  HB  ILE A 677      39.750  59.590  66.430  1.00  0.00           H
ATOM   1409  CG2 ILE A 677      38.600  61.140  67.380  1.00  0.00           C
ATOM   1410 HG21 ILE A 677      38.450  61.520  68.410  1.00  0.00           H
ATOM   1411 HG22 ILE A 677      37.680  60.530  67.180  1.00  0.00           H
ATOM   1412 HG23 ILE A 677      38.560  61.940  66.610  1.00  0.00           H
ATOM   1413  CG1 ILE A 677      41.130  61.100  67.220  1.00  0.00           C
ATOM   1414 HG11 ILE A 677      40.820  62.000  66.650  1.00  0.00           H
ATOM   1415 HG12 ILE A 677      41.850  60.490  66.630  1.00  0.00           H
ATOM   1416  CD  ILE A 677      41.930  61.520  68.480  1.00  0.00           C
ATOM   1417  HD1 ILE A 677      42.890  62.000  68.250  1.00  0.00           H
ATOM   1418  HD2 ILE A 677      42.040  60.660  69.170  1.00  0.00           H
ATOM   1419  HD3 ILE A 677      41.350  62.230  69.110  1.00  0.00           H
ATOM   1420  C   ILE A 677      38.500  58.860  68.900  1.00  0.00           C
ATOM   1421  O   ILE A 677      37.800  59.540  69.650  1.00  0.00           O
ATOM   1422  N   LEU A 678      38.010  57.710  68.400  1.00  0.00           N
ATOM   1423  HN  LEU A 678      38.550  57.150  67.770  1.00  0.00           H
ATOM   1424  CA  LEU A 678      36.750  57.140  68.800  1.00  0.00           C
ATOM   1425  HA  LEU A 678      36.050  57.960  68.670  1.00  0.00           H
ATOM   1426  CB  LEU A 678      36.320  55.950  68.060  1.00  0.00           C
ATOM   1427  HB1 LEU A 678      36.950  55.060  68.250  1.00  0.00           H
ATOM   1428  HB2 LEU A 678      36.460  56.040  66.960  1.00  0.00           H
ATOM   1429  CG  LEU A 678      34.870  55.520  68.330  1.00  0.00           C
ATOM   1430  HG  LEU A 678      34.940  55.160  69.380  1.00  0.00           H
ATOM   1431  CD1 LEU A 678      33.830  56.690  68.120  1.00  0.00           C
ATOM   1432 HD11 LEU A 678      32.790  56.330  67.990  1.00  0.00           H
ATOM   1433 HD12 LEU A 678      33.990  57.250  67.180  1.00  0.00           H
ATOM   1434 HD13 LEU A 678      33.920  57.480  68.900  1.00  0.00           H
ATOM   1435  CD2 LEU A 678      34.420  54.340  67.410  1.00  0.00           C
ATOM   1436 HD21 LEU A 678      35.060  53.440  67.470  1.00  0.00           H
ATOM   1437 HD22 LEU A 678      34.350  54.620  66.340  1.00  0.00           H
ATOM   1438 HD23 LEU A 678      33.390  54.050  67.690  1.00  0.00           H
ATOM   1439  C   LEU A 678      36.880  56.840  70.270  1.00  0.00           C
ATOM   1440  O   LEU A 678      36.000  57.150  71.020  1.00  0.00           O
ATOM   1441  N   TYR A 679      37.970  56.200  70.760  1.00  0.00           N
ATOM   1442  HN  TYR A 679      38.690  56.050  70.080  1.00  0.00           H
ATOM   1443  CA  TYR A 679      38.270  55.920  72.120  1.00  0.00           C
ATOM   1444  HA  TYR A 679      37.460  55.330  72.510  1.00  0.00           H
ATOM   1445  CB  TYR A 679      39.510  55.010  72.090  1.00  0.00           C
ATOM   1446  HB1 TYR A 679      40.400  55.530  71.680  1.00  0.00           H
ATOM   1447  HB2 TYR A 679      39.370  54.110  71.450  1.00  0.00           H
ATOM   1448  CG  TYR A 679      39.710  54.510  73.490  1.00  0.00           C
ATOM   1449  CD1 TYR A 679      40.600  55.150  74.340  1.00  0.00           C
ATOM   1450  HD1 TYR A 679      41.210  55.930  73.930  1.00  0.00           H
ATOM   1451  CE1 TYR A 679      40.750  54.800  75.650  1.00  0.00           C
ATOM   1452  HE1 TYR A 679      41.520  55.280  76.240  1.00  0.00           H
ATOM   1453  CZ  TYR A 679      39.980  53.740  76.220  1.00  0.00           C
ATOM   1454  OH  TYR A 679      40.180  53.380  77.560  1.00  0.00           O
ATOM   1455  HH  TYR A 679      40.970  53.820  77.870  1.00  0.00           H
ATOM   1456  CD2 TYR A 679      38.910  53.440  73.990  1.00  0.00           C
ATOM   1457  HD2 TYR A 679      38.140  52.980  73.380  1.00  0.00           H
ATOM   1458  CE2 TYR A 679      39.060  53.030  75.350  1.00  0.00           C
ATOM   1459  HE2 TYR A 679      38.400  52.250  75.710  1.00  0.00           H
ATOM   1460  C   TYR A 679      38.520  57.190  72.990  1.00  0.00           C
ATOM   1461  O   TYR A 679      38.040  57.350  74.100  1.00  0.00           O
ATOM   1462  N   LYS A 680      39.130  58.270  72.500  1.00  0.00           N
ATOM   1463  HN  LYS A 680      39.420  58.230  71.560  1.00  0.00           H
ATOM   1464  CA  LYS A 680      39.390  59.550  73.150  1.00  0.00           C
ATOM   1465  HA  LYS A 680      39.890  59.320  74.080  1.00  0.00           H
ATOM   1466  CB  LYS A 680      40.220  60.380  72.120  1.00  0.00           C
ATOM   1467  HB1 LYS A 680      39.570  60.520  71.230  1.00  0.00           H
ATOM   1468  HB2 LYS A 680      41.140  59.800  71.870  1.00  0.00           H
ATOM   1469  CG  LYS A 680      40.740  61.700  72.700  1.00  0.00           C
ATOM   1470  HG1 LYS A 680      41.780  61.840  72.350  1.00  0.00           H
ATOM   1471  HG2 LYS A 680      40.730  61.570  73.810  1.00  0.00           H
ATOM   1472  CD  LYS A 680      39.930  62.870  72.230  1.00  0.00           C
ATOM   1473  HD1 LYS A 680      38.890  62.740  72.570  1.00  0.00           H
ATOM   1474  HD2 LYS A 680      39.850  62.940  71.120  1.00  0.00           H
ATOM   1475  CE  LYS A 680      40.490  64.230  72.760  1.00  0.00           C
ATOM   1476  HE1 LYS A 680      39.900  64.950  72.150  1.00  0.00           H
ATOM   1477  HE2 LYS A 680      41.550  64.420  72.490  1.00  0.00           H
ATOM   1478  NZ  LYS A 680      40.200  64.560  74.200  1.00  0.00           N
ATOM   1479  HZ1 LYS A 680      40.900  63.990  74.690  1.00  0.00           H
ATOM   1480  HZ2 LYS A 680      39.270  64.290  74.580  1.00  0.00           H
ATOM   1481  HZ3 LYS A 680      40.450  65.580  74.250  1.00  0.00           H
ATOM   1482  C   LYS A 680      38.050  60.220  73.580  1.00  0.00           C
ATOM   1483  O   LYS A 680      37.780  60.490  74.790  1.00  0.00           O
ATOM   1484  N   PHE A 681      37.110  60.380  72.650  1.00  0.00           N
ATOM   1485  HN  PHE A 681      37.430  60.370  71.710  1.00  0.00           H
ATOM   1486  CA  PHE A 681      35.820  60.930  73.010  1.00  0.00           C
ATOM   1487  HA  PHE A 681      36.050  61.680  73.730  1.00  0.00           H
ATOM   1488  CB  PHE A 681      35.080  61.520  71.770  1.00  0.00           C
ATOM   1489  HB1 PHE A 681      34.170  61.990  72.190  1.00  0.00           H
ATOM   1490  HB2 PHE A 681      35.020  60.700  71.020  1.00  0.00           H
ATOM   1491  CG  PHE A 681      35.780  62.680  71.120  1.00  0.00           C
ATOM   1492  CD1 PHE A 681      36.060  62.670  69.740  1.00  0.00           C
ATOM   1493  HD1 PHE A 681      35.720  61.830  69.160  1.00  0.00           H
ATOM   1494  CE1 PHE A 681      36.760  63.710  69.130  1.00  0.00           C
ATOM   1495  HE1 PHE A 681      37.210  63.670  68.150  1.00  0.00           H
ATOM   1496  CZ  PHE A 681      37.380  64.750  69.860  1.00  0.00           C
ATOM   1497  HZ  PHE A 681      37.800  65.630  69.410  1.00  0.00           H
ATOM   1498  CD2 PHE A 681      36.470  63.660  71.900  1.00  0.00           C
ATOM   1499  HD2 PHE A 681      36.400  63.630  72.970  1.00  0.00           H
ATOM   1500  CE2 PHE A 681      37.140  64.730  71.230  1.00  0.00           C
ATOM   1501  HE2 PHE A 681      37.510  65.520  71.890  1.00  0.00           H
ATOM   1502  C   PHE A 681      34.900  60.000  73.690  1.00  0.00           C
ATOM   1503  O   PHE A 681      34.040  60.420  74.490  1.00  0.00           O
ATOM   1504  N   CYS A 682      35.020  58.640  73.410  1.00  0.00           N
ATOM   1505  HN  CYS A 682      35.580  58.320  72.660  1.00  0.00           H
ATOM   1506  CA  CYS A 682      34.380  57.610  74.290  1.00  0.00           C
ATOM   1507  HA  CYS A 682      33.360  57.950  74.240  1.00  0.00           H
ATOM   1508  CB  CYS A 682      34.480  56.090  73.830  1.00  0.00           C
ATOM   1509  HB1 CYS A 682      33.910  55.470  74.570  1.00  0.00           H
ATOM   1510  HB2 CYS A 682      35.510  55.690  73.840  1.00  0.00           H
ATOM   1511  SG  CYS A 682      33.640  55.820  72.330  1.00  0.00           S
ATOM   1512  HG1 CYS A 682      34.390  56.360  71.380  1.00  0.00           H
ATOM   1513  C   CYS A 682      34.770  57.630  75.810  1.00  0.00           C
ATOM   1514  O   CYS A 682      33.910  57.560  76.730  1.00  0.00           O
ATOM   1515  N   ARG A 683      36.090  57.850  76.130  1.00  0.00           N
ATOM   1516  HN  ARG A 683      36.780  57.760  75.410  1.00  0.00           H
ATOM   1517  CA  ARG A 683      36.540  58.040  77.510  1.00  0.00           C
ATOM   1518  HA  ARG A 683      35.990  57.410  78.180  1.00  0.00           H
ATOM   1519  CB  ARG A 683      38.040  57.710  77.550  1.00  0.00           C
ATOM   1520  HB1 ARG A 683      38.550  58.370  76.810  1.00  0.00           H
ATOM   1521  HB2 ARG A 683      38.250  56.710  77.110  1.00  0.00           H
ATOM   1522  CG  ARG A 683      38.630  57.680  78.990  1.00  0.00           C
ATOM   1523  HG1 ARG A 683      38.000  57.010  79.610  1.00  0.00           H
ATOM   1524  HG2 ARG A 683      38.590  58.630  79.550  1.00  0.00           H
ATOM   1525  CD  ARG A 683      40.020  57.130  79.000  1.00  0.00           C
ATOM   1526  HD1 ARG A 683      40.010  56.150  78.490  1.00  0.00           H
ATOM   1527  HD2 ARG A 683      40.310  57.190  80.060  1.00  0.00           H
ATOM   1528  NE  ARG A 683      40.790  58.030  78.180  1.00  0.00           N
ATOM   1529  HE  ARG A 683      40.310  58.770  77.710  1.00  0.00           H
ATOM   1530  CZ  ARG A 683      42.080  58.020  78.030  1.00  0.00           C
ATOM   1531  NH1 ARG A 683      42.930  57.090  78.360  1.00  0.00           N
ATOM   1532 HH11 ARG A 683      42.570  56.310  78.870  1.00  0.00           H
ATOM   1533 HH12 ARG A 683      43.900  57.230  78.160  1.00  0.00           H
ATOM   1534  NH2 ARG A 683      42.630  59.060  77.440  1.00  0.00           N
ATOM   1535 HH21 ARG A 683      42.050  59.870  77.360  1.00  0.00           H
ATOM   1536 HH22 ARG A 683      43.580  59.330  77.620  1.00  0.00           H
ATOM   1537  C   ARG A 683      36.260  59.340  78.160  1.00  0.00           C
ATOM   1538  O   ARG A 683      36.200  59.530  79.350  1.00  0.00           O
ATOM   1539  N   ASP A 684      36.170  60.440  77.330  1.00  0.00           N
ATOM   1540  HN  ASP A 684      36.420  60.390  76.360  1.00  0.00           H
ATOM   1541  CA  ASP A 684      35.820  61.790  77.780  1.00  0.00           C
ATOM   1542  HA  ASP A 684      36.410  62.040  78.660  1.00  0.00           H
ATOM   1543  CB  ASP A 684      36.140  62.850  76.650  1.00  0.00           C
ATOM   1544  HB1 ASP A 684      35.700  63.840  76.900  1.00  0.00           H
ATOM   1545  HB2 ASP A 684      35.700  62.530  75.690  1.00  0.00           H
ATOM   1546  CG  ASP A 684      37.630  63.060  76.510  1.00  0.00           C
ATOM   1547  OD1 ASP A 684      38.520  62.600  77.290  1.00  0.00           O
ATOM   1548  OD2 ASP A 684      38.010  63.940  75.650  1.00  0.00           O
ATOM   1549  C   ASP A 684      34.310  61.840  78.180  1.00  0.00           C
ATOM   1550  O   ASP A 684      34.070  62.510  79.170  1.00  0.00           O
ATOM   1551  N   TYR A 685      33.400  61.290  77.380  1.00  0.00           N
ATOM   1552  HN  TYR A 685      33.680  60.690  76.630  1.00  0.00           H
ATOM   1553  CA  TYR A 685      32.000  61.420  77.600  1.00  0.00           C
ATOM   1554  HA  TYR A 685      31.830  62.210  78.310  1.00  0.00           H
ATOM   1555  CB  TYR A 685      31.300  61.770  76.280  1.00  0.00           C
ATOM   1556  HB1 TYR A 685      30.220  62.010  76.390  1.00  0.00           H
ATOM   1557  HB2 TYR A 685      31.430  60.900  75.610  1.00  0.00           H
ATOM   1558  CG  TYR A 685      31.830  62.990  75.520  1.00  0.00           C
ATOM   1559  CD1 TYR A 685      32.180  64.200  76.190  1.00  0.00           C
ATOM   1560  HD1 TYR A 685      31.970  64.240  77.260  1.00  0.00           H
ATOM   1561  CE1 TYR A 685      32.760  65.250  75.510  1.00  0.00           C
ATOM   1562  HE1 TYR A 685      33.060  66.150  76.020  1.00  0.00           H
ATOM   1563  CZ  TYR A 685      33.100  65.160  74.160  1.00  0.00           C
ATOM   1564  OH  TYR A 685      33.720  66.180  73.420  1.00  0.00           O
ATOM   1565  HH  TYR A 685      33.700  66.960  73.990  1.00  0.00           H
ATOM   1566  CD2 TYR A 685      32.260  62.860  74.130  1.00  0.00           C
ATOM   1567  HD2 TYR A 685      32.070  61.910  73.650  1.00  0.00           H
ATOM   1568  CE2 TYR A 685      32.780  63.970  73.470  1.00  0.00           C
ATOM   1569  HE2 TYR A 685      32.940  63.900  72.400  1.00  0.00           H
ATOM   1570  C   TYR A 685      31.280  60.160  78.160  1.00  0.00           C
ATOM   1571  O   TYR A 685      30.060  60.110  78.260  1.00  0.00           O
ATOM   1572  N   GLN A 686      32.030  59.160  78.620  1.00  0.00           N
ATOM   1573  HN  GLN A 686      33.030  59.160  78.650  1.00  0.00           H
ATOM   1574  CA  GLN A 686      31.480  57.960  79.280  1.00  0.00           C
ATOM   1575  HA  GLN A 686      32.310  57.360  79.620  1.00  0.00           H
ATOM   1576  CB  GLN A 686      30.620  58.230  80.630  1.00  0.00           C
ATOM   1577  HB1 GLN A 686      30.200  57.280  81.050  1.00  0.00           H
ATOM   1578  HB2 GLN A 686      29.740  58.810  80.280  1.00  0.00           H
ATOM   1579  CG  GLN A 686      31.280  59.120  81.710  1.00  0.00           C
ATOM   1580  HG1 GLN A 686      30.730  59.090  82.670  1.00  0.00           H
ATOM   1581  HG2 GLN A 686      31.470  60.160  81.360  1.00  0.00           H
ATOM   1582  CD  GLN A 686      32.680  58.560  82.080  1.00  0.00           C
ATOM   1583  OE1 GLN A 686      33.710  59.220  82.000  1.00  0.00           O
ATOM   1584  NE2 GLN A 686      32.660  57.250  82.440  1.00  0.00           N
ATOM   1585 HE21 GLN A 686      33.480  56.800  82.790  1.00  0.00           H
ATOM   1586 HE22 GLN A 686      31.860  56.670  82.230  1.00  0.00           H
ATOM   1587  C   GLN A 686      30.690  56.940  78.470  1.00  0.00           C
ATOM   1588  O   GLN A 686      29.610  56.500  78.760  1.00  0.00           O
ATOM   1589  N   LEU A 687      31.250  56.510  77.340  1.00  0.00           N
ATOM   1590  HN  LEU A 687      32.170  56.860  77.160  1.00  0.00           H
ATOM   1591  CA  LEU A 687      30.540  55.730  76.330  1.00  0.00           C
ATOM   1592  HA  LEU A 687      29.550  55.450  76.650  1.00  0.00           H
ATOM   1593  CB  LEU A 687      30.440  56.450  74.980  1.00  0.00           C
ATOM   1594  HB1 LEU A 687      30.010  55.810  74.170  1.00  0.00           H
ATOM   1595  HB2 LEU A 687      31.470  56.780  74.710  1.00  0.00           H
ATOM   1596  CG  LEU A 687      29.680  57.780  75.080  1.00  0.00           C
ATOM   1597  HG  LEU A 687      30.210  58.380  75.860  1.00  0.00           H
ATOM   1598  CD1 LEU A 687      29.820  58.620  73.700  1.00  0.00           C
ATOM   1599 HD11 LEU A 687      29.510  59.660  73.920  1.00  0.00           H
ATOM   1600 HD12 LEU A 687      29.190  58.200  72.880  1.00  0.00           H
ATOM   1601 HD13 LEU A 687      30.880  58.630  73.360  1.00  0.00           H
ATOM   1602  CD2 LEU A 687      28.260  57.830  75.540  1.00  0.00           C
ATOM   1603 HD21 LEU A 687      28.240  57.450  76.590  1.00  0.00           H
ATOM   1604 HD22 LEU A 687      27.590  57.220  74.890  1.00  0.00           H
ATOM   1605 HD23 LEU A 687      27.960  58.900  75.590  1.00  0.00           H
ATOM   1606  C   LEU A 687      31.390  54.510  76.110  1.00  0.00           C
ATOM   1607  O   LEU A 687      32.600  54.470  76.410  1.00  0.00           O
ATOM   1608  N   SER A 688      30.840  53.430  75.490  1.00  0.00           N
ATOM   1609  HN  SER A 688      29.890  53.440  75.190  1.00  0.00           H
ATOM   1610  CA  SER A 688      31.610  52.250  75.170  1.00  0.00           C
ATOM   1611  HA  SER A 688      32.500  52.100  75.770  1.00  0.00           H
ATOM   1612  CB  SER A 688      30.800  50.930  75.170  1.00  0.00           C
ATOM   1613  HB1 SER A 688      29.880  50.890  74.550  1.00  0.00           H
ATOM   1614  HB2 SER A 688      30.380  50.730  76.170  1.00  0.00           H
ATOM   1615  OG  SER A 688      31.580  49.760  74.860  1.00  0.00           O
ATOM   1616  HG1 SER A 688      32.280  49.730  75.510  1.00  0.00           H
ATOM   1617  C   SER A 688      32.220  52.340  73.740  1.00  0.00           C
ATOM   1618  O   SER A 688      31.520  52.440  72.680  1.00  0.00           O
ATOM   1619  N   TYR A 689      33.560  52.360  73.640  1.00  0.00           N
ATOM   1620  HN  TYR A 689      34.090  52.450  74.480  1.00  0.00           H
ATOM   1621  CA  TYR A 689      34.280  52.210  72.350  1.00  0.00           C
ATOM   1622  HA  TYR A 689      34.100  53.160  71.860  1.00  0.00           H
ATOM   1623  CB  TYR A 689      35.750  52.430  72.700  1.00  0.00           C
ATOM   1624  HB1 TYR A 689      36.100  51.940  73.650  1.00  0.00           H
ATOM   1625  HB2 TYR A 689      35.950  53.510  72.920  1.00  0.00           H
ATOM   1626  CG  TYR A 689      36.730  51.880  71.600  1.00  0.00           C
ATOM   1627  CD1 TYR A 689      36.960  52.650  70.460  1.00  0.00           C
ATOM   1628  HD1 TYR A 689      36.490  53.630  70.350  1.00  0.00           H
ATOM   1629  CE1 TYR A 689      37.790  52.200  69.430  1.00  0.00           C
ATOM   1630  HE1 TYR A 689      37.940  52.770  68.530  1.00  0.00           H
ATOM   1631  CZ  TYR A 689      38.620  51.090  69.690  1.00  0.00           C
ATOM   1632  OH  TYR A 689      39.620  50.720  68.760  1.00  0.00           O
ATOM   1633  HH  TYR A 689      39.190  50.810  67.910  1.00  0.00           H
ATOM   1634  CD2 TYR A 689      37.460  50.730  71.770  1.00  0.00           C
ATOM   1635  HD2 TYR A 689      37.540  50.180  72.710  1.00  0.00           H
ATOM   1636  CE2 TYR A 689      38.430  50.290  70.880  1.00  0.00           C
ATOM   1637  HE2 TYR A 689      38.940  49.360  71.100  1.00  0.00           H
ATOM   1638  C   TYR A 689      33.820  50.940  71.530  1.00  0.00           C
ATOM   1639  O   TYR A 689      33.700  50.990  70.330  1.00  0.00           O
ATOM   1640  N   LEU A 690      33.730  49.830  72.280  1.00  0.00           N
ATOM   1641  HN  LEU A 690      33.920  49.900  73.260  1.00  0.00           H
ATOM   1642  CA  LEU A 690      33.410  48.490  71.710  1.00  0.00           C
ATOM   1643  HA  LEU A 690      34.110  48.330  70.900  1.00  0.00           H
ATOM   1644  CB  LEU A 690      33.580  47.320  72.730  1.00  0.00           C
ATOM   1645  HB1 LEU A 690      33.060  46.450  72.300  1.00  0.00           H
ATOM   1646  HB2 LEU A 690      32.980  47.630  73.610  1.00  0.00           H
ATOM   1647  CG  LEU A 690      35.000  47.000  73.320  1.00  0.00           C
ATOM   1648  HG  LEU A 690      35.500  47.830  73.870  1.00  0.00           H
ATOM   1649  CD1 LEU A 690      34.880  45.800  74.280  1.00  0.00           C
ATOM   1650 HD11 LEU A 690      35.090  44.850  73.750  1.00  0.00           H
ATOM   1651 HD12 LEU A 690      33.910  45.870  74.830  1.00  0.00           H
ATOM   1652 HD13 LEU A 690      35.660  45.840  75.060  1.00  0.00           H
ATOM   1653  CD2 LEU A 690      35.920  46.590  72.140  1.00  0.00           C
ATOM   1654 HD21 LEU A 690      36.200  47.440  71.490  1.00  0.00           H
ATOM   1655 HD22 LEU A 690      35.510  45.830  71.430  1.00  0.00           H
ATOM   1656 HD23 LEU A 690      36.820  46.160  72.610  1.00  0.00           H
ATOM   1657  C   LEU A 690      32.020  48.480  70.980  1.00  0.00           C
ATOM   1658  O   LEU A 690      31.860  48.050  69.830  1.00  0.00           O
ATOM   1659  N   SER A 691      30.970  48.940  71.690  1.00  0.00           N
ATOM   1660  HN  SER A 691      31.050  49.380  72.590  1.00  0.00           H
ATOM   1661  CA  SER A 691      29.650  49.100  71.080  1.00  0.00           C
ATOM   1662  HA  SER A 691      29.370  48.130  70.710  1.00  0.00           H
ATOM   1663  CB  SER A 691      28.610  49.430  72.170  1.00  0.00           C
ATOM   1664  HB1 SER A 691      27.630  49.440  71.650  1.00  0.00           H
ATOM   1665  HB2 SER A 691      28.760  50.490  72.500  1.00  0.00           H
ATOM   1666  OG  SER A 691      28.740  48.460  73.220  1.00  0.00           O
ATOM   1667  HG1 SER A 691      28.410  47.620  72.880  1.00  0.00           H
ATOM   1668  C   SER A 691      29.510  50.140  69.970  1.00  0.00           C
ATOM   1669  O   SER A 691      28.920  49.810  68.930  1.00  0.00           O
ATOM   1670  N   LEU A 692      30.110  51.380  70.070  1.00  0.00           N
ATOM   1671  HN  LEU A 692      30.570  51.650  70.910  1.00  0.00           H
ATOM   1672  CA  LEU A 692      30.100  52.250  68.980  1.00  0.00           C
ATOM   1673  HA  LEU A 692      29.090  52.420  68.650  1.00  0.00           H
ATOM   1674  CB  LEU A 692      30.790  53.650  69.460  1.00  0.00           C
ATOM   1675  HB1 LEU A 692      31.220  54.220  68.600  1.00  0.00           H
ATOM   1676  HB2 LEU A 692      31.500  53.470  70.280  1.00  0.00           H
ATOM   1677  CG  LEU A 692      29.710  54.560  70.130  1.00  0.00           C
ATOM   1678  HG  LEU A 692      29.150  53.940  70.860  1.00  0.00           H
ATOM   1679  CD1 LEU A 692      30.300  55.740  70.950  1.00  0.00           C
ATOM   1680 HD11 LEU A 692      31.010  55.340  71.710  1.00  0.00           H
ATOM   1681 HD12 LEU A 692      29.350  56.180  71.300  1.00  0.00           H
ATOM   1682 HD13 LEU A 692      30.810  56.540  70.370  1.00  0.00           H
ATOM   1683  CD2 LEU A 692      28.540  55.020  69.220  1.00  0.00           C
ATOM   1684 HD21 LEU A 692      28.150  54.120  68.710  1.00  0.00           H
ATOM   1685 HD22 LEU A 692      28.970  55.710  68.460  1.00  0.00           H
ATOM   1686 HD23 LEU A 692      27.690  55.480  69.780  1.00  0.00           H
ATOM   1687  C   LEU A 692      30.750  51.660  67.720  1.00  0.00           C
ATOM   1688  O   LEU A 692      30.150  51.580  66.660  1.00  0.00           O
ATOM   1689  N   ARG A 693      32.020  51.050  67.750  1.00  0.00           N
ATOM   1690  HN  ARG A 693      32.570  51.080  68.590  1.00  0.00           H
ATOM   1691  CA  ARG A 693      32.760  50.390  66.680  1.00  0.00           C
ATOM   1692  HA  ARG A 693      32.790  51.140  65.910  1.00  0.00           H
ATOM   1693  CB  ARG A 693      34.200  50.020  67.000  1.00  0.00           C
ATOM   1694  HB1 ARG A 693      34.600  50.950  67.450  1.00  0.00           H
ATOM   1695  HB2 ARG A 693      34.780  49.850  66.070  1.00  0.00           H
ATOM   1696  CG  ARG A 693      34.380  48.830  67.900  1.00  0.00           C
ATOM   1697  HG1 ARG A 693      34.250  47.930  67.250  1.00  0.00           H
ATOM   1698  HG2 ARG A 693      33.670  48.780  68.740  1.00  0.00           H
ATOM   1699  CD  ARG A 693      35.760  48.770  68.550  1.00  0.00           C
ATOM   1700  HD1 ARG A 693      35.850  47.880  69.220  1.00  0.00           H
ATOM   1701  HD2 ARG A 693      35.910  49.680  69.170  1.00  0.00           H
ATOM   1702  NE  ARG A 693      36.730  48.770  67.420  1.00  0.00           N
ATOM   1703  HE  ARG A 693      37.340  49.550  67.270  1.00  0.00           H
ATOM   1704  CZ  ARG A 693      37.240  47.620  66.960  1.00  0.00           C
ATOM   1705  NH1 ARG A 693      38.320  47.620  66.180  1.00  0.00           N
ATOM   1706 HH11 ARG A 693      38.720  48.440  65.760  1.00  0.00           H
ATOM   1707 HH12 ARG A 693      38.580  46.710  65.870  1.00  0.00           H
ATOM   1708  NH2 ARG A 693      36.780  46.380  67.110  1.00  0.00           N
ATOM   1709 HH21 ARG A 693      36.000  46.240  67.730  1.00  0.00           H
ATOM   1710 HH22 ARG A 693      37.190  45.630  66.590  1.00  0.00           H
ATOM   1711  C   ARG A 693      31.900  49.210  66.100  1.00  0.00           C
ATOM   1712  O   ARG A 693      31.700  49.020  64.940  1.00  0.00           O
ATOM   1713  N   THR A 694      31.290  48.400  66.940  1.00  0.00           N
ATOM   1714  HN  THR A 694      31.310  48.480  67.940  1.00  0.00           H
ATOM   1715  CA  THR A 694      30.280  47.370  66.460  1.00  0.00           C
ATOM   1716  HA  THR A 694      30.740  46.560  65.910  1.00  0.00           H
ATOM   1717  CB  THR A 694      29.610  46.680  67.640  1.00  0.00           C
ATOM   1718  HB  THR A 694      29.110  47.460  68.250  1.00  0.00           H
ATOM   1719  OG1 THR A 694      30.620  46.050  68.430  1.00  0.00           O
ATOM   1720  HG1 THR A 694      31.130  46.720  68.870  1.00  0.00           H
ATOM   1721  CG2 THR A 694      28.670  45.560  67.210  1.00  0.00           C
ATOM   1722 HG21 THR A 694      27.650  45.910  66.950  1.00  0.00           H
ATOM   1723 HG22 THR A 694      28.470  44.930  68.090  1.00  0.00           H
ATOM   1724 HG23 THR A 694      29.030  44.890  66.390  1.00  0.00           H
ATOM   1725  C   THR A 694      29.080  47.960  65.650  1.00  0.00           C
ATOM   1726  O   THR A 694      28.660  47.430  64.660  1.00  0.00           O
ATOM   1727  N   SER A 695      28.540  49.140  66.140  1.00  0.00           N
ATOM   1728  HN  SER A 695      28.970  49.580  66.920  1.00  0.00           H
ATOM   1729  CA  SER A 695      27.390  49.920  65.420  1.00  0.00           C
ATOM   1730  HA  SER A 695      26.550  49.330  65.110  1.00  0.00           H
ATOM   1731  CB  SER A 695      26.960  51.250  66.160  1.00  0.00           C
ATOM   1732  HB1 SER A 695      26.080  51.700  65.660  1.00  0.00           H
ATOM   1733  HB2 SER A 695      27.750  52.040  66.170  1.00  0.00           H
ATOM   1734  OG  SER A 695      26.490  51.020  67.510  1.00  0.00           O
ATOM   1735  HG1 SER A 695      27.320  50.860  67.950  1.00  0.00           H
ATOM   1736  C   SER A 695      27.870  50.330  64.060  1.00  0.00           C
ATOM   1737  O   SER A 695      27.270  50.090  63.000  1.00  0.00           O
ATOM   1738  N   ILE A 696      29.110  50.950  64.040  1.00  0.00           N
ATOM   1739  HN  ILE A 696      29.520  51.060  64.940  1.00  0.00           H
ATOM   1740  CA  ILE A 696      29.810  51.470  62.860  1.00  0.00           C
ATOM   1741  HA  ILE A 696      29.050  52.060  62.380  1.00  0.00           H
ATOM   1742  CB  ILE A 696      30.980  52.410  63.230  1.00  0.00           C
ATOM   1743  HB  ILE A 696      31.600  51.850  63.970  1.00  0.00           H
ATOM   1744  CG2 ILE A 696      31.920  52.820  62.050  1.00  0.00           C
ATOM   1745 HG21 ILE A 696      32.330  51.940  61.500  1.00  0.00           H
ATOM   1746 HG22 ILE A 696      32.800  53.350  62.490  1.00  0.00           H
ATOM   1747 HG23 ILE A 696      31.390  53.450  61.310  1.00  0.00           H
ATOM   1748  CG1 ILE A 696      30.470  53.630  63.910  1.00  0.00           C
ATOM   1749 HG11 ILE A 696      29.700  53.380  64.670  1.00  0.00           H
ATOM   1750 HG12 ILE A 696      29.900  54.370  63.300  1.00  0.00           H
ATOM   1751  CD  ILE A 696      31.470  54.460  64.710  1.00  0.00           C
ATOM   1752  HD1 ILE A 696      30.900  55.200  65.310  1.00  0.00           H
ATOM   1753  HD2 ILE A 696      32.140  55.120  64.120  1.00  0.00           H
ATOM   1754  HD3 ILE A 696      32.060  53.990  65.530  1.00  0.00           H
ATOM   1755  C   ILE A 696      30.180  50.360  61.830  1.00  0.00           C
ATOM   1756  O   ILE A 696      30.030  50.350  60.570  1.00  0.00           O
ATOM   1757  N   GLY A 697      30.700  49.280  62.360  1.00  0.00           N
ATOM   1758  HN  GLY A 697      30.750  49.370  63.360  1.00  0.00           H
ATOM   1759  CA  GLY A 697      31.090  48.100  61.640  1.00  0.00           C
ATOM   1760  HA1 GLY A 697      31.350  47.340  62.380  1.00  0.00           H
ATOM   1761  HA2 GLY A 697      31.860  48.260  60.900  1.00  0.00           H
ATOM   1762  C   GLY A 697      29.990  47.420  61.000  1.00  0.00           C
ATOM   1763  O   GLY A 697      30.210  47.060  59.840  1.00  0.00           O
ATOM   1764  N   LEU A 698      28.810  47.140  61.600  1.00  0.00           N
ATOM   1765  HN  LEU A 698      28.630  47.230  62.570  1.00  0.00           H
ATOM   1766  CA  LEU A 698      27.710  46.510  60.880  1.00  0.00           C
ATOM   1767  HA  LEU A 698      27.980  45.740  60.190  1.00  0.00           H
ATOM   1768  CB  LEU A 698      26.700  45.950  61.910  1.00  0.00           C
ATOM   1769  HB1 LEU A 698      25.780  45.700  61.330  1.00  0.00           H
ATOM   1770  HB2 LEU A 698      26.340  46.730  62.620  1.00  0.00           H
ATOM   1771  CG  LEU A 698      27.230  44.790  62.730  1.00  0.00           C
ATOM   1772  HG  LEU A 698      28.140  45.030  63.320  1.00  0.00           H
ATOM   1773  CD1 LEU A 698      26.130  44.240  63.640  1.00  0.00           C
ATOM   1774 HD11 LEU A 698      26.550  43.500  64.350  1.00  0.00           H
ATOM   1775 HD12 LEU A 698      25.450  43.690  62.970  1.00  0.00           H
ATOM   1776 HD13 LEU A 698      25.710  45.020  64.330  1.00  0.00           H
ATOM   1777  CD2 LEU A 698      27.670  43.640  61.830  1.00  0.00           C
ATOM   1778 HD21 LEU A 698      28.620  43.810  61.280  1.00  0.00           H
ATOM   1779 HD22 LEU A 698      26.860  43.200  61.220  1.00  0.00           H
ATOM   1780 HD23 LEU A 698      27.840  42.750  62.460  1.00  0.00           H
ATOM   1781  C   LEU A 698      27.150  47.460  59.850  1.00  0.00           C
ATOM   1782  O   LEU A 698      26.900  47.090  58.670  1.00  0.00           O
ATOM   1783  N   TRP A 699      27.030  48.750  60.240  1.00  0.00           N
ATOM   1784  HN  TRP A 699      27.100  49.130  61.160  1.00  0.00           H
ATOM   1785  CA  TRP A 699      26.620  49.780  59.240  1.00  0.00           C
ATOM   1786  HA  TRP A 699      25.790  49.340  58.700  1.00  0.00           H
ATOM   1787  CB  TRP A 699      26.200  51.030  60.030  1.00  0.00           C
ATOM   1788  HB1 TRP A 699      25.950  51.850  59.330  1.00  0.00           H
ATOM   1789  HB2 TRP A 699      26.990  51.450  60.670  1.00  0.00           H
ATOM   1790  CG  TRP A 699      25.020  50.690  60.930  1.00  0.00           C
ATOM   1791  CD1 TRP A 699      24.140  49.610  60.970  1.00  0.00           C
ATOM   1792  HD1 TRP A 699      24.100  48.790  60.280  1.00  0.00           H
ATOM   1793  NE1 TRP A 699      23.180  49.870  61.910  1.00  0.00           N
ATOM   1794  HE1 TRP A 699      22.550  49.300  62.390  1.00  0.00           H
ATOM   1795  CE2 TRP A 699      23.380  51.050  62.480  1.00  0.00           C
ATOM   1796  CD2 TRP A 699      24.580  51.630  61.920  1.00  0.00           C
ATOM   1797  CE3 TRP A 699      24.990  52.880  62.270  1.00  0.00           C
ATOM   1798  HE3 TRP A 699      25.890  53.350  61.910  1.00  0.00           H
ATOM   1799  CZ3 TRP A 699      24.150  53.570  63.160  1.00  0.00           C
ATOM   1800  HZ3 TRP A 699      24.430  54.580  63.400  1.00  0.00           H
ATOM   1801  CZ2 TRP A 699      22.600  51.770  63.280  1.00  0.00           C
ATOM   1802  HZ2 TRP A 699      21.610  51.390  63.500  1.00  0.00           H
ATOM   1803  CH2 TRP A 699      22.990  53.040  63.690  1.00  0.00           C
ATOM   1804  HH2 TRP A 699      22.410  53.570  64.430  1.00  0.00           H
ATOM   1805  C   TRP A 699      27.520  49.970  58.010  1.00  0.00           C
ATOM   1806  O   TRP A 699      27.020  50.010  56.900  1.00  0.00           O
ATOM   1807  N   THR A 700      28.830  50.090  58.210  1.00  0.00           N
ATOM   1808  HN  THR A 700      29.270  50.050  59.100  1.00  0.00           H
ATOM   1809  CA  THR A 700      29.840  50.380  57.120  1.00  0.00           C
ATOM   1810  HA  THR A 700      29.440  51.110  56.430  1.00  0.00           H
ATOM   1811  CB  THR A 700      31.250  50.690  57.670  1.00  0.00           C
ATOM   1812  HB  THR A 700      31.490  50.010  58.510  1.00  0.00           H
ATOM   1813  OG1 THR A 700      31.470  52.060  58.170  1.00  0.00           O
ATOM   1814  HG1 THR A 700      32.330  51.890  58.560  1.00  0.00           H
ATOM   1815  CG2 THR A 700      32.360  50.470  56.580  1.00  0.00           C
ATOM   1816 HG21 THR A 700      33.290  51.000  56.830  1.00  0.00           H
ATOM   1817 HG22 THR A 700      31.970  50.860  55.600  1.00  0.00           H
ATOM   1818 HG23 THR A 700      32.510  49.400  56.360  1.00  0.00           H
ATOM   1819  C   THR A 700      29.950  49.160  56.220  1.00  0.00           C
ATOM   1820  O   THR A 700      29.960  49.180  55.010  1.00  0.00           O
ATOM   1821  N   SER A 701      30.020  47.930  56.880  1.00  0.00           N
ATOM   1822  HN  SER A 701      30.160  47.930  57.870  1.00  0.00           H
ATOM   1823  CA  SER A 701      30.030  46.660  56.200  1.00  0.00           C
ATOM   1824  HA  SER A 701      30.850  46.640  55.510  1.00  0.00           H
ATOM   1825  CB  SER A 701      30.290  45.440  57.090  1.00  0.00           C
ATOM   1826  HB1 SER A 701      31.210  45.650  57.670  1.00  0.00           H
ATOM   1827  HB2 SER A 701      30.460  44.470  56.570  1.00  0.00           H
ATOM   1828  OG  SER A 701      29.270  45.260  57.960  1.00  0.00           O
ATOM   1829  HG1 SER A 701      29.420  45.970  58.600  1.00  0.00           H
ATOM   1830  C   SER A 701      28.870  46.360  55.290  1.00  0.00           C
ATOM   1831  O   SER A 701      29.140  45.660  54.340  1.00  0.00           O
ATOM   1832  N   PHE A 702      27.670  46.970  55.480  1.00  0.00           N
ATOM   1833  HN  PHE A 702      27.350  47.360  56.340  1.00  0.00           H
ATOM   1834  CA  PHE A 702      26.610  46.780  54.550  1.00  0.00           C
ATOM   1835  HA  PHE A 702      26.540  45.750  54.190  1.00  0.00           H
ATOM   1836  CB  PHE A 702      25.360  47.140  55.420  1.00  0.00           C
ATOM   1837  HB1 PHE A 702      25.140  48.230  55.330  1.00  0.00           H
ATOM   1838  HB2 PHE A 702      25.600  47.010  56.490  1.00  0.00           H
ATOM   1839  CG  PHE A 702      24.190  46.240  54.960  1.00  0.00           C
ATOM   1840  CD1 PHE A 702      23.360  46.820  53.970  1.00  0.00           C
ATOM   1841  HD1 PHE A 702      23.540  47.860  53.740  1.00  0.00           H
ATOM   1842  CE1 PHE A 702      22.210  46.120  53.450  1.00  0.00           C
ATOM   1843  HE1 PHE A 702      21.580  46.710  52.800  1.00  0.00           H
ATOM   1844  CZ  PHE A 702      22.130  44.770  53.810  1.00  0.00           C
ATOM   1845  HZ  PHE A 702      21.360  44.140  53.390  1.00  0.00           H
ATOM   1846  CD2 PHE A 702      24.120  44.830  55.100  1.00  0.00           C
ATOM   1847  HD2 PHE A 702      24.980  44.360  55.550  1.00  0.00           H
ATOM   1848  CE2 PHE A 702      23.080  44.080  54.580  1.00  0.00           C
ATOM   1849  HE2 PHE A 702      23.120  43.050  54.900  1.00  0.00           H
ATOM   1850  C   PHE A 702      26.680  47.770  53.390  1.00  0.00           C
ATOM   1851  O   PHE A 702      26.580  47.370  52.210  1.00  0.00           O
ATOM   1852  N   LEU A 703      27.060  49.040  53.720  1.00  0.00           N
ATOM   1853  HN  LEU A 703      27.250  49.330  54.650  1.00  0.00           H
ATOM   1854  CA  LEU A 703      27.190  50.070  52.670  1.00  0.00           C
ATOM   1855  HA  LEU A 703      26.240  50.110  52.140  1.00  0.00           H
ATOM   1856  CB  LEU A 703      27.540  51.490  53.190  1.00  0.00           C
ATOM   1857  HB1 LEU A 703      27.650  52.180  52.330  1.00  0.00           H
ATOM   1858  HB2 LEU A 703      28.590  51.440  53.560  1.00  0.00           H
ATOM   1859  CG  LEU A 703      26.610  52.000  54.330  1.00  0.00           C
ATOM   1860  HG  LEU A 703      26.490  51.140  55.000  1.00  0.00           H
ATOM   1861  CD1 LEU A 703      27.170  53.170  55.230  1.00  0.00           C
ATOM   1862 HD11 LEU A 703      27.970  52.730  55.860  1.00  0.00           H
ATOM   1863 HD12 LEU A 703      26.380  53.710  55.800  1.00  0.00           H
ATOM   1864 HD13 LEU A 703      27.750  53.870  54.590  1.00  0.00           H
ATOM   1865  CD2 LEU A 703      25.160  52.290  53.790  1.00  0.00           C
ATOM   1866 HD21 LEU A 703      24.860  51.370  53.260  1.00  0.00           H
ATOM   1867 HD22 LEU A 703      25.150  53.160  53.110  1.00  0.00           H
ATOM   1868 HD23 LEU A 703      24.530  52.490  54.680  1.00  0.00           H
ATOM   1869  C   LEU A 703      28.220  49.540  51.610  1.00  0.00           C
ATOM   1870  O   LEU A 703      28.070  49.790  50.410  1.00  0.00           O
ATOM   1871  N   CYS A 704      29.290  48.800  51.960  1.00  0.00           N
ATOM   1872  HN  CYS A 704      29.550  48.700  52.910  1.00  0.00           H
ATOM   1873  CA  CYS A 704      30.170  48.160  50.950  1.00  0.00           C
ATOM   1874  HA  CYS A 704      30.720  48.920  50.430  1.00  0.00           H
ATOM   1875  CB  CYS A 704      31.280  47.410  51.800  1.00  0.00           C
ATOM   1876  HB1 CYS A 704      31.850  46.730  51.130  1.00  0.00           H
ATOM   1877  HB2 CYS A 704      30.790  46.800  52.580  1.00  0.00           H
ATOM   1878  SG  CYS A 704      32.490  48.440  52.740  1.00  0.00           S
ATOM   1879  HG1 CYS A 704      31.620  48.750  53.710  1.00  0.00           H
ATOM   1880  C   CYS A 704      29.520  47.260  49.910  1.00  0.00           C
ATOM   1881  O   CYS A 704      29.810  47.190  48.710  1.00  0.00           O
ATOM   1882  N   ILE A 705      28.480  46.490  50.360  1.00  0.00           N
ATOM   1883  HN  ILE A 705      28.170  46.480  51.310  1.00  0.00           H
ATOM   1884  CA  ILE A 705      27.650  45.620  49.560  1.00  0.00           C
ATOM   1885  HA  ILE A 705      28.340  45.060  48.960  1.00  0.00           H
ATOM   1886  CB  ILE A 705      26.770  44.650  50.250  1.00  0.00           C
ATOM   1887  HB  ILE A 705      25.910  45.260  50.570  1.00  0.00           H
ATOM   1888  CG2 ILE A 705      26.320  43.540  49.250  1.00  0.00           C
ATOM   1889 HG21 ILE A 705      25.820  44.000  48.370  1.00  0.00           H
ATOM   1890 HG22 ILE A 705      25.650  42.870  49.840  1.00  0.00           H
ATOM   1891 HG23 ILE A 705      27.260  43.030  48.960  1.00  0.00           H
ATOM   1892  CG1 ILE A 705      27.340  43.980  51.480  1.00  0.00           C
ATOM   1893 HG11 ILE A 705      26.510  43.320  51.830  1.00  0.00           H
ATOM   1894 HG12 ILE A 705      27.490  44.670  52.330  1.00  0.00           H
ATOM   1895  CD  ILE A 705      28.670  43.260  51.240  1.00  0.00           C
ATOM   1896  HD1 ILE A 705      29.370  43.880  50.650  1.00  0.00           H
ATOM   1897  HD2 ILE A 705      28.600  42.250  50.790  1.00  0.00           H
ATOM   1898  HD3 ILE A 705      29.140  43.100  52.220  1.00  0.00           H
ATOM   1899  C   ILE A 705      26.770  46.480  48.570  1.00  0.00           C
ATOM   1900  O   ILE A 705      26.560  46.100  47.430  1.00  0.00           O
ATOM   1901  N   VAL A 706      26.370  47.680  49.060  1.00  0.00           N
ATOM   1902  HN  VAL A 706      26.700  48.020  49.930  1.00  0.00           H
ATOM   1903  CA  VAL A 706      25.640  48.630  48.200  1.00  0.00           C
ATOM   1904  HA  VAL A 706      24.990  47.980  47.650  1.00  0.00           H
ATOM   1905  CB  VAL A 706      24.690  49.600  48.910  1.00  0.00           C
ATOM   1906  HB  VAL A 706      25.230  50.340  49.550  1.00  0.00           H
ATOM   1907  CG1 VAL A 706      23.810  50.410  47.900  1.00  0.00           C
ATOM   1908 HG11 VAL A 706      23.050  51.060  48.390  1.00  0.00           H
ATOM   1909 HG12 VAL A 706      23.290  49.730  47.190  1.00  0.00           H
ATOM   1910 HG13 VAL A 706      24.480  51.110  47.380  1.00  0.00           H
ATOM   1911  CG2 VAL A 706      23.790  48.770  49.830  1.00  0.00           C
ATOM   1912 HG21 VAL A 706      24.410  48.310  50.620  1.00  0.00           H
ATOM   1913 HG22 VAL A 706      23.280  47.900  49.340  1.00  0.00           H
ATOM   1914 HG23 VAL A 706      23.210  49.470  50.460  1.00  0.00           H
ATOM   1915  C   VAL A 706      26.590  49.280  47.180  1.00  0.00           C
ATOM   1916  O   VAL A 706      26.220  49.300  46.010  1.00  0.00           O
ATOM   1917  N   LEU A 707      27.830  49.730  47.610  1.00  0.00           N
ATOM   1918  HN  LEU A 707      28.100  49.670  48.570  1.00  0.00           H
ATOM   1919  CA  LEU A 707      28.880  50.120  46.680  1.00  0.00           C
ATOM   1920  HA  LEU A 707      28.440  50.970  46.170  1.00  0.00           H
ATOM   1921  CB  LEU A 707      30.150  50.580  47.440  1.00  0.00           C
ATOM   1922  HB1 LEU A 707      31.100  50.580  46.860  1.00  0.00           H
ATOM   1923  HB2 LEU A 707      30.280  49.840  48.250  1.00  0.00           H
ATOM   1924  CG  LEU A 707      30.010  51.960  48.110  1.00  0.00           C
ATOM   1925  HG  LEU A 707      28.980  52.200  48.480  1.00  0.00           H
ATOM   1926  CD1 LEU A 707      30.910  52.200  49.370  1.00  0.00           C
ATOM   1927 HD11 LEU A 707      30.930  53.280  49.680  1.00  0.00           H
ATOM   1928 HD12 LEU A 707      31.910  51.870  49.040  1.00  0.00           H
ATOM   1929 HD13 LEU A 707      30.620  51.650  50.300  1.00  0.00           H
ATOM   1930  CD2 LEU A 707      30.210  53.070  47.100  1.00  0.00           C
ATOM   1931 HD21 LEU A 707      29.490  53.050  46.250  1.00  0.00           H
ATOM   1932 HD22 LEU A 707      31.220  53.040  46.640  1.00  0.00           H
ATOM   1933 HD23 LEU A 707      30.080  53.970  47.720  1.00  0.00           H
ATOM   1934  C   LEU A 707      29.150  49.050  45.640  1.00  0.00           C
ATOM   1935  O   LEU A 707      29.270  49.350  44.430  1.00  0.00           O
ATOM   1936  N   VAL A 708      29.200  47.760  46.120  1.00  0.00           N
ATOM   1937  HN  VAL A 708      29.050  47.620  47.090  1.00  0.00           H
ATOM   1938  CA  VAL A 708      29.290  46.530  45.230  1.00  0.00           C
ATOM   1939  HA  VAL A 708      30.080  46.860  44.570  1.00  0.00           H
ATOM   1940  CB  VAL A 708      29.690  45.150  45.900  1.00  0.00           C
ATOM   1941  HB  VAL A 708      29.100  45.090  46.850  1.00  0.00           H
ATOM   1942  CG1 VAL A 708      29.500  43.870  45.130  1.00  0.00           C
ATOM   1943 HG11 VAL A 708      30.190  43.900  44.250  1.00  0.00           H
ATOM   1944 HG12 VAL A 708      28.460  43.650  44.850  1.00  0.00           H
ATOM   1945 HG13 VAL A 708      29.790  42.980  45.740  1.00  0.00           H
ATOM   1946  CG2 VAL A 708      31.150  45.330  46.140  1.00  0.00           C
ATOM   1947 HG21 VAL A 708      31.750  45.570  45.240  1.00  0.00           H
ATOM   1948 HG22 VAL A 708      31.540  44.410  46.600  1.00  0.00           H
ATOM   1949 HG23 VAL A 708      31.440  46.200  46.750  1.00  0.00           H
ATOM   1950  C   VAL A 708      28.120  46.340  44.200  1.00  0.00           C
ATOM   1951  O   VAL A 708      28.440  46.000  43.050  1.00  0.00           O
ATOM   1952  N   ALA A 709      26.840  46.590  44.580  1.00  0.00           N
ATOM   1953  HN  ALA A 709      26.630  46.830  45.520  1.00  0.00           H
ATOM   1954  CA  ALA A 709      25.620  46.490  43.770  1.00  0.00           C
ATOM   1955  HA  ALA A 709      25.680  45.580  43.180  1.00  0.00           H
ATOM   1956  CB  ALA A 709      24.580  46.440  44.880  1.00  0.00           C
ATOM   1957  HB1 ALA A 709      24.730  47.310  45.560  1.00  0.00           H
ATOM   1958  HB2 ALA A 709      24.620  45.460  45.400  1.00  0.00           H
ATOM   1959  HB3 ALA A 709      23.570  46.330  44.420  1.00  0.00           H
ATOM   1960  C   ALA A 709      25.500  47.720  42.850  1.00  0.00           C
ATOM   1961  O   ALA A 709      24.760  47.690  41.820  1.00  0.00           O
ATOM   1962  N   THR A 710      26.190  48.880  43.070  1.00  0.00           N
ATOM   1963  HN  THR A 710      26.730  48.900  43.910  1.00  0.00           H
ATOM   1964  CA  THR A 710      25.970  50.080  42.270  1.00  0.00           C
ATOM   1965  HA  THR A 710      25.240  49.830  41.510  1.00  0.00           H
ATOM   1966  CB  THR A 710      25.250  51.130  43.130  1.00  0.00           C
ATOM   1967  HB  THR A 710      24.530  50.580  43.770  1.00  0.00           H
ATOM   1968  OG1 THR A 710      24.490  52.000  42.350  1.00  0.00           O
ATOM   1969  HG1 THR A 710      23.840  51.390  41.980  1.00  0.00           H
ATOM   1970  CG2 THR A 710      26.200  51.990  44.030  1.00  0.00           C
ATOM   1971 HG21 THR A 710      25.630  52.410  44.880  1.00  0.00           H
ATOM   1972 HG22 THR A 710      26.730  52.850  43.560  1.00  0.00           H
ATOM   1973 HG23 THR A 710      27.010  51.310  44.370  1.00  0.00           H
ATOM   1974  C   THR A 710      27.190  50.470  41.500  1.00  0.00           C
ATOM   1975  O   THR A 710      27.380  51.600  40.970  1.00  0.00           O
ATOM   1976  N   ASP A 711      28.120  49.500  41.390  1.00  0.00           N
ATOM   1977  HN  ASP A 711      28.070  48.680  41.940  1.00  0.00           H
ATOM   1978  CA  ASP A 711      29.380  49.460  40.620  1.00  0.00           C
ATOM   1979  HA  ASP A 711      29.960  48.560  40.770  1.00  0.00           H
ATOM   1980  CB  ASP A 711      29.200  49.470  39.160  1.00  0.00           C
ATOM   1981  HB1 ASP A 711      30.200  49.540  38.670  1.00  0.00           H
ATOM   1982  HB2 ASP A 711      28.560  50.300  38.760  1.00  0.00           H
ATOM   1983  CG  ASP A 711      28.580  48.150  38.660  1.00  0.00           C
ATOM   1984  OD1 ASP A 711      28.490  47.210  39.430  1.00  0.00           O
ATOM   1985  OD2 ASP A 711      28.360  48.100  37.440  1.00  0.00           O
ATOM   1986  C   ASP A 711      30.350  50.630  41.110  1.00  0.00           C
ATOM   1987  O   ASP A 711      30.630  51.610  40.430  1.00  0.00           O
ATOM   1988  N   ALA A 712      30.980  50.450  42.310  1.00  0.00           N
ATOM   1989  HN  ALA A 712      30.540  49.790  42.910  1.00  0.00           H
ATOM   1990  CA  ALA A 712      32.050  51.300  42.850  1.00  0.00           C
ATOM   1991  HA  ALA A 712      31.680  52.310  43.010  1.00  0.00           H
ATOM   1992  CB  ALA A 712      32.470  50.800  44.250  1.00  0.00           C
ATOM   1993  HB1 ALA A 712      33.070  49.860  44.300  1.00  0.00           H
ATOM   1994  HB2 ALA A 712      31.570  50.720  44.890  1.00  0.00           H
ATOM   1995  HB3 ALA A 712      33.080  51.600  44.750  1.00  0.00           H
ATOM   1996  C   ALA A 712      33.260  51.460  41.950  1.00  0.00           C
ATOM   1997  O   ALA A 712      33.870  52.510  41.990  1.00  0.00           O
ATOM   1998  N   SER A 713      33.570  50.460  41.110  1.00  0.00           N
ATOM   1999  HN  SER A 713      33.070  49.610  41.210  1.00  0.00           H
ATOM   2000  CA  SER A 713      34.600  50.530  40.140  1.00  0.00           C
ATOM   2001  HA  SER A 713      35.560  50.650  40.610  1.00  0.00           H
ATOM   2002  CB  SER A 713      34.700  49.240  39.320  1.00  0.00           C
ATOM   2003  HB1 SER A 713      35.550  49.380  38.620  1.00  0.00           H
ATOM   2004  HB2 SER A 713      33.800  49.090  38.680  1.00  0.00           H
ATOM   2005  OG  SER A 713      35.010  48.080  40.050  1.00  0.00           O
ATOM   2006  HG1 SER A 713      34.200  47.720  40.410  1.00  0.00           H
ATOM   2007  C   SER A 713      34.620  51.760  39.210  1.00  0.00           C
ATOM   2008  O   SER A 713      35.650  52.300  38.950  1.00  0.00           O
ATOM   2009  N   SER A 714      33.450  52.320  38.840  1.00  0.00           N
ATOM   2010  HN  SER A 714      32.620  51.900  39.190  1.00  0.00           H
ATOM   2011  CA  SER A 714      33.400  53.540  37.990  1.00  0.00           C
ATOM   2012  HA  SER A 714      33.910  53.360  37.070  1.00  0.00           H
ATOM   2013  CB  SER A 714      31.880  53.800  37.720  1.00  0.00           C
ATOM   2014  HB1 SER A 714      31.620  54.710  37.130  1.00  0.00           H
ATOM   2015  HB2 SER A 714      31.340  53.850  38.690  1.00  0.00           H
ATOM   2016  OG  SER A 714      31.250  52.740  36.950  1.00  0.00           O
ATOM   2017  HG1 SER A 714      30.350  52.720  37.320  1.00  0.00           H
ATOM   2018  C   SER A 714      34.030  54.810  38.610  1.00  0.00           C
ATOM   2019  O   SER A 714      34.430  55.670  37.880  1.00  0.00           O
ATOM   2020  N   LEU A 715      34.120  54.890  39.920  1.00  0.00           N
ATOM   2021  HN  LEU A 715      33.820  54.090  40.440  1.00  0.00           H
ATOM   2022  CA  LEU A 715      34.480  56.110  40.600  1.00  0.00           C
ATOM   2023  HA  LEU A 715      34.170  57.000  40.070  1.00  0.00           H
ATOM   2024  CB  LEU A 715      33.820  56.250  42.000  1.00  0.00           C
ATOM   2025  HB1 LEU A 715      34.150  57.160  42.540  1.00  0.00           H
ATOM   2026  HB2 LEU A 715      34.080  55.430  42.700  1.00  0.00           H
ATOM   2027  CG  LEU A 715      32.260  56.410  41.960  1.00  0.00           C
ATOM   2028  HG  LEU A 715      31.860  55.480  41.490  1.00  0.00           H
ATOM   2029  CD1 LEU A 715      31.540  56.360  43.340  1.00  0.00           C
ATOM   2030 HD11 LEU A 715      31.730  55.360  43.800  1.00  0.00           H
ATOM   2031 HD12 LEU A 715      30.460  56.620  43.340  1.00  0.00           H
ATOM   2032 HD13 LEU A 715      32.040  57.150  43.950  1.00  0.00           H
ATOM   2033  CD2 LEU A 715      31.800  57.690  41.280  1.00  0.00           C
ATOM   2034 HD21 LEU A 715      32.420  58.500  41.740  1.00  0.00           H
ATOM   2035 HD22 LEU A 715      30.760  58.040  41.470  1.00  0.00           H
ATOM   2036 HD23 LEU A 715      32.010  57.730  40.190  1.00  0.00           H
ATOM   2037  C   LEU A 715      35.980  56.260  40.890  1.00  0.00           C
ATOM   2038  O   LEU A 715      36.600  57.320  40.870  1.00  0.00           O
ATOM   2039  N   VAL A 716      36.640  55.100  40.960  1.00  0.00           N
ATOM   2040  HN  VAL A 716      36.060  54.290  41.080  1.00  0.00           H
ATOM   2041  CA  VAL A 716      38.060  54.840  41.200  1.00  0.00           C
ATOM   2042  HA  VAL A 716      38.290  55.190  42.190  1.00  0.00           H
ATOM   2043  CB  VAL A 716      38.400  53.320  41.170  1.00  0.00           C
ATOM   2044  HB  VAL A 716      38.330  52.890  40.140  1.00  0.00           H
ATOM   2045  CG1 VAL A 716      39.880  53.080  41.700  1.00  0.00           C
ATOM   2046 HG11 VAL A 716      40.620  53.670  41.120  1.00  0.00           H
ATOM   2047 HG12 VAL A 716      40.170  52.010  41.620  1.00  0.00           H
ATOM   2048 HG13 VAL A 716      39.860  53.350  42.780  1.00  0.00           H
ATOM   2049  CG2 VAL A 716      37.520  52.590  42.130  1.00  0.00           C
ATOM   2050 HG21 VAL A 716      37.860  51.530  42.220  1.00  0.00           H
ATOM   2051 HG22 VAL A 716      36.450  52.500  41.840  1.00  0.00           H
ATOM   2052 HG23 VAL A 716      37.590  53.020  43.140  1.00  0.00           H
ATOM   2053  C   VAL A 716      38.940  55.530  40.180  1.00  0.00           C
ATOM   2054  O   VAL A 716      39.990  56.090  40.430  1.00  0.00           O
ATOM   2055  N   CYS A 717      38.380  55.610  38.910  1.00  0.00           N
ATOM   2056  HN  CYS A 717      37.540  55.090  38.750  1.00  0.00           H
ATOM   2057  CA  CYS A 717      38.930  56.230  37.700  1.00  0.00           C
ATOM   2058  HA  CYS A 717      39.910  55.790  37.590  1.00  0.00           H
ATOM   2059  CB  CYS A 717      38.080  56.150  36.410  1.00  0.00           C
ATOM   2060  HB1 CYS A 717      38.540  56.600  35.500  1.00  0.00           H
ATOM   2061  HB2 CYS A 717      37.150  56.740  36.540  1.00  0.00           H
ATOM   2062  SG  CYS A 717      37.510  54.400  36.090  1.00  0.00           S
ATOM   2063  HG1 CYS A 717      37.640  54.390  34.770  1.00  0.00           H
ATOM   2064  C   CYS A 717      39.100  57.740  37.920  1.00  0.00           C
ATOM   2065  O   CYS A 717      40.070  58.320  37.460  1.00  0.00           O
ATOM   2066  N   TYR A 718      38.240  58.420  38.550  1.00  0.00           N
ATOM   2067  HN  TYR A 718      37.390  58.090  38.960  1.00  0.00           H
ATOM   2068  CA  TYR A 718      38.250  59.830  38.800  1.00  0.00           C
ATOM   2069  HA  TYR A 718      38.610  60.290  37.890  1.00  0.00           H
ATOM   2070  CB  TYR A 718      36.830  60.420  39.200  1.00  0.00           C
ATOM   2071  HB1 TYR A 718      36.720  61.530  39.130  1.00  0.00           H
ATOM   2072  HB2 TYR A 718      36.560  60.070  40.220  1.00  0.00           H
ATOM   2073  CG  TYR A 718      35.760  60.020  38.230  1.00  0.00           C
ATOM   2074  CD1 TYR A 718      34.600  59.470  38.640  1.00  0.00           C
ATOM   2075  HD1 TYR A 718      34.480  59.280  39.690  1.00  0.00           H
ATOM   2076  CE1 TYR A 718      33.620  59.010  37.730  1.00  0.00           C
ATOM   2077  HE1 TYR A 718      32.760  58.500  38.150  1.00  0.00           H
ATOM   2078  CZ  TYR A 718      33.850  59.150  36.400  1.00  0.00           C
ATOM   2079  OH  TYR A 718      33.100  58.570  35.370  1.00  0.00           O
ATOM   2080  HH  TYR A 718      33.070  59.180  34.630  1.00  0.00           H
ATOM   2081  CD2 TYR A 718      35.980  60.160  36.770  1.00  0.00           C
ATOM   2082  HD2 TYR A 718      36.920  60.530  36.400  1.00  0.00           H
ATOM   2083  CE2 TYR A 718      34.990  59.770  35.850  1.00  0.00           C
ATOM   2084  HE2 TYR A 718      35.170  59.880  34.790  1.00  0.00           H
ATOM   2085  C   TYR A 718      39.200  60.200  39.920  1.00  0.00           C
ATOM   2086  O   TYR A 718      39.530  61.360  39.950  1.00  0.00           O
ATOM   2087  N   ILE A 719      39.700  59.200  40.700  1.00  0.00           N
ATOM   2088  HN  ILE A 719      39.450  58.240  40.720  1.00  0.00           H
ATOM   2089  CA  ILE A 719      40.580  59.510  41.790  1.00  0.00           C
ATOM   2090  HA  ILE A 719      40.080  60.180  42.470  1.00  0.00           H
ATOM   2091  CB  ILE A 719      40.780  58.270  42.710  1.00  0.00           C
ATOM   2092  HB  ILE A 719      41.250  57.400  42.210  1.00  0.00           H
ATOM   2093  CG2 ILE A 719      41.670  58.700  43.990  1.00  0.00           C
ATOM   2094 HG21 ILE A 719      41.220  59.570  44.510  1.00  0.00           H
ATOM   2095 HG22 ILE A 719      42.730  58.970  43.780  1.00  0.00           H
ATOM   2096 HG23 ILE A 719      41.720  57.990  44.840  1.00  0.00           H
ATOM   2097  CG1 ILE A 719      39.370  57.840  43.390  1.00  0.00           C
ATOM   2098 HG11 ILE A 719      38.640  57.690  42.570  1.00  0.00           H
ATOM   2099 HG12 ILE A 719      38.950  58.630  44.050  1.00  0.00           H
ATOM   2100  CD  ILE A 719      39.480  56.550  44.120  1.00  0.00           C
ATOM   2101  HD1 ILE A 719      39.940  55.800  43.440  1.00  0.00           H
ATOM   2102  HD2 ILE A 719      38.490  56.080  44.320  1.00  0.00           H
ATOM   2103  HD3 ILE A 719      39.940  56.550  45.130  1.00  0.00           H
ATOM   2104  C   ILE A 719      41.880  60.160  41.250  1.00  0.00           C
ATOM   2105  O   ILE A 719      42.420  61.220  41.630  1.00  0.00           O
ATOM   2106  N   THR A 720      42.380  59.560  40.130  1.00  0.00           N
ATOM   2107  HN  THR A 720      41.970  58.750  39.740  1.00  0.00           H
ATOM   2108  CA  THR A 720      43.570  60.110  39.330  1.00  0.00           C
ATOM   2109  HA  THR A 720      43.680  59.390  38.520  1.00  0.00           H
ATOM   2110  CB  THR A 720      43.370  61.370  38.540  1.00  0.00           C
ATOM   2111  HB  THR A 720      42.270  61.370  38.340  1.00  0.00           H
ATOM   2112  OG1 THR A 720      44.070  61.270  37.300  1.00  0.00           O
ATOM   2113  HG1 THR A 720      43.590  60.650  36.740  1.00  0.00           H
ATOM   2114  CG2 THR A 720      43.620  62.770  39.170  1.00  0.00           C
ATOM   2115 HG21 THR A 720      44.690  62.890  39.470  1.00  0.00           H
ATOM   2116 HG22 THR A 720      42.960  63.010  40.030  1.00  0.00           H
ATOM   2117 HG23 THR A 720      43.470  63.550  38.410  1.00  0.00           H
ATOM   2118  C   THR A 720      44.950  60.060  39.940  1.00  0.00           C
ATOM   2119  O   THR A 720      45.120  59.950  41.160  1.00  0.00           O
ATOM   2120  N   ARG A 721      45.980  59.950  39.030  1.00  0.00           N
ATOM   2121  HN  ARG A 721      45.790  60.010  38.060  1.00  0.00           H
ATOM   2122  CA  ARG A 721      47.370  59.670  39.430  1.00  0.00           C
ATOM   2123  HA  ARG A 721      47.370  58.810  40.080  1.00  0.00           H
ATOM   2124  CB  ARG A 721      48.270  59.240  38.170  1.00  0.00           C
ATOM   2125  HB1 ARG A 721      49.350  59.150  38.390  1.00  0.00           H
ATOM   2126  HB2 ARG A 721      47.990  59.770  37.240  1.00  0.00           H
ATOM   2127  CG  ARG A 721      47.980  57.770  37.660  1.00  0.00           C
ATOM   2128  HG1 ARG A 721      46.980  57.610  37.180  1.00  0.00           H
ATOM   2129  HG2 ARG A 721      48.070  57.090  38.530  1.00  0.00           H
ATOM   2130  CD  ARG A 721      49.010  57.400  36.540  1.00  0.00           C
ATOM   2131  HD1 ARG A 721      49.030  58.160  35.730  1.00  0.00           H
ATOM   2132  HD2 ARG A 721      48.730  56.450  36.050  1.00  0.00           H
ATOM   2133  NE  ARG A 721      50.260  57.290  37.330  1.00  0.00           N
ATOM   2134  HE  ARG A 721      50.210  57.520  38.310  1.00  0.00           H
ATOM   2135  CZ  ARG A 721      51.450  57.090  36.800  1.00  0.00           C
ATOM   2136  NH1 ARG A 721      51.770  57.120  35.590  1.00  0.00           N
ATOM   2137 HH11 ARG A 721      51.100  57.420  34.900  1.00  0.00           H
ATOM   2138 HH12 ARG A 721      52.750  57.190  35.400  1.00  0.00           H
ATOM   2139  NH2 ARG A 721      52.450  56.860  37.650  1.00  0.00           N
ATOM   2140 HH21 ARG A 721      52.370  57.190  38.600  1.00  0.00           H
ATOM   2141 HH22 ARG A 721      53.370  56.650  37.330  1.00  0.00           H
ATOM   2142  C   ARG A 721      47.930  60.750  40.270  1.00  0.00           C
ATOM   2143  O   ARG A 721      48.710  60.500  41.130  1.00  0.00           O
ATOM   2144  N   PHE A 722      47.520  62.090  40.040  1.00  0.00           N
ATOM   2145  HN  PHE A 722      47.180  62.230  39.110  1.00  0.00           H
ATOM   2146  CA  PHE A 722      47.920  63.270  40.870  1.00  0.00           C
ATOM   2147  HA  PHE A 722      49.000  63.350  40.760  1.00  0.00           H
ATOM   2148  CB  PHE A 722      47.220  64.500  40.310  1.00  0.00           C
ATOM   2149  HB1 PHE A 722      46.120  64.380  40.400  1.00  0.00           H
ATOM   2150  HB2 PHE A 722      47.370  64.550  39.210  1.00  0.00           H
ATOM   2151  CG  PHE A 722      47.660  65.820  40.960  1.00  0.00           C
ATOM   2152  CD1 PHE A 722      48.470  66.750  40.250  1.00  0.00           C
ATOM   2153  HD1 PHE A 722      48.810  66.550  39.240  1.00  0.00           H
ATOM   2154  CE1 PHE A 722      48.750  68.050  40.780  1.00  0.00           C
ATOM   2155  HE1 PHE A 722      49.470  68.640  40.250  1.00  0.00           H
ATOM   2156  CZ  PHE A 722      48.480  68.260  42.120  1.00  0.00           C
ATOM   2157  HZ  PHE A 722      48.860  69.170  42.580  1.00  0.00           H
ATOM   2158  CD2 PHE A 722      47.290  66.120  42.320  1.00  0.00           C
ATOM   2159  HD2 PHE A 722      46.730  65.370  42.850  1.00  0.00           H
ATOM   2160  CE2 PHE A 722      47.740  67.380  42.840  1.00  0.00           C
ATOM   2161  HE2 PHE A 722      47.500  67.510  43.890  1.00  0.00           H
ATOM   2162  C   PHE A 722      47.650  63.070  42.390  1.00  0.00           C
ATOM   2163  O   PHE A 722      48.630  63.190  43.170  1.00  0.00           O
ATOM   2164  N   THR A 723      46.440  62.800  42.810  1.00  0.00           N
ATOM   2165  HN  THR A 723      45.700  62.550  42.180  1.00  0.00           H
ATOM   2166  CA  THR A 723      45.880  62.580  44.130  1.00  0.00           C
ATOM   2167  HA  THR A 723      46.020  63.500  44.680  1.00  0.00           H
ATOM   2168  CB  THR A 723      44.430  62.290  43.990  1.00  0.00           C
ATOM   2169  HB  THR A 723      44.360  61.300  43.490  1.00  0.00           H
ATOM   2170  OG1 THR A 723      43.730  63.200  43.190  1.00  0.00           O
ATOM   2171  HG1 THR A 723      43.090  62.680  42.690  1.00  0.00           H
ATOM   2172  CG2 THR A 723      43.590  62.120  45.260  1.00  0.00           C
ATOM   2173 HG21 THR A 723      44.000  61.410  46.000  1.00  0.00           H
ATOM   2174 HG22 THR A 723      42.500  62.010  45.070  1.00  0.00           H
ATOM   2175 HG23 THR A 723      43.600  63.130  45.710  1.00  0.00           H
ATOM   2176  C   THR A 723      46.530  61.400  44.820  1.00  0.00           C
ATOM   2177  O   THR A 723      47.020  61.440  45.980  1.00  0.00           O
ATOM   2178  N   GLU A 724      46.730  60.290  44.000  1.00  0.00           N
ATOM   2179  HN  GLU A 724      46.600  60.310  43.010  1.00  0.00           H
ATOM   2180  CA  GLU A 724      47.390  59.100  44.490  1.00  0.00           C
ATOM   2181  HA  GLU A 724      46.950  58.640  45.360  1.00  0.00           H
ATOM   2182  CB  GLU A 724      47.350  58.010  43.360  1.00  0.00           C
ATOM   2183  HB1 GLU A 724      47.730  58.420  42.400  1.00  0.00           H
ATOM   2184  HB2 GLU A 724      46.280  57.750  43.260  1.00  0.00           H
ATOM   2185  CG  GLU A 724      48.070  56.630  43.470  1.00  0.00           C
ATOM   2186  HG1 GLU A 724      47.520  55.820  43.990  1.00  0.00           H
ATOM   2187  HG2 GLU A 724      49.020  56.660  44.040  1.00  0.00           H
ATOM   2188  CD  GLU A 724      48.370  56.140  42.050  1.00  0.00           C
ATOM   2189  OE1 GLU A 724      47.510  55.980  41.180  1.00  0.00           O
ATOM   2190  OE2 GLU A 724      49.610  55.990  41.870  1.00  0.00           O
ATOM   2191  C   GLU A 724      48.940  59.380  44.770  1.00  0.00           C
ATOM   2192  O   GLU A 724      49.510  58.960  45.760  1.00  0.00           O
ATOM   2193  N   GLU A 725      49.580  60.120  43.890  1.00  0.00           N
ATOM   2194  HN  GLU A 725      49.080  60.450  43.100  1.00  0.00           H
ATOM   2195  CA  GLU A 725      50.990  60.620  44.050  1.00  0.00           C
ATOM   2196  HA  GLU A 725      51.600  59.740  44.160  1.00  0.00           H
ATOM   2197  CB  GLU A 725      51.480  61.340  42.800  1.00  0.00           C
ATOM   2198  HB1 GLU A 725      50.830  62.230  42.620  1.00  0.00           H
ATOM   2199  HB2 GLU A 725      51.170  60.710  41.940  1.00  0.00           H
ATOM   2200  CG  GLU A 725      52.870  61.870  42.780  1.00  0.00           C
ATOM   2201  HG1 GLU A 725      53.670  61.100  42.800  1.00  0.00           H
ATOM   2202  HG2 GLU A 725      52.960  62.520  43.660  1.00  0.00           H
ATOM   2203  CD  GLU A 725      52.960  62.610  41.460  1.00  0.00           C
ATOM   2204  OE1 GLU A 725      52.860  63.900  41.470  1.00  0.00           O
ATOM   2205  OE2 GLU A 725      53.160  61.880  40.480  1.00  0.00           O
ATOM   2206  C   GLU A 725      51.250  61.390  45.360  1.00  0.00           C
ATOM   2207  O   GLU A 725      52.020  60.990  46.230  1.00  0.00           O
ATOM   2208  N   ALA A 726      50.500  62.470  45.560  1.00  0.00           N
ATOM   2209  HN  ALA A 726      49.830  62.760  44.880  1.00  0.00           H
ATOM   2210  CA  ALA A 726      50.590  63.220  46.760  1.00  0.00           C
ATOM   2211  HA  ALA A 726      51.640  63.470  46.830  1.00  0.00           H
ATOM   2212  CB  ALA A 726      50.010  64.630  46.560  1.00  0.00           C
ATOM   2213  HB1 ALA A 726      49.720  65.040  47.550  1.00  0.00           H
ATOM   2214  HB2 ALA A 726      49.110  64.530  45.930  1.00  0.00           H
ATOM   2215  HB3 ALA A 726      50.750  65.370  46.190  1.00  0.00           H
ATOM   2216  C   ALA A 726      50.130  62.580  48.020  1.00  0.00           C
ATOM   2217  O   ALA A 726      50.720  62.740  49.130  1.00  0.00           O
ATOM   2218  N   PHE A 727      49.110  61.720  47.990  1.00  0.00           N
ATOM   2219  HN  PHE A 727      48.730  61.540  47.090  1.00  0.00           H
ATOM   2220  CA  PHE A 727      48.720  60.820  49.050  1.00  0.00           C
ATOM   2221  HA  PHE A 727      48.510  61.460  49.900  1.00  0.00           H
ATOM   2222  CB  PHE A 727      47.380  60.140  48.650  1.00  0.00           C
ATOM   2223  HB1 PHE A 727      47.660  59.280  48.010  1.00  0.00           H
ATOM   2224  HB2 PHE A 727      46.710  60.780  48.050  1.00  0.00           H
ATOM   2225  CG  PHE A 727      46.590  59.540  49.790  1.00  0.00           C
ATOM   2226  CD1 PHE A 727      46.870  58.250  50.350  1.00  0.00           C
ATOM   2227  HD1 PHE A 727      47.820  57.810  50.100  1.00  0.00           H
ATOM   2228  CE1 PHE A 727      45.990  57.700  51.370  1.00  0.00           C
ATOM   2229  HE1 PHE A 727      46.300  56.770  51.800  1.00  0.00           H
ATOM   2230  CZ  PHE A 727      44.780  58.400  51.780  1.00  0.00           C
ATOM   2231  HZ  PHE A 727      44.170  57.980  52.570  1.00  0.00           H
ATOM   2232  CD2 PHE A 727      45.380  60.150  50.200  1.00  0.00           C
ATOM   2233  HD2 PHE A 727      45.140  61.100  49.720  1.00  0.00           H
ATOM   2234  CE2 PHE A 727      44.510  59.580  51.120  1.00  0.00           C
ATOM   2235  HE2 PHE A 727      43.600  60.130  51.350  1.00  0.00           H
ATOM   2236  C   PHE A 727      49.810  59.860  49.490  1.00  0.00           C
ATOM   2237  O   PHE A 727      50.300  59.860  50.630  1.00  0.00           O
ATOM   2238  N   ALA A 728      50.320  59.090  48.520  1.00  0.00           N
ATOM   2239  HN  ALA A 728      50.000  59.160  47.580  1.00  0.00           H
ATOM   2240  CA  ALA A 728      51.470  58.160  48.750  1.00  0.00           C
ATOM   2241  HA  ALA A 728      51.130  57.430  49.470  1.00  0.00           H
ATOM   2242  CB  ALA A 728      51.820  57.280  47.550  1.00  0.00           C
ATOM   2243  HB1 ALA A 728      52.600  56.520  47.800  1.00  0.00           H
ATOM   2244  HB2 ALA A 728      52.160  57.800  46.620  1.00  0.00           H
ATOM   2245  HB3 ALA A 728      50.890  56.690  47.400  1.00  0.00           H
ATOM   2246  C   ALA A 728      52.810  58.860  49.220  1.00  0.00           C
ATOM   2247  O   ALA A 728      53.530  58.400  50.090  1.00  0.00           O
ATOM   2248  N   ALA A 729      53.140  60.030  48.670  1.00  0.00           N
ATOM   2249  HN  ALA A 729      52.580  60.350  47.900  1.00  0.00           H
ATOM   2250  CA  ALA A 729      54.310  60.790  49.110  1.00  0.00           C
ATOM   2251  HA  ALA A 729      55.260  60.280  49.040  1.00  0.00           H
ATOM   2252  CB  ALA A 729      54.440  62.090  48.320  1.00  0.00           C
ATOM   2253  HB1 ALA A 729      53.610  62.790  48.080  1.00  0.00           H
ATOM   2254  HB2 ALA A 729      54.800  61.820  47.300  1.00  0.00           H
ATOM   2255  HB3 ALA A 729      55.360  62.580  48.730  1.00  0.00           H
ATOM   2256  C   ALA A 729      54.170  61.190  50.570  1.00  0.00           C
ATOM   2257  O   ALA A 729      55.190  61.060  51.260  1.00  0.00           O
ATOM   2258  N   LEU A 730      53.000  61.610  51.010  1.00  0.00           N
ATOM   2259  HN  LEU A 730      52.270  61.610  50.330  1.00  0.00           H
ATOM   2260  CA  LEU A 730      52.720  62.000  52.420  1.00  0.00           C
ATOM   2261  HA  LEU A 730      53.450  62.760  52.650  1.00  0.00           H
ATOM   2262  CB  LEU A 730      51.390  62.700  52.630  1.00  0.00           C
ATOM   2263  HB1 LEU A 730      50.570  61.980  52.400  1.00  0.00           H
ATOM   2264  HB2 LEU A 730      51.330  63.490  51.860  1.00  0.00           H
ATOM   2265  CG  LEU A 730      51.150  63.250  54.010  1.00  0.00           C
ATOM   2266  HG  LEU A 730      51.300  62.470  54.790  1.00  0.00           H
ATOM   2267  CD1 LEU A 730      52.010  64.530  54.340  1.00  0.00           C
ATOM   2268 HD11 LEU A 730      51.680  65.080  55.250  1.00  0.00           H
ATOM   2269 HD12 LEU A 730      52.140  65.210  53.480  1.00  0.00           H
ATOM   2270 HD13 LEU A 730      53.000  64.130  54.650  1.00  0.00           H
ATOM   2271  CD2 LEU A 730      49.650  63.650  54.120  1.00  0.00           C
ATOM   2272 HD21 LEU A 730      49.400  64.050  55.130  1.00  0.00           H
ATOM   2273 HD22 LEU A 730      49.010  62.760  54.030  1.00  0.00           H
ATOM   2274 HD23 LEU A 730      49.450  64.450  53.370  1.00  0.00           H
ATOM   2275  C   LEU A 730      52.810  60.870  53.340  1.00  0.00           C
ATOM   2276  O   LEU A 730      53.520  60.920  54.290  1.00  0.00           O
ATOM   2277  N   ILE A 731      52.260  59.640  53.030  1.00  0.00           N
ATOM   2278  HN  ILE A 731      51.850  59.500  52.140  1.00  0.00           H
ATOM   2279  CA  ILE A 731      52.520  58.480  53.850  1.00  0.00           C
ATOM   2280  HA  ILE A 731      52.260  58.770  54.860  1.00  0.00           H
ATOM   2281  CB  ILE A 731      51.720  57.200  53.630  1.00  0.00           C
ATOM   2282  HB  ILE A 731      51.760  56.520  54.510  1.00  0.00           H
ATOM   2283  CG2 ILE A 731      50.250  57.660  53.580  1.00  0.00           C
ATOM   2284 HG21 ILE A 731      49.850  58.180  54.480  1.00  0.00           H
ATOM   2285 HG22 ILE A 731      49.660  56.720  53.620  1.00  0.00           H
ATOM   2286 HG23 ILE A 731      50.010  58.290  52.690  1.00  0.00           H
ATOM   2287  CG1 ILE A 731      52.110  56.430  52.350  1.00  0.00           C
ATOM   2288 HG11 ILE A 731      53.120  55.990  52.240  1.00  0.00           H
ATOM   2289 HG12 ILE A 731      51.880  57.140  51.530  1.00  0.00           H
ATOM   2290  CD  ILE A 731      51.290  55.180  51.920  1.00  0.00           C
ATOM   2291  HD1 ILE A 731      51.490  54.410  52.690  1.00  0.00           H
ATOM   2292  HD2 ILE A 731      51.680  54.850  50.940  1.00  0.00           H
ATOM   2293  HD3 ILE A 731      50.240  55.460  51.720  1.00  0.00           H
ATOM   2294  C   ILE A 731      53.990  58.140  53.920  1.00  0.00           C
ATOM   2295  O   ILE A 731      54.500  57.710  54.930  1.00  0.00           O
ATOM   2296  N   CYS A 732      54.770  58.180  52.860  1.00  0.00           N
ATOM   2297  HN  CYS A 732      54.310  58.400  52.010  1.00  0.00           H
ATOM   2298  CA  CYS A 732      56.200  57.970  52.890  1.00  0.00           C
ATOM   2299  HA  CYS A 732      56.370  56.980  53.280  1.00  0.00           H
ATOM   2300  CB  CYS A 732      56.850  58.060  51.500  1.00  0.00           C
ATOM   2301  HB1 CYS A 732      57.950  57.950  51.530  1.00  0.00           H
ATOM   2302  HB2 CYS A 732      56.730  59.110  51.150  1.00  0.00           H
ATOM   2303  SG  CYS A 732      56.230  56.780  50.360  1.00  0.00           S
ATOM   2304  HG1 CYS A 732      55.100  57.450  50.180  1.00  0.00           H
ATOM   2305  C   CYS A 732      56.910  58.840  53.880  1.00  0.00           C
ATOM   2306  O   CYS A 732      57.670  58.360  54.680  1.00  0.00           O
ATOM   2307  N   ILE A 733      56.580  60.130  53.920  1.00  0.00           N
ATOM   2308  HN  ILE A 733      55.910  60.400  53.240  1.00  0.00           H
ATOM   2309  CA  ILE A 733      57.130  61.020  54.970  1.00  0.00           C
ATOM   2310  HA  ILE A 733      58.210  60.900  55.040  1.00  0.00           H
ATOM   2311  CB  ILE A 733      57.010  62.520  54.550  1.00  0.00           C
ATOM   2312  HB  ILE A 733      55.930  62.740  54.430  1.00  0.00           H
ATOM   2313  CG2 ILE A 733      57.580  63.560  55.580  1.00  0.00           C
ATOM   2314 HG21 ILE A 733      57.170  63.330  56.590  1.00  0.00           H
ATOM   2315 HG22 ILE A 733      57.320  64.600  55.300  1.00  0.00           H
ATOM   2316 HG23 ILE A 733      58.680  63.650  55.710  1.00  0.00           H
ATOM   2317  CG1 ILE A 733      57.570  62.800  53.170  1.00  0.00           C
ATOM   2318 HG11 ILE A 733      57.530  63.890  52.950  1.00  0.00           H
ATOM   2319 HG12 ILE A 733      56.940  62.350  52.370  1.00  0.00           H
ATOM   2320  CD  ILE A 733      59.050  62.450  53.080  1.00  0.00           C
ATOM   2321  HD1 ILE A 733      59.120  61.370  52.850  1.00  0.00           H
ATOM   2322  HD2 ILE A 733      59.490  62.760  54.050  1.00  0.00           H
ATOM   2323  HD3 ILE A 733      59.560  63.070  52.310  1.00  0.00           H
ATOM   2324  C   ILE A 733      56.700  60.780  56.390  1.00  0.00           C
ATOM   2325  O   ILE A 733      57.410  60.780  57.370  1.00  0.00           O
ATOM   2326  N   ILE A 734      55.430  60.440  56.530  1.00  0.00           N
ATOM   2327  HN  ILE A 734      54.770  60.660  55.810  1.00  0.00           H
ATOM   2328  CA  ILE A 734      54.930  60.130  57.900  1.00  0.00           C
ATOM   2329  HA  ILE A 734      55.200  60.880  58.630  1.00  0.00           H
ATOM   2330  CB  ILE A 734      53.430  60.150  58.000  1.00  0.00           C
ATOM   2331  HB  ILE A 734      52.930  59.530  57.230  1.00  0.00           H
ATOM   2332  CG2 ILE A 734      52.940  59.550  59.430  1.00  0.00           C
ATOM   2333 HG21 ILE A 734      53.330  58.530  59.630  1.00  0.00           H
ATOM   2334 HG22 ILE A 734      51.830  59.490  59.410  1.00  0.00           H
ATOM   2335 HG23 ILE A 734      53.220  60.330  60.160  1.00  0.00           H
ATOM   2336  CG1 ILE A 734      52.870  61.620  57.700  1.00  0.00           C
ATOM   2337 HG11 ILE A 734      53.230  61.950  56.710  1.00  0.00           H
ATOM   2338 HG12 ILE A 734      53.280  62.240  58.520  1.00  0.00           H
ATOM   2339  CD  ILE A 734      51.330  61.760  57.770  1.00  0.00           C
ATOM   2340  HD1 ILE A 734      50.960  61.460  58.790  1.00  0.00           H
ATOM   2341  HD2 ILE A 734      50.780  61.290  56.930  1.00  0.00           H
ATOM   2342  HD3 ILE A 734      51.120  62.840  57.560  1.00  0.00           H
ATOM   2343  C   ILE A 734      55.540  58.820  58.380  1.00  0.00           C
ATOM   2344  O   ILE A 734      55.980  58.800  59.490  1.00  0.00           O
ATOM   2345  N   PHE A 735      55.700  57.820  57.500  1.00  0.00           N
ATOM   2346  HN  PHE A 735      55.190  57.770  56.650  1.00  0.00           H
ATOM   2347  CA  PHE A 735      56.460  56.660  57.870  1.00  0.00           C
ATOM   2348  HA  PHE A 735      56.070  56.410  58.840  1.00  0.00           H
ATOM   2349  CB  PHE A 735      56.220  55.470  56.880  1.00  0.00           C
ATOM   2350  HB1 PHE A 735      56.960  54.730  57.240  1.00  0.00           H
ATOM   2351  HB2 PHE A 735      56.640  55.810  55.910  1.00  0.00           H
ATOM   2352  CG  PHE A 735      54.830  54.940  56.840  1.00  0.00           C
ATOM   2353  CD1 PHE A 735      54.240  54.490  55.600  1.00  0.00           C
ATOM   2354  HD1 PHE A 735      54.760  54.660  54.660  1.00  0.00           H
ATOM   2355  CE1 PHE A 735      52.960  53.860  55.580  1.00  0.00           C
ATOM   2356  HE1 PHE A 735      52.420  53.570  54.690  1.00  0.00           H
ATOM   2357  CZ  PHE A 735      52.250  53.730  56.800  1.00  0.00           C
ATOM   2358  HZ  PHE A 735      51.270  53.280  56.770  1.00  0.00           H
ATOM   2359  CD2 PHE A 735      54.130  54.720  58.010  1.00  0.00           C
ATOM   2360  HD2 PHE A 735      54.510  55.100  58.940  1.00  0.00           H
ATOM   2361  CE2 PHE A 735      52.880  54.200  58.000  1.00  0.00           C
ATOM   2362  HE2 PHE A 735      52.310  53.990  58.910  1.00  0.00           H
ATOM   2363  C   PHE A 735      57.960  56.840  58.210  1.00  0.00           C
ATOM   2364  O   PHE A 735      58.350  56.240  59.210  1.00  0.00           O
ATOM   2365  N   ILE A 736      58.680  57.590  57.370  1.00  0.00           N
ATOM   2366  HN  ILE A 736      58.270  57.960  56.540  1.00  0.00           H
ATOM   2367  CA  ILE A 736      60.030  57.970  57.680  1.00  0.00           C
ATOM   2368  HA  ILE A 736      60.570  57.040  57.650  1.00  0.00           H
ATOM   2369  CB  ILE A 736      60.580  58.690  56.450  1.00  0.00           C
ATOM   2370  HB  ILE A 736      59.870  59.510  56.170  1.00  0.00           H
ATOM   2371  CG2 ILE A 736      62.000  59.230  56.760  1.00  0.00           C
ATOM   2372 HG21 ILE A 736      62.860  58.530  56.610  1.00  0.00           H
ATOM   2373 HG22 ILE A 736      62.110  59.590  57.800  1.00  0.00           H
ATOM   2374 HG23 ILE A 736      62.300  60.070  56.090  1.00  0.00           H
ATOM   2375  CG1 ILE A 736      60.660  57.740  55.180  1.00  0.00           C
ATOM   2376 HG11 ILE A 736      59.730  57.160  55.030  1.00  0.00           H
ATOM   2377 HG12 ILE A 736      61.440  56.980  55.440  1.00  0.00           H
ATOM   2378  CD  ILE A 736      61.040  58.400  53.890  1.00  0.00           C
ATOM   2379  HD1 ILE A 736      62.000  58.920  54.100  1.00  0.00           H
ATOM   2380  HD2 ILE A 736      60.250  59.080  53.500  1.00  0.00           H
ATOM   2381  HD3 ILE A 736      61.240  57.630  53.120  1.00  0.00           H
ATOM   2382  C   ILE A 736      60.250  58.760  58.960  1.00  0.00           C
ATOM   2383  O   ILE A 736      61.090  58.420  59.800  1.00  0.00           O
ATOM   2384  N   TYR A 737      59.410  59.780  59.220  1.00  0.00           N
ATOM   2385  HN  TYR A 737      58.690  60.020  58.570  1.00  0.00           H
ATOM   2386  CA  TYR A 737      59.360  60.560  60.490  1.00  0.00           C
ATOM   2387  HA  TYR A 737      60.360  60.900  60.700  1.00  0.00           H
ATOM   2388  CB  TYR A 737      58.450  61.780  60.230  1.00  0.00           C
ATOM   2389  HB1 TYR A 737      57.390  61.430  60.200  1.00  0.00           H
ATOM   2390  HB2 TYR A 737      58.730  62.140  59.230  1.00  0.00           H
ATOM   2391  CG  TYR A 737      58.630  62.930  61.130  1.00  0.00           C
ATOM   2392  CD1 TYR A 737      58.020  62.860  62.400  1.00  0.00           C
ATOM   2393  HD1 TYR A 737      57.570  61.950  62.750  1.00  0.00           H
ATOM   2394  CE1 TYR A 737      58.210  63.970  63.280  1.00  0.00           C
ATOM   2395  HE1 TYR A 737      57.710  63.930  64.240  1.00  0.00           H
ATOM   2396  CZ  TYR A 737      58.850  65.160  62.860  1.00  0.00           C
ATOM   2397  OH  TYR A 737      59.070  66.270  63.710  1.00  0.00           O
ATOM   2398  HH  TYR A 737      58.930  65.950  64.600  1.00  0.00           H
ATOM   2399  CD2 TYR A 737      59.080  64.220  60.690  1.00  0.00           C
ATOM   2400  HD2 TYR A 737      59.520  64.290  59.710  1.00  0.00           H
ATOM   2401  CE2 TYR A 737      59.240  65.320  61.570  1.00  0.00           C
ATOM   2402  HE2 TYR A 737      59.590  66.290  61.230  1.00  0.00           H
ATOM   2403  C   TYR A 737      58.940  59.720  61.750  1.00  0.00           C
ATOM   2404  O   TYR A 737      59.410  59.930  62.860  1.00  0.00           O
ATOM   2405  N   GLU A 738      58.010  58.680  61.570  1.00  0.00           N
ATOM   2406  HN  GLU A 738      57.500  58.600  60.720  1.00  0.00           H
ATOM   2407  CA  GLU A 738      57.570  57.730  62.580  1.00  0.00           C
ATOM   2408  HA  GLU A 738      57.270  58.270  63.450  1.00  0.00           H
ATOM   2409  CB  GLU A 738      56.290  57.040  62.070  1.00  0.00           C
ATOM   2410  HB1 GLU A 738      56.400  56.690  61.020  1.00  0.00           H
ATOM   2411  HB2 GLU A 738      55.520  57.830  61.960  1.00  0.00           H
ATOM   2412  CG  GLU A 738      55.780  55.950  62.950  1.00  0.00           C
ATOM   2413  HG1 GLU A 738      56.520  55.190  63.260  1.00  0.00           H
ATOM   2414  HG2 GLU A 738      54.960  55.470  62.380  1.00  0.00           H
ATOM   2415  CD  GLU A 738      55.010  56.470  64.200  1.00  0.00           C
ATOM   2416  OE1 GLU A 738      53.830  56.900  64.120  1.00  0.00           O
ATOM   2417  OE2 GLU A 738      55.560  56.210  65.350  1.00  0.00           O
ATOM   2418  C   GLU A 738      58.660  56.840  63.010  1.00  0.00           C
ATOM   2419  O   GLU A 738      58.780  56.500  64.220  1.00  0.00           O
ATOM   2420  N   ALA A 739      59.400  56.340  62.020  1.00  0.00           N
ATOM   2421  HN  ALA A 739      59.410  56.720  61.090  1.00  0.00           H
ATOM   2422  CA  ALA A 739      60.620  55.590  62.310  1.00  0.00           C
ATOM   2423  HA  ALA A 739      60.300  54.870  63.050  1.00  0.00           H
ATOM   2424  CB  ALA A 739      61.320  55.030  61.100  1.00  0.00           C
ATOM   2425  HB1 ALA A 739      62.120  54.310  61.400  1.00  0.00           H
ATOM   2426  HB2 ALA A 739      61.730  55.830  60.440  1.00  0.00           H
ATOM   2427  HB3 ALA A 739      60.620  54.430  60.490  1.00  0.00           H
ATOM   2428  C   ALA A 739      61.660  56.350  63.110  1.00  0.00           C
ATOM   2429  O   ALA A 739      62.300  55.940  64.070  1.00  0.00           O
ATOM   2430  N   LEU A 740      61.890  57.620  62.710  1.00  0.00           N
ATOM   2431  HN  LEU A 740      61.430  57.830  61.850  1.00  0.00           H
ATOM   2432  CA  LEU A 740      62.810  58.470  63.430  1.00  0.00           C
ATOM   2433  HA  LEU A 740      63.750  57.960  63.560  1.00  0.00           H
ATOM   2434  CB  LEU A 740      63.190  59.790  62.680  1.00  0.00           C
ATOM   2435  HB1 LEU A 740      63.780  60.540  63.250  1.00  0.00           H
ATOM   2436  HB2 LEU A 740      62.260  60.370  62.460  1.00  0.00           H
ATOM   2437  CG  LEU A 740      63.880  59.600  61.280  1.00  0.00           C
ATOM   2438  HG  LEU A 740      63.350  58.910  60.600  1.00  0.00           H
ATOM   2439  CD1 LEU A 740      63.790  60.960  60.570  1.00  0.00           C
ATOM   2440 HD11 LEU A 740      64.330  61.720  61.170  1.00  0.00           H
ATOM   2441 HD12 LEU A 740      62.750  61.300  60.400  1.00  0.00           H
ATOM   2442 HD13 LEU A 740      64.220  60.790  59.560  1.00  0.00           H
ATOM   2443  CD2 LEU A 740      65.270  59.030  61.410  1.00  0.00           C
ATOM   2444 HD21 LEU A 740      65.860  58.930  60.470  1.00  0.00           H
ATOM   2445 HD22 LEU A 740      65.050  58.000  61.760  1.00  0.00           H
ATOM   2446 HD23 LEU A 740      65.970  59.430  62.170  1.00  0.00           H
ATOM   2447  C   LEU A 740      62.360  58.910  64.840  1.00  0.00           C
ATOM   2448  O   LEU A 740      63.080  58.870  65.810  1.00  0.00           O
ATOM   2449  N   GLU A 741      61.110  59.300  65.070  1.00  0.00           N
ATOM   2450  HN  GLU A 741      60.610  59.470  64.220  1.00  0.00           H
ATOM   2451  CA  GLU A 741      60.390  59.650  66.270  1.00  0.00           C
ATOM   2452  HA  GLU A 741      60.920  60.540  66.590  1.00  0.00           H
ATOM   2453  CB  GLU A 741      58.920  59.890  65.940  1.00  0.00           C
ATOM   2454  HB1 GLU A 741      58.530  58.940  65.520  1.00  0.00           H
ATOM   2455  HB2 GLU A 741      58.870  60.660  65.140  1.00  0.00           H
ATOM   2456  CG  GLU A 741      58.070  60.360  67.160  1.00  0.00           C
ATOM   2457  HG1 GLU A 741      58.320  61.370  67.530  1.00  0.00           H
ATOM   2458  HG2 GLU A 741      58.280  59.650  68.000  1.00  0.00           H
ATOM   2459  CD  GLU A 741      56.610  60.330  66.820  1.00  0.00           C
ATOM   2460  OE1 GLU A 741      56.260  61.150  65.960  1.00  0.00           O
ATOM   2461  OE2 GLU A 741      55.860  59.550  67.450  1.00  0.00           O
ATOM   2462  C   GLU A 741      60.610  58.620  67.390  1.00  0.00           C
ATOM   2463  O   GLU A 741      60.980  59.040  68.490  1.00  0.00           O
ATOM   2464  N   LYS A 742      60.450  57.330  67.100  1.00  0.00           N
ATOM   2465  HN  LYS A 742      60.100  57.070  66.200  1.00  0.00           H
ATOM   2466  CA  LYS A 742      60.490  56.330  68.190  1.00  0.00           C
ATOM   2467  HA  LYS A 742      60.270  56.810  69.130  1.00  0.00           H
ATOM   2468  CB  LYS A 742      59.570  55.130  67.920  1.00  0.00           C
ATOM   2469  HB1 LYS A 742      59.580  54.500  68.830  1.00  0.00           H
ATOM   2470  HB2 LYS A 742      59.980  54.550  67.060  1.00  0.00           H
ATOM   2471  CG  LYS A 742      58.070  55.540  67.760  1.00  0.00           C
ATOM   2472  HG1 LYS A 742      57.460  54.600  67.710  1.00  0.00           H
ATOM   2473  HG2 LYS A 742      57.840  56.090  66.820  1.00  0.00           H
ATOM   2474  CD  LYS A 742      57.560  56.390  68.860  1.00  0.00           C
ATOM   2475  HD1 LYS A 742      57.780  57.460  68.700  1.00  0.00           H
ATOM   2476  HD2 LYS A 742      58.020  56.090  69.820  1.00  0.00           H
ATOM   2477  CE  LYS A 742      56.060  56.400  69.070  1.00  0.00           C
ATOM   2478  HE1 LYS A 742      55.780  56.970  69.990  1.00  0.00           H
ATOM   2479  HE2 LYS A 742      55.840  55.310  69.090  1.00  0.00           H
ATOM   2480  NZ  LYS A 742      55.330  57.020  67.940  1.00  0.00           N
ATOM   2481  HZ1 LYS A 742      55.440  56.570  67.020  1.00  0.00           H
ATOM   2482  HZ2 LYS A 742      55.560  58.020  67.780  1.00  0.00           H
ATOM   2483  HZ3 LYS A 742      54.310  57.020  68.100  1.00  0.00           H
ATOM   2484  C   LYS A 742      61.980  55.910  68.330  1.00  0.00           C
ATOM   2485  O   LYS A 742      62.370  55.430  69.380  1.00  0.00           O
ATOM   2486  N   LEU A 743      62.920  56.140  67.360  1.00  0.00           N
ATOM   2487  HN  LEU A 743      62.540  56.500  66.510  1.00  0.00           H
ATOM   2488  CA  LEU A 743      64.370  56.040  67.520  1.00  0.00           C
ATOM   2489  HA  LEU A 743      64.600  55.110  68.020  1.00  0.00           H
ATOM   2490  CB  LEU A 743      65.080  56.090  66.220  1.00  0.00           C
ATOM   2491  HB1 LEU A 743      64.910  57.120  65.830  1.00  0.00           H
ATOM   2492  HB2 LEU A 743      64.640  55.300  65.560  1.00  0.00           H
ATOM   2493  CG  LEU A 743      66.610  55.830  66.310  1.00  0.00           C
ATOM   2494  HG  LEU A 743      66.990  56.430  67.160  1.00  0.00           H
ATOM   2495  CD1 LEU A 743      67.000  54.360  66.640  1.00  0.00           C
ATOM   2496 HD11 LEU A 743      66.710  54.170  67.690  1.00  0.00           H
ATOM   2497 HD12 LEU A 743      68.050  54.170  66.340  1.00  0.00           H
ATOM   2498 HD13 LEU A 743      66.370  53.750  65.950  1.00  0.00           H
ATOM   2499  CD2 LEU A 743      67.210  56.340  65.000  1.00  0.00           C
ATOM   2500 HD21 LEU A 743      68.280  56.100  64.880  1.00  0.00           H
ATOM   2501 HD22 LEU A 743      67.290  57.450  65.010  1.00  0.00           H
ATOM   2502 HD23 LEU A 743      66.670  55.960  64.110  1.00  0.00           H
ATOM   2503  C   LEU A 743      64.850  57.130  68.520  1.00  0.00           C
ATOM   2504  O   LEU A 743      65.680  56.900  69.350  1.00  0.00           O
ATOM   2505  N   PHE A 744      64.190  58.300  68.430  1.00  0.00           N
ATOM   2506  HN  PHE A 744      63.720  58.530  67.580  1.00  0.00           H
ATOM   2507  CA  PHE A 744      64.330  59.300  69.460  1.00  0.00           C
ATOM   2508  HA  PHE A 744      65.380  59.490  69.600  1.00  0.00           H
ATOM   2509  CB  PHE A 744      63.760  60.710  68.950  1.00  0.00           C
ATOM   2510  HB1 PHE A 744      62.670  60.740  69.200  1.00  0.00           H
ATOM   2511  HB2 PHE A 744      63.860  60.750  67.860  1.00  0.00           H
ATOM   2512  CG  PHE A 744      64.390  61.950  69.690  1.00  0.00           C
ATOM   2513  CD1 PHE A 744      64.990  62.910  68.870  1.00  0.00           C
ATOM   2514  HD1 PHE A 744      65.010  62.650  67.820  1.00  0.00           H
ATOM   2515  CE1 PHE A 744      65.390  64.120  69.400  1.00  0.00           C
ATOM   2516  HE1 PHE A 744      65.800  64.880  68.740  1.00  0.00           H
ATOM   2517  CZ  PHE A 744      65.210  64.300  70.800  1.00  0.00           C
ATOM   2518  HZ  PHE A 744      65.580  65.210  71.230  1.00  0.00           H
ATOM   2519  CD2 PHE A 744      64.200  62.170  71.070  1.00  0.00           C
ATOM   2520  HD2 PHE A 744      63.700  61.520  71.780  1.00  0.00           H
ATOM   2521  CE2 PHE A 744      64.640  63.350  71.660  1.00  0.00           C
ATOM   2522  HE2 PHE A 744      64.490  63.540  72.700  1.00  0.00           H
ATOM   2523  C   PHE A 744      63.890  58.930  70.830  1.00  0.00           C
ATOM   2524  O   PHE A 744      64.490  59.250  71.830  1.00  0.00           O
ATOM   2525  N   ASP A 745      62.670  58.370  71.010  1.00  0.00           N
ATOM   2526  HN  ASP A 745      62.130  58.380  70.170  1.00  0.00           H
ATOM   2527  CA  ASP A 745      62.130  57.860  72.210  1.00  0.00           C
ATOM   2528  HA  ASP A 745      62.050  58.750  72.810  1.00  0.00           H
ATOM   2529  CB  ASP A 745      60.720  57.290  71.930  1.00  0.00           C
ATOM   2530  HB1 ASP A 745      60.700  56.510  71.160  1.00  0.00           H
ATOM   2531  HB2 ASP A 745      60.150  58.150  71.510  1.00  0.00           H
ATOM   2532  CG  ASP A 745      59.840  56.990  73.130  1.00  0.00           C
ATOM   2533  OD1 ASP A 745      59.000  56.050  72.930  1.00  0.00           O
ATOM   2534  OD2 ASP A 745      59.850  57.660  74.150  1.00  0.00           O
ATOM   2535  C   ASP A 745      63.060  56.820  72.890  1.00  0.00           C
ATOM   2536  O   ASP A 745      63.330  56.940  74.070  1.00  0.00           O
ATOM   2537  N   LEU A 746      63.570  55.810  72.210  1.00  0.00           N
ATOM   2538  HN  LEU A 746      63.050  55.670  71.360  1.00  0.00           H
ATOM   2539  CA  LEU A 746      64.670  54.870  72.490  1.00  0.00           C
ATOM   2540  HA  LEU A 746      64.380  54.310  73.360  1.00  0.00           H
ATOM   2541  CB  LEU A 746      64.970  53.920  71.310  1.00  0.00           C
ATOM   2542  HB1 LEU A 746      65.890  53.330  71.490  1.00  0.00           H
ATOM   2543  HB2 LEU A 746      65.280  54.510  70.420  1.00  0.00           H
ATOM   2544  CG  LEU A 746      63.890  52.960  70.930  1.00  0.00           C
ATOM   2545  HG  LEU A 746      63.040  53.630  70.660  1.00  0.00           H
ATOM   2546  CD1 LEU A 746      64.300  52.200  69.650  1.00  0.00           C
ATOM   2547 HD11 LEU A 746      64.440  52.960  68.850  1.00  0.00           H
ATOM   2548 HD12 LEU A 746      63.510  51.520  69.270  1.00  0.00           H
ATOM   2549 HD13 LEU A 746      65.260  51.670  69.810  1.00  0.00           H
ATOM   2550  CD2 LEU A 746      63.650  51.920  72.020  1.00  0.00           C
ATOM   2551 HD21 LEU A 746      62.810  51.240  71.750  1.00  0.00           H
ATOM   2552 HD22 LEU A 746      63.250  52.480  72.900  1.00  0.00           H
ATOM   2553 HD23 LEU A 746      64.550  51.320  72.290  1.00  0.00           H
ATOM   2554  C   LEU A 746      65.960  55.610  72.900  1.00  0.00           C
ATOM   2555  O   LEU A 746      66.720  55.270  73.780  1.00  0.00           O
ATOM   2556  N   GLY A 747      66.240  56.790  72.230  1.00  0.00           N
ATOM   2557  HN  GLY A 747      65.690  56.880  71.410  1.00  0.00           H
ATOM   2558  CA  GLY A 747      67.280  57.820  72.540  1.00  0.00           C
ATOM   2559  HA1 GLY A 747      67.150  58.560  71.760  1.00  0.00           H
ATOM   2560  HA2 GLY A 747      68.250  57.370  72.430  1.00  0.00           H
ATOM   2561  C   GLY A 747      67.100  58.440  73.910  1.00  0.00           C
ATOM   2562  O   GLY A 747      67.980  58.400  74.730  1.00  0.00           O
ATOM   2563  N   GLU A 748      65.950  59.030  74.250  1.00  0.00           N
ATOM   2564  HN  GLU A 748      65.190  58.980  73.610  1.00  0.00           H
ATOM   2565  CA  GLU A 748      65.610  59.620  75.570  1.00  0.00           C
ATOM   2566  HA  GLU A 748      66.370  60.340  75.870  1.00  0.00           H
ATOM   2567  CB  GLU A 748      64.220  60.320  75.480  1.00  0.00           C
ATOM   2568  HB1 GLU A 748      63.630  60.140  76.410  1.00  0.00           H
ATOM   2569  HB2 GLU A 748      63.630  59.700  74.770  1.00  0.00           H
ATOM   2570  CG  GLU A 748      64.210  61.860  75.060  1.00  0.00           C
ATOM   2571  HG1 GLU A 748      64.500  61.960  73.990  1.00  0.00           H
ATOM   2572  HG2 GLU A 748      64.910  62.430  75.710  1.00  0.00           H
ATOM   2573  CD  GLU A 748      62.780  62.400  75.220  1.00  0.00           C
ATOM   2574  OE1 GLU A 748      62.470  63.040  76.230  1.00  0.00           O
ATOM   2575  OE2 GLU A 748      62.000  62.170  74.280  1.00  0.00           O
ATOM   2576  C   GLU A 748      65.520  58.600  76.710  1.00  0.00           C
ATOM   2577  O   GLU A 748      65.890  58.920  77.840  1.00  0.00           O
ATOM   2578  N   THR A 749      64.930  57.390  76.450  1.00  0.00           N
ATOM   2579  HN  THR A 749      64.840  57.230  75.470  1.00  0.00           H
ATOM   2580  CA  THR A 749      64.510  56.340  77.380  1.00  0.00           C
ATOM   2581  HA  THR A 749      64.110  56.800  78.270  1.00  0.00           H
ATOM   2582  CB  THR A 749      63.550  55.330  76.630  1.00  0.00           C
ATOM   2583  HB  THR A 749      63.980  54.770  75.760  1.00  0.00           H
ATOM   2584  OG1 THR A 749      62.370  56.000  76.330  1.00  0.00           O
ATOM   2585  HG1 THR A 749      62.520  56.490  75.520  1.00  0.00           H
ATOM   2586  CG2 THR A 749      63.060  54.300  77.650  1.00  0.00           C
ATOM   2587 HG21 THR A 749      62.520  54.790  78.480  1.00  0.00           H
ATOM   2588 HG22 THR A 749      63.860  53.610  78.030  1.00  0.00           H
ATOM   2589 HG23 THR A 749      62.230  53.730  77.190  1.00  0.00           H
ATOM   2590  C   THR A 749      65.710  55.590  78.000  1.00  0.00           C
ATOM   2591  O   THR A 749      65.590  55.010  79.060  1.00  0.00           O
ATOM   2592  N   TYR A 750      66.870  55.470  77.310  1.00  0.00           N
ATOM   2593  HN  TYR A 750      67.040  56.040  76.510  1.00  0.00           H
ATOM   2594  CA  TYR A 750      68.020  54.800  77.800  1.00  0.00           C
ATOM   2595  HA  TYR A 750      67.860  54.520  78.830  1.00  0.00           H
ATOM   2596  CB  TYR A 750      68.360  53.500  77.020  1.00  0.00           C
ATOM   2597  HB1 TYR A 750      69.150  52.990  77.600  1.00  0.00           H
ATOM   2598  HB2 TYR A 750      68.750  53.570  75.980  1.00  0.00           H
ATOM   2599  CG  TYR A 750      67.180  52.560  77.030  1.00  0.00           C
ATOM   2600  CD1 TYR A 750      67.000  51.560  78.020  1.00  0.00           C
ATOM   2601  HD1 TYR A 750      67.660  51.550  78.870  1.00  0.00           H
ATOM   2602  CE1 TYR A 750      65.870  50.770  78.080  1.00  0.00           C
ATOM   2603  HE1 TYR A 750      65.730  50.140  78.950  1.00  0.00           H
ATOM   2604  CZ  TYR A 750      64.910  50.880  77.120  1.00  0.00           C
ATOM   2605  OH  TYR A 750      63.920  49.910  77.190  1.00  0.00           O
ATOM   2606  HH  TYR A 750      63.310  50.020  76.460  1.00  0.00           H
ATOM   2607  CD2 TYR A 750      66.220  52.580  76.000  1.00  0.00           C
ATOM   2608  HD2 TYR A 750      66.280  53.210  75.120  1.00  0.00           H
ATOM   2609  CE2 TYR A 750      65.030  51.780  76.030  1.00  0.00           C
ATOM   2610  HE2 TYR A 750      64.400  51.860  75.160  1.00  0.00           H
ATOM   2611  C   TYR A 750      69.290  55.700  77.680  1.00  0.00           C
ATOM   2612  O   TYR A 750      69.210  56.730  77.000  1.00  0.00           O
ATOM   2613  N   ALA A 751      70.410  55.310  78.370  1.00  0.00           N
ATOM   2614  HN  ALA A 751      70.230  54.640  79.100  1.00  0.00           H
ATOM   2615  CA  ALA A 751      71.600  55.990  78.620  1.00  0.00           C
ATOM   2616  HA  ALA A 751      71.480  56.980  78.230  1.00  0.00           H
ATOM   2617  CB  ALA A 751      71.880  55.970  80.180  1.00  0.00           C
ATOM   2618  HB1 ALA A 751      71.640  54.980  80.630  1.00  0.00           H
ATOM   2619  HB2 ALA A 751      71.200  56.690  80.680  1.00  0.00           H
ATOM   2620  HB3 ALA A 751      72.940  56.230  80.390  1.00  0.00           H
ATOM   2621  C   ALA A 751      72.720  55.230  77.920  1.00  0.00           C
ATOM   2622  O   ALA A 751      73.150  55.630  76.830  1.00  0.00           O
ATOM   2623  N   ASP A 752      73.140  54.060  78.450  1.00  0.00           N
ATOM   2624  HN  ASP A 752      72.650  53.720  79.250  1.00  0.00           H
ATOM   2625  CA  ASP A 752      74.190  53.220  77.930  1.00  0.00           C
ATOM   2626  HA  ASP A 752      75.070  53.850  77.860  1.00  0.00           H
ATOM   2627  CB  ASP A 752      74.350  51.950  78.810  1.00  0.00           C
ATOM   2628  HB1 ASP A 752      75.160  51.300  78.420  1.00  0.00           H
ATOM   2629  HB2 ASP A 752      73.350  51.500  78.850  1.00  0.00           H
ATOM   2630  CG  ASP A 752      74.750  52.410  80.190  1.00  0.00           C
ATOM   2631  OD1 ASP A 752      74.600  51.580  81.120  1.00  0.00           O
ATOM   2632  OD2 ASP A 752      75.410  53.490  80.370  1.00  0.00           O
ATOM   2633  C   ASP A 752      73.940  52.710  76.480  1.00  0.00           C
ATOM   2634  O   ASP A 752      74.750  53.010  75.570  1.00  0.00           O
ATOM   2635  N   VAL A 753      72.750  52.140  76.230  1.00  0.00           N
ATOM   2636  HN  VAL A 753      72.040  52.090  76.920  1.00  0.00           H
ATOM   2637  CA  VAL A 753      72.390  51.420  74.930  1.00  0.00           C
ATOM   2638  HA  VAL A 753      73.300  51.040  74.500  1.00  0.00           H
ATOM   2639  CB  VAL A 753      71.330  50.260  75.130  1.00  0.00           C
ATOM   2640  HB  VAL A 753      71.690  49.680  76.000  1.00  0.00           H
ATOM   2641  CG1 VAL A 753      70.030  50.840  75.650  1.00  0.00           C
ATOM   2642 HG11 VAL A 753      69.470  51.490  74.930  1.00  0.00           H
ATOM   2643 HG12 VAL A 753      70.190  51.440  76.570  1.00  0.00           H
ATOM   2644 HG13 VAL A 753      69.290  50.110  76.030  1.00  0.00           H
ATOM   2645  CG2 VAL A 753      71.050  49.360  73.950  1.00  0.00           C
ATOM   2646 HG21 VAL A 753      71.950  49.140  73.330  1.00  0.00           H
ATOM   2647 HG22 VAL A 753      70.200  49.760  73.350  1.00  0.00           H
ATOM   2648 HG23 VAL A 753      70.660  48.420  74.380  1.00  0.00           H
ATOM   2649  C   VAL A 753      71.920  52.370  73.840  1.00  0.00           C
ATOM   2650  O   VAL A 753      71.610  51.950  72.750  1.00  0.00           O
ATOM   2651  N   LEU A 754      71.930  53.720  74.000  1.00  0.00           N
ATOM   2652  HN  LEU A 754      72.220  54.020  74.890  1.00  0.00           H
ATOM   2653  CA  LEU A 754      71.680  54.700  73.090  1.00  0.00           C
ATOM   2654  HA  LEU A 754      70.670  54.530  72.760  1.00  0.00           H
ATOM   2655  CB  LEU A 754      71.830  56.100  73.830  1.00  0.00           C
ATOM   2656  HB1 LEU A 754      72.890  56.450  73.830  1.00  0.00           H
ATOM   2657  HB2 LEU A 754      71.530  55.760  74.840  1.00  0.00           H
ATOM   2658  CG  LEU A 754      71.040  57.360  73.440  1.00  0.00           C
ATOM   2659  HG  LEU A 754      69.960  57.150  73.640  1.00  0.00           H
ATOM   2660  CD1 LEU A 754      71.700  58.410  74.430  1.00  0.00           C
ATOM   2661 HD11 LEU A 754      71.450  58.240  75.500  1.00  0.00           H
ATOM   2662 HD12 LEU A 754      71.260  59.400  74.210  1.00  0.00           H
ATOM   2663 HD13 LEU A 754      72.790  58.480  74.240  1.00  0.00           H
ATOM   2664  CD2 LEU A 754      71.330  57.750  71.970  1.00  0.00           C
ATOM   2665 HD21 LEU A 754      70.630  58.490  71.550  1.00  0.00           H
ATOM   2666 HD22 LEU A 754      71.240  56.840  71.330  1.00  0.00           H
ATOM   2667 HD23 LEU A 754      72.340  58.220  71.870  1.00  0.00           H
ATOM   2668  C   LEU A 754      72.600  54.570  71.830  1.00  0.00           C
ATOM   2669  O   LEU A 754      72.180  54.370  70.750  1.00  0.00           O
ATOM   2670  N   PHE A 755      73.930  54.520  72.050  1.00  0.00           N
ATOM   2671  HN  PHE A 755      74.420  54.640  72.900  1.00  0.00           H
ATOM   2672  CA  PHE A 755      74.780  54.390  70.870  1.00  0.00           C
ATOM   2673  HA  PHE A 755      74.600  55.160  70.130  1.00  0.00           H
ATOM   2674  CB  PHE A 755      76.250  54.490  71.390  1.00  0.00           C
ATOM   2675  HB1 PHE A 755      76.330  53.660  72.120  1.00  0.00           H
ATOM   2676  HB2 PHE A 755      76.460  55.470  71.860  1.00  0.00           H
ATOM   2677  CG  PHE A 755      77.340  54.370  70.330  1.00  0.00           C
ATOM   2678  CD1 PHE A 755      77.230  54.980  69.060  1.00  0.00           C
ATOM   2679  HD1 PHE A 755      76.410  55.640  68.800  1.00  0.00           H
ATOM   2680  CE1 PHE A 755      78.300  54.810  68.150  1.00  0.00           C
ATOM   2681  HE1 PHE A 755      78.220  55.270  67.170  1.00  0.00           H
ATOM   2682  CZ  PHE A 755      79.370  54.020  68.440  1.00  0.00           C
ATOM   2683  HZ  PHE A 755      80.170  53.890  67.720  1.00  0.00           H
ATOM   2684  CD2 PHE A 755      78.470  53.600  70.590  1.00  0.00           C
ATOM   2685  HD2 PHE A 755      78.450  53.100  71.550  1.00  0.00           H
ATOM   2686  CE2 PHE A 755      79.510  53.420  69.660  1.00  0.00           C
ATOM   2687  HE2 PHE A 755      80.340  52.770  69.880  1.00  0.00           H
ATOM   2688  C   PHE A 755      74.560  53.040  70.040  1.00  0.00           C
ATOM   2689  O   PHE A 755      74.440  53.160  68.800  1.00  0.00           O
ATOM   2690  N   TRP A 756      74.450  51.820  70.650  1.00  0.00           N
ATOM   2691  HN  TRP A 756      74.680  51.770  71.610  1.00  0.00           H
ATOM   2692  CA  TRP A 756      74.080  50.590  70.000  1.00  0.00           C
ATOM   2693  HA  TRP A 756      74.780  50.460  69.190  1.00  0.00           H
ATOM   2694  CB  TRP A 756      74.270  49.410  70.950  1.00  0.00           C
ATOM   2695  HB1 TRP A 756      73.600  49.650  71.790  1.00  0.00           H
ATOM   2696  HB2 TRP A 756      75.310  49.400  71.340  1.00  0.00           H
ATOM   2697  CG  TRP A 756      74.010  48.030  70.400  1.00  0.00           C
ATOM   2698  CD1 TRP A 756      72.850  47.320  70.480  1.00  0.00           C
ATOM   2699  HD1 TRP A 756      71.960  47.630  71.020  1.00  0.00           H
ATOM   2700  NE1 TRP A 756      72.980  46.040  69.890  1.00  0.00           N
ATOM   2701  HE1 TRP A 756      72.450  45.240  70.030  1.00  0.00           H
ATOM   2702  CE2 TRP A 756      74.230  45.950  69.340  1.00  0.00           C
ATOM   2703  CD2 TRP A 756      74.900  47.210  69.610  1.00  0.00           C
ATOM   2704  CE3 TRP A 756      76.210  47.400  68.950  1.00  0.00           C
ATOM   2705  HE3 TRP A 756      76.760  48.320  69.060  1.00  0.00           H
ATOM   2706  CZ3 TRP A 756      76.790  46.260  68.450  1.00  0.00           C
ATOM   2707  HZ3 TRP A 756      77.820  46.300  68.100  1.00  0.00           H
ATOM   2708  CZ2 TRP A 756      74.800  44.970  68.600  1.00  0.00           C
ATOM   2709  HZ2 TRP A 756      74.340  44.030  68.330  1.00  0.00           H
ATOM   2710  CH2 TRP A 756      76.060  45.120  68.140  1.00  0.00           C
ATOM   2711  HH2 TRP A 756      76.440  44.320  67.520  1.00  0.00           H
ATOM   2712  C   TRP A 756      72.750  50.550  69.370  1.00  0.00           C
ATOM   2713  O   TRP A 756      72.610  50.070  68.220  1.00  0.00           O
ATOM   2714  N   CYS A 757      71.680  51.220  69.920  1.00  0.00           N
ATOM   2715  HN  CYS A 757      71.730  51.610  70.830  1.00  0.00           H
ATOM   2716  CA  CYS A 757      70.430  51.500  69.200  1.00  0.00           C
ATOM   2717  HA  CYS A 757      70.000  50.550  68.910  1.00  0.00           H
ATOM   2718  CB  CYS A 757      69.400  52.290  70.090  1.00  0.00           C
ATOM   2719  HB1 CYS A 757      68.580  52.640  69.430  1.00  0.00           H
ATOM   2720  HB2 CYS A 757      69.860  53.230  70.460  1.00  0.00           H
ATOM   2721  SG  CYS A 757      68.710  51.340  71.490  1.00  0.00           S
ATOM   2722  HG1 CYS A 757      69.680  51.560  72.360  1.00  0.00           H
ATOM   2723  C   CYS A 757      70.630  52.220  67.880  1.00  0.00           C
ATOM   2724  O   CYS A 757      70.160  51.750  66.890  1.00  0.00           O
ATOM   2725  N   VAL A 758      71.490  53.280  67.910  1.00  0.00           N
ATOM   2726  HN  VAL A 758      72.050  53.400  68.730  1.00  0.00           H
ATOM   2727  CA  VAL A 758      71.820  54.180  66.750  1.00  0.00           C
ATOM   2728  HA  VAL A 758      70.900  54.460  66.270  1.00  0.00           H
ATOM   2729  CB  VAL A 758      72.510  55.470  67.160  1.00  0.00           C
ATOM   2730  HB  VAL A 758      73.340  55.190  67.830  1.00  0.00           H
ATOM   2731  CG1 VAL A 758      73.070  56.220  66.040  1.00  0.00           C
ATOM   2732 HG11 VAL A 758      73.580  57.080  66.520  1.00  0.00           H
ATOM   2733 HG12 VAL A 758      72.270  56.760  65.500  1.00  0.00           H
ATOM   2734 HG13 VAL A 758      73.860  55.690  65.470  1.00  0.00           H
ATOM   2735  CG2 VAL A 758      71.550  56.370  68.000  1.00  0.00           C
ATOM   2736 HG21 VAL A 758      71.440  55.970  69.020  1.00  0.00           H
ATOM   2737 HG22 VAL A 758      70.560  56.480  67.500  1.00  0.00           H
ATOM   2738 HG23 VAL A 758      72.140  57.310  68.120  1.00  0.00           H
ATOM   2739  C   VAL A 758      72.640  53.360  65.740  1.00  0.00           C
ATOM   2740  O   VAL A 758      72.510  53.470  64.530  1.00  0.00           O
ATOM   2741  N   ILE A 759      73.470  52.400  66.250  1.00  0.00           N
ATOM   2742  HN  ILE A 759      73.680  52.410  67.220  1.00  0.00           H
ATOM   2743  CA  ILE A 759      74.250  51.370  65.460  1.00  0.00           C
ATOM   2744  HA  ILE A 759      74.630  51.980  64.650  1.00  0.00           H
ATOM   2745  CB  ILE A 759      75.490  50.790  66.170  1.00  0.00           C
ATOM   2746  HB  ILE A 759      75.050  50.340  67.090  1.00  0.00           H
ATOM   2747  CG2 ILE A 759      76.090  49.630  65.290  1.00  0.00           C
ATOM   2748 HG21 ILE A 759      76.160  49.810  64.190  1.00  0.00           H
ATOM   2749 HG22 ILE A 759      75.450  48.740  65.410  1.00  0.00           H
ATOM   2750 HG23 ILE A 759      77.080  49.240  65.590  1.00  0.00           H
ATOM   2751  CG1 ILE A 759      76.610  51.840  66.530  1.00  0.00           C
ATOM   2752 HG11 ILE A 759      77.380  51.340  67.150  1.00  0.00           H
ATOM   2753 HG12 ILE A 759      76.260  52.620  67.230  1.00  0.00           H
ATOM   2754  CD  ILE A 759      77.210  52.560  65.370  1.00  0.00           C
ATOM   2755  HD1 ILE A 759      76.580  53.360  64.950  1.00  0.00           H
ATOM   2756  HD2 ILE A 759      77.490  51.940  64.480  1.00  0.00           H
ATOM   2757  HD3 ILE A 759      78.110  53.070  65.770  1.00  0.00           H
ATOM   2758  C   ILE A 759      73.410  50.290  64.710  1.00  0.00           C
ATOM   2759  O   ILE A 759      73.600  50.110  63.500  1.00  0.00           O
ATOM   2760  N   LEU A 760      72.510  49.660  65.340  1.00  0.00           N
ATOM   2761  HN  LEU A 760      72.350  49.880  66.300  1.00  0.00           H
ATOM   2762  CA  LEU A 760      71.660  48.680  64.760  1.00  0.00           C
ATOM   2763  HA  LEU A 760      72.200  47.850  64.360  1.00  0.00           H
ATOM   2764  CB  LEU A 760      70.740  47.980  65.880  1.00  0.00           C
ATOM   2765  HB1 LEU A 760      69.950  47.440  65.340  1.00  0.00           H
ATOM   2766  HB2 LEU A 760      70.350  48.800  66.520  1.00  0.00           H
ATOM   2767  CG  LEU A 760      71.480  47.060  66.870  1.00  0.00           C
ATOM   2768  HG  LEU A 760      72.290  47.600  67.410  1.00  0.00           H
ATOM   2769  CD1 LEU A 760      70.580  46.410  67.920  1.00  0.00           C
ATOM   2770 HD11 LEU A 760      69.630  46.020  67.500  1.00  0.00           H
ATOM   2771 HD12 LEU A 760      70.420  47.190  68.700  1.00  0.00           H
ATOM   2772 HD13 LEU A 760      71.080  45.530  68.380  1.00  0.00           H
ATOM   2773  CD2 LEU A 760      72.070  45.880  66.090  1.00  0.00           C
ATOM   2774 HD21 LEU A 760      72.890  46.260  65.450  1.00  0.00           H
ATOM   2775 HD22 LEU A 760      71.380  45.480  65.320  1.00  0.00           H
ATOM   2776 HD23 LEU A 760      72.310  44.960  66.650  1.00  0.00           H
ATOM   2777  C   LEU A 760      70.800  49.240  63.690  1.00  0.00           C
ATOM   2778  O   LEU A 760      70.740  48.840  62.560  1.00  0.00           O
ATOM   2779  N   PHE A 761      70.060  50.270  64.010  1.00  0.00           N
ATOM   2780  HN  PHE A 761      70.230  50.630  64.920  1.00  0.00           H
ATOM   2781  CA  PHE A 761      69.080  50.910  63.130  1.00  0.00           C
ATOM   2782  HA  PHE A 761      68.250  50.240  62.980  1.00  0.00           H
ATOM   2783  CB  PHE A 761      68.500  52.160  63.930  1.00  0.00           C
ATOM   2784  HB1 PHE A 761      69.390  52.780  64.200  1.00  0.00           H
ATOM   2785  HB2 PHE A 761      68.010  51.840  64.860  1.00  0.00           H
ATOM   2786  CG  PHE A 761      67.540  53.110  63.220  1.00  0.00           C
ATOM   2787  CD1 PHE A 761      68.150  54.210  62.500  1.00  0.00           C
ATOM   2788  HD1 PHE A 761      69.190  54.390  62.670  1.00  0.00           H
ATOM   2789  CE1 PHE A 761      67.240  55.040  61.790  1.00  0.00           C
ATOM   2790  HE1 PHE A 761      67.670  56.020  61.610  1.00  0.00           H
ATOM   2791  CZ  PHE A 761      65.910  54.760  61.680  1.00  0.00           C
ATOM   2792  HZ  PHE A 761      65.230  55.450  61.200  1.00  0.00           H
ATOM   2793  CD2 PHE A 761      66.170  52.890  63.080  1.00  0.00           C
ATOM   2794  HD2 PHE A 761      65.780  51.980  63.520  1.00  0.00           H
ATOM   2795  CE2 PHE A 761      65.370  53.600  62.180  1.00  0.00           C
ATOM   2796  HE2 PHE A 761      64.340  53.290  62.130  1.00  0.00           H
ATOM   2797  C   PHE A 761      69.610  51.400  61.800  1.00  0.00           C
ATOM   2798  O   PHE A 761      69.110  51.060  60.740  1.00  0.00           O
ATOM   2799  N   PHE A 762      70.730  52.250  61.840  1.00  0.00           N
ATOM   2800  HN  PHE A 762      71.010  52.640  62.710  1.00  0.00           H
ATOM   2801  CA  PHE A 762      71.360  52.580  60.600  1.00  0.00           C
ATOM   2802  HA  PHE A 762      70.580  52.980  59.960  1.00  0.00           H
ATOM   2803  CB  PHE A 762      72.350  53.820  60.730  1.00  0.00           C
ATOM   2804  HB1 PHE A 762      72.920  53.990  59.790  1.00  0.00           H
ATOM   2805  HB2 PHE A 762      73.130  53.610  61.510  1.00  0.00           H
ATOM   2806  CG  PHE A 762      71.520  55.140  61.010  1.00  0.00           C
ATOM   2807  CD1 PHE A 762      70.870  55.760  59.960  1.00  0.00           C
ATOM   2808  HD1 PHE A 762      71.060  55.260  59.020  1.00  0.00           H
ATOM   2809  CE1 PHE A 762      70.110  56.920  60.070  1.00  0.00           C
ATOM   2810  HE1 PHE A 762      69.460  57.230  59.270  1.00  0.00           H
ATOM   2811  CZ  PHE A 762      70.020  57.500  61.270  1.00  0.00           C
ATOM   2812  HZ  PHE A 762      69.320  58.280  61.530  1.00  0.00           H
ATOM   2813  CD2 PHE A 762      71.550  55.910  62.240  1.00  0.00           C
ATOM   2814  HD2 PHE A 762      72.160  55.470  63.030  1.00  0.00           H
ATOM   2815  CE2 PHE A 762      70.770  57.080  62.390  1.00  0.00           C
ATOM   2816  HE2 PHE A 762      70.710  57.580  63.340  1.00  0.00           H
ATOM   2817  C   PHE A 762      72.060  51.470  59.840  1.00  0.00           C
ATOM   2818  O   PHE A 762      71.940  51.350  58.630  1.00  0.00           O
ATOM   2819  N   THR A 763      72.800  50.630  60.610  1.00  0.00           N
ATOM   2820  HN  THR A 763      72.900  50.840  61.580  1.00  0.00           H
ATOM   2821  CA  THR A 763      73.540  49.430  60.050  1.00  0.00           C
ATOM   2822  HA  THR A 763      74.160  49.850  59.270  1.00  0.00           H
ATOM   2823  CB  THR A 763      74.530  48.710  60.990  1.00  0.00           C
ATOM   2824  HB  THR A 763      73.950  48.220  61.810  1.00  0.00           H
ATOM   2825  OG1 THR A 763      75.480  49.630  61.490  1.00  0.00           O
ATOM   2826  HG1 THR A 763      75.090  49.990  62.290  1.00  0.00           H
ATOM   2827  CG2 THR A 763      75.250  47.710  60.150  1.00  0.00           C
ATOM   2828 HG21 THR A 763      75.980  47.330  60.900  1.00  0.00           H
ATOM   2829 HG22 THR A 763      75.640  48.190  59.220  1.00  0.00           H
ATOM   2830 HG23 THR A 763      74.610  46.880  59.780  1.00  0.00           H
ATOM   2831  C   THR A 763      72.530  48.480  59.420  1.00  0.00           C
ATOM   2832  O   THR A 763      72.790  47.930  58.370  1.00  0.00           O
ATOM   2833  N   THR A 764      71.350  48.210  60.020  1.00  0.00           N
ATOM   2834  HN  THR A 764      71.220  48.630  60.910  1.00  0.00           H
ATOM   2835  CA  THR A 764      70.210  47.620  59.340  1.00  0.00           C
ATOM   2836  HA  THR A 764      70.430  46.580  59.180  1.00  0.00           H
ATOM   2837  CB  THR A 764      68.960  47.610  60.370  1.00  0.00           C
ATOM   2838  HB  THR A 764      68.870  48.640  60.770  1.00  0.00           H
ATOM   2839  OG1 THR A 764      69.340  46.720  61.500  1.00  0.00           O
ATOM   2840  HG1 THR A 764      70.020  47.170  62.000  1.00  0.00           H
ATOM   2841  CG2 THR A 764      67.770  47.000  59.650  1.00  0.00           C
ATOM   2842 HG21 THR A 764      66.990  46.810  60.430  1.00  0.00           H
ATOM   2843 HG22 THR A 764      67.980  46.000  59.220  1.00  0.00           H
ATOM   2844 HG23 THR A 764      67.240  47.700  58.960  1.00  0.00           H
ATOM   2845  C   THR A 764      69.810  48.180  57.940  1.00  0.00           C
ATOM   2846  O   THR A 764      69.770  47.460  56.960  1.00  0.00           O
ATOM   2847  N   PHE A 765      69.500  49.480  57.890  1.00  0.00           N
ATOM   2848  HN  PHE A 765      69.740  49.990  58.700  1.00  0.00           H
ATOM   2849  CA  PHE A 765      69.100  50.220  56.700  1.00  0.00           C
ATOM   2850  HA  PHE A 765      68.190  49.710  56.390  1.00  0.00           H
ATOM   2851  CB  PHE A 765      68.640  51.570  57.250  1.00  0.00           C
ATOM   2852  HB1 PHE A 765      69.440  51.940  57.930  1.00  0.00           H
ATOM   2853  HB2 PHE A 765      67.650  51.550  57.740  1.00  0.00           H
ATOM   2854  CG  PHE A 765      68.410  52.500  56.130  1.00  0.00           C
ATOM   2855  CD1 PHE A 765      67.160  52.540  55.470  1.00  0.00           C
ATOM   2856  HD1 PHE A 765      66.390  51.820  55.730  1.00  0.00           H
ATOM   2857  CE1 PHE A 765      66.930  53.590  54.500  1.00  0.00           C
ATOM   2858  HE1 PHE A 765      66.010  53.630  53.930  1.00  0.00           H
ATOM   2859  CZ  PHE A 765      67.920  54.500  54.120  1.00  0.00           C
ATOM   2860  HZ  PHE A 765      67.710  55.250  53.380  1.00  0.00           H
ATOM   2861  CD2 PHE A 765      69.400  53.390  55.760  1.00  0.00           C
ATOM   2862  HD2 PHE A 765      70.370  53.340  56.230  1.00  0.00           H
ATOM   2863  CE2 PHE A 765      69.180  54.360  54.710  1.00  0.00           C
ATOM   2864  HE2 PHE A 765      69.930  55.070  54.400  1.00  0.00           H
ATOM   2865  C   PHE A 765      70.100  50.230  55.610  1.00  0.00           C
ATOM   2866  O   PHE A 765      69.860  49.890  54.480  1.00  0.00           O
ATOM   2867  N   PHE A 766      71.370  50.590  55.920  1.00  0.00           N
ATOM   2868  HN  PHE A 766      71.510  50.760  56.890  1.00  0.00           H
ATOM   2869  CA  PHE A 766      72.470  50.450  54.970  1.00  0.00           C
ATOM   2870  HA  PHE A 766      72.270  50.920  54.020  1.00  0.00           H
ATOM   2871  CB  PHE A 766      73.840  51.090  55.520  1.00  0.00           C
ATOM   2872  HB1 PHE A 766      74.730  50.930  54.890  1.00  0.00           H
ATOM   2873  HB2 PHE A 766      74.090  50.750  56.550  1.00  0.00           H
ATOM   2874  CG  PHE A 766      73.660  52.640  55.460  1.00  0.00           C
ATOM   2875  CD1 PHE A 766      73.720  53.240  54.210  1.00  0.00           C
ATOM   2876  HD1 PHE A 766      73.820  52.600  53.340  1.00  0.00           H
ATOM   2877  CE1 PHE A 766      73.540  54.640  54.140  1.00  0.00           C
ATOM   2878  HE1 PHE A 766      73.690  55.080  53.170  1.00  0.00           H
ATOM   2879  CZ  PHE A 766      73.200  55.360  55.290  1.00  0.00           C
ATOM   2880  HZ  PHE A 766      73.000  56.410  55.110  1.00  0.00           H
ATOM   2881  CD2 PHE A 766      73.570  53.360  56.640  1.00  0.00           C
ATOM   2882  HD2 PHE A 766      73.660  52.760  57.530  1.00  0.00           H
ATOM   2883  CE2 PHE A 766      73.340  54.750  56.590  1.00  0.00           C
ATOM   2884  HE2 PHE A 766      73.170  55.310  57.500  1.00  0.00           H
ATOM   2885  C   PHE A 766      72.800  49.050  54.640  1.00  0.00           C
ATOM   2886  O   PHE A 766      73.010  48.720  53.440  1.00  0.00           O
ATOM   2887  N   LEU A 767      72.830  48.060  55.500  1.00  0.00           N
ATOM   2888  HN  LEU A 767      72.610  48.220  56.460  1.00  0.00           H
ATOM   2889  CA  LEU A 767      73.060  46.650  55.070  1.00  0.00           C
ATOM   2890  HA  LEU A 767      74.020  46.420  54.630  1.00  0.00           H
ATOM   2891  CB  LEU A 767      73.150  45.720  56.330  1.00  0.00           C
ATOM   2892  HB1 LEU A 767      72.230  45.730  56.950  1.00  0.00           H
ATOM   2893  HB2 LEU A 767      73.940  46.220  56.940  1.00  0.00           H
ATOM   2894  CG  LEU A 767      73.740  44.320  56.160  1.00  0.00           C
ATOM   2895  HG  LEU A 767      72.980  43.710  55.630  1.00  0.00           H
ATOM   2896  CD1 LEU A 767      75.130  44.190  55.510  1.00  0.00           C
ATOM   2897 HD11 LEU A 767      75.880  44.710  56.150  1.00  0.00           H
ATOM   2898 HD12 LEU A 767      75.200  44.490  54.440  1.00  0.00           H
ATOM   2899 HD13 LEU A 767      75.340  43.100  55.510  1.00  0.00           H
ATOM   2900  CD2 LEU A 767      73.920  43.680  57.550  1.00  0.00           C
ATOM   2901 HD21 LEU A 767      74.100  42.580  57.490  1.00  0.00           H
ATOM   2902 HD22 LEU A 767      72.970  43.800  58.110  1.00  0.00           H
ATOM   2903 HD23 LEU A 767      74.640  44.260  58.170  1.00  0.00           H
ATOM   2904  C   LEU A 767      71.900  46.050  54.290  1.00  0.00           C
ATOM   2905  O   LEU A 767      72.050  45.400  53.260  1.00  0.00           O
ATOM   2906  N   SER A 768      70.630  46.250  54.640  1.00  0.00           N
ATOM   2907  HN  SER A 768      70.410  46.770  55.470  1.00  0.00           H
ATOM   2908  CA  SER A 768      69.500  45.890  53.740  1.00  0.00           C
ATOM   2909  HA  SER A 768      69.540  44.820  53.680  1.00  0.00           H
ATOM   2910  CB  SER A 768      68.170  46.380  54.350  1.00  0.00           C
ATOM   2911  HB1 SER A 768      67.390  45.890  53.730  1.00  0.00           H
ATOM   2912  HB2 SER A 768      68.040  47.480  54.210  1.00  0.00           H
ATOM   2913  OG  SER A 768      68.040  45.910  55.720  1.00  0.00           O
ATOM   2914  HG1 SER A 768      68.740  46.440  56.110  1.00  0.00           H
ATOM   2915  C   SER A 768      69.470  46.520  52.340  1.00  0.00           C
ATOM   2916  O   SER A 768      69.160  45.910  51.270  1.00  0.00           O
ATOM   2917  N   SER A 769      69.940  47.740  52.350  1.00  0.00           N
ATOM   2918  HN  SER A 769      70.210  48.200  53.190  1.00  0.00           H
ATOM   2919  CA  SER A 769      70.110  48.360  50.980  1.00  0.00           C
ATOM   2920  HA  SER A 769      69.210  48.180  50.420  1.00  0.00           H
ATOM   2921  CB  SER A 769      70.310  49.930  51.080  1.00  0.00           C
ATOM   2922  HB1 SER A 769      71.160  50.170  51.740  1.00  0.00           H
ATOM   2923  HB2 SER A 769      69.440  50.350  51.620  1.00  0.00           H
ATOM   2924  OG  SER A 769      70.270  50.510  49.780  1.00  0.00           O
ATOM   2925  HG1 SER A 769      71.180  50.580  49.500  1.00  0.00           H
ATOM   2926  C   SER A 769      71.250  47.790  50.110  1.00  0.00           C
ATOM   2927  O   SER A 769      71.080  47.530  48.940  1.00  0.00           O
ATOM   2928  N   PHE A 770      72.420  47.550  50.790  1.00  0.00           N
ATOM   2929  HN  PHE A 770      72.510  47.730  51.760  1.00  0.00           H
ATOM   2930  CA  PHE A 770      73.590  47.010  50.130  1.00  0.00           C
ATOM   2931  HA  PHE A 770      73.880  47.610  49.280  1.00  0.00           H
ATOM   2932  CB  PHE A 770      74.730  46.650  51.060  1.00  0.00           C
ATOM   2933  HB1 PHE A 770      75.290  45.720  50.840  1.00  0.00           H
ATOM   2934  HB2 PHE A 770      74.340  46.320  52.040  1.00  0.00           H
ATOM   2935  CG  PHE A 770      75.720  47.750  51.440  1.00  0.00           C
ATOM   2936  CD1 PHE A 770      76.930  47.340  52.130  1.00  0.00           C
ATOM   2937  HD1 PHE A 770      77.100  46.310  52.390  1.00  0.00           H
ATOM   2938  CE1 PHE A 770      77.850  48.330  52.500  1.00  0.00           C
ATOM   2939  HE1 PHE A 770      78.790  48.060  52.930  1.00  0.00           H
ATOM   2940  CZ  PHE A 770      77.600  49.700  52.060  1.00  0.00           C
ATOM   2941  HZ  PHE A 770      78.380  50.380  52.380  1.00  0.00           H
ATOM   2942  CD2 PHE A 770      75.500  49.120  51.040  1.00  0.00           C
ATOM   2943  HD2 PHE A 770      74.580  49.420  50.570  1.00  0.00           H
ATOM   2944  CE2 PHE A 770      76.430  50.100  51.440  1.00  0.00           C
ATOM   2945  HE2 PHE A 770      76.300  51.150  51.180  1.00  0.00           H
ATOM   2946  C   PHE A 770      73.300  45.660  49.500  1.00  0.00           C
ATOM   2947  O   PHE A 770      73.650  45.430  48.340  1.00  0.00           O
ATOM   2948  N   LEU A 771      72.620  44.780  50.230  1.00  0.00           N
ATOM   2949  HN  LEU A 771      72.440  44.960  51.200  1.00  0.00           H
ATOM   2950  CA  LEU A 771      72.310  43.460  49.790  1.00  0.00           C
ATOM   2951  HA  LEU A 771      73.150  42.960  49.340  1.00  0.00           H
ATOM   2952  CB  LEU A 771      71.890  42.640  51.010  1.00  0.00           C
ATOM   2953  HB1 LEU A 771      71.510  41.630  50.780  1.00  0.00           H
ATOM   2954  HB2 LEU A 771      71.070  43.170  51.520  1.00  0.00           H
ATOM   2955  CG  LEU A 771      73.150  42.380  51.960  1.00  0.00           C
ATOM   2956  HG  LEU A 771      73.500  43.370  52.280  1.00  0.00           H
ATOM   2957  CD1 LEU A 771      72.780  41.590  53.200  1.00  0.00           C
ATOM   2958 HD11 LEU A 771      72.070  42.190  53.800  1.00  0.00           H
ATOM   2959 HD12 LEU A 771      73.650  41.490  53.880  1.00  0.00           H
ATOM   2960 HD13 LEU A 771      72.170  40.670  53.030  1.00  0.00           H
ATOM   2961  CD2 LEU A 771      74.300  41.570  51.270  1.00  0.00           C
ATOM   2962 HD21 LEU A 771      74.080  40.490  51.350  1.00  0.00           H
ATOM   2963 HD22 LEU A 771      75.270  41.870  51.730  1.00  0.00           H
ATOM   2964 HD23 LEU A 771      74.400  41.860  50.210  1.00  0.00           H
ATOM   2965  C   LEU A 771      71.200  43.430  48.810  1.00  0.00           C
ATOM   2966  O   LEU A 771      71.100  42.570  47.930  1.00  0.00           O
ATOM   2967  N   LYS A 772      70.280  44.450  48.780  1.00  0.00           N
ATOM   2968  HN  LYS A 772      70.310  45.050  49.570  1.00  0.00           H
ATOM   2969  CA  LYS A 772      69.200  44.520  47.890  1.00  0.00           C
ATOM   2970  HA  LYS A 772      68.820  43.510  47.740  1.00  0.00           H
ATOM   2971  CB  LYS A 772      68.080  45.410  48.410  1.00  0.00           C
ATOM   2972  HB1 LYS A 772      68.590  46.400  48.520  1.00  0.00           H
ATOM   2973  HB2 LYS A 772      67.920  45.040  49.440  1.00  0.00           H
ATOM   2974  CG  LYS A 772      66.770  45.470  47.680  1.00  0.00           C
ATOM   2975  HG1 LYS A 772      66.830  45.820  46.630  1.00  0.00           H
ATOM   2976  HG2 LYS A 772      66.140  46.220  48.190  1.00  0.00           H
ATOM   2977  CD  LYS A 772      66.030  44.090  47.830  1.00  0.00           C
ATOM   2978  HD1 LYS A 772      65.900  43.760  48.880  1.00  0.00           H
ATOM   2979  HD2 LYS A 772      66.540  43.170  47.490  1.00  0.00           H
ATOM   2980  CE  LYS A 772      64.700  44.140  47.020  1.00  0.00           C
ATOM   2981  HE1 LYS A 772      64.930  44.280  45.950  1.00  0.00           H
ATOM   2982  HE2 LYS A 772      64.060  45.030  47.210  1.00  0.00           H
ATOM   2983  NZ  LYS A 772      63.900  42.890  47.220  1.00  0.00           N
ATOM   2984  HZ1 LYS A 772      63.970  42.620  48.230  1.00  0.00           H
ATOM   2985  HZ2 LYS A 772      64.270  42.110  46.650  1.00  0.00           H
ATOM   2986  HZ3 LYS A 772      62.880  42.950  47.000  1.00  0.00           H
ATOM   2987  C   LYS A 772      69.830  45.020  46.580  1.00  0.00           C
ATOM   2988  O   LYS A 772      69.320  44.600  45.560  1.00  0.00           O
ATOM   2989  N   GLN A 773      70.870  45.810  46.640  1.00  0.00           N
ATOM   2990  HN  GLN A 773      71.160  46.120  47.530  1.00  0.00           H
ATOM   2991  CA  GLN A 773      71.470  46.500  45.470  1.00  0.00           C
ATOM   2992  HA  GLN A 773      70.740  46.610  44.680  1.00  0.00           H
ATOM   2993  CB  GLN A 773      71.910  47.990  45.870  1.00  0.00           C
ATOM   2994  HB1 GLN A 773      72.630  48.350  45.110  1.00  0.00           H
ATOM   2995  HB2 GLN A 773      72.510  47.870  46.800  1.00  0.00           H
ATOM   2996  CG  GLN A 773      70.750  49.010  46.020  1.00  0.00           C
ATOM   2997  HG1 GLN A 773      71.090  50.020  45.710  1.00  0.00           H
ATOM   2998  HG2 GLN A 773      70.450  49.160  47.080  1.00  0.00           H
ATOM   2999  CD  GLN A 773      69.560  48.710  45.110  1.00  0.00           C
ATOM   3000  OE1 GLN A 773      69.590  49.060  43.950  1.00  0.00           O
ATOM   3001  NE2 GLN A 773      68.610  47.930  45.720  1.00  0.00           N
ATOM   3002 HE21 GLN A 773      67.760  47.780  45.220  1.00  0.00           H
ATOM   3003 HE22 GLN A 773      68.740  47.490  46.610  1.00  0.00           H
ATOM   3004  C   GLN A 773      72.590  45.630  44.980  1.00  0.00           C
ATOM   3005  O   GLN A 773      73.290  45.950  44.070  1.00  0.00           O
ATOM   3006  N   PHE A 774      72.730  44.430  45.590  1.00  0.00           N
ATOM   3007  HN  PHE A 774      72.070  44.270  46.320  1.00  0.00           H
ATOM   3008  CA  PHE A 774      73.810  43.490  45.260  1.00  0.00           C
ATOM   3009  HA  PHE A 774      74.800  43.910  45.340  1.00  0.00           H
ATOM   3010  CB  PHE A 774      73.660  42.340  46.320  1.00  0.00           C
ATOM   3011  HB1 PHE A 774      72.680  41.840  46.140  1.00  0.00           H
ATOM   3012  HB2 PHE A 774      73.620  42.710  47.370  1.00  0.00           H
ATOM   3013  CG  PHE A 774      74.680  41.280  46.270  1.00  0.00           C
ATOM   3014  CD1 PHE A 774      75.970  41.670  46.610  1.00  0.00           C
ATOM   3015  HD1 PHE A 774      76.180  42.730  46.630  1.00  0.00           H
ATOM   3016  CE1 PHE A 774      76.980  40.690  46.830  1.00  0.00           C
ATOM   3017  HE1 PHE A 774      77.980  41.060  47.020  1.00  0.00           H
ATOM   3018  CZ  PHE A 774      76.780  39.350  46.460  1.00  0.00           C
ATOM   3019  HZ  PHE A 774      77.590  38.640  46.430  1.00  0.00           H
ATOM   3020  CD2 PHE A 774      74.470  39.940  45.850  1.00  0.00           C
ATOM   3021  HD2 PHE A 774      73.480  39.700  45.520  1.00  0.00           H
ATOM   3022  CE2 PHE A 774      75.500  38.960  45.930  1.00  0.00           C
ATOM   3023  HE2 PHE A 774      75.260  37.940  45.690  1.00  0.00           H
ATOM   3024  C   PHE A 774      73.720  43.010  43.880  1.00  0.00           C
ATOM   3025  O   PHE A 774      74.680  42.500  43.300  1.00  0.00           O
ATOM   3026  N   LYS A 775      72.500  43.180  43.320  1.00  0.00           N
ATOM   3027  HN  LYS A 775      71.760  43.650  43.790  1.00  0.00           H
ATOM   3028  CA  LYS A 775      72.170  42.650  42.050  1.00  0.00           C
ATOM   3029  HA  LYS A 775      72.950  41.960  41.770  1.00  0.00           H
ATOM   3030  CB  LYS A 775      70.970  41.770  42.100  1.00  0.00           C
ATOM   3031  HB1 LYS A 775      71.280  41.020  42.860  1.00  0.00           H
ATOM   3032  HB2 LYS A 775      70.840  41.170  41.180  1.00  0.00           H
ATOM   3033  CG  LYS A 775      69.650  42.300  42.640  1.00  0.00           C
ATOM   3034  HG1 LYS A 775      69.690  42.920  43.560  1.00  0.00           H
ATOM   3035  HG2 LYS A 775      69.050  41.420  42.980  1.00  0.00           H
ATOM   3036  CD  LYS A 775      68.870  43.160  41.650  1.00  0.00           C
ATOM   3037  HD1 LYS A 775      68.780  42.560  40.720  1.00  0.00           H
ATOM   3038  HD2 LYS A 775      69.420  44.080  41.400  1.00  0.00           H
ATOM   3039  CE  LYS A 775      67.410  43.380  42.000  1.00  0.00           C
ATOM   3040  HE1 LYS A 775      67.330  44.060  42.880  1.00  0.00           H
ATOM   3041  HE2 LYS A 775      66.850  42.450  42.230  1.00  0.00           H
ATOM   3042  NZ  LYS A 775      66.780  44.130  40.920  1.00  0.00           N
ATOM   3043  HZ1 LYS A 775      65.970  44.630  41.350  1.00  0.00           H
ATOM   3044  HZ2 LYS A 775      66.390  43.500  40.210  1.00  0.00           H
ATOM   3045  HZ3 LYS A 775      67.390  44.850  40.460  1.00  0.00           H
ATOM   3046  C   LYS A 775      72.130  43.670  40.910  1.00  0.00           C
ATOM   3047  O   LYS A 775      71.600  43.350  39.870  1.00  0.00           O
ATOM   3048  N   THR A 776      72.500  44.970  41.070  1.00  0.00           N
ATOM   3049  HN  THR A 776      72.770  45.360  41.950  1.00  0.00           H
ATOM   3050  CA  THR A 776      72.380  46.080  40.120  1.00  0.00           C
ATOM   3051  HA  THR A 776      71.360  45.980  39.800  1.00  0.00           H
ATOM   3052  CB  THR A 776      72.700  47.470  40.630  1.00  0.00           C
ATOM   3053  HB  THR A 776      72.780  48.260  39.850  1.00  0.00           H
ATOM   3054  OG1 THR A 776      73.900  47.450  41.320  1.00  0.00           O
ATOM   3055  HG1 THR A 776      74.120  48.380  41.430  1.00  0.00           H
ATOM   3056  CG2 THR A 776      71.640  47.930  41.580  1.00  0.00           C
ATOM   3057 HG21 THR A 776      70.870  48.330  40.880  1.00  0.00           H
ATOM   3058 HG22 THR A 776      72.020  48.740  42.250  1.00  0.00           H
ATOM   3059 HG23 THR A 776      71.270  47.040  42.110  1.00  0.00           H
ATOM   3060  C   THR A 776      73.170  45.830  38.850  1.00  0.00           C
ATOM   3061  O   THR A 776      72.550  46.030  37.790  1.00  0.00           O
ATOM   3062  N   LYS A 777      74.400  45.290  39.030  1.00  0.00           N
ATOM   3063  HN  LYS A 777      74.610  45.090  39.980  1.00  0.00           H
ATOM   3064  CA  LYS A 777      75.430  45.320  38.070  1.00  0.00           C
ATOM   3065  HA  LYS A 777      74.980  45.280  37.090  1.00  0.00           H
ATOM   3066  CB  LYS A 777      76.480  46.440  38.180  1.00  0.00           C
ATOM   3067  HB1 LYS A 777      77.190  46.400  37.340  1.00  0.00           H
ATOM   3068  HB2 LYS A 777      76.960  46.360  39.190  1.00  0.00           H
ATOM   3069  CG  LYS A 777      75.890  47.860  37.910  1.00  0.00           C
ATOM   3070  HG1 LYS A 777      75.030  48.030  38.580  1.00  0.00           H
ATOM   3071  HG2 LYS A 777      75.550  47.880  36.850  1.00  0.00           H
ATOM   3072  CD  LYS A 777      76.800  49.010  38.200  1.00  0.00           C
ATOM   3073  HD1 LYS A 777      77.650  48.830  37.520  1.00  0.00           H
ATOM   3074  HD2 LYS A 777      77.160  48.980  39.250  1.00  0.00           H
ATOM   3075  CE  LYS A 777      76.150  50.390  38.110  1.00  0.00           C
ATOM   3076  HE1 LYS A 777      76.900  51.100  38.510  1.00  0.00           H
ATOM   3077  HE2 LYS A 777      75.230  50.520  38.740  1.00  0.00           H
ATOM   3078  NZ  LYS A 777      75.820  50.800  36.690  1.00  0.00           N
ATOM   3079  HZ1 LYS A 777      75.020  50.280  36.280  1.00  0.00           H
ATOM   3080  HZ2 LYS A 777      76.640  50.700  36.060  1.00  0.00           H
ATOM   3081  HZ3 LYS A 777      75.630  51.820  36.760  1.00  0.00           H
ATOM   3082  C   LYS A 777      76.260  44.050  38.080  1.00  0.00           C
ATOM   3083  O   LYS A 777      76.590  43.540  39.170  1.00  0.00           O
ATOM   3084  N   ARG A 778      76.650  43.620  36.860  1.00  0.00           N
ATOM   3085  HN  ARG A 778      76.390  44.160  36.050  1.00  0.00           H
ATOM   3086  CA  ARG A 778      77.430  42.460  36.620  1.00  0.00           C
ATOM   3087  HA  ARG A 778      76.810  41.600  36.840  1.00  0.00           H
ATOM   3088  CB  ARG A 778      77.670  42.160  35.100  1.00  0.00           C
ATOM   3089  HB1 ARG A 778      78.550  41.510  34.910  1.00  0.00           H
ATOM   3090  HB2 ARG A 778      77.810  43.150  34.600  1.00  0.00           H
ATOM   3091  CG  ARG A 778      76.420  41.700  34.310  1.00  0.00           C
ATOM   3092  HG1 ARG A 778      75.730  42.580  34.280  1.00  0.00           H
ATOM   3093  HG2 ARG A 778      75.770  40.890  34.730  1.00  0.00           H
ATOM   3094  CD  ARG A 778      76.740  41.160  32.840  1.00  0.00           C
ATOM   3095  HD1 ARG A 778      77.570  41.680  32.310  1.00  0.00           H
ATOM   3096  HD2 ARG A 778      75.820  41.210  32.240  1.00  0.00           H
ATOM   3097  NE  ARG A 778      77.250  39.690  32.950  1.00  0.00           N
ATOM   3098  HE  ARG A 778      76.960  39.130  33.730  1.00  0.00           H
ATOM   3099  CZ  ARG A 778      77.480  38.960  31.860  1.00  0.00           C
ATOM   3100  NH1 ARG A 778      77.630  39.490  30.680  1.00  0.00           N
ATOM   3101 HH11 ARG A 778      77.680  40.490  30.580  1.00  0.00           H
ATOM   3102 HH12 ARG A 778      77.870  38.940  29.890  1.00  0.00           H
ATOM   3103  NH2 ARG A 778      77.630  37.670  32.080  1.00  0.00           N
ATOM   3104 HH21 ARG A 778      77.640  37.310  33.010  1.00  0.00           H
ATOM   3105 HH22 ARG A 778      77.710  36.970  31.370  1.00  0.00           H
ATOM   3106  C   ARG A 778      78.720  42.270  37.450  1.00  0.00           C
ATOM   3107  O   ARG A 778      79.690  43.030  37.450  1.00  0.00           O
ATOM   3108  N   TYR A 779      78.720  41.160  38.270  1.00  0.00           N
ATOM   3109  HN  TYR A 779      77.840  40.750  38.480  1.00  0.00           H
ATOM   3110  CA  TYR A 779      79.970  40.750  38.810  1.00  0.00           C
ATOM   3111  HA  TYR A 779      80.700  40.700  38.010  1.00  0.00           H
ATOM   3112  CB  TYR A 779      80.530  41.630  40.010  1.00  0.00           C
ATOM   3113  HB1 TYR A 779      79.780  41.860  40.810  1.00  0.00           H
ATOM   3114  HB2 TYR A 779      80.940  42.630  39.780  1.00  0.00           H
ATOM   3115  CG  TYR A 779      81.820  41.090  40.510  1.00  0.00           C
ATOM   3116  CD1 TYR A 779      81.890  40.690  41.870  1.00  0.00           C
ATOM   3117  HD1 TYR A 779      81.070  41.040  42.450  1.00  0.00           H
ATOM   3118  CE1 TYR A 779      82.910  39.840  42.310  1.00  0.00           C
ATOM   3119  HE1 TYR A 779      82.980  39.540  43.340  1.00  0.00           H
ATOM   3120  CZ  TYR A 779      83.880  39.370  41.390  1.00  0.00           C
ATOM   3121  OH  TYR A 779      84.930  38.580  41.840  1.00  0.00           O
ATOM   3122  HH  TYR A 779      85.500  38.500  41.070  1.00  0.00           H
ATOM   3123  CD2 TYR A 779      82.830  40.720  39.650  1.00  0.00           C
ATOM   3124  HD2 TYR A 779      82.750  40.970  38.600  1.00  0.00           H
ATOM   3125  CE2 TYR A 779      83.830  39.820  40.040  1.00  0.00           C
ATOM   3126  HE2 TYR A 779      84.640  39.460  39.420  1.00  0.00           H
ATOM   3127  C   TYR A 779      79.680  39.320  39.440  1.00  0.00           C
ATOM   3128  O   TYR A 779      79.890  38.230  38.850  1.00  0.00           O
ATOM   3129  N   PHE A 780      79.090  39.360  40.650  1.00  0.00           N
ATOM   3130  HN  PHE A 780      78.870  40.250  41.070  1.00  0.00           H
ATOM   3131  CA  PHE A 780      78.710  38.240  41.520  1.00  0.00           C
ATOM   3132  HA  PHE A 780      79.620  37.750  41.850  1.00  0.00           H
ATOM   3133  CB  PHE A 780      77.950  38.860  42.750  1.00  0.00           C
ATOM   3134  HB1 PHE A 780      77.470  38.100  43.410  1.00  0.00           H
ATOM   3135  HB2 PHE A 780      77.120  39.470  42.350  1.00  0.00           H
ATOM   3136  CG  PHE A 780      78.780  39.740  43.550  1.00  0.00           C
ATOM   3137  CD1 PHE A 780      79.920  39.240  44.190  1.00  0.00           C
ATOM   3138  HD1 PHE A 780      80.280  38.230  44.020  1.00  0.00           H
ATOM   3139  CE1 PHE A 780      80.600  40.050  45.220  1.00  0.00           C
ATOM   3140  HE1 PHE A 780      81.440  39.630  45.740  1.00  0.00           H
ATOM   3141  CZ  PHE A 780      80.220  41.350  45.420  1.00  0.00           C
ATOM   3142  HZ  PHE A 780      80.720  41.880  46.230  1.00  0.00           H
ATOM   3143  CD2 PHE A 780      78.440  41.080  43.700  1.00  0.00           C
ATOM   3144  HD2 PHE A 780      77.560  41.380  43.160  1.00  0.00           H
ATOM   3145  CE2 PHE A 780      79.110  41.920  44.690  1.00  0.00           C
ATOM   3146  HE2 PHE A 780      78.860  42.970  44.720  1.00  0.00           H
ATOM   3147  C   PHE A 780      77.770  37.180  40.870  1.00  0.00           C
ATOM   3148  O   PHE A 780      76.810  37.720  40.360  1.00  0.00           O
ATOM   3149  N   PRO A 781      77.960  35.870  40.790  1.00  0.00           N
ATOM   3150  CD  PRO A 781      79.160  35.280  41.370  1.00  0.00           C
ATOM   3151  HD1 PRO A 781      79.170  35.320  42.480  1.00  0.00           H
ATOM   3152  HD2 PRO A 781      79.990  35.860  40.920  1.00  0.00           H
ATOM   3153  CA  PRO A 781      77.220  34.890  40.030  1.00  0.00           C
ATOM   3154  HA  PRO A 781      77.580  35.100  39.040  1.00  0.00           H
ATOM   3155  CB  PRO A 781      77.630  33.480  40.560  1.00  0.00           C
ATOM   3156  HB1 PRO A 781      77.580  32.660  39.810  1.00  0.00           H
ATOM   3157  HB2 PRO A 781      77.090  33.170  41.480  1.00  0.00           H
ATOM   3158  CG  PRO A 781      79.110  33.780  40.880  1.00  0.00           C
ATOM   3159  HG1 PRO A 781      79.530  33.170  41.710  1.00  0.00           H
ATOM   3160  HG2 PRO A 781      79.750  33.710  39.970  1.00  0.00           H
ATOM   3161  C   PRO A 781      75.670  35.110  39.920  1.00  0.00           C
ATOM   3162  O   PRO A 781      75.080  35.550  40.930  1.00  0.00           O
ATOM   3163  N   THR A 782      75.120  34.890  38.720  1.00  0.00           N
ATOM   3164  HN  THR A 782      75.750  34.330  38.190  1.00  0.00           H
ATOM   3165  CA  THR A 782      73.750  35.170  38.210  1.00  0.00           C
ATOM   3166  HA  THR A 782      73.810  36.250  38.230  1.00  0.00           H
ATOM   3167  CB  THR A 782      73.420  34.860  36.740  1.00  0.00           C
ATOM   3168  HB  THR A 782      72.350  34.940  36.470  1.00  0.00           H
ATOM   3169  OG1 THR A 782      73.850  33.530  36.470  1.00  0.00           O
ATOM   3170  HG1 THR A 782      73.540  33.230  35.610  1.00  0.00           H
ATOM   3171  CG2 THR A 782      74.280  35.810  35.880  1.00  0.00           C
ATOM   3172 HG21 THR A 782      74.310  35.450  34.830  1.00  0.00           H
ATOM   3173 HG22 THR A 782      75.280  35.830  36.350  1.00  0.00           H
ATOM   3174 HG23 THR A 782      73.770  36.810  35.890  1.00  0.00           H
ATOM   3175  C   THR A 782      72.650  34.860  39.210  1.00  0.00           C
ATOM   3176  O   THR A 782      71.950  35.780  39.590  1.00  0.00           O
ATOM   3177  N   LYS A 783      72.480  33.570  39.560  1.00  0.00           N
ATOM   3178  HN  LYS A 783      73.150  32.930  39.200  1.00  0.00           H
ATOM   3179  CA  LYS A 783      71.530  33.010  40.470  1.00  0.00           C
ATOM   3180  HA  LYS A 783      70.520  33.320  40.240  1.00  0.00           H
ATOM   3181  CB  LYS A 783      71.630  31.440  40.290  1.00  0.00           C
ATOM   3182  HB1 LYS A 783      72.710  31.170  40.330  1.00  0.00           H
ATOM   3183  HB2 LYS A 783      71.400  31.320  39.210  1.00  0.00           H
ATOM   3184  CG  LYS A 783      70.650  30.580  41.120  1.00  0.00           C
ATOM   3185  HG1 LYS A 783      70.860  30.710  42.210  1.00  0.00           H
ATOM   3186  HG2 LYS A 783      70.810  29.490  41.000  1.00  0.00           H
ATOM   3187  CD  LYS A 783      69.130  30.990  41.060  1.00  0.00           C
ATOM   3188  HD1 LYS A 783      68.960  31.660  40.190  1.00  0.00           H
ATOM   3189  HD2 LYS A 783      68.750  31.590  41.910  1.00  0.00           H
ATOM   3190  CE  LYS A 783      68.190  29.740  40.820  1.00  0.00           C
ATOM   3191  HE1 LYS A 783      67.160  30.130  41.000  1.00  0.00           H
ATOM   3192  HE2 LYS A 783      68.440  28.940  41.550  1.00  0.00           H
ATOM   3193  NZ  LYS A 783      68.350  29.190  39.530  1.00  0.00           N
ATOM   3194  HZ1 LYS A 783      69.260  28.660  39.530  1.00  0.00           H
ATOM   3195  HZ2 LYS A 783      68.350  29.930  38.800  1.00  0.00           H
ATOM   3196  HZ3 LYS A 783      67.600  28.550  39.250  1.00  0.00           H
ATOM   3197  C   LYS A 783      71.810  33.430  41.900  1.00  0.00           C
ATOM   3198  O   LYS A 783      70.850  33.680  42.680  1.00  0.00           O
ATOM   3199  N   VAL A 784      73.100  33.750  42.230  1.00  0.00           N
ATOM   3200  HN  VAL A 784      73.830  33.640  41.570  1.00  0.00           H
ATOM   3201  CA  VAL A 784      73.410  34.060  43.680  1.00  0.00           C
ATOM   3202  HA  VAL A 784      72.860  33.370  44.300  1.00  0.00           H
ATOM   3203  CB  VAL A 784      74.950  33.860  43.900  1.00  0.00           C
ATOM   3204  HB  VAL A 784      75.460  34.660  43.300  1.00  0.00           H
ATOM   3205  CG1 VAL A 784      75.280  34.170  45.390  1.00  0.00           C
ATOM   3206 HG11 VAL A 784      75.300  35.260  45.590  1.00  0.00           H
ATOM   3207 HG12 VAL A 784      76.280  33.820  45.730  1.00  0.00           H
ATOM   3208 HG13 VAL A 784      74.450  33.770  46.000  1.00  0.00           H
ATOM   3209  CG2 VAL A 784      75.340  32.470  43.560  1.00  0.00           C
ATOM   3210 HG21 VAL A 784      74.610  31.790  44.060  1.00  0.00           H
ATOM   3211 HG22 VAL A 784      76.420  32.350  43.790  1.00  0.00           H
ATOM   3212 HG23 VAL A 784      75.330  32.430  42.450  1.00  0.00           H
ATOM   3213  C   VAL A 784      72.920  35.450  43.890  1.00  0.00           C
ATOM   3214  O   VAL A 784      72.150  35.680  44.840  1.00  0.00           O
ATOM   3215  N   ARG A 785      73.270  36.390  43.000  1.00  0.00           N
ATOM   3216  HN  ARG A 785      73.720  36.230  42.130  1.00  0.00           H
ATOM   3217  CA  ARG A 785      73.020  37.790  43.270  1.00  0.00           C
ATOM   3218  HA  ARG A 785      73.380  37.870  44.290  1.00  0.00           H
ATOM   3219  CB  ARG A 785      73.900  38.620  42.300  1.00  0.00           C
ATOM   3220  HB1 ARG A 785      74.940  38.260  42.410  1.00  0.00           H
ATOM   3221  HB2 ARG A 785      73.860  39.660  42.680  1.00  0.00           H
ATOM   3222  CG  ARG A 785      73.470  38.760  40.810  1.00  0.00           C
ATOM   3223  HG1 ARG A 785      72.420  39.080  40.630  1.00  0.00           H
ATOM   3224  HG2 ARG A 785      73.790  37.810  40.330  1.00  0.00           H
ATOM   3225  CD  ARG A 785      74.300  39.790  40.050  1.00  0.00           C
ATOM   3226  HD1 ARG A 785      75.350  39.680  40.410  1.00  0.00           H
ATOM   3227  HD2 ARG A 785      74.020  40.840  40.230  1.00  0.00           H
ATOM   3228  NE  ARG A 785      74.050  39.640  38.600  1.00  0.00           N
ATOM   3229  HE  ARG A 785      73.160  39.870  38.230  1.00  0.00           H
ATOM   3230  CZ  ARG A 785      74.880  39.090  37.730  1.00  0.00           C
ATOM   3231  NH1 ARG A 785      76.080  38.680  38.030  1.00  0.00           N
ATOM   3232 HH11 ARG A 785      76.450  38.440  38.930  1.00  0.00           H
ATOM   3233 HH12 ARG A 785      76.450  38.160  37.270  1.00  0.00           H
ATOM   3234  NH2 ARG A 785      74.620  39.020  36.450  1.00  0.00           N
ATOM   3235 HH21 ARG A 785      75.330  38.930  35.760  1.00  0.00           H
ATOM   3236 HH22 ARG A 785      73.690  39.240  36.160  1.00  0.00           H
ATOM   3237  C   ARG A 785      71.560  38.190  43.300  1.00  0.00           C
ATOM   3238  O   ARG A 785      71.110  38.920  44.160  1.00  0.00           O
ATOM   3239  N   SER A 786      70.710  37.590  42.440  1.00  0.00           N
ATOM   3240  HN  SER A 786      71.030  36.920  41.780  1.00  0.00           H
ATOM   3241  CA  SER A 786      69.290  37.620  42.690  1.00  0.00           C
ATOM   3242  HA  SER A 786      68.920  38.630  42.690  1.00  0.00           H
ATOM   3243  CB  SER A 786      68.610  36.960  41.530  1.00  0.00           C
ATOM   3244  HB1 SER A 786      68.780  37.620  40.660  1.00  0.00           H
ATOM   3245  HB2 SER A 786      67.510  36.850  41.630  1.00  0.00           H
ATOM   3246  OG  SER A 786      69.140  35.720  41.150  1.00  0.00           O
ATOM   3247  HG1 SER A 786      68.390  35.180  40.860  1.00  0.00           H
ATOM   3248  C   SER A 786      68.770  37.000  44.000  1.00  0.00           C
ATOM   3249  O   SER A 786      67.980  37.640  44.730  1.00  0.00           O
ATOM   3250  N   THR A 787      69.250  35.820  44.420  1.00  0.00           N
ATOM   3251  HN  THR A 787      69.870  35.240  43.890  1.00  0.00           H
ATOM   3252  CA  THR A 787      68.850  35.130  45.610  1.00  0.00           C
ATOM   3253  HA  THR A 787      67.780  35.020  45.540  1.00  0.00           H
ATOM   3254  CB  THR A 787      69.360  33.690  45.640  1.00  0.00           C
ATOM   3255  HB  THR A 787      70.460  33.710  45.810  1.00  0.00           H
ATOM   3256  OG1 THR A 787      68.940  32.970  44.570  1.00  0.00           O
ATOM   3257  HG1 THR A 787      69.570  33.210  43.880  1.00  0.00           H
ATOM   3258  CG2 THR A 787      68.760  32.890  46.740  1.00  0.00           C
ATOM   3259 HG21 THR A 787      69.130  33.140  47.760  1.00  0.00           H
ATOM   3260 HG22 THR A 787      68.830  31.780  46.650  1.00  0.00           H
ATOM   3261 HG23 THR A 787      67.670  33.080  46.790  1.00  0.00           H
ATOM   3262  C   THR A 787      69.110  35.860  46.920  1.00  0.00           C
ATOM   3263  O   THR A 787      68.330  36.020  47.850  1.00  0.00           O
ATOM   3264  N   ILE A 788      70.350  36.480  46.890  1.00  0.00           N
ATOM   3265  HN  ILE A 788      70.860  36.360  46.040  1.00  0.00           H
ATOM   3266  CA  ILE A 788      70.820  37.370  47.890  1.00  0.00           C
ATOM   3267  HA  ILE A 788      70.700  36.930  48.870  1.00  0.00           H
ATOM   3268  CB  ILE A 788      72.340  37.720  47.600  1.00  0.00           C
ATOM   3269  HB  ILE A 788      72.390  37.960  46.520  1.00  0.00           H
ATOM   3270  CG2 ILE A 788      72.850  38.910  48.520  1.00  0.00           C
ATOM   3271 HG21 ILE A 788      72.460  39.910  48.210  1.00  0.00           H
ATOM   3272 HG22 ILE A 788      73.950  39.050  48.520  1.00  0.00           H
ATOM   3273 HG23 ILE A 788      72.490  38.660  49.540  1.00  0.00           H
ATOM   3274  CG1 ILE A 788      73.250  36.480  47.800  1.00  0.00           C
ATOM   3275 HG11 ILE A 788      74.300  36.690  47.490  1.00  0.00           H
ATOM   3276 HG12 ILE A 788      72.990  35.660  47.090  1.00  0.00           H
ATOM   3277  CD  ILE A 788      73.260  35.870  49.210  1.00  0.00           C
ATOM   3278  HD1 ILE A 788      72.270  35.630  49.640  1.00  0.00           H
ATOM   3279  HD2 ILE A 788      73.910  36.550  49.800  1.00  0.00           H
ATOM   3280  HD3 ILE A 788      73.740  34.870  49.240  1.00  0.00           H
ATOM   3281  C   ILE A 788      70.100  38.670  48.040  1.00  0.00           C
ATOM   3282  O   ILE A 788      69.920  39.280  49.090  1.00  0.00           O
ATOM   3283  N   SER A 789      69.560  39.230  46.870  1.00  0.00           N
ATOM   3284  HN  SER A 789      69.670  38.780  45.990  1.00  0.00           H
ATOM   3285  CA  SER A 789      68.570  40.340  46.850  1.00  0.00           C
ATOM   3286  HA  SER A 789      68.980  41.140  47.420  1.00  0.00           H
ATOM   3287  CB  SER A 789      68.340  40.800  45.400  1.00  0.00           C
ATOM   3288  HB1 SER A 789      68.150  39.930  44.760  1.00  0.00           H
ATOM   3289  HB2 SER A 789      69.310  41.220  45.070  1.00  0.00           H
ATOM   3290  OG  SER A 789      67.340  41.780  45.240  1.00  0.00           O
ATOM   3291  HG1 SER A 789      67.690  42.660  45.340  1.00  0.00           H
ATOM   3292  C   SER A 789      67.170  39.930  47.460  1.00  0.00           C
ATOM   3293  O   SER A 789      66.690  40.600  48.370  1.00  0.00           O
ATOM   3294  N   ASP A 790      66.610  38.800  47.030  1.00  0.00           N
ATOM   3295  HN  ASP A 790      67.100  38.240  46.370  1.00  0.00           H
ATOM   3296  CA  ASP A 790      65.390  38.140  47.590  1.00  0.00           C
ATOM   3297  HA  ASP A 790      64.630  38.900  47.530  1.00  0.00           H
ATOM   3298  CB  ASP A 790      65.070  36.860  46.820  1.00  0.00           C
ATOM   3299  HB1 ASP A 790      64.340  36.210  47.340  1.00  0.00           H
ATOM   3300  HB2 ASP A 790      66.000  36.260  46.830  1.00  0.00           H
ATOM   3301  CG  ASP A 790      64.530  37.010  45.420  1.00  0.00           C
ATOM   3302  OD1 ASP A 790      64.050  38.160  45.210  1.00  0.00           O
ATOM   3303  OD2 ASP A 790      64.540  36.130  44.590  1.00  0.00           O
ATOM   3304  C   ASP A 790      65.540  37.940  49.160  1.00  0.00           C
ATOM   3305  O   ASP A 790      64.580  38.210  49.940  1.00  0.00           O
ATOM   3306  N   PHE A 791      66.730  37.550  49.710  1.00  0.00           N
ATOM   3307  HN  PHE A 791      67.470  37.340  49.090  1.00  0.00           H
ATOM   3308  CA  PHE A 791      67.020  37.290  51.150  1.00  0.00           C
ATOM   3309  HA  PHE A 791      66.060  37.220  51.620  1.00  0.00           H
ATOM   3310  CB  PHE A 791      67.760  35.980  51.370  1.00  0.00           C
ATOM   3311  HB1 PHE A 791      68.040  35.770  52.420  1.00  0.00           H
ATOM   3312  HB2 PHE A 791      68.670  35.990  50.720  1.00  0.00           H
ATOM   3313  CG  PHE A 791      66.930  34.740  50.900  1.00  0.00           C
ATOM   3314  CD1 PHE A 791      67.310  34.010  49.740  1.00  0.00           C
ATOM   3315  HD1 PHE A 791      68.200  34.380  49.250  1.00  0.00           H
ATOM   3316  CE1 PHE A 791      66.670  32.880  49.260  1.00  0.00           C
ATOM   3317  HE1 PHE A 791      67.040  32.250  48.470  1.00  0.00           H
ATOM   3318  CZ  PHE A 791      65.540  32.440  49.990  1.00  0.00           C
ATOM   3319  HZ  PHE A 791      65.080  31.520  49.630  1.00  0.00           H
ATOM   3320  CD2 PHE A 791      65.710  34.390  51.490  1.00  0.00           C
ATOM   3321  HD2 PHE A 791      65.400  34.980  52.340  1.00  0.00           H
ATOM   3322  CE2 PHE A 791      65.010  33.280  51.010  1.00  0.00           C
ATOM   3323  HE2 PHE A 791      64.090  32.950  51.470  1.00  0.00           H
ATOM   3324  C   PHE A 791      67.800  38.460  51.800  1.00  0.00           C
ATOM   3325  O   PHE A 791      68.220  38.320  52.960  1.00  0.00           O
ATOM   3326  N   ALA A 792      67.960  39.640  51.190  1.00  0.00           N
ATOM   3327  HN  ALA A 792      67.620  39.690  50.260  1.00  0.00           H
ATOM   3328  CA  ALA A 792      68.560  40.790  51.740  1.00  0.00           C
ATOM   3329  HA  ALA A 792      69.600  40.580  51.880  1.00  0.00           H
ATOM   3330  CB  ALA A 792      68.550  41.820  50.550  1.00  0.00           C
ATOM   3331  HB1 ALA A 792      67.460  41.840  50.310  1.00  0.00           H
ATOM   3332  HB2 ALA A 792      69.090  41.400  49.680  1.00  0.00           H
ATOM   3333  HB3 ALA A 792      68.880  42.810  50.920  1.00  0.00           H
ATOM   3334  C   ALA A 792      68.070  41.300  53.130  1.00  0.00           C
ATOM   3335  O   ALA A 792      68.880  41.380  54.030  1.00  0.00           O
ATOM   3336  N   VAL A 793      66.820  41.740  53.220  1.00  0.00           N
ATOM   3337  HN  VAL A 793      66.260  41.820  52.390  1.00  0.00           H
ATOM   3338  CA  VAL A 793      66.200  42.150  54.530  1.00  0.00           C
ATOM   3339  HA  VAL A 793      66.780  42.960  54.940  1.00  0.00           H
ATOM   3340  CB  VAL A 793      64.760  42.680  54.360  1.00  0.00           C
ATOM   3341  HB  VAL A 793      64.210  42.130  53.570  1.00  0.00           H
ATOM   3342  CG1 VAL A 793      63.930  42.650  55.660  1.00  0.00           C
ATOM   3343 HG11 VAL A 793      63.060  43.340  55.570  1.00  0.00           H
ATOM   3344 HG12 VAL A 793      64.590  42.970  56.500  1.00  0.00           H
ATOM   3345 HG13 VAL A 793      63.490  41.650  55.840  1.00  0.00           H
ATOM   3346  CG2 VAL A 793      64.930  44.130  53.830  1.00  0.00           C
ATOM   3347 HG21 VAL A 793      63.950  44.590  53.580  1.00  0.00           H
ATOM   3348 HG22 VAL A 793      65.500  44.200  52.880  1.00  0.00           H
ATOM   3349 HG23 VAL A 793      65.360  44.820  54.590  1.00  0.00           H
ATOM   3350  C   VAL A 793      66.200  40.950  55.500  1.00  0.00           C
ATOM   3351  O   VAL A 793      66.520  41.010  56.690  1.00  0.00           O
ATOM   3352  N   PHE A 794      65.830  39.740  54.990  1.00  0.00           N
ATOM   3353  HN  PHE A 794      65.700  39.640  54.010  1.00  0.00           H
ATOM   3354  CA  PHE A 794      65.730  38.470  55.920  1.00  0.00           C
ATOM   3355  HA  PHE A 794      64.970  38.690  56.650  1.00  0.00           H
ATOM   3356  CB  PHE A 794      65.190  37.240  55.170  1.00  0.00           C
ATOM   3357  HB1 PHE A 794      66.020  36.940  54.500  1.00  0.00           H
ATOM   3358  HB2 PHE A 794      64.280  37.400  54.550  1.00  0.00           H
ATOM   3359  CG  PHE A 794      64.920  36.060  56.070  1.00  0.00           C
ATOM   3360  CD1 PHE A 794      63.710  35.880  56.760  1.00  0.00           C
ATOM   3361  HD1 PHE A 794      62.950  36.630  56.700  1.00  0.00           H
ATOM   3362  CE1 PHE A 794      63.420  34.710  57.390  1.00  0.00           C
ATOM   3363  HE1 PHE A 794      62.450  34.630  57.850  1.00  0.00           H
ATOM   3364  CZ  PHE A 794      64.300  33.610  57.370  1.00  0.00           C
ATOM   3365  HZ  PHE A 794      64.030  32.680  57.840  1.00  0.00           H
ATOM   3366  CD2 PHE A 794      65.890  34.970  56.120  1.00  0.00           C
ATOM   3367  HD2 PHE A 794      66.860  35.000  55.670  1.00  0.00           H
ATOM   3368  CE2 PHE A 794      65.620  33.760  56.810  1.00  0.00           C
ATOM   3369  HE2 PHE A 794      66.340  32.950  56.800  1.00  0.00           H
ATOM   3370  C   PHE A 794      67.080  38.110  56.590  1.00  0.00           C
ATOM   3371  O   PHE A 794      67.080  37.800  57.810  1.00  0.00           O
ATOM   3372  N   LEU A 795      68.320  38.130  55.950  1.00  0.00           N
ATOM   3373  HN  LEU A 795      68.250  38.480  55.020  1.00  0.00           H
ATOM   3374  CA  LEU A 795      69.640  37.830  56.460  1.00  0.00           C
ATOM   3375  HA  LEU A 795      69.610  36.970  57.120  1.00  0.00           H
ATOM   3376  CB  LEU A 795      70.610  37.710  55.230  1.00  0.00           C
ATOM   3377  HB1 LEU A 795      71.650  37.780  55.590  1.00  0.00           H
ATOM   3378  HB2 LEU A 795      70.360  38.480  54.470  1.00  0.00           H
ATOM   3379  CG  LEU A 795      70.480  36.350  54.440  1.00  0.00           C
ATOM   3380  HG  LEU A 795      69.380  36.240  54.310  1.00  0.00           H
ATOM   3381  CD1 LEU A 795      71.170  36.350  53.080  1.00  0.00           C
ATOM   3382 HD11 LEU A 795      72.260  36.550  53.220  1.00  0.00           H
ATOM   3383 HD12 LEU A 795      70.840  37.200  52.440  1.00  0.00           H
ATOM   3384 HD13 LEU A 795      71.000  35.490  52.390  1.00  0.00           H
ATOM   3385  CD2 LEU A 795      71.110  35.210  55.230  1.00  0.00           C
ATOM   3386 HD21 LEU A 795      72.220  35.290  55.230  1.00  0.00           H
ATOM   3387 HD22 LEU A 795      70.790  34.230  54.830  1.00  0.00           H
ATOM   3388 HD23 LEU A 795      70.650  35.190  56.240  1.00  0.00           H
ATOM   3389  C   LEU A 795      70.020  38.980  57.380  1.00  0.00           C
ATOM   3390  O   LEU A 795      70.720  38.760  58.320  1.00  0.00           O
ATOM   3391  N   THR A 796      69.540  40.200  57.080  1.00  0.00           N
ATOM   3392  HN  THR A 796      68.950  40.270  56.290  1.00  0.00           H
ATOM   3393  CA  THR A 796      69.850  41.360  58.000  1.00  0.00           C
ATOM   3394  HA  THR A 796      70.880  41.370  58.320  1.00  0.00           H
ATOM   3395  CB  THR A 796      69.630  42.730  57.390  1.00  0.00           C
ATOM   3396  HB  THR A 796      68.570  42.950  57.180  1.00  0.00           H
ATOM   3397  OG1 THR A 796      70.410  42.870  56.280  1.00  0.00           O
ATOM   3398  HG1 THR A 796      69.830  42.640  55.540  1.00  0.00           H
ATOM   3399  CG2 THR A 796      70.070  43.810  58.390  1.00  0.00           C
ATOM   3400 HG21 THR A 796      71.110  43.580  58.700  1.00  0.00           H
ATOM   3401 HG22 THR A 796      69.370  43.850  59.260  1.00  0.00           H
ATOM   3402 HG23 THR A 796      70.020  44.760  57.810  1.00  0.00           H
ATOM   3403  C   THR A 796      69.210  41.260  59.350  1.00  0.00           C
ATOM   3404  O   THR A 796      69.790  41.520  60.400  1.00  0.00           O
ATOM   3405  N   ILE A 797      67.960  40.760  59.480  1.00  0.00           N
ATOM   3406  HN  ILE A 797      67.460  40.570  58.640  1.00  0.00           H
ATOM   3407  CA  ILE A 797      67.400  40.360  60.740  1.00  0.00           C
ATOM   3408  HA  ILE A 797      67.500  41.220  61.400  1.00  0.00           H
ATOM   3409  CB  ILE A 797      65.890  40.150  60.650  1.00  0.00           C
ATOM   3410  HB  ILE A 797      65.610  39.280  60.020  1.00  0.00           H
ATOM   3411  CG2 ILE A 797      65.190  39.960  62.070  1.00  0.00           C
ATOM   3412 HG21 ILE A 797      64.100  40.140  61.970  1.00  0.00           H
ATOM   3413 HG22 ILE A 797      65.600  40.700  62.790  1.00  0.00           H
ATOM   3414 HG23 ILE A 797      65.310  38.870  62.280  1.00  0.00           H
ATOM   3415  CG1 ILE A 797      65.240  41.410  59.910  1.00  0.00           C
ATOM   3416 HG11 ILE A 797      65.800  41.730  59.000  1.00  0.00           H
ATOM   3417 HG12 ILE A 797      65.280  42.300  60.580  1.00  0.00           H
ATOM   3418  CD  ILE A 797      63.830  41.090  59.570  1.00  0.00           C
ATOM   3419  HD1 ILE A 797      63.350  41.910  58.990  1.00  0.00           H
ATOM   3420  HD2 ILE A 797      63.170  40.790  60.410  1.00  0.00           H
ATOM   3421  HD3 ILE A 797      63.890  40.240  58.860  1.00  0.00           H
ATOM   3422  C   ILE A 797      68.170  39.250  61.410  1.00  0.00           C
ATOM   3423  O   ILE A 797      68.570  39.480  62.550  1.00  0.00           O
ATOM   3424  N   VAL A 798      68.640  38.280  60.630  1.00  0.00           N
ATOM   3425  HN  VAL A 798      68.440  38.310  59.650  1.00  0.00           H
ATOM   3426  CA  VAL A 798      69.380  37.150  61.180  1.00  0.00           C
ATOM   3427  HA  VAL A 798      68.830  36.750  62.010  1.00  0.00           H
ATOM   3428  CB  VAL A 798      69.560  36.030  60.150  1.00  0.00           C
ATOM   3429  HB  VAL A 798      69.880  36.470  59.180  1.00  0.00           H
ATOM   3430  CG1 VAL A 798      70.610  34.950  60.630  1.00  0.00           C
ATOM   3431 HG11 VAL A 798      70.720  34.150  59.870  1.00  0.00           H
ATOM   3432 HG12 VAL A 798      70.220  34.410  61.530  1.00  0.00           H
ATOM   3433 HG13 VAL A 798      71.580  35.430  60.910  1.00  0.00           H
ATOM   3434  CG2 VAL A 798      68.250  35.430  59.910  1.00  0.00           C
ATOM   3435 HG21 VAL A 798      67.530  36.120  59.410  1.00  0.00           H
ATOM   3436 HG22 VAL A 798      67.740  35.160  60.870  1.00  0.00           H
ATOM   3437 HG23 VAL A 798      68.340  34.600  59.170  1.00  0.00           H
ATOM   3438  C   VAL A 798      70.740  37.600  61.710  1.00  0.00           C
ATOM   3439  O   VAL A 798      71.100  37.340  62.880  1.00  0.00           O
ATOM   3440  N   ILE A 799      71.500  38.440  61.060  1.00  0.00           N
ATOM   3441  HN  ILE A 799      71.260  38.860  60.190  1.00  0.00           H
ATOM   3442  CA  ILE A 799      72.900  38.790  61.370  1.00  0.00           C
ATOM   3443  HA  ILE A 799      73.340  37.890  61.790  1.00  0.00           H
ATOM   3444  CB  ILE A 799      73.650  39.260  60.120  1.00  0.00           C
ATOM   3445  HB  ILE A 799      73.020  40.110  59.790  1.00  0.00           H
ATOM   3446  CG2 ILE A 799      75.020  39.800  60.510  1.00  0.00           C
ATOM   3447 HG21 ILE A 799      74.890  40.660  61.210  1.00  0.00           H
ATOM   3448 HG22 ILE A 799      75.540  40.290  59.660  1.00  0.00           H
ATOM   3449 HG23 ILE A 799      75.610  39.020  61.020  1.00  0.00           H
ATOM   3450  CG1 ILE A 799      73.750  38.100  59.060  1.00  0.00           C
ATOM   3451 HG11 ILE A 799      72.780  37.570  58.940  1.00  0.00           H
ATOM   3452 HG12 ILE A 799      74.500  37.370  59.410  1.00  0.00           H
ATOM   3453  CD  ILE A 799      74.070  38.600  57.650  1.00  0.00           C
ATOM   3454  HD1 ILE A 799      75.000  39.190  57.730  1.00  0.00           H
ATOM   3455  HD2 ILE A 799      73.260  39.250  57.240  1.00  0.00           H
ATOM   3456  HD3 ILE A 799      74.250  37.760  56.950  1.00  0.00           H
ATOM   3457  C   ILE A 799      73.040  39.810  62.570  1.00  0.00           C
ATOM   3458  O   ILE A 799      73.770  39.560  63.490  1.00  0.00           O
ATOM   3459  N   MET A 800      72.310  40.970  62.500  1.00  0.00           N
ATOM   3460  HN  MET A 800      71.790  41.100  61.660  1.00  0.00           H
ATOM   3461  CA  MET A 800      72.190  41.950  63.530  1.00  0.00           C
ATOM   3462  HA  MET A 800      73.150  42.310  63.870  1.00  0.00           H
ATOM   3463  CB  MET A 800      71.210  42.970  63.120  1.00  0.00           C
ATOM   3464  HB1 MET A 800      71.160  43.700  63.960  1.00  0.00           H
ATOM   3465  HB2 MET A 800      70.200  42.600  62.850  1.00  0.00           H
ATOM   3466  CG  MET A 800      71.670  43.810  61.870  1.00  0.00           C
ATOM   3467  HG1 MET A 800      70.670  44.250  61.640  1.00  0.00           H
ATOM   3468  HG2 MET A 800      71.990  43.190  61.010  1.00  0.00           H
ATOM   3469  SD  MET A 800      72.820  45.180  62.070  1.00  0.00           S
ATOM   3470  CE  MET A 800      74.310  44.170  62.010  1.00  0.00           C
ATOM   3471  HE1 MET A 800      75.200  44.840  62.040  1.00  0.00           H
ATOM   3472  HE2 MET A 800      74.360  43.650  61.020  1.00  0.00           H
ATOM   3473  HE3 MET A 800      74.520  43.450  62.820  1.00  0.00           H
ATOM   3474  C   MET A 800      71.630  41.310  64.830  1.00  0.00           C
ATOM   3475  O   MET A 800      72.090  41.650  65.880  1.00  0.00           O
ATOM   3476  N   VAL A 801      70.680  40.390  64.730  1.00  0.00           N
ATOM   3477  HN  VAL A 801      70.310  40.110  63.850  1.00  0.00           H
ATOM   3478  CA  VAL A 801      70.300  39.530  65.910  1.00  0.00           C
ATOM   3479  HA  VAL A 801      70.110  40.200  66.740  1.00  0.00           H
ATOM   3480  CB  VAL A 801      69.090  38.670  65.610  1.00  0.00           C
ATOM   3481  HB  VAL A 801      69.270  38.040  64.720  1.00  0.00           H
ATOM   3482  CG1 VAL A 801      68.830  37.660  66.800  1.00  0.00           C
ATOM   3483 HG11 VAL A 801      68.890  38.190  67.770  1.00  0.00           H
ATOM   3484 HG12 VAL A 801      69.650  36.900  66.740  1.00  0.00           H
ATOM   3485 HG13 VAL A 801      67.820  37.220  66.660  1.00  0.00           H
ATOM   3486  CG2 VAL A 801      67.840  39.570  65.440  1.00  0.00           C
ATOM   3487 HG21 VAL A 801      67.950  40.520  64.860  1.00  0.00           H
ATOM   3488 HG22 VAL A 801      67.620  39.800  66.500  1.00  0.00           H
ATOM   3489 HG23 VAL A 801      67.040  38.990  64.920  1.00  0.00           H
ATOM   3490  C   VAL A 801      71.420  38.670  66.460  1.00  0.00           C
ATOM   3491  O   VAL A 801      71.640  38.570  67.710  1.00  0.00           O
ATOM   3492  N   THR A 802      72.160  38.030  65.580  1.00  0.00           N
ATOM   3493  HN  THR A 802      71.820  37.920  64.650  1.00  0.00           H
ATOM   3494  CA  THR A 802      73.370  37.350  65.940  1.00  0.00           C
ATOM   3495  HA  THR A 802      73.090  36.630  66.680  1.00  0.00           H
ATOM   3496  CB  THR A 802      73.980  36.480  64.740  1.00  0.00           C
ATOM   3497  HB  THR A 802      74.500  37.080  63.970  1.00  0.00           H
ATOM   3498  OG1 THR A 802      72.920  35.770  64.270  1.00  0.00           O
ATOM   3499  HG1 THR A 802      72.190  36.340  64.040  1.00  0.00           H
ATOM   3500  CG2 THR A 802      75.010  35.490  65.290  1.00  0.00           C
ATOM   3501 HG21 THR A 802      75.420  34.900  64.440  1.00  0.00           H
ATOM   3502 HG22 THR A 802      74.510  34.830  66.030  1.00  0.00           H
ATOM   3503 HG23 THR A 802      75.890  36.020  65.710  1.00  0.00           H
ATOM   3504  C   THR A 802      74.520  38.110  66.550  1.00  0.00           C
ATOM   3505  O   THR A 802      75.070  37.640  67.500  1.00  0.00           O
ATOM   3506  N   ILE A 803      74.890  39.280  66.030  1.00  0.00           N
ATOM   3507  HN  ILE A 803      74.510  39.690  65.210  1.00  0.00           H
ATOM   3508  CA  ILE A 803      75.960  40.070  66.640  1.00  0.00           C
ATOM   3509  HA  ILE A 803      76.790  39.400  66.810  1.00  0.00           H
ATOM   3510  CB  ILE A 803      76.520  41.110  65.720  1.00  0.00           C
ATOM   3511  HB  ILE A 803      75.850  41.980  65.500  1.00  0.00           H
ATOM   3512  CG2 ILE A 803      77.750  41.820  66.330  1.00  0.00           C
ATOM   3513 HG21 ILE A 803      78.430  42.420  65.690  1.00  0.00           H
ATOM   3514 HG22 ILE A 803      78.480  41.030  66.610  1.00  0.00           H
ATOM   3515 HG23 ILE A 803      77.610  42.480  67.210  1.00  0.00           H
ATOM   3516  CG1 ILE A 803      77.110  40.530  64.380  1.00  0.00           C
ATOM   3517 HG11 ILE A 803      77.540  41.490  64.040  1.00  0.00           H
ATOM   3518 HG12 ILE A 803      76.320  40.120  63.710  1.00  0.00           H
ATOM   3519  CD  ILE A 803      78.200  39.430  64.390  1.00  0.00           C
ATOM   3520  HD1 ILE A 803      78.510  39.130  63.360  1.00  0.00           H
ATOM   3521  HD2 ILE A 803      77.700  38.490  64.700  1.00  0.00           H
ATOM   3522  HD3 ILE A 803      79.100  39.730  64.970  1.00  0.00           H
ATOM   3523  C   ILE A 803      75.500  40.630  67.940  1.00  0.00           C
ATOM   3524  O   ILE A 803      76.350  40.660  68.820  1.00  0.00           O
ATOM   3525  N   ASP A 804      74.210  41.080  68.070  1.00  0.00           N
ATOM   3526  HN  ASP A 804      73.660  41.000  67.240  1.00  0.00           H
ATOM   3527  CA  ASP A 804      73.640  41.540  69.300  1.00  0.00           C
ATOM   3528  HA  ASP A 804      74.210  42.340  69.730  1.00  0.00           H
ATOM   3529  CB  ASP A 804      72.240  42.100  68.920  1.00  0.00           C
ATOM   3530  HB1 ASP A 804      71.640  41.340  68.360  1.00  0.00           H
ATOM   3531  HB2 ASP A 804      72.260  42.940  68.200  1.00  0.00           H
ATOM   3532  CG  ASP A 804      71.550  42.650  70.170  1.00  0.00           C
ATOM   3533  OD1 ASP A 804      71.020  41.850  70.950  1.00  0.00           O
ATOM   3534  OD2 ASP A 804      71.710  43.830  70.380  1.00  0.00           O
ATOM   3535  C   ASP A 804      73.700  40.440  70.360  1.00  0.00           C
ATOM   3536  O   ASP A 804      74.230  40.700  71.410  1.00  0.00           O
ATOM   3537  N   TYR A 805      73.400  39.180  70.030  1.00  0.00           N
ATOM   3538  HN  TYR A 805      73.150  38.940  69.090  1.00  0.00           H
ATOM   3539  CA  TYR A 805      73.390  38.060  70.950  1.00  0.00           C
ATOM   3540  HA  TYR A 805      72.920  38.340  71.870  1.00  0.00           H
ATOM   3541  CB  TYR A 805      72.560  36.830  70.350  1.00  0.00           C
ATOM   3542  HB1 TYR A 805      72.990  36.720  69.330  1.00  0.00           H
ATOM   3543  HB2 TYR A 805      71.480  37.070  70.250  1.00  0.00           H
ATOM   3544  CG  TYR A 805      72.650  35.550  71.130  1.00  0.00           C
ATOM   3545  CD1 TYR A 805      72.220  35.510  72.490  1.00  0.00           C
ATOM   3546  HD1 TYR A 805      71.830  36.380  73.000  1.00  0.00           H
ATOM   3547  CE1 TYR A 805      72.270  34.310  73.240  1.00  0.00           C
ATOM   3548  HE1 TYR A 805      71.980  34.220  74.280  1.00  0.00           H
ATOM   3549  CZ  TYR A 805      72.990  33.240  72.640  1.00  0.00           C
ATOM   3550  OH  TYR A 805      73.420  32.110  73.310  1.00  0.00           O
ATOM   3551  HH  TYR A 805      73.060  32.180  74.200  1.00  0.00           H
ATOM   3552  CD2 TYR A 805      73.190  34.340  70.510  1.00  0.00           C
ATOM   3553  HD2 TYR A 805      73.590  34.430  69.510  1.00  0.00           H
ATOM   3554  CE2 TYR A 805      73.420  33.230  71.270  1.00  0.00           C
ATOM   3555  HE2 TYR A 805      73.840  32.370  70.790  1.00  0.00           H
ATOM   3556  C   TYR A 805      74.790  37.610  71.370  1.00  0.00           C
ATOM   3557  O   TYR A 805      75.010  37.180  72.500  1.00  0.00           O
ATOM   3558  N   LEU A 806      75.770  37.550  70.410  1.00  0.00           N
ATOM   3559  HN  LEU A 806      75.540  37.710  69.450  1.00  0.00           H
ATOM   3560  CA  LEU A 806      77.140  37.290  70.820  1.00  0.00           C
ATOM   3561  HA  LEU A 806      77.070  36.350  71.330  1.00  0.00           H
ATOM   3562  CB  LEU A 806      78.120  36.990  69.610  1.00  0.00           C
ATOM   3563  HB1 LEU A 806      79.020  36.590  70.120  1.00  0.00           H
ATOM   3564  HB2 LEU A 806      78.500  37.850  69.020  1.00  0.00           H
ATOM   3565  CG  LEU A 806      77.690  35.900  68.580  1.00  0.00           C
ATOM   3566  HG  LEU A 806      76.950  36.240  67.830  1.00  0.00           H
ATOM   3567  CD1 LEU A 806      78.890  35.430  67.720  1.00  0.00           C
ATOM   3568 HD11 LEU A 806      79.710  35.010  68.340  1.00  0.00           H
ATOM   3569 HD12 LEU A 806      79.440  36.200  67.150  1.00  0.00           H
ATOM   3570 HD13 LEU A 806      78.560  34.580  67.070  1.00  0.00           H
ATOM   3571  CD2 LEU A 806      77.040  34.690  69.250  1.00  0.00           C
ATOM   3572 HD21 LEU A 806      76.190  34.890  69.940  1.00  0.00           H
ATOM   3573 HD22 LEU A 806      77.800  34.060  69.770  1.00  0.00           H
ATOM   3574 HD23 LEU A 806      76.580  34.050  68.470  1.00  0.00           H
ATOM   3575  C   LEU A 806      77.840  38.250  71.730  1.00  0.00           C
ATOM   3576  O   LEU A 806      78.410  37.860  72.780  1.00  0.00           O
ATOM   3577  N   VAL A 807      77.660  39.540  71.430  1.00  0.00           N
ATOM   3578  HN  VAL A 807      77.170  39.850  70.620  1.00  0.00           H
ATOM   3579  CA  VAL A 807      78.250  40.560  72.210  1.00  0.00           C
ATOM   3580  HA  VAL A 807      79.290  40.300  72.360  1.00  0.00           H
ATOM   3581  CB  VAL A 807      78.160  42.010  71.450  1.00  0.00           C
ATOM   3582  HB  VAL A 807      77.090  42.250  71.260  1.00  0.00           H
ATOM   3583  CG1 VAL A 807      78.960  42.990  72.240  1.00  0.00           C
ATOM   3584 HG11 VAL A 807      79.020  44.020  71.860  1.00  0.00           H
ATOM   3585 HG12 VAL A 807      79.980  42.530  72.200  1.00  0.00           H
ATOM   3586 HG13 VAL A 807      78.610  42.960  73.280  1.00  0.00           H
ATOM   3587  CG2 VAL A 807      78.870  41.990  70.090  1.00  0.00           C
ATOM   3588 HG21 VAL A 807      79.980  42.030  70.140  1.00  0.00           H
ATOM   3589 HG22 VAL A 807      78.550  42.890  69.530  1.00  0.00           H
ATOM   3590 HG23 VAL A 807      78.530  41.070  69.540  1.00  0.00           H
ATOM   3591  C   VAL A 807      77.460  40.530  73.590  1.00  0.00           C
ATOM   3592  O   VAL A 807      78.090  40.760  74.650  1.00  0.00           O
ATOM   3593  N   GLY A 808      76.150  40.190  73.530  1.00  0.00           N
ATOM   3594  HN  GLY A 808      75.730  40.130  72.630  1.00  0.00           H
ATOM   3595  CA  GLY A 808      75.190  40.250  74.620  1.00  0.00           C
ATOM   3596  HA1 GLY A 808      75.620  39.680  75.440  1.00  0.00           H
ATOM   3597  HA2 GLY A 808      74.340  39.710  74.250  1.00  0.00           H
ATOM   3598  C   GLY A 808      74.790  41.570  75.110  1.00  0.00           C
ATOM   3599  O   GLY A 808      74.820  41.900  76.330  1.00  0.00           O
ATOM   3600  N   VAL A 809      74.510  42.450  74.220  1.00  0.00           N
ATOM   3601  HN  VAL A 809      74.610  42.290  73.240  1.00  0.00           H
ATOM   3602  CA  VAL A 809      74.070  43.770  74.570  1.00  0.00           C
ATOM   3603  HA  VAL A 809      74.700  44.190  75.330  1.00  0.00           H
ATOM   3604  CB  VAL A 809      74.180  44.690  73.340  1.00  0.00           C
ATOM   3605  HB  VAL A 809      73.440  44.260  72.620  1.00  0.00           H
ATOM   3606  CG1 VAL A 809      73.690  46.090  73.790  1.00  0.00           C
ATOM   3607 HG11 VAL A 809      72.590  46.180  73.940  1.00  0.00           H
ATOM   3608 HG12 VAL A 809      73.870  46.890  73.050  1.00  0.00           H
ATOM   3609 HG13 VAL A 809      74.150  46.400  74.750  1.00  0.00           H
ATOM   3610  CG2 VAL A 809      75.540  44.760  72.680  1.00  0.00           C
ATOM   3611 HG21 VAL A 809      75.690  45.610  71.980  1.00  0.00           H
ATOM   3612 HG22 VAL A 809      75.760  43.870  72.050  1.00  0.00           H
ATOM   3613 HG23 VAL A 809      76.400  44.860  73.380  1.00  0.00           H
ATOM   3614  C   VAL A 809      72.540  43.670  75.010  1.00  0.00           C
ATOM   3615  O   VAL A 809      71.690  42.990  74.430  1.00  0.00           O
ATOM   3616  N   PRO A 810      72.070  44.250  76.130  1.00  0.00           N
ATOM   3617  CD  PRO A 810      72.890  44.900  77.100  1.00  0.00           C
ATOM   3618  HD1 PRO A 810      73.510  45.610  76.530  1.00  0.00           H
ATOM   3619  HD2 PRO A 810      73.510  44.190  77.710  1.00  0.00           H
ATOM   3620  CA  PRO A 810      70.650  44.460  76.440  1.00  0.00           C
ATOM   3621  HA  PRO A 810      70.120  43.530  76.320  1.00  0.00           H
ATOM   3622  CB  PRO A 810      70.660  44.870  77.930  1.00  0.00           C
ATOM   3623  HB1 PRO A 810      70.710  43.900  78.490  1.00  0.00           H
ATOM   3624  HB2 PRO A 810      69.820  45.410  78.410  1.00  0.00           H
ATOM   3625  CG  PRO A 810      71.960  45.670  77.910  1.00  0.00           C
ATOM   3626  HG1 PRO A 810      71.890  46.630  77.350  1.00  0.00           H
ATOM   3627  HG2 PRO A 810      72.340  45.820  78.940  1.00  0.00           H
ATOM   3628  C   PRO A 810      69.940  45.500  75.600  1.00  0.00           C
ATOM   3629  O   PRO A 810      69.300  46.450  76.130  1.00  0.00           O
ATOM   3630  N   SER A 811      69.990  45.380  74.270  1.00  0.00           N
ATOM   3631  HN  SER A 811      70.580  44.670  73.900  1.00  0.00           H
ATOM   3632  CA  SER A 811      69.170  46.230  73.460  1.00  0.00           C
ATOM   3633  HA  SER A 811      69.260  47.250  73.810  1.00  0.00           H
ATOM   3634  CB  SER A 811      69.610  46.140  71.940  1.00  0.00           C
ATOM   3635  HB1 SER A 811      70.710  46.290  71.980  1.00  0.00           H
ATOM   3636  HB2 SER A 811      69.080  46.890  71.330  1.00  0.00           H
ATOM   3637  OG  SER A 811      69.440  44.790  71.450  1.00  0.00           O
ATOM   3638  HG1 SER A 811      70.230  44.560  70.950  1.00  0.00           H
ATOM   3639  C   SER A 811      67.680  45.860  73.450  1.00  0.00           C
ATOM   3640  O   SER A 811      67.290  44.660  73.370  1.00  0.00           O
ATOM   3641  N   PRO A 812      66.780  46.810  73.550  1.00  0.00           N
ATOM   3642  CD  PRO A 812      67.010  48.120  74.340  1.00  0.00           C
ATOM   3643  HD1 PRO A 812      67.800  48.770  73.870  1.00  0.00           H
ATOM   3644  HD2 PRO A 812      67.330  47.860  75.370  1.00  0.00           H
ATOM   3645  CA  PRO A 812      65.310  46.520  73.620  1.00  0.00           C
ATOM   3646  HA  PRO A 812      65.130  46.040  74.570  1.00  0.00           H
ATOM   3647  CB  PRO A 812      64.720  47.960  73.450  1.00  0.00           C
ATOM   3648  HB1 PRO A 812      63.690  48.090  73.880  1.00  0.00           H
ATOM   3649  HB2 PRO A 812      64.720  48.260  72.380  1.00  0.00           H
ATOM   3650  CG  PRO A 812      65.670  48.800  74.400  1.00  0.00           C
ATOM   3651  HG1 PRO A 812      65.670  49.870  74.080  1.00  0.00           H
ATOM   3652  HG2 PRO A 812      65.340  48.760  75.450  1.00  0.00           H
ATOM   3653  C   PRO A 812      64.730  45.620  72.620  1.00  0.00           C
ATOM   3654  O   PRO A 812      65.000  45.730  71.400  1.00  0.00           O
ATOM   3655  N   LYS A 813      63.930  44.640  73.080  1.00  0.00           N
ATOM   3656  HN  LYS A 813      63.490  44.650  73.980  1.00  0.00           H
ATOM   3657  CA  LYS A 813      63.620  43.470  72.210  1.00  0.00           C
ATOM   3658  HA  LYS A 813      64.000  43.570  71.200  1.00  0.00           H
ATOM   3659  CB  LYS A 813      64.160  42.120  72.880  1.00  0.00           C
ATOM   3660  HB1 LYS A 813      63.730  41.310  72.260  1.00  0.00           H
ATOM   3661  HB2 LYS A 813      63.680  42.180  73.880  1.00  0.00           H
ATOM   3662  CG  LYS A 813      65.660  41.840  72.990  1.00  0.00           C
ATOM   3663  HG1 LYS A 813      65.680  40.760  73.240  1.00  0.00           H
ATOM   3664  HG2 LYS A 813      65.960  42.390  73.910  1.00  0.00           H
ATOM   3665  CD  LYS A 813      66.460  42.120  71.750  1.00  0.00           C
ATOM   3666  HD1 LYS A 813      66.530  43.220  71.580  1.00  0.00           H
ATOM   3667  HD2 LYS A 813      66.000  41.620  70.860  1.00  0.00           H
ATOM   3668  CE  LYS A 813      67.900  41.500  71.890  1.00  0.00           C
ATOM   3669  HE1 LYS A 813      68.310  41.480  70.850  1.00  0.00           H
ATOM   3670  HE2 LYS A 813      67.850  40.440  72.230  1.00  0.00           H
ATOM   3671  NZ  LYS A 813      68.810  42.350  72.750  1.00  0.00           N
ATOM   3672  HZ1 LYS A 813      69.740  42.310  72.290  1.00  0.00           H
ATOM   3673  HZ2 LYS A 813      68.770  41.950  73.720  1.00  0.00           H
ATOM   3674  HZ3 LYS A 813      68.550  43.340  72.800  1.00  0.00           H
ATOM   3675  C   LYS A 813      62.130  43.450  72.150  1.00  0.00           C
ATOM   3676  O   LYS A 813      61.460  44.110  72.870  1.00  0.00           O
ATOM   3677  N   LEU A 814      61.550  42.680  71.310  1.00  0.00           N
ATOM   3678  HN  LEU A 814      62.090  42.010  70.800  1.00  0.00           H
ATOM   3679  CA  LEU A 814      60.060  42.590  71.080  1.00  0.00           C
ATOM   3680  HA  LEU A 814      59.660  43.600  71.090  1.00  0.00           H
ATOM   3681  CB  LEU A 814      59.550  41.880  69.770  1.00  0.00           C
ATOM   3682  HB1 LEU A 814      58.480  41.610  69.880  1.00  0.00           H
ATOM   3683  HB2 LEU A 814      60.110  40.930  69.660  1.00  0.00           H
ATOM   3684  CG  LEU A 814      59.760  42.670  68.470  1.00  0.00           C
ATOM   3685  HG  LEU A 814      60.860  42.790  68.400  1.00  0.00           H
ATOM   3686  CD1 LEU A 814      59.480  41.800  67.320  1.00  0.00           C
ATOM   3687 HD11 LEU A 814      58.370  41.740  67.280  1.00  0.00           H
ATOM   3688 HD12 LEU A 814      60.030  40.850  67.450  1.00  0.00           H
ATOM   3689 HD13 LEU A 814      59.880  42.210  66.370  1.00  0.00           H
ATOM   3690  CD2 LEU A 814      59.080  44.030  68.440  1.00  0.00           C
ATOM   3691 HD21 LEU A 814      59.600  44.760  69.100  1.00  0.00           H
ATOM   3692 HD22 LEU A 814      58.040  43.960  68.830  1.00  0.00           H
ATOM   3693 HD23 LEU A 814      59.120  44.350  67.380  1.00  0.00           H
ATOM   3694  C   LEU A 814      59.440  41.900  72.270  1.00  0.00           C
ATOM   3695  O   LEU A 814      59.940  40.900  72.820  1.00  0.00           O
ATOM   3696  N   HSD A 815      58.290  42.410  72.700  1.00  0.00           N
ATOM   3697  HN  HSD A 815      57.800  43.180  72.290  1.00  0.00           H
ATOM   3698  CA  HSD A 815      57.640  41.870  73.860  1.00  0.00           C
ATOM   3699  HA  HSD A 815      58.180  41.040  74.270  1.00  0.00           H
ATOM   3700  CB  HSD A 815      57.480  42.980  75.020  1.00  0.00           C
ATOM   3701  HB1 HSD A 815      56.710  42.620  75.730  1.00  0.00           H
ATOM   3702  HB2 HSD A 815      57.160  43.980  74.660  1.00  0.00           H
ATOM   3703  ND1 HSD A 815      59.070  42.510  76.870  1.00  0.00           N
ATOM   3704  HD1 HSD A 815      58.470  41.790  77.230  1.00  0.00           H
ATOM   3705  CG  HSD A 815      58.790  43.220  75.720  1.00  0.00           C
ATOM   3706  CE1 HSD A 815      60.200  43.000  77.370  1.00  0.00           C
ATOM   3707  HE1 HSD A 815      60.640  42.680  78.310  1.00  0.00           H
ATOM   3708  NE2 HSD A 815      60.630  44.040  76.660  1.00  0.00           N
ATOM   3709  CD2 HSD A 815      59.760  44.110  75.590  1.00  0.00           C
ATOM   3710  HD2 HSD A 815      59.720  44.990  74.960  1.00  0.00           H
ATOM   3711  C   HSD A 815      56.300  41.380  73.470  1.00  0.00           C
ATOM   3712  O   HSD A 815      55.430  42.230  73.100  1.00  0.00           O
ATOM   3713  N   VAL A 816      56.010  40.040  73.410  1.00  0.00           N
ATOM   3714  HN  VAL A 816      56.640  39.310  73.660  1.00  0.00           H
ATOM   3715  CA  VAL A 816      54.720  39.390  73.070  1.00  0.00           C
ATOM   3716  HA  VAL A 816      53.970  40.140  72.910  1.00  0.00           H
ATOM   3717  CB  VAL A 816      54.900  38.690  71.720  1.00  0.00           C
ATOM   3718  HB  VAL A 816      55.660  37.890  71.860  1.00  0.00           H
ATOM   3719  CG1 VAL A 816      53.560  38.160  71.110  1.00  0.00           C
ATOM   3720 HG11 VAL A 816      53.720  37.510  70.230  1.00  0.00           H
ATOM   3721 HG12 VAL A 816      52.970  39.030  70.770  1.00  0.00           H
ATOM   3722 HG13 VAL A 816      52.940  37.600  71.850  1.00  0.00           H
ATOM   3723  CG2 VAL A 816      55.510  39.580  70.690  1.00  0.00           C
ATOM   3724 HG21 VAL A 816      54.930  40.490  70.440  1.00  0.00           H
ATOM   3725 HG22 VAL A 816      55.690  39.010  69.750  1.00  0.00           H
ATOM   3726 HG23 VAL A 816      56.440  40.000  71.110  1.00  0.00           H
ATOM   3727  C   VAL A 816      54.340  38.530  74.250  1.00  0.00           C
ATOM   3728  O   VAL A 816      55.090  37.580  74.570  1.00  0.00           O
ATOM   3729  N   PRO A 817      53.210  38.850  74.930  1.00  0.00           N
ATOM   3730  CD  PRO A 817      52.430  40.060  74.730  1.00  0.00           C
ATOM   3731  HD1 PRO A 817      52.060  40.190  73.700  1.00  0.00           H
ATOM   3732  HD2 PRO A 817      53.080  40.910  75.020  1.00  0.00           H
ATOM   3733  CA  PRO A 817      52.350  37.830  75.710  1.00  0.00           C
ATOM   3734  HA  PRO A 817      52.760  37.680  76.690  1.00  0.00           H
ATOM   3735  CB  PRO A 817      51.000  38.520  75.780  1.00  0.00           C
ATOM   3736  HB1 PRO A 817      50.520  38.240  76.750  1.00  0.00           H
ATOM   3737  HB2 PRO A 817      50.250  38.170  75.030  1.00  0.00           H
ATOM   3738  CG  PRO A 817      51.290  40.010  75.700  1.00  0.00           C
ATOM   3739  HG1 PRO A 817      50.400  40.590  75.400  1.00  0.00           H
ATOM   3740  HG2 PRO A 817      51.520  40.490  76.680  1.00  0.00           H
ATOM   3741  C   PRO A 817      52.260  36.440  75.060  1.00  0.00           C
ATOM   3742  O   PRO A 817      52.130  36.370  73.820  1.00  0.00           O
ATOM   3743  N   GLU A 818      52.310  35.440  75.920  1.00  0.00           N
ATOM   3744  HN  GLU A 818      52.500  35.680  76.860  1.00  0.00           H
ATOM   3745  CA  GLU A 818      52.700  34.090  75.600  1.00  0.00           C
ATOM   3746  HA  GLU A 818      53.010  34.050  74.560  1.00  0.00           H
ATOM   3747  CB  GLU A 818      53.830  33.670  76.560  1.00  0.00           C
ATOM   3748  HB1 GLU A 818      54.350  32.730  76.300  1.00  0.00           H
ATOM   3749  HB2 GLU A 818      53.380  33.460  77.550  1.00  0.00           H
ATOM   3750  CG  GLU A 818      54.960  34.740  76.710  1.00  0.00           C
ATOM   3751  HG1 GLU A 818      54.560  35.730  77.010  1.00  0.00           H
ATOM   3752  HG2 GLU A 818      55.600  34.780  75.800  1.00  0.00           H
ATOM   3753  CD  GLU A 818      55.910  34.570  77.940  1.00  0.00           C
ATOM   3754  OE1 GLU A 818      57.130  34.560  77.830  1.00  0.00           O
ATOM   3755  OE2 GLU A 818      55.320  34.580  79.020  1.00  0.00           O
ATOM   3756  C   GLU A 818      51.580  33.040  75.470  1.00  0.00           C
ATOM   3757  O   GLU A 818      51.690  31.820  75.380  1.00  0.00           O
ATOM   3758  N   LYS A 819      50.350  33.590  75.470  1.00  0.00           N
ATOM   3759  HN  LYS A 819      50.390  34.580  75.430  1.00  0.00           H
ATOM   3760  CA  LYS A 819      49.070  32.930  75.510  1.00  0.00           C
ATOM   3761  HA  LYS A 819      49.180  31.860  75.370  1.00  0.00           H
ATOM   3762  CB  LYS A 819      48.420  33.040  76.880  1.00  0.00           C
ATOM   3763  HB1 LYS A 819      47.420  32.560  76.990  1.00  0.00           H
ATOM   3764  HB2 LYS A 819      48.210  34.140  76.900  1.00  0.00           H
ATOM   3765  CG  LYS A 819      49.260  32.550  78.060  1.00  0.00           C
ATOM   3766  HG1 LYS A 819      50.310  32.890  77.880  1.00  0.00           H
ATOM   3767  HG2 LYS A 819      49.210  31.440  78.070  1.00  0.00           H
ATOM   3768  CD  LYS A 819      48.770  33.210  79.370  1.00  0.00           C
ATOM   3769  HD1 LYS A 819      48.530  34.270  79.100  1.00  0.00           H
ATOM   3770  HD2 LYS A 819      49.560  33.360  80.130  1.00  0.00           H
ATOM   3771  CE  LYS A 819      47.460  32.690  80.010  1.00  0.00           C
ATOM   3772  HE1 LYS A 819      46.730  32.610  79.160  1.00  0.00           H
ATOM   3773  HE2 LYS A 819      47.010  33.390  80.740  1.00  0.00           H
ATOM   3774  NZ  LYS A 819      47.720  31.340  80.690  1.00  0.00           N
ATOM   3775  HZ1 LYS A 819      48.220  31.520  81.580  1.00  0.00           H
ATOM   3776  HZ2 LYS A 819      48.260  30.650  80.140  1.00  0.00           H
ATOM   3777  HZ3 LYS A 819      46.790  30.920  80.880  1.00  0.00           H
ATOM   3778  C   LYS A 819      48.050  33.520  74.460  1.00  0.00           C
ATOM   3779  O   LYS A 819      48.150  34.700  74.160  1.00  0.00           O
ATOM   3780  N   PHE A 820      47.120  32.730  74.010  1.00  0.00           N
ATOM   3781  HN  PHE A 820      47.030  31.790  74.340  1.00  0.00           H
ATOM   3782  CA  PHE A 820      46.020  33.080  73.190  1.00  0.00           C
ATOM   3783  HA  PHE A 820      46.460  33.680  72.400  1.00  0.00           H
ATOM   3784  CB  PHE A 820      45.310  31.770  72.550  1.00  0.00           C
ATOM   3785  HB1 PHE A 820      44.900  31.090  73.320  1.00  0.00           H
ATOM   3786  HB2 PHE A 820      46.180  31.270  72.070  1.00  0.00           H
ATOM   3787  CG  PHE A 820      44.170  31.990  71.490  1.00  0.00           C
ATOM   3788  CD1 PHE A 820      43.080  31.110  71.590  1.00  0.00           C
ATOM   3789  HD1 PHE A 820      43.000  30.450  72.450  1.00  0.00           H
ATOM   3790  CE1 PHE A 820      42.060  31.210  70.580  1.00  0.00           C
ATOM   3791  HE1 PHE A 820      41.210  30.540  70.620  1.00  0.00           H
ATOM   3792  CZ  PHE A 820      42.240  32.000  69.470  1.00  0.00           C
ATOM   3793  HZ  PHE A 820      41.460  32.150  68.740  1.00  0.00           H
ATOM   3794  CD2 PHE A 820      44.370  32.750  70.340  1.00  0.00           C
ATOM   3795  HD2 PHE A 820      45.270  33.340  70.270  1.00  0.00           H
ATOM   3796  CE2 PHE A 820      43.370  32.820  69.370  1.00  0.00           C
ATOM   3797  HE2 PHE A 820      43.530  33.350  68.440  1.00  0.00           H
ATOM   3798  C   PHE A 820      44.890  33.780  73.870  1.00  0.00           C
ATOM   3799  O   PHE A 820      44.010  34.470  73.320  1.00  0.00           O
ATOM   3800  N   GLU A 821      44.830  33.540  75.160  1.00  0.00           N
ATOM   3801  HN  GLU A 821      45.380  32.870  75.640  1.00  0.00           H
ATOM   3802  CA  GLU A 821      44.000  34.170  76.140  1.00  0.00           C
ATOM   3803  HA  GLU A 821      43.000  33.810  75.960  1.00  0.00           H
ATOM   3804  CB  GLU A 821      44.170  33.460  77.580  1.00  0.00           C
ATOM   3805  HB1 GLU A 821      43.490  33.880  78.340  1.00  0.00           H
ATOM   3806  HB2 GLU A 821      45.200  33.690  77.930  1.00  0.00           H
ATOM   3807  CG  GLU A 821      44.010  31.920  77.600  1.00  0.00           C
ATOM   3808  HG1 GLU A 821      44.770  31.410  76.980  1.00  0.00           H
ATOM   3809  HG2 GLU A 821      42.990  31.680  77.230  1.00  0.00           H
ATOM   3810  CD  GLU A 821      44.270  31.410  79.020  1.00  0.00           C
ATOM   3811  OE1 GLU A 821      43.600  31.860  79.960  1.00  0.00           O
ATOM   3812  OE2 GLU A 821      45.130  30.460  79.150  1.00  0.00           O
ATOM   3813  C   GLU A 821      44.000  35.660  76.270  1.00  0.00           C
ATOM   3814  O   GLU A 821      45.090  36.270  76.390  1.00  0.00           O
ATOM   3815  N   PRO A 822      42.910  36.400  76.330  1.00  0.00           N
ATOM   3816  CD  PRO A 822      41.570  35.820  75.890  1.00  0.00           C
ATOM   3817  HD1 PRO A 822      41.210  35.040  76.590  1.00  0.00           H
ATOM   3818  HD2 PRO A 822      41.690  35.500  74.830  1.00  0.00           H
ATOM   3819  CA  PRO A 822      42.750  37.840  76.620  1.00  0.00           C
ATOM   3820  HA  PRO A 822      43.060  38.160  75.630  1.00  0.00           H
ATOM   3821  CB  PRO A 822      41.250  38.030  76.880  1.00  0.00           C
ATOM   3822  HB1 PRO A 822      41.020  39.060  76.550  1.00  0.00           H
ATOM   3823  HB2 PRO A 822      40.960  37.910  77.940  1.00  0.00           H
ATOM   3824  CG  PRO A 822      40.560  37.040  75.970  1.00  0.00           C
ATOM   3825  HG1 PRO A 822      39.640  36.610  76.410  1.00  0.00           H
ATOM   3826  HG2 PRO A 822      40.480  37.510  74.970  1.00  0.00           H
ATOM   3827  C   PRO A 822      43.750  38.500  77.600  1.00  0.00           C
ATOM   3828  O   PRO A 822      44.040  37.980  78.670  1.00  0.00           O
ATOM   3829  N   THR A 823      44.300  39.700  77.170  1.00  0.00           N
ATOM   3830  HN  THR A 823      44.030  40.110  76.310  1.00  0.00           H
ATOM   3831  CA  THR A 823      45.320  40.450  77.970  1.00  0.00           C
ATOM   3832  HA  THR A 823      45.970  39.670  78.320  1.00  0.00           H
ATOM   3833  CB  THR A 823      46.260  41.420  77.290  1.00  0.00           C
ATOM   3834  HB  THR A 823      46.820  42.050  78.010  1.00  0.00           H
ATOM   3835  OG1 THR A 823      45.550  42.310  76.310  1.00  0.00           O
ATOM   3836  HG1 THR A 823      44.940  41.750  75.830  1.00  0.00           H
ATOM   3837  CG2 THR A 823      47.300  40.550  76.490  1.00  0.00           C
ATOM   3838 HG21 THR A 823      48.000  40.070  77.200  1.00  0.00           H
ATOM   3839 HG22 THR A 823      47.880  41.310  75.940  1.00  0.00           H
ATOM   3840 HG23 THR A 823      46.850  39.870  75.730  1.00  0.00           H
ATOM   3841  C   THR A 823      44.790  41.040  79.220  1.00  0.00           C
ATOM   3842  O   THR A 823      45.490  41.270  80.200  1.00  0.00           O
ATOM   3843  N   HSD A 824      43.450  41.290  79.300  1.00  0.00           N
ATOM   3844  HN  HSD A 824      42.860  41.100  78.520  1.00  0.00           H
ATOM   3845  CA  HSD A 824      42.750  41.790  80.460  1.00  0.00           C
ATOM   3846  HA  HSD A 824      43.470  41.650  81.250  1.00  0.00           H
ATOM   3847  CB  HSD A 824      42.390  43.300  80.330  1.00  0.00           C
ATOM   3848  HB1 HSD A 824      41.740  43.520  81.210  1.00  0.00           H
ATOM   3849  HB2 HSD A 824      41.810  43.370  79.390  1.00  0.00           H
ATOM   3850  ND1 HSD A 824      43.810  45.030  81.440  1.00  0.00           N
ATOM   3851  HD1 HSD A 824      43.210  45.270  82.210  1.00  0.00           H
ATOM   3852  CG  HSD A 824      43.600  44.180  80.360  1.00  0.00           C
ATOM   3853  CE1 HSD A 824      44.980  45.660  81.090  1.00  0.00           C
ATOM   3854  HE1 HSD A 824      45.450  46.360  81.780  1.00  0.00           H
ATOM   3855  NE2 HSD A 824      45.530  45.260  80.020  1.00  0.00           N
ATOM   3856  CD2 HSD A 824      44.640  44.280  79.530  1.00  0.00           C
ATOM   3857  HD2 HSD A 824      44.820  43.880  78.540  1.00  0.00           H
ATOM   3858  C   HSD A 824      41.600  40.820  80.700  1.00  0.00           C
ATOM   3859  O   HSD A 824      41.110  40.320  79.700  1.00  0.00           O
ATOM   3860  N   PRO A 825      41.130  40.500  81.890  1.00  0.00           N
ATOM   3861  CD  PRO A 825      41.730  40.920  83.220  1.00  0.00           C
ATOM   3862  HD1 PRO A 825      41.990  42.000  83.200  1.00  0.00           H
ATOM   3863  HD2 PRO A 825      42.680  40.350  83.400  1.00  0.00           H
ATOM   3864  CA  PRO A 825      40.070  39.480  82.110  1.00  0.00           C
ATOM   3865  HA  PRO A 825      40.270  38.540  81.620  1.00  0.00           H
ATOM   3866  CB  PRO A 825      40.150  39.180  83.620  1.00  0.00           C
ATOM   3867  HB1 PRO A 825      40.970  38.460  83.800  1.00  0.00           H
ATOM   3868  HB2 PRO A 825      39.160  38.900  84.050  1.00  0.00           H
ATOM   3869  CG  PRO A 825      40.670  40.490  84.230  1.00  0.00           C
ATOM   3870  HG1 PRO A 825      39.820  41.200  84.230  1.00  0.00           H
ATOM   3871  HG2 PRO A 825      41.000  40.370  85.290  1.00  0.00           H
ATOM   3872  C   PRO A 825      38.620  39.740  81.710  1.00  0.00           C
ATOM   3873  O   PRO A 825      37.850  38.810  81.600  1.00  0.00           O
ATOM   3874  N   GLU A 826      38.230  41.000  81.500  1.00  0.00           N
ATOM   3875  HN  GLU A 826      38.870  41.730  81.750  1.00  0.00           H
ATOM   3876  CA  GLU A 826      36.920  41.330  81.040  1.00  0.00           C
ATOM   3877  HA  GLU A 826      36.250  40.540  81.340  1.00  0.00           H
ATOM   3878  CB  GLU A 826      36.520  42.650  81.790  1.00  0.00           C
ATOM   3879  HB1 GLU A 826      35.520  42.930  81.420  1.00  0.00           H
ATOM   3880  HB2 GLU A 826      37.200  43.520  81.700  1.00  0.00           H
ATOM   3881  CG  GLU A 826      36.270  42.390  83.270  1.00  0.00           C
ATOM   3882  HG1 GLU A 826      37.110  41.810  83.710  1.00  0.00           H
ATOM   3883  HG2 GLU A 826      35.340  41.810  83.400  1.00  0.00           H
ATOM   3884  CD  GLU A 826      36.220  43.570  84.100  1.00  0.00           C
ATOM   3885  OE1 GLU A 826      37.290  44.220  84.230  1.00  0.00           O
ATOM   3886  OE2 GLU A 826      35.200  43.840  84.790  1.00  0.00           O
ATOM   3887  C   GLU A 826      36.940  41.620  79.560  1.00  0.00           C
ATOM   3888  O   GLU A 826      36.240  42.540  78.990  1.00  0.00           O
ATOM   3889  N   ARG A 827      37.630  40.730  78.780  1.00  0.00           N
ATOM   3890  HN  ARG A 827      38.080  39.910  79.130  1.00  0.00           H
ATOM   3891  CA  ARG A 827      37.680  40.780  77.310  1.00  0.00           C
ATOM   3892  HA  ARG A 827      36.660  41.090  77.070  1.00  0.00           H
ATOM   3893  CB  ARG A 827      38.920  41.510  76.740  1.00  0.00           C
ATOM   3894  HB1 ARG A 827      39.090  41.230  75.670  1.00  0.00           H
ATOM   3895  HB2 ARG A 827      39.700  41.120  77.410  1.00  0.00           H
ATOM   3896  CG  ARG A 827      38.960  43.060  76.810  1.00  0.00           C
ATOM   3897  HG1 ARG A 827      39.880  43.460  76.340  1.00  0.00           H
ATOM   3898  HG2 ARG A 827      38.970  43.310  77.900  1.00  0.00           H
ATOM   3899  CD  ARG A 827      37.790  43.840  76.130  1.00  0.00           C
ATOM   3900  HD1 ARG A 827      38.220  44.860  76.050  1.00  0.00           H
ATOM   3901  HD2 ARG A 827      36.920  43.920  76.790  1.00  0.00           H
ATOM   3902  NE  ARG A 827      37.610  43.330  74.700  1.00  0.00           N
ATOM   3903  HE  ARG A 827      38.300  43.460  73.990  1.00  0.00           H
ATOM   3904  CZ  ARG A 827      36.670  42.480  74.320  1.00  0.00           C
ATOM   3905  NH1 ARG A 827      35.580  42.470  75.020  1.00  0.00           N
ATOM   3906 HH11 ARG A 827      35.500  43.310  75.550  1.00  0.00           H
ATOM   3907 HH12 ARG A 827      34.750  42.170  74.540  1.00  0.00           H
ATOM   3908  NH2 ARG A 827      36.740  41.780  73.200  1.00  0.00           N
ATOM   3909 HH21 ARG A 827      37.590  41.740  72.690  1.00  0.00           H
ATOM   3910 HH22 ARG A 827      36.240  40.920  73.060  1.00  0.00           H
ATOM   3911  C   ARG A 827      37.550  39.320  76.830  1.00  0.00           C
ATOM   3912  O   ARG A 827      37.520  38.410  77.690  1.00  0.00           O
ATOM   3913  N   GLY A 828      37.260  39.200  75.550  1.00  0.00           N
ATOM   3914  HN  GLY A 828      37.150  40.040  75.020  1.00  0.00           H
ATOM   3915  CA  GLY A 828      36.970  37.960  74.820  1.00  0.00           C
ATOM   3916  HA1 GLY A 828      36.400  37.320  75.480  1.00  0.00           H
ATOM   3917  HA2 GLY A 828      37.810  37.400  74.430  1.00  0.00           H
ATOM   3918  C   GLY A 828      36.050  38.210  73.660  1.00  0.00           C
ATOM   3919  O   GLY A 828      35.500  39.290  73.510  1.00  0.00           O
ATOM   3920  N   TRP A 829      35.910  37.190  72.770  1.00  0.00           N
ATOM   3921  HN  TRP A 829      36.200  36.280  73.040  1.00  0.00           H
ATOM   3922  CA  TRP A 829      35.250  37.360  71.430  1.00  0.00           C
ATOM   3923  HA  TRP A 829      35.610  38.300  71.050  1.00  0.00           H
ATOM   3924  CB  TRP A 829      35.700  36.200  70.490  1.00  0.00           C
ATOM   3925  HB1 TRP A 829      36.640  36.470  69.970  1.00  0.00           H
ATOM   3926  HB2 TRP A 829      34.970  36.150  69.640  1.00  0.00           H
ATOM   3927  CG  TRP A 829      35.850  34.830  71.050  1.00  0.00           C
ATOM   3928  CD1 TRP A 829      34.810  34.120  71.560  1.00  0.00           C
ATOM   3929  HD1 TRP A 829      33.770  34.400  71.520  1.00  0.00           H
ATOM   3930  NE1 TRP A 829      35.410  32.910  71.950  1.00  0.00           N
ATOM   3931  HE1 TRP A 829      34.920  32.090  72.150  1.00  0.00           H
ATOM   3932  CE2 TRP A 829      36.780  32.890  71.790  1.00  0.00           C
ATOM   3933  CD2 TRP A 829      37.090  34.100  71.170  1.00  0.00           C
ATOM   3934  CE3 TRP A 829      38.420  34.410  70.840  1.00  0.00           C
ATOM   3935  HE3 TRP A 829      38.720  35.320  70.340  1.00  0.00           H
ATOM   3936  CZ3 TRP A 829      39.430  33.410  71.100  1.00  0.00           C
ATOM   3937  HZ3 TRP A 829      40.460  33.690  71.070  1.00  0.00           H
ATOM   3938  CZ2 TRP A 829      37.680  31.970  72.140  1.00  0.00           C
ATOM   3939  HZ2 TRP A 829      37.430  31.070  72.680  1.00  0.00           H
ATOM   3940  CH2 TRP A 829      39.070  32.310  71.930  1.00  0.00           C
ATOM   3941  HH2 TRP A 829      39.920  31.730  72.230  1.00  0.00           H
ATOM   3942  C   TRP A 829      33.730  37.390  71.450  1.00  0.00           C
ATOM   3943  O   TRP A 829      33.130  37.990  70.540  1.00  0.00           O
ATOM   3944  N   ILE A 830      33.080  36.840  72.520  1.00  0.00           N
ATOM   3945  HN  ILE A 830      33.590  36.520  73.310  1.00  0.00           H
ATOM   3946  CA  ILE A 830      31.640  37.030  72.690  1.00  0.00           C
ATOM   3947  HA  ILE A 830      31.190  37.180  71.730  1.00  0.00           H
ATOM   3948  CB  ILE A 830      31.150  35.760  73.410  1.00  0.00           C
ATOM   3949  HB  ILE A 830      31.600  34.870  72.920  1.00  0.00           H
ATOM   3950  CG2 ILE A 830      31.420  35.900  74.970  1.00  0.00           C
ATOM   3951 HG21 ILE A 830      30.860  35.100  75.500  1.00  0.00           H
ATOM   3952 HG22 ILE A 830      31.000  36.830  75.400  1.00  0.00           H
ATOM   3953 HG23 ILE A 830      32.470  35.660  75.220  1.00  0.00           H
ATOM   3954  CG1 ILE A 830      29.610  35.500  73.150  1.00  0.00           C
ATOM   3955 HG11 ILE A 830      29.070  36.240  73.770  1.00  0.00           H
ATOM   3956 HG12 ILE A 830      29.520  34.450  73.500  1.00  0.00           H
ATOM   3957  CD  ILE A 830      29.230  35.500  71.670  1.00  0.00           C
ATOM   3958  HD1 ILE A 830      28.340  34.860  71.550  1.00  0.00           H
ATOM   3959  HD2 ILE A 830      29.000  36.530  71.310  1.00  0.00           H
ATOM   3960  HD3 ILE A 830      30.030  35.110  71.010  1.00  0.00           H
ATOM   3961  C   ILE A 830      31.230  38.320  73.370  1.00  0.00           C
ATOM   3962  O   ILE A 830      30.060  38.660  73.600  1.00  0.00           O
ATOM   3963  N   ILE A 831      32.160  39.270  73.620  1.00  0.00           N
ATOM   3964  HN  ILE A 831      33.100  39.210  73.290  1.00  0.00           H
ATOM   3965  CA  ILE A 831      31.910  40.440  74.420  1.00  0.00           C
ATOM   3966  HA  ILE A 831      30.860  40.500  74.660  1.00  0.00           H
ATOM   3967  CB  ILE A 831      32.630  40.560  75.760  1.00  0.00           C
ATOM   3968  HB  ILE A 831      33.670  40.730  75.410  1.00  0.00           H
ATOM   3969  CG2 ILE A 831      32.070  41.770  76.580  1.00  0.00           C
ATOM   3970 HG21 ILE A 831      30.980  41.690  76.750  1.00  0.00           H
ATOM   3971 HG22 ILE A 831      32.310  42.740  76.100  1.00  0.00           H
ATOM   3972 HG23 ILE A 831      32.510  41.790  77.610  1.00  0.00           H
ATOM   3973  CG1 ILE A 831      32.600  39.210  76.580  1.00  0.00           C
ATOM   3974 HG11 ILE A 831      32.720  38.420  75.800  1.00  0.00           H
ATOM   3975 HG12 ILE A 831      31.590  39.060  76.990  1.00  0.00           H
ATOM   3976  CD  ILE A 831      33.610  39.060  77.630  1.00  0.00           C
ATOM   3977  HD1 ILE A 831      33.550  38.120  78.210  1.00  0.00           H
ATOM   3978  HD2 ILE A 831      33.700  39.930  78.330  1.00  0.00           H
ATOM   3979  HD3 ILE A 831      34.590  39.040  77.100  1.00  0.00           H
ATOM   3980  C   ILE A 831      32.070  41.660  73.490  1.00  0.00           C
ATOM   3981  O   ILE A 831      33.130  42.300  73.510  1.00  0.00           O
ATOM   3982  N   SER A 832      31.060  41.950  72.620  1.00  0.00           N
ATOM   3983  HN  SER A 832      30.330  41.280  72.460  1.00  0.00           H
ATOM   3984  CA  SER A 832      31.040  43.140  71.860  1.00  0.00           C
ATOM   3985  HA  SER A 832      31.280  43.910  72.560  1.00  0.00           H
ATOM   3986  CB  SER A 832      32.050  43.100  70.640  1.00  0.00           C
ATOM   3987  HB1 SER A 832      31.690  42.460  69.800  1.00  0.00           H
ATOM   3988  HB2 SER A 832      33.000  42.670  71.020  1.00  0.00           H
ATOM   3989  OG  SER A 832      32.300  44.440  70.130  1.00  0.00           O
ATOM   3990  HG1 SER A 832      31.640  44.580  69.450  1.00  0.00           H
ATOM   3991  C   SER A 832      29.630  43.450  71.500  1.00  0.00           C
ATOM   3992  O   SER A 832      29.270  43.230  70.320  1.00  0.00           O
ATOM   3993  N   PRO A 833      28.750  43.890  72.400  1.00  0.00           N
ATOM   3994  CD  PRO A 833      29.040  44.230  73.800  1.00  0.00           C
ATOM   3995  HD1 PRO A 833      29.740  45.100  73.910  1.00  0.00           H
ATOM   3996  HD2 PRO A 833      29.430  43.340  74.310  1.00  0.00           H
ATOM   3997  CA  PRO A 833      27.340  44.100  72.180  1.00  0.00           C
ATOM   3998  HA  PRO A 833      26.890  43.520  71.380  1.00  0.00           H
ATOM   3999  CB  PRO A 833      26.810  43.800  73.600  1.00  0.00           C
ATOM   4000  HB1 PRO A 833      26.900  42.720  73.830  1.00  0.00           H
ATOM   4001  HB2 PRO A 833      25.780  44.150  73.860  1.00  0.00           H
ATOM   4002  CG  PRO A 833      27.730  44.540  74.490  1.00  0.00           C
ATOM   4003  HG1 PRO A 833      27.460  45.610  74.370  1.00  0.00           H
ATOM   4004  HG2 PRO A 833      27.670  44.310  75.570  1.00  0.00           H
ATOM   4005  C   PRO A 833      26.970  45.480  71.750  1.00  0.00           C
ATOM   4006  O   PRO A 833      27.900  46.310  71.770  1.00  0.00           O
ATOM   4007  N   LEU A 834      25.700  45.820  71.340  1.00  0.00           N
ATOM   4008  HN  LEU A 834      24.990  45.100  71.280  1.00  0.00           H
ATOM   4009  CA  LEU A 834      25.230  47.170  71.060  1.00  0.00           C
ATOM   4010  HA  LEU A 834      26.030  47.830  70.740  1.00  0.00           H
ATOM   4011  CB  LEU A 834      24.120  47.290  70.010  1.00  0.00           C
ATOM   4012  HB1 LEU A 834      23.810  48.350  70.040  1.00  0.00           H
ATOM   4013  HB2 LEU A 834      23.250  46.620  70.190  1.00  0.00           H
ATOM   4014  CG  LEU A 834      24.370  46.860  68.540  1.00  0.00           C
ATOM   4015  HG  LEU A 834      23.420  47.180  68.060  1.00  0.00           H
ATOM   4016  CD1 LEU A 834      25.580  47.620  67.870  1.00  0.00           C
ATOM   4017 HD11 LEU A 834      25.490  48.670  68.210  1.00  0.00           H
ATOM   4018 HD12 LEU A 834      25.570  47.760  66.770  1.00  0.00           H
ATOM   4019 HD13 LEU A 834      26.520  47.120  68.200  1.00  0.00           H
ATOM   4020  CD2 LEU A 834      24.550  45.320  68.410  1.00  0.00           C
ATOM   4021 HD21 LEU A 834      24.690  45.200  67.310  1.00  0.00           H
ATOM   4022 HD22 LEU A 834      23.610  44.810  68.710  1.00  0.00           H
ATOM   4023 HD23 LEU A 834      25.460  45.010  68.980  1.00  0.00           H
ATOM   4024  C   LEU A 834      24.500  47.680  72.360  1.00  0.00           C
ATOM   4025  O   LEU A 834      24.090  48.810  72.520  1.00  0.00           O
ATOM   4026  N   GLY A 835      24.460  46.780  73.380  1.00  0.00           N
ATOM   4027  HN  GLY A 835      24.890  45.910  73.130  1.00  0.00           H
ATOM   4028  CA  GLY A 835      23.840  46.880  74.630  1.00  0.00           C
ATOM   4029  HA1 GLY A 835      24.120  45.960  75.130  1.00  0.00           H
ATOM   4030  HA2 GLY A 835      22.780  47.030  74.480  1.00  0.00           H
ATOM   4031  C   GLY A 835      24.280  47.990  75.540  1.00  0.00           C
ATOM   4032  O   GLY A 835      23.560  48.270  76.450  1.00  0.00           O
ATOM   4033  N   ASP A 836      25.420  48.710  75.380  1.00  0.00           N
ATOM   4034  HN  ASP A 836      26.090  48.340  74.730  1.00  0.00           H
ATOM   4035  CA  ASP A 836      25.810  49.740  76.250  1.00  0.00           C
ATOM   4036  HA  ASP A 836      25.270  49.650  77.180  1.00  0.00           H
ATOM   4037  CB  ASP A 836      27.250  49.580  76.650  1.00  0.00           C
ATOM   4038  HB1 ASP A 836      27.500  50.400  77.360  1.00  0.00           H
ATOM   4039  HB2 ASP A 836      27.910  49.670  75.760  1.00  0.00           H
ATOM   4040  CG  ASP A 836      27.560  48.280  77.270  1.00  0.00           C
ATOM   4041  OD1 ASP A 836      26.790  47.740  78.060  1.00  0.00           O
ATOM   4042  OD2 ASP A 836      28.760  47.870  77.080  1.00  0.00           O
ATOM   4043  C   ASP A 836      25.580  51.120  75.610  1.00  0.00           C
ATOM   4044  O   ASP A 836      25.800  52.130  76.320  1.00  0.00           O
ATOM   4045  N   ASN A 837      25.010  51.170  74.390  1.00  0.00           N
ATOM   4046  HN  ASN A 837      24.620  50.340  73.980  1.00  0.00           H
ATOM   4047  CA  ASN A 837      24.790  52.430  73.660  1.00  0.00           C
ATOM   4048  HA  ASN A 837      25.510  53.170  73.980  1.00  0.00           H
ATOM   4049  CB  ASN A 837      24.830  52.340  72.070  1.00  0.00           C
ATOM   4050  HB1 ASN A 837      24.330  53.220  71.610  1.00  0.00           H
ATOM   4051  HB2 ASN A 837      24.300  51.410  71.760  1.00  0.00           H
ATOM   4052  CG  ASN A 837      26.290  52.350  71.620  1.00  0.00           C
ATOM   4053  OD1 ASN A 837      27.200  52.560  72.390  1.00  0.00           O
ATOM   4054  ND2 ASN A 837      26.590  52.380  70.300  1.00  0.00           N
ATOM   4055 HD21 ASN A 837      27.520  52.670  70.080  1.00  0.00           H
ATOM   4056 HD22 ASN A 837      25.890  52.300  69.580  1.00  0.00           H
ATOM   4057  C   ASN A 837      23.360  52.940  73.990  1.00  0.00           C
ATOM   4058  O   ASN A 837      22.370  52.200  73.720  1.00  0.00           O
ATOM   4059  N   PRO A 838      23.190  54.090  74.610  1.00  0.00           N
ATOM   4060  CD  PRO A 838      24.340  54.890  75.200  1.00  0.00           C
ATOM   4061  HD1 PRO A 838      25.250  54.960  74.560  1.00  0.00           H
ATOM   4062  HD2 PRO A 838      24.570  54.560  76.230  1.00  0.00           H
ATOM   4063  CA  PRO A 838      21.890  54.780  74.630  1.00  0.00           C
ATOM   4064  HA  PRO A 838      21.220  54.090  75.140  1.00  0.00           H
ATOM   4065  CB  PRO A 838      22.190  56.080  75.520  1.00  0.00           C
ATOM   4066  HB1 PRO A 838      22.080  55.900  76.610  1.00  0.00           H
ATOM   4067  HB2 PRO A 838      21.600  56.880  75.040  1.00  0.00           H
ATOM   4068  CG  PRO A 838      23.690  56.280  75.230  1.00  0.00           C
ATOM   4069  HG1 PRO A 838      23.800  56.730  74.210  1.00  0.00           H
ATOM   4070  HG2 PRO A 838      24.210  56.900  75.990  1.00  0.00           H
ATOM   4071  C   PRO A 838      21.280  55.050  73.230  1.00  0.00           C
ATOM   4072  O   PRO A 838      21.960  55.150  72.230  1.00  0.00           O
ATOM   4073  N   TRP A 839      19.990  55.220  73.190  1.00  0.00           N
ATOM   4074  HN  TRP A 839      19.380  55.450  73.950  1.00  0.00           H
ATOM   4075  CA  TRP A 839      19.250  55.350  71.950  1.00  0.00           C
ATOM   4076  HA  TRP A 839      19.420  54.400  71.460  1.00  0.00           H
ATOM   4077  CB  TRP A 839      17.690  55.510  72.090  1.00  0.00           C
ATOM   4078  HB1 TRP A 839      17.580  56.460  72.670  1.00  0.00           H
ATOM   4079  HB2 TRP A 839      17.270  54.630  72.620  1.00  0.00           H
ATOM   4080  CG  TRP A 839      16.850  55.640  70.850  1.00  0.00           C
ATOM   4081  CD1 TRP A 839      16.240  54.550  70.250  1.00  0.00           C
ATOM   4082  HD1 TRP A 839      16.560  53.580  70.600  1.00  0.00           H
ATOM   4083  NE1 TRP A 839      15.340  55.010  69.360  1.00  0.00           N
ATOM   4084  HE1 TRP A 839      14.500  54.610  69.070  1.00  0.00           H
ATOM   4085  CE2 TRP A 839      15.400  56.310  69.240  1.00  0.00           C
ATOM   4086  CD2 TRP A 839      16.290  56.820  70.210  1.00  0.00           C
ATOM   4087  CE3 TRP A 839      16.620  58.230  70.170  1.00  0.00           C
ATOM   4088  HE3 TRP A 839      17.430  58.660  70.740  1.00  0.00           H
ATOM   4089  CZ3 TRP A 839      15.870  59.060  69.330  1.00  0.00           C
ATOM   4090  HZ3 TRP A 839      15.960  60.130  69.330  1.00  0.00           H
ATOM   4091  CZ2 TRP A 839      14.620  57.210  68.560  1.00  0.00           C
ATOM   4092  HZ2 TRP A 839      13.780  56.770  68.020  1.00  0.00           H
ATOM   4093  CH2 TRP A 839      14.930  58.560  68.480  1.00  0.00           C
ATOM   4094  HH2 TRP A 839      14.320  59.230  67.910  1.00  0.00           H
ATOM   4095  C   TRP A 839      19.690  56.490  71.060  1.00  0.00           C
ATOM   4096  O   TRP A 839      19.910  56.300  69.850  1.00  0.00           O
ATOM   4097  N   TRP A 840      19.940  57.660  71.750  1.00  0.00           N
ATOM   4098  HN  TRP A 840      19.840  57.760  72.740  1.00  0.00           H
ATOM   4099  CA  TRP A 840      20.590  58.830  71.130  1.00  0.00           C
ATOM   4100  HA  TRP A 840      20.040  58.980  70.220  1.00  0.00           H
ATOM   4101  CB  TRP A 840      20.400  60.060  71.950  1.00  0.00           C
ATOM   4102  HB1 TRP A 840      19.300  60.240  72.110  1.00  0.00           H
ATOM   4103  HB2 TRP A 840      20.810  60.980  71.480  1.00  0.00           H
ATOM   4104  CG  TRP A 840      20.850  59.930  73.380  1.00  0.00           C
ATOM   4105  CD1 TRP A 840      20.090  59.570  74.510  1.00  0.00           C
ATOM   4106  HD1 TRP A 840      19.020  59.540  74.620  1.00  0.00           H
ATOM   4107  NE1 TRP A 840      20.940  59.610  75.560  1.00  0.00           N
ATOM   4108  HE1 TRP A 840      20.690  59.500  76.490  1.00  0.00           H
ATOM   4109  CE2 TRP A 840      22.200  59.900  75.170  1.00  0.00           C
ATOM   4110  CD2 TRP A 840      22.220  60.110  73.790  1.00  0.00           C
ATOM   4111  CE3 TRP A 840      23.430  60.490  73.100  1.00  0.00           C
ATOM   4112  HE3 TRP A 840      23.460  60.590  72.020  1.00  0.00           H
ATOM   4113  CZ3 TRP A 840      24.530  60.610  73.900  1.00  0.00           C
ATOM   4114  HZ3 TRP A 840      25.390  61.050  73.430  1.00  0.00           H
ATOM   4115  CZ2 TRP A 840      23.360  59.960  75.900  1.00  0.00           C
ATOM   4116  HZ2 TRP A 840      23.360  59.770  76.970  1.00  0.00           H
ATOM   4117  CH2 TRP A 840      24.510  60.360  75.260  1.00  0.00           C
ATOM   4118  HH2 TRP A 840      25.410  60.530  75.820  1.00  0.00           H
ATOM   4119  C   TRP A 840      22.030  58.670  70.540  1.00  0.00           C
ATOM   4120  O   TRP A 840      22.330  59.180  69.450  1.00  0.00           O
ATOM   4121  N   THR A 841      22.930  57.890  71.150  1.00  0.00           N
ATOM   4122  HN  THR A 841      22.760  57.570  72.080  1.00  0.00           H
ATOM   4123  CA  THR A 841      24.280  57.790  70.490  1.00  0.00           C
ATOM   4124  HA  THR A 841      24.530  58.780  70.130  1.00  0.00           H
ATOM   4125  CB  THR A 841      25.390  57.360  71.470  1.00  0.00           C
ATOM   4126  HB  THR A 841      25.260  57.960  72.400  1.00  0.00           H
ATOM   4127  OG1 THR A 841      26.660  57.850  70.980  1.00  0.00           O
ATOM   4128  HG1 THR A 841      26.640  57.630  70.050  1.00  0.00           H
ATOM   4129  CG2 THR A 841      25.520  55.820  71.880  1.00  0.00           C
ATOM   4130 HG21 THR A 841      26.270  55.890  72.700  1.00  0.00           H
ATOM   4131 HG22 THR A 841      25.890  55.180  71.050  1.00  0.00           H
ATOM   4132 HG23 THR A 841      24.600  55.420  72.360  1.00  0.00           H
ATOM   4133  C   THR A 841      24.260  56.800  69.310  1.00  0.00           C
ATOM   4134  O   THR A 841      25.170  56.840  68.490  1.00  0.00           O
ATOM   4135  N   LEU A 842      23.190  55.920  69.150  1.00  0.00           N
ATOM   4136  HN  LEU A 842      22.450  55.830  69.820  1.00  0.00           H
ATOM   4137  CA  LEU A 842      22.960  55.230  67.860  1.00  0.00           C
ATOM   4138  HA  LEU A 842      23.800  54.580  67.670  1.00  0.00           H
ATOM   4139  CB  LEU A 842      21.810  54.120  67.940  1.00  0.00           C
ATOM   4140  HB1 LEU A 842      21.690  53.680  66.920  1.00  0.00           H
ATOM   4141  HB2 LEU A 842      20.840  54.510  68.310  1.00  0.00           H
ATOM   4142  CG  LEU A 842      22.230  52.930  68.790  1.00  0.00           C
ATOM   4143  HG  LEU A 842      22.760  53.350  69.670  1.00  0.00           H
ATOM   4144  CD1 LEU A 842      21.030  52.160  69.300  1.00  0.00           C
ATOM   4145 HD11 LEU A 842      21.310  51.380  70.030  1.00  0.00           H
ATOM   4146 HD12 LEU A 842      20.520  51.770  68.410  1.00  0.00           H
ATOM   4147 HD13 LEU A 842      20.540  53.000  69.850  1.00  0.00           H
ATOM   4148  CD2 LEU A 842      23.090  51.910  68.070  1.00  0.00           C
ATOM   4149 HD21 LEU A 842      22.620  51.600  67.110  1.00  0.00           H
ATOM   4150 HD22 LEU A 842      23.410  51.050  68.710  1.00  0.00           H
ATOM   4151 HD23 LEU A 842      24.040  52.350  67.740  1.00  0.00           H
ATOM   4152  C   LEU A 842      22.700  56.140  66.590  1.00  0.00           C
ATOM   4153  O   LEU A 842      23.260  56.000  65.520  1.00  0.00           O
ATOM   4154  N   LEU A 843      21.770  57.110  66.660  1.00  0.00           N
ATOM   4155  HN  LEU A 843      21.140  57.190  67.430  1.00  0.00           H
ATOM   4156  CA  LEU A 843      21.480  58.060  65.590  1.00  0.00           C
ATOM   4157  HA  LEU A 843      21.240  57.480  64.710  1.00  0.00           H
ATOM   4158  CB  LEU A 843      20.290  59.010  66.000  1.00  0.00           C
ATOM   4159  HB1 LEU A 843      20.320  59.900  65.340  1.00  0.00           H
ATOM   4160  HB2 LEU A 843      20.330  59.360  67.060  1.00  0.00           H
ATOM   4161  CG  LEU A 843      18.850  58.540  65.820  1.00  0.00           C
ATOM   4162  HG  LEU A 843      18.740  58.190  64.770  1.00  0.00           H
ATOM   4163  CD1 LEU A 843      18.470  57.360  66.700  1.00  0.00           C
ATOM   4164 HD11 LEU A 843      19.190  56.520  66.540  1.00  0.00           H
ATOM   4165 HD12 LEU A 843      17.500  56.900  66.410  1.00  0.00           H
ATOM   4166 HD13 LEU A 843      18.480  57.740  67.730  1.00  0.00           H
ATOM   4167  CD2 LEU A 843      17.780  59.580  65.960  1.00  0.00           C
ATOM   4168 HD21 LEU A 843      17.860  60.470  65.310  1.00  0.00           H
ATOM   4169 HD22 LEU A 843      17.780  59.990  67.000  1.00  0.00           H
ATOM   4170 HD23 LEU A 843      16.800  59.060  65.850  1.00  0.00           H
ATOM   4171  C   LEU A 843      22.730  58.870  65.220  1.00  0.00           C
ATOM   4172  O   LEU A 843      22.910  59.110  64.000  1.00  0.00           O
ATOM   4173  N   ILE A 844      23.530  59.190  66.260  1.00  0.00           N
ATOM   4174  HN  ILE A 844      23.200  59.060  67.190  1.00  0.00           H
ATOM   4175  CA  ILE A 844      24.730  59.950  66.090  1.00  0.00           C
ATOM   4176  HA  ILE A 844      24.580  60.750  65.380  1.00  0.00           H
ATOM   4177  CB  ILE A 844      25.190  60.520  67.420  1.00  0.00           C
ATOM   4178  HB  ILE A 844      25.070  59.750  68.220  1.00  0.00           H
ATOM   4179  CG2 ILE A 844      26.730  60.850  67.490  1.00  0.00           C
ATOM   4180 HG21 ILE A 844      26.900  61.490  68.390  1.00  0.00           H
ATOM   4181 HG22 ILE A 844      27.030  61.450  66.610  1.00  0.00           H
ATOM   4182 HG23 ILE A 844      27.400  59.960  67.530  1.00  0.00           H
ATOM   4183  CG1 ILE A 844      24.270  61.740  67.770  1.00  0.00           C
ATOM   4184 HG11 ILE A 844      23.220  61.430  67.570  1.00  0.00           H
ATOM   4185 HG12 ILE A 844      24.520  62.650  67.190  1.00  0.00           H
ATOM   4186  CD  ILE A 844      24.440  61.950  69.250  1.00  0.00           C
ATOM   4187  HD1 ILE A 844      23.570  62.550  69.590  1.00  0.00           H
ATOM   4188  HD2 ILE A 844      25.410  62.420  69.550  1.00  0.00           H
ATOM   4189  HD3 ILE A 844      24.370  60.990  69.800  1.00  0.00           H
ATOM   4190  C   ILE A 844      25.890  59.180  65.460  1.00  0.00           C
ATOM   4191  O   ILE A 844      26.690  59.750  64.730  1.00  0.00           O
ATOM   4192  N   ALA A 845      25.840  57.750  65.630  1.00  0.00           N
ATOM   4193  HN  ALA A 845      25.240  57.390  66.340  1.00  0.00           H
ATOM   4194  CA  ALA A 845      26.800  56.840  65.060  1.00  0.00           C
ATOM   4195  HA  ALA A 845      27.770  57.220  65.320  1.00  0.00           H
ATOM   4196  CB  ALA A 845      26.690  55.380  65.630  1.00  0.00           C
ATOM   4197  HB1 ALA A 845      26.780  55.530  66.730  1.00  0.00           H
ATOM   4198  HB2 ALA A 845      27.620  54.860  65.310  1.00  0.00           H
ATOM   4199  HB3 ALA A 845      25.770  54.810  65.380  1.00  0.00           H
ATOM   4200  C   ALA A 845      26.660  56.620  63.560  1.00  0.00           C
ATOM   4201  O   ALA A 845      27.610  56.210  62.910  1.00  0.00           O
ATOM   4202  N   ALA A 846      25.580  57.020  62.950  1.00  0.00           N
ATOM   4203  HN  ALA A 846      24.820  57.330  63.530  1.00  0.00           H
ATOM   4204  CA  ALA A 846      25.390  57.070  61.550  1.00  0.00           C
ATOM   4205  HA  ALA A 846      25.560  56.070  61.180  1.00  0.00           H
ATOM   4206  CB  ALA A 846      23.950  57.560  61.270  1.00  0.00           C
ATOM   4207  HB1 ALA A 846      23.180  57.000  61.840  1.00  0.00           H
ATOM   4208  HB2 ALA A 846      23.850  57.560  60.160  1.00  0.00           H
ATOM   4209  HB3 ALA A 846      23.880  58.600  61.630  1.00  0.00           H
ATOM   4210  C   ALA A 846      26.370  57.930  60.690  1.00  0.00           C
ATOM   4211  O   ALA A 846      26.940  57.480  59.730  1.00  0.00           O
ATOM   4212  N   ILE A 847      26.710  59.140  61.210  1.00  0.00           N
ATOM   4213  HN  ILE A 847      26.360  59.350  62.120  1.00  0.00           H
ATOM   4214  CA  ILE A 847      27.720  60.050  60.590  1.00  0.00           C
ATOM   4215  HA  ILE A 847      27.470  60.130  59.540  1.00  0.00           H
ATOM   4216  CB  ILE A 847      27.590  61.520  61.110  1.00  0.00           C
ATOM   4217  HB  ILE A 847      27.710  61.580  62.210  1.00  0.00           H
ATOM   4218  CG2 ILE A 847      28.740  62.330  60.580  1.00  0.00           C
ATOM   4219 HG21 ILE A 847      28.590  63.410  60.800  1.00  0.00           H
ATOM   4220 HG22 ILE A 847      28.930  62.230  59.490  1.00  0.00           H
ATOM   4221 HG23 ILE A 847      29.750  62.030  60.920  1.00  0.00           H
ATOM   4222  CG1 ILE A 847      26.230  62.190  60.770  1.00  0.00           C
ATOM   4223 HG11 ILE A 847      26.070  63.180  61.250  1.00  0.00           H
ATOM   4224 HG12 ILE A 847      25.380  61.610  61.180  1.00  0.00           H
ATOM   4225  CD  ILE A 847      26.100  62.350  59.260  1.00  0.00           C
ATOM   4226  HD1 ILE A 847      25.050  62.670  59.090  1.00  0.00           H
ATOM   4227  HD2 ILE A 847      26.170  61.470  58.600  1.00  0.00           H
ATOM   4228  HD3 ILE A 847      26.870  63.070  58.880  1.00  0.00           H
ATOM   4229  C   ILE A 847      29.040  59.480  60.680  1.00  0.00           C
ATOM   4230  O   ILE A 847      29.600  59.390  59.630  1.00  0.00           O
ATOM   4231  N   PRO A 848      29.630  59.000  61.730  1.00  0.00           N
ATOM   4232  CD  PRO A 848      29.420  59.510  63.100  1.00  0.00           C
ATOM   4233  HD1 PRO A 848      28.590  58.920  63.550  1.00  0.00           H
ATOM   4234  HD2 PRO A 848      29.300  60.610  63.100  1.00  0.00           H
ATOM   4235  CA  PRO A 848      30.930  58.350  61.670  1.00  0.00           C
ATOM   4236  HA  PRO A 848      31.650  59.050  61.280  1.00  0.00           H
ATOM   4237  CB  PRO A 848      31.280  57.950  63.100  1.00  0.00           C
ATOM   4238  HB1 PRO A 848      32.360  57.680  63.200  1.00  0.00           H
ATOM   4239  HB2 PRO A 848      30.690  57.030  63.260  1.00  0.00           H
ATOM   4240  CG  PRO A 848      30.800  59.190  63.790  1.00  0.00           C
ATOM   4241  HG1 PRO A 848      30.680  59.120  64.890  1.00  0.00           H
ATOM   4242  HG2 PRO A 848      31.470  60.060  63.680  1.00  0.00           H
ATOM   4243  C   PRO A 848      30.930  57.130  60.770  1.00  0.00           C
ATOM   4244  O   PRO A 848      31.970  56.890  60.200  1.00  0.00           O
ATOM   4245  N   ALA A 849      29.900  56.390  60.500  1.00  0.00           N
ATOM   4246  HN  ALA A 849      29.080  56.630  61.010  1.00  0.00           H
ATOM   4247  CA  ALA A 849      29.890  55.180  59.630  1.00  0.00           C
ATOM   4248  HA  ALA A 849      30.820  54.680  59.840  1.00  0.00           H
ATOM   4249  CB  ALA A 849      28.610  54.230  59.800  1.00  0.00           C
ATOM   4250  HB1 ALA A 849      28.270  54.280  60.860  1.00  0.00           H
ATOM   4251  HB2 ALA A 849      28.860  53.190  59.500  1.00  0.00           H
ATOM   4252  HB3 ALA A 849      27.800  54.550  59.120  1.00  0.00           H
ATOM   4253  C   ALA A 849      29.990  55.600  58.110  1.00  0.00           C
ATOM   4254  O   ALA A 849      30.630  54.930  57.310  1.00  0.00           O
ATOM   4255  N   LEU A 850      29.490  56.840  57.760  1.00  0.00           N
ATOM   4256  HN  LEU A 850      29.010  57.460  58.370  1.00  0.00           H
ATOM   4257  CA  LEU A 850      29.660  57.240  56.400  1.00  0.00           C
ATOM   4258  HA  LEU A 850      29.530  56.370  55.780  1.00  0.00           H
ATOM   4259  CB  LEU A 850      28.610  58.210  56.070  1.00  0.00           C
ATOM   4260  HB1 LEU A 850      28.770  58.410  54.990  1.00  0.00           H
ATOM   4261  HB2 LEU A 850      28.670  59.200  56.600  1.00  0.00           H
ATOM   4262  CG  LEU A 850      27.100  57.800  56.250  1.00  0.00           C
ATOM   4263  HG  LEU A 850      26.900  57.530  57.300  1.00  0.00           H
ATOM   4264  CD1 LEU A 850      26.240  58.940  55.660  1.00  0.00           C
ATOM   4265 HD11 LEU A 850      25.170  58.660  55.620  1.00  0.00           H
ATOM   4266 HD12 LEU A 850      26.710  59.150  54.670  1.00  0.00           H
ATOM   4267 HD13 LEU A 850      26.390  59.850  56.270  1.00  0.00           H
ATOM   4268  CD2 LEU A 850      26.950  56.470  55.500  1.00  0.00           C
ATOM   4269 HD21 LEU A 850      25.850  56.370  55.330  1.00  0.00           H
ATOM   4270 HD22 LEU A 850      27.350  55.590  56.040  1.00  0.00           H
ATOM   4271 HD23 LEU A 850      27.520  56.530  54.550  1.00  0.00           H
ATOM   4272  C   LEU A 850      31.100  57.650  56.170  1.00  0.00           C
ATOM   4273  O   LEU A 850      31.730  57.340  55.160  1.00  0.00           O
ATOM   4274  N   LEU A 851      31.600  58.370  57.220  1.00  0.00           N
ATOM   4275  HN  LEU A 851      31.130  58.460  58.090  1.00  0.00           H
ATOM   4276  CA  LEU A 851      33.000  58.810  57.240  1.00  0.00           C
ATOM   4277  HA  LEU A 851      33.250  59.300  56.310  1.00  0.00           H
ATOM   4278  CB  LEU A 851      33.300  59.820  58.360  1.00  0.00           C
ATOM   4279  HB1 LEU A 851      34.330  60.200  58.170  1.00  0.00           H
ATOM   4280  HB2 LEU A 851      33.310  59.350  59.370  1.00  0.00           H
ATOM   4281  CG  LEU A 851      32.380  61.070  58.210  1.00  0.00           C
ATOM   4282  HG  LEU A 851      31.370  60.650  58.390  1.00  0.00           H
ATOM   4283  CD1 LEU A 851      32.640  62.060  59.410  1.00  0.00           C
ATOM   4284 HD11 LEU A 851      31.940  62.910  59.350  1.00  0.00           H
ATOM   4285 HD12 LEU A 851      33.710  62.370  59.440  1.00  0.00           H
ATOM   4286 HD13 LEU A 851      32.500  61.580  60.410  1.00  0.00           H
ATOM   4287  CD2 LEU A 851      32.410  61.810  56.840  1.00  0.00           C
ATOM   4288 HD21 LEU A 851      31.610  62.570  56.680  1.00  0.00           H
ATOM   4289 HD22 LEU A 851      32.300  61.090  56.000  1.00  0.00           H
ATOM   4290 HD23 LEU A 851      33.350  62.360  56.710  1.00  0.00           H
ATOM   4291  C   LEU A 851      33.910  57.580  57.240  1.00  0.00           C
ATOM   4292  O   LEU A 851      34.940  57.570  56.540  1.00  0.00           O
ATOM   4293  N   CYS A 852      33.660  56.480  58.030  1.00  0.00           N
ATOM   4294  HN  CYS A 852      32.880  56.510  58.640  1.00  0.00           H
ATOM   4295  CA  CYS A 852      34.430  55.210  58.080  1.00  0.00           C
ATOM   4296  HA  CYS A 852      35.480  55.420  58.210  1.00  0.00           H
ATOM   4297  CB  CYS A 852      33.990  54.490  59.310  1.00  0.00           C
ATOM   4298  HB1 CYS A 852      32.900  54.670  59.360  1.00  0.00           H
ATOM   4299  HB2 CYS A 852      34.380  54.900  60.270  1.00  0.00           H
ATOM   4300  SG  CYS A 852      34.340  52.690  59.370  1.00  0.00           S
ATOM   4301  HG1 CYS A 852      35.640  52.750  59.610  1.00  0.00           H
ATOM   4302  C   CYS A 852      34.320  54.500  56.720  1.00  0.00           C
ATOM   4303  O   CYS A 852      35.320  53.940  56.300  1.00  0.00           O
ATOM   4304  N   THR A 853      33.140  54.510  56.020  1.00  0.00           N
ATOM   4305  HN  THR A 853      32.450  55.040  56.500  1.00  0.00           H
ATOM   4306  CA  THR A 853      32.970  53.950  54.670  1.00  0.00           C
ATOM   4307  HA  THR A 853      33.180  52.890  54.760  1.00  0.00           H
ATOM   4308  CB  THR A 853      31.510  54.020  54.180  1.00  0.00           C
ATOM   4309  HB  THR A 853      31.170  55.080  54.140  1.00  0.00           H
ATOM   4310  OG1 THR A 853      30.610  53.240  54.960  1.00  0.00           O
ATOM   4311  HG1 THR A 853      30.570  53.680  55.810  1.00  0.00           H
ATOM   4312  CG2 THR A 853      31.430  53.410  52.740  1.00  0.00           C
ATOM   4313 HG21 THR A 853      30.470  53.180  52.230  1.00  0.00           H
ATOM   4314 HG22 THR A 853      31.970  52.450  52.840  1.00  0.00           H
ATOM   4315 HG23 THR A 853      31.920  54.090  52.000  1.00  0.00           H
ATOM   4316  C   THR A 853      33.920  54.570  53.640  1.00  0.00           C
ATOM   4317  O   THR A 853      34.540  53.810  52.900  1.00  0.00           O
ATOM   4318  N   ILE A 854      33.990  55.920  53.540  1.00  0.00           N
ATOM   4319  HN  ILE A 854      33.390  56.510  54.080  1.00  0.00           H
ATOM   4320  CA  ILE A 854      34.890  56.670  52.710  1.00  0.00           C
ATOM   4321  HA  ILE A 854      34.830  56.230  51.730  1.00  0.00           H
ATOM   4322  CB  ILE A 854      34.360  58.140  52.480  1.00  0.00           C
ATOM   4323  HB  ILE A 854      34.250  58.620  53.460  1.00  0.00           H
ATOM   4324  CG2 ILE A 854      35.450  58.950  51.790  1.00  0.00           C
ATOM   4325 HG21 ILE A 854      35.780  58.430  50.880  1.00  0.00           H
ATOM   4326 HG22 ILE A 854      36.250  59.260  52.500  1.00  0.00           H
ATOM   4327 HG23 ILE A 854      34.950  59.900  51.500  1.00  0.00           H
ATOM   4328  CG1 ILE A 854      33.040  57.970  51.710  1.00  0.00           C
ATOM   4329 HG11 ILE A 854      32.710  58.990  51.450  1.00  0.00           H
ATOM   4330 HG12 ILE A 854      32.210  57.480  52.270  1.00  0.00           H
ATOM   4331  CD  ILE A 854      33.100  57.210  50.350  1.00  0.00           C
ATOM   4332  HD1 ILE A 854      33.370  56.140  50.450  1.00  0.00           H
ATOM   4333  HD2 ILE A 854      33.780  57.820  49.710  1.00  0.00           H
ATOM   4334  HD3 ILE A 854      32.070  57.260  49.940  1.00  0.00           H
ATOM   4335  C   ILE A 854      36.390  56.540  53.050  1.00  0.00           C
ATOM   4336  O   ILE A 854      37.310  56.440  52.200  1.00  0.00           O
ATOM   4337  N   LEU A 855      36.730  56.730  54.350  1.00  0.00           N
ATOM   4338  HN  LEU A 855      36.090  57.050  55.030  1.00  0.00           H
ATOM   4339  CA  LEU A 855      38.050  56.560  54.870  1.00  0.00           C
ATOM   4340  HA  LEU A 855      38.770  57.160  54.320  1.00  0.00           H
ATOM   4341  CB  LEU A 855      38.080  57.000  56.310  1.00  0.00           C
ATOM   4342  HB1 LEU A 855      37.220  56.590  56.880  1.00  0.00           H
ATOM   4343  HB2 LEU A 855      37.750  58.070  56.320  1.00  0.00           H
ATOM   4344  CG  LEU A 855      39.370  56.820  57.130  1.00  0.00           C
ATOM   4345  HG  LEU A 855      40.260  56.710  56.480  1.00  0.00           H
ATOM   4346  CD1 LEU A 855      39.620  58.070  57.920  1.00  0.00           C
ATOM   4347 HD11 LEU A 855      40.500  57.920  58.570  1.00  0.00           H
ATOM   4348 HD12 LEU A 855      38.770  58.320  58.580  1.00  0.00           H
ATOM   4349 HD13 LEU A 855      39.690  58.920  57.200  1.00  0.00           H
ATOM   4350  CD2 LEU A 855      39.330  55.690  58.100  1.00  0.00           C
ATOM   4351 HD21 LEU A 855      39.240  54.680  57.620  1.00  0.00           H
ATOM   4352 HD22 LEU A 855      38.480  55.760  58.800  1.00  0.00           H
ATOM   4353 HD23 LEU A 855      40.100  55.780  58.880  1.00  0.00           H
ATOM   4354  C   LEU A 855      38.650  55.230  54.630  1.00  0.00           C
ATOM   4355  O   LEU A 855      39.780  55.130  54.140  1.00  0.00           O
ATOM   4356  N   ILE A 856      37.840  54.150  54.900  1.00  0.00           N
ATOM   4357  HN  ILE A 856      36.930  54.290  55.290  1.00  0.00           H
ATOM   4358  CA  ILE A 856      38.190  52.780  54.490  1.00  0.00           C
ATOM   4359  HA  ILE A 856      39.200  52.580  54.800  1.00  0.00           H
ATOM   4360  CB  ILE A 856      37.190  51.750  55.070  1.00  0.00           C
ATOM   4361  HB  ILE A 856      36.170  52.190  55.010  1.00  0.00           H
ATOM   4362  CG2 ILE A 856      37.120  50.350  54.360  1.00  0.00           C
ATOM   4363 HG21 ILE A 856      36.500  50.230  53.430  1.00  0.00           H
ATOM   4364 HG22 ILE A 856      36.560  49.650  55.010  1.00  0.00           H
ATOM   4365 HG23 ILE A 856      38.170  50.060  54.160  1.00  0.00           H
ATOM   4366  CG1 ILE A 856      37.480  51.670  56.650  1.00  0.00           C
ATOM   4367 HG11 ILE A 856      36.540  51.200  57.020  1.00  0.00           H
ATOM   4368 HG12 ILE A 856      37.720  52.680  57.030  1.00  0.00           H
ATOM   4369  CD  ILE A 856      38.610  50.710  57.040  1.00  0.00           C
ATOM   4370  HD1 ILE A 856      39.490  50.910  56.390  1.00  0.00           H
ATOM   4371  HD2 ILE A 856      38.260  49.660  56.930  1.00  0.00           H
ATOM   4372  HD3 ILE A 856      38.990  50.850  58.070  1.00  0.00           H
ATOM   4373  C   ILE A 856      38.180  52.750  52.940  1.00  0.00           C
ATOM   4374  O   ILE A 856      39.180  52.390  52.350  1.00  0.00           O
ATOM   4375  N   PHE A 857      37.180  53.230  52.210  1.00  0.00           N
ATOM   4376  HN  PHE A 857      36.400  53.590  52.710  1.00  0.00           H
ATOM   4377  CA  PHE A 857      37.240  53.260  50.730  1.00  0.00           C
ATOM   4378  HA  PHE A 857      37.380  52.230  50.450  1.00  0.00           H
ATOM   4379  CB  PHE A 857      35.920  53.730  50.110  1.00  0.00           C
ATOM   4380  HB1 PHE A 857      35.820  54.720  50.600  1.00  0.00           H
ATOM   4381  HB2 PHE A 857      35.160  53.000  50.450  1.00  0.00           H
ATOM   4382  CG  PHE A 857      35.830  53.990  48.660  1.00  0.00           C
ATOM   4383  CD1 PHE A 857      35.080  53.050  47.930  1.00  0.00           C
ATOM   4384  HD1 PHE A 857      34.600  52.270  48.500  1.00  0.00           H
ATOM   4385  CE1 PHE A 857      34.810  53.330  46.540  1.00  0.00           C
ATOM   4386  HE1 PHE A 857      34.060  52.820  45.950  1.00  0.00           H
ATOM   4387  CZ  PHE A 857      35.440  54.430  45.920  1.00  0.00           C
ATOM   4388  HZ  PHE A 857      35.260  54.530  44.860  1.00  0.00           H
ATOM   4389  CD2 PHE A 857      36.350  55.160  48.040  1.00  0.00           C
ATOM   4390  HD2 PHE A 857      36.870  55.880  48.660  1.00  0.00           H
ATOM   4391  CE2 PHE A 857      36.210  55.350  46.680  1.00  0.00           C
ATOM   4392  HE2 PHE A 857      36.550  56.270  46.230  1.00  0.00           H
ATOM   4393  C   PHE A 857      38.440  53.990  50.020  1.00  0.00           C
ATOM   4394  O   PHE A 857      39.150  53.330  49.250  1.00  0.00           O
ATOM   4395  N   MET A 858      38.870  55.210  50.450  1.00  0.00           N
ATOM   4396  HN  MET A 858      38.530  55.580  51.310  1.00  0.00           H
ATOM   4397  CA  MET A 858      39.980  55.850  49.850  1.00  0.00           C
ATOM   4398  HA  MET A 858      39.770  56.010  48.800  1.00  0.00           H
ATOM   4399  CB  MET A 858      40.180  57.280  50.360  1.00  0.00           C
ATOM   4400  HB1 MET A 858      41.190  57.620  50.050  1.00  0.00           H
ATOM   4401  HB2 MET A 858      40.060  57.170  51.460  1.00  0.00           H
ATOM   4402  CG  MET A 858      39.010  58.190  49.970  1.00  0.00           C
ATOM   4403  HG1 MET A 858      38.960  59.100  50.610  1.00  0.00           H
ATOM   4404  HG2 MET A 858      38.030  57.690  50.100  1.00  0.00           H
ATOM   4405  SD  MET A 858      39.040  58.720  48.280  1.00  0.00           S
ATOM   4406  CE  MET A 858      37.540  59.760  48.070  1.00  0.00           C
ATOM   4407  HE1 MET A 858      37.420  60.600  48.790  1.00  0.00           H
ATOM   4408  HE2 MET A 858      36.760  59.060  48.460  1.00  0.00           H
ATOM   4409  HE3 MET A 858      37.310  60.030  47.010  1.00  0.00           H
ATOM   4410  C   MET A 858      41.310  55.090  50.010  1.00  0.00           C
ATOM   4411  O   MET A 858      42.010  54.810  49.040  1.00  0.00           O
ATOM   4412  N   ASP A 859      41.720  54.680  51.260  1.00  0.00           N
ATOM   4413  HN  ASP A 859      41.250  54.920  52.100  1.00  0.00           H
ATOM   4414  CA  ASP A 859      42.930  53.830  51.490  1.00  0.00           C
ATOM   4415  HA  ASP A 859      43.800  54.350  51.110  1.00  0.00           H
ATOM   4416  CB  ASP A 859      42.980  53.620  53.090  1.00  0.00           C
ATOM   4417  HB1 ASP A 859      42.590  52.630  53.420  1.00  0.00           H
ATOM   4418  HB2 ASP A 859      42.390  54.490  53.480  1.00  0.00           H
ATOM   4419  CG  ASP A 859      44.400  53.850  53.630  1.00  0.00           C
ATOM   4420  OD1 ASP A 859      44.530  53.940  54.840  1.00  0.00           O
ATOM   4421  OD2 ASP A 859      45.290  53.900  52.780  1.00  0.00           O
ATOM   4422  C   ASP A 859      42.790  52.510  50.780  1.00  0.00           C
ATOM   4423  O   ASP A 859      43.790  52.100  50.210  1.00  0.00           O
ATOM   4424  N   GLN A 860      41.620  51.850  50.730  1.00  0.00           N
ATOM   4425  HN  GLN A 860      40.870  52.220  51.270  1.00  0.00           H
ATOM   4426  CA  GLN A 860      41.520  50.610  50.120  1.00  0.00           C
ATOM   4427  HA  GLN A 860      42.150  49.850  50.540  1.00  0.00           H
ATOM   4428  CB  GLN A 860      40.060  50.110  50.400  1.00  0.00           C
ATOM   4429  HB1 GLN A 860      39.290  50.750  49.920  1.00  0.00           H
ATOM   4430  HB2 GLN A 860      40.020  50.320  51.490  1.00  0.00           H
ATOM   4431  CG  GLN A 860      39.680  48.660  50.150  1.00  0.00           C
ATOM   4432  HG1 GLN A 860      39.600  48.630  49.040  1.00  0.00           H
ATOM   4433  HG2 GLN A 860      38.700  48.480  50.630  1.00  0.00           H
ATOM   4434  CD  GLN A 860      40.710  47.590  50.570  1.00  0.00           C
ATOM   4435  OE1 GLN A 860      41.080  47.320  51.700  1.00  0.00           O
ATOM   4436  NE2 GLN A 860      41.220  46.750  49.560  1.00  0.00           N
ATOM   4437 HE21 GLN A 860      41.640  45.860  49.770  1.00  0.00           H
ATOM   4438 HE22 GLN A 860      41.220  47.040  48.610  1.00  0.00           H
ATOM   4439  C   GLN A 860      41.740  50.710  48.620  1.00  0.00           C
ATOM   4440  O   GLN A 860      42.560  49.960  48.070  1.00  0.00           O
ATOM   4441  N   GLN A 861      41.020  51.640  47.950  1.00  0.00           N
ATOM   4442  HN  GLN A 861      40.530  52.300  48.510  1.00  0.00           H
ATOM   4443  CA  GLN A 861      40.970  51.920  46.480  1.00  0.00           C
ATOM   4444  HA  GLN A 861      40.900  51.010  45.910  1.00  0.00           H
ATOM   4445  CB  GLN A 861      39.670  52.710  46.070  1.00  0.00           C
ATOM   4446  HB1 GLN A 861      39.680  52.940  44.980  1.00  0.00           H
ATOM   4447  HB2 GLN A 861      39.570  53.640  46.670  1.00  0.00           H
ATOM   4448  CG  GLN A 861      38.310  51.960  46.270  1.00  0.00           C
ATOM   4449  HG1 GLN A 861      37.400  52.290  45.730  1.00  0.00           H
ATOM   4450  HG2 GLN A 861      38.030  52.030  47.350  1.00  0.00           H
ATOM   4451  CD  GLN A 861      38.500  50.540  45.940  1.00  0.00           C
ATOM   4452  OE1 GLN A 861      38.610  49.620  46.780  1.00  0.00           O
ATOM   4453  NE2 GLN A 861      38.710  50.210  44.660  1.00  0.00           N
ATOM   4454 HE21 GLN A 861      38.890  49.240  44.500  1.00  0.00           H
ATOM   4455 HE22 GLN A 861      38.960  50.940  44.030  1.00  0.00           H
ATOM   4456  C   GLN A 861      42.180  52.680  45.890  1.00  0.00           C
ATOM   4457  O   GLN A 861      42.480  52.520  44.690  1.00  0.00           O
ATOM   4458  N   ILE A 862      42.940  53.450  46.770  1.00  0.00           N
ATOM   4459  HN  ILE A 862      42.610  53.620  47.700  1.00  0.00           H
ATOM   4460  CA  ILE A 862      44.210  54.050  46.410  1.00  0.00           C
ATOM   4461  HA  ILE A 862      44.090  54.400  45.400  1.00  0.00           H
ATOM   4462  CB  ILE A 862      44.590  55.420  46.990  1.00  0.00           C
ATOM   4463  HB  ILE A 862      44.640  55.300  48.090  1.00  0.00           H
ATOM   4464  CG2 ILE A 862      46.080  55.570  46.490  1.00  0.00           C
ATOM   4465 HG21 ILE A 862      46.780  54.820  46.910  1.00  0.00           H
ATOM   4466 HG22 ILE A 862      46.480  56.470  47.010  1.00  0.00           H
ATOM   4467 HG23 ILE A 862      45.990  55.580  45.380  1.00  0.00           H
ATOM   4468  CG1 ILE A 862      43.700  56.580  46.470  1.00  0.00           C
ATOM   4469 HG11 ILE A 862      42.670  56.300  46.780  1.00  0.00           H
ATOM   4470 HG12 ILE A 862      43.930  56.590  45.390  1.00  0.00           H
ATOM   4471  CD  ILE A 862      44.180  57.910  47.050  1.00  0.00           C
ATOM   4472  HD1 ILE A 862      45.100  58.180  46.490  1.00  0.00           H
ATOM   4473  HD2 ILE A 862      44.390  57.930  48.140  1.00  0.00           H
ATOM   4474  HD3 ILE A 862      43.420  58.720  46.970  1.00  0.00           H
ATOM   4475  C   ILE A 862      45.320  52.940  46.430  1.00  0.00           C
ATOM   4476  O   ILE A 862      46.060  52.670  45.480  1.00  0.00           O
ATOM   4477  N   THR A 863      45.330  52.070  47.450  1.00  0.00           N
ATOM   4478  HN  THR A 863      44.780  52.220  48.270  1.00  0.00           H
ATOM   4479  CA  THR A 863      46.180  50.910  47.470  1.00  0.00           C
ATOM   4480  HA  THR A 863      47.170  51.320  47.380  1.00  0.00           H
ATOM   4481  CB  THR A 863      46.250  50.110  48.760  1.00  0.00           C
ATOM   4482  HB  THR A 863      45.320  49.530  48.950  1.00  0.00           H
ATOM   4483  OG1 THR A 863      46.550  51.030  49.780  1.00  0.00           O
ATOM   4484  HG1 THR A 863      45.720  51.190  50.230  1.00  0.00           H
ATOM   4485  CG2 THR A 863      47.440  49.210  48.710  1.00  0.00           C
ATOM   4486 HG21 THR A 863      47.660  48.810  49.730  1.00  0.00           H
ATOM   4487 HG22 THR A 863      48.280  49.780  48.260  1.00  0.00           H
ATOM   4488 HG23 THR A 863      47.230  48.270  48.160  1.00  0.00           H
ATOM   4489  C   THR A 863      45.890  49.870  46.370  1.00  0.00           C
ATOM   4490  O   THR A 863      46.800  49.360  45.740  1.00  0.00           O
ATOM   4491  N   ALA A 864      44.540  49.630  46.130  1.00  0.00           N
ATOM   4492  HN  ALA A 864      43.860  50.020  46.750  1.00  0.00           H
ATOM   4493  CA  ALA A 864      44.070  48.940  44.980  1.00  0.00           C
ATOM   4494  HA  ALA A 864      44.280  47.900  45.100  1.00  0.00           H
ATOM   4495  CB  ALA A 864      42.540  48.900  44.850  1.00  0.00           C
ATOM   4496  HB1 ALA A 864      42.140  49.840  44.420  1.00  0.00           H
ATOM   4497  HB2 ALA A 864      42.000  48.690  45.790  1.00  0.00           H
ATOM   4498  HB3 ALA A 864      42.200  48.010  44.290  1.00  0.00           H
ATOM   4499  C   ALA A 864      44.610  49.400  43.650  1.00  0.00           C
ATOM   4500  O   ALA A 864      45.080  48.560  42.810  1.00  0.00           O
ATOM   4501  N   VAL A 865      44.570  50.710  43.300  1.00  0.00           N
ATOM   4502  HN  VAL A 865      44.170  51.370  43.920  1.00  0.00           H
ATOM   4503  CA  VAL A 865      45.020  51.230  42.020  1.00  0.00           C
ATOM   4504  HA  VAL A 865      44.690  50.460  41.340  1.00  0.00           H
ATOM   4505  CB  VAL A 865      44.380  52.550  41.730  1.00  0.00           C
ATOM   4506  HB  VAL A 865      43.400  52.520  42.240  1.00  0.00           H
ATOM   4507  CG1 VAL A 865      45.150  53.760  42.380  1.00  0.00           C
ATOM   4508 HG11 VAL A 865      45.440  53.570  43.440  1.00  0.00           H
ATOM   4509 HG12 VAL A 865      44.580  54.690  42.190  1.00  0.00           H
ATOM   4510 HG13 VAL A 865      46.090  53.910  41.810  1.00  0.00           H
ATOM   4511  CG2 VAL A 865      44.070  52.720  40.260  1.00  0.00           C
ATOM   4512 HG21 VAL A 865      44.980  52.690  39.620  1.00  0.00           H
ATOM   4513 HG22 VAL A 865      43.430  53.610  40.050  1.00  0.00           H
ATOM   4514 HG23 VAL A 865      43.450  51.890  39.850  1.00  0.00           H
ATOM   4515  C   VAL A 865      46.510  51.340  41.850  1.00  0.00           C
ATOM   4516  O   VAL A 865      47.110  51.180  40.820  1.00  0.00           O
ATOM   4517  N   ILE A 866      47.310  51.450  42.940  1.00  0.00           N
ATOM   4518  HN  ILE A 866      46.870  51.570  43.830  1.00  0.00           H
ATOM   4519  CA  ILE A 866      48.740  51.310  42.960  1.00  0.00           C
ATOM   4520  HA  ILE A 866      49.180  51.910  42.160  1.00  0.00           H
ATOM   4521  CB  ILE A 866      49.440  51.870  44.190  1.00  0.00           C
ATOM   4522  HB  ILE A 866      48.890  51.500  45.080  1.00  0.00           H
ATOM   4523  CG2 ILE A 866      50.840  51.300  44.420  1.00  0.00           C
ATOM   4524 HG21 ILE A 866      50.760  50.270  44.830  1.00  0.00           H
ATOM   4525 HG22 ILE A 866      51.410  51.830  45.200  1.00  0.00           H
ATOM   4526 HG23 ILE A 866      51.490  51.330  43.520  1.00  0.00           H
ATOM   4527  CG1 ILE A 866      49.290  53.410  44.380  1.00  0.00           C
ATOM   4528 HG11 ILE A 866      48.300  53.820  44.090  1.00  0.00           H
ATOM   4529 HG12 ILE A 866      50.000  53.860  43.650  1.00  0.00           H
ATOM   4530  CD  ILE A 866      49.500  53.870  45.810  1.00  0.00           C
ATOM   4531  HD1 ILE A 866      49.040  53.240  46.600  1.00  0.00           H
ATOM   4532  HD2 ILE A 866      49.130  54.890  46.010  1.00  0.00           H
ATOM   4533  HD3 ILE A 866      50.580  53.970  46.060  1.00  0.00           H
ATOM   4534  C   ILE A 866      49.130  49.810  42.680  1.00  0.00           C
ATOM   4535  O   ILE A 866      49.990  49.450  41.840  1.00  0.00           O
ATOM   4536  N   ILE A 867      48.440  48.810  43.310  1.00  0.00           N
ATOM   4537  HN  ILE A 867      47.810  49.030  44.040  1.00  0.00           H
ATOM   4538  CA  ILE A 867      48.540  47.380  42.950  1.00  0.00           C
ATOM   4539  HA  ILE A 867      49.590  47.130  42.900  1.00  0.00           H
ATOM   4540  CB  ILE A 867      47.780  46.560  44.040  1.00  0.00           C
ATOM   4541  HB  ILE A 867      46.810  47.100  44.090  1.00  0.00           H
ATOM   4542  CG2 ILE A 867      47.350  45.110  43.640  1.00  0.00           C
ATOM   4543 HG21 ILE A 867      48.240  44.490  43.370  1.00  0.00           H
ATOM   4544 HG22 ILE A 867      46.640  45.140  42.790  1.00  0.00           H
ATOM   4545 HG23 ILE A 867      46.830  44.560  44.440  1.00  0.00           H
ATOM   4546  CG1 ILE A 867      48.470  46.490  45.420  1.00  0.00           C
ATOM   4547 HG11 ILE A 867      47.860  45.860  46.100  1.00  0.00           H
ATOM   4548 HG12 ILE A 867      48.360  47.480  45.900  1.00  0.00           H
ATOM   4549  CD  ILE A 867      49.900  45.910  45.310  1.00  0.00           C
ATOM   4550  HD1 ILE A 867      49.810  44.810  45.140  1.00  0.00           H
ATOM   4551  HD2 ILE A 867      50.570  46.020  46.190  1.00  0.00           H
ATOM   4552  HD3 ILE A 867      50.360  46.380  44.430  1.00  0.00           H
ATOM   4553  C   ILE A 867      48.150  46.990  41.480  1.00  0.00           C
ATOM   4554  O   ILE A 867      48.710  46.090  40.890  1.00  0.00           O
ATOM   4555  N   ASN A 868      47.280  47.790  40.910  1.00  0.00           N
ATOM   4556  HN  ASN A 868      46.920  48.560  41.420  1.00  0.00           H
ATOM   4557  CA  ASN A 868      46.830  47.650  39.470  1.00  0.00           C
ATOM   4558  HA  ASN A 868      47.250  46.790  38.970  1.00  0.00           H
ATOM   4559  CB  ASN A 868      45.330  47.580  39.230  1.00  0.00           C
ATOM   4560  HB1 ASN A 868      45.100  47.740  38.160  1.00  0.00           H
ATOM   4561  HB2 ASN A 868      44.890  48.430  39.820  1.00  0.00           H
ATOM   4562  CG  ASN A 868      44.910  46.210  39.820  1.00  0.00           C
ATOM   4563  OD1 ASN A 868      44.750  45.280  39.010  1.00  0.00           O
ATOM   4564  ND2 ASN A 868      44.560  46.110  41.120  1.00  0.00           N
ATOM   4565 HD21 ASN A 868      44.580  46.860  41.780  1.00  0.00           H
ATOM   4566 HD22 ASN A 868      44.640  45.230  41.590  1.00  0.00           H
ATOM   4567  C   ASN A 868      47.380  48.770  38.640  1.00  0.00           C
ATOM   4568  O   ASN A 868      46.800  49.230  37.670  1.00  0.00           O
ATOM   4569  N   ARG A 869      48.530  49.350  38.990  1.00  0.00           N
ATOM   4570  HN  ARG A 869      49.040  49.100  39.820  1.00  0.00           H
ATOM   4571  CA  ARG A 869      49.210  50.280  38.080  1.00  0.00           C
ATOM   4572  HA  ARG A 869      48.440  50.970  37.760  1.00  0.00           H
ATOM   4573  CB  ARG A 869      50.240  51.230  38.740  1.00  0.00           C
ATOM   4574  HB1 ARG A 869      49.740  51.820  39.540  1.00  0.00           H
ATOM   4575  HB2 ARG A 869      50.560  51.970  37.980  1.00  0.00           H
ATOM   4576  CG  ARG A 869      51.610  50.550  39.160  1.00  0.00           C
ATOM   4577  HG1 ARG A 869      52.040  50.070  38.260  1.00  0.00           H
ATOM   4578  HG2 ARG A 869      51.310  49.710  39.820  1.00  0.00           H
ATOM   4579  CD  ARG A 869      52.680  51.430  39.880  1.00  0.00           C
ATOM   4580  HD1 ARG A 869      52.330  51.620  40.920  1.00  0.00           H
ATOM   4581  HD2 ARG A 869      52.920  52.330  39.290  1.00  0.00           H
ATOM   4582  NE  ARG A 869      53.900  50.560  39.970  1.00  0.00           N
ATOM   4583  HE  ARG A 869      53.830  49.660  40.410  1.00  0.00           H
ATOM   4584  CZ  ARG A 869      55.140  51.000  39.780  1.00  0.00           C
ATOM   4585  NH1 ARG A 869      55.490  52.040  39.040  1.00  0.00           N
ATOM   4586 HH11 ARG A 869      54.870  52.650  38.530  1.00  0.00           H
ATOM   4587 HH12 ARG A 869      56.450  52.250  38.930  1.00  0.00           H
ATOM   4588  NH2 ARG A 869      56.120  50.200  40.130  1.00  0.00           N
ATOM   4589 HH21 ARG A 869      57.050  50.590  40.110  1.00  0.00           H
ATOM   4590 HH22 ARG A 869      56.050  49.560  40.890  1.00  0.00           H
ATOM   4591  C   ARG A 869      49.710  49.640  36.800  1.00  0.00           C
ATOM   4592  O   ARG A 869      50.270  48.560  36.780  1.00  0.00           O
ATOM   4593  N   LYS A 870      49.810  50.380  35.660  1.00  0.00           N
ATOM   4594  HN  LYS A 870      49.640  51.360  35.790  1.00  0.00           H
ATOM   4595  CA  LYS A 870      50.310  49.850  34.350  1.00  0.00           C
ATOM   4596  HA  LYS A 870      49.550  49.110  34.180  1.00  0.00           H
ATOM   4597  CB  LYS A 870      50.310  50.950  33.230  1.00  0.00           C
ATOM   4598  HB1 LYS A 870      49.230  51.180  33.240  1.00  0.00           H
ATOM   4599  HB2 LYS A 870      50.570  50.450  32.270  1.00  0.00           H
ATOM   4600  CG  LYS A 870      51.090  52.240  33.440  1.00  0.00           C
ATOM   4601  HG1 LYS A 870      52.190  52.050  33.460  1.00  0.00           H
ATOM   4602  HG2 LYS A 870      50.890  52.780  34.380  1.00  0.00           H
ATOM   4603  CD  LYS A 870      50.690  53.260  32.290  1.00  0.00           C
ATOM   4604  HD1 LYS A 870      49.620  53.470  32.490  1.00  0.00           H
ATOM   4605  HD2 LYS A 870      50.900  52.790  31.300  1.00  0.00           H
ATOM   4606  CE  LYS A 870      51.340  54.600  32.470  1.00  0.00           C
ATOM   4607  HE1 LYS A 870      52.430  54.430  32.570  1.00  0.00           H
ATOM   4608  HE2 LYS A 870      50.830  55.200  33.250  1.00  0.00           H
ATOM   4609  NZ  LYS A 870      50.970  55.440  31.300  1.00  0.00           N
ATOM   4610  HZ1 LYS A 870      51.230  55.070  30.370  1.00  0.00           H
ATOM   4611  HZ2 LYS A 870      51.370  56.400  31.400  1.00  0.00           H
ATOM   4612  HZ3 LYS A 870      49.950  55.610  31.340  1.00  0.00           H
ATOM   4613  C   LYS A 870      51.700  49.110  34.390  1.00  0.00           C
ATOM   4614  O   LYS A 870      51.850  48.000  33.820  1.00  0.00           O
ATOM   4615  N   GLU A 871      52.600  49.630  35.180  1.00  0.00           N
ATOM   4616  HN  GLU A 871      52.400  50.520  35.590  1.00  0.00           H
ATOM   4617  CA  GLU A 871      54.010  49.280  35.220  1.00  0.00           C
ATOM   4618  HA  GLU A 871      54.290  49.250  34.180  1.00  0.00           H
ATOM   4619  CB  GLU A 871      54.830  50.410  35.970  1.00  0.00           C
ATOM   4620  HB1 GLU A 871      55.850  50.110  36.280  1.00  0.00           H
ATOM   4621  HB2 GLU A 871      54.230  50.680  36.870  1.00  0.00           H
ATOM   4622  CG  GLU A 871      54.970  51.600  35.020  1.00  0.00           C
ATOM   4623  HG1 GLU A 871      53.980  51.870  34.580  1.00  0.00           H
ATOM   4624  HG2 GLU A 871      55.630  51.330  34.170  1.00  0.00           H
ATOM   4625  CD  GLU A 871      55.360  52.870  35.770  1.00  0.00           C
ATOM   4626  OE1 GLU A 871      54.480  53.360  36.580  1.00  0.00           O
ATOM   4627  OE2 GLU A 871      56.560  53.280  35.760  1.00  0.00           O
ATOM   4628  C   GLU A 871      54.220  47.970  35.900  1.00  0.00           C
ATOM   4629  O   GLU A 871      55.320  47.360  35.820  1.00  0.00           O
ATOM   4630  N   HSD A 872      53.230  47.440  36.680  1.00  0.00           N
ATOM   4631  HN  HSD A 872      52.430  48.020  36.740  1.00  0.00           H
ATOM   4632  CA  HSD A 872      53.430  46.200  37.400  1.00  0.00           C
ATOM   4633  HA  HSD A 872      54.440  46.160  37.760  1.00  0.00           H
ATOM   4634  CB  HSD A 872      52.340  46.090  38.620  1.00  0.00           C
ATOM   4635  HB1 HSD A 872      52.330  45.010  38.900  1.00  0.00           H
ATOM   4636  HB2 HSD A 872      51.380  46.410  38.160  1.00  0.00           H
ATOM   4637  ND1 HSD A 872      51.710  47.090  40.930  1.00  0.00           N
ATOM   4638  HD1 HSD A 872      50.750  46.810  41.000  1.00  0.00           H
ATOM   4639  CG  HSD A 872      52.640  46.840  39.950  1.00  0.00           C
ATOM   4640  CE1 HSD A 872      52.260  47.920  41.840  1.00  0.00           C
ATOM   4641  HE1 HSD A 872      51.870  48.140  42.830  1.00  0.00           H
ATOM   4642  NE2 HSD A 872      53.530  48.170  41.500  1.00  0.00           N
ATOM   4643  CD2 HSD A 872      53.780  47.450  40.350  1.00  0.00           C
ATOM   4644  HD2 HSD A 872      54.730  47.470  39.830  1.00  0.00           H
ATOM   4645  C   HSD A 872      53.390  44.990  36.470  1.00  0.00           C
ATOM   4646  O   HSD A 872      53.730  43.870  36.850  1.00  0.00           O
ATOM   4647  N   LYS A 873      52.970  45.220  35.220  1.00  0.00           N
ATOM   4648  HN  LYS A 873      52.690  46.150  35.030  1.00  0.00           H
ATOM   4649  CA  LYS A 873      52.690  44.280  34.170  1.00  0.00           C
ATOM   4650  HA  LYS A 873      51.960  44.800  33.560  1.00  0.00           H
ATOM   4651  CB  LYS A 873      53.970  43.950  33.410  1.00  0.00           C
ATOM   4652  HB1 LYS A 873      53.690  43.420  32.470  1.00  0.00           H
ATOM   4653  HB2 LYS A 873      54.740  43.430  34.010  1.00  0.00           H
ATOM   4654  CG  LYS A 873      54.640  45.140  32.750  1.00  0.00           C
ATOM   4655  HG1 LYS A 873      55.610  44.790  32.350  1.00  0.00           H
ATOM   4656  HG2 LYS A 873      55.000  45.840  33.540  1.00  0.00           H
ATOM   4657  CD  LYS A 873      53.730  45.930  31.830  1.00  0.00           C
ATOM   4658  HD1 LYS A 873      53.040  46.600  32.390  1.00  0.00           H
ATOM   4659  HD2 LYS A 873      53.140  45.230  31.210  1.00  0.00           H
ATOM   4660  CE  LYS A 873      54.570  46.930  31.000  1.00  0.00           C
ATOM   4661  HE1 LYS A 873      55.210  47.520  31.680  1.00  0.00           H
ATOM   4662  HE2 LYS A 873      53.890  47.590  30.430  1.00  0.00           H
ATOM   4663  NZ  LYS A 873      55.340  46.140  30.010  1.00  0.00           N
ATOM   4664  HZ1 LYS A 873      56.050  45.490  30.450  1.00  0.00           H
ATOM   4665  HZ2 LYS A 873      56.010  46.740  29.490  1.00  0.00           H
ATOM   4666  HZ3 LYS A 873      54.740  45.620  29.340  1.00  0.00           H
ATOM   4667  C   LYS A 873      52.030  43.020  34.610  1.00  0.00           C
ATOM   4668  O   LYS A 873      52.430  41.940  34.380  1.00  0.00           O
ATOM   4669  N   LEU A 874      50.920  43.240  35.240  1.00  0.00           N
ATOM   4670  HN  LEU A 874      50.700  44.160  35.560  1.00  0.00           H
ATOM   4671  CA  LEU A 874      50.030  42.230  35.690  1.00  0.00           C
ATOM   4672  HA  LEU A 874      50.460  41.570  36.430  1.00  0.00           H
ATOM   4673  CB  LEU A 874      48.690  42.870  36.290  1.00  0.00           C
ATOM   4674  HB1 LEU A 874      47.880  42.100  36.370  1.00  0.00           H
ATOM   4675  HB2 LEU A 874      48.420  43.670  35.580  1.00  0.00           H
ATOM   4676  CG  LEU A 874      48.810  43.490  37.740  1.00  0.00           C
ATOM   4677  HG  LEU A 874      49.570  44.300  37.740  1.00  0.00           H
ATOM   4678  CD1 LEU A 874      47.500  43.900  38.320  1.00  0.00           C
ATOM   4679 HD11 LEU A 874      47.580  44.330  39.330  1.00  0.00           H
ATOM   4680 HD12 LEU A 874      46.910  42.990  38.540  1.00  0.00           H
ATOM   4681 HD13 LEU A 874      46.900  44.590  37.670  1.00  0.00           H
ATOM   4682  CD2 LEU A 874      49.450  42.350  38.680  1.00  0.00           C
ATOM   4683 HD21 LEU A 874      50.450  41.990  38.370  1.00  0.00           H
ATOM   4684 HD22 LEU A 874      48.820  41.440  38.590  1.00  0.00           H
ATOM   4685 HD23 LEU A 874      49.420  42.570  39.770  1.00  0.00           H
ATOM   4686  C   LEU A 874      49.540  41.290  34.520  1.00  0.00           C
ATOM   4687  O   LEU A 874      49.330  41.800  33.420  1.00  0.00           O
ATOM   4688  N   LYS A 875      49.320  40.000  34.810  1.00  0.00           N
ATOM   4689  HN  LYS A 875      49.490  39.650  35.730  1.00  0.00           H
ATOM   4690  CA  LYS A 875      48.940  39.130  33.750  1.00  0.00           C
ATOM   4691  HA  LYS A 875      48.630  39.640  32.850  1.00  0.00           H
ATOM   4692  CB  LYS A 875      50.230  38.270  33.370  1.00  0.00           C
ATOM   4693  HB1 LYS A 875      49.970  37.430  32.690  1.00  0.00           H
ATOM   4694  HB2 LYS A 875      50.510  37.830  34.350  1.00  0.00           H
ATOM   4695  CG  LYS A 875      51.500  38.990  32.900  1.00  0.00           C
ATOM   4696  HG1 LYS A 875      52.320  38.240  32.800  1.00  0.00           H
ATOM   4697  HG2 LYS A 875      51.910  39.690  33.650  1.00  0.00           H
ATOM   4698  CD  LYS A 875      51.270  39.690  31.610  1.00  0.00           C
ATOM   4699  HD1 LYS A 875      50.520  40.480  31.830  1.00  0.00           H
ATOM   4700  HD2 LYS A 875      50.920  38.930  30.870  1.00  0.00           H
ATOM   4701  CE  LYS A 875      52.670  40.370  31.170  1.00  0.00           C
ATOM   4702  HE1 LYS A 875      53.440  39.580  31.000  1.00  0.00           H
ATOM   4703  HE2 LYS A 875      53.030  41.040  31.980  1.00  0.00           H
ATOM   4704  NZ  LYS A 875      52.470  41.050  29.900  1.00  0.00           N
ATOM   4705  HZ1 LYS A 875      51.610  41.640  29.950  1.00  0.00           H
ATOM   4706  HZ2 LYS A 875      52.360  40.270  29.220  1.00  0.00           H
ATOM   4707  HZ3 LYS A 875      53.220  41.670  29.530  1.00  0.00           H
ATOM   4708  C   LYS A 875      47.710  38.240  34.020  1.00  0.00           C
ATOM   4709  O   LYS A 875      47.380  37.340  33.250  1.00  0.00           O
ATOM   4710  N   LYS A 876      47.020  38.490  35.110  1.00  0.00           N
ATOM   4711  HN  LYS A 876      47.200  39.250  35.740  1.00  0.00           H
ATOM   4712  CA  LYS A 876      45.840  37.730  35.400  1.00  0.00           C
ATOM   4713  HA  LYS A 876      45.430  37.220  34.530  1.00  0.00           H
ATOM   4714  CB  LYS A 876      46.050  36.620  36.480  1.00  0.00           C
ATOM   4715  HB1 LYS A 876      45.080  36.210  36.830  1.00  0.00           H
ATOM   4716  HB2 LYS A 876      46.600  36.920  37.390  1.00  0.00           H
ATOM   4717  CG  LYS A 876      47.040  35.500  35.990  1.00  0.00           C
ATOM   4718  HG1 LYS A 876      48.090  35.860  36.010  1.00  0.00           H
ATOM   4719  HG2 LYS A 876      46.720  35.090  35.000  1.00  0.00           H
ATOM   4720  CD  LYS A 876      47.310  34.250  36.860  1.00  0.00           C
ATOM   4721  HD1 LYS A 876      48.010  33.630  36.250  1.00  0.00           H
ATOM   4722  HD2 LYS A 876      46.320  33.760  37.010  1.00  0.00           H
ATOM   4723  CE  LYS A 876      47.860  34.600  38.220  1.00  0.00           C
ATOM   4724  HE1 LYS A 876      47.030  35.090  38.780  1.00  0.00           H
ATOM   4725  HE2 LYS A 876      48.750  35.230  38.400  1.00  0.00           H
ATOM   4726  NZ  LYS A 876      48.260  33.360  38.950  1.00  0.00           N
ATOM   4727  HZ1 LYS A 876      48.410  32.590  38.280  1.00  0.00           H
ATOM   4728  HZ2 LYS A 876      47.520  33.080  39.620  1.00  0.00           H
ATOM   4729  HZ3 LYS A 876      49.140  33.500  39.500  1.00  0.00           H
ATOM   4730  C   LYS A 876      44.680  38.600  35.920  1.00  0.00           C
ATOM   4731  O   LYS A 876      44.970  39.560  36.630  1.00  0.00           O
ATOM   4732  N   GLY A 877      43.380  38.300  35.540  1.00  0.00           N
ATOM   4733  HN  GLY A 877      43.090  37.510  34.990  1.00  0.00           H
ATOM   4734  CA  GLY A 877      42.260  39.120  35.900  1.00  0.00           C
ATOM   4735  HA1 GLY A 877      41.340  38.630  35.620  1.00  0.00           H
ATOM   4736  HA2 GLY A 877      42.390  39.970  35.230  1.00  0.00           H
ATOM   4737  C   GLY A 877      42.190  39.390  37.400  1.00  0.00           C
ATOM   4738  O   GLY A 877      42.430  38.540  38.250  1.00  0.00           O
ATOM   4739  N   ALA A 878      41.940  40.590  37.810  1.00  0.00           N
ATOM   4740  HN  ALA A 878      41.680  41.250  37.100  1.00  0.00           H
ATOM   4741  CA  ALA A 878      42.000  41.180  39.120  1.00  0.00           C
ATOM   4742  HA  ALA A 878      42.430  40.490  39.820  1.00  0.00           H
ATOM   4743  CB  ALA A 878      42.900  42.400  39.040  1.00  0.00           C
ATOM   4744  HB1 ALA A 878      43.000  42.950  40.000  1.00  0.00           H
ATOM   4745  HB2 ALA A 878      42.490  43.250  38.440  1.00  0.00           H
ATOM   4746  HB3 ALA A 878      43.880  42.060  38.660  1.00  0.00           H
ATOM   4747  C   ALA A 878      40.540  41.480  39.710  1.00  0.00           C
ATOM   4748  O   ALA A 878      39.980  40.760  40.540  1.00  0.00           O
ATOM   4749  N   GLY A 879      39.840  42.570  39.220  1.00  0.00           N
ATOM   4750  HN  GLY A 879      40.310  42.930  38.410  1.00  0.00           H
ATOM   4751  CA  GLY A 879      38.570  43.130  39.680  1.00  0.00           C
ATOM   4752  HA1 GLY A 879      37.910  42.270  39.700  1.00  0.00           H
ATOM   4753  HA2 GLY A 879      38.190  43.810  38.930  1.00  0.00           H
ATOM   4754  C   GLY A 879      38.580  43.690  41.090  1.00  0.00           C
ATOM   4755  O   GLY A 879      39.460  43.360  41.830  1.00  0.00           O
ATOM   4756  N   TYR A 880      37.610  44.530  41.510  1.00  0.00           N
ATOM   4757  HN  TYR A 880      36.960  44.740  40.790  1.00  0.00           H
ATOM   4758  CA  TYR A 880      37.620  45.340  42.740  1.00  0.00           C
ATOM   4759  HA  TYR A 880      38.540  45.210  43.290  1.00  0.00           H
ATOM   4760  CB  TYR A 880      37.490  46.900  42.400  1.00  0.00           C
ATOM   4761  HB1 TYR A 880      37.240  47.470  43.320  1.00  0.00           H
ATOM   4762  HB2 TYR A 880      36.730  47.000  41.600  1.00  0.00           H
ATOM   4763  CG  TYR A 880      38.770  47.420  41.730  1.00  0.00           C
ATOM   4764  CD1 TYR A 880      40.010  47.400  42.330  1.00  0.00           C
ATOM   4765  HD1 TYR A 880      40.140  46.980  43.320  1.00  0.00           H
ATOM   4766  CE1 TYR A 880      41.120  47.980  41.710  1.00  0.00           C
ATOM   4767  HE1 TYR A 880      42.080  47.940  42.210  1.00  0.00           H
ATOM   4768  CZ  TYR A 880      40.980  48.490  40.490  1.00  0.00           C
ATOM   4769  OH  TYR A 880      42.140  48.970  39.830  1.00  0.00           O
ATOM   4770  HH  TYR A 880      41.960  49.140  38.900  1.00  0.00           H
ATOM   4771  CD2 TYR A 880      38.640  47.940  40.430  1.00  0.00           C
ATOM   4772  HD2 TYR A 880      37.650  47.920  40.010  1.00  0.00           H
ATOM   4773  CE2 TYR A 880      39.780  48.550  39.790  1.00  0.00           C
ATOM   4774  HE2 TYR A 880      39.580  48.910  38.790  1.00  0.00           H
ATOM   4775  C   TYR A 880      36.410  45.030  43.640  1.00  0.00           C
ATOM   4776  O   TYR A 880      36.470  45.250  44.850  1.00  0.00           O
ATOM   4777  N   HSD A 881      35.380  44.410  42.970  1.00  0.00           N
ATOM   4778  HN  HSD A 881      35.410  44.270  41.980  1.00  0.00           H
ATOM   4779  CA  HSD A 881      34.080  44.130  43.610  1.00  0.00           C
ATOM   4780  HA  HSD A 881      33.800  44.990  44.210  1.00  0.00           H
ATOM   4781  CB  HSD A 881      33.050  44.040  42.580  1.00  0.00           C
ATOM   4782  HB1 HSD A 881      32.040  43.770  42.970  1.00  0.00           H
ATOM   4783  HB2 HSD A 881      33.410  43.370  41.770  1.00  0.00           H
ATOM   4784  ND1 HSD A 881      31.580  45.580  41.040  1.00  0.00           N
ATOM   4785  HD1 HSD A 881      31.040  44.860  40.630  1.00  0.00           H
ATOM   4786  CG  HSD A 881      32.620  45.410  42.040  1.00  0.00           C
ATOM   4787  CE1 HSD A 881      31.570  46.860  40.790  1.00  0.00           C
ATOM   4788  HE1 HSD A 881      30.820  47.170  40.060  1.00  0.00           H
ATOM   4789  NE2 HSD A 881      32.520  47.620  41.420  1.00  0.00           N
ATOM   4790  CD2 HSD A 881      33.200  46.640  42.210  1.00  0.00           C
ATOM   4791  HD2 HSD A 881      33.990  46.920  42.890  1.00  0.00           H
ATOM   4792  C   HSD A 881      34.080  43.050  44.630  1.00  0.00           C
ATOM   4793  O   HSD A 881      33.620  43.260  45.730  1.00  0.00           O
ATOM   4794  N   LEU A 882      34.680  41.880  44.310  1.00  0.00           N
ATOM   4795  HN  LEU A 882      34.940  41.710  43.360  1.00  0.00           H
ATOM   4796  CA  LEU A 882      35.000  40.810  45.320  1.00  0.00           C
ATOM   4797  HA  LEU A 882      34.080  40.470  45.780  1.00  0.00           H
ATOM   4798  CB  LEU A 882      35.690  39.600  44.570  1.00  0.00           C
ATOM   4799  HB1 LEU A 882      36.020  38.800  45.270  1.00  0.00           H
ATOM   4800  HB2 LEU A 882      36.670  39.930  44.180  1.00  0.00           H
ATOM   4801  CG  LEU A 882      34.780  38.900  43.590  1.00  0.00           C
ATOM   4802  HG  LEU A 882      34.500  39.640  42.830  1.00  0.00           H
ATOM   4803  CD1 LEU A 882      35.560  37.750  42.940  1.00  0.00           C
ATOM   4804 HD11 LEU A 882      34.960  37.210  42.180  1.00  0.00           H
ATOM   4805 HD12 LEU A 882      35.810  36.970  43.700  1.00  0.00           H
ATOM   4806 HD13 LEU A 882      36.420  37.970  42.280  1.00  0.00           H
ATOM   4807  CD2 LEU A 882      33.510  38.350  44.260  1.00  0.00           C
ATOM   4808 HD21 LEU A 882      33.710  37.800  45.210  1.00  0.00           H
ATOM   4809 HD22 LEU A 882      33.030  37.560  43.620  1.00  0.00           H
ATOM   4810 HD23 LEU A 882      32.690  39.090  44.430  1.00  0.00           H
ATOM   4811  C   LEU A 882      35.930  41.260  46.520  1.00  0.00           C
ATOM   4812  O   LEU A 882      35.660  40.870  47.660  1.00  0.00           O
ATOM   4813  N   ASP A 883      37.040  41.980  46.210  1.00  0.00           N
ATOM   4814  HN  ASP A 883      37.290  41.970  45.250  1.00  0.00           H
ATOM   4815  CA  ASP A 883      37.940  42.520  47.250  1.00  0.00           C
ATOM   4816  HA  ASP A 883      38.210  41.700  47.890  1.00  0.00           H
ATOM   4817  CB  ASP A 883      39.130  43.300  46.730  1.00  0.00           C
ATOM   4818  HB1 ASP A 883      39.600  43.760  47.620  1.00  0.00           H
ATOM   4819  HB2 ASP A 883      38.940  44.160  46.070  1.00  0.00           H
ATOM   4820  CG  ASP A 883      40.120  42.410  46.010  1.00  0.00           C
ATOM   4821  OD1 ASP A 883      39.800  41.300  45.430  1.00  0.00           O
ATOM   4822  OD2 ASP A 883      41.530  42.660  46.060  1.00  0.00           O
ATOM   4823  HD2 ASP A 883      42.040  41.930  45.740  1.00  0.00           H
ATOM   4824  C   ASP A 883      37.130  43.590  47.990  1.00  0.00           C
ATOM   4825  O   ASP A 883      37.140  43.370  49.220  1.00  0.00           O
ATOM   4826  N   LEU A 884      36.340  44.480  47.420  1.00  0.00           N
ATOM   4827  HN  LEU A 884      36.390  44.680  46.440  1.00  0.00           H
ATOM   4828  CA  LEU A 884      35.490  45.310  48.230  1.00  0.00           C
ATOM   4829  HA  LEU A 884      36.140  45.780  48.970  1.00  0.00           H
ATOM   4830  CB  LEU A 884      34.950  46.490  47.390  1.00  0.00           C
ATOM   4831  HB1 LEU A 884      34.120  46.000  46.820  1.00  0.00           H
ATOM   4832  HB2 LEU A 884      35.580  46.920  46.580  1.00  0.00           H
ATOM   4833  CG  LEU A 884      34.440  47.670  48.250  1.00  0.00           C
ATOM   4834  HG  LEU A 884      33.670  47.330  48.970  1.00  0.00           H
ATOM   4835  CD1 LEU A 884      35.480  48.270  49.190  1.00  0.00           C
ATOM   4836 HD11 LEU A 884      36.490  48.480  48.800  1.00  0.00           H
ATOM   4837 HD12 LEU A 884      35.720  47.540  50.010  1.00  0.00           H
ATOM   4838 HD13 LEU A 884      35.090  49.250  49.560  1.00  0.00           H
ATOM   4839  CD2 LEU A 884      33.920  48.780  47.350  1.00  0.00           C
ATOM   4840 HD21 LEU A 884      33.080  48.370  46.760  1.00  0.00           H
ATOM   4841 HD22 LEU A 884      34.670  49.150  46.620  1.00  0.00           H
ATOM   4842 HD23 LEU A 884      33.590  49.630  47.980  1.00  0.00           H
ATOM   4843  C   LEU A 884      34.400  44.590  49.070  1.00  0.00           C
ATOM   4844  O   LEU A 884      34.170  44.970  50.220  1.00  0.00           O
ATOM   4845  N   LEU A 885      33.830  43.500  48.530  1.00  0.00           N
ATOM   4846  HN  LEU A 885      34.090  43.270  47.600  1.00  0.00           H
ATOM   4847  CA  LEU A 885      32.960  42.650  49.350  1.00  0.00           C
ATOM   4848  HA  LEU A 885      32.270  43.320  49.840  1.00  0.00           H
ATOM   4849  CB  LEU A 885      32.370  41.530  48.510  1.00  0.00           C
ATOM   4850  HB1 LEU A 885      33.080  40.720  48.230  1.00  0.00           H
ATOM   4851  HB2 LEU A 885      32.220  41.910  47.480  1.00  0.00           H
ATOM   4852  CG  LEU A 885      31.130  40.830  49.160  1.00  0.00           C
ATOM   4853  HG  LEU A 885      31.270  41.150  50.210  1.00  0.00           H
ATOM   4854  CD1 LEU A 885      29.900  41.590  48.610  1.00  0.00           C
ATOM   4855 HD11 LEU A 885      30.010  42.640  48.950  1.00  0.00           H
ATOM   4856 HD12 LEU A 885      28.890  41.300  48.990  1.00  0.00           H
ATOM   4857 HD13 LEU A 885      30.020  41.690  47.510  1.00  0.00           H
ATOM   4858  CD2 LEU A 885      31.060  39.260  49.070  1.00  0.00           C
ATOM   4859 HD21 LEU A 885      30.160  38.930  49.630  1.00  0.00           H
ATOM   4860 HD22 LEU A 885      32.010  38.870  49.490  1.00  0.00           H
ATOM   4861 HD23 LEU A 885      30.960  39.030  47.990  1.00  0.00           H
ATOM   4862  C   LEU A 885      33.570  42.000  50.580  1.00  0.00           C
ATOM   4863  O   LEU A 885      33.130  42.200  51.720  1.00  0.00           O
ATOM   4864  N   MET A 886      34.760  41.360  50.380  1.00  0.00           N
ATOM   4865  HN  MET A 886      35.110  41.310  49.450  1.00  0.00           H
ATOM   4866  CA  MET A 886      35.390  40.600  51.430  1.00  0.00           C
ATOM   4867  HA  MET A 886      34.630  40.100  52.010  1.00  0.00           H
ATOM   4868  CB  MET A 886      36.430  39.490  50.970  1.00  0.00           C
ATOM   4869  HB1 MET A 886      37.060  39.230  51.840  1.00  0.00           H
ATOM   4870  HB2 MET A 886      37.170  39.830  50.200  1.00  0.00           H
ATOM   4871  CG  MET A 886      35.760  38.180  50.550  1.00  0.00           C
ATOM   4872  HG1 MET A 886      36.510  37.430  50.220  1.00  0.00           H
ATOM   4873  HG2 MET A 886      35.130  38.380  49.650  1.00  0.00           H
ATOM   4874  SD  MET A 886      34.730  37.470  51.880  1.00  0.00           S
ATOM   4875  CE  MET A 886      35.850  37.240  53.310  1.00  0.00           C
ATOM   4876  HE1 MET A 886      36.650  36.570  52.930  1.00  0.00           H
ATOM   4877  HE2 MET A 886      35.440  36.690  54.180  1.00  0.00           H
ATOM   4878  HE3 MET A 886      36.250  38.230  53.600  1.00  0.00           H
ATOM   4879  C   MET A 886      36.070  41.460  52.480  1.00  0.00           C
ATOM   4880  O   MET A 886      36.230  41.040  53.650  1.00  0.00           O
ATOM   4881  N   VAL A 887      36.530  42.680  52.060  1.00  0.00           N
ATOM   4882  HN  VAL A 887      36.680  42.830  51.090  1.00  0.00           H
ATOM   4883  CA  VAL A 887      37.000  43.780  52.930  1.00  0.00           C
ATOM   4884  HA  VAL A 887      37.740  43.430  53.640  1.00  0.00           H
ATOM   4885  CB  VAL A 887      37.460  45.010  52.210  1.00  0.00           C
ATOM   4886  HB  VAL A 887      36.780  45.290  51.380  1.00  0.00           H
ATOM   4887  CG1 VAL A 887      37.690  46.210  53.110  1.00  0.00           C
ATOM   4888 HG11 VAL A 887      37.870  47.110  52.500  1.00  0.00           H
ATOM   4889 HG12 VAL A 887      38.460  45.960  53.870  1.00  0.00           H
ATOM   4890 HG13 VAL A 887      36.780  46.510  53.680  1.00  0.00           H
ATOM   4891  CG2 VAL A 887      38.830  44.780  51.490  1.00  0.00           C
ATOM   4892 HG21 VAL A 887      39.680  44.600  52.190  1.00  0.00           H
ATOM   4893 HG22 VAL A 887      38.890  45.630  50.800  1.00  0.00           H
ATOM   4894 HG23 VAL A 887      38.670  43.790  51.000  1.00  0.00           H
ATOM   4895  C   VAL A 887      35.840  44.240  53.860  1.00  0.00           C
ATOM   4896  O   VAL A 887      36.030  44.380  55.070  1.00  0.00           O
ATOM   4897  N   GLY A 888      34.590  44.490  53.380  1.00  0.00           N
ATOM   4898  HN  GLY A 888      34.440  44.490  52.390  1.00  0.00           H
ATOM   4899  CA  GLY A 888      33.460  44.920  54.210  1.00  0.00           C
ATOM   4900  HA1 GLY A 888      32.610  45.210  53.620  1.00  0.00           H
ATOM   4901  HA2 GLY A 888      33.850  45.790  54.720  1.00  0.00           H
ATOM   4902  C   GLY A 888      32.960  43.890  55.180  1.00  0.00           C
ATOM   4903  O   GLY A 888      32.820  44.150  56.380  1.00  0.00           O
ATOM   4904  N   VAL A 889      32.830  42.700  54.620  1.00  0.00           N
ATOM   4905  HN  VAL A 889      33.060  42.540  53.660  1.00  0.00           H
ATOM   4906  CA  VAL A 889      32.410  41.480  55.340  1.00  0.00           C
ATOM   4907  HA  VAL A 889      31.490  41.700  55.860  1.00  0.00           H
ATOM   4908  CB  VAL A 889      32.220  40.300  54.210  1.00  0.00           C
ATOM   4909  HB  VAL A 889      33.090  40.340  53.520  1.00  0.00           H
ATOM   4910  CG1 VAL A 889      32.120  38.970  54.940  1.00  0.00           C
ATOM   4911 HG11 VAL A 889      32.990  38.770  55.600  1.00  0.00           H
ATOM   4912 HG12 VAL A 889      32.190  38.160  54.170  1.00  0.00           H
ATOM   4913 HG13 VAL A 889      31.170  38.790  55.470  1.00  0.00           H
ATOM   4914  CG2 VAL A 889      30.920  40.550  53.410  1.00  0.00           C
ATOM   4915 HG21 VAL A 889      30.030  40.060  53.870  1.00  0.00           H
ATOM   4916 HG22 VAL A 889      31.020  40.030  52.440  1.00  0.00           H
ATOM   4917 HG23 VAL A 889      30.820  41.650  53.260  1.00  0.00           H
ATOM   4918  C   VAL A 889      33.350  41.130  56.460  1.00  0.00           C
ATOM   4919  O   VAL A 889      32.850  40.910  57.520  1.00  0.00           O
ATOM   4920  N   MET A 890      34.710  41.190  56.270  1.00  0.00           N
ATOM   4921  HN  MET A 890      35.130  41.440  55.400  1.00  0.00           H
ATOM   4922  CA  MET A 890      35.640  41.040  57.330  1.00  0.00           C
ATOM   4923  HA  MET A 890      35.210  40.290  57.980  1.00  0.00           H
ATOM   4924  CB  MET A 890      37.020  40.730  56.900  1.00  0.00           C
ATOM   4925  HB1 MET A 890      37.770  40.910  57.690  1.00  0.00           H
ATOM   4926  HB2 MET A 890      37.340  41.440  56.110  1.00  0.00           H
ATOM   4927  CG  MET A 890      37.150  39.200  56.450  1.00  0.00           C
ATOM   4928  HG1 MET A 890      38.200  38.870  56.270  1.00  0.00           H
ATOM   4929  HG2 MET A 890      36.600  39.150  55.480  1.00  0.00           H
ATOM   4930  SD  MET A 890      36.470  37.920  57.560  1.00  0.00           S
ATOM   4931  CE  MET A 890      37.210  38.500  59.180  1.00  0.00           C
ATOM   4932  HE1 MET A 890      37.180  39.610  59.200  1.00  0.00           H
ATOM   4933  HE2 MET A 890      38.310  38.320  59.220  1.00  0.00           H
ATOM   4934  HE3 MET A 890      36.790  38.000  60.070  1.00  0.00           H
ATOM   4935  C   MET A 890      35.680  42.130  58.360  1.00  0.00           C
ATOM   4936  O   MET A 890      35.790  41.880  59.510  1.00  0.00           O
ATOM   4937  N   LEU A 891      35.450  43.430  57.990  1.00  0.00           N
ATOM   4938  HN  LEU A 891      35.280  43.630  57.030  1.00  0.00           H
ATOM   4939  CA  LEU A 891      35.360  44.580  58.850  1.00  0.00           C
ATOM   4940  HA  LEU A 891      36.270  44.520  59.430  1.00  0.00           H
ATOM   4941  CB  LEU A 891      35.370  45.900  58.000  1.00  0.00           C
ATOM   4942  HB1 LEU A 891      34.490  45.760  57.330  1.00  0.00           H
ATOM   4943  HB2 LEU A 891      36.290  45.930  57.380  1.00  0.00           H
ATOM   4944  CG  LEU A 891      35.140  47.140  58.860  1.00  0.00           C
ATOM   4945  HG  LEU A 891      35.290  46.930  59.940  1.00  0.00           H
ATOM   4946  CD1 LEU A 891      36.260  48.200  58.500  1.00  0.00           C
ATOM   4947 HD11 LEU A 891      36.150  48.550  57.450  1.00  0.00           H
ATOM   4948 HD12 LEU A 891      37.280  47.770  58.500  1.00  0.00           H
ATOM   4949 HD13 LEU A 891      36.260  48.980  59.310  1.00  0.00           H
ATOM   4950  CD2 LEU A 891      33.720  47.830  58.680  1.00  0.00           C
ATOM   4951 HD21 LEU A 891      33.590  48.160  57.630  1.00  0.00           H
ATOM   4952 HD22 LEU A 891      33.590  48.670  59.400  1.00  0.00           H
ATOM   4953 HD23 LEU A 891      32.900  47.150  58.970  1.00  0.00           H
ATOM   4954  C   LEU A 891      34.150  44.430  59.820  1.00  0.00           C
ATOM   4955  O   LEU A 891      34.140  44.780  60.960  1.00  0.00           O
ATOM   4956  N   GLY A 892      33.040  43.860  59.250  1.00  0.00           N
ATOM   4957  HN  GLY A 892      32.950  43.630  58.280  1.00  0.00           H
ATOM   4958  CA  GLY A 892      31.830  43.650  60.090  1.00  0.00           C
ATOM   4959  HA1 GLY A 892      31.100  43.320  59.350  1.00  0.00           H
ATOM   4960  HA2 GLY A 892      31.560  44.570  60.590  1.00  0.00           H
ATOM   4961  C   GLY A 892      32.050  42.480  61.130  1.00  0.00           C
ATOM   4962  O   GLY A 892      31.640  42.570  62.290  1.00  0.00           O
ATOM   4963  N   VAL A 893      32.780  41.410  60.730  1.00  0.00           N
ATOM   4964  HN  VAL A 893      33.030  41.320  59.770  1.00  0.00           H
ATOM   4965  CA  VAL A 893      33.220  40.340  61.680  1.00  0.00           C
ATOM   4966  HA  VAL A 893      32.450  39.920  62.310  1.00  0.00           H
ATOM   4967  CB  VAL A 893      33.740  39.050  60.930  1.00  0.00           C
ATOM   4968  HB  VAL A 893      34.520  39.430  60.230  1.00  0.00           H
ATOM   4969  CG1 VAL A 893      34.450  38.090  61.910  1.00  0.00           C
ATOM   4970 HG11 VAL A 893      33.690  37.810  62.670  1.00  0.00           H
ATOM   4971 HG12 VAL A 893      35.290  38.560  62.490  1.00  0.00           H
ATOM   4972 HG13 VAL A 893      34.860  37.220  61.350  1.00  0.00           H
ATOM   4973  CG2 VAL A 893      32.620  38.420  60.130  1.00  0.00           C
ATOM   4974 HG21 VAL A 893      31.780  38.080  60.770  1.00  0.00           H
ATOM   4975 HG22 VAL A 893      32.990  37.580  59.490  1.00  0.00           H
ATOM   4976 HG23 VAL A 893      32.300  39.080  59.300  1.00  0.00           H
ATOM   4977  C   VAL A 893      34.210  40.860  62.650  1.00  0.00           C
ATOM   4978  O   VAL A 893      34.120  40.560  63.850  1.00  0.00           O
ATOM   4979  N   CYS A 894      35.250  41.720  62.280  1.00  0.00           N
ATOM   4980  HN  CYS A 894      35.410  42.000  61.330  1.00  0.00           H
ATOM   4981  CA  CYS A 894      36.190  42.190  63.270  1.00  0.00           C
ATOM   4982  HA  CYS A 894      36.510  41.380  63.900  1.00  0.00           H
ATOM   4983  CB  CYS A 894      37.360  42.820  62.530  1.00  0.00           C
ATOM   4984  HB1 CYS A 894      37.970  43.450  63.210  1.00  0.00           H
ATOM   4985  HB2 CYS A 894      37.010  43.430  61.680  1.00  0.00           H
ATOM   4986  SG  CYS A 894      38.470  41.450  61.910  1.00  0.00           S
ATOM   4987  HG1 CYS A 894      37.860  41.390  60.740  1.00  0.00           H
ATOM   4988  C   CYS A 894      35.520  43.130  64.250  1.00  0.00           C
ATOM   4989  O   CYS A 894      35.890  43.200  65.460  1.00  0.00           O
ATOM   4990  N   SER A 895      34.510  43.860  63.770  1.00  0.00           N
ATOM   4991  HN  SER A 895      34.280  43.950  62.810  1.00  0.00           H
ATOM   4992  CA  SER A 895      33.800  44.800  64.590  1.00  0.00           C
ATOM   4993  HA  SER A 895      34.600  45.440  64.950  1.00  0.00           H
ATOM   4994  CB  SER A 895      32.820  45.660  63.860  1.00  0.00           C
ATOM   4995  HB1 SER A 895      32.410  46.460  64.510  1.00  0.00           H
ATOM   4996  HB2 SER A 895      32.070  45.070  63.290  1.00  0.00           H
ATOM   4997  OG  SER A 895      33.680  46.370  62.930  1.00  0.00           O
ATOM   4998  HG1 SER A 895      33.860  45.830  62.160  1.00  0.00           H
ATOM   4999  C   SER A 895      32.990  44.070  65.710  1.00  0.00           C
ATOM   5000  O   SER A 895      33.100  44.260  66.900  1.00  0.00           O
ATOM   5001  N   VAL A 896      32.270  42.950  65.400  1.00  0.00           N
ATOM   5002  HN  VAL A 896      32.140  42.790  64.430  1.00  0.00           H
ATOM   5003  CA  VAL A 896      31.730  42.020  66.400  1.00  0.00           C
ATOM   5004  HA  VAL A 896      31.370  42.770  67.100  1.00  0.00           H
ATOM   5005  CB  VAL A 896      30.510  41.210  65.860  1.00  0.00           C
ATOM   5006  HB  VAL A 896      30.090  40.600  66.690  1.00  0.00           H
ATOM   5007  CG1 VAL A 896      29.280  42.070  65.540  1.00  0.00           C
ATOM   5008 HG11 VAL A 896      28.460  41.390  65.230  1.00  0.00           H
ATOM   5009 HG12 VAL A 896      29.570  42.700  64.660  1.00  0.00           H
ATOM   5010 HG13 VAL A 896      29.050  42.780  66.350  1.00  0.00           H
ATOM   5011  CG2 VAL A 896      30.680  40.250  64.640  1.00  0.00           C
ATOM   5012 HG21 VAL A 896      31.510  39.550  64.880  1.00  0.00           H
ATOM   5013 HG22 VAL A 896      30.860  40.850  63.730  1.00  0.00           H
ATOM   5014 HG23 VAL A 896      29.720  39.730  64.470  1.00  0.00           H
ATOM   5015  C   VAL A 896      32.620  41.060  67.170  1.00  0.00           C
ATOM   5016  O   VAL A 896      32.180  40.570  68.140  1.00  0.00           O
ATOM   5017  N   MET A 897      33.900  40.800  66.820  1.00  0.00           N
ATOM   5018  HN  MET A 897      34.290  41.160  65.970  1.00  0.00           H
ATOM   5019  CA  MET A 897      34.710  39.920  67.660  1.00  0.00           C
ATOM   5020  HA  MET A 897      34.100  39.340  68.330  1.00  0.00           H
ATOM   5021  CB  MET A 897      35.620  38.990  66.870  1.00  0.00           C
ATOM   5022  HB1 MET A 897      36.330  38.350  67.450  1.00  0.00           H
ATOM   5023  HB2 MET A 897      36.100  39.520  66.030  1.00  0.00           H
ATOM   5024  CG  MET A 897      34.820  37.870  66.120  1.00  0.00           C
ATOM   5025  HG1 MET A 897      34.070  38.360  65.460  1.00  0.00           H
ATOM   5026  HG2 MET A 897      34.330  37.420  67.010  1.00  0.00           H
ATOM   5027  SD  MET A 897      35.720  36.570  65.130  1.00  0.00           S
ATOM   5028  CE  MET A 897      36.980  35.960  66.240  1.00  0.00           C
ATOM   5029  HE1 MET A 897      37.840  36.670  66.290  1.00  0.00           H
ATOM   5030  HE2 MET A 897      37.440  35.030  65.840  1.00  0.00           H
ATOM   5031  HE3 MET A 897      36.620  35.780  67.280  1.00  0.00           H
ATOM   5032  C   MET A 897      35.730  40.650  68.600  1.00  0.00           C
ATOM   5033  O   MET A 897      36.350  40.010  69.470  1.00  0.00           O
ATOM   5034  N   GLY A 898      35.760  41.990  68.460  1.00  0.00           N
ATOM   5035  HN  GLY A 898      34.980  42.250  67.900  1.00  0.00           H
ATOM   5036  CA  GLY A 898      36.680  42.840  69.150  1.00  0.00           C
ATOM   5037  HA1 GLY A 898      36.670  42.600  70.200  1.00  0.00           H
ATOM   5038  HA2 GLY A 898      36.250  43.820  69.000  1.00  0.00           H
ATOM   5039  C   GLY A 898      38.070  42.930  68.640  1.00  0.00           C
ATOM   5040  O   GLY A 898      39.080  43.180  69.350  1.00  0.00           O
ATOM   5041  N   LEU A 899      38.160  42.850  67.340  1.00  0.00           N
ATOM   5042  HN  LEU A 899      37.310  42.830  66.840  1.00  0.00           H
ATOM   5043  CA  LEU A 899      39.380  42.840  66.590  1.00  0.00           C
ATOM   5044  HA  LEU A 899      40.150  42.650  67.330  1.00  0.00           H
ATOM   5045  CB  LEU A 899      39.300  41.610  65.630  1.00  0.00           C
ATOM   5046  HB1 LEU A 899      39.990  41.650  64.750  1.00  0.00           H
ATOM   5047  HB2 LEU A 899      38.300  41.770  65.170  1.00  0.00           H
ATOM   5048  CG  LEU A 899      39.440  40.220  66.320  1.00  0.00           C
ATOM   5049  HG  LEU A 899      38.670  40.200  67.110  1.00  0.00           H
ATOM   5050  CD1 LEU A 899      39.110  39.180  65.310  1.00  0.00           C
ATOM   5051 HD11 LEU A 899      38.060  39.270  64.960  1.00  0.00           H
ATOM   5052 HD12 LEU A 899      39.280  38.160  65.720  1.00  0.00           H
ATOM   5053 HD13 LEU A 899      39.880  39.240  64.510  1.00  0.00           H
ATOM   5054  CD2 LEU A 899      40.760  40.050  67.110  1.00  0.00           C
ATOM   5055 HD21 LEU A 899      40.570  40.520  68.100  1.00  0.00           H
ATOM   5056 HD22 LEU A 899      41.610  40.490  66.550  1.00  0.00           H
ATOM   5057 HD23 LEU A 899      40.930  39.010  67.440  1.00  0.00           H
ATOM   5058  C   LEU A 899      39.680  44.170  65.920  1.00  0.00           C
ATOM   5059  O   LEU A 899      38.740  44.920  65.620  1.00  0.00           O
ATOM   5060  N   PRO A 900      40.960  44.590  65.730  1.00  0.00           N
[truncated: 7,490,634 more chars]
