# Supplementary material for: CryoEM and computational modeling structural insights into the pH regulator NBCn1
Source: Nat Commun. 2025 Nov 11;16:9932. doi: 10.1038/s41467-025-64868-z (PMC12606367; doi:10.1038/s41467-025-64868-z)
Supplement: Supplementary file 8 — Supplementary Data 6 [file 41467_2025_64868_MOESM8_ESM.zip › 1us_unrestr_MD_OF_IF_transition_apoNBCn1/transition_rep1_traj7_last.pdb]

REMARK    GENERATED BY TRJCONV
TITLE     Title t= 1000000.00000 step= 500000000
REMARK    THIS IS A SIMULATION BOX
CRYST1   96.252   96.252  104.735  90.00  90.00  90.00 P 1           1
MODEL        1
ATOM      1  N   LEU A 585      30.780  37.270  46.830  1.00  0.00           N
ATOM      2  HT1 LEU A 585      31.490  37.510  46.110  1.00  0.00           H
ATOM      3  HT2 LEU A 585      30.780  38.040  47.530  1.00  0.00           H
ATOM      4  HT3 LEU A 585      29.860  37.300  46.370  1.00  0.00           H
ATOM      5  CA  LEU A 585      31.090  35.930  47.470  1.00  0.00           C
ATOM      6  HA  LEU A 585      32.140  35.980  47.700  1.00  0.00           H
ATOM      7  CB  LEU A 585      30.090  35.810  48.730  1.00  0.00           C
ATOM      8  HB1 LEU A 585      29.060  35.990  48.370  1.00  0.00           H
ATOM      9  HB2 LEU A 585      30.280  36.690  49.370  1.00  0.00           H
ATOM     10  CG  LEU A 585      30.140  34.560  49.580  1.00  0.00           C
ATOM     11  HG  LEU A 585      30.290  33.660  48.950  1.00  0.00           H
ATOM     12  CD1 LEU A 585      31.300  34.650  50.550  1.00  0.00           C
ATOM     13 HD11 LEU A 585      32.290  34.540  50.060  1.00  0.00           H
ATOM     14 HD12 LEU A 585      31.180  33.760  51.190  1.00  0.00           H
ATOM     15 HD13 LEU A 585      31.250  35.630  51.080  1.00  0.00           H
ATOM     16  CD2 LEU A 585      28.780  34.380  50.290  1.00  0.00           C
ATOM     17 HD21 LEU A 585      27.910  34.100  49.640  1.00  0.00           H
ATOM     18 HD22 LEU A 585      28.490  35.350  50.760  1.00  0.00           H
ATOM     19 HD23 LEU A 585      28.800  33.580  51.040  1.00  0.00           H
ATOM     20  C   LEU A 585      31.000  34.720  46.570  1.00  0.00           C
ATOM     21  O   LEU A 585      32.010  34.160  46.160  1.00  0.00           O
ATOM     22  N   ILE A 586      29.760  34.220  46.230  1.00  0.00           N
ATOM     23  HN  ILE A 586      28.950  34.740  46.480  1.00  0.00           H
ATOM     24  CA  ILE A 586      29.650  32.980  45.540  1.00  0.00           C
ATOM     25  HA  ILE A 586      30.220  32.190  45.990  1.00  0.00           H
ATOM     26  CB  ILE A 586      28.170  32.620  45.540  1.00  0.00           C
ATOM     27  HB  ILE A 586      27.560  33.490  45.220  1.00  0.00           H
ATOM     28  CG2 ILE A 586      27.960  31.360  44.600  1.00  0.00           C
ATOM     29 HG21 ILE A 586      27.980  31.670  43.540  1.00  0.00           H
ATOM     30 HG22 ILE A 586      27.030  30.790  44.780  1.00  0.00           H
ATOM     31 HG23 ILE A 586      28.780  30.640  44.820  1.00  0.00           H
ATOM     32  CG1 ILE A 586      27.690  32.270  46.970  1.00  0.00           C
ATOM     33 HG11 ILE A 586      28.410  32.630  47.730  1.00  0.00           H
ATOM     34 HG12 ILE A 586      27.580  31.160  47.060  1.00  0.00           H
ATOM     35  CD  ILE A 586      26.310  32.900  47.180  1.00  0.00           C
ATOM     36  HD1 ILE A 586      26.380  34.000  47.160  1.00  0.00           H
ATOM     37  HD2 ILE A 586      25.970  32.640  48.210  1.00  0.00           H
ATOM     38  HD3 ILE A 586      25.590  32.660  46.360  1.00  0.00           H
ATOM     39  C   ILE A 586      30.320  32.980  44.190  1.00  0.00           C
ATOM     40  O   ILE A 586      31.030  32.070  43.790  1.00  0.00           O
ATOM     41  N   LEU A 587      30.130  34.010  43.360  1.00  0.00           N
ATOM     42  HN  LEU A 587      29.450  34.710  43.550  1.00  0.00           H
ATOM     43  CA  LEU A 587      30.910  34.210  42.090  1.00  0.00           C
ATOM     44  HA  LEU A 587      30.640  33.270  41.630  1.00  0.00           H
ATOM     45  CB  LEU A 587      30.460  35.590  41.360  1.00  0.00           C
ATOM     46  HB1 LEU A 587      30.660  36.450  42.040  1.00  0.00           H
ATOM     47  HB2 LEU A 587      29.390  35.500  41.090  1.00  0.00           H
ATOM     48  CG  LEU A 587      31.310  35.850  40.000  1.00  0.00           C
ATOM     49  HG  LEU A 587      32.350  36.160  40.240  1.00  0.00           H
ATOM     50  CD1 LEU A 587      31.230  34.640  39.040  1.00  0.00           C
ATOM     51 HD11 LEU A 587      31.830  33.820  39.490  1.00  0.00           H
ATOM     52 HD12 LEU A 587      31.610  34.880  38.030  1.00  0.00           H
ATOM     53 HD13 LEU A 587      30.170  34.330  39.090  1.00  0.00           H
ATOM     54  CD2 LEU A 587      30.640  36.990  39.180  1.00  0.00           C
ATOM     55 HD21 LEU A 587      29.780  36.530  38.630  1.00  0.00           H
ATOM     56 HD22 LEU A 587      31.280  37.550  38.470  1.00  0.00           H
ATOM     57 HD23 LEU A 587      30.210  37.720  39.900  1.00  0.00           H
ATOM     58  C   LEU A 587      32.410  34.300  42.370  1.00  0.00           C
ATOM     59  O   LEU A 587      33.110  33.670  41.550  1.00  0.00           O
ATOM     60  N   ASP A 588      32.920  34.880  43.460  1.00  0.00           N
ATOM     61  HN  ASP A 588      32.250  35.010  44.190  1.00  0.00           H
ATOM     62  CA  ASP A 588      34.420  34.920  43.740  1.00  0.00           C
ATOM     63  HA  ASP A 588      34.900  35.360  42.870  1.00  0.00           H
ATOM     64  CB  ASP A 588      34.710  35.870  44.980  1.00  0.00           C
ATOM     65  HB1 ASP A 588      35.810  35.990  45.060  1.00  0.00           H
ATOM     66  HB2 ASP A 588      34.370  35.390  45.920  1.00  0.00           H
ATOM     67  CG  ASP A 588      34.090  37.300  44.900  1.00  0.00           C
ATOM     68  OD1 ASP A 588      34.660  38.170  44.230  1.00  0.00           O
ATOM     69  OD2 ASP A 588      32.960  37.540  45.360  1.00  0.00           O
ATOM     70  C   ASP A 588      34.900  33.450  44.010  1.00  0.00           C
ATOM     71  O   ASP A 588      35.890  32.980  43.440  1.00  0.00           O
ATOM     72  N   ILE A 589      34.190  32.670  44.840  1.00  0.00           N
ATOM     73  HN  ILE A 589      33.310  33.000  45.170  1.00  0.00           H
ATOM     74  CA  ILE A 589      34.630  31.330  45.210  1.00  0.00           C
ATOM     75  HA  ILE A 589      35.670  31.470  45.470  1.00  0.00           H
ATOM     76  CB  ILE A 589      33.820  30.790  46.470  1.00  0.00           C
ATOM     77  HB  ILE A 589      32.760  30.770  46.130  1.00  0.00           H
ATOM     78  CG2 ILE A 589      34.090  29.340  46.810  1.00  0.00           C
ATOM     79 HG21 ILE A 589      35.150  29.400  47.160  1.00  0.00           H
ATOM     80 HG22 ILE A 589      33.900  28.600  46.000  1.00  0.00           H
ATOM     81 HG23 ILE A 589      33.470  28.990  47.670  1.00  0.00           H
ATOM     82  CG1 ILE A 589      34.010  31.700  47.720  1.00  0.00           C
ATOM     83 HG11 ILE A 589      34.120  32.780  47.470  1.00  0.00           H
ATOM     84 HG12 ILE A 589      34.890  31.370  48.290  1.00  0.00           H
ATOM     85  CD  ILE A 589      32.700  31.580  48.580  1.00  0.00           C
ATOM     86  HD1 ILE A 589      32.670  30.510  48.860  1.00  0.00           H
ATOM     87  HD2 ILE A 589      31.740  31.770  48.040  1.00  0.00           H
ATOM     88  HD3 ILE A 589      32.740  32.340  49.390  1.00  0.00           H
ATOM     89  C   ILE A 589      34.660  30.390  44.010  1.00  0.00           C
ATOM     90  O   ILE A 589      35.660  29.650  43.860  1.00  0.00           O
ATOM     91  N   LYS A 590      33.620  30.500  43.170  1.00  0.00           N
ATOM     92  HN  LYS A 590      32.880  31.130  43.400  1.00  0.00           H
ATOM     93  CA  LYS A 590      33.540  29.800  41.980  1.00  0.00           C
ATOM     94  HA  LYS A 590      33.630  28.770  42.310  1.00  0.00           H
ATOM     95  CB  LYS A 590      32.100  30.180  41.450  1.00  0.00           C
ATOM     96  HB1 LYS A 590      32.050  31.280  41.410  1.00  0.00           H
ATOM     97  HB2 LYS A 590      31.300  29.870  42.140  1.00  0.00           H
ATOM     98  CG  LYS A 590      31.810  29.670  40.010  1.00  0.00           C
ATOM     99  HG1 LYS A 590      32.050  28.580  39.960  1.00  0.00           H
ATOM    100  HG2 LYS A 590      32.500  30.060  39.220  1.00  0.00           H
ATOM    101  CD  LYS A 590      30.410  29.990  39.520  1.00  0.00           C
ATOM    102  HD1 LYS A 590      30.370  29.890  38.420  1.00  0.00           H
ATOM    103  HD2 LYS A 590      30.190  31.050  39.760  1.00  0.00           H
ATOM    104  CE  LYS A 590      29.280  29.210  40.260  1.00  0.00           C
ATOM    105  HE1 LYS A 590      28.270  29.470  39.870  1.00  0.00           H
ATOM    106  HE2 LYS A 590      29.240  29.410  41.360  1.00  0.00           H
ATOM    107  NZ  LYS A 590      29.430  27.750  40.090  1.00  0.00           N
ATOM    108  HZ1 LYS A 590      29.880  27.600  39.170  1.00  0.00           H
ATOM    109  HZ2 LYS A 590      28.470  27.350  40.150  1.00  0.00           H
ATOM    110  HZ3 LYS A 590      29.930  27.260  40.860  1.00  0.00           H
ATOM    111  C   LYS A 590      34.690  30.000  40.930  1.00  0.00           C
ATOM    112  O   LYS A 590      35.270  29.030  40.410  1.00  0.00           O
ATOM    113  N   ARG A 591      35.080  31.290  40.710  1.00  0.00           N
ATOM    114  HN  ARG A 591      34.640  32.020  41.240  1.00  0.00           H
ATOM    115  CA  ARG A 591      36.240  31.520  39.930  1.00  0.00           C
ATOM    116  HA  ARG A 591      36.070  31.070  38.960  1.00  0.00           H
ATOM    117  CB  ARG A 591      36.410  33.060  39.480  1.00  0.00           C
ATOM    118  HB1 ARG A 591      37.330  33.150  38.850  1.00  0.00           H
ATOM    119  HB2 ARG A 591      36.580  33.700  40.370  1.00  0.00           H
ATOM    120  CG  ARG A 591      35.160  33.550  38.680  1.00  0.00           C
ATOM    121  HG1 ARG A 591      34.260  33.290  39.280  1.00  0.00           H
ATOM    122  HG2 ARG A 591      35.140  32.870  37.810  1.00  0.00           H
ATOM    123  CD  ARG A 591      35.220  35.030  38.430  1.00  0.00           C
ATOM    124  HD1 ARG A 591      36.220  35.370  38.100  1.00  0.00           H
ATOM    125  HD2 ARG A 591      34.840  35.530  39.350  1.00  0.00           H
ATOM    126  NE  ARG A 591      34.310  35.290  37.250  1.00  0.00           N
ATOM    127  HE  ARG A 591      33.800  34.590  36.740  1.00  0.00           H
ATOM    128  CZ  ARG A 591      34.080  36.510  36.920  1.00  0.00           C
ATOM    129  NH1 ARG A 591      34.640  37.620  37.390  1.00  0.00           N
ATOM    130 HH11 ARG A 591      34.270  38.490  37.070  1.00  0.00           H
ATOM    131 HH12 ARG A 591      35.480  37.540  37.940  1.00  0.00           H
ATOM    132  NH2 ARG A 591      33.230  36.720  35.930  1.00  0.00           N
ATOM    133 HH21 ARG A 591      32.920  35.930  35.410  1.00  0.00           H
ATOM    134 HH22 ARG A 591      33.000  37.600  35.530  1.00  0.00           H
ATOM    135  C   ARG A 591      37.590  30.950  40.470  1.00  0.00           C
ATOM    136  O   ARG A 591      38.540  30.590  39.730  1.00  0.00           O
ATOM    137  N   LYS A 592      37.710  31.010  41.780  1.00  0.00           N
ATOM    138  HN  LYS A 592      36.870  31.250  42.260  1.00  0.00           H
ATOM    139  CA  LYS A 592      38.860  30.630  42.640  1.00  0.00           C
ATOM    140  HA  LYS A 592      39.770  30.880  42.130  1.00  0.00           H
ATOM    141  CB  LYS A 592      38.820  31.320  44.070  1.00  0.00           C
ATOM    142  HB1 LYS A 592      39.550  30.890  44.780  1.00  0.00           H
ATOM    143  HB2 LYS A 592      37.820  31.180  44.540  1.00  0.00           H
ATOM    144  CG  LYS A 592      39.160  32.860  44.080  1.00  0.00           C
ATOM    145  HG1 LYS A 592      38.600  33.240  43.200  1.00  0.00           H
ATOM    146  HG2 LYS A 592      40.260  32.910  43.980  1.00  0.00           H
ATOM    147  CD  LYS A 592      38.720  33.610  45.300  1.00  0.00           C
ATOM    148  HD1 LYS A 592      39.110  33.130  46.220  1.00  0.00           H
ATOM    149  HD2 LYS A 592      37.620  33.520  45.420  1.00  0.00           H
ATOM    150  CE  LYS A 592      39.180  35.080  45.410  1.00  0.00           C
ATOM    151  HE1 LYS A 592      38.800  35.520  46.350  1.00  0.00           H
ATOM    152  HE2 LYS A 592      38.890  35.750  44.570  1.00  0.00           H
ATOM    153  NZ  LYS A 592      40.690  35.100  45.390  1.00  0.00           N
ATOM    154  HZ1 LYS A 592      40.960  35.350  44.410  1.00  0.00           H
ATOM    155  HZ2 LYS A 592      41.200  34.270  45.750  1.00  0.00           H
ATOM    156  HZ3 LYS A 592      41.030  35.890  45.970  1.00  0.00           H
ATOM    157  C   LYS A 592      39.130  29.130  42.730  1.00  0.00           C
ATOM    158  O   LYS A 592      40.220  28.610  42.670  1.00  0.00           O
ATOM    159  N   ALA A 593      38.010  28.320  42.880  1.00  0.00           N
ATOM    160  HN  ALA A 593      37.120  28.770  43.020  1.00  0.00           H
ATOM    161  CA  ALA A 593      38.000  26.870  43.100  1.00  0.00           C
ATOM    162  HA  ALA A 593      38.550  26.790  44.030  1.00  0.00           H
ATOM    163  CB  ALA A 593      36.580  26.300  43.510  1.00  0.00           C
ATOM    164  HB1 ALA A 593      35.840  26.720  42.800  1.00  0.00           H
ATOM    165  HB2 ALA A 593      36.320  26.640  44.530  1.00  0.00           H
ATOM    166  HB3 ALA A 593      36.490  25.200  43.590  1.00  0.00           H
ATOM    167  C   ALA A 593      38.750  25.930  42.150  1.00  0.00           C
ATOM    168  O   ALA A 593      39.530  25.100  42.640  1.00  0.00           O
ATOM    169  N   PRO A 594      38.580  26.050  40.780  1.00  0.00           N
ATOM    170  CD  PRO A 594      37.590  26.770  39.960  1.00  0.00           C
ATOM    171  HD1 PRO A 594      37.760  27.850  40.120  1.00  0.00           H
ATOM    172  HD2 PRO A 594      36.600  26.420  40.290  1.00  0.00           H
ATOM    173  CA  PRO A 594      39.270  25.080  39.940  1.00  0.00           C
ATOM    174  HA  PRO A 594      39.360  24.130  40.440  1.00  0.00           H
ATOM    175  CB  PRO A 594      38.620  25.080  38.640  1.00  0.00           C
ATOM    176  HB1 PRO A 594      37.910  24.220  38.710  1.00  0.00           H
ATOM    177  HB2 PRO A 594      39.190  24.770  37.730  1.00  0.00           H
ATOM    178  CG  PRO A 594      37.990  26.510  38.500  1.00  0.00           C
ATOM    179  HG1 PRO A 594      38.730  27.270  38.150  1.00  0.00           H
ATOM    180  HG2 PRO A 594      37.080  26.470  37.870  1.00  0.00           H
ATOM    181  C   PRO A 594      40.720  25.480  39.790  1.00  0.00           C
ATOM    182  O   PRO A 594      41.520  24.640  39.400  1.00  0.00           O
ATOM    183  N   PHE A 595      41.140  26.630  40.310  1.00  0.00           N
ATOM    184  HN  PHE A 595      40.550  27.380  40.610  1.00  0.00           H
ATOM    185  CA  PHE A 595      42.570  26.990  40.290  1.00  0.00           C
ATOM    186  HA  PHE A 595      43.060  26.270  39.650  1.00  0.00           H
ATOM    187  CB  PHE A 595      42.710  28.430  39.900  1.00  0.00           C
ATOM    188  HB1 PHE A 595      43.670  28.940  40.120  1.00  0.00           H
ATOM    189  HB2 PHE A 595      41.900  28.990  40.400  1.00  0.00           H
ATOM    190  CG  PHE A 595      42.570  28.630  38.450  1.00  0.00           C
ATOM    191  CD1 PHE A 595      43.760  28.590  37.730  1.00  0.00           C
ATOM    192  HD1 PHE A 595      44.650  28.460  38.330  1.00  0.00           H
ATOM    193  CE1 PHE A 595      43.800  28.690  36.330  1.00  0.00           C
ATOM    194  HE1 PHE A 595      44.750  28.700  35.830  1.00  0.00           H
ATOM    195  CZ  PHE A 595      42.600  28.950  35.710  1.00  0.00           C
ATOM    196  HZ  PHE A 595      42.590  29.020  34.630  1.00  0.00           H
ATOM    197  CD2 PHE A 595      41.350  28.820  37.810  1.00  0.00           C
ATOM    198  HD2 PHE A 595      40.370  28.800  38.270  1.00  0.00           H
ATOM    199  CE2 PHE A 595      41.360  28.990  36.400  1.00  0.00           C
ATOM    200  HE2 PHE A 595      40.420  29.230  35.910  1.00  0.00           H
ATOM    201  C   PHE A 595      43.190  26.700  41.680  1.00  0.00           C
ATOM    202  O   PHE A 595      44.420  26.860  41.770  1.00  0.00           O
ATOM    203  N   PHE A 596      42.430  26.480  42.760  1.00  0.00           N
ATOM    204  HN  PHE A 596      41.570  26.000  42.690  1.00  0.00           H
ATOM    205  CA  PHE A 596      42.980  26.510  44.100  1.00  0.00           C
ATOM    206  HA  PHE A 596      43.450  27.490  44.140  1.00  0.00           H
ATOM    207  CB  PHE A 596      41.840  26.340  45.190  1.00  0.00           C
ATOM    208  HB1 PHE A 596      41.560  25.280  45.340  1.00  0.00           H
ATOM    209  HB2 PHE A 596      40.930  26.910  44.910  1.00  0.00           H
ATOM    210  CG  PHE A 596      42.350  26.870  46.450  1.00  0.00           C
ATOM    211  CD1 PHE A 596      42.840  26.000  47.460  1.00  0.00           C
ATOM    212  HD1 PHE A 596      43.140  24.990  47.230  1.00  0.00           H
ATOM    213  CE1 PHE A 596      43.280  26.460  48.670  1.00  0.00           C
ATOM    214  HE1 PHE A 596      43.710  25.750  49.370  1.00  0.00           H
ATOM    215  CZ  PHE A 596      43.190  27.870  48.990  1.00  0.00           C
ATOM    216  HZ  PHE A 596      43.560  28.240  49.940  1.00  0.00           H
ATOM    217  CD2 PHE A 596      42.250  28.200  46.770  1.00  0.00           C
ATOM    218  HD2 PHE A 596      41.760  28.880  46.080  1.00  0.00           H
ATOM    219  CE2 PHE A 596      42.630  28.670  48.060  1.00  0.00           C
ATOM    220  HE2 PHE A 596      42.570  29.710  48.350  1.00  0.00           H
ATOM    221  C   PHE A 596      44.200  25.610  44.240  1.00  0.00           C
ATOM    222  O   PHE A 596      45.260  26.110  44.670  1.00  0.00           O
ATOM    223  N   LEU A 597      44.170  24.370  43.710  1.00  0.00           N
ATOM    224  HN  LEU A 597      43.410  23.940  43.230  1.00  0.00           H
ATOM    225  CA  LEU A 597      45.280  23.470  43.910  1.00  0.00           C
ATOM    226  HA  LEU A 597      45.560  23.500  44.960  1.00  0.00           H
ATOM    227  CB  LEU A 597      45.020  22.030  43.590  1.00  0.00           C
ATOM    228  HB1 LEU A 597      45.970  21.430  43.660  1.00  0.00           H
ATOM    229  HB2 LEU A 597      44.600  21.930  42.570  1.00  0.00           H
ATOM    230  CG  LEU A 597      44.090  21.190  44.620  1.00  0.00           C
ATOM    231  HG  LEU A 597      43.190  21.850  44.650  1.00  0.00           H
ATOM    232  CD1 LEU A 597      43.690  19.860  44.020  1.00  0.00           C
ATOM    233 HD11 LEU A 597      44.630  19.340  43.770  1.00  0.00           H
ATOM    234 HD12 LEU A 597      43.290  19.950  42.990  1.00  0.00           H
ATOM    235 HD13 LEU A 597      43.060  19.240  44.700  1.00  0.00           H
ATOM    236  CD2 LEU A 597      44.600  21.030  46.010  1.00  0.00           C
ATOM    237 HD21 LEU A 597      43.990  20.330  46.620  1.00  0.00           H
ATOM    238 HD22 LEU A 597      44.730  22.010  46.520  1.00  0.00           H
ATOM    239 HD23 LEU A 597      45.650  20.690  45.890  1.00  0.00           H
ATOM    240  C   LEU A 597      46.510  23.930  43.170  1.00  0.00           C
ATOM    241  O   LEU A 597      47.630  23.840  43.700  1.00  0.00           O
ATOM    242  N   SER A 598      46.290  24.410  41.950  1.00  0.00           N
ATOM    243  HN  SER A 598      45.410  24.300  41.500  1.00  0.00           H
ATOM    244  CA  SER A 598      47.330  24.990  41.080  1.00  0.00           C
ATOM    245  HA  SER A 598      48.110  24.250  40.950  1.00  0.00           H
ATOM    246  CB  SER A 598      46.730  25.400  39.670  1.00  0.00           C
ATOM    247  HB1 SER A 598      45.940  26.180  39.810  1.00  0.00           H
ATOM    248  HB2 SER A 598      46.300  24.460  39.280  1.00  0.00           H
ATOM    249  OG  SER A 598      47.740  25.900  38.770  1.00  0.00           O
ATOM    250  HG1 SER A 598      48.120  26.710  39.100  1.00  0.00           H
ATOM    251  C   SER A 598      47.930  26.280  41.730  1.00  0.00           C
ATOM    252  O   SER A 598      49.130  26.480  41.710  1.00  0.00           O
ATOM    253  N   ASP A 599      47.150  27.140  42.300  1.00  0.00           N
ATOM    254  HN  ASP A 599      46.160  27.050  42.230  1.00  0.00           H
ATOM    255  CA  ASP A 599      47.540  28.270  43.010  1.00  0.00           C
ATOM    256  HA  ASP A 599      48.270  28.700  42.340  1.00  0.00           H
ATOM    257  CB  ASP A 599      46.340  29.340  43.040  1.00  0.00           C
ATOM    258  HB1 ASP A 599      46.620  30.230  43.640  1.00  0.00           H
ATOM    259  HB2 ASP A 599      45.540  28.870  43.670  1.00  0.00           H
ATOM    260  CG  ASP A 599      45.920  29.910  41.740  1.00  0.00           C
ATOM    261  OD1 ASP A 599      46.790  29.970  40.830  1.00  0.00           O
ATOM    262  OD2 ASP A 599      44.810  30.500  41.590  1.00  0.00           O
ATOM    263  C   ASP A 599      48.300  28.110  44.370  1.00  0.00           C
ATOM    264  O   ASP A 599      49.250  28.820  44.630  1.00  0.00           O
ATOM    265  N   PHE A 600      47.870  27.090  45.110  1.00  0.00           N
ATOM    266  HN  PHE A 600      46.960  26.720  44.960  1.00  0.00           H
ATOM    267  CA  PHE A 600      48.530  26.620  46.330  1.00  0.00           C
ATOM    268  HA  PHE A 600      48.770  27.470  46.960  1.00  0.00           H
ATOM    269  CB  PHE A 600      47.470  25.800  47.190  1.00  0.00           C
ATOM    270  HB1 PHE A 600      46.840  25.280  46.450  1.00  0.00           H
ATOM    271  HB2 PHE A 600      46.770  26.530  47.670  1.00  0.00           H
ATOM    272  CG  PHE A 600      47.980  24.850  48.260  1.00  0.00           C
ATOM    273  CD1 PHE A 600      47.480  23.550  48.210  1.00  0.00           C
ATOM    274  HD1 PHE A 600      46.860  23.180  47.400  1.00  0.00           H
ATOM    275  CE1 PHE A 600      47.780  22.550  49.100  1.00  0.00           C
ATOM    276  HE1 PHE A 600      47.210  21.640  49.040  1.00  0.00           H
ATOM    277  CZ  PHE A 600      48.820  22.840  50.010  1.00  0.00           C
ATOM    278  HZ  PHE A 600      49.160  22.050  50.660  1.00  0.00           H
ATOM    279  CD2 PHE A 600      48.870  25.190  49.300  1.00  0.00           C
ATOM    280  HD2 PHE A 600      49.140  26.230  49.420  1.00  0.00           H
ATOM    281  CE2 PHE A 600      49.290  24.190  50.190  1.00  0.00           C
ATOM    282  HE2 PHE A 600      50.000  24.400  50.970  1.00  0.00           H
ATOM    283  C   PHE A 600      49.810  25.980  46.010  1.00  0.00           C
ATOM    284  O   PHE A 600      50.740  26.180  46.820  1.00  0.00           O
ATOM    285  N   LYS A 601      49.960  25.240  44.940  1.00  0.00           N
ATOM    286  HN  LYS A 601      49.180  25.060  44.350  1.00  0.00           H
ATOM    287  CA  LYS A 601      51.300  24.750  44.490  1.00  0.00           C
ATOM    288  HA  LYS A 601      51.680  24.110  45.270  1.00  0.00           H
ATOM    289  CB  LYS A 601      51.110  23.870  43.260  1.00  0.00           C
ATOM    290  HB1 LYS A 601      50.490  24.260  42.430  1.00  0.00           H
ATOM    291  HB2 LYS A 601      50.510  23.070  43.750  1.00  0.00           H
ATOM    292  CG  LYS A 601      52.290  23.080  42.710  1.00  0.00           C
ATOM    293  HG1 LYS A 601      52.970  22.950  43.580  1.00  0.00           H
ATOM    294  HG2 LYS A 601      52.850  23.790  42.060  1.00  0.00           H
ATOM    295  CD  LYS A 601      51.920  21.710  41.940  1.00  0.00           C
ATOM    296  HD1 LYS A 601      51.330  20.980  42.540  1.00  0.00           H
ATOM    297  HD2 LYS A 601      52.910  21.230  41.770  1.00  0.00           H
ATOM    298  CE  LYS A 601      51.120  21.830  40.660  1.00  0.00           C
ATOM    299  HE1 LYS A 601      50.030  21.920  40.850  1.00  0.00           H
ATOM    300  HE2 LYS A 601      51.380  20.940  40.040  1.00  0.00           H
ATOM    301  NZ  LYS A 601      51.520  22.870  39.760  1.00  0.00           N
ATOM    302  HZ1 LYS A 601      51.080  22.750  38.820  1.00  0.00           H
ATOM    303  HZ2 LYS A 601      52.550  22.790  39.710  1.00  0.00           H
ATOM    304  HZ3 LYS A 601      51.180  23.810  40.070  1.00  0.00           H
ATOM    305  C   LYS A 601      52.350  25.830  44.180  1.00  0.00           C
ATOM    306  O   LYS A 601      53.500  25.760  44.550  1.00  0.00           O
ATOM    307  N   ASP A 602      51.920  26.930  43.450  1.00  0.00           N
ATOM    308  HN  ASP A 602      50.980  27.040  43.150  1.00  0.00           H
ATOM    309  CA  ASP A 602      52.800  27.990  43.050  1.00  0.00           C
ATOM    310  HA  ASP A 602      53.700  27.540  42.660  1.00  0.00           H
ATOM    311  CB  ASP A 602      52.200  29.070  42.120  1.00  0.00           C
ATOM    312  HB1 ASP A 602      52.950  29.870  41.960  1.00  0.00           H
ATOM    313  HB2 ASP A 602      51.230  29.470  42.470  1.00  0.00           H
ATOM    314  CG  ASP A 602      52.000  28.500  40.730  1.00  0.00           C
ATOM    315  OD1 ASP A 602      52.840  27.670  40.320  1.00  0.00           O
ATOM    316  OD2 ASP A 602      51.130  29.080  40.010  1.00  0.00           O
ATOM    317  C   ASP A 602      53.320  28.810  44.310  1.00  0.00           C
ATOM    318  O   ASP A 602      54.480  29.260  44.320  1.00  0.00           O
ATOM    319  N   ALA A 603      52.500  29.010  45.350  1.00  0.00           N
ATOM    320  HN  ALA A 603      51.570  28.640  45.380  1.00  0.00           H
ATOM    321  CA  ALA A 603      52.880  29.670  46.530  1.00  0.00           C
ATOM    322  HA  ALA A 603      53.160  30.680  46.310  1.00  0.00           H
ATOM    323  CB  ALA A 603      51.770  29.770  47.510  1.00  0.00           C
ATOM    324  HB1 ALA A 603      52.040  29.810  48.580  1.00  0.00           H
ATOM    325  HB2 ALA A 603      51.060  28.950  47.330  1.00  0.00           H
ATOM    326  HB3 ALA A 603      51.140  30.650  47.240  1.00  0.00           H
ATOM    327  C   ALA A 603      54.150  29.030  47.290  1.00  0.00           C
ATOM    328  O   ALA A 603      54.940  29.780  47.870  1.00  0.00           O
ATOM    329  N   LEU A 604      54.420  27.710  47.180  1.00  0.00           N
ATOM    330  HN  LEU A 604      53.650  27.100  47.010  1.00  0.00           H
ATOM    331  CA  LEU A 604      55.630  27.150  47.770  1.00  0.00           C
ATOM    332  HA  LEU A 604      55.910  27.750  48.620  1.00  0.00           H
ATOM    333  CB  LEU A 604      55.420  25.730  48.370  1.00  0.00           C
ATOM    334  HB1 LEU A 604      56.330  25.470  48.950  1.00  0.00           H
ATOM    335  HB2 LEU A 604      55.190  25.060  47.510  1.00  0.00           H
ATOM    336  CG  LEU A 604      54.180  25.470  49.290  1.00  0.00           C
ATOM    337  HG  LEU A 604      53.170  25.680  48.860  1.00  0.00           H
ATOM    338  CD1 LEU A 604      54.290  23.980  49.700  1.00  0.00           C
ATOM    339 HD11 LEU A 604      53.660  23.830  50.610  1.00  0.00           H
ATOM    340 HD12 LEU A 604      55.350  23.770  49.970  1.00  0.00           H
ATOM    341 HD13 LEU A 604      54.010  23.440  48.760  1.00  0.00           H
ATOM    342  CD2 LEU A 604      54.250  26.270  50.580  1.00  0.00           C
ATOM    343 HD21 LEU A 604      54.310  27.300  50.190  1.00  0.00           H
ATOM    344 HD22 LEU A 604      55.160  26.060  51.190  1.00  0.00           H
ATOM    345 HD23 LEU A 604      53.390  26.180  51.260  1.00  0.00           H
ATOM    346  C   LEU A 604      56.890  27.140  46.830  1.00  0.00           C
ATOM    347  O   LEU A 604      58.000  26.710  47.190  1.00  0.00           O
ATOM    348  N   SER A 605      56.730  27.640  45.570  1.00  0.00           N
ATOM    349  HN  SER A 605      55.830  27.970  45.320  1.00  0.00           H
ATOM    350  CA  SER A 605      57.850  27.820  44.640  1.00  0.00           C
ATOM    351  HA  SER A 605      58.380  26.880  44.580  1.00  0.00           H
ATOM    352  CB  SER A 605      57.430  28.220  43.130  1.00  0.00           C
ATOM    353  HB1 SER A 605      56.800  27.420  42.700  1.00  0.00           H
ATOM    354  HB2 SER A 605      58.340  28.250  42.500  1.00  0.00           H
ATOM    355  OG  SER A 605      56.810  29.480  42.990  1.00  0.00           O
ATOM    356  HG1 SER A 605      55.990  29.300  43.450  1.00  0.00           H
ATOM    357  C   SER A 605      58.840  28.960  45.090  1.00  0.00           C
ATOM    358  O   SER A 605      58.370  29.880  45.790  1.00  0.00           O
ATOM    359  N   LEU A 606      60.130  28.840  44.730  1.00  0.00           N
ATOM    360  HN  LEU A 606      60.430  28.180  44.060  1.00  0.00           H
ATOM    361  CA  LEU A 606      61.170  29.570  45.410  1.00  0.00           C
ATOM    362  HA  LEU A 606      61.180  29.390  46.470  1.00  0.00           H
ATOM    363  CB  LEU A 606      62.550  29.170  44.830  1.00  0.00           C
ATOM    364  HB1 LEU A 606      62.560  29.200  43.720  1.00  0.00           H
ATOM    365  HB2 LEU A 606      62.650  28.070  44.910  1.00  0.00           H
ATOM    366  CG  LEU A 606      63.790  29.840  45.460  1.00  0.00           C
ATOM    367  HG  LEU A 606      63.450  30.890  45.390  1.00  0.00           H
ATOM    368  CD1 LEU A 606      63.930  29.580  46.970  1.00  0.00           C
ATOM    369 HD11 LEU A 606      64.870  30.090  47.300  1.00  0.00           H
ATOM    370 HD12 LEU A 606      64.080  28.480  47.050  1.00  0.00           H
ATOM    371 HD13 LEU A 606      63.120  29.940  47.620  1.00  0.00           H
ATOM    372  CD2 LEU A 606      65.110  29.460  44.700  1.00  0.00           C
ATOM    373 HD21 LEU A 606      65.330  28.400  44.940  1.00  0.00           H
ATOM    374 HD22 LEU A 606      65.920  30.140  45.020  1.00  0.00           H
ATOM    375 HD23 LEU A 606      65.050  29.590  43.610  1.00  0.00           H
ATOM    376  C   LEU A 606      61.030  31.050  45.360  1.00  0.00           C
ATOM    377  O   LEU A 606      61.180  31.690  46.410  1.00  0.00           O
ATOM    378  N   GLN A 607      60.620  31.620  44.190  1.00  0.00           N
ATOM    379  HN  GLN A 607      60.590  31.000  43.410  1.00  0.00           H
ATOM    380  CA  GLN A 607      60.280  33.030  44.100  1.00  0.00           C
ATOM    381  HA  GLN A 607      61.100  33.580  44.530  1.00  0.00           H
ATOM    382  CB  GLN A 607      60.090  33.550  42.620  1.00  0.00           C
ATOM    383  HB1 GLN A 607      59.610  34.560  42.620  1.00  0.00           H
ATOM    384  HB2 GLN A 607      59.360  32.850  42.160  1.00  0.00           H
ATOM    385  CG  GLN A 607      61.390  33.680  41.790  1.00  0.00           C
ATOM    386  HG1 GLN A 607      61.260  34.150  40.800  1.00  0.00           H
ATOM    387  HG2 GLN A 607      61.710  32.640  41.620  1.00  0.00           H
ATOM    388  CD  GLN A 607      62.640  34.320  42.450  1.00  0.00           C
ATOM    389  OE1 GLN A 607      63.740  33.730  42.450  1.00  0.00           O
ATOM    390  NE2 GLN A 607      62.470  35.430  43.170  1.00  0.00           N
ATOM    391 HE21 GLN A 607      61.600  35.880  43.380  1.00  0.00           H
ATOM    392 HE22 GLN A 607      63.260  35.840  43.630  1.00  0.00           H
ATOM    393  C   GLN A 607      59.030  33.420  44.950  1.00  0.00           C
ATOM    394  O   GLN A 607      59.000  34.500  45.560  1.00  0.00           O
ATOM    395  N   CYS A 608      57.920  32.620  45.020  1.00  0.00           N
ATOM    396  HN  CYS A 608      57.920  31.770  44.490  1.00  0.00           H
ATOM    397  CA  CYS A 608      56.780  32.870  45.900  1.00  0.00           C
ATOM    398  HA  CYS A 608      56.450  33.890  45.690  1.00  0.00           H
ATOM    399  CB  CYS A 608      55.570  31.970  45.580  1.00  0.00           C
ATOM    400  HB1 CYS A 608      54.730  32.190  46.270  1.00  0.00           H
ATOM    401  HB2 CYS A 608      55.900  30.920  45.750  1.00  0.00           H
ATOM    402  SG  CYS A 608      55.050  32.260  43.930  1.00  0.00           S
ATOM    403  HG1 CYS A 608      55.030  31.010  43.500  1.00  0.00           H
ATOM    404  C   CYS A 608      57.100  32.790  47.410  1.00  0.00           C
ATOM    405  O   CYS A 608      56.700  33.680  48.170  1.00  0.00           O
ATOM    406  N   LEU A 609      57.920  31.810  47.870  1.00  0.00           N
ATOM    407  HN  LEU A 609      58.190  31.050  47.290  1.00  0.00           H
ATOM    408  CA  LEU A 609      58.430  31.720  49.280  1.00  0.00           C
ATOM    409  HA  LEU A 609      57.600  31.830  49.970  1.00  0.00           H
ATOM    410  CB  LEU A 609      59.250  30.370  49.610  1.00  0.00           C
ATOM    411  HB1 LEU A 609      59.500  30.440  50.690  1.00  0.00           H
ATOM    412  HB2 LEU A 609      60.200  30.340  49.020  1.00  0.00           H
ATOM    413  CG  LEU A 609      58.550  28.970  49.650  1.00  0.00           C
ATOM    414  HG  LEU A 609      58.000  28.860  48.700  1.00  0.00           H
ATOM    415  CD1 LEU A 609      59.600  27.950  49.940  1.00  0.00           C
ATOM    416 HD11 LEU A 609      60.460  27.940  49.240  1.00  0.00           H
ATOM    417 HD12 LEU A 609      59.270  26.890  50.000  1.00  0.00           H
ATOM    418 HD13 LEU A 609      60.050  28.140  50.930  1.00  0.00           H
ATOM    419  CD2 LEU A 609      57.470  28.890  50.700  1.00  0.00           C
ATOM    420 HD21 LEU A 609      57.740  29.400  51.650  1.00  0.00           H
ATOM    421 HD22 LEU A 609      57.130  27.840  50.850  1.00  0.00           H
ATOM    422 HD23 LEU A 609      56.650  29.540  50.330  1.00  0.00           H
ATOM    423  C   LEU A 609      59.200  32.990  49.690  1.00  0.00           C
ATOM    424  O   LEU A 609      59.050  33.580  50.720  1.00  0.00           O
ATOM    425  N   ALA A 610      60.120  33.520  48.780  1.00  0.00           N
ATOM    426  HN  ALA A 610      60.480  32.920  48.080  1.00  0.00           H
ATOM    427  CA  ALA A 610      60.860  34.740  48.890  1.00  0.00           C
ATOM    428  HA  ALA A 610      61.420  34.640  49.800  1.00  0.00           H
ATOM    429  CB  ALA A 610      61.630  34.950  47.540  1.00  0.00           C
ATOM    430  HB1 ALA A 610      62.230  34.030  47.350  1.00  0.00           H
ATOM    431  HB2 ALA A 610      62.420  35.730  47.660  1.00  0.00           H
ATOM    432  HB3 ALA A 610      61.000  35.150  46.640  1.00  0.00           H
ATOM    433  C   ALA A 610      59.940  35.940  49.080  1.00  0.00           C
ATOM    434  O   ALA A 610      60.180  36.760  50.020  1.00  0.00           O
ATOM    435  N   SER A 611      58.780  36.030  48.310  1.00  0.00           N
ATOM    436  HN  SER A 611      58.620  35.400  47.550  1.00  0.00           H
ATOM    437  CA  SER A 611      57.770  37.070  48.490  1.00  0.00           C
ATOM    438  HA  SER A 611      58.210  38.050  48.580  1.00  0.00           H
ATOM    439  CB  SER A 611      56.770  37.080  47.320  1.00  0.00           C
ATOM    440  HB1 SER A 611      56.210  36.130  47.170  1.00  0.00           H
ATOM    441  HB2 SER A 611      57.350  37.180  46.380  1.00  0.00           H
ATOM    442  OG  SER A 611      55.750  38.160  47.380  1.00  0.00           O
ATOM    443  HG1 SER A 611      56.250  38.980  47.290  1.00  0.00           H
ATOM    444  C   SER A 611      57.030  36.930  49.830  1.00  0.00           C
ATOM    445  O   SER A 611      56.850  37.860  50.650  1.00  0.00           O
ATOM    446  N   ILE A 612      56.670  35.730  50.220  1.00  0.00           N
ATOM    447  HN  ILE A 612      56.860  34.940  49.650  1.00  0.00           H
ATOM    448  CA  ILE A 612      56.070  35.400  51.520  1.00  0.00           C
ATOM    449  HA  ILE A 612      55.150  35.950  51.690  1.00  0.00           H
ATOM    450  CB  ILE A 612      55.710  33.880  51.450  1.00  0.00           C
ATOM    451  HB  ILE A 612      56.640  33.340  51.200  1.00  0.00           H
ATOM    452  CG2 ILE A 612      55.340  33.520  52.920  1.00  0.00           C
ATOM    453 HG21 ILE A 612      54.510  34.100  53.350  1.00  0.00           H
ATOM    454 HG22 ILE A 612      56.180  33.570  53.660  1.00  0.00           H
ATOM    455 HG23 ILE A 612      54.990  32.460  53.000  1.00  0.00           H
ATOM    456  CG1 ILE A 612      54.700  33.440  50.420  1.00  0.00           C
ATOM    457 HG11 ILE A 612      54.910  33.920  49.430  1.00  0.00           H
ATOM    458 HG12 ILE A 612      53.740  33.880  50.780  1.00  0.00           H
ATOM    459  CD  ILE A 612      54.480  31.900  50.280  1.00  0.00           C
ATOM    460  HD1 ILE A 612      55.480  31.420  50.150  1.00  0.00           H
ATOM    461  HD2 ILE A 612      53.950  31.610  49.350  1.00  0.00           H
ATOM    462  HD3 ILE A 612      53.920  31.490  51.140  1.00  0.00           H
ATOM    463  C   ILE A 612      56.980  35.790  52.720  1.00  0.00           C
ATOM    464  O   ILE A 612      56.500  36.500  53.590  1.00  0.00           O
ATOM    465  N   LEU A 613      58.250  35.550  52.730  1.00  0.00           N
ATOM    466  HN  LEU A 613      58.620  35.080  51.930  1.00  0.00           H
ATOM    467  CA  LEU A 613      59.240  35.990  53.810  1.00  0.00           C
ATOM    468  HA  LEU A 613      58.840  35.720  54.780  1.00  0.00           H
ATOM    469  CB  LEU A 613      60.610  35.310  53.550  1.00  0.00           C
ATOM    470  HB1 LEU A 613      61.090  35.670  52.610  1.00  0.00           H
ATOM    471  HB2 LEU A 613      60.520  34.210  53.400  1.00  0.00           H
ATOM    472  CG  LEU A 613      61.560  35.560  54.680  1.00  0.00           C
ATOM    473  HG  LEU A 613      61.820  36.640  54.730  1.00  0.00           H
ATOM    474  CD1 LEU A 613      61.120  35.180  56.090  1.00  0.00           C
ATOM    475 HD11 LEU A 613      61.800  35.620  56.850  1.00  0.00           H
ATOM    476 HD12 LEU A 613      61.280  34.090  56.240  1.00  0.00           H
ATOM    477 HD13 LEU A 613      60.050  35.360  56.350  1.00  0.00           H
ATOM    478  CD2 LEU A 613      62.910  34.880  54.440  1.00  0.00           C
ATOM    479 HD21 LEU A 613      62.760  33.800  54.230  1.00  0.00           H
ATOM    480 HD22 LEU A 613      63.460  35.060  55.400  1.00  0.00           H
ATOM    481 HD23 LEU A 613      63.360  35.470  53.620  1.00  0.00           H
ATOM    482  C   LEU A 613      59.360  37.510  53.830  1.00  0.00           C
ATOM    483  O   LEU A 613      59.230  38.100  54.930  1.00  0.00           O
ATOM    484  N   PHE A 614      59.530  38.240  52.650  1.00  0.00           N
ATOM    485  HN  PHE A 614      59.620  37.790  51.760  1.00  0.00           H
ATOM    486  CA  PHE A 614      59.560  39.710  52.580  1.00  0.00           C
ATOM    487  HA  PHE A 614      60.370  39.980  53.230  1.00  0.00           H
ATOM    488  CB  PHE A 614      60.180  40.070  51.210  1.00  0.00           C
ATOM    489  HB1 PHE A 614      59.410  39.580  50.580  1.00  0.00           H
ATOM    490  HB2 PHE A 614      61.220  39.690  51.130  1.00  0.00           H
ATOM    491  CG  PHE A 614      60.270  41.560  50.850  1.00  0.00           C
ATOM    492  CD1 PHE A 614      61.420  42.330  51.110  1.00  0.00           C
ATOM    493  HD1 PHE A 614      62.220  41.840  51.640  1.00  0.00           H
ATOM    494  CE1 PHE A 614      61.540  43.650  50.570  1.00  0.00           C
ATOM    495  HE1 PHE A 614      62.490  44.140  50.640  1.00  0.00           H
ATOM    496  CZ  PHE A 614      60.400  44.160  49.920  1.00  0.00           C
ATOM    497  HZ  PHE A 614      60.290  45.140  49.470  1.00  0.00           H
ATOM    498  CD2 PHE A 614      59.150  42.170  50.210  1.00  0.00           C
ATOM    499  HD2 PHE A 614      58.290  41.560  50.000  1.00  0.00           H
ATOM    500  CE2 PHE A 614      59.210  43.420  49.820  1.00  0.00           C
ATOM    501  HE2 PHE A 614      58.290  43.890  49.470  1.00  0.00           H
ATOM    502  C   PHE A 614      58.310  40.430  53.030  1.00  0.00           C
ATOM    503  O   PHE A 614      58.360  41.430  53.740  1.00  0.00           O
ATOM    504  N   LEU A 615      57.130  39.910  52.710  1.00  0.00           N
ATOM    505  HN  LEU A 615      56.970  39.170  52.060  1.00  0.00           H
ATOM    506  CA  LEU A 615      55.880  40.460  53.100  1.00  0.00           C
ATOM    507  HA  LEU A 615      56.010  41.530  53.050  1.00  0.00           H
ATOM    508  CB  LEU A 615      54.600  40.030  52.200  1.00  0.00           C
ATOM    509  HB1 LEU A 615      54.370  38.940  52.300  1.00  0.00           H
ATOM    510  HB2 LEU A 615      54.870  40.470  51.230  1.00  0.00           H
ATOM    511  CG  LEU A 615      53.180  40.640  52.550  1.00  0.00           C
ATOM    512  HG  LEU A 615      52.930  40.300  53.580  1.00  0.00           H
ATOM    513  CD1 LEU A 615      53.140  42.200  52.260  1.00  0.00           C
ATOM    514 HD11 LEU A 615      52.210  42.650  52.630  1.00  0.00           H
ATOM    515 HD12 LEU A 615      53.260  42.430  51.180  1.00  0.00           H
ATOM    516 HD13 LEU A 615      53.990  42.700  52.790  1.00  0.00           H
ATOM    517  CD2 LEU A 615      52.200  39.990  51.560  1.00  0.00           C
ATOM    518 HD21 LEU A 615      52.600  40.020  50.520  1.00  0.00           H
ATOM    519 HD22 LEU A 615      51.190  40.440  51.590  1.00  0.00           H
ATOM    520 HD23 LEU A 615      52.160  38.920  51.840  1.00  0.00           H
ATOM    521  C   LEU A 615      55.600  40.130  54.570  1.00  0.00           C
ATOM    522  O   LEU A 615      55.150  40.910  55.370  1.00  0.00           O
ATOM    523  N   TYR A 616      55.940  38.940  55.020  1.00  0.00           N
ATOM    524  HN  TYR A 616      56.110  38.170  54.410  1.00  0.00           H
ATOM    525  CA  TYR A 616      55.860  38.570  56.430  1.00  0.00           C
ATOM    526  HA  TYR A 616      54.860  38.780  56.760  1.00  0.00           H
ATOM    527  CB  TYR A 616      56.170  37.040  56.680  1.00  0.00           C
ATOM    528  HB1 TYR A 616      57.170  36.860  56.260  1.00  0.00           H
ATOM    529  HB2 TYR A 616      55.320  36.470  56.230  1.00  0.00           H
ATOM    530  CG  TYR A 616      56.220  36.720  58.130  1.00  0.00           C
ATOM    531  CD1 TYR A 616      55.010  36.690  58.960  1.00  0.00           C
ATOM    532  HD1 TYR A 616      54.020  36.880  58.550  1.00  0.00           H
ATOM    533  CE1 TYR A 616      55.170  36.380  60.310  1.00  0.00           C
ATOM    534  HE1 TYR A 616      54.290  36.320  60.920  1.00  0.00           H
ATOM    535  CZ  TYR A 616      56.500  36.070  60.860  1.00  0.00           C
ATOM    536  OH  TYR A 616      56.590  35.470  62.120  1.00  0.00           O
ATOM    537  HH  TYR A 616      55.700  35.480  62.500  1.00  0.00           H
ATOM    538  CD2 TYR A 616      57.510  36.480  58.680  1.00  0.00           C
ATOM    539  HD2 TYR A 616      58.350  36.410  58.010  1.00  0.00           H
ATOM    540  CE2 TYR A 616      57.600  36.210  60.070  1.00  0.00           C
ATOM    541  HE2 TYR A 616      58.520  36.020  60.590  1.00  0.00           H
ATOM    542  C   TYR A 616      56.800  39.490  57.260  1.00  0.00           C
ATOM    543  O   TYR A 616      56.410  40.020  58.210  1.00  0.00           O
ATOM    544  N   CYS A 617      58.070  39.730  56.800  1.00  0.00           N
ATOM    545  HN  CYS A 617      58.390  39.190  56.030  1.00  0.00           H
ATOM    546  CA  CYS A 617      58.770  40.880  57.440  1.00  0.00           C
ATOM    547  HA  CYS A 617      58.730  40.680  58.500  1.00  0.00           H
ATOM    548  CB  CYS A 617      60.240  41.050  56.970  1.00  0.00           C
ATOM    549  HB1 CYS A 617      60.590  41.990  57.460  1.00  0.00           H
ATOM    550  HB2 CYS A 617      60.180  41.350  55.910  1.00  0.00           H
ATOM    551  SG  CYS A 617      61.120  39.570  57.270  1.00  0.00           S
ATOM    552  HG1 CYS A 617      60.410  38.790  56.460  1.00  0.00           H
ATOM    553  C   CYS A 617      58.030  42.250  57.330  1.00  0.00           C
ATOM    554  O   CYS A 617      57.980  42.920  58.330  1.00  0.00           O
ATOM    555  N   ALA A 618      57.450  42.620  56.190  1.00  0.00           N
ATOM    556  HN  ALA A 618      57.520  42.110  55.330  1.00  0.00           H
ATOM    557  CA  ALA A 618      56.760  43.870  56.060  1.00  0.00           C
ATOM    558  HA  ALA A 618      57.530  44.590  56.290  1.00  0.00           H
ATOM    559  CB  ALA A 618      56.310  44.060  54.540  1.00  0.00           C
ATOM    560  HB1 ALA A 618      57.050  43.760  53.780  1.00  0.00           H
ATOM    561  HB2 ALA A 618      56.030  45.110  54.290  1.00  0.00           H
ATOM    562  HB3 ALA A 618      55.380  43.500  54.360  1.00  0.00           H
ATOM    563  C   ALA A 618      55.610  43.940  57.080  1.00  0.00           C
ATOM    564  O   ALA A 618      55.450  44.850  57.920  1.00  0.00           O
ATOM    565  N   CYS A 619      54.820  42.860  57.170  1.00  0.00           N
ATOM    566  HN  CYS A 619      54.920  42.050  56.590  1.00  0.00           H
ATOM    567  CA  CYS A 619      53.720  42.760  58.100  1.00  0.00           C
ATOM    568  HA  CYS A 619      53.100  43.660  58.070  1.00  0.00           H
ATOM    569  CB  CYS A 619      52.800  41.610  57.650  1.00  0.00           C
ATOM    570  HB1 CYS A 619      51.930  41.410  58.310  1.00  0.00           H
ATOM    571  HB2 CYS A 619      53.370  40.660  57.690  1.00  0.00           H
ATOM    572  SG  CYS A 619      52.220  41.920  55.960  1.00  0.00           S
ATOM    573  HG1 CYS A 619      52.090  40.670  55.530  1.00  0.00           H
ATOM    574  C   CYS A 619      54.110  42.390  59.530  1.00  0.00           C
ATOM    575  O   CYS A 619      53.260  42.490  60.400  1.00  0.00           O
ATOM    576  N   MET A 620      55.350  41.980  59.880  1.00  0.00           N
ATOM    577  HN  MET A 620      55.910  41.660  59.120  1.00  0.00           H
ATOM    578  CA  MET A 620      55.690  41.800  61.260  1.00  0.00           C
ATOM    579  HA  MET A 620      54.800  41.700  61.870  1.00  0.00           H
ATOM    580  CB  MET A 620      56.700  40.630  61.380  1.00  0.00           C
ATOM    581  HB1 MET A 620      57.340  40.920  62.240  1.00  0.00           H
ATOM    582  HB2 MET A 620      57.350  40.770  60.490  1.00  0.00           H
ATOM    583  CG  MET A 620      56.070  39.260  61.420  1.00  0.00           C
ATOM    584  HG1 MET A 620      56.880  38.520  61.540  1.00  0.00           H
ATOM    585  HG2 MET A 620      55.730  39.040  60.390  1.00  0.00           H
ATOM    586  SD  MET A 620      54.840  38.940  62.710  1.00  0.00           S
ATOM    587  CE  MET A 620      55.770  39.440  64.160  1.00  0.00           C
ATOM    588  HE1 MET A 620      55.270  39.080  65.080  1.00  0.00           H
ATOM    589  HE2 MET A 620      55.780  40.540  64.330  1.00  0.00           H
ATOM    590  HE3 MET A 620      56.810  39.040  64.080  1.00  0.00           H
ATOM    591  C   MET A 620      56.290  43.040  61.820  1.00  0.00           C
ATOM    592  O   MET A 620      56.350  43.150  63.070  1.00  0.00           O
ATOM    593  N   SER A 621      56.680  44.000  60.940  1.00  0.00           N
ATOM    594  HN  SER A 621      56.490  43.830  59.970  1.00  0.00           H
ATOM    595  CA  SER A 621      57.340  45.250  61.230  1.00  0.00           C
ATOM    596  HA  SER A 621      58.180  45.120  61.920  1.00  0.00           H
ATOM    597  CB  SER A 621      58.020  45.910  60.030  1.00  0.00           C
ATOM    598  HB1 SER A 621      58.440  46.930  60.220  1.00  0.00           H
ATOM    599  HB2 SER A 621      57.240  45.930  59.240  1.00  0.00           H
ATOM    600  OG  SER A 621      59.150  45.130  59.570  1.00  0.00           O
ATOM    601  HG1 SER A 621      58.750  44.400  59.110  1.00  0.00           H
ATOM    602  C   SER A 621      56.450  46.230  62.000  1.00  0.00           C
ATOM    603  O   SER A 621      57.060  47.000  62.760  1.00  0.00           O
ATOM    604  N   PRO A 622      55.100  46.220  61.980  1.00  0.00           N
ATOM    605  CD  PRO A 622      54.400  46.130  60.690  1.00  0.00           C
ATOM    606  HD1 PRO A 622      54.040  45.090  60.680  1.00  0.00           H
ATOM    607  HD2 PRO A 622      55.080  46.370  59.840  1.00  0.00           H
ATOM    608  CA  PRO A 622      54.390  47.090  62.940  1.00  0.00           C
ATOM    609  HA  PRO A 622      55.090  47.620  63.560  1.00  0.00           H
ATOM    610  CB  PRO A 622      53.660  47.990  61.940  1.00  0.00           C
ATOM    611  HB1 PRO A 622      54.390  48.730  61.550  1.00  0.00           H
ATOM    612  HB2 PRO A 622      52.820  48.540  62.430  1.00  0.00           H
ATOM    613  CG  PRO A 622      53.160  47.090  60.820  1.00  0.00           C
ATOM    614  HG1 PRO A 622      52.260  46.510  61.100  1.00  0.00           H
ATOM    615  HG2 PRO A 622      52.980  47.640  59.870  1.00  0.00           H
ATOM    616  C   PRO A 622      53.440  46.480  63.900  1.00  0.00           C
ATOM    617  O   PRO A 622      53.190  47.120  64.900  1.00  0.00           O
ATOM    618  N   VAL A 623      52.910  45.240  63.680  1.00  0.00           N
ATOM    619  HN  VAL A 623      53.290  44.740  62.910  1.00  0.00           H
ATOM    620  CA  VAL A 623      51.790  44.710  64.470  1.00  0.00           C
ATOM    621  HA  VAL A 623      51.080  45.510  64.350  1.00  0.00           H
ATOM    622  CB  VAL A 623      51.230  43.370  63.970  1.00  0.00           C
ATOM    623  HB  VAL A 623      51.020  43.360  62.880  1.00  0.00           H
ATOM    624  CG1 VAL A 623      52.320  42.200  64.100  1.00  0.00           C
ATOM    625 HG11 VAL A 623      52.510  41.960  65.170  1.00  0.00           H
ATOM    626 HG12 VAL A 623      53.190  42.570  63.540  1.00  0.00           H
ATOM    627 HG13 VAL A 623      51.940  41.290  63.590  1.00  0.00           H
ATOM    628  CG2 VAL A 623      49.980  42.900  64.710  1.00  0.00           C
ATOM    629 HG21 VAL A 623      49.270  43.740  64.840  1.00  0.00           H
ATOM    630 HG22 VAL A 623      50.360  42.420  65.640  1.00  0.00           H
ATOM    631 HG23 VAL A 623      49.330  42.120  64.290  1.00  0.00           H
ATOM    632  C   VAL A 623      52.110  44.480  65.980  1.00  0.00           C
ATOM    633  O   VAL A 623      51.330  44.870  66.860  1.00  0.00           O
ATOM    634  N   ILE A 624      53.370  43.990  66.390  1.00  0.00           N
ATOM    635  HN  ILE A 624      54.210  43.970  65.850  1.00  0.00           H
ATOM    636  CA  ILE A 624      53.670  43.880  67.840  1.00  0.00           C
ATOM    637  HA  ILE A 624      52.890  43.260  68.280  1.00  0.00           H
ATOM    638  CB  ILE A 624      54.900  43.090  67.990  1.00  0.00           C
ATOM    639  HB  ILE A 624      55.790  43.690  67.720  1.00  0.00           H
ATOM    640  CG2 ILE A 624      55.060  42.580  69.450  1.00  0.00           C
ATOM    641 HG21 ILE A 624      56.030  42.080  69.650  1.00  0.00           H
ATOM    642 HG22 ILE A 624      54.280  41.850  69.740  1.00  0.00           H
ATOM    643 HG23 ILE A 624      55.030  43.400  70.200  1.00  0.00           H
ATOM    644  CG1 ILE A 624      54.880  41.860  66.980  1.00  0.00           C
ATOM    645 HG11 ILE A 624      55.800  41.300  67.270  1.00  0.00           H
ATOM    646 HG12 ILE A 624      54.970  42.210  65.920  1.00  0.00           H
ATOM    647  CD  ILE A 624      53.820  40.820  67.220  1.00  0.00           C
ATOM    648  HD1 ILE A 624      54.030  40.150  68.080  1.00  0.00           H
ATOM    649  HD2 ILE A 624      53.810  40.090  66.390  1.00  0.00           H
ATOM    650  HD3 ILE A 624      52.760  41.110  67.290  1.00  0.00           H
ATOM    651  C   ILE A 624      53.790  45.220  68.630  1.00  0.00           C
ATOM    652  O   ILE A 624      53.200  45.460  69.730  1.00  0.00           O
ATOM    653  N   THR A 625      54.420  46.200  67.920  1.00  0.00           N
ATOM    654  HN  THR A 625      54.710  46.060  66.970  1.00  0.00           H
ATOM    655  CA  THR A 625      54.570  47.480  68.550  1.00  0.00           C
ATOM    656  HA  THR A 625      54.970  47.340  69.540  1.00  0.00           H
ATOM    657  CB  THR A 625      55.670  48.340  67.870  1.00  0.00           C
ATOM    658  HB  THR A 625      55.610  49.390  68.230  1.00  0.00           H
ATOM    659  OG1 THR A 625      55.680  48.250  66.450  1.00  0.00           O
ATOM    660  HG1 THR A 625      55.260  49.090  66.250  1.00  0.00           H
ATOM    661  CG2 THR A 625      57.040  47.940  68.390  1.00  0.00           C
ATOM    662 HG21 THR A 625      57.710  48.800  68.130  1.00  0.00           H
ATOM    663 HG22 THR A 625      57.410  47.050  67.830  1.00  0.00           H
ATOM    664 HG23 THR A 625      57.030  47.650  69.470  1.00  0.00           H
ATOM    665  C   THR A 625      53.250  48.300  68.600  1.00  0.00           C
ATOM    666  O   THR A 625      52.890  48.890  69.570  1.00  0.00           O
ATOM    667  N   PHE A 626      52.390  48.210  67.510  1.00  0.00           N
ATOM    668  HN  PHE A 626      52.700  47.800  66.660  1.00  0.00           H
ATOM    669  CA  PHE A 626      51.030  48.670  67.470  1.00  0.00           C
ATOM    670  HA  PHE A 626      51.070  49.740  67.630  1.00  0.00           H
ATOM    671  CB  PHE A 626      50.450  48.410  66.040  1.00  0.00           C
ATOM    672  HB1 PHE A 626      50.620  47.350  65.750  1.00  0.00           H
ATOM    673  HB2 PHE A 626      51.080  49.000  65.350  1.00  0.00           H
ATOM    674  CG  PHE A 626      48.950  48.760  65.890  1.00  0.00           C
ATOM    675  CD1 PHE A 626      48.670  50.050  65.490  1.00  0.00           C
ATOM    676  HD1 PHE A 626      49.490  50.750  65.620  1.00  0.00           H
ATOM    677  CE1 PHE A 626      47.440  50.370  65.090  1.00  0.00           C
ATOM    678  HE1 PHE A 626      47.260  51.370  64.710  1.00  0.00           H
ATOM    679  CZ  PHE A 626      46.390  49.390  64.970  1.00  0.00           C
ATOM    680  HZ  PHE A 626      45.390  49.650  64.640  1.00  0.00           H
ATOM    681  CD2 PHE A 626      47.930  47.760  65.860  1.00  0.00           C
ATOM    682  HD2 PHE A 626      48.180  46.710  65.960  1.00  0.00           H
ATOM    683  CE2 PHE A 626      46.620  48.080  65.450  1.00  0.00           C
ATOM    684  HE2 PHE A 626      45.820  47.370  65.430  1.00  0.00           H
ATOM    685  C   PHE A 626      50.240  48.150  68.590  1.00  0.00           C
ATOM    686  O   PHE A 626      49.650  48.910  69.350  1.00  0.00           O
ATOM    687  N   GLY A 627      50.280  46.800  68.840  1.00  0.00           N
ATOM    688  HN  GLY A 627      50.820  46.250  68.230  1.00  0.00           H
ATOM    689  CA  GLY A 627      49.670  46.180  70.030  1.00  0.00           C
ATOM    690  HA1 GLY A 627      49.660  45.100  69.960  1.00  0.00           H
ATOM    691  HA2 GLY A 627      48.630  46.500  70.080  1.00  0.00           H
ATOM    692  C   GLY A 627      50.190  46.640  71.400  1.00  0.00           C
ATOM    693  O   GLY A 627      49.410  46.800  72.360  1.00  0.00           O
ATOM    694  N   GLY A 628      51.460  47.030  71.430  1.00  0.00           N
ATOM    695  HN  GLY A 628      52.050  46.890  70.640  1.00  0.00           H
ATOM    696  CA  GLY A 628      52.010  47.730  72.640  1.00  0.00           C
ATOM    697  HA1 GLY A 628      53.030  47.700  72.310  1.00  0.00           H
ATOM    698  HA2 GLY A 628      51.820  47.190  73.560  1.00  0.00           H
ATOM    699  C   GLY A 628      51.650  49.190  72.780  1.00  0.00           C
ATOM    700  O   GLY A 628      51.310  49.670  73.880  1.00  0.00           O
ATOM    701  N   LEU A 629      51.660  49.940  71.680  1.00  0.00           N
ATOM    702  HN  LEU A 629      52.070  49.530  70.860  1.00  0.00           H
ATOM    703  CA  LEU A 629      51.140  51.330  71.520  1.00  0.00           C
ATOM    704  HA  LEU A 629      51.640  51.920  72.280  1.00  0.00           H
ATOM    705  CB  LEU A 629      51.200  51.920  70.090  1.00  0.00           C
ATOM    706  HB1 LEU A 629      50.530  52.800  69.980  1.00  0.00           H
ATOM    707  HB2 LEU A 629      50.940  51.170  69.310  1.00  0.00           H
ATOM    708  CG  LEU A 629      52.640  52.450  69.770  1.00  0.00           C
ATOM    709  HG  LEU A 629      53.350  51.680  70.130  1.00  0.00           H
ATOM    710  CD1 LEU A 629      52.860  52.460  68.210  1.00  0.00           C
ATOM    711 HD11 LEU A 629      53.850  52.850  67.880  1.00  0.00           H
ATOM    712 HD12 LEU A 629      52.150  53.130  67.700  1.00  0.00           H
ATOM    713 HD13 LEU A 629      52.770  51.430  67.820  1.00  0.00           H
ATOM    714  CD2 LEU A 629      52.870  53.780  70.460  1.00  0.00           C
ATOM    715 HD21 LEU A 629      52.210  54.600  70.110  1.00  0.00           H
ATOM    716 HD22 LEU A 629      53.920  54.120  70.300  1.00  0.00           H
ATOM    717 HD23 LEU A 629      52.670  53.630  71.540  1.00  0.00           H
ATOM    718  C   LEU A 629      49.650  51.480  71.880  1.00  0.00           C
ATOM    719  O   LEU A 629      49.300  52.390  72.700  1.00  0.00           O
ATOM    720  N   LEU A 630      48.810  50.590  71.340  1.00  0.00           N
ATOM    721  HN  LEU A 630      48.960  49.890  70.660  1.00  0.00           H
ATOM    722  CA  LEU A 630      47.360  50.520  71.640  1.00  0.00           C
ATOM    723  HA  LEU A 630      46.950  51.500  71.460  1.00  0.00           H
ATOM    724  CB  LEU A 630      46.640  49.580  70.620  1.00  0.00           C
ATOM    725  HB1 LEU A 630      46.990  48.530  70.750  1.00  0.00           H
ATOM    726  HB2 LEU A 630      46.850  50.030  69.630  1.00  0.00           H
ATOM    727  CG  LEU A 630      45.110  49.420  70.800  1.00  0.00           C
ATOM    728  HG  LEU A 630      44.950  49.320  71.910  1.00  0.00           H
ATOM    729  CD1 LEU A 630      44.220  50.590  70.190  1.00  0.00           C
ATOM    730 HD11 LEU A 630      44.460  51.530  70.760  1.00  0.00           H
ATOM    731 HD12 LEU A 630      43.160  50.310  70.060  1.00  0.00           H
ATOM    732 HD13 LEU A 630      44.470  50.720  69.120  1.00  0.00           H
ATOM    733  CD2 LEU A 630      44.790  48.110  70.050  1.00  0.00           C
ATOM    734 HD21 LEU A 630      45.020  48.270  68.970  1.00  0.00           H
ATOM    735 HD22 LEU A 630      43.680  48.000  70.090  1.00  0.00           H
ATOM    736 HD23 LEU A 630      45.330  47.170  70.260  1.00  0.00           H
ATOM    737  C   LEU A 630      47.090  50.050  73.050  1.00  0.00           C
ATOM    738  O   LEU A 630      46.340  50.620  73.800  1.00  0.00           O
ATOM    739  N   GLY A 631      47.800  48.970  73.430  1.00  0.00           N
ATOM    740  HN  GLY A 631      48.230  48.480  72.680  1.00  0.00           H
ATOM    741  CA  GLY A 631      47.760  48.350  74.770  1.00  0.00           C
ATOM    742  HA1 GLY A 631      48.550  47.620  74.780  1.00  0.00           H
ATOM    743  HA2 GLY A 631      46.760  47.970  74.940  1.00  0.00           H
ATOM    744  C   GLY A 631      47.990  49.330  75.890  1.00  0.00           C
ATOM    745  O   GLY A 631      47.260  49.460  76.850  1.00  0.00           O
ATOM    746  N   GLU A 632      49.110  50.100  75.870  1.00  0.00           N
ATOM    747  HN  GLU A 632      49.830  50.000  75.210  1.00  0.00           H
ATOM    748  CA  GLU A 632      49.290  51.290  76.730  1.00  0.00           C
ATOM    749  HA  GLU A 632      49.080  50.920  77.720  1.00  0.00           H
ATOM    750  CB  GLU A 632      50.770  51.800  76.810  1.00  0.00           C
ATOM    751  HB1 GLU A 632      50.800  52.660  77.520  1.00  0.00           H
ATOM    752  HB2 GLU A 632      51.110  52.170  75.810  1.00  0.00           H
ATOM    753  CG  GLU A 632      51.780  50.710  77.290  1.00  0.00           C
ATOM    754  HG1 GLU A 632      51.910  50.030  76.410  1.00  0.00           H
ATOM    755  HG2 GLU A 632      51.360  50.230  78.210  1.00  0.00           H
ATOM    756  CD  GLU A 632      53.080  51.440  77.530  1.00  0.00           C
ATOM    757  OE1 GLU A 632      53.210  52.010  78.680  1.00  0.00           O
ATOM    758  OE2 GLU A 632      53.970  51.490  76.620  1.00  0.00           O
ATOM    759  C   GLU A 632      48.240  52.390  76.480  1.00  0.00           C
ATOM    760  O   GLU A 632      47.680  52.990  77.450  1.00  0.00           O
ATOM    761  N   ALA A 633      47.800  52.730  75.300  1.00  0.00           N
ATOM    762  HN  ALA A 633      48.260  52.230  74.570  1.00  0.00           H
ATOM    763  CA  ALA A 633      46.910  53.810  74.970  1.00  0.00           C
ATOM    764  HA  ALA A 633      47.280  54.750  75.390  1.00  0.00           H
ATOM    765  CB  ALA A 633      46.840  54.170  73.420  1.00  0.00           C
ATOM    766  HB1 ALA A 633      47.870  54.140  73.000  1.00  0.00           H
ATOM    767  HB2 ALA A 633      46.320  55.130  73.340  1.00  0.00           H
ATOM    768  HB3 ALA A 633      46.300  53.370  72.860  1.00  0.00           H
ATOM    769  C   ALA A 633      45.450  53.580  75.440  1.00  0.00           C
ATOM    770  O   ALA A 633      44.700  54.520  75.770  1.00  0.00           O
ATOM    771  N   THR A 634      45.000  52.320  75.470  1.00  0.00           N
ATOM    772  HN  THR A 634      45.550  51.560  75.130  1.00  0.00           H
ATOM    773  CA  THR A 634      43.600  52.040  75.990  1.00  0.00           C
ATOM    774  HA  THR A 634      42.920  52.880  75.960  1.00  0.00           H
ATOM    775  CB  THR A 634      42.950  50.860  75.190  1.00  0.00           C
ATOM    776  HB  THR A 634      41.890  50.630  75.450  1.00  0.00           H
ATOM    777  OG1 THR A 634      43.700  49.680  75.290  1.00  0.00           O
ATOM    778  HG1 THR A 634      44.520  50.040  74.960  1.00  0.00           H
ATOM    779  CG2 THR A 634      42.980  51.180  73.710  1.00  0.00           C
ATOM    780 HG21 THR A 634      42.620  50.250  73.220  1.00  0.00           H
ATOM    781 HG22 THR A 634      44.000  51.450  73.370  1.00  0.00           H
ATOM    782 HG23 THR A 634      42.370  52.080  73.490  1.00  0.00           H
ATOM    783  C   THR A 634      43.670  51.520  77.490  1.00  0.00           C
ATOM    784  O   THR A 634      42.790  51.010  78.130  1.00  0.00           O
ATOM    785  N   GLU A 635      44.880  51.560  78.040  1.00  0.00           N
ATOM    786  HN  GLU A 635      45.670  51.750  77.460  1.00  0.00           H
ATOM    787  CA  GLU A 635      45.300  51.060  79.350  1.00  0.00           C
ATOM    788  HA  GLU A 635      46.370  50.980  79.370  1.00  0.00           H
ATOM    789  CB  GLU A 635      44.890  52.010  80.540  1.00  0.00           C
ATOM    790  HB1 GLU A 635      45.410  51.600  81.430  1.00  0.00           H
ATOM    791  HB2 GLU A 635      43.830  51.950  80.870  1.00  0.00           H
ATOM    792  CG  GLU A 635      45.360  53.520  80.440  1.00  0.00           C
ATOM    793  HG1 GLU A 635      44.900  53.960  79.540  1.00  0.00           H
ATOM    794  HG2 GLU A 635      46.480  53.500  80.470  1.00  0.00           H
ATOM    795  CD  GLU A 635      44.880  54.180  81.760  1.00  0.00           C
ATOM    796  OE1 GLU A 635      45.650  54.350  82.700  1.00  0.00           O
ATOM    797  OE2 GLU A 635      43.620  54.290  81.890  1.00  0.00           O
ATOM    798  C   GLU A 635      44.960  49.550  79.620  1.00  0.00           C
ATOM    799  O   GLU A 635      44.280  49.150  80.530  1.00  0.00           O
ATOM    800  N   GLY A 636      45.550  48.730  78.770  1.00  0.00           N
ATOM    801  HN  GLY A 636      46.080  49.070  78.000  1.00  0.00           H
ATOM    802  CA  GLY A 636      45.550  47.290  78.950  1.00  0.00           C
ATOM    803  HA1 GLY A 636      45.640  47.000  79.990  1.00  0.00           H
ATOM    804  HA2 GLY A 636      46.380  46.950  78.330  1.00  0.00           H
ATOM    805  C   GLY A 636      44.330  46.530  78.440  1.00  0.00           C
ATOM    806  O   GLY A 636      44.020  45.460  78.910  1.00  0.00           O
ATOM    807  N   ARG A 637      43.570  47.240  77.600  1.00  0.00           N
ATOM    808  HN  ARG A 637      43.790  48.160  77.270  1.00  0.00           H
ATOM    809  CA  ARG A 637      42.260  46.570  77.270  1.00  0.00           C
ATOM    810  HA  ARG A 637      41.960  45.800  77.960  1.00  0.00           H
ATOM    811  CB  ARG A 637      41.190  47.690  77.220  1.00  0.00           C
ATOM    812  HB1 ARG A 637      40.290  47.350  76.660  1.00  0.00           H
ATOM    813  HB2 ARG A 637      41.550  48.610  76.710  1.00  0.00           H
ATOM    814  CG  ARG A 637      40.660  48.220  78.560  1.00  0.00           C
ATOM    815  HG1 ARG A 637      40.110  49.140  78.280  1.00  0.00           H
ATOM    816  HG2 ARG A 637      41.570  48.540  79.120  1.00  0.00           H
ATOM    817  CD  ARG A 637      39.810  47.310  79.450  1.00  0.00           C
ATOM    818  HD1 ARG A 637      40.380  46.390  79.720  1.00  0.00           H
ATOM    819  HD2 ARG A 637      38.790  46.980  79.150  1.00  0.00           H
ATOM    820  NE  ARG A 637      39.580  48.050  80.760  1.00  0.00           N
ATOM    821  HE  ARG A 637      39.860  49.000  80.910  1.00  0.00           H
ATOM    822  CZ  ARG A 637      38.800  47.370  81.650  1.00  0.00           C
ATOM    823  NH1 ARG A 637      38.030  46.350  81.480  1.00  0.00           N
ATOM    824 HH11 ARG A 637      37.400  46.130  82.220  1.00  0.00           H
ATOM    825 HH12 ARG A 637      37.900  45.900  80.590  1.00  0.00           H
ATOM    826  NH2 ARG A 637      38.630  47.990  82.800  1.00  0.00           N
ATOM    827 HH21 ARG A 637      39.290  48.710  83.030  1.00  0.00           H
ATOM    828 HH22 ARG A 637      38.080  47.640  83.560  1.00  0.00           H
ATOM    829  C   ARG A 637      42.220  45.880  75.960  1.00  0.00           C
ATOM    830  O   ARG A 637      41.270  45.190  75.600  1.00  0.00           O
ATOM    831  N   LEU A 638      43.350  46.070  75.250  1.00  0.00           N
ATOM    832  HN  LEU A 638      44.030  46.760  75.490  1.00  0.00           H
ATOM    833  CA  LEU A 638      43.640  45.270  74.130  1.00  0.00           C
ATOM    834  HA  LEU A 638      43.150  44.310  74.250  1.00  0.00           H
ATOM    835  CB  LEU A 638      43.240  46.130  72.860  1.00  0.00           C
ATOM    836  HB1 LEU A 638      43.690  45.690  71.950  1.00  0.00           H
ATOM    837  HB2 LEU A 638      43.720  47.130  73.020  1.00  0.00           H
ATOM    838  CG  LEU A 638      41.680  46.330  72.620  1.00  0.00           C
ATOM    839  HG  LEU A 638      41.280  46.790  73.550  1.00  0.00           H
ATOM    840  CD1 LEU A 638      41.390  47.330  71.520  1.00  0.00           C
ATOM    841 HD11 LEU A 638      41.890  48.290  71.720  1.00  0.00           H
ATOM    842 HD12 LEU A 638      40.320  47.640  71.490  1.00  0.00           H
ATOM    843 HD13 LEU A 638      41.660  47.020  70.490  1.00  0.00           H
ATOM    844  CD2 LEU A 638      40.950  44.940  72.380  1.00  0.00           C
ATOM    845 HD21 LEU A 638      41.180  44.240  73.220  1.00  0.00           H
ATOM    846 HD22 LEU A 638      41.380  44.490  71.460  1.00  0.00           H
ATOM    847 HD23 LEU A 638      39.850  45.060  72.300  1.00  0.00           H
ATOM    848  C   LEU A 638      45.130  44.960  74.080  1.00  0.00           C
ATOM    849  O   LEU A 638      45.950  45.700  74.670  1.00  0.00           O
ATOM    850  N   SER A 639      45.480  43.940  73.320  1.00  0.00           N
ATOM    851  HN  SER A 639      44.770  43.350  72.930  1.00  0.00           H
ATOM    852  CA  SER A 639      46.750  43.290  73.390  1.00  0.00           C
ATOM    853  HA  SER A 639      47.440  43.920  73.930  1.00  0.00           H
ATOM    854  CB  SER A 639      46.610  41.960  74.180  1.00  0.00           C
ATOM    855  HB1 SER A 639      46.080  42.180  75.140  1.00  0.00           H
ATOM    856  HB2 SER A 639      47.630  41.700  74.540  1.00  0.00           H
ATOM    857  OG  SER A 639      46.080  40.870  73.450  1.00  0.00           O
ATOM    858  HG1 SER A 639      45.140  41.110  73.490  1.00  0.00           H
ATOM    859  C   SER A 639      47.350  43.110  72.000  1.00  0.00           C
ATOM    860  O   SER A 639      46.660  43.330  70.970  1.00  0.00           O
ATOM    861  N   ALA A 640      48.620  42.740  71.920  1.00  0.00           N
ATOM    862  HN  ALA A 640      49.160  42.560  72.750  1.00  0.00           H
ATOM    863  CA  ALA A 640      49.220  42.490  70.650  1.00  0.00           C
ATOM    864  HA  ALA A 640      48.940  43.190  69.870  1.00  0.00           H
ATOM    865  CB  ALA A 640      50.750  42.550  70.870  1.00  0.00           C
ATOM    866  HB1 ALA A 640      51.250  42.350  69.900  1.00  0.00           H
ATOM    867  HB2 ALA A 640      51.020  41.730  71.570  1.00  0.00           H
ATOM    868  HB3 ALA A 640      50.980  43.550  71.300  1.00  0.00           H
ATOM    869  C   ALA A 640      48.810  41.140  70.040  1.00  0.00           C
ATOM    870  O   ALA A 640      48.850  40.980  68.810  1.00  0.00           O
ATOM    871  N   ILE A 641      48.360  40.150  70.890  1.00  0.00           N
ATOM    872  HN  ILE A 641      48.280  40.270  71.870  1.00  0.00           H
ATOM    873  CA  ILE A 641      47.840  38.910  70.300  1.00  0.00           C
ATOM    874  HA  ILE A 641      48.530  38.450  69.620  1.00  0.00           H
ATOM    875  CB  ILE A 641      47.690  37.860  71.440  1.00  0.00           C
ATOM    876  HB  ILE A 641      47.040  38.430  72.130  1.00  0.00           H
ATOM    877  CG2 ILE A 641      46.850  36.650  71.010  1.00  0.00           C
ATOM    878 HG21 ILE A 641      46.680  36.050  71.920  1.00  0.00           H
ATOM    879 HG22 ILE A 641      47.250  36.180  70.080  1.00  0.00           H
ATOM    880 HG23 ILE A 641      45.850  37.000  70.670  1.00  0.00           H
ATOM    881  CG1 ILE A 641      49.030  37.520  72.090  1.00  0.00           C
ATOM    882 HG11 ILE A 641      48.760  36.700  72.790  1.00  0.00           H
ATOM    883 HG12 ILE A 641      49.480  38.350  72.680  1.00  0.00           H
ATOM    884  CD  ILE A 641      50.100  37.200  71.080  1.00  0.00           C
ATOM    885  HD1 ILE A 641      49.660  36.530  70.300  1.00  0.00           H
ATOM    886  HD2 ILE A 641      50.860  36.500  71.500  1.00  0.00           H
ATOM    887  HD3 ILE A 641      50.490  38.140  70.640  1.00  0.00           H
ATOM    888  C   ILE A 641      46.590  39.090  69.540  1.00  0.00           C
ATOM    889  O   ILE A 641      46.450  38.540  68.470  1.00  0.00           O
ATOM    890  N   GLU A 642      45.630  39.880  70.150  1.00  0.00           N
ATOM    891  HN  GLU A 642      45.920  40.430  70.930  1.00  0.00           H
ATOM    892  CA  GLU A 642      44.430  40.340  69.540  1.00  0.00           C
ATOM    893  HA  GLU A 642      43.770  39.510  69.360  1.00  0.00           H
ATOM    894  CB  GLU A 642      43.650  41.180  70.570  1.00  0.00           C
ATOM    895  HB1 GLU A 642      42.900  41.800  70.040  1.00  0.00           H
ATOM    896  HB2 GLU A 642      44.410  41.910  70.930  1.00  0.00           H
ATOM    897  CG  GLU A 642      43.000  40.480  71.750  1.00  0.00           C
ATOM    898  HG1 GLU A 642      43.540  39.640  72.250  1.00  0.00           H
ATOM    899  HG2 GLU A 642      42.100  40.090  71.230  1.00  0.00           H
ATOM    900  CD  GLU A 642      42.650  41.420  72.910  1.00  0.00           C
ATOM    901  OE1 GLU A 642      43.630  42.030  73.450  1.00  0.00           O
ATOM    902  OE2 GLU A 642      41.480  41.540  73.350  1.00  0.00           O
ATOM    903  C   GLU A 642      44.630  41.130  68.270  1.00  0.00           C
ATOM    904  O   GLU A 642      43.820  40.890  67.340  1.00  0.00           O
ATOM    905  N   SER A 643      45.650  41.920  68.130  1.00  0.00           N
ATOM    906  HN  SER A 643      46.070  42.170  69.010  1.00  0.00           H
ATOM    907  CA  SER A 643      46.200  42.540  66.900  1.00  0.00           C
ATOM    908  HA  SER A 643      45.510  43.170  66.360  1.00  0.00           H
ATOM    909  CB  SER A 643      47.360  43.470  67.320  1.00  0.00           C
ATOM    910  HB1 SER A 643      47.740  44.080  66.460  1.00  0.00           H
ATOM    911  HB2 SER A 643      48.330  43.000  67.540  1.00  0.00           H
ATOM    912  OG  SER A 643      46.940  44.460  68.250  1.00  0.00           O
ATOM    913  HG1 SER A 643      47.050  43.990  69.090  1.00  0.00           H
ATOM    914  C   SER A 643      46.670  41.670  65.810  1.00  0.00           C
ATOM    915  O   SER A 643      46.380  41.850  64.630  1.00  0.00           O
ATOM    916  N   LEU A 644      47.440  40.560  66.200  1.00  0.00           N
ATOM    917  HN  LEU A 644      47.790  40.520  67.130  1.00  0.00           H
ATOM    918  CA  LEU A 644      47.760  39.500  65.290  1.00  0.00           C
ATOM    919  HA  LEU A 644      48.300  39.860  64.420  1.00  0.00           H
ATOM    920  CB  LEU A 644      48.760  38.420  65.950  1.00  0.00           C
ATOM    921  HB1 LEU A 644      48.800  37.450  65.410  1.00  0.00           H
ATOM    922  HB2 LEU A 644      48.510  38.110  66.990  1.00  0.00           H
ATOM    923  CG  LEU A 644      50.250  38.800  66.120  1.00  0.00           C
ATOM    924  HG  LEU A 644      50.450  39.750  66.650  1.00  0.00           H
ATOM    925  CD1 LEU A 644      50.710  37.610  66.990  1.00  0.00           C
ATOM    926 HD11 LEU A 644      50.540  36.630  66.500  1.00  0.00           H
ATOM    927 HD12 LEU A 644      50.250  37.590  67.990  1.00  0.00           H
ATOM    928 HD13 LEU A 644      51.800  37.760  67.200  1.00  0.00           H
ATOM    929  CD2 LEU A 644      51.000  38.830  64.710  1.00  0.00           C
ATOM    930 HD21 LEU A 644      52.090  39.010  64.890  1.00  0.00           H
ATOM    931 HD22 LEU A 644      50.610  39.700  64.140  1.00  0.00           H
ATOM    932 HD23 LEU A 644      50.850  37.820  64.280  1.00  0.00           H
ATOM    933  C   LEU A 644      46.530  38.730  64.810  1.00  0.00           C
ATOM    934  O   LEU A 644      46.410  38.320  63.680  1.00  0.00           O
ATOM    935  N   PHE A 645      45.640  38.520  65.710  1.00  0.00           N
ATOM    936  HN  PHE A 645      45.850  38.850  66.620  1.00  0.00           H
ATOM    937  CA  PHE A 645      44.350  37.820  65.530  1.00  0.00           C
ATOM    938  HA  PHE A 645      44.590  36.890  65.030  1.00  0.00           H
ATOM    939  CB  PHE A 645      43.700  37.420  66.840  1.00  0.00           C
ATOM    940  HB1 PHE A 645      43.390  38.330  67.380  1.00  0.00           H
ATOM    941  HB2 PHE A 645      44.450  36.830  67.400  1.00  0.00           H
ATOM    942  CG  PHE A 645      42.310  36.630  66.790  1.00  0.00           C
ATOM    943  CD1 PHE A 645      41.600  36.480  68.000  1.00  0.00           C
ATOM    944  HD1 PHE A 645      41.900  36.870  68.960  1.00  0.00           H
ATOM    945  CE1 PHE A 645      40.380  35.730  68.090  1.00  0.00           C
ATOM    946  HE1 PHE A 645      39.890  35.640  69.050  1.00  0.00           H
ATOM    947  CZ  PHE A 645      39.930  35.070  66.910  1.00  0.00           C
ATOM    948  HZ  PHE A 645      39.100  34.380  67.030  1.00  0.00           H
ATOM    949  CD2 PHE A 645      41.820  35.950  65.650  1.00  0.00           C
ATOM    950  HD2 PHE A 645      42.270  36.120  64.690  1.00  0.00           H
ATOM    951  CE2 PHE A 645      40.670  35.150  65.690  1.00  0.00           C
ATOM    952  HE2 PHE A 645      40.320  34.610  64.820  1.00  0.00           H
ATOM    953  C   PHE A 645      43.470  38.610  64.570  1.00  0.00           C
ATOM    954  O   PHE A 645      43.130  38.020  63.530  1.00  0.00           O
ATOM    955  N   GLY A 646      43.240  39.930  64.800  1.00  0.00           N
ATOM    956  HN  GLY A 646      43.480  40.500  65.590  1.00  0.00           H
ATOM    957  CA  GLY A 646      42.500  40.710  63.800  1.00  0.00           C
ATOM    958  HA1 GLY A 646      42.500  41.720  64.190  1.00  0.00           H
ATOM    959  HA2 GLY A 646      41.490  40.340  63.720  1.00  0.00           H
ATOM    960  C   GLY A 646      43.060  40.740  62.330  1.00  0.00           C
ATOM    961  O   GLY A 646      42.270  40.700  61.370  1.00  0.00           O
ATOM    962  N   ALA A 647      44.400  40.930  62.180  1.00  0.00           N
ATOM    963  HN  ALA A 647      45.050  41.080  62.930  1.00  0.00           H
ATOM    964  CA  ALA A 647      45.070  40.800  60.910  1.00  0.00           C
ATOM    965  HA  ALA A 647      44.690  41.550  60.240  1.00  0.00           H
ATOM    966  CB  ALA A 647      46.610  40.970  61.140  1.00  0.00           C
ATOM    967  HB1 ALA A 647      46.840  41.890  61.710  1.00  0.00           H
ATOM    968  HB2 ALA A 647      47.220  40.870  60.210  1.00  0.00           H
ATOM    969  HB3 ALA A 647      47.000  40.150  61.800  1.00  0.00           H
ATOM    970  C   ALA A 647      44.920  39.470  60.200  1.00  0.00           C
ATOM    971  O   ALA A 647      44.680  39.450  59.000  1.00  0.00           O
ATOM    972  N   SER A 648      45.140  38.360  60.970  1.00  0.00           N
ATOM    973  HN  SER A 648      45.490  38.460  61.900  1.00  0.00           H
ATOM    974  CA  SER A 648      44.810  37.000  60.480  1.00  0.00           C
ATOM    975  HA  SER A 648      45.430  36.810  59.630  1.00  0.00           H
ATOM    976  CB  SER A 648      45.230  35.930  61.480  1.00  0.00           C
ATOM    977  HB1 SER A 648      44.620  35.840  62.400  1.00  0.00           H
ATOM    978  HB2 SER A 648      46.170  36.280  61.940  1.00  0.00           H
ATOM    979  OG  SER A 648      45.420  34.600  60.950  1.00  0.00           O
ATOM    980  HG1 SER A 648      46.240  34.570  60.460  1.00  0.00           H
ATOM    981  C   SER A 648      43.360  36.640  60.020  1.00  0.00           C
ATOM    982  O   SER A 648      43.140  36.160  58.910  1.00  0.00           O
ATOM    983  N   LEU A 649      42.420  36.980  60.930  1.00  0.00           N
ATOM    984  HN  LEU A 649      42.750  37.310  61.810  1.00  0.00           H
ATOM    985  CA  LEU A 649      41.040  36.870  60.650  1.00  0.00           C
ATOM    986  HA  LEU A 649      40.850  35.880  60.260  1.00  0.00           H
ATOM    987  CB  LEU A 649      40.290  36.950  61.960  1.00  0.00           C
ATOM    988  HB1 LEU A 649      40.460  37.860  62.560  1.00  0.00           H
ATOM    989  HB2 LEU A 649      40.700  36.160  62.630  1.00  0.00           H
ATOM    990  CG  LEU A 649      38.680  36.730  61.890  1.00  0.00           C
ATOM    991  HG  LEU A 649      38.390  37.640  61.320  1.00  0.00           H
ATOM    992  CD1 LEU A 649      38.200  35.380  61.220  1.00  0.00           C
ATOM    993 HD11 LEU A 649      38.680  34.540  61.760  1.00  0.00           H
ATOM    994 HD12 LEU A 649      38.440  35.500  60.150  1.00  0.00           H
ATOM    995 HD13 LEU A 649      37.120  35.240  61.440  1.00  0.00           H
ATOM    996  CD2 LEU A 649      38.090  36.970  63.330  1.00  0.00           C
ATOM    997 HD21 LEU A 649      38.360  36.220  64.110  1.00  0.00           H
ATOM    998 HD22 LEU A 649      36.990  36.960  63.200  1.00  0.00           H
ATOM    999 HD23 LEU A 649      38.410  37.980  63.650  1.00  0.00           H
ATOM   1000  C   LEU A 649      40.470  37.740  59.550  1.00  0.00           C
ATOM   1001  O   LEU A 649      39.800  37.260  58.680  1.00  0.00           O
ATOM   1002  N   THR A 650      40.770  39.040  59.510  1.00  0.00           N
ATOM   1003  HN  THR A 650      41.360  39.370  60.250  1.00  0.00           H
ATOM   1004  CA  THR A 650      40.360  39.760  58.310  1.00  0.00           C
ATOM   1005  HA  THR A 650      39.290  39.670  58.120  1.00  0.00           H
ATOM   1006  CB  THR A 650      40.650  41.350  58.400  1.00  0.00           C
ATOM   1007  HB  THR A 650      41.720  41.610  58.300  1.00  0.00           H
ATOM   1008  OG1 THR A 650      40.350  41.810  59.710  1.00  0.00           O
ATOM   1009  HG1 THR A 650      41.070  41.530  60.290  1.00  0.00           H
ATOM   1010  CG2 THR A 650      39.800  42.330  57.490  1.00  0.00           C
ATOM   1011 HG21 THR A 650      40.070  42.010  56.450  1.00  0.00           H
ATOM   1012 HG22 THR A 650      40.130  43.380  57.580  1.00  0.00           H
ATOM   1013 HG23 THR A 650      38.710  42.270  57.690  1.00  0.00           H
ATOM   1014  C   THR A 650      41.030  39.300  57.000  1.00  0.00           C
ATOM   1015  O   THR A 650      40.410  39.290  55.950  1.00  0.00           O
ATOM   1016  N   GLY A 651      42.310  38.950  57.090  1.00  0.00           N
ATOM   1017  HN  GLY A 651      42.700  38.880  58.010  1.00  0.00           H
ATOM   1018  CA  GLY A 651      43.090  38.570  55.870  1.00  0.00           C
ATOM   1019  HA1 GLY A 651      44.120  38.720  56.150  1.00  0.00           H
ATOM   1020  HA2 GLY A 651      42.820  39.280  55.110  1.00  0.00           H
ATOM   1021  C   GLY A 651      42.970  37.280  55.230  1.00  0.00           C
ATOM   1022  O   GLY A 651      43.010  37.260  54.020  1.00  0.00           O
ATOM   1023  N   ILE A 652      42.690  36.170  55.950  1.00  0.00           N
ATOM   1024  HN  ILE A 652      42.710  36.230  56.940  1.00  0.00           H
ATOM   1025  CA  ILE A 652      42.280  34.940  55.350  1.00  0.00           C
ATOM   1026  HA  ILE A 652      43.110  34.730  54.680  1.00  0.00           H
ATOM   1027  CB  ILE A 652      42.330  33.760  56.270  1.00  0.00           C
ATOM   1028  HB  ILE A 652      41.850  34.070  57.220  1.00  0.00           H
ATOM   1029  CG2 ILE A 652      41.480  32.450  55.880  1.00  0.00           C
ATOM   1030 HG21 ILE A 652      41.720  32.160  54.830  1.00  0.00           H
ATOM   1031 HG22 ILE A 652      40.380  32.620  55.890  1.00  0.00           H
ATOM   1032 HG23 ILE A 652      41.820  31.660  56.580  1.00  0.00           H
ATOM   1033  CG1 ILE A 652      43.740  33.340  56.560  1.00  0.00           C
ATOM   1034 HG11 ILE A 652      44.490  34.120  56.760  1.00  0.00           H
ATOM   1035 HG12 ILE A 652      44.090  32.680  55.730  1.00  0.00           H
ATOM   1036  CD  ILE A 652      43.870  32.650  57.950  1.00  0.00           C
ATOM   1037  HD1 ILE A 652      43.630  33.430  58.710  1.00  0.00           H
ATOM   1038  HD2 ILE A 652      44.870  32.260  58.220  1.00  0.00           H
ATOM   1039  HD3 ILE A 652      43.140  31.820  58.090  1.00  0.00           H
ATOM   1040  C   ILE A 652      40.950  35.100  54.610  1.00  0.00           C
ATOM   1041  O   ILE A 652      40.800  34.610  53.500  1.00  0.00           O
ATOM   1042  N   ALA A 653      39.990  35.800  55.290  1.00  0.00           N
ATOM   1043  HN  ALA A 653      40.120  36.240  56.190  1.00  0.00           H
ATOM   1044  CA  ALA A 653      38.690  35.910  54.680  1.00  0.00           C
ATOM   1045  HA  ALA A 653      38.430  34.960  54.260  1.00  0.00           H
ATOM   1046  CB  ALA A 653      37.610  36.420  55.740  1.00  0.00           C
ATOM   1047  HB1 ALA A 653      37.560  35.730  56.600  1.00  0.00           H
ATOM   1048  HB2 ALA A 653      36.630  36.400  55.200  1.00  0.00           H
ATOM   1049  HB3 ALA A 653      37.920  37.440  56.040  1.00  0.00           H
ATOM   1050  C   ALA A 653      38.790  36.800  53.490  1.00  0.00           C
ATOM   1051  O   ALA A 653      38.080  36.560  52.460  1.00  0.00           O
ATOM   1052  N   TYR A 654      39.600  37.890  53.530  1.00  0.00           N
ATOM   1053  HN  TYR A 654      40.060  38.300  54.310  1.00  0.00           H
ATOM   1054  CA  TYR A 654      39.860  38.660  52.360  1.00  0.00           C
ATOM   1055  HA  TYR A 654      38.840  38.880  52.050  1.00  0.00           H
ATOM   1056  CB  TYR A 654      40.530  39.960  52.920  1.00  0.00           C
ATOM   1057  HB1 TYR A 654      41.580  39.730  53.210  1.00  0.00           H
ATOM   1058  HB2 TYR A 654      39.920  40.380  53.750  1.00  0.00           H
ATOM   1059  CG  TYR A 654      40.480  41.060  51.840  1.00  0.00           C
ATOM   1060  CD1 TYR A 654      39.470  42.060  51.740  1.00  0.00           C
ATOM   1061  HD1 TYR A 654      38.640  42.060  52.430  1.00  0.00           H
ATOM   1062  CE1 TYR A 654      39.690  43.240  50.980  1.00  0.00           C
ATOM   1063  HE1 TYR A 654      38.890  43.960  50.890  1.00  0.00           H
ATOM   1064  CZ  TYR A 654      40.830  43.400  50.250  1.00  0.00           C
ATOM   1065  OH  TYR A 654      41.010  44.360  49.280  1.00  0.00           O
ATOM   1066  HH  TYR A 654      41.870  44.160  48.900  1.00  0.00           H
ATOM   1067  CD2 TYR A 654      41.610  41.250  51.140  1.00  0.00           C
ATOM   1068  HD2 TYR A 654      42.370  40.480  51.210  1.00  0.00           H
ATOM   1069  CE2 TYR A 654      41.780  42.390  50.340  1.00  0.00           C
ATOM   1070  HE2 TYR A 654      42.770  42.480  49.920  1.00  0.00           H
ATOM   1071  C   TYR A 654      40.510  38.060  51.080  1.00  0.00           C
ATOM   1072  O   TYR A 654      40.110  38.470  49.980  1.00  0.00           O
ATOM   1073  N   SER A 655      41.440  37.240  51.200  1.00  0.00           N
ATOM   1074  HN  SER A 655      41.800  37.060  52.110  1.00  0.00           H
ATOM   1075  CA  SER A 655      42.140  36.490  50.170  1.00  0.00           C
ATOM   1076  HA  SER A 655      42.260  37.060  49.260  1.00  0.00           H
ATOM   1077  CB  SER A 655      43.410  35.840  50.730  1.00  0.00           C
ATOM   1078  HB1 SER A 655      43.150  35.310  51.670  1.00  0.00           H
ATOM   1079  HB2 SER A 655      44.100  36.630  51.080  1.00  0.00           H
ATOM   1080  OG  SER A 655      44.180  34.880  49.950  1.00  0.00           O
ATOM   1081  HG1 SER A 655      44.390  35.300  49.100  1.00  0.00           H
ATOM   1082  C   SER A 655      41.310  35.310  49.690  1.00  0.00           C
ATOM   1083  O   SER A 655      41.450  34.830  48.570  1.00  0.00           O
ATOM   1084  N   LEU A 656      40.370  34.920  50.520  1.00  0.00           N
ATOM   1085  HN  LEU A 656      40.210  35.280  51.440  1.00  0.00           H
ATOM   1086  CA  LEU A 656      39.500  33.900  50.090  1.00  0.00           C
ATOM   1087  HA  LEU A 656      40.050  33.300  49.390  1.00  0.00           H
ATOM   1088  CB  LEU A 656      39.130  32.890  51.180  1.00  0.00           C
ATOM   1089  HB1 LEU A 656      38.600  32.090  50.610  1.00  0.00           H
ATOM   1090  HB2 LEU A 656      38.500  33.330  51.990  1.00  0.00           H
ATOM   1091  CG  LEU A 656      40.380  32.200  51.720  1.00  0.00           C
ATOM   1092  HG  LEU A 656      41.160  32.870  52.130  1.00  0.00           H
ATOM   1093  CD1 LEU A 656      39.910  31.170  52.810  1.00  0.00           C
ATOM   1094 HD11 LEU A 656      40.860  30.730  53.150  1.00  0.00           H
ATOM   1095 HD12 LEU A 656      39.210  30.410  52.400  1.00  0.00           H
ATOM   1096 HD13 LEU A 656      39.360  31.690  53.640  1.00  0.00           H
ATOM   1097  CD2 LEU A 656      41.110  31.510  50.560  1.00  0.00           C
ATOM   1098 HD21 LEU A 656      41.920  30.880  50.980  1.00  0.00           H
ATOM   1099 HD22 LEU A 656      41.630  32.230  49.890  1.00  0.00           H
ATOM   1100 HD23 LEU A 656      40.390  30.910  49.970  1.00  0.00           H
ATOM   1101  C   LEU A 656      38.230  34.250  49.380  1.00  0.00           C
ATOM   1102  O   LEU A 656      37.810  33.510  48.490  1.00  0.00           O
ATOM   1103  N   PHE A 657      37.630  35.370  49.840  1.00  0.00           N
ATOM   1104  HN  PHE A 657      38.030  35.910  50.580  1.00  0.00           H
ATOM   1105  CA  PHE A 657      36.230  35.720  49.390  1.00  0.00           C
ATOM   1106  HA  PHE A 657      35.730  34.930  48.860  1.00  0.00           H
ATOM   1107  CB  PHE A 657      35.290  35.800  50.650  1.00  0.00           C
ATOM   1108  HB1 PHE A 657      34.210  35.840  50.410  1.00  0.00           H
ATOM   1109  HB2 PHE A 657      35.520  36.710  51.240  1.00  0.00           H
ATOM   1110  CG  PHE A 657      35.470  34.590  51.580  1.00  0.00           C
ATOM   1111  CD1 PHE A 657      35.460  34.750  53.000  1.00  0.00           C
ATOM   1112  HD1 PHE A 657      35.510  35.740  53.420  1.00  0.00           H
ATOM   1113  CE1 PHE A 657      35.510  33.700  53.870  1.00  0.00           C
ATOM   1114  HE1 PHE A 657      35.730  33.780  54.920  1.00  0.00           H
ATOM   1115  CZ  PHE A 657      35.670  32.400  53.360  1.00  0.00           C
ATOM   1116  HZ  PHE A 657      35.710  31.510  53.970  1.00  0.00           H
ATOM   1117  CD2 PHE A 657      35.420  33.270  51.080  1.00  0.00           C
ATOM   1118  HD2 PHE A 657      35.270  33.030  50.040  1.00  0.00           H
ATOM   1119  CE2 PHE A 657      35.590  32.210  51.960  1.00  0.00           C
ATOM   1120  HE2 PHE A 657      35.520  31.230  51.520  1.00  0.00           H
ATOM   1121  C   PHE A 657      36.190  37.050  48.710  1.00  0.00           C
ATOM   1122  O   PHE A 657      35.120  37.560  48.560  1.00  0.00           O
ATOM   1123  N   ALA A 658      37.240  37.740  48.260  1.00  0.00           N
ATOM   1124  HN  ALA A 658      38.160  37.450  48.500  1.00  0.00           H
ATOM   1125  CA  ALA A 658      37.240  39.000  47.630  1.00  0.00           C
ATOM   1126  HA  ALA A 658      36.340  39.150  47.050  1.00  0.00           H
ATOM   1127  CB  ALA A 658      37.340  40.220  48.600  1.00  0.00           C
ATOM   1128  HB1 ALA A 658      36.380  40.250  49.160  1.00  0.00           H
ATOM   1129  HB2 ALA A 658      37.440  41.160  48.020  1.00  0.00           H
ATOM   1130  HB3 ALA A 658      38.120  40.180  49.400  1.00  0.00           H
ATOM   1131  C   ALA A 658      38.390  39.110  46.660  1.00  0.00           C
ATOM   1132  O   ALA A 658      39.490  38.550  46.780  1.00  0.00           O
ATOM   1133  N   GLY A 659      38.190  39.800  45.570  1.00  0.00           N
ATOM   1134  HN  GLY A 659      37.330  40.260  45.400  1.00  0.00           H
ATOM   1135  CA  GLY A 659      39.190  40.080  44.610  1.00  0.00           C
ATOM   1136  HA1 GLY A 659      38.750  40.590  43.760  1.00  0.00           H
ATOM   1137  HA2 GLY A 659      39.690  39.140  44.440  1.00  0.00           H
ATOM   1138  C   GLY A 659      40.370  41.010  45.040  1.00  0.00           C
ATOM   1139  O   GLY A 659      40.640  41.240  46.190  1.00  0.00           O
ATOM   1140  N   GLN A 660      41.060  41.650  44.070  1.00  0.00           N
ATOM   1141  HN  GLN A 660      40.860  41.700  43.100  1.00  0.00           H
ATOM   1142  CA  GLN A 660      42.410  42.280  44.270  1.00  0.00           C
ATOM   1143  HA  GLN A 660      42.810  42.360  43.270  1.00  0.00           H
ATOM   1144  CB  GLN A 660      42.230  43.680  44.830  1.00  0.00           C
ATOM   1145  HB1 GLN A 660      43.260  44.010  45.040  1.00  0.00           H
ATOM   1146  HB2 GLN A 660      41.620  43.740  45.760  1.00  0.00           H
ATOM   1147  CG  GLN A 660      41.600  44.790  43.900  1.00  0.00           C
ATOM   1148  HG1 GLN A 660      41.760  45.750  44.440  1.00  0.00           H
ATOM   1149  HG2 GLN A 660      40.530  44.610  43.660  1.00  0.00           H
ATOM   1150  CD  GLN A 660      42.420  44.900  42.650  1.00  0.00           C
ATOM   1151  OE1 GLN A 660      43.410  45.640  42.550  1.00  0.00           O
ATOM   1152  NE2 GLN A 660      41.890  44.230  41.590  1.00  0.00           N
ATOM   1153 HE21 GLN A 660      42.130  44.680  40.730  1.00  0.00           H
ATOM   1154 HE22 GLN A 660      41.040  43.730  41.610  1.00  0.00           H
ATOM   1155  C   GLN A 660      43.460  41.510  45.050  1.00  0.00           C
ATOM   1156  O   GLN A 660      43.720  41.890  46.180  1.00  0.00           O
ATOM   1157  N   PRO A 661      44.100  40.550  44.380  1.00  0.00           N
ATOM   1158  CD  PRO A 661      43.990  40.160  43.010  1.00  0.00           C
ATOM   1159  HD1 PRO A 661      44.110  40.990  42.270  1.00  0.00           H
ATOM   1160  HD2 PRO A 661      42.930  39.870  42.840  1.00  0.00           H
ATOM   1161  CA  PRO A 661      44.850  39.530  45.100  1.00  0.00           C
ATOM   1162  HA  PRO A 661      44.260  39.180  45.930  1.00  0.00           H
ATOM   1163  CB  PRO A 661      44.960  38.380  43.980  1.00  0.00           C
ATOM   1164  HB1 PRO A 661      44.030  37.790  44.140  1.00  0.00           H
ATOM   1165  HB2 PRO A 661      45.780  37.640  44.100  1.00  0.00           H
ATOM   1166  CG  PRO A 661      45.030  39.140  42.740  1.00  0.00           C
ATOM   1167  HG1 PRO A 661      45.980  39.620  42.400  1.00  0.00           H
ATOM   1168  HG2 PRO A 661      44.730  38.410  41.960  1.00  0.00           H
ATOM   1169  C   PRO A 661      46.130  39.980  45.680  1.00  0.00           C
ATOM   1170  O   PRO A 661      46.720  39.240  46.430  1.00  0.00           O
ATOM   1171  N   LEU A 662      46.670  41.040  45.210  1.00  0.00           N
ATOM   1172  HN  LEU A 662      46.310  41.560  44.450  1.00  0.00           H
ATOM   1173  CA  LEU A 662      47.890  41.560  45.800  1.00  0.00           C
ATOM   1174  HA  LEU A 662      48.350  40.860  46.470  1.00  0.00           H
ATOM   1175  CB  LEU A 662      48.930  42.000  44.700  1.00  0.00           C
ATOM   1176  HB1 LEU A 662      49.810  42.420  45.250  1.00  0.00           H
ATOM   1177  HB2 LEU A 662      48.430  42.730  44.030  1.00  0.00           H
ATOM   1178  CG  LEU A 662      49.400  40.880  43.720  1.00  0.00           C
ATOM   1179  HG  LEU A 662      48.540  40.570  43.090  1.00  0.00           H
ATOM   1180  CD1 LEU A 662      50.480  41.340  42.580  1.00  0.00           C
ATOM   1181 HD11 LEU A 662      50.490  40.680  41.690  1.00  0.00           H
ATOM   1182 HD12 LEU A 662      51.460  41.390  43.120  1.00  0.00           H
ATOM   1183 HD13 LEU A 662      50.220  42.390  42.320  1.00  0.00           H
ATOM   1184  CD2 LEU A 662      49.940  39.620  44.440  1.00  0.00           C
ATOM   1185 HD21 LEU A 662      50.960  39.830  44.840  1.00  0.00           H
ATOM   1186 HD22 LEU A 662      49.970  38.770  43.720  1.00  0.00           H
ATOM   1187 HD23 LEU A 662      49.330  39.370  45.340  1.00  0.00           H
ATOM   1188  C   LEU A 662      47.560  42.690  46.790  1.00  0.00           C
ATOM   1189  O   LEU A 662      48.510  43.280  47.380  1.00  0.00           O
ATOM   1190  N   THR A 663      46.290  43.080  46.990  1.00  0.00           N
ATOM   1191  HN  THR A 663      45.570  42.510  46.590  1.00  0.00           H
ATOM   1192  CA  THR A 663      45.910  43.990  48.100  1.00  0.00           C
ATOM   1193  HA  THR A 663      46.610  44.800  48.220  1.00  0.00           H
ATOM   1194  CB  THR A 663      44.580  44.780  47.950  1.00  0.00           C
ATOM   1195  HB  THR A 663      44.490  45.500  48.790  1.00  0.00           H
ATOM   1196  OG1 THR A 663      43.420  43.990  47.810  1.00  0.00           O
ATOM   1197  HG1 THR A 663      43.640  43.230  47.240  1.00  0.00           H
ATOM   1198  CG2 THR A 663      44.750  45.590  46.720  1.00  0.00           C
ATOM   1199 HG21 THR A 663      43.830  46.080  46.350  1.00  0.00           H
ATOM   1200 HG22 THR A 663      44.970  44.940  45.860  1.00  0.00           H
ATOM   1201 HG23 THR A 663      45.530  46.370  46.830  1.00  0.00           H
ATOM   1202  C   THR A 663      45.980  43.350  49.500  1.00  0.00           C
ATOM   1203  O   THR A 663      45.340  42.410  49.800  1.00  0.00           O
ATOM   1204  N   ILE A 664      46.810  43.960  50.410  1.00  0.00           N
ATOM   1205  HN  ILE A 664      47.230  44.830  50.130  1.00  0.00           H
ATOM   1206  CA  ILE A 664      47.140  43.430  51.750  1.00  0.00           C
ATOM   1207  HA  ILE A 664      46.440  42.630  51.930  1.00  0.00           H
ATOM   1208  CB  ILE A 664      48.620  43.130  51.980  1.00  0.00           C
ATOM   1209  HB  ILE A 664      49.230  44.050  51.880  1.00  0.00           H
ATOM   1210  CG2 ILE A 664      49.000  42.590  53.380  1.00  0.00           C
ATOM   1211 HG21 ILE A 664      48.550  41.600  53.600  1.00  0.00           H
ATOM   1212 HG22 ILE A 664      48.720  43.260  54.210  1.00  0.00           H
ATOM   1213 HG23 ILE A 664      50.080  42.390  53.540  1.00  0.00           H
ATOM   1214  CG1 ILE A 664      48.930  42.080  50.870  1.00  0.00           C
ATOM   1215 HG11 ILE A 664      50.030  41.920  51.020  1.00  0.00           H
ATOM   1216 HG12 ILE A 664      48.780  42.470  49.840  1.00  0.00           H
ATOM   1217  CD  ILE A 664      48.270  40.780  51.060  1.00  0.00           C
ATOM   1218  HD1 ILE A 664      48.700  39.990  50.400  1.00  0.00           H
ATOM   1219  HD2 ILE A 664      47.160  40.740  51.000  1.00  0.00           H
ATOM   1220  HD3 ILE A 664      48.590  40.330  52.020  1.00  0.00           H
ATOM   1221  C   ILE A 664      46.680  44.450  52.750  1.00  0.00           C
ATOM   1222  O   ILE A 664      46.720  45.670  52.610  1.00  0.00           O
ATOM   1223  N   LEU A 665      46.230  43.930  53.920  1.00  0.00           N
ATOM   1224  HN  LEU A 665      46.190  42.950  54.090  1.00  0.00           H
ATOM   1225  CA  LEU A 665      45.740  44.690  55.050  1.00  0.00           C
ATOM   1226  HA  LEU A 665      45.420  45.650  54.670  1.00  0.00           H
ATOM   1227  CB  LEU A 665      44.570  43.840  55.730  1.00  0.00           C
ATOM   1228  HB1 LEU A 665      44.000  44.500  56.420  1.00  0.00           H
ATOM   1229  HB2 LEU A 665      45.020  42.940  56.210  1.00  0.00           H
ATOM   1230  CG  LEU A 665      43.530  43.290  54.660  1.00  0.00           C
ATOM   1231  HG  LEU A 665      43.990  42.680  53.870  1.00  0.00           H
ATOM   1232  CD1 LEU A 665      42.560  42.390  55.420  1.00  0.00           C
ATOM   1233 HD11 LEU A 665      41.760  42.050  54.720  1.00  0.00           H
ATOM   1234 HD12 LEU A 665      41.930  43.020  56.070  1.00  0.00           H
ATOM   1235 HD13 LEU A 665      42.950  41.430  55.810  1.00  0.00           H
ATOM   1236  CD2 LEU A 665      42.720  44.440  54.080  1.00  0.00           C
ATOM   1237 HD21 LEU A 665      43.330  45.110  53.430  1.00  0.00           H
ATOM   1238 HD22 LEU A 665      42.160  45.050  54.820  1.00  0.00           H
ATOM   1239 HD23 LEU A 665      42.010  44.120  53.280  1.00  0.00           H
ATOM   1240  C   LEU A 665      46.780  45.040  56.130  1.00  0.00           C
ATOM   1241  O   LEU A 665      47.790  44.320  56.290  1.00  0.00           O
ATOM   1242  N   GLY A 666      46.490  46.070  56.890  1.00  0.00           N
ATOM   1243  HN  GLY A 666      45.620  46.430  56.560  1.00  0.00           H
ATOM   1244  CA  GLY A 666      47.140  46.640  58.070  1.00  0.00           C
ATOM   1245  HA1 GLY A 666      47.930  47.330  57.820  1.00  0.00           H
ATOM   1246  HA2 GLY A 666      47.560  45.810  58.610  1.00  0.00           H
ATOM   1247  C   GLY A 666      46.080  47.260  58.870  1.00  0.00           C
ATOM   1248  O   GLY A 666      44.920  47.000  58.760  1.00  0.00           O
ATOM   1249  N   SER A 667      46.420  48.150  59.890  1.00  0.00           N
ATOM   1250  HN  SER A 667      47.390  48.280  60.060  1.00  0.00           H
ATOM   1251  CA  SER A 667      45.350  48.820  60.680  1.00  0.00           C
ATOM   1252  HA  SER A 667      44.430  48.840  60.110  1.00  0.00           H
ATOM   1253  CB  SER A 667      45.090  48.110  62.020  1.00  0.00           C
ATOM   1254  HB1 SER A 667      45.950  47.970  62.710  1.00  0.00           H
ATOM   1255  HB2 SER A 667      44.640  47.120  61.770  1.00  0.00           H
ATOM   1256  OG  SER A 667      44.010  48.760  62.690  1.00  0.00           O
ATOM   1257  HG1 SER A 667      43.160  48.460  62.380  1.00  0.00           H
ATOM   1258  C   SER A 667      45.770  50.330  60.750  1.00  0.00           C
ATOM   1259  O   SER A 667      46.960  50.660  60.950  1.00  0.00           O
ATOM   1260  N   THR A 668      44.730  51.220  60.610  1.00  0.00           N
ATOM   1261  HN  THR A 668      43.820  50.840  60.490  1.00  0.00           H
ATOM   1262  CA  THR A 668      45.060  52.680  60.290  1.00  0.00           C
ATOM   1263  HA  THR A 668      46.070  52.620  59.910  1.00  0.00           H
ATOM   1264  CB  THR A 668      44.170  53.180  59.050  1.00  0.00           C
ATOM   1265  HB  THR A 668      44.190  52.350  58.310  1.00  0.00           H
ATOM   1266  OG1 THR A 668      44.760  54.280  58.490  1.00  0.00           O
ATOM   1267  HG1 THR A 668      44.240  54.440  57.700  1.00  0.00           H
ATOM   1268  CG2 THR A 668      42.730  53.420  59.420  1.00  0.00           C
ATOM   1269 HG21 THR A 668      42.660  54.320  60.080  1.00  0.00           H
ATOM   1270 HG22 THR A 668      42.260  52.510  59.860  1.00  0.00           H
ATOM   1271 HG23 THR A 668      42.190  53.760  58.520  1.00  0.00           H
ATOM   1272  C   THR A 668      45.170  53.660  61.440  1.00  0.00           C
ATOM   1273  O   THR A 668      44.470  53.510  62.420  1.00  0.00           O
ATOM   1274  N   GLY A 669      46.160  54.590  61.320  1.00  0.00           N
ATOM   1275  HN  GLY A 669      46.660  54.670  60.470  1.00  0.00           H
ATOM   1276  CA  GLY A 669      46.580  55.460  62.430  1.00  0.00           C
ATOM   1277  HA1 GLY A 669      47.480  56.010  62.170  1.00  0.00           H
ATOM   1278  HA2 GLY A 669      46.950  54.850  63.240  1.00  0.00           H
ATOM   1279  C   GLY A 669      45.540  56.330  63.160  1.00  0.00           C
ATOM   1280  O   GLY A 669      45.550  56.470  64.370  1.00  0.00           O
ATOM   1281  N   PRO A 670      44.580  56.860  62.410  1.00  0.00           N
ATOM   1282  CD  PRO A 670      44.930  57.460  61.100  1.00  0.00           C
ATOM   1283  HD1 PRO A 670      44.500  56.760  60.340  1.00  0.00           H
ATOM   1284  HD2 PRO A 670      46.030  57.640  60.980  1.00  0.00           H
ATOM   1285  CA  PRO A 670      43.470  57.590  63.060  1.00  0.00           C
ATOM   1286  HA  PRO A 670      43.720  58.260  63.860  1.00  0.00           H
ATOM   1287  CB  PRO A 670      42.880  58.410  61.860  1.00  0.00           C
ATOM   1288  HB1 PRO A 670      42.340  59.320  62.190  1.00  0.00           H
ATOM   1289  HB2 PRO A 670      42.290  57.820  61.140  1.00  0.00           H
ATOM   1290  CG  PRO A 670      44.140  58.760  61.180  1.00  0.00           C
ATOM   1291  HG1 PRO A 670      43.810  59.120  60.180  1.00  0.00           H
ATOM   1292  HG2 PRO A 670      44.690  59.640  61.600  1.00  0.00           H
ATOM   1293  C   PRO A 670      42.430  56.740  63.760  1.00  0.00           C
ATOM   1294  O   PRO A 670      41.780  57.240  64.700  1.00  0.00           O
ATOM   1295  N   VAL A 671      42.170  55.470  63.350  1.00  0.00           N
ATOM   1296  HN  VAL A 671      42.710  55.190  62.560  1.00  0.00           H
ATOM   1297  CA  VAL A 671      41.210  54.660  63.990  1.00  0.00           C
ATOM   1298  HA  VAL A 671      40.260  55.150  64.150  1.00  0.00           H
ATOM   1299  CB  VAL A 671      40.910  53.540  63.140  1.00  0.00           C
ATOM   1300  HB  VAL A 671      41.800  52.920  62.940  1.00  0.00           H
ATOM   1301  CG1 VAL A 671      39.760  52.660  63.710  1.00  0.00           C
ATOM   1302 HG11 VAL A 671      39.560  51.840  63.000  1.00  0.00           H
ATOM   1303 HG12 VAL A 671      38.810  53.240  63.810  1.00  0.00           H
ATOM   1304 HG13 VAL A 671      40.150  52.130  64.610  1.00  0.00           H
ATOM   1305  CG2 VAL A 671      40.270  54.090  61.760  1.00  0.00           C
ATOM   1306 HG21 VAL A 671      40.150  53.220  61.080  1.00  0.00           H
ATOM   1307 HG22 VAL A 671      41.090  54.680  61.300  1.00  0.00           H
ATOM   1308 HG23 VAL A 671      39.330  54.640  61.920  1.00  0.00           H
ATOM   1309  C   VAL A 671      41.810  54.170  65.320  1.00  0.00           C
ATOM   1310  O   VAL A 671      41.150  53.850  66.320  1.00  0.00           O
ATOM   1311  N   LEU A 672      43.170  54.160  65.400  1.00  0.00           N
ATOM   1312  HN  LEU A 672      43.790  54.230  64.630  1.00  0.00           H
ATOM   1313  CA  LEU A 672      43.930  53.900  66.620  1.00  0.00           C
ATOM   1314  HA  LEU A 672      43.520  53.070  67.170  1.00  0.00           H
ATOM   1315  CB  LEU A 672      45.400  53.710  66.060  1.00  0.00           C
ATOM   1316  HB1 LEU A 672      45.570  54.470  65.270  1.00  0.00           H
ATOM   1317  HB2 LEU A 672      45.420  52.690  65.610  1.00  0.00           H
ATOM   1318  CG  LEU A 672      46.530  53.790  67.120  1.00  0.00           C
ATOM   1319  HG  LEU A 672      46.520  54.750  67.680  1.00  0.00           H
ATOM   1320  CD1 LEU A 672      46.640  52.810  68.260  1.00  0.00           C
ATOM   1321 HD11 LEU A 672      46.460  51.810  67.820  1.00  0.00           H
ATOM   1322 HD12 LEU A 672      45.950  53.110  69.080  1.00  0.00           H
ATOM   1323 HD13 LEU A 672      47.590  52.810  68.850  1.00  0.00           H
ATOM   1324  CD2 LEU A 672      47.880  53.860  66.400  1.00  0.00           C
ATOM   1325 HD21 LEU A 672      48.620  54.290  67.110  1.00  0.00           H
ATOM   1326 HD22 LEU A 672      47.670  54.490  65.500  1.00  0.00           H
ATOM   1327 HD23 LEU A 672      48.130  52.830  66.080  1.00  0.00           H
ATOM   1328  C   LEU A 672      43.850  55.050  67.620  1.00  0.00           C
ATOM   1329  O   LEU A 672      43.710  54.830  68.810  1.00  0.00           O
ATOM   1330  N   VAL A 673      43.940  56.360  67.070  1.00  0.00           N
ATOM   1331  HN  VAL A 673      44.110  56.400  66.080  1.00  0.00           H
ATOM   1332  CA  VAL A 673      43.760  57.570  67.840  1.00  0.00           C
ATOM   1333  HA  VAL A 673      44.450  57.580  68.680  1.00  0.00           H
ATOM   1334  CB  VAL A 673      44.150  58.860  66.940  1.00  0.00           C
ATOM   1335  HB  VAL A 673      43.580  58.990  66.000  1.00  0.00           H
ATOM   1336  CG1 VAL A 673      43.770  60.180  67.650  1.00  0.00           C
ATOM   1337 HG11 VAL A 673      44.370  60.200  68.570  1.00  0.00           H
ATOM   1338 HG12 VAL A 673      42.680  60.160  67.890  1.00  0.00           H
ATOM   1339 HG13 VAL A 673      43.950  60.990  66.910  1.00  0.00           H
ATOM   1340  CG2 VAL A 673      45.650  58.830  66.630  1.00  0.00           C
ATOM   1341 HG21 VAL A 673      46.120  59.040  67.620  1.00  0.00           H
ATOM   1342 HG22 VAL A 673      46.080  59.630  66.000  1.00  0.00           H
ATOM   1343 HG23 VAL A 673      46.010  57.880  66.200  1.00  0.00           H
ATOM   1344  C   VAL A 673      42.430  57.670  68.350  1.00  0.00           C
ATOM   1345  O   VAL A 673      42.160  58.000  69.500  1.00  0.00           O
ATOM   1346  N   PHE A 674      41.480  57.230  67.500  1.00  0.00           N
ATOM   1347  HN  PHE A 674      41.660  57.040  66.530  1.00  0.00           H
ATOM   1348  CA  PHE A 674      40.030  57.000  67.870  1.00  0.00           C
ATOM   1349  HA  PHE A 674      39.570  57.910  68.240  1.00  0.00           H
ATOM   1350  CB  PHE A 674      39.230  56.510  66.650  1.00  0.00           C
ATOM   1351  HB1 PHE A 674      39.680  55.580  66.260  1.00  0.00           H
ATOM   1352  HB2 PHE A 674      39.370  57.250  65.830  1.00  0.00           H
ATOM   1353  CG  PHE A 674      37.770  56.220  66.730  1.00  0.00           C
ATOM   1354  CD1 PHE A 674      37.370  55.050  66.060  1.00  0.00           C
ATOM   1355  HD1 PHE A 674      38.060  54.540  65.400  1.00  0.00           H
ATOM   1356  CE1 PHE A 674      36.130  54.520  66.230  1.00  0.00           C
ATOM   1357  HE1 PHE A 674      35.820  53.590  65.790  1.00  0.00           H
ATOM   1358  CZ  PHE A 674      35.250  55.210  67.040  1.00  0.00           C
ATOM   1359  HZ  PHE A 674      34.230  54.860  67.200  1.00  0.00           H
ATOM   1360  CD2 PHE A 674      36.860  56.940  67.580  1.00  0.00           C
ATOM   1361  HD2 PHE A 674      37.240  57.720  68.210  1.00  0.00           H
ATOM   1362  CE2 PHE A 674      35.510  56.420  67.730  1.00  0.00           C
ATOM   1363  HE2 PHE A 674      34.820  56.750  68.490  1.00  0.00           H
ATOM   1364  C   PHE A 674      39.750  56.100  69.010  1.00  0.00           C
ATOM   1365  O   PHE A 674      38.930  56.370  69.860  1.00  0.00           O
ATOM   1366  N   GLU A 675      40.470  54.990  69.080  1.00  0.00           N
ATOM   1367  HN  GLU A 675      41.000  54.640  68.310  1.00  0.00           H
ATOM   1368  CA  GLU A 675      40.310  54.140  70.220  1.00  0.00           C
ATOM   1369  HA  GLU A 675      39.280  53.840  70.280  1.00  0.00           H
ATOM   1370  CB  GLU A 675      41.220  52.880  70.160  1.00  0.00           C
ATOM   1371  HB1 GLU A 675      41.250  52.280  71.100  1.00  0.00           H
ATOM   1372  HB2 GLU A 675      42.250  53.280  70.070  1.00  0.00           H
ATOM   1373  CG  GLU A 675      40.900  51.980  68.950  1.00  0.00           C
ATOM   1374  HG1 GLU A 675      41.890  51.620  68.600  1.00  0.00           H
ATOM   1375  HG2 GLU A 675      40.600  52.640  68.120  1.00  0.00           H
ATOM   1376  CD  GLU A 675      39.890  50.980  69.220  1.00  0.00           C
ATOM   1377  OE1 GLU A 675      38.930  51.250  69.960  1.00  0.00           O
ATOM   1378  OE2 GLU A 675      39.870  49.860  68.600  1.00  0.00           O
ATOM   1379  C   GLU A 675      40.620  54.810  71.560  1.00  0.00           C
ATOM   1380  O   GLU A 675      39.820  54.740  72.520  1.00  0.00           O
ATOM   1381  N   LYS A 676      41.740  55.540  71.600  1.00  0.00           N
ATOM   1382  HN  LYS A 676      42.300  55.560  70.780  1.00  0.00           H
ATOM   1383  CA  LYS A 676      42.100  56.330  72.790  1.00  0.00           C
ATOM   1384  HA  LYS A 676      42.190  55.630  73.610  1.00  0.00           H
ATOM   1385  CB  LYS A 676      43.440  56.960  72.540  1.00  0.00           C
ATOM   1386  HB1 LYS A 676      43.460  57.440  71.530  1.00  0.00           H
ATOM   1387  HB2 LYS A 676      44.190  56.150  72.430  1.00  0.00           H
ATOM   1388  CG  LYS A 676      43.820  58.020  73.540  1.00  0.00           C
ATOM   1389  HG1 LYS A 676      43.940  57.580  74.550  1.00  0.00           H
ATOM   1390  HG2 LYS A 676      43.130  58.880  73.640  1.00  0.00           H
ATOM   1391  CD  LYS A 676      45.280  58.620  73.280  1.00  0.00           C
ATOM   1392  HD1 LYS A 676      45.990  57.780  73.190  1.00  0.00           H
ATOM   1393  HD2 LYS A 676      45.520  59.280  74.140  1.00  0.00           H
ATOM   1394  CE  LYS A 676      45.390  59.430  71.960  1.00  0.00           C
ATOM   1395  HE1 LYS A 676      44.610  60.230  71.930  1.00  0.00           H
ATOM   1396  HE2 LYS A 676      45.270  58.700  71.130  1.00  0.00           H
ATOM   1397  NZ  LYS A 676      46.610  60.160  71.820  1.00  0.00           N
ATOM   1398  HZ1 LYS A 676      46.600  60.860  71.060  1.00  0.00           H
ATOM   1399  HZ2 LYS A 676      47.490  59.630  71.700  1.00  0.00           H
ATOM   1400  HZ3 LYS A 676      46.850  60.610  72.720  1.00  0.00           H
ATOM   1401  C   LYS A 676      41.080  57.370  73.190  1.00  0.00           C
ATOM   1402  O   LYS A 676      40.620  57.490  74.340  1.00  0.00           O
ATOM   1403  N   ILE A 677      40.650  58.230  72.210  1.00  0.00           N
ATOM   1404  HN  ILE A 677      40.970  58.110  71.270  1.00  0.00           H
ATOM   1405  CA  ILE A 677      39.760  59.390  72.480  1.00  0.00           C
ATOM   1406  HA  ILE A 677      40.090  59.890  73.380  1.00  0.00           H
ATOM   1407  CB  ILE A 677      39.590  60.330  71.270  1.00  0.00           C
ATOM   1408  HB  ILE A 677      39.540  59.620  70.410  1.00  0.00           H
ATOM   1409  CG2 ILE A 677      38.390  61.250  71.450  1.00  0.00           C
ATOM   1410 HG21 ILE A 677      38.410  61.950  70.590  1.00  0.00           H
ATOM   1411 HG22 ILE A 677      38.570  61.990  72.240  1.00  0.00           H
ATOM   1412 HG23 ILE A 677      37.390  60.780  71.630  1.00  0.00           H
ATOM   1413  CG1 ILE A 677      40.940  61.200  70.960  1.00  0.00           C
ATOM   1414 HG11 ILE A 677      40.750  61.760  70.020  1.00  0.00           H
ATOM   1415 HG12 ILE A 677      41.760  60.470  70.780  1.00  0.00           H
ATOM   1416  CD  ILE A 677      41.280  62.170  72.050  1.00  0.00           C
ATOM   1417  HD1 ILE A 677      40.440  62.850  72.300  1.00  0.00           H
ATOM   1418  HD2 ILE A 677      42.070  62.860  71.670  1.00  0.00           H
ATOM   1419  HD3 ILE A 677      41.660  61.660  72.960  1.00  0.00           H
ATOM   1420  C   ILE A 677      38.420  58.740  73.000  1.00  0.00           C
ATOM   1421  O   ILE A 677      37.820  59.170  73.910  1.00  0.00           O
ATOM   1422  N   LEU A 678      37.860  57.680  72.370  1.00  0.00           N
ATOM   1423  HN  LEU A 678      38.330  57.320  71.570  1.00  0.00           H
ATOM   1424  CA  LEU A 678      36.630  57.010  72.720  1.00  0.00           C
ATOM   1425  HA  LEU A 678      35.830  57.710  72.870  1.00  0.00           H
ATOM   1426  CB  LEU A 678      36.290  55.880  71.670  1.00  0.00           C
ATOM   1427  HB1 LEU A 678      37.090  55.110  71.620  1.00  0.00           H
ATOM   1428  HB2 LEU A 678      36.260  56.340  70.660  1.00  0.00           H
ATOM   1429  CG  LEU A 678      35.020  54.980  71.940  1.00  0.00           C
ATOM   1430  HG  LEU A 678      35.090  54.430  72.900  1.00  0.00           H
ATOM   1431  CD1 LEU A 678      33.740  55.800  72.080  1.00  0.00           C
ATOM   1432 HD11 LEU A 678      32.870  55.100  72.020  1.00  0.00           H
ATOM   1433 HD12 LEU A 678      33.550  56.430  71.180  1.00  0.00           H
ATOM   1434 HD13 LEU A 678      33.690  56.340  73.050  1.00  0.00           H
ATOM   1435  CD2 LEU A 678      34.820  54.130  70.730  1.00  0.00           C
ATOM   1436 HD21 LEU A 678      33.880  53.580  70.910  1.00  0.00           H
ATOM   1437 HD22 LEU A 678      35.590  53.430  70.350  1.00  0.00           H
ATOM   1438 HD23 LEU A 678      34.820  54.770  69.820  1.00  0.00           H
ATOM   1439  C   LEU A 678      36.740  56.270  74.060  1.00  0.00           C
ATOM   1440  O   LEU A 678      35.850  56.420  74.920  1.00  0.00           O
ATOM   1441  N   TYR A 679      37.890  55.510  74.350  1.00  0.00           N
ATOM   1442  HN  TYR A 679      38.570  55.400  73.620  1.00  0.00           H
ATOM   1443  CA  TYR A 679      38.210  55.040  75.680  1.00  0.00           C
ATOM   1444  HA  TYR A 679      37.390  54.390  75.940  1.00  0.00           H
ATOM   1445  CB  TYR A 679      39.620  54.240  75.730  1.00  0.00           C
ATOM   1446  HB1 TYR A 679      40.360  54.850  75.180  1.00  0.00           H
ATOM   1447  HB2 TYR A 679      39.430  53.280  75.200  1.00  0.00           H
ATOM   1448  CG  TYR A 679      40.140  53.880  77.120  1.00  0.00           C
ATOM   1449  CD1 TYR A 679      41.190  54.620  77.700  1.00  0.00           C
ATOM   1450  HD1 TYR A 679      41.620  55.300  76.990  1.00  0.00           H
ATOM   1451  CE1 TYR A 679      41.710  54.330  79.010  1.00  0.00           C
ATOM   1452  HE1 TYR A 679      42.500  54.850  79.540  1.00  0.00           H
ATOM   1453  CZ  TYR A 679      40.900  53.470  79.820  1.00  0.00           C
ATOM   1454  OH  TYR A 679      41.200  53.240  81.160  1.00  0.00           O
ATOM   1455  HH  TYR A 679      42.040  53.680  81.320  1.00  0.00           H
ATOM   1456  CD2 TYR A 679      39.420  52.990  77.930  1.00  0.00           C
ATOM   1457  HD2 TYR A 679      38.490  52.500  77.660  1.00  0.00           H
ATOM   1458  CE2 TYR A 679      39.740  52.850  79.270  1.00  0.00           C
ATOM   1459  HE2 TYR A 679      39.130  52.150  79.810  1.00  0.00           H
ATOM   1460  C   TYR A 679      38.370  56.150  76.720  1.00  0.00           C
ATOM   1461  O   TYR A 679      37.810  56.050  77.830  1.00  0.00           O
ATOM   1462  N   LYS A 680      39.050  57.260  76.470  1.00  0.00           N
ATOM   1463  HN  LYS A 680      39.570  57.530  75.680  1.00  0.00           H
ATOM   1464  CA  LYS A 680      39.050  58.450  77.390  1.00  0.00           C
ATOM   1465  HA  LYS A 680      39.320  58.040  78.350  1.00  0.00           H
ATOM   1466  CB  LYS A 680      40.170  59.390  76.860  1.00  0.00           C
ATOM   1467  HB1 LYS A 680      40.060  60.330  77.420  1.00  0.00           H
ATOM   1468  HB2 LYS A 680      39.990  59.560  75.780  1.00  0.00           H
ATOM   1469  CG  LYS A 680      41.540  58.800  77.010  1.00  0.00           C
ATOM   1470  HG1 LYS A 680      41.670  58.010  76.250  1.00  0.00           H
ATOM   1471  HG2 LYS A 680      41.470  58.280  77.990  1.00  0.00           H
ATOM   1472  CD  LYS A 680      42.650  59.780  77.070  1.00  0.00           C
ATOM   1473  HD1 LYS A 680      42.410  60.650  77.710  1.00  0.00           H
ATOM   1474  HD2 LYS A 680      42.940  60.110  76.040  1.00  0.00           H
ATOM   1475  CE  LYS A 680      44.000  59.250  77.660  1.00  0.00           C
ATOM   1476  HE1 LYS A 680      44.460  58.550  76.940  1.00  0.00           H
ATOM   1477  HE2 LYS A 680      43.720  58.790  78.630  1.00  0.00           H
ATOM   1478  NZ  LYS A 680      44.950  60.350  77.920  1.00  0.00           N
ATOM   1479  HZ1 LYS A 680      44.680  60.980  78.700  1.00  0.00           H
ATOM   1480  HZ2 LYS A 680      45.140  60.930  77.080  1.00  0.00           H
ATOM   1481  HZ3 LYS A 680      45.910  59.950  77.980  1.00  0.00           H
ATOM   1482  C   LYS A 680      37.740  59.130  77.690  1.00  0.00           C
ATOM   1483  O   LYS A 680      37.410  59.560  78.780  1.00  0.00           O
ATOM   1484  N   PHE A 681      36.850  59.230  76.670  1.00  0.00           N
ATOM   1485  HN  PHE A 681      37.170  59.030  75.740  1.00  0.00           H
ATOM   1486  CA  PHE A 681      35.480  59.600  76.750  1.00  0.00           C
ATOM   1487  HA  PHE A 681      35.460  60.530  77.290  1.00  0.00           H
ATOM   1488  CB  PHE A 681      34.970  59.810  75.310  1.00  0.00           C
ATOM   1489  HB1 PHE A 681      35.210  58.910  74.710  1.00  0.00           H
ATOM   1490  HB2 PHE A 681      35.580  60.640  74.890  1.00  0.00           H
ATOM   1491  CG  PHE A 681      33.440  60.100  75.270  1.00  0.00           C
ATOM   1492  CD1 PHE A 681      32.530  59.080  75.140  1.00  0.00           C
ATOM   1493  HD1 PHE A 681      32.890  58.080  74.920  1.00  0.00           H
ATOM   1494  CE1 PHE A 681      31.220  59.300  75.270  1.00  0.00           C
ATOM   1495  HE1 PHE A 681      30.590  58.430  75.180  1.00  0.00           H
ATOM   1496  CZ  PHE A 681      30.760  60.580  75.530  1.00  0.00           C
ATOM   1497  HZ  PHE A 681      29.710  60.810  75.590  1.00  0.00           H
ATOM   1498  CD2 PHE A 681      32.990  61.430  75.590  1.00  0.00           C
ATOM   1499  HD2 PHE A 681      33.730  62.110  75.970  1.00  0.00           H
ATOM   1500  CE2 PHE A 681      31.650  61.630  75.850  1.00  0.00           C
ATOM   1501  HE2 PHE A 681      31.300  62.600  76.140  1.00  0.00           H
ATOM   1502  C   PHE A 681      34.630  58.600  77.530  1.00  0.00           C
ATOM   1503  O   PHE A 681      33.840  58.990  78.450  1.00  0.00           O
ATOM   1504  N   CYS A 682      34.810  57.250  77.340  1.00  0.00           N
ATOM   1505  HN  CYS A 682      35.460  56.910  76.660  1.00  0.00           H
ATOM   1506  CA  CYS A 682      34.260  56.230  78.120  1.00  0.00           C
ATOM   1507  HA  CYS A 682      33.190  56.310  78.200  1.00  0.00           H
ATOM   1508  CB  CYS A 682      34.570  54.830  77.560  1.00  0.00           C
ATOM   1509  HB1 CYS A 682      34.090  54.060  78.200  1.00  0.00           H
ATOM   1510  HB2 CYS A 682      35.640  54.570  77.410  1.00  0.00           H
ATOM   1511  SG  CYS A 682      33.690  54.750  75.990  1.00  0.00           S
ATOM   1512  HG1 CYS A 682      34.250  55.790  75.400  1.00  0.00           H
ATOM   1513  C   CYS A 682      34.640  56.350  79.500  1.00  0.00           C
ATOM   1514  O   CYS A 682      33.760  56.410  80.380  1.00  0.00           O
ATOM   1515  N   ARG A 683      35.950  56.470  79.780  1.00  0.00           N
ATOM   1516  HN  ARG A 683      36.630  56.400  79.050  1.00  0.00           H
ATOM   1517  CA  ARG A 683      36.550  56.460  81.140  1.00  0.00           C
ATOM   1518  HA  ARG A 683      36.250  55.670  81.810  1.00  0.00           H
ATOM   1519  CB  ARG A 683      38.090  56.750  80.920  1.00  0.00           C
ATOM   1520  HB1 ARG A 683      38.250  57.690  80.350  1.00  0.00           H
ATOM   1521  HB2 ARG A 683      38.620  55.900  80.430  1.00  0.00           H
ATOM   1522  CG  ARG A 683      39.000  56.970  82.180  1.00  0.00           C
ATOM   1523  HG1 ARG A 683      39.130  55.980  82.640  1.00  0.00           H
ATOM   1524  HG2 ARG A 683      38.440  57.600  82.910  1.00  0.00           H
ATOM   1525  CD  ARG A 683      40.380  57.570  81.920  1.00  0.00           C
ATOM   1526  HD1 ARG A 683      40.960  57.030  81.140  1.00  0.00           H
ATOM   1527  HD2 ARG A 683      40.960  57.520  82.870  1.00  0.00           H
ATOM   1528  NE  ARG A 683      40.170  59.030  81.480  1.00  0.00           N
ATOM   1529  HE  ARG A 683      39.320  59.480  81.770  1.00  0.00           H
ATOM   1530  CZ  ARG A 683      40.980  59.810  80.890  1.00  0.00           C
ATOM   1531  NH1 ARG A 683      42.230  59.480  80.640  1.00  0.00           N
ATOM   1532 HH11 ARG A 683      42.540  58.530  80.550  1.00  0.00           H
ATOM   1533 HH12 ARG A 683      42.820  60.230  80.330  1.00  0.00           H
ATOM   1534  NH2 ARG A 683      40.800  61.100  80.760  1.00  0.00           N
ATOM   1535 HH21 ARG A 683      39.850  61.400  80.770  1.00  0.00           H
ATOM   1536 HH22 ARG A 683      41.450  61.630  80.210  1.00  0.00           H
ATOM   1537  C   ARG A 683      35.910  57.690  81.850  1.00  0.00           C
ATOM   1538  O   ARG A 683      35.600  57.560  83.060  1.00  0.00           O
ATOM   1539  N   ASP A 684      35.790  58.880  81.260  1.00  0.00           N
ATOM   1540  HN  ASP A 684      36.000  59.040  80.300  1.00  0.00           H
ATOM   1541  CA  ASP A 684      35.330  60.040  82.010  1.00  0.00           C
ATOM   1542  HA  ASP A 684      35.640  59.970  83.040  1.00  0.00           H
ATOM   1543  CB  ASP A 684      36.040  61.400  81.530  1.00  0.00           C
ATOM   1544  HB1 ASP A 684      35.630  62.260  82.110  1.00  0.00           H
ATOM   1545  HB2 ASP A 684      35.890  61.570  80.450  1.00  0.00           H
ATOM   1546  CG  ASP A 684      37.580  61.190  81.590  1.00  0.00           C
ATOM   1547  OD1 ASP A 684      38.040  60.440  82.490  1.00  0.00           O
ATOM   1548  OD2 ASP A 684      38.330  61.890  80.850  1.00  0.00           O
ATOM   1549  C   ASP A 684      33.780  60.260  82.040  1.00  0.00           C
ATOM   1550  O   ASP A 684      33.320  60.860  82.990  1.00  0.00           O
ATOM   1551  N   TYR A 685      33.060  59.630  81.120  1.00  0.00           N
ATOM   1552  HN  TYR A 685      33.370  59.180  80.280  1.00  0.00           H
ATOM   1553  CA  TYR A 685      31.640  59.810  81.120  1.00  0.00           C
ATOM   1554  HA  TYR A 685      31.460  60.550  81.890  1.00  0.00           H
ATOM   1555  CB  TYR A 685      31.090  60.300  79.740  1.00  0.00           C
ATOM   1556  HB1 TYR A 685      29.990  60.220  79.810  1.00  0.00           H
ATOM   1557  HB2 TYR A 685      31.550  59.680  78.940  1.00  0.00           H
ATOM   1558  CG  TYR A 685      31.450  61.810  79.530  1.00  0.00           C
ATOM   1559  CD1 TYR A 685      30.550  62.900  79.490  1.00  0.00           C
ATOM   1560  HD1 TYR A 685      29.550  62.700  79.850  1.00  0.00           H
ATOM   1561  CE1 TYR A 685      30.890  64.180  79.140  1.00  0.00           C
ATOM   1562  HE1 TYR A 685      30.090  64.900  79.150  1.00  0.00           H
ATOM   1563  CZ  TYR A 685      32.230  64.450  78.770  1.00  0.00           C
ATOM   1564  OH  TYR A 685      32.760  65.750  78.500  1.00  0.00           O
ATOM   1565  HH  TYR A 685      33.460  65.800  77.830  1.00  0.00           H
ATOM   1566  CD2 TYR A 685      32.750  62.080  79.100  1.00  0.00           C
ATOM   1567  HD2 TYR A 685      33.470  61.310  78.860  1.00  0.00           H
ATOM   1568  CE2 TYR A 685      33.120  63.380  78.720  1.00  0.00           C
ATOM   1569  HE2 TYR A 685      34.120  63.540  78.360  1.00  0.00           H
ATOM   1570  C   TYR A 685      30.950  58.540  81.620  1.00  0.00           C
ATOM   1571  O   TYR A 685      29.700  58.510  81.610  1.00  0.00           O
ATOM   1572  N   GLN A 686      31.720  57.490  82.020  1.00  0.00           N
ATOM   1573  HN  GLN A 686      32.710  57.500  82.030  1.00  0.00           H
ATOM   1574  CA  GLN A 686      31.180  56.370  82.730  1.00  0.00           C
ATOM   1575  HA  GLN A 686      32.030  55.830  83.120  1.00  0.00           H
ATOM   1576  CB  GLN A 686      30.330  56.660  83.930  1.00  0.00           C
ATOM   1577  HB1 GLN A 686      29.990  55.790  84.530  1.00  0.00           H
ATOM   1578  HB2 GLN A 686      29.400  57.260  83.810  1.00  0.00           H
ATOM   1579  CG  GLN A 686      31.170  57.410  84.970  1.00  0.00           C
ATOM   1580  HG1 GLN A 686      31.640  58.320  84.560  1.00  0.00           H
ATOM   1581  HG2 GLN A 686      31.960  56.680  85.260  1.00  0.00           H
ATOM   1582  CD  GLN A 686      30.500  57.850  86.240  1.00  0.00           C
ATOM   1583  OE1 GLN A 686      30.420  59.050  86.370  1.00  0.00           O
ATOM   1584  NE2 GLN A 686      30.130  56.880  87.160  1.00  0.00           N
ATOM   1585 HE21 GLN A 686      29.840  57.190  88.060  1.00  0.00           H
ATOM   1586 HE22 GLN A 686      30.340  55.930  86.950  1.00  0.00           H
ATOM   1587  C   GLN A 686      30.540  55.280  81.890  1.00  0.00           C
ATOM   1588  O   GLN A 686      29.850  54.410  82.370  1.00  0.00           O
ATOM   1589  N   LEU A 687      30.880  55.230  80.620  1.00  0.00           N
ATOM   1590  HN  LEU A 687      31.490  55.960  80.320  1.00  0.00           H
ATOM   1591  CA  LEU A 687      30.440  54.370  79.540  1.00  0.00           C
ATOM   1592  HA  LEU A 687      29.580  53.910  80.020  1.00  0.00           H
ATOM   1593  CB  LEU A 687      30.010  55.170  78.200  1.00  0.00           C
ATOM   1594  HB1 LEU A 687      29.620  54.440  77.470  1.00  0.00           H
ATOM   1595  HB2 LEU A 687      30.950  55.570  77.770  1.00  0.00           H
ATOM   1596  CG  LEU A 687      28.970  56.230  78.560  1.00  0.00           C
ATOM   1597  HG  LEU A 687      29.260  56.760  79.490  1.00  0.00           H
ATOM   1598  CD1 LEU A 687      28.920  57.440  77.610  1.00  0.00           C
ATOM   1599 HD11 LEU A 687      29.950  57.820  77.450  1.00  0.00           H
ATOM   1600 HD12 LEU A 687      28.340  58.280  78.050  1.00  0.00           H
ATOM   1601 HD13 LEU A 687      28.340  57.170  76.700  1.00  0.00           H
ATOM   1602  CD2 LEU A 687      27.640  55.760  78.930  1.00  0.00           C
ATOM   1603 HD21 LEU A 687      27.580  55.050  79.790  1.00  0.00           H
ATOM   1604 HD22 LEU A 687      27.050  55.380  78.070  1.00  0.00           H
ATOM   1605 HD23 LEU A 687      26.980  56.540  79.360  1.00  0.00           H
ATOM   1606  C   LEU A 687      31.490  53.290  79.410  1.00  0.00           C
ATOM   1607  O   LEU A 687      32.610  53.340  79.810  1.00  0.00           O
ATOM   1608  N   SER A 688      31.010  52.110  78.820  1.00  0.00           N
ATOM   1609  HN  SER A 688      30.050  51.960  78.600  1.00  0.00           H
ATOM   1610  CA  SER A 688      31.910  50.950  78.690  1.00  0.00           C
ATOM   1611  HA  SER A 688      32.710  51.120  79.400  1.00  0.00           H
ATOM   1612  CB  SER A 688      31.260  49.650  79.240  1.00  0.00           C
ATOM   1613  HB1 SER A 688      30.830  49.840  80.250  1.00  0.00           H
ATOM   1614  HB2 SER A 688      31.910  48.770  79.340  1.00  0.00           H
ATOM   1615  OG  SER A 688      30.040  49.280  78.610  1.00  0.00           O
ATOM   1616  HG1 SER A 688      29.680  48.670  79.260  1.00  0.00           H
ATOM   1617  C   SER A 688      32.450  50.810  77.260  1.00  0.00           C
ATOM   1618  O   SER A 688      31.740  50.600  76.270  1.00  0.00           O
ATOM   1619  N   TYR A 689      33.810  51.040  77.240  1.00  0.00           N
ATOM   1620  HN  TYR A 689      34.320  51.120  78.090  1.00  0.00           H
ATOM   1621  CA  TYR A 689      34.720  51.130  76.070  1.00  0.00           C
ATOM   1622  HA  TYR A 689      34.410  52.030  75.580  1.00  0.00           H
ATOM   1623  CB  TYR A 689      36.150  51.510  76.450  1.00  0.00           C
ATOM   1624  HB1 TYR A 689      36.330  50.820  77.300  1.00  0.00           H
ATOM   1625  HB2 TYR A 689      36.230  52.540  76.860  1.00  0.00           H
ATOM   1626  CG  TYR A 689      37.150  51.340  75.380  1.00  0.00           C
ATOM   1627  CD1 TYR A 689      36.900  51.960  74.130  1.00  0.00           C
ATOM   1628  HD1 TYR A 689      35.920  52.410  73.990  1.00  0.00           H
ATOM   1629  CE1 TYR A 689      37.750  51.720  73.040  1.00  0.00           C
ATOM   1630  HE1 TYR A 689      37.510  52.020  72.030  1.00  0.00           H
ATOM   1631  CZ  TYR A 689      38.910  50.930  73.260  1.00  0.00           C
ATOM   1632  OH  TYR A 689      39.670  50.420  72.210  1.00  0.00           O
ATOM   1633  HH  TYR A 689      39.260  50.720  71.390  1.00  0.00           H
ATOM   1634  CD2 TYR A 689      38.360  50.650  75.560  1.00  0.00           C
ATOM   1635  HD2 TYR A 689      38.590  50.170  76.500  1.00  0.00           H
ATOM   1636  CE2 TYR A 689      39.260  50.430  74.490  1.00  0.00           C
ATOM   1637  HE2 TYR A 689      40.110  49.760  74.500  1.00  0.00           H
ATOM   1638  C   TYR A 689      34.550  50.030  74.960  1.00  0.00           C
ATOM   1639  O   TYR A 689      34.130  50.330  73.820  1.00  0.00           O
ATOM   1640  N   LEU A 690      34.730  48.740  75.260  1.00  0.00           N
ATOM   1641  HN  LEU A 690      34.940  48.420  76.180  1.00  0.00           H
ATOM   1642  CA  LEU A 690      34.650  47.640  74.240  1.00  0.00           C
ATOM   1643  HA  LEU A 690      34.990  48.270  73.430  1.00  0.00           H
ATOM   1644  CB  LEU A 690      35.520  46.390  74.440  1.00  0.00           C
ATOM   1645  HB1 LEU A 690      35.270  45.590  73.710  1.00  0.00           H
ATOM   1646  HB2 LEU A 690      35.200  45.840  75.360  1.00  0.00           H
ATOM   1647  CG  LEU A 690      36.970  46.580  74.410  1.00  0.00           C
ATOM   1648  HG  LEU A 690      37.290  47.110  75.330  1.00  0.00           H
ATOM   1649  CD1 LEU A 690      37.690  45.200  74.330  1.00  0.00           C
ATOM   1650 HD11 LEU A 690      38.770  45.270  74.560  1.00  0.00           H
ATOM   1651 HD12 LEU A 690      37.700  44.770  73.310  1.00  0.00           H
ATOM   1652 HD13 LEU A 690      37.250  44.460  75.030  1.00  0.00           H
ATOM   1653  CD2 LEU A 690      37.450  47.450  73.270  1.00  0.00           C
ATOM   1654 HD21 LEU A 690      38.560  47.380  73.310  1.00  0.00           H
ATOM   1655 HD22 LEU A 690      37.120  48.500  73.310  1.00  0.00           H
ATOM   1656 HD23 LEU A 690      37.140  47.030  72.280  1.00  0.00           H
ATOM   1657  C   LEU A 690      33.240  47.170  73.980  1.00  0.00           C
ATOM   1658  O   LEU A 690      33.010  46.240  73.230  1.00  0.00           O
ATOM   1659  N   SER A 691      32.260  47.840  74.540  1.00  0.00           N
ATOM   1660  HN  SER A 691      32.430  48.630  75.110  1.00  0.00           H
ATOM   1661  CA  SER A 691      30.810  47.580  74.400  1.00  0.00           C
ATOM   1662  HA  SER A 691      30.830  46.630  73.880  1.00  0.00           H
ATOM   1663  CB  SER A 691      29.920  47.210  75.560  1.00  0.00           C
ATOM   1664  HB1 SER A 691      30.060  47.980  76.350  1.00  0.00           H
ATOM   1665  HB2 SER A 691      30.270  46.300  76.110  1.00  0.00           H
ATOM   1666  OG  SER A 691      28.570  46.920  75.230  1.00  0.00           O
ATOM   1667  HG1 SER A 691      28.560  45.990  75.030  1.00  0.00           H
ATOM   1668  C   SER A 691      30.240  48.710  73.500  1.00  0.00           C
ATOM   1669  O   SER A 691      29.700  48.430  72.450  1.00  0.00           O
ATOM   1670  N   LEU A 692      30.430  50.020  73.800  1.00  0.00           N
ATOM   1671  HN  LEU A 692      30.930  50.210  74.650  1.00  0.00           H
ATOM   1672  CA  LEU A 692      30.060  51.140  73.020  1.00  0.00           C
ATOM   1673  HA  LEU A 692      28.990  51.060  72.860  1.00  0.00           H
ATOM   1674  CB  LEU A 692      30.340  52.410  73.890  1.00  0.00           C
ATOM   1675  HB1 LEU A 692      31.380  52.390  74.280  1.00  0.00           H
ATOM   1676  HB2 LEU A 692      29.640  52.360  74.760  1.00  0.00           H
ATOM   1677  CG  LEU A 692      29.950  53.800  73.250  1.00  0.00           C
ATOM   1678  HG  LEU A 692      30.620  53.990  72.370  1.00  0.00           H
ATOM   1679  CD1 LEU A 692      28.600  53.800  72.530  1.00  0.00           C
ATOM   1680 HD11 LEU A 692      28.000  53.300  73.320  1.00  0.00           H
ATOM   1681 HD12 LEU A 692      28.510  53.200  71.610  1.00  0.00           H
ATOM   1682 HD13 LEU A 692      28.360  54.880  72.370  1.00  0.00           H
ATOM   1683  CD2 LEU A 692      30.140  54.810  74.270  1.00  0.00           C
ATOM   1684 HD21 LEU A 692      29.400  54.680  75.100  1.00  0.00           H
ATOM   1685 HD22 LEU A 692      29.860  55.820  73.910  1.00  0.00           H
ATOM   1686 HD23 LEU A 692      31.200  54.810  74.570  1.00  0.00           H
ATOM   1687  C   LEU A 692      30.630  51.270  71.700  1.00  0.00           C
ATOM   1688  O   LEU A 692      30.100  51.660  70.670  1.00  0.00           O
ATOM   1689  N   ARG A 693      31.900  50.800  71.550  1.00  0.00           N
ATOM   1690  HN  ARG A 693      32.300  50.420  72.380  1.00  0.00           H
ATOM   1691  CA  ARG A 693      32.750  50.520  70.340  1.00  0.00           C
ATOM   1692  HA  ARG A 693      32.830  51.470  69.830  1.00  0.00           H
ATOM   1693  CB  ARG A 693      34.200  50.130  70.750  1.00  0.00           C
ATOM   1694  HB1 ARG A 693      34.060  49.430  71.600  1.00  0.00           H
ATOM   1695  HB2 ARG A 693      34.640  51.090  71.110  1.00  0.00           H
ATOM   1696  CG  ARG A 693      35.080  49.530  69.590  1.00  0.00           C
ATOM   1697  HG1 ARG A 693      35.190  50.330  68.830  1.00  0.00           H
ATOM   1698  HG2 ARG A 693      34.670  48.680  69.020  1.00  0.00           H
ATOM   1699  CD  ARG A 693      36.340  48.930  70.210  1.00  0.00           C
ATOM   1700  HD1 ARG A 693      36.150  48.010  70.790  1.00  0.00           H
ATOM   1701  HD2 ARG A 693      36.770  49.640  70.960  1.00  0.00           H
ATOM   1702  NE  ARG A 693      37.340  48.740  69.180  1.00  0.00           N
ATOM   1703  HE  ARG A 693      38.080  49.400  69.070  1.00  0.00           H
ATOM   1704  CZ  ARG A 693      37.420  47.650  68.510  1.00  0.00           C
ATOM   1705  NH1 ARG A 693      36.650  46.570  68.590  1.00  0.00           N
ATOM   1706 HH11 ARG A 693      37.030  45.770  68.140  1.00  0.00           H
ATOM   1707 HH12 ARG A 693      35.800  46.430  69.120  1.00  0.00           H
ATOM   1708  NH2 ARG A 693      38.450  47.550  67.700  1.00  0.00           N
ATOM   1709 HH21 ARG A 693      39.110  48.300  67.720  1.00  0.00           H
ATOM   1710 HH22 ARG A 693      38.740  46.630  67.400  1.00  0.00           H
ATOM   1711  C   ARG A 693      32.110  49.530  69.330  1.00  0.00           C
ATOM   1712  O   ARG A 693      32.180  49.710  68.130  1.00  0.00           O
ATOM   1713  N   THR A 694      31.480  48.440  69.810  1.00  0.00           N
ATOM   1714  HN  THR A 694      31.590  48.180  70.770  1.00  0.00           H
ATOM   1715  CA  THR A 694      30.850  47.440  68.970  1.00  0.00           C
ATOM   1716  HA  THR A 694      31.610  47.180  68.240  1.00  0.00           H
ATOM   1717  CB  THR A 694      30.340  46.180  69.690  1.00  0.00           C
ATOM   1718  HB  THR A 694      29.560  46.470  70.420  1.00  0.00           H
ATOM   1719  OG1 THR A 694      31.400  45.730  70.540  1.00  0.00           O
ATOM   1720  HG1 THR A 694      31.160  44.850  70.800  1.00  0.00           H
ATOM   1721  CG2 THR A 694      30.070  45.080  68.690  1.00  0.00           C
ATOM   1722 HG21 THR A 694      29.120  45.200  68.140  1.00  0.00           H
ATOM   1723 HG22 THR A 694      29.930  44.120  69.250  1.00  0.00           H
ATOM   1724 HG23 THR A 694      30.820  45.020  67.870  1.00  0.00           H
ATOM   1725  C   THR A 694      29.650  48.020  68.370  1.00  0.00           C
ATOM   1726  O   THR A 694      29.360  47.740  67.230  1.00  0.00           O
ATOM   1727  N   SER A 695      28.920  48.900  69.090  1.00  0.00           N
ATOM   1728  HN  SER A 695      29.180  49.180  70.010  1.00  0.00           H
ATOM   1729  CA  SER A 695      27.700  49.620  68.550  1.00  0.00           C
ATOM   1730  HA  SER A 695      27.130  48.800  68.140  1.00  0.00           H
ATOM   1731  CB  SER A 695      26.890  50.400  69.620  1.00  0.00           C
ATOM   1732  HB1 SER A 695      25.930  50.810  69.230  1.00  0.00           H
ATOM   1733  HB2 SER A 695      27.490  51.250  70.010  1.00  0.00           H
ATOM   1734  OG  SER A 695      26.570  49.450  70.590  1.00  0.00           O
ATOM   1735  HG1 SER A 695      25.890  49.760  71.200  1.00  0.00           H
ATOM   1736  C   SER A 695      28.160  50.490  67.450  1.00  0.00           C
ATOM   1737  O   SER A 695      27.520  50.440  66.410  1.00  0.00           O
ATOM   1738  N   ILE A 696      29.260  51.210  67.560  1.00  0.00           N
ATOM   1739  HN  ILE A 696      29.740  51.270  68.430  1.00  0.00           H
ATOM   1740  CA  ILE A 696      29.720  52.160  66.550  1.00  0.00           C
ATOM   1741  HA  ILE A 696      28.800  52.660  66.280  1.00  0.00           H
ATOM   1742  CB  ILE A 696      30.790  53.030  67.180  1.00  0.00           C
ATOM   1743  HB  ILE A 696      31.480  52.270  67.600  1.00  0.00           H
ATOM   1744  CG2 ILE A 696      31.350  54.060  66.160  1.00  0.00           C
ATOM   1745 HG21 ILE A 696      31.890  54.900  66.650  1.00  0.00           H
ATOM   1746 HG22 ILE A 696      30.460  54.510  65.680  1.00  0.00           H
ATOM   1747 HG23 ILE A 696      32.060  53.680  65.400  1.00  0.00           H
ATOM   1748  CG1 ILE A 696      30.200  53.860  68.310  1.00  0.00           C
ATOM   1749 HG11 ILE A 696      29.520  53.240  68.920  1.00  0.00           H
ATOM   1750 HG12 ILE A 696      29.530  54.640  67.890  1.00  0.00           H
ATOM   1751  CD  ILE A 696      31.190  54.620  69.200  1.00  0.00           C
ATOM   1752  HD1 ILE A 696      30.690  55.260  69.960  1.00  0.00           H
ATOM   1753  HD2 ILE A 696      31.900  55.270  68.650  1.00  0.00           H
ATOM   1754  HD3 ILE A 696      31.740  53.830  69.760  1.00  0.00           H
ATOM   1755  C   ILE A 696      30.250  51.440  65.260  1.00  0.00           C
ATOM   1756  O   ILE A 696      30.030  51.850  64.110  1.00  0.00           O
ATOM   1757  N   GLY A 697      30.940  50.260  65.440  1.00  0.00           N
ATOM   1758  HN  GLY A 697      31.090  49.960  66.380  1.00  0.00           H
ATOM   1759  CA  GLY A 697      31.570  49.470  64.410  1.00  0.00           C
ATOM   1760  HA1 GLY A 697      32.180  48.730  64.910  1.00  0.00           H
ATOM   1761  HA2 GLY A 697      31.970  50.160  63.690  1.00  0.00           H
ATOM   1762  C   GLY A 697      30.540  48.720  63.620  1.00  0.00           C
ATOM   1763  O   GLY A 697      30.640  48.630  62.390  1.00  0.00           O
ATOM   1764  N   LEU A 698      29.430  48.190  64.290  1.00  0.00           N
ATOM   1765  HN  LEU A 698      29.360  48.170  65.290  1.00  0.00           H
ATOM   1766  CA  LEU A 698      28.290  47.700  63.590  1.00  0.00           C
ATOM   1767  HA  LEU A 698      28.660  47.020  62.830  1.00  0.00           H
ATOM   1768  CB  LEU A 698      27.290  46.950  64.420  1.00  0.00           C
ATOM   1769  HB1 LEU A 698      26.330  46.690  63.910  1.00  0.00           H
ATOM   1770  HB2 LEU A 698      27.030  47.470  65.360  1.00  0.00           H
ATOM   1771  CG  LEU A 698      27.710  45.560  64.880  1.00  0.00           C
ATOM   1772  HG  LEU A 698      28.680  45.690  65.400  1.00  0.00           H
ATOM   1773  CD1 LEU A 698      26.790  44.950  66.030  1.00  0.00           C
ATOM   1774 HD11 LEU A 698      27.140  43.930  66.340  1.00  0.00           H
ATOM   1775 HD12 LEU A 698      25.810  44.850  65.530  1.00  0.00           H
ATOM   1776 HD13 LEU A 698      26.700  45.650  66.890  1.00  0.00           H
ATOM   1777  CD2 LEU A 698      27.880  44.430  63.850  1.00  0.00           C
ATOM   1778 HD21 LEU A 698      26.900  44.030  63.540  1.00  0.00           H
ATOM   1779 HD22 LEU A 698      28.540  43.760  64.420  1.00  0.00           H
ATOM   1780 HD23 LEU A 698      28.400  44.700  62.900  1.00  0.00           H
ATOM   1781  C   LEU A 698      27.590  48.770  62.750  1.00  0.00           C
ATOM   1782  O   LEU A 698      27.140  48.430  61.690  1.00  0.00           O
ATOM   1783  N   TRP A 699      27.380  49.990  63.320  1.00  0.00           N
ATOM   1784  HN  TRP A 699      27.680  50.220  64.240  1.00  0.00           H
ATOM   1785  CA  TRP A 699      26.910  51.060  62.400  1.00  0.00           C
ATOM   1786  HA  TRP A 699      25.960  50.790  61.960  1.00  0.00           H
ATOM   1787  CB  TRP A 699      26.860  52.400  63.160  1.00  0.00           C
ATOM   1788  HB1 TRP A 699      26.980  53.300  62.530  1.00  0.00           H
ATOM   1789  HB2 TRP A 699      27.630  52.270  63.940  1.00  0.00           H
ATOM   1790  CG  TRP A 699      25.700  52.710  63.990  1.00  0.00           C
ATOM   1791  CD1 TRP A 699      25.660  52.720  65.380  1.00  0.00           C
ATOM   1792  HD1 TRP A 699      26.540  52.750  65.990  1.00  0.00           H
ATOM   1793  NE1 TRP A 699      24.370  52.730  65.830  1.00  0.00           N
ATOM   1794  HE1 TRP A 699      24.020  52.900  66.720  1.00  0.00           H
ATOM   1795  CE2 TRP A 699      23.540  52.860  64.690  1.00  0.00           C
ATOM   1796  CD2 TRP A 699      24.350  52.740  63.570  1.00  0.00           C
ATOM   1797  CE3 TRP A 699      23.780  52.710  62.260  1.00  0.00           C
ATOM   1798  HE3 TRP A 699      24.450  52.640  61.420  1.00  0.00           H
ATOM   1799  CZ3 TRP A 699      22.460  52.940  62.220  1.00  0.00           C
ATOM   1800  HZ3 TRP A 699      22.060  52.890  61.210  1.00  0.00           H
ATOM   1801  CZ2 TRP A 699      22.160  52.980  64.610  1.00  0.00           C
ATOM   1802  HZ2 TRP A 699      21.630  53.150  65.540  1.00  0.00           H
ATOM   1803  CH2 TRP A 699      21.660  53.090  63.330  1.00  0.00           C
ATOM   1804  HH2 TRP A 699      20.620  53.370  63.240  1.00  0.00           H
ATOM   1805  C   TRP A 699      27.900  51.370  61.270  1.00  0.00           C
ATOM   1806  O   TRP A 699      27.500  51.570  60.170  1.00  0.00           O
ATOM   1807  N   THR A 700      29.190  51.440  61.480  1.00  0.00           N
ATOM   1808  HN  THR A 700      29.440  51.430  62.440  1.00  0.00           H
ATOM   1809  CA  THR A 700      30.200  51.570  60.390  1.00  0.00           C
ATOM   1810  HA  THR A 700      30.050  52.540  59.950  1.00  0.00           H
ATOM   1811  CB  THR A 700      31.590  51.660  61.030  1.00  0.00           C
ATOM   1812  HB  THR A 700      31.860  50.700  61.520  1.00  0.00           H
ATOM   1813  OG1 THR A 700      31.600  52.800  61.860  1.00  0.00           O
ATOM   1814  HG1 THR A 700      31.190  52.540  62.690  1.00  0.00           H
ATOM   1815  CG2 THR A 700      32.650  51.740  59.890  1.00  0.00           C
ATOM   1816 HG21 THR A 700      33.680  52.000  60.220  1.00  0.00           H
ATOM   1817 HG22 THR A 700      32.500  52.610  59.230  1.00  0.00           H
ATOM   1818 HG23 THR A 700      32.620  50.830  59.260  1.00  0.00           H
ATOM   1819  C   THR A 700      30.130  50.550  59.330  1.00  0.00           C
ATOM   1820  O   THR A 700      30.300  50.760  58.100  1.00  0.00           O
ATOM   1821  N   SER A 701      29.910  49.310  59.870  1.00  0.00           N
ATOM   1822  HN  SER A 701      29.780  49.230  60.860  1.00  0.00           H
ATOM   1823  CA  SER A 701      29.770  48.080  59.100  1.00  0.00           C
ATOM   1824  HA  SER A 701      30.680  48.020  58.520  1.00  0.00           H
ATOM   1825  CB  SER A 701      29.560  46.740  59.830  1.00  0.00           C
ATOM   1826  HB1 SER A 701      28.570  46.660  60.330  1.00  0.00           H
ATOM   1827  HB2 SER A 701      30.400  46.600  60.540  1.00  0.00           H
ATOM   1828  OG  SER A 701      29.420  45.580  59.000  1.00  0.00           O
ATOM   1829  HG1 SER A 701      30.270  45.330  58.610  1.00  0.00           H
ATOM   1830  C   SER A 701      28.610  48.240  58.110  1.00  0.00           C
ATOM   1831  O   SER A 701      28.730  48.220  56.850  1.00  0.00           O
ATOM   1832  N   PHE A 702      27.450  48.670  58.650  1.00  0.00           N
ATOM   1833  HN  PHE A 702      27.310  48.690  59.640  1.00  0.00           H
ATOM   1834  CA  PHE A 702      26.220  49.050  57.930  1.00  0.00           C
ATOM   1835  HA  PHE A 702      25.940  48.180  57.360  1.00  0.00           H
ATOM   1836  CB  PHE A 702      25.180  49.330  59.060  1.00  0.00           C
ATOM   1837  HB1 PHE A 702      25.540  50.180  59.680  1.00  0.00           H
ATOM   1838  HB2 PHE A 702      25.010  48.440  59.700  1.00  0.00           H
ATOM   1839  CG  PHE A 702      23.860  49.990  58.620  1.00  0.00           C
ATOM   1840  CD1 PHE A 702      23.760  51.410  58.500  1.00  0.00           C
ATOM   1841  HD1 PHE A 702      24.630  51.990  58.730  1.00  0.00           H
ATOM   1842  CE1 PHE A 702      22.510  52.000  58.160  1.00  0.00           C
ATOM   1843  HE1 PHE A 702      22.350  53.070  58.090  1.00  0.00           H
ATOM   1844  CZ  PHE A 702      21.440  51.160  57.900  1.00  0.00           C
ATOM   1845  HZ  PHE A 702      20.450  51.610  57.860  1.00  0.00           H
ATOM   1846  CD2 PHE A 702      22.750  49.170  58.290  1.00  0.00           C
ATOM   1847  HD2 PHE A 702      22.820  48.090  58.340  1.00  0.00           H
ATOM   1848  CE2 PHE A 702      21.510  49.820  57.870  1.00  0.00           C
ATOM   1849  HE2 PHE A 702      20.620  49.220  57.850  1.00  0.00           H
ATOM   1850  C   PHE A 702      26.420  50.210  57.060  1.00  0.00           C
ATOM   1851  O   PHE A 702      26.020  50.130  55.880  1.00  0.00           O
ATOM   1852  N   LEU A 703      27.120  51.300  57.440  1.00  0.00           N
ATOM   1853  HN  LEU A 703      27.330  51.410  58.410  1.00  0.00           H
ATOM   1854  CA  LEU A 703      27.340  52.400  56.560  1.00  0.00           C
ATOM   1855  HA  LEU A 703      26.400  52.700  56.110  1.00  0.00           H
ATOM   1856  CB  LEU A 703      27.880  53.650  57.280  1.00  0.00           C
ATOM   1857  HB1 LEU A 703      28.340  54.340  56.540  1.00  0.00           H
ATOM   1858  HB2 LEU A 703      28.780  53.400  57.880  1.00  0.00           H
ATOM   1859  CG  LEU A 703      26.910  54.340  58.250  1.00  0.00           C
ATOM   1860  HG  LEU A 703      26.300  53.560  58.760  1.00  0.00           H
ATOM   1861  CD1 LEU A 703      27.500  55.190  59.420  1.00  0.00           C
ATOM   1862 HD11 LEU A 703      28.250  54.510  59.890  1.00  0.00           H
ATOM   1863 HD12 LEU A 703      26.670  55.390  60.130  1.00  0.00           H
ATOM   1864 HD13 LEU A 703      27.940  56.150  59.080  1.00  0.00           H
ATOM   1865  CD2 LEU A 703      25.870  55.090  57.370  1.00  0.00           C
ATOM   1866 HD21 LEU A 703      25.230  55.700  58.040  1.00  0.00           H
ATOM   1867 HD22 LEU A 703      25.430  54.390  56.640  1.00  0.00           H
ATOM   1868 HD23 LEU A 703      26.330  55.860  56.720  1.00  0.00           H
ATOM   1869  C   LEU A 703      28.240  51.980  55.390  1.00  0.00           C
ATOM   1870  O   LEU A 703      27.880  52.300  54.250  1.00  0.00           O
ATOM   1871  N   CYS A 704      29.300  51.160  55.570  1.00  0.00           N
ATOM   1872  HN  CYS A 704      29.690  50.920  56.460  1.00  0.00           H
ATOM   1873  CA  CYS A 704      29.930  50.490  54.380  1.00  0.00           C
ATOM   1874  HA  CYS A 704      30.250  51.330  53.780  1.00  0.00           H
ATOM   1875  CB  CYS A 704      31.230  49.780  54.740  1.00  0.00           C
ATOM   1876  HB1 CYS A 704      31.650  49.440  53.760  1.00  0.00           H
ATOM   1877  HB2 CYS A 704      30.830  48.920  55.320  1.00  0.00           H
ATOM   1878  SG  CYS A 704      32.530  50.820  55.640  1.00  0.00           S
ATOM   1879  HG1 CYS A 704      31.880  50.780  56.790  1.00  0.00           H
ATOM   1880  C   CYS A 704      28.990  49.650  53.520  1.00  0.00           C
ATOM   1881  O   CYS A 704      29.040  49.650  52.300  1.00  0.00           O
ATOM   1882  N   ILE A 705      28.110  48.860  54.150  1.00  0.00           N
ATOM   1883  HN  ILE A 705      28.070  48.770  55.130  1.00  0.00           H
ATOM   1884  CA  ILE A 705      27.130  48.080  53.340  1.00  0.00           C
ATOM   1885  HA  ILE A 705      27.600  47.420  52.630  1.00  0.00           H
ATOM   1886  CB  ILE A 705      26.290  47.220  54.290  1.00  0.00           C
ATOM   1887  HB  ILE A 705      25.880  47.690  55.220  1.00  0.00           H
ATOM   1888  CG2 ILE A 705      25.090  46.650  53.520  1.00  0.00           C
ATOM   1889 HG21 ILE A 705      25.400  46.330  52.510  1.00  0.00           H
ATOM   1890 HG22 ILE A 705      24.230  47.350  53.560  1.00  0.00           H
ATOM   1891 HG23 ILE A 705      24.710  45.850  54.200  1.00  0.00           H
ATOM   1892  CG1 ILE A 705      27.210  46.060  54.770  1.00  0.00           C
ATOM   1893 HG11 ILE A 705      28.240  46.470  54.870  1.00  0.00           H
ATOM   1894 HG12 ILE A 705      27.170  45.330  53.940  1.00  0.00           H
ATOM   1895  CD  ILE A 705      26.810  45.370  56.050  1.00  0.00           C
ATOM   1896  HD1 ILE A 705      26.880  46.050  56.940  1.00  0.00           H
ATOM   1897  HD2 ILE A 705      27.540  44.590  56.350  1.00  0.00           H
ATOM   1898  HD3 ILE A 705      25.780  44.940  56.010  1.00  0.00           H
ATOM   1899  C   ILE A 705      26.190  48.960  52.500  1.00  0.00           C
ATOM   1900  O   ILE A 705      25.850  48.770  51.300  1.00  0.00           O
ATOM   1901  N   VAL A 706      25.630  49.980  53.170  1.00  0.00           N
ATOM   1902  HN  VAL A 706      25.830  50.030  54.150  1.00  0.00           H
ATOM   1903  CA  VAL A 706      24.590  50.860  52.630  1.00  0.00           C
ATOM   1904  HA  VAL A 706      23.820  50.410  52.020  1.00  0.00           H
ATOM   1905  CB  VAL A 706      23.770  51.660  53.710  1.00  0.00           C
ATOM   1906  HB  VAL A 706      24.420  52.220  54.430  1.00  0.00           H
ATOM   1907  CG1 VAL A 706      22.830  52.610  53.020  1.00  0.00           C
ATOM   1908 HG11 VAL A 706      22.300  52.200  52.130  1.00  0.00           H
ATOM   1909 HG12 VAL A 706      23.380  53.480  52.590  1.00  0.00           H
ATOM   1910 HG13 VAL A 706      21.950  52.910  53.620  1.00  0.00           H
ATOM   1911  CG2 VAL A 706      22.910  50.670  54.470  1.00  0.00           C
ATOM   1912 HG21 VAL A 706      22.020  50.300  53.900  1.00  0.00           H
ATOM   1913 HG22 VAL A 706      22.580  51.150  55.420  1.00  0.00           H
ATOM   1914 HG23 VAL A 706      23.470  49.770  54.760  1.00  0.00           H
ATOM   1915  C   VAL A 706      25.190  51.740  51.570  1.00  0.00           C
ATOM   1916  O   VAL A 706      24.580  52.080  50.560  1.00  0.00           O
ATOM   1917  N   LEU A 707      26.520  52.140  51.780  1.00  0.00           N
ATOM   1918  HN  LEU A 707      27.000  51.820  52.590  1.00  0.00           H
ATOM   1919  CA  LEU A 707      27.420  52.810  50.840  1.00  0.00           C
ATOM   1920  HA  LEU A 707      27.020  53.810  50.670  1.00  0.00           H
ATOM   1921  CB  LEU A 707      28.750  53.150  51.630  1.00  0.00           C
ATOM   1922  HB1 LEU A 707      29.080  52.190  52.070  1.00  0.00           H
ATOM   1923  HB2 LEU A 707      28.470  53.810  52.490  1.00  0.00           H
ATOM   1924  CG  LEU A 707      29.930  53.710  50.930  1.00  0.00           C
ATOM   1925  HG  LEU A 707      30.270  52.870  50.290  1.00  0.00           H
ATOM   1926  CD1 LEU A 707      29.670  55.000  50.160  1.00  0.00           C
ATOM   1927 HD11 LEU A 707      28.960  54.580  49.420  1.00  0.00           H
ATOM   1928 HD12 LEU A 707      30.600  55.480  49.790  1.00  0.00           H
ATOM   1929 HD13 LEU A 707      29.040  55.680  50.790  1.00  0.00           H
ATOM   1930  CD2 LEU A 707      31.020  53.990  52.040  1.00  0.00           C
ATOM   1931 HD21 LEU A 707      31.080  53.150  52.770  1.00  0.00           H
ATOM   1932 HD22 LEU A 707      30.760  54.920  52.580  1.00  0.00           H
ATOM   1933 HD23 LEU A 707      31.990  54.100  51.490  1.00  0.00           H
ATOM   1934  C   LEU A 707      27.780  52.090  49.560  1.00  0.00           C
ATOM   1935  O   LEU A 707      27.690  52.750  48.520  1.00  0.00           O
ATOM   1936  N   VAL A 708      28.060  50.740  49.630  1.00  0.00           N
ATOM   1937  HN  VAL A 708      28.210  50.120  50.400  1.00  0.00           H
ATOM   1938  CA  VAL A 708      28.170  49.820  48.510  1.00  0.00           C
ATOM   1939  HA  VAL A 708      28.970  50.140  47.860  1.00  0.00           H
ATOM   1940  CB  VAL A 708      28.470  48.470  49.020  1.00  0.00           C
ATOM   1941  HB  VAL A 708      28.020  48.320  50.030  1.00  0.00           H
ATOM   1942  CG1 VAL A 708      28.100  47.320  48.030  1.00  0.00           C
ATOM   1943 HG11 VAL A 708      28.400  47.600  47.010  1.00  0.00           H
ATOM   1944 HG12 VAL A 708      27.030  47.000  48.150  1.00  0.00           H
ATOM   1945 HG13 VAL A 708      28.660  46.410  48.350  1.00  0.00           H
ATOM   1946  CG2 VAL A 708      30.040  48.390  49.290  1.00  0.00           C
ATOM   1947 HG21 VAL A 708      30.190  47.970  50.300  1.00  0.00           H
ATOM   1948 HG22 VAL A 708      30.490  49.410  49.310  1.00  0.00           H
ATOM   1949 HG23 VAL A 708      30.640  47.830  48.540  1.00  0.00           H
ATOM   1950  C   VAL A 708      26.810  49.850  47.780  1.00  0.00           C
ATOM   1951  O   VAL A 708      26.700  49.840  46.530  1.00  0.00           O
ATOM   1952  N   ALA A 709      25.700  49.830  48.590  1.00  0.00           N
ATOM   1953  HN  ALA A 709      25.780  49.860  49.600  1.00  0.00           H
ATOM   1954  CA  ALA A 709      24.340  49.650  47.980  1.00  0.00           C
ATOM   1955  HA  ALA A 709      24.360  48.720  47.460  1.00  0.00           H
ATOM   1956  CB  ALA A 709      23.350  49.510  49.130  1.00  0.00           C
ATOM   1957  HB1 ALA A 709      22.890  50.420  49.580  1.00  0.00           H
ATOM   1958  HB2 ALA A 709      23.690  48.810  49.910  1.00  0.00           H
ATOM   1959  HB3 ALA A 709      22.490  49.020  48.630  1.00  0.00           H
ATOM   1960  C   ALA A 709      23.890  50.740  47.040  1.00  0.00           C
ATOM   1961  O   ALA A 709      23.420  50.480  45.950  1.00  0.00           O
ATOM   1962  N   THR A 710      24.050  52.000  47.440  1.00  0.00           N
ATOM   1963  HN  THR A 710      24.600  52.080  48.270  1.00  0.00           H
ATOM   1964  CA  THR A 710      23.670  53.290  46.770  1.00  0.00           C
ATOM   1965  HA  THR A 710      22.710  53.120  46.300  1.00  0.00           H
ATOM   1966  CB  THR A 710      23.570  54.500  47.700  1.00  0.00           C
ATOM   1967  HB  THR A 710      22.820  54.250  48.470  1.00  0.00           H
ATOM   1968  OG1 THR A 710      22.990  55.670  47.000  1.00  0.00           O
ATOM   1969  HG1 THR A 710      23.080  56.390  47.620  1.00  0.00           H
ATOM   1970  CG2 THR A 710      24.910  54.860  48.430  1.00  0.00           C
ATOM   1971 HG21 THR A 710      25.700  55.130  47.710  1.00  0.00           H
ATOM   1972 HG22 THR A 710      25.200  53.980  49.060  1.00  0.00           H
ATOM   1973 HG23 THR A 710      24.720  55.670  49.180  1.00  0.00           H
ATOM   1974  C   THR A 710      24.630  53.550  45.550  1.00  0.00           C
ATOM   1975  O   THR A 710      24.190  54.090  44.540  1.00  0.00           O
ATOM   1976  N   ASP A 711      25.970  53.160  45.760  1.00  0.00           N
ATOM   1977  HN  ASP A 711      25.970  52.850  46.710  1.00  0.00           H
ATOM   1978  CA  ASP A 711      27.160  53.450  44.970  1.00  0.00           C
ATOM   1979  HA  ASP A 711      27.920  52.900  45.520  1.00  0.00           H
ATOM   1980  CB  ASP A 711      27.020  52.850  43.580  1.00  0.00           C
ATOM   1981  HB1 ASP A 711      26.120  53.350  43.160  1.00  0.00           H
ATOM   1982  HB2 ASP A 711      26.750  51.780  43.710  1.00  0.00           H
ATOM   1983  CG  ASP A 711      28.190  53.090  42.590  1.00  0.00           C
ATOM   1984  OD1 ASP A 711      29.280  53.550  42.950  1.00  0.00           O
ATOM   1985  OD2 ASP A 711      27.990  52.670  41.400  1.00  0.00           O
ATOM   1986  C   ASP A 711      27.530  54.960  44.990  1.00  0.00           C
ATOM   1987  O   ASP A 711      26.780  55.780  44.400  1.00  0.00           O
ATOM   1988  N   ALA A 712      28.670  55.330  45.590  1.00  0.00           N
ATOM   1989  HN  ALA A 712      29.290  54.690  46.040  1.00  0.00           H
ATOM   1990  CA  ALA A 712      29.190  56.620  45.460  1.00  0.00           C
ATOM   1991  HA  ALA A 712      28.910  57.090  44.540  1.00  0.00           H
ATOM   1992  CB  ALA A 712      28.760  57.390  46.720  1.00  0.00           C
ATOM   1993  HB1 ALA A 712      27.660  57.430  46.870  1.00  0.00           H
ATOM   1994  HB2 ALA A 712      29.110  58.440  46.600  1.00  0.00           H
ATOM   1995  HB3 ALA A 712      29.110  56.960  47.690  1.00  0.00           H
ATOM   1996  C   ALA A 712      30.630  56.480  45.450  1.00  0.00           C
ATOM   1997  O   ALA A 712      31.400  57.330  46.020  1.00  0.00           O
ATOM   1998  N   SER A 713      31.110  55.330  44.850  1.00  0.00           N
ATOM   1999  HN  SER A 713      30.550  54.630  44.430  1.00  0.00           H
ATOM   2000  CA  SER A 713      32.570  55.070  44.750  1.00  0.00           C
ATOM   2001  HA  SER A 713      32.990  55.580  45.610  1.00  0.00           H
ATOM   2002  CB  SER A 713      32.920  53.510  44.970  1.00  0.00           C
ATOM   2003  HB1 SER A 713      32.560  53.310  46.000  1.00  0.00           H
ATOM   2004  HB2 SER A 713      33.990  53.230  45.060  1.00  0.00           H
ATOM   2005  OG  SER A 713      32.310  52.710  43.980  1.00  0.00           O
ATOM   2006  HG1 SER A 713      31.590  52.240  44.420  1.00  0.00           H
ATOM   2007  C   SER A 713      33.290  55.660  43.520  1.00  0.00           C
ATOM   2008  O   SER A 713      34.490  55.850  43.630  1.00  0.00           O
ATOM   2009  N   SER A 714      32.640  55.860  42.360  1.00  0.00           N
ATOM   2010  HN  SER A 714      31.650  55.800  42.270  1.00  0.00           H
ATOM   2011  CA  SER A 714      33.350  56.170  41.120  1.00  0.00           C
ATOM   2012  HA  SER A 714      34.100  55.420  40.950  1.00  0.00           H
ATOM   2013  CB  SER A 714      32.390  56.150  39.950  1.00  0.00           C
ATOM   2014  HB1 SER A 714      32.010  55.110  39.850  1.00  0.00           H
ATOM   2015  HB2 SER A 714      32.800  56.380  38.950  1.00  0.00           H
ATOM   2016  OG  SER A 714      31.260  57.020  40.030  1.00  0.00           O
ATOM   2017  HG1 SER A 714      30.600  56.670  40.640  1.00  0.00           H
ATOM   2018  C   SER A 714      34.030  57.470  41.070  1.00  0.00           C
ATOM   2019  O   SER A 714      35.170  57.560  40.640  1.00  0.00           O
ATOM   2020  N   LEU A 715      33.430  58.600  41.640  1.00  0.00           N
ATOM   2021  HN  LEU A 715      32.540  58.460  42.080  1.00  0.00           H
ATOM   2022  CA  LEU A 715      33.970  59.980  41.880  1.00  0.00           C
ATOM   2023  HA  LEU A 715      34.110  60.410  40.910  1.00  0.00           H
ATOM   2024  CB  LEU A 715      32.880  60.690  42.690  1.00  0.00           C
ATOM   2025  HB1 LEU A 715      32.810  60.000  43.570  1.00  0.00           H
ATOM   2026  HB2 LEU A 715      32.100  60.690  41.910  1.00  0.00           H
ATOM   2027  CG  LEU A 715      33.100  62.150  43.190  1.00  0.00           C
ATOM   2028  HG  LEU A 715      33.800  62.130  44.050  1.00  0.00           H
ATOM   2029  CD1 LEU A 715      33.610  62.960  42.110  1.00  0.00           C
ATOM   2030 HD11 LEU A 715      33.570  64.020  42.410  1.00  0.00           H
ATOM   2031 HD12 LEU A 715      32.920  62.920  41.250  1.00  0.00           H
ATOM   2032 HD13 LEU A 715      34.670  62.690  41.840  1.00  0.00           H
ATOM   2033  CD2 LEU A 715      31.840  62.630  43.830  1.00  0.00           C
ATOM   2034 HD21 LEU A 715      32.160  63.540  44.380  1.00  0.00           H
ATOM   2035 HD22 LEU A 715      31.380  62.050  44.670  1.00  0.00           H
ATOM   2036 HD23 LEU A 715      31.070  62.740  43.040  1.00  0.00           H
ATOM   2037  C   LEU A 715      35.250  60.010  42.710  1.00  0.00           C
ATOM   2038  O   LEU A 715      36.230  60.640  42.410  1.00  0.00           O
ATOM   2039  N   VAL A 716      35.310  59.160  43.820  1.00  0.00           N
ATOM   2040  HN  VAL A 716      34.500  58.590  43.870  1.00  0.00           H
ATOM   2041  CA  VAL A 716      36.440  59.080  44.710  1.00  0.00           C
ATOM   2042  HA  VAL A 716      36.740  60.080  44.980  1.00  0.00           H
ATOM   2043  CB  VAL A 716      36.040  58.540  46.070  1.00  0.00           C
ATOM   2044  HB  VAL A 716      35.620  57.530  45.880  1.00  0.00           H
ATOM   2045  CG1 VAL A 716      37.280  58.620  47.020  1.00  0.00           C
ATOM   2046 HG11 VAL A 716      37.930  57.750  46.810  1.00  0.00           H
ATOM   2047 HG12 VAL A 716      36.900  58.450  48.050  1.00  0.00           H
ATOM   2048 HG13 VAL A 716      37.770  59.620  47.030  1.00  0.00           H
ATOM   2049  CG2 VAL A 716      34.900  59.450  46.570  1.00  0.00           C
ATOM   2050 HG21 VAL A 716      35.170  60.510  46.740  1.00  0.00           H
ATOM   2051 HG22 VAL A 716      34.510  59.090  47.550  1.00  0.00           H
ATOM   2052 HG23 VAL A 716      33.970  59.310  45.980  1.00  0.00           H
ATOM   2053  C   VAL A 716      37.710  58.460  44.090  1.00  0.00           C
ATOM   2054  O   VAL A 716      38.840  59.020  44.180  1.00  0.00           O
ATOM   2055  N   CYS A 717      37.520  57.470  43.220  1.00  0.00           N
ATOM   2056  HN  CYS A 717      36.590  57.110  43.130  1.00  0.00           H
ATOM   2057  CA  CYS A 717      38.540  56.850  42.380  1.00  0.00           C
ATOM   2058  HA  CYS A 717      39.320  56.600  43.090  1.00  0.00           H
ATOM   2059  CB  CYS A 717      38.040  55.550  41.740  1.00  0.00           C
ATOM   2060  HB1 CYS A 717      38.880  55.120  41.150  1.00  0.00           H
ATOM   2061  HB2 CYS A 717      37.170  55.840  41.130  1.00  0.00           H
ATOM   2062  SG  CYS A 717      37.540  54.330  42.980  1.00  0.00           S
ATOM   2063  HG1 CYS A 717      36.460  55.060  43.210  1.00  0.00           H
ATOM   2064  C   CYS A 717      39.130  57.870  41.370  1.00  0.00           C
ATOM   2065  O   CYS A 717      40.360  57.880  41.170  1.00  0.00           O
ATOM   2066  N   TYR A 718      38.230  58.660  40.740  1.00  0.00           N
ATOM   2067  HN  TYR A 718      37.260  58.500  40.900  1.00  0.00           H
ATOM   2068  CA  TYR A 718      38.620  59.720  39.800  1.00  0.00           C
ATOM   2069  HA  TYR A 718      39.150  59.240  38.990  1.00  0.00           H
ATOM   2070  CB  TYR A 718      37.390  60.430  39.140  1.00  0.00           C
ATOM   2071  HB1 TYR A 718      36.610  60.740  39.870  1.00  0.00           H
ATOM   2072  HB2 TYR A 718      36.950  59.720  38.410  1.00  0.00           H
ATOM   2073  CG  TYR A 718      37.810  61.630  38.290  1.00  0.00           C
ATOM   2074  CD1 TYR A 718      36.950  62.770  38.420  1.00  0.00           C
ATOM   2075  HD1 TYR A 718      36.020  62.830  38.960  1.00  0.00           H
ATOM   2076  CE1 TYR A 718      37.160  64.000  37.710  1.00  0.00           C
ATOM   2077  HE1 TYR A 718      36.440  64.800  37.770  1.00  0.00           H
ATOM   2078  CZ  TYR A 718      38.330  63.940  36.910  1.00  0.00           C
ATOM   2079  OH  TYR A 718      38.790  65.090  36.270  1.00  0.00           O
ATOM   2080  HH  TYR A 718      38.180  65.780  36.490  1.00  0.00           H
ATOM   2081  CD2 TYR A 718      38.830  61.670  37.360  1.00  0.00           C
ATOM   2082  HD2 TYR A 718      39.470  60.800  37.430  1.00  0.00           H
ATOM   2083  CE2 TYR A 718      39.090  62.820  36.620  1.00  0.00           C
ATOM   2084  HE2 TYR A 718      39.940  62.700  35.970  1.00  0.00           H
ATOM   2085  C   TYR A 718      39.340  60.770  40.580  1.00  0.00           C
ATOM   2086  O   TYR A 718      40.340  61.280  40.050  1.00  0.00           O
ATOM   2087  N   ILE A 719      38.980  61.100  41.850  1.00  0.00           N
ATOM   2088  HN  ILE A 719      38.130  60.730  42.200  1.00  0.00           H
ATOM   2089  CA  ILE A 719      39.670  62.110  42.600  1.00  0.00           C
ATOM   2090  HA  ILE A 719      39.840  62.970  41.950  1.00  0.00           H
ATOM   2091  CB  ILE A 719      38.690  62.780  43.670  1.00  0.00           C
ATOM   2092  HB  ILE A 719      38.220  61.980  44.290  1.00  0.00           H
ATOM   2093  CG2 ILE A 719      39.500  63.660  44.630  1.00  0.00           C
ATOM   2094 HG21 ILE A 719      40.110  62.990  45.290  1.00  0.00           H
ATOM   2095 HG22 ILE A 719      38.780  64.340  45.120  1.00  0.00           H
ATOM   2096 HG23 ILE A 719      40.160  64.300  43.990  1.00  0.00           H
ATOM   2097  CG1 ILE A 719      37.480  63.540  43.020  1.00  0.00           C
ATOM   2098 HG11 ILE A 719      37.080  62.940  42.180  1.00  0.00           H
ATOM   2099 HG12 ILE A 719      37.680  64.520  42.550  1.00  0.00           H
ATOM   2100  CD  ILE A 719      36.360  63.620  43.990  1.00  0.00           C
ATOM   2101  HD1 ILE A 719      36.510  64.390  44.780  1.00  0.00           H
ATOM   2102  HD2 ILE A 719      36.290  62.640  44.510  1.00  0.00           H
ATOM   2103  HD3 ILE A 719      35.340  63.830  43.610  1.00  0.00           H
ATOM   2104  C   ILE A 719      40.970  61.670  43.100  1.00  0.00           C
ATOM   2105  O   ILE A 719      41.910  62.430  43.240  1.00  0.00           O
ATOM   2106  N   THR A 720      41.090  60.360  43.460  1.00  0.00           N
ATOM   2107  HN  THR A 720      40.270  59.800  43.590  1.00  0.00           H
ATOM   2108  CA  THR A 720      42.320  59.700  43.830  1.00  0.00           C
ATOM   2109  HA  THR A 720      42.740  60.290  44.630  1.00  0.00           H
ATOM   2110  CB  THR A 720      42.080  58.310  44.430  1.00  0.00           C
ATOM   2111  HB  THR A 720      41.590  57.620  43.710  1.00  0.00           H
ATOM   2112  OG1 THR A 720      41.340  58.450  45.610  1.00  0.00           O
ATOM   2113  HG1 THR A 720      40.430  58.660  45.390  1.00  0.00           H
ATOM   2114  CG2 THR A 720      43.350  57.660  44.950  1.00  0.00           C
ATOM   2115 HG21 THR A 720      43.940  57.280  44.090  1.00  0.00           H
ATOM   2116 HG22 THR A 720      43.070  56.740  45.520  1.00  0.00           H
ATOM   2117 HG23 THR A 720      43.950  58.290  45.660  1.00  0.00           H
ATOM   2118  C   THR A 720      43.400  59.760  42.790  1.00  0.00           C
ATOM   2119  O   THR A 720      44.570  59.990  43.090  1.00  0.00           O
ATOM   2120  N   ARG A 721      43.050  59.510  41.490  1.00  0.00           N
ATOM   2121  HN  ARG A 721      42.110  59.410  41.140  1.00  0.00           H
ATOM   2122  CA  ARG A 721      44.090  59.190  40.450  1.00  0.00           C
ATOM   2123  HA  ARG A 721      44.750  58.430  40.840  1.00  0.00           H
ATOM   2124  CB  ARG A 721      43.500  58.540  39.190  1.00  0.00           C
ATOM   2125  HB1 ARG A 721      43.290  57.480  39.440  1.00  0.00           H
ATOM   2126  HB2 ARG A 721      44.340  58.480  38.480  1.00  0.00           H
ATOM   2127  CG  ARG A 721      42.360  59.360  38.540  1.00  0.00           C
ATOM   2128  HG1 ARG A 721      42.670  60.430  38.550  1.00  0.00           H
ATOM   2129  HG2 ARG A 721      41.460  59.280  39.180  1.00  0.00           H
ATOM   2130  CD  ARG A 721      42.040  58.890  37.120  1.00  0.00           C
ATOM   2131  HD1 ARG A 721      41.130  59.290  36.630  1.00  0.00           H
ATOM   2132  HD2 ARG A 721      41.930  57.780  37.150  1.00  0.00           H
ATOM   2133  NE  ARG A 721      43.250  59.190  36.230  1.00  0.00           N
ATOM   2134  HE  ARG A 721      44.020  59.670  36.670  1.00  0.00           H
ATOM   2135  CZ  ARG A 721      43.320  59.120  34.920  1.00  0.00           C
ATOM   2136  NH1 ARG A 721      42.500  58.510  34.150  1.00  0.00           N
ATOM   2137 HH11 ARG A 721      41.940  57.760  34.550  1.00  0.00           H
ATOM   2138 HH12 ARG A 721      42.810  58.440  33.210  1.00  0.00           H
ATOM   2139  NH2 ARG A 721      44.440  59.650  34.340  1.00  0.00           N
ATOM   2140 HH21 ARG A 721      45.210  59.910  34.940  1.00  0.00           H
ATOM   2141 HH22 ARG A 721      44.520  59.760  33.360  1.00  0.00           H
ATOM   2142  C   ARG A 721      45.060  60.380  40.180  1.00  0.00           C
ATOM   2143  O   ARG A 721      46.290  60.340  40.100  1.00  0.00           O
ATOM   2144  N   PHE A 722      44.440  61.580  40.150  1.00  0.00           N
ATOM   2145  HN  PHE A 722      43.460  61.600  40.350  1.00  0.00           H
ATOM   2146  CA  PHE A 722      45.200  62.820  39.960  1.00  0.00           C
ATOM   2147  HA  PHE A 722      45.930  62.610  39.200  1.00  0.00           H
ATOM   2148  CB  PHE A 722      44.250  63.950  39.430  1.00  0.00           C
ATOM   2149  HB1 PHE A 722      43.730  63.630  38.500  1.00  0.00           H
ATOM   2150  HB2 PHE A 722      44.760  64.910  39.190  1.00  0.00           H
ATOM   2151  CG  PHE A 722      43.110  64.410  40.320  1.00  0.00           C
ATOM   2152  CD1 PHE A 722      41.840  64.420  39.780  1.00  0.00           C
ATOM   2153  HD1 PHE A 722      41.810  64.080  38.760  1.00  0.00           H
ATOM   2154  CE1 PHE A 722      40.770  64.960  40.530  1.00  0.00           C
ATOM   2155  HE1 PHE A 722      39.780  64.820  40.130  1.00  0.00           H
ATOM   2156  CZ  PHE A 722      41.030  65.390  41.890  1.00  0.00           C
ATOM   2157  HZ  PHE A 722      40.180  65.720  42.460  1.00  0.00           H
ATOM   2158  CD2 PHE A 722      43.400  64.960  41.570  1.00  0.00           C
ATOM   2159  HD2 PHE A 722      44.400  64.950  41.970  1.00  0.00           H
ATOM   2160  CE2 PHE A 722      42.350  65.510  42.310  1.00  0.00           C
ATOM   2161  HE2 PHE A 722      42.640  65.850  43.300  1.00  0.00           H
ATOM   2162  C   PHE A 722      46.060  63.170  41.240  1.00  0.00           C
ATOM   2163  O   PHE A 722      47.010  63.920  41.220  1.00  0.00           O
ATOM   2164  N   THR A 723      45.860  62.530  42.370  1.00  0.00           N
ATOM   2165  HN  THR A 723      45.200  61.780  42.360  1.00  0.00           H
ATOM   2166  CA  THR A 723      46.540  62.780  43.630  1.00  0.00           C
ATOM   2167  HA  THR A 723      47.120  63.700  43.580  1.00  0.00           H
ATOM   2168  CB  THR A 723      45.530  63.100  44.700  1.00  0.00           C
ATOM   2169  HB  THR A 723      45.010  62.190  45.060  1.00  0.00           H
ATOM   2170  OG1 THR A 723      44.590  64.080  44.330  1.00  0.00           O
ATOM   2171  HG1 THR A 723      43.760  63.650  44.120  1.00  0.00           H
ATOM   2172  CG2 THR A 723      46.320  63.640  45.960  1.00  0.00           C
ATOM   2173 HG21 THR A 723      46.690  64.660  45.700  1.00  0.00           H
ATOM   2174 HG22 THR A 723      47.130  63.080  46.460  1.00  0.00           H
ATOM   2175 HG23 THR A 723      45.570  63.690  46.780  1.00  0.00           H
ATOM   2176  C   THR A 723      47.440  61.560  43.940  1.00  0.00           C
ATOM   2177  O   THR A 723      48.200  61.630  44.870  1.00  0.00           O
ATOM   2178  N   GLU A 724      47.490  60.530  43.060  1.00  0.00           N
ATOM   2179  HN  GLU A 724      46.980  60.800  42.240  1.00  0.00           H
ATOM   2180  CA  GLU A 724      47.910  59.170  43.250  1.00  0.00           C
ATOM   2181  HA  GLU A 724      47.340  58.630  44.000  1.00  0.00           H
ATOM   2182  CB  GLU A 724      47.850  58.360  41.970  1.00  0.00           C
ATOM   2183  HB1 GLU A 724      48.350  58.930  41.170  1.00  0.00           H
ATOM   2184  HB2 GLU A 724      46.760  58.380  41.720  1.00  0.00           H
ATOM   2185  CG  GLU A 724      48.320  56.870  42.000  1.00  0.00           C
ATOM   2186  HG1 GLU A 724      47.400  56.250  42.080  1.00  0.00           H
ATOM   2187  HG2 GLU A 724      48.940  56.630  42.890  1.00  0.00           H
ATOM   2188  CD  GLU A 724      49.060  56.300  40.840  1.00  0.00           C
ATOM   2189  OE1 GLU A 724      50.230  55.830  40.970  1.00  0.00           O
ATOM   2190  OE2 GLU A 724      48.460  56.220  39.750  1.00  0.00           O
ATOM   2191  C   GLU A 724      49.360  59.070  43.780  1.00  0.00           C
ATOM   2192  O   GLU A 724      49.640  58.390  44.770  1.00  0.00           O
ATOM   2193  N   GLU A 725      50.240  59.830  43.140  1.00  0.00           N
ATOM   2194  HN  GLU A 725      49.860  60.350  42.380  1.00  0.00           H
ATOM   2195  CA  GLU A 725      51.680  59.970  43.430  1.00  0.00           C
ATOM   2196  HA  GLU A 725      51.960  58.930  43.510  1.00  0.00           H
ATOM   2197  CB  GLU A 725      52.530  60.670  42.330  1.00  0.00           C
ATOM   2198  HB1 GLU A 725      53.520  60.940  42.760  1.00  0.00           H
ATOM   2199  HB2 GLU A 725      51.950  61.600  42.150  1.00  0.00           H
ATOM   2200  CG  GLU A 725      52.660  59.680  41.130  1.00  0.00           C
ATOM   2201  HG1 GLU A 725      51.640  59.490  40.730  1.00  0.00           H
ATOM   2202  HG2 GLU A 725      53.120  58.770  41.590  1.00  0.00           H
ATOM   2203  CD  GLU A 725      53.620  60.220  40.070  1.00  0.00           C
ATOM   2204  OE1 GLU A 725      54.720  60.710  40.540  1.00  0.00           O
ATOM   2205  OE2 GLU A 725      53.430  60.200  38.810  1.00  0.00           O
ATOM   2206  C   GLU A 725      51.890  60.630  44.810  1.00  0.00           C
ATOM   2207  O   GLU A 725      52.540  60.010  45.650  1.00  0.00           O
ATOM   2208  N   ALA A 726      51.210  61.740  45.140  1.00  0.00           N
ATOM   2209  HN  ALA A 726      50.690  62.170  44.420  1.00  0.00           H
ATOM   2210  CA  ALA A 726      51.220  62.380  46.460  1.00  0.00           C
ATOM   2211  HA  ALA A 726      52.250  62.480  46.760  1.00  0.00           H
ATOM   2212  CB  ALA A 726      50.460  63.750  46.440  1.00  0.00           C
ATOM   2213  HB1 ALA A 726      50.560  64.350  47.370  1.00  0.00           H
ATOM   2214  HB2 ALA A 726      49.400  63.560  46.180  1.00  0.00           H
ATOM   2215  HB3 ALA A 726      51.030  64.340  45.700  1.00  0.00           H
ATOM   2216  C   ALA A 726      50.590  61.450  47.520  1.00  0.00           C
ATOM   2217  O   ALA A 726      51.080  61.390  48.650  1.00  0.00           O
ATOM   2218  N   PHE A 727      49.450  60.690  47.280  1.00  0.00           N
ATOM   2219  HN  PHE A 727      48.980  60.660  46.390  1.00  0.00           H
ATOM   2220  CA  PHE A 727      48.880  59.750  48.230  1.00  0.00           C
ATOM   2221  HA  PHE A 727      48.840  60.270  49.180  1.00  0.00           H
ATOM   2222  CB  PHE A 727      47.530  59.180  47.850  1.00  0.00           C
ATOM   2223  HB1 PHE A 727      47.220  58.290  48.440  1.00  0.00           H
ATOM   2224  HB2 PHE A 727      47.700  58.830  46.810  1.00  0.00           H
ATOM   2225  CG  PHE A 727      46.310  60.130  47.970  1.00  0.00           C
ATOM   2226  CD1 PHE A 727      46.170  60.860  49.150  1.00  0.00           C
ATOM   2227  HD1 PHE A 727      46.970  60.840  49.860  1.00  0.00           H
ATOM   2228  CE1 PHE A 727      44.950  61.630  49.380  1.00  0.00           C
ATOM   2229  HE1 PHE A 727      44.870  62.140  50.330  1.00  0.00           H
ATOM   2230  CZ  PHE A 727      43.870  61.540  48.480  1.00  0.00           C
ATOM   2231  HZ  PHE A 727      42.890  61.950  48.670  1.00  0.00           H
ATOM   2232  CD2 PHE A 727      45.240  60.120  47.110  1.00  0.00           C
ATOM   2233  HD2 PHE A 727      45.260  59.550  46.190  1.00  0.00           H
ATOM   2234  CE2 PHE A 727      44.070  60.740  47.350  1.00  0.00           C
ATOM   2235  HE2 PHE A 727      43.250  60.640  46.640  1.00  0.00           H
ATOM   2236  C   PHE A 727      49.950  58.620  48.540  1.00  0.00           C
ATOM   2237  O   PHE A 727      50.080  58.170  49.670  1.00  0.00           O
ATOM   2238  N   ALA A 728      50.660  58.060  47.510  1.00  0.00           N
ATOM   2239  HN  ALA A 728      50.440  58.360  46.590  1.00  0.00           H
ATOM   2240  CA  ALA A 728      51.580  56.980  47.770  1.00  0.00           C
ATOM   2241  HA  ALA A 728      51.000  56.240  48.320  1.00  0.00           H
ATOM   2242  CB  ALA A 728      52.000  56.370  46.380  1.00  0.00           C
ATOM   2243  HB1 ALA A 728      52.730  55.550  46.550  1.00  0.00           H
ATOM   2244  HB2 ALA A 728      52.460  57.050  45.640  1.00  0.00           H
ATOM   2245  HB3 ALA A 728      51.090  55.880  45.960  1.00  0.00           H
ATOM   2246  C   ALA A 728      52.770  57.550  48.550  1.00  0.00           C
ATOM   2247  O   ALA A 728      53.290  56.980  49.440  1.00  0.00           O
ATOM   2248  N   ALA A 729      53.180  58.770  48.240  1.00  0.00           N
ATOM   2249  HN  ALA A 729      52.840  59.210  47.420  1.00  0.00           H
ATOM   2250  CA  ALA A 729      54.280  59.440  48.930  1.00  0.00           C
ATOM   2251  HA  ALA A 729      55.170  58.820  48.850  1.00  0.00           H
ATOM   2252  CB  ALA A 729      54.520  60.830  48.300  1.00  0.00           C
ATOM   2253  HB1 ALA A 729      55.110  61.480  48.990  1.00  0.00           H
ATOM   2254  HB2 ALA A 729      53.530  61.340  48.330  1.00  0.00           H
ATOM   2255  HB3 ALA A 729      54.850  60.780  47.240  1.00  0.00           H
ATOM   2256  C   ALA A 729      53.990  59.610  50.410  1.00  0.00           C
ATOM   2257  O   ALA A 729      54.760  59.360  51.290  1.00  0.00           O
ATOM   2258  N   LEU A 730      52.780  60.070  50.730  1.00  0.00           N
ATOM   2259  HN  LEU A 730      52.120  60.380  50.040  1.00  0.00           H
ATOM   2260  CA  LEU A 730      52.300  60.390  52.090  1.00  0.00           C
ATOM   2261  HA  LEU A 730      52.960  61.150  52.490  1.00  0.00           H
ATOM   2262  CB  LEU A 730      50.760  60.780  51.990  1.00  0.00           C
ATOM   2263  HB1 LEU A 730      50.200  59.930  51.510  1.00  0.00           H
ATOM   2264  HB2 LEU A 730      50.650  61.640  51.310  1.00  0.00           H
ATOM   2265  CG  LEU A 730      49.960  61.000  53.300  1.00  0.00           C
ATOM   2266  HG  LEU A 730      49.900  60.090  53.940  1.00  0.00           H
ATOM   2267  CD1 LEU A 730      50.430  62.140  54.210  1.00  0.00           C
ATOM   2268 HD11 LEU A 730      51.480  61.880  54.480  1.00  0.00           H
ATOM   2269 HD12 LEU A 730      49.810  62.390  55.090  1.00  0.00           H
ATOM   2270 HD13 LEU A 730      50.620  63.040  53.580  1.00  0.00           H
ATOM   2271  CD2 LEU A 730      48.510  61.230  52.860  1.00  0.00           C
ATOM   2272 HD21 LEU A 730      47.950  61.330  53.820  1.00  0.00           H
ATOM   2273 HD22 LEU A 730      48.050  60.430  52.240  1.00  0.00           H
ATOM   2274 HD23 LEU A 730      48.490  62.220  52.350  1.00  0.00           H
ATOM   2275  C   LEU A 730      52.490  59.350  53.150  1.00  0.00           C
ATOM   2276  O   LEU A 730      53.140  59.720  54.100  1.00  0.00           O
ATOM   2277  N   ILE A 731      51.980  58.120  53.010  1.00  0.00           N
ATOM   2278  HN  ILE A 731      51.520  57.870  52.160  1.00  0.00           H
ATOM   2279  CA  ILE A 731      52.040  57.000  53.970  1.00  0.00           C
ATOM   2280  HA  ILE A 731      51.610  57.390  54.880  1.00  0.00           H
ATOM   2281  CB  ILE A 731      51.080  55.910  53.510  1.00  0.00           C
ATOM   2282  HB  ILE A 731      50.040  56.320  53.480  1.00  0.00           H
ATOM   2283  CG2 ILE A 731      51.370  55.640  52.030  1.00  0.00           C
ATOM   2284 HG21 ILE A 731      51.170  56.460  51.310  1.00  0.00           H
ATOM   2285 HG22 ILE A 731      50.750  54.750  51.750  1.00  0.00           H
ATOM   2286 HG23 ILE A 731      52.360  55.130  51.930  1.00  0.00           H
ATOM   2287  CG1 ILE A 731      51.160  54.660  54.400  1.00  0.00           C
ATOM   2288 HG11 ILE A 731      52.180  54.230  54.520  1.00  0.00           H
ATOM   2289 HG12 ILE A 731      50.640  53.820  53.890  1.00  0.00           H
ATOM   2290  CD  ILE A 731      50.300  54.810  55.670  1.00  0.00           C
ATOM   2291  HD1 ILE A 731      50.670  55.620  56.340  1.00  0.00           H
ATOM   2292  HD2 ILE A 731      50.360  53.920  56.330  1.00  0.00           H
ATOM   2293  HD3 ILE A 731      49.260  55.030  55.370  1.00  0.00           H
ATOM   2294  C   ILE A 731      53.500  56.660  54.140  1.00  0.00           C
ATOM   2295  O   ILE A 731      53.950  56.520  55.270  1.00  0.00           O
ATOM   2296  N   CYS A 732      54.340  56.590  53.090  1.00  0.00           N
ATOM   2297  HN  CYS A 732      53.970  56.690  52.180  1.00  0.00           H
ATOM   2298  CA  CYS A 732      55.790  56.440  53.190  1.00  0.00           C
ATOM   2299  HA  CYS A 732      55.980  55.540  53.750  1.00  0.00           H
ATOM   2300  CB  CYS A 732      56.320  56.210  51.800  1.00  0.00           C
ATOM   2301  HB1 CYS A 732      57.410  55.980  51.910  1.00  0.00           H
ATOM   2302  HB2 CYS A 732      56.150  57.130  51.220  1.00  0.00           H
ATOM   2303  SG  CYS A 732      55.510  54.850  50.850  1.00  0.00           S
ATOM   2304  HG1 CYS A 732      54.480  55.520  50.360  1.00  0.00           H
ATOM   2305  C   CYS A 732      56.420  57.530  53.970  1.00  0.00           C
ATOM   2306  O   CYS A 732      57.270  57.200  54.840  1.00  0.00           O
ATOM   2307  N   ILE A 733      56.050  58.800  53.760  1.00  0.00           N
ATOM   2308  HN  ILE A 733      55.540  59.080  52.950  1.00  0.00           H
ATOM   2309  CA  ILE A 733      56.560  59.940  54.600  1.00  0.00           C
ATOM   2310  HA  ILE A 733      57.630  59.910  54.670  1.00  0.00           H
ATOM   2311  CB  ILE A 733      56.160  61.400  54.080  1.00  0.00           C
ATOM   2312  HB  ILE A 733      55.080  61.570  54.240  1.00  0.00           H
ATOM   2313  CG2 ILE A 733      56.850  62.410  55.030  1.00  0.00           C
ATOM   2314 HG21 ILE A 733      57.950  62.280  54.900  1.00  0.00           H
ATOM   2315 HG22 ILE A 733      56.470  62.330  56.080  1.00  0.00           H
ATOM   2316 HG23 ILE A 733      56.650  63.430  54.640  1.00  0.00           H
ATOM   2317  CG1 ILE A 733      56.500  61.790  52.670  1.00  0.00           C
ATOM   2318 HG11 ILE A 733      56.510  62.910  52.600  1.00  0.00           H
ATOM   2319 HG12 ILE A 733      55.720  61.420  51.980  1.00  0.00           H
ATOM   2320  CD  ILE A 733      57.860  61.230  52.220  1.00  0.00           C
ATOM   2321  HD1 ILE A 733      58.130  61.820  51.330  1.00  0.00           H
ATOM   2322  HD2 ILE A 733      57.770  60.170  51.900  1.00  0.00           H
ATOM   2323  HD3 ILE A 733      58.670  61.380  52.970  1.00  0.00           H
ATOM   2324  C   ILE A 733      56.090  59.750  56.050  1.00  0.00           C
ATOM   2325  O   ILE A 733      56.780  60.060  57.090  1.00  0.00           O
ATOM   2326  N   ILE A 734      54.820  59.310  56.280  1.00  0.00           N
ATOM   2327  HN  ILE A 734      54.270  59.030  55.500  1.00  0.00           H
ATOM   2328  CA  ILE A 734      54.260  58.870  57.610  1.00  0.00           C
ATOM   2329  HA  ILE A 734      54.360  59.670  58.350  1.00  0.00           H
ATOM   2330  CB  ILE A 734      52.800  58.520  57.680  1.00  0.00           C
ATOM   2331  HB  ILE A 734      52.600  57.820  56.830  1.00  0.00           H
ATOM   2332  CG2 ILE A 734      52.470  57.700  59.000  1.00  0.00           C
ATOM   2333 HG21 ILE A 734      52.910  58.230  59.860  1.00  0.00           H
ATOM   2334 HG22 ILE A 734      52.980  56.710  59.020  1.00  0.00           H
ATOM   2335 HG23 ILE A 734      51.400  57.490  59.170  1.00  0.00           H
ATOM   2336  CG1 ILE A 734      51.800  59.720  57.450  1.00  0.00           C
ATOM   2337 HG11 ILE A 734      50.800  59.240  57.400  1.00  0.00           H
ATOM   2338 HG12 ILE A 734      52.040  60.260  56.510  1.00  0.00           H
ATOM   2339  CD  ILE A 734      51.790  60.730  58.580  1.00  0.00           C
ATOM   2340  HD1 ILE A 734      51.240  60.310  59.440  1.00  0.00           H
ATOM   2341  HD2 ILE A 734      51.120  61.530  58.190  1.00  0.00           H
ATOM   2342  HD3 ILE A 734      52.760  61.160  58.920  1.00  0.00           H
ATOM   2343  C   ILE A 734      55.140  57.750  58.210  1.00  0.00           C
ATOM   2344  O   ILE A 734      55.510  57.880  59.350  1.00  0.00           O
ATOM   2345  N   PHE A 735      55.640  56.790  57.420  1.00  0.00           N
ATOM   2346  HN  PHE A 735      55.500  56.720  56.430  1.00  0.00           H
ATOM   2347  CA  PHE A 735      56.590  55.800  57.960  1.00  0.00           C
ATOM   2348  HA  PHE A 735      56.200  55.380  58.880  1.00  0.00           H
ATOM   2349  CB  PHE A 735      56.800  54.630  56.940  1.00  0.00           C
ATOM   2350  HB1 PHE A 735      57.590  53.990  57.380  1.00  0.00           H
ATOM   2351  HB2 PHE A 735      57.150  54.920  55.930  1.00  0.00           H
ATOM   2352  CG  PHE A 735      55.600  53.610  56.810  1.00  0.00           C
ATOM   2353  CD1 PHE A 735      54.240  53.900  57.060  1.00  0.00           C
ATOM   2354  HD1 PHE A 735      53.900  54.930  57.110  1.00  0.00           H
ATOM   2355  CE1 PHE A 735      53.310  52.840  56.990  1.00  0.00           C
ATOM   2356  HE1 PHE A 735      52.280  53.090  57.130  1.00  0.00           H
ATOM   2357  CZ  PHE A 735      53.660  51.490  56.880  1.00  0.00           C
ATOM   2358  HZ  PHE A 735      53.000  50.640  57.010  1.00  0.00           H
ATOM   2359  CD2 PHE A 735      55.960  52.250  56.670  1.00  0.00           C
ATOM   2360  HD2 PHE A 735      57.020  52.080  56.650  1.00  0.00           H
ATOM   2361  CE2 PHE A 735      55.040  51.220  56.750  1.00  0.00           C
ATOM   2362  HE2 PHE A 735      55.320  50.180  56.760  1.00  0.00           H
ATOM   2363  C   PHE A 735      57.970  56.280  58.330  1.00  0.00           C
ATOM   2364  O   PHE A 735      58.460  55.840  59.360  1.00  0.00           O
ATOM   2365  N   ILE A 736      58.570  57.140  57.530  1.00  0.00           N
ATOM   2366  HN  ILE A 736      58.170  57.490  56.680  1.00  0.00           H
ATOM   2367  CA  ILE A 736      59.930  57.610  57.910  1.00  0.00           C
ATOM   2368  HA  ILE A 736      60.470  56.720  58.190  1.00  0.00           H
ATOM   2369  CB  ILE A 736      60.650  58.180  56.670  1.00  0.00           C
ATOM   2370  HB  ILE A 736      59.880  58.910  56.340  1.00  0.00           H
ATOM   2371  CG2 ILE A 736      62.070  58.760  57.080  1.00  0.00           C
ATOM   2372 HG21 ILE A 736      62.440  59.020  56.070  1.00  0.00           H
ATOM   2373 HG22 ILE A 736      62.670  57.950  57.520  1.00  0.00           H
ATOM   2374 HG23 ILE A 736      61.980  59.600  57.800  1.00  0.00           H
ATOM   2375  CG1 ILE A 736      60.860  57.160  55.550  1.00  0.00           C
ATOM   2376 HG11 ILE A 736      60.110  56.350  55.730  1.00  0.00           H
ATOM   2377 HG12 ILE A 736      61.870  56.730  55.510  1.00  0.00           H
ATOM   2378  CD  ILE A 736      60.460  57.880  54.280  1.00  0.00           C
ATOM   2379  HD1 ILE A 736      59.390  58.150  54.300  1.00  0.00           H
ATOM   2380  HD2 ILE A 736      60.630  57.190  53.430  1.00  0.00           H
ATOM   2381  HD3 ILE A 736      61.020  58.820  54.120  1.00  0.00           H
ATOM   2382  C   ILE A 736      59.990  58.390  59.240  1.00  0.00           C
ATOM   2383  O   ILE A 736      60.920  58.350  60.040  1.00  0.00           O
ATOM   2384  N   TYR A 737      58.910  59.250  59.420  1.00  0.00           N
ATOM   2385  HN  TYR A 737      58.200  59.360  58.730  1.00  0.00           H
ATOM   2386  CA  TYR A 737      58.650  60.100  60.620  1.00  0.00           C
ATOM   2387  HA  TYR A 737      59.530  60.710  60.790  1.00  0.00           H
ATOM   2388  CB  TYR A 737      57.540  61.110  60.240  1.00  0.00           C
ATOM   2389  HB1 TYR A 737      56.620  60.610  59.860  1.00  0.00           H
ATOM   2390  HB2 TYR A 737      58.030  61.680  59.420  1.00  0.00           H
ATOM   2391  CG  TYR A 737      57.140  61.920  61.460  1.00  0.00           C
ATOM   2392  CD1 TYR A 737      57.600  63.190  61.640  1.00  0.00           C
ATOM   2393  HD1 TYR A 737      58.300  63.650  60.940  1.00  0.00           H
ATOM   2394  CE1 TYR A 737      57.300  63.940  62.820  1.00  0.00           C
ATOM   2395  HE1 TYR A 737      57.740  64.920  62.860  1.00  0.00           H
ATOM   2396  CZ  TYR A 737      56.440  63.400  63.820  1.00  0.00           C
ATOM   2397  OH  TYR A 737      56.160  64.040  65.070  1.00  0.00           O
ATOM   2398  HH  TYR A 737      55.900  63.440  65.770  1.00  0.00           H
ATOM   2399  CD2 TYR A 737      56.210  61.450  62.390  1.00  0.00           C
ATOM   2400  HD2 TYR A 737      55.810  60.490  62.110  1.00  0.00           H
ATOM   2401  CE2 TYR A 737      55.930  62.070  63.600  1.00  0.00           C
ATOM   2402  HE2 TYR A 737      55.440  61.540  64.400  1.00  0.00           H
ATOM   2403  C   TYR A 737      58.420  59.240  61.820  1.00  0.00           C
ATOM   2404  O   TYR A 737      59.000  59.410  62.910  1.00  0.00           O
ATOM   2405  N   GLU A 738      57.540  58.200  61.540  1.00  0.00           N
ATOM   2406  HN  GLU A 738      57.090  58.100  60.650  1.00  0.00           H
ATOM   2407  CA  GLU A 738      57.230  57.370  62.730  1.00  0.00           C
ATOM   2408  HA  GLU A 738      57.300  58.010  63.590  1.00  0.00           H
ATOM   2409  CB  GLU A 738      55.790  56.720  62.700  1.00  0.00           C
ATOM   2410  HB1 GLU A 738      55.860  55.970  63.500  1.00  0.00           H
ATOM   2411  HB2 GLU A 738      55.570  56.030  61.860  1.00  0.00           H
ATOM   2412  CG  GLU A 738      54.720  57.730  62.980  1.00  0.00           C
ATOM   2413  HG1 GLU A 738      54.420  58.270  62.050  1.00  0.00           H
ATOM   2414  HG2 GLU A 738      55.160  58.480  63.680  1.00  0.00           H
ATOM   2415  CD  GLU A 738      53.540  57.120  63.630  1.00  0.00           C
ATOM   2416  OE1 GLU A 738      53.720  56.440  64.690  1.00  0.00           O
ATOM   2417  OE2 GLU A 738      52.440  57.180  63.020  1.00  0.00           O
ATOM   2418  C   GLU A 738      58.290  56.390  63.140  1.00  0.00           C
ATOM   2419  O   GLU A 738      58.470  56.110  64.330  1.00  0.00           O
ATOM   2420  N   ALA A 739      59.140  55.950  62.200  1.00  0.00           N
ATOM   2421  HN  ALA A 739      59.010  56.070  61.220  1.00  0.00           H
ATOM   2422  CA  ALA A 739      60.370  55.250  62.600  1.00  0.00           C
ATOM   2423  HA  ALA A 739      60.090  54.380  63.170  1.00  0.00           H
ATOM   2424  CB  ALA A 739      60.930  54.830  61.220  1.00  0.00           C
ATOM   2425  HB1 ALA A 739      61.850  54.230  61.360  1.00  0.00           H
ATOM   2426  HB2 ALA A 739      61.210  55.740  60.670  1.00  0.00           H
ATOM   2427  HB3 ALA A 739      60.160  54.230  60.690  1.00  0.00           H
ATOM   2428  C   ALA A 739      61.300  56.050  63.450  1.00  0.00           C
ATOM   2429  O   ALA A 739      61.740  55.630  64.530  1.00  0.00           O
ATOM   2430  N   LEU A 740      61.550  57.310  63.110  1.00  0.00           N
ATOM   2431  HN  LEU A 740      61.280  57.680  62.230  1.00  0.00           H
ATOM   2432  CA  LEU A 740      62.460  58.080  63.870  1.00  0.00           C
ATOM   2433  HA  LEU A 740      63.420  57.650  64.110  1.00  0.00           H
ATOM   2434  CB  LEU A 740      63.040  59.320  63.060  1.00  0.00           C
ATOM   2435  HB1 LEU A 740      63.650  59.870  63.810  1.00  0.00           H
ATOM   2436  HB2 LEU A 740      62.260  60.010  62.680  1.00  0.00           H
ATOM   2437  CG  LEU A 740      64.040  58.950  61.910  1.00  0.00           C
ATOM   2438  HG  LEU A 740      63.560  58.010  61.560  1.00  0.00           H
ATOM   2439  CD1 LEU A 740      64.110  59.870  60.690  1.00  0.00           C
ATOM   2440 HD11 LEU A 740      64.590  60.830  60.990  1.00  0.00           H
ATOM   2441 HD12 LEU A 740      63.120  60.140  60.270  1.00  0.00           H
ATOM   2442 HD13 LEU A 740      64.770  59.440  59.900  1.00  0.00           H
ATOM   2443  CD2 LEU A 740      65.480  58.590  62.350  1.00  0.00           C
ATOM   2444 HD21 LEU A 740      65.370  57.870  63.200  1.00  0.00           H
ATOM   2445 HD22 LEU A 740      65.850  59.550  62.770  1.00  0.00           H
ATOM   2446 HD23 LEU A 740      66.040  58.260  61.460  1.00  0.00           H
ATOM   2447  C   LEU A 740      61.890  58.580  65.120  1.00  0.00           C
ATOM   2448  O   LEU A 740      62.620  58.750  66.040  1.00  0.00           O
ATOM   2449  N   GLU A 741      60.550  58.860  65.200  1.00  0.00           N
ATOM   2450  HN  GLU A 741      59.950  58.820  64.400  1.00  0.00           H
ATOM   2451  CA  GLU A 741      59.820  59.240  66.350  1.00  0.00           C
ATOM   2452  HA  GLU A 741      60.270  60.150  66.710  1.00  0.00           H
ATOM   2453  CB  GLU A 741      58.290  59.570  66.000  1.00  0.00           C
ATOM   2454  HB1 GLU A 741      57.780  58.670  65.590  1.00  0.00           H
ATOM   2455  HB2 GLU A 741      58.300  60.330  65.180  1.00  0.00           H
ATOM   2456  CG  GLU A 741      57.570  60.090  67.260  1.00  0.00           C
ATOM   2457  HG1 GLU A 741      58.200  60.890  67.700  1.00  0.00           H
ATOM   2458  HG2 GLU A 741      57.420  59.300  68.020  1.00  0.00           H
ATOM   2459  CD  GLU A 741      56.150  60.650  67.080  1.00  0.00           C
ATOM   2460  OE1 GLU A 741      55.230  59.830  66.860  1.00  0.00           O
ATOM   2461  OE2 GLU A 741      56.000  61.870  67.260  1.00  0.00           O
ATOM   2462  C   GLU A 741      59.880  58.150  67.450  1.00  0.00           C
ATOM   2463  O   GLU A 741      60.080  58.390  68.670  1.00  0.00           O
ATOM   2464  N   LYS A 742      59.660  56.890  66.940  1.00  0.00           N
ATOM   2465  HN  LYS A 742      59.700  56.760  65.950  1.00  0.00           H
ATOM   2466  CA  LYS A 742      59.720  55.700  67.790  1.00  0.00           C
ATOM   2467  HA  LYS A 742      59.160  55.970  68.670  1.00  0.00           H
ATOM   2468  CB  LYS A 742      58.920  54.490  67.160  1.00  0.00           C
ATOM   2469  HB1 LYS A 742      59.420  53.580  67.580  1.00  0.00           H
ATOM   2470  HB2 LYS A 742      59.200  54.590  66.090  1.00  0.00           H
ATOM   2471  CG  LYS A 742      57.410  54.450  67.540  1.00  0.00           C
ATOM   2472  HG1 LYS A 742      57.400  54.330  68.640  1.00  0.00           H
ATOM   2473  HG2 LYS A 742      56.980  53.560  67.030  1.00  0.00           H
ATOM   2474  CD  LYS A 742      56.710  55.830  67.250  1.00  0.00           C
ATOM   2475  HD1 LYS A 742      57.080  56.170  66.260  1.00  0.00           H
ATOM   2476  HD2 LYS A 742      57.070  56.530  68.040  1.00  0.00           H
ATOM   2477  CE  LYS A 742      55.210  55.830  67.440  1.00  0.00           C
ATOM   2478  HE1 LYS A 742      54.870  55.560  68.470  1.00  0.00           H
ATOM   2479  HE2 LYS A 742      54.670  55.060  66.860  1.00  0.00           H
ATOM   2480  NZ  LYS A 742      54.650  57.140  67.010  1.00  0.00           N
ATOM   2481  HZ1 LYS A 742      55.310  57.920  67.160  1.00  0.00           H
ATOM   2482  HZ2 LYS A 742      53.720  57.270  67.480  1.00  0.00           H
ATOM   2483  HZ3 LYS A 742      54.420  57.060  66.000  1.00  0.00           H
ATOM   2484  C   LYS A 742      61.120  55.430  68.310  1.00  0.00           C
ATOM   2485  O   LYS A 742      61.270  55.050  69.470  1.00  0.00           O
ATOM   2486  N   LEU A 743      62.180  55.600  67.560  1.00  0.00           N
ATOM   2487  HN  LEU A 743      61.980  55.780  66.590  1.00  0.00           H
ATOM   2488  CA  LEU A 743      63.560  55.640  67.980  1.00  0.00           C
ATOM   2489  HA  LEU A 743      63.700  54.610  68.300  1.00  0.00           H
ATOM   2490  CB  LEU A 743      64.380  55.670  66.680  1.00  0.00           C
ATOM   2491  HB1 LEU A 743      64.070  56.560  66.100  1.00  0.00           H
ATOM   2492  HB2 LEU A 743      64.070  54.810  66.050  1.00  0.00           H
ATOM   2493  CG  LEU A 743      65.890  55.820  66.740  1.00  0.00           C
ATOM   2494  HG  LEU A 743      66.130  56.440  67.620  1.00  0.00           H
ATOM   2495  CD1 LEU A 743      66.560  54.460  66.850  1.00  0.00           C
ATOM   2496 HD11 LEU A 743      66.120  53.860  67.670  1.00  0.00           H
ATOM   2497 HD12 LEU A 743      67.630  54.510  67.120  1.00  0.00           H
ATOM   2498 HD13 LEU A 743      66.410  53.920  65.890  1.00  0.00           H
ATOM   2499  CD2 LEU A 743      66.480  56.550  65.550  1.00  0.00           C
ATOM   2500 HD21 LEU A 743      67.590  56.520  65.600  1.00  0.00           H
ATOM   2501 HD22 LEU A 743      66.080  57.590  65.560  1.00  0.00           H
ATOM   2502 HD23 LEU A 743      66.170  55.870  64.730  1.00  0.00           H
ATOM   2503  C   LEU A 743      63.890  56.660  69.030  1.00  0.00           C
ATOM   2504  O   LEU A 743      64.410  56.370  70.120  1.00  0.00           O
ATOM   2505  N   PHE A 744      63.500  57.920  68.810  1.00  0.00           N
ATOM   2506  HN  PHE A 744      63.210  58.140  67.880  1.00  0.00           H
ATOM   2507  CA  PHE A 744      63.770  58.980  69.840  1.00  0.00           C
ATOM   2508  HA  PHE A 744      64.790  58.900  70.180  1.00  0.00           H
ATOM   2509  CB  PHE A 744      63.720  60.390  69.120  1.00  0.00           C
ATOM   2510  HB1 PHE A 744      63.330  61.180  69.810  1.00  0.00           H
ATOM   2511  HB2 PHE A 744      62.940  60.300  68.330  1.00  0.00           H
ATOM   2512  CG  PHE A 744      65.010  60.850  68.460  1.00  0.00           C
ATOM   2513  CD1 PHE A 744      65.520  62.020  68.860  1.00  0.00           C
ATOM   2514  HD1 PHE A 744      65.110  62.380  69.800  1.00  0.00           H
ATOM   2515  CE1 PHE A 744      66.740  62.480  68.260  1.00  0.00           C
ATOM   2516  HE1 PHE A 744      67.240  63.370  68.640  1.00  0.00           H
ATOM   2517  CZ  PHE A 744      67.260  61.810  67.160  1.00  0.00           C
ATOM   2518  HZ  PHE A 744      68.000  62.360  66.610  1.00  0.00           H
ATOM   2519  CD2 PHE A 744      65.580  60.110  67.450  1.00  0.00           C
ATOM   2520  HD2 PHE A 744      64.960  59.290  67.100  1.00  0.00           H
ATOM   2521  CE2 PHE A 744      66.720  60.570  66.740  1.00  0.00           C
ATOM   2522  HE2 PHE A 744      67.110  60.120  65.840  1.00  0.00           H
ATOM   2523  C   PHE A 744      62.900  58.910  71.050  1.00  0.00           C
ATOM   2524  O   PHE A 744      63.280  59.260  72.180  1.00  0.00           O
ATOM   2525  N   ASP A 745      61.770  58.270  70.940  1.00  0.00           N
ATOM   2526  HN  ASP A 745      61.320  57.970  70.100  1.00  0.00           H
ATOM   2527  CA  ASP A 745      60.970  58.030  72.160  1.00  0.00           C
ATOM   2528  HA  ASP A 745      60.920  58.940  72.740  1.00  0.00           H
ATOM   2529  CB  ASP A 745      59.480  57.690  71.780  1.00  0.00           C
ATOM   2530  HB1 ASP A 745      59.460  56.760  71.180  1.00  0.00           H
ATOM   2531  HB2 ASP A 745      58.950  58.460  71.180  1.00  0.00           H
ATOM   2532  CG  ASP A 745      58.630  57.500  72.990  1.00  0.00           C
ATOM   2533  OD1 ASP A 745      58.640  58.420  73.900  1.00  0.00           O
ATOM   2534  OD2 ASP A 745      57.890  56.490  73.140  1.00  0.00           O
ATOM   2535  C   ASP A 745      61.490  56.960  73.050  1.00  0.00           C
ATOM   2536  O   ASP A 745      61.480  57.020  74.280  1.00  0.00           O
ATOM   2537  N   LEU A 746      62.040  55.930  72.410  1.00  0.00           N
ATOM   2538  HN  LEU A 746      62.050  55.980  71.420  1.00  0.00           H
ATOM   2539  CA  LEU A 746      62.860  54.840  73.000  1.00  0.00           C
ATOM   2540  HA  LEU A 746      62.240  54.420  73.760  1.00  0.00           H
ATOM   2541  CB  LEU A 746      63.170  53.890  71.760  1.00  0.00           C
ATOM   2542  HB1 LEU A 746      63.890  54.390  71.090  1.00  0.00           H
ATOM   2543  HB2 LEU A 746      62.230  53.740  71.170  1.00  0.00           H
ATOM   2544  CG  LEU A 746      63.770  52.480  72.140  1.00  0.00           C
ATOM   2545  HG  LEU A 746      64.490  52.720  72.940  1.00  0.00           H
ATOM   2546  CD1 LEU A 746      62.750  51.420  72.700  1.00  0.00           C
ATOM   2547 HD11 LEU A 746      62.310  51.760  73.670  1.00  0.00           H
ATOM   2548 HD12 LEU A 746      63.370  50.530  72.970  1.00  0.00           H
ATOM   2549 HD13 LEU A 746      62.010  51.290  71.890  1.00  0.00           H
ATOM   2550  CD2 LEU A 746      64.500  51.810  70.970  1.00  0.00           C
ATOM   2551 HD21 LEU A 746      63.720  51.320  70.350  1.00  0.00           H
ATOM   2552 HD22 LEU A 746      65.160  51.000  71.340  1.00  0.00           H
ATOM   2553 HD23 LEU A 746      65.040  52.560  70.370  1.00  0.00           H
ATOM   2554  C   LEU A 746      64.150  55.390  73.700  1.00  0.00           C
ATOM   2555  O   LEU A 746      64.480  55.020  74.780  1.00  0.00           O
ATOM   2556  N   GLY A 747      64.920  56.250  72.980  1.00  0.00           N
ATOM   2557  HN  GLY A 747      64.620  56.400  72.030  1.00  0.00           H
ATOM   2558  CA  GLY A 747      66.060  57.130  73.390  1.00  0.00           C
ATOM   2559  HA1 GLY A 747      66.280  57.620  72.460  1.00  0.00           H
ATOM   2560  HA2 GLY A 747      66.930  56.580  73.730  1.00  0.00           H
ATOM   2561  C   GLY A 747      65.670  58.150  74.420  1.00  0.00           C
ATOM   2562  O   GLY A 747      66.420  58.380  75.330  1.00  0.00           O
ATOM   2563  N   GLU A 748      64.490  58.830  74.460  1.00  0.00           N
ATOM   2564  HN  GLU A 748      63.950  58.820  73.620  1.00  0.00           H
ATOM   2565  CA  GLU A 748      63.960  59.440  75.650  1.00  0.00           C
ATOM   2566  HA  GLU A 748      64.730  60.150  75.940  1.00  0.00           H
ATOM   2567  CB  GLU A 748      62.740  60.260  75.230  1.00  0.00           C
ATOM   2568  HB1 GLU A 748      62.200  60.670  76.100  1.00  0.00           H
ATOM   2569  HB2 GLU A 748      62.090  59.580  74.630  1.00  0.00           H
ATOM   2570  CG  GLU A 748      63.110  61.500  74.500  1.00  0.00           C
ATOM   2571  HG1 GLU A 748      63.670  61.230  73.580  1.00  0.00           H
ATOM   2572  HG2 GLU A 748      63.710  62.110  75.210  1.00  0.00           H
ATOM   2573  CD  GLU A 748      61.980  62.400  74.070  1.00  0.00           C
ATOM   2574  OE1 GLU A 748      60.800  62.140  74.490  1.00  0.00           O
ATOM   2575  OE2 GLU A 748      62.180  63.370  73.320  1.00  0.00           O
ATOM   2576  C   GLU A 748      63.600  58.560  76.810  1.00  0.00           C
ATOM   2577  O   GLU A 748      63.670  58.940  77.970  1.00  0.00           O
ATOM   2578  N   THR A 749      63.180  57.390  76.520  1.00  0.00           N
ATOM   2579  HN  THR A 749      62.820  57.200  75.600  1.00  0.00           H
ATOM   2580  CA  THR A 749      62.830  56.420  77.630  1.00  0.00           C
ATOM   2581  HA  THR A 749      62.090  56.800  78.310  1.00  0.00           H
ATOM   2582  CB  THR A 749      62.120  55.190  77.170  1.00  0.00           C
ATOM   2583  HB  THR A 749      62.640  54.650  76.350  1.00  0.00           H
ATOM   2584  OG1 THR A 749      60.860  55.610  76.620  1.00  0.00           O
ATOM   2585  HG1 THR A 749      61.120  56.310  76.010  1.00  0.00           H
ATOM   2586  CG2 THR A 749      61.790  54.160  78.310  1.00  0.00           C
ATOM   2587 HG21 THR A 749      61.580  54.660  79.280  1.00  0.00           H
ATOM   2588 HG22 THR A 749      62.750  53.640  78.480  1.00  0.00           H
ATOM   2589 HG23 THR A 749      61.060  53.350  78.140  1.00  0.00           H
ATOM   2590  C   THR A 749      64.000  55.960  78.420  1.00  0.00           C
ATOM   2591  O   THR A 749      63.920  55.990  79.640  1.00  0.00           O
ATOM   2592  N   TYR A 750      65.130  55.710  77.800  1.00  0.00           N
ATOM   2593  HN  TYR A 750      65.150  55.810  76.800  1.00  0.00           H
ATOM   2594  CA  TYR A 750      66.410  55.140  78.470  1.00  0.00           C
ATOM   2595  HA  TYR A 750      66.320  55.060  79.550  1.00  0.00           H
ATOM   2596  CB  TYR A 750      66.660  53.730  77.930  1.00  0.00           C
ATOM   2597  HB1 TYR A 750      67.480  53.320  78.560  1.00  0.00           H
ATOM   2598  HB2 TYR A 750      67.020  53.650  76.880  1.00  0.00           H
ATOM   2599  CG  TYR A 750      65.420  52.790  78.010  1.00  0.00           C
ATOM   2600  CD1 TYR A 750      65.250  52.020  79.190  1.00  0.00           C
ATOM   2601  HD1 TYR A 750      65.750  52.260  80.120  1.00  0.00           H
ATOM   2602  CE1 TYR A 750      64.180  51.130  79.390  1.00  0.00           C
ATOM   2603  HE1 TYR A 750      63.980  50.700  80.360  1.00  0.00           H
ATOM   2604  CZ  TYR A 750      63.280  50.940  78.320  1.00  0.00           C
ATOM   2605  OH  TYR A 750      62.230  50.050  78.570  1.00  0.00           O
ATOM   2606  HH  TYR A 750      61.510  50.350  78.010  1.00  0.00           H
ATOM   2607  CD2 TYR A 750      64.520  52.530  76.990  1.00  0.00           C
ATOM   2608  HD2 TYR A 750      64.680  53.050  76.070  1.00  0.00           H
ATOM   2609  CE2 TYR A 750      63.530  51.510  77.050  1.00  0.00           C
ATOM   2610  HE2 TYR A 750      62.920  51.180  76.220  1.00  0.00           H
ATOM   2611  C   TYR A 750      67.510  56.100  78.120  1.00  0.00           C
ATOM   2612  O   TYR A 750      67.680  56.290  76.950  1.00  0.00           O
ATOM   2613  N   ALA A 751      68.310  56.570  79.100  1.00  0.00           N
ATOM   2614  HN  ALA A 751      68.010  56.410  80.050  1.00  0.00           H
ATOM   2615  CA  ALA A 751      69.550  57.320  78.920  1.00  0.00           C
ATOM   2616  HA  ALA A 751      69.410  58.040  78.130  1.00  0.00           H
ATOM   2617  CB  ALA A 751      69.930  57.870  80.350  1.00  0.00           C
ATOM   2618  HB1 ALA A 751      70.060  57.120  81.150  1.00  0.00           H
ATOM   2619  HB2 ALA A 751      69.140  58.550  80.730  1.00  0.00           H
ATOM   2620  HB3 ALA A 751      70.850  58.470  80.220  1.00  0.00           H
ATOM   2621  C   ALA A 751      70.760  56.470  78.490  1.00  0.00           C
ATOM   2622  O   ALA A 751      70.880  55.220  78.660  1.00  0.00           O
ATOM   2623  N   ASP A 752      71.640  57.210  77.780  1.00  0.00           N
ATOM   2624  HN  ASP A 752      71.380  58.160  77.620  1.00  0.00           H
ATOM   2625  CA  ASP A 752      72.940  56.860  77.450  1.00  0.00           C
ATOM   2626  HA  ASP A 752      73.400  57.780  77.110  1.00  0.00           H
ATOM   2627  CB  ASP A 752      73.720  56.520  78.760  1.00  0.00           C
ATOM   2628  HB1 ASP A 752      74.650  56.210  78.250  1.00  0.00           H
ATOM   2629  HB2 ASP A 752      73.170  55.700  79.250  1.00  0.00           H
ATOM   2630  CG  ASP A 752      73.970  57.790  79.510  1.00  0.00           C
ATOM   2631  OD1 ASP A 752      73.570  58.960  79.210  1.00  0.00           O
ATOM   2632  OD2 ASP A 752      74.620  57.570  80.560  1.00  0.00           O
ATOM   2633  C   ASP A 752      73.140  55.850  76.320  1.00  0.00           C
ATOM   2634  O   ASP A 752      74.120  55.030  76.310  1.00  0.00           O
ATOM   2635  N   VAL A 753      72.130  55.840  75.410  1.00  0.00           N
ATOM   2636  HN  VAL A 753      71.430  56.520  75.480  1.00  0.00           H
ATOM   2637  CA  VAL A 753      72.000  54.740  74.440  1.00  0.00           C
ATOM   2638  HA  VAL A 753      72.960  54.260  74.310  1.00  0.00           H
ATOM   2639  CB  VAL A 753      71.230  53.640  75.180  1.00  0.00           C
ATOM   2640  HB  VAL A 753      71.480  53.540  76.260  1.00  0.00           H
ATOM   2641  CG1 VAL A 753      69.690  54.040  75.260  1.00  0.00           C
ATOM   2642 HG11 VAL A 753      69.270  53.980  74.240  1.00  0.00           H
ATOM   2643 HG12 VAL A 753      69.740  55.060  75.700  1.00  0.00           H
ATOM   2644 HG13 VAL A 753      69.240  53.400  76.050  1.00  0.00           H
ATOM   2645  CG2 VAL A 753      71.500  52.330  74.590  1.00  0.00           C
ATOM   2646 HG21 VAL A 753      72.500  51.890  74.770  1.00  0.00           H
ATOM   2647 HG22 VAL A 753      71.450  52.340  73.480  1.00  0.00           H
ATOM   2648 HG23 VAL A 753      70.730  51.640  75.010  1.00  0.00           H
ATOM   2649  C   VAL A 753      71.450  55.140  73.100  1.00  0.00           C
ATOM   2650  O   VAL A 753      71.760  54.470  72.120  1.00  0.00           O
ATOM   2651  N   LEU A 754      70.680  56.280  72.970  1.00  0.00           N
ATOM   2652  HN  LEU A 754      70.560  56.930  73.710  1.00  0.00           H
ATOM   2653  CA  LEU A 754      70.130  56.690  71.710  1.00  0.00           C
ATOM   2654  HA  LEU A 754      69.540  55.850  71.410  1.00  0.00           H
ATOM   2655  CB  LEU A 754      69.240  57.900  72.110  1.00  0.00           C
ATOM   2656  HB1 LEU A 754      69.860  58.740  72.470  1.00  0.00           H
ATOM   2657  HB2 LEU A 754      68.530  57.740  72.950  1.00  0.00           H
ATOM   2658  CG  LEU A 754      68.540  58.560  70.890  1.00  0.00           C
ATOM   2659  HG  LEU A 754      69.440  58.870  70.310  1.00  0.00           H
ATOM   2660  CD1 LEU A 754      67.800  57.510  70.010  1.00  0.00           C
ATOM   2661 HD11 LEU A 754      66.910  57.060  70.490  1.00  0.00           H
ATOM   2662 HD12 LEU A 754      68.470  56.720  69.600  1.00  0.00           H
ATOM   2663 HD13 LEU A 754      67.540  58.060  69.070  1.00  0.00           H
ATOM   2664  CD2 LEU A 754      67.650  59.770  71.200  1.00  0.00           C
ATOM   2665 HD21 LEU A 754      68.250  60.510  71.760  1.00  0.00           H
ATOM   2666 HD22 LEU A 754      66.740  59.390  71.720  1.00  0.00           H
ATOM   2667 HD23 LEU A 754      67.380  60.230  70.220  1.00  0.00           H
ATOM   2668  C   LEU A 754      71.140  56.980  70.580  1.00  0.00           C
ATOM   2669  O   LEU A 754      70.900  56.770  69.400  1.00  0.00           O
ATOM   2670  N   PHE A 755      72.370  57.510  70.900  1.00  0.00           N
ATOM   2671  HN  PHE A 755      72.540  57.810  71.830  1.00  0.00           H
ATOM   2672  CA  PHE A 755      73.550  57.660  69.920  1.00  0.00           C
ATOM   2673  HA  PHE A 755      73.290  58.230  69.050  1.00  0.00           H
ATOM   2674  CB  PHE A 755      74.750  58.300  70.570  1.00  0.00           C
ATOM   2675  HB1 PHE A 755      75.040  57.580  71.360  1.00  0.00           H
ATOM   2676  HB2 PHE A 755      74.430  59.300  70.930  1.00  0.00           H
ATOM   2677  CG  PHE A 755      76.010  58.430  69.760  1.00  0.00           C
ATOM   2678  CD1 PHE A 755      77.220  57.870  70.140  1.00  0.00           C
ATOM   2679  HD1 PHE A 755      77.160  57.130  70.920  1.00  0.00           H
ATOM   2680  CE1 PHE A 755      78.460  58.250  69.540  1.00  0.00           C
ATOM   2681  HE1 PHE A 755      79.430  57.890  69.840  1.00  0.00           H
ATOM   2682  CZ  PHE A 755      78.420  59.130  68.430  1.00  0.00           C
ATOM   2683  HZ  PHE A 755      79.360  59.560  68.110  1.00  0.00           H
ATOM   2684  CD2 PHE A 755      76.040  59.300  68.630  1.00  0.00           C
ATOM   2685  HD2 PHE A 755      75.080  59.730  68.350  1.00  0.00           H
ATOM   2686  CE2 PHE A 755      77.270  59.640  67.970  1.00  0.00           C
ATOM   2687  HE2 PHE A 755      77.290  60.460  67.260  1.00  0.00           H
ATOM   2688  C   PHE A 755      73.830  56.360  69.320  1.00  0.00           C
ATOM   2689  O   PHE A 755      73.880  56.170  68.110  1.00  0.00           O
ATOM   2690  N   TRP A 756      73.900  55.260  70.170  1.00  0.00           N
ATOM   2691  HN  TRP A 756      73.800  55.340  71.160  1.00  0.00           H
ATOM   2692  CA  TRP A 756      73.980  53.960  69.580  1.00  0.00           C
ATOM   2693  HA  TRP A 756      74.790  53.910  68.860  1.00  0.00           H
ATOM   2694  CB  TRP A 756      74.390  52.880  70.690  1.00  0.00           C
ATOM   2695  HB1 TRP A 756      73.640  53.040  71.500  1.00  0.00           H
ATOM   2696  HB2 TRP A 756      75.370  53.160  71.130  1.00  0.00           H
ATOM   2697  CG  TRP A 756      74.350  51.440  70.350  1.00  0.00           C
ATOM   2698  CD1 TRP A 756      73.710  50.530  71.190  1.00  0.00           C
ATOM   2699  HD1 TRP A 756      73.000  50.770  71.960  1.00  0.00           H
ATOM   2700  NE1 TRP A 756      73.930  49.260  70.640  1.00  0.00           N
ATOM   2701  HE1 TRP A 756      73.350  48.480  70.690  1.00  0.00           H
ATOM   2702  CE2 TRP A 756      74.800  49.340  69.550  1.00  0.00           C
ATOM   2703  CD2 TRP A 756      75.050  50.650  69.330  1.00  0.00           C
ATOM   2704  CE3 TRP A 756      75.940  51.030  68.340  1.00  0.00           C
ATOM   2705  HE3 TRP A 756      76.220  52.040  68.130  1.00  0.00           H
ATOM   2706  CZ3 TRP A 756      76.560  49.990  67.590  1.00  0.00           C
ATOM   2707  HZ3 TRP A 756      77.310  50.230  66.850  1.00  0.00           H
ATOM   2708  CZ2 TRP A 756      75.480  48.310  68.880  1.00  0.00           C
ATOM   2709  HZ2 TRP A 756      75.210  47.290  69.110  1.00  0.00           H
ATOM   2710  CH2 TRP A 756      76.260  48.690  67.840  1.00  0.00           C
ATOM   2711  HH2 TRP A 756      76.700  47.940  67.210  1.00  0.00           H
ATOM   2712  C   TRP A 756      72.880  53.480  68.780  1.00  0.00           C
ATOM   2713  O   TRP A 756      73.090  52.890  67.720  1.00  0.00           O
ATOM   2714  N   CYS A 757      71.700  53.790  69.240  1.00  0.00           N
ATOM   2715  HN  CYS A 757      71.600  54.340  70.080  1.00  0.00           H
ATOM   2716  CA  CYS A 757      70.470  53.410  68.540  1.00  0.00           C
ATOM   2717  HA  CYS A 757      70.580  52.370  68.300  1.00  0.00           H
ATOM   2718  CB  CYS A 757      69.200  53.670  69.440  1.00  0.00           C
ATOM   2719  HB1 CYS A 757      68.280  53.330  68.910  1.00  0.00           H
ATOM   2720  HB2 CYS A 757      69.080  54.750  69.680  1.00  0.00           H
ATOM   2721  SG  CYS A 757      69.140  52.650  71.000  1.00  0.00           S
ATOM   2722  HG1 CYS A 757      70.140  53.360  71.510  1.00  0.00           H
ATOM   2723  C   CYS A 757      70.250  54.010  67.230  1.00  0.00           C
ATOM   2724  O   CYS A 757      69.860  53.320  66.300  1.00  0.00           O
ATOM   2725  N   VAL A 758      70.670  55.290  67.060  1.00  0.00           N
ATOM   2726  HN  VAL A 758      70.990  55.790  67.850  1.00  0.00           H
ATOM   2727  CA  VAL A 758      70.780  55.960  65.790  1.00  0.00           C
ATOM   2728  HA  VAL A 758      69.890  55.820  65.200  1.00  0.00           H
ATOM   2729  CB  VAL A 758      71.130  57.450  65.960  1.00  0.00           C
ATOM   2730  HB  VAL A 758      72.050  57.640  66.540  1.00  0.00           H
ATOM   2731  CG1 VAL A 758      71.370  58.060  64.570  1.00  0.00           C
ATOM   2732 HG11 VAL A 758      72.280  57.710  64.050  1.00  0.00           H
ATOM   2733 HG12 VAL A 758      71.460  59.150  64.780  1.00  0.00           H
ATOM   2734 HG13 VAL A 758      70.450  57.850  63.980  1.00  0.00           H
ATOM   2735  CG2 VAL A 758      69.920  58.260  66.520  1.00  0.00           C
ATOM   2736 HG21 VAL A 758      68.970  58.120  65.950  1.00  0.00           H
ATOM   2737 HG22 VAL A 758      70.100  59.350  66.600  1.00  0.00           H
ATOM   2738 HG23 VAL A 758      69.740  57.800  67.520  1.00  0.00           H
ATOM   2739  C   VAL A 758      71.830  55.200  64.990  1.00  0.00           C
ATOM   2740  O   VAL A 758      71.630  54.940  63.830  1.00  0.00           O
ATOM   2741  N   ILE A 759      73.030  54.860  65.490  1.00  0.00           N
ATOM   2742  HN  ILE A 759      73.230  55.000  66.450  1.00  0.00           H
ATOM   2743  CA  ILE A 759      74.020  54.130  64.680  1.00  0.00           C
ATOM   2744  HA  ILE A 759      74.080  54.750  63.800  1.00  0.00           H
ATOM   2745  CB  ILE A 759      75.430  54.180  65.200  1.00  0.00           C
ATOM   2746  HB  ILE A 759      75.250  53.650  66.170  1.00  0.00           H
ATOM   2747  CG2 ILE A 759      76.430  53.300  64.400  1.00  0.00           C
ATOM   2748 HG21 ILE A 759      77.470  53.260  64.810  1.00  0.00           H
ATOM   2749 HG22 ILE A 759      76.480  53.710  63.370  1.00  0.00           H
ATOM   2750 HG23 ILE A 759      76.170  52.230  64.440  1.00  0.00           H
ATOM   2751  CG1 ILE A 759      76.010  55.540  65.530  1.00  0.00           C
ATOM   2752 HG11 ILE A 759      77.020  55.530  65.990  1.00  0.00           H
ATOM   2753 HG12 ILE A 759      75.330  56.170  66.140  1.00  0.00           H
ATOM   2754  CD  ILE A 759      76.180  56.470  64.310  1.00  0.00           C
ATOM   2755  HD1 ILE A 759      75.310  56.550  63.620  1.00  0.00           H
ATOM   2756  HD2 ILE A 759      76.950  56.150  63.590  1.00  0.00           H
ATOM   2757  HD3 ILE A 759      76.450  57.520  64.550  1.00  0.00           H
ATOM   2758  C   ILE A 759      73.490  52.690  64.300  1.00  0.00           C
ATOM   2759  O   ILE A 759      73.740  52.190  63.230  1.00  0.00           O
ATOM   2760  N   LEU A 760      72.920  51.920  65.150  1.00  0.00           N
ATOM   2761  HN  LEU A 760      72.850  52.240  66.080  1.00  0.00           H
ATOM   2762  CA  LEU A 760      72.370  50.600  64.940  1.00  0.00           C
ATOM   2763  HA  LEU A 760      73.110  49.930  64.510  1.00  0.00           H
ATOM   2764  CB  LEU A 760      71.980  49.990  66.300  1.00  0.00           C
ATOM   2765  HB1 LEU A 760      71.470  50.780  66.900  1.00  0.00           H
ATOM   2766  HB2 LEU A 760      72.820  49.530  66.840  1.00  0.00           H
ATOM   2767  CG  LEU A 760      71.130  48.720  66.130  1.00  0.00           C
ATOM   2768  HG  LEU A 760      70.280  48.830  65.420  1.00  0.00           H
ATOM   2769  CD1 LEU A 760      72.030  47.570  65.680  1.00  0.00           C
ATOM   2770 HD11 LEU A 760      72.680  47.770  64.800  1.00  0.00           H
ATOM   2771 HD12 LEU A 760      71.430  46.690  65.370  1.00  0.00           H
ATOM   2772 HD13 LEU A 760      72.700  47.240  66.500  1.00  0.00           H
ATOM   2773  CD2 LEU A 760      70.590  48.370  67.500  1.00  0.00           C
ATOM   2774 HD21 LEU A 760      70.120  47.370  67.380  1.00  0.00           H
ATOM   2775 HD22 LEU A 760      69.890  49.150  67.810  1.00  0.00           H
ATOM   2776 HD23 LEU A 760      71.410  48.210  68.250  1.00  0.00           H
ATOM   2777  C   LEU A 760      71.210  50.590  63.830  1.00  0.00           C
ATOM   2778  O   LEU A 760      71.110  49.710  62.960  1.00  0.00           O
ATOM   2779  N   PHE A 761      70.310  51.550  63.910  1.00  0.00           N
ATOM   2780  HN  PHE A 761      70.290  52.180  64.670  1.00  0.00           H
ATOM   2781  CA  PHE A 761      69.340  51.950  62.940  1.00  0.00           C
ATOM   2782  HA  PHE A 761      68.710  51.090  62.740  1.00  0.00           H
ATOM   2783  CB  PHE A 761      68.550  53.150  63.650  1.00  0.00           C
ATOM   2784  HB1 PHE A 761      69.300  53.970  63.770  1.00  0.00           H
ATOM   2785  HB2 PHE A 761      68.310  52.870  64.700  1.00  0.00           H
ATOM   2786  CG  PHE A 761      67.380  53.660  62.890  1.00  0.00           C
ATOM   2787  CD1 PHE A 761      67.560  54.850  62.010  1.00  0.00           C
ATOM   2788  HD1 PHE A 761      68.560  55.240  61.870  1.00  0.00           H
ATOM   2789  CE1 PHE A 761      66.480  55.440  61.470  1.00  0.00           C
ATOM   2790  HE1 PHE A 761      66.630  56.320  60.860  1.00  0.00           H
ATOM   2791  CZ  PHE A 761      65.140  55.010  61.830  1.00  0.00           C
ATOM   2792  HZ  PHE A 761      64.320  55.390  61.240  1.00  0.00           H
ATOM   2793  CD2 PHE A 761      66.110  53.200  63.220  1.00  0.00           C
ATOM   2794  HD2 PHE A 761      66.000  52.420  63.970  1.00  0.00           H
ATOM   2795  CE2 PHE A 761      65.020  53.870  62.700  1.00  0.00           C
ATOM   2796  HE2 PHE A 761      64.070  53.440  62.990  1.00  0.00           H
ATOM   2797  C   PHE A 761      69.960  52.330  61.610  1.00  0.00           C
ATOM   2798  O   PHE A 761      69.440  51.850  60.600  1.00  0.00           O
ATOM   2799  N   PHE A 762      70.960  53.190  61.630  1.00  0.00           N
ATOM   2800  HN  PHE A 762      71.230  53.650  62.470  1.00  0.00           H
ATOM   2801  CA  PHE A 762      71.580  53.640  60.390  1.00  0.00           C
ATOM   2802  HA  PHE A 762      70.750  53.790  59.720  1.00  0.00           H
ATOM   2803  CB  PHE A 762      72.270  55.040  60.560  1.00  0.00           C
ATOM   2804  HB1 PHE A 762      73.130  55.130  59.860  1.00  0.00           H
ATOM   2805  HB2 PHE A 762      72.720  55.170  61.570  1.00  0.00           H
ATOM   2806  CG  PHE A 762      71.200  56.090  60.240  1.00  0.00           C
ATOM   2807  CD1 PHE A 762      70.610  56.960  61.150  1.00  0.00           C
ATOM   2808  HD1 PHE A 762      70.880  56.970  62.200  1.00  0.00           H
ATOM   2809  CE1 PHE A 762      69.540  57.790  60.670  1.00  0.00           C
ATOM   2810  HE1 PHE A 762      69.250  58.530  61.410  1.00  0.00           H
ATOM   2811  CZ  PHE A 762      69.150  57.760  59.370  1.00  0.00           C
ATOM   2812  HZ  PHE A 762      68.340  58.420  59.070  1.00  0.00           H
ATOM   2813  CD2 PHE A 762      70.740  56.090  58.880  1.00  0.00           C
ATOM   2814  HD2 PHE A 762      71.190  55.430  58.150  1.00  0.00           H
ATOM   2815  CE2 PHE A 762      69.740  56.970  58.410  1.00  0.00           C
ATOM   2816  HE2 PHE A 762      69.460  56.980  57.360  1.00  0.00           H
ATOM   2817  C   PHE A 762      72.430  52.610  59.740  1.00  0.00           C
ATOM   2818  O   PHE A 762      72.430  52.450  58.560  1.00  0.00           O
ATOM   2819  N   THR A 763      73.100  51.710  60.450  1.00  0.00           N
ATOM   2820  HN  THR A 763      73.170  51.920  61.420  1.00  0.00           H
ATOM   2821  CA  THR A 763      73.790  50.470  60.110  1.00  0.00           C
ATOM   2822  HA  THR A 763      74.550  50.780  59.420  1.00  0.00           H
ATOM   2823  CB  THR A 763      74.400  49.810  61.310  1.00  0.00           C
ATOM   2824  HB  THR A 763      73.640  49.630  62.100  1.00  0.00           H
ATOM   2825  OG1 THR A 763      75.420  50.710  61.820  1.00  0.00           O
ATOM   2826  HG1 THR A 763      74.950  51.310  62.400  1.00  0.00           H
ATOM   2827  CG2 THR A 763      75.150  48.550  61.010  1.00  0.00           C
ATOM   2828 HG21 THR A 763      75.740  48.720  60.080  1.00  0.00           H
ATOM   2829 HG22 THR A 763      74.510  47.710  60.670  1.00  0.00           H
ATOM   2830 HG23 THR A 763      75.720  48.180  61.900  1.00  0.00           H
ATOM   2831  C   THR A 763      72.750  49.470  59.470  1.00  0.00           C
ATOM   2832  O   THR A 763      73.030  48.750  58.500  1.00  0.00           O
ATOM   2833  N   THR A 764      71.460  49.430  60.000  1.00  0.00           N
ATOM   2834  HN  THR A 764      71.310  50.110  60.710  1.00  0.00           H
ATOM   2835  CA  THR A 764      70.420  48.560  59.520  1.00  0.00           C
ATOM   2836  HA  THR A 764      70.880  47.580  59.380  1.00  0.00           H
ATOM   2837  CB  THR A 764      69.140  48.290  60.440  1.00  0.00           C
ATOM   2838  HB  THR A 764      68.660  49.260  60.680  1.00  0.00           H
ATOM   2839  OG1 THR A 764      69.560  47.650  61.630  1.00  0.00           O
ATOM   2840  HG1 THR A 764      70.270  48.210  61.970  1.00  0.00           H
ATOM   2841  CG2 THR A 764      68.110  47.400  59.790  1.00  0.00           C
ATOM   2842 HG21 THR A 764      67.160  47.450  60.340  1.00  0.00           H
ATOM   2843 HG22 THR A 764      68.420  46.340  59.800  1.00  0.00           H
ATOM   2844 HG23 THR A 764      67.860  47.790  58.770  1.00  0.00           H
ATOM   2845  C   THR A 764      70.070  48.980  58.210  1.00  0.00           C
ATOM   2846  O   THR A 764      70.090  48.160  57.230  1.00  0.00           O
ATOM   2847  N   PHE A 765      69.740  50.280  58.030  1.00  0.00           N
ATOM   2848  HN  PHE A 765      69.680  50.840  58.850  1.00  0.00           H
ATOM   2849  CA  PHE A 765      69.390  50.920  56.800  1.00  0.00           C
ATOM   2850  HA  PHE A 765      68.600  50.340  56.360  1.00  0.00           H
ATOM   2851  CB  PHE A 765      69.020  52.380  57.020  1.00  0.00           C
ATOM   2852  HB1 PHE A 765      69.860  52.830  57.580  1.00  0.00           H
ATOM   2853  HB2 PHE A 765      68.140  52.560  57.680  1.00  0.00           H
ATOM   2854  CG  PHE A 765      68.780  53.120  55.740  1.00  0.00           C
ATOM   2855  CD1 PHE A 765      69.460  54.290  55.440  1.00  0.00           C
ATOM   2856  HD1 PHE A 765      70.180  54.710  56.120  1.00  0.00           H
ATOM   2857  CE1 PHE A 765      69.190  55.090  54.270  1.00  0.00           C
ATOM   2858  HE1 PHE A 765      69.770  55.990  54.130  1.00  0.00           H
ATOM   2859  CZ  PHE A 765      68.300  54.600  53.390  1.00  0.00           C
ATOM   2860  HZ  PHE A 765      67.990  55.220  52.550  1.00  0.00           H
ATOM   2861  CD2 PHE A 765      67.900  52.670  54.730  1.00  0.00           C
ATOM   2862  HD2 PHE A 765      67.300  51.780  54.900  1.00  0.00           H
ATOM   2863  CE2 PHE A 765      67.610  53.430  53.600  1.00  0.00           C
ATOM   2864  HE2 PHE A 765      66.940  53.090  52.820  1.00  0.00           H
ATOM   2865  C   PHE A 765      70.420  50.700  55.610  1.00  0.00           C
ATOM   2866  O   PHE A 765      70.150  50.290  54.470  1.00  0.00           O
ATOM   2867  N   PHE A 766      71.680  51.120  55.880  1.00  0.00           N
ATOM   2868  HN  PHE A 766      71.850  51.560  56.760  1.00  0.00           H
ATOM   2869  CA  PHE A 766      72.830  50.980  54.990  1.00  0.00           C
ATOM   2870  HA  PHE A 766      72.530  51.470  54.080  1.00  0.00           H
ATOM   2871  CB  PHE A 766      74.080  51.840  55.530  1.00  0.00           C
ATOM   2872  HB1 PHE A 766      75.060  51.760  55.010  1.00  0.00           H
ATOM   2873  HB2 PHE A 766      74.210  51.310  56.500  1.00  0.00           H
ATOM   2874  CG  PHE A 766      73.940  53.340  55.680  1.00  0.00           C
ATOM   2875  CD1 PHE A 766      73.000  54.170  54.950  1.00  0.00           C
ATOM   2876  HD1 PHE A 766      72.270  53.650  54.350  1.00  0.00           H
ATOM   2877  CE1 PHE A 766      73.090  55.510  55.110  1.00  0.00           C
ATOM   2878  HE1 PHE A 766      72.560  56.130  54.410  1.00  0.00           H
ATOM   2879  CZ  PHE A 766      74.000  56.140  56.050  1.00  0.00           C
ATOM   2880  HZ  PHE A 766      73.920  57.190  56.260  1.00  0.00           H
ATOM   2881  CD2 PHE A 766      74.840  53.940  56.530  1.00  0.00           C
ATOM   2882  HD2 PHE A 766      75.520  53.350  57.130  1.00  0.00           H
ATOM   2883  CE2 PHE A 766      74.890  55.340  56.770  1.00  0.00           C
ATOM   2884  HE2 PHE A 766      75.480  55.810  57.540  1.00  0.00           H
ATOM   2885  C   PHE A 766      73.250  49.580  54.600  1.00  0.00           C
ATOM   2886  O   PHE A 766      73.580  49.340  53.440  1.00  0.00           O
ATOM   2887  N   LEU A 767      73.270  48.600  55.510  1.00  0.00           N
ATOM   2888  HN  LEU A 767      73.090  48.740  56.480  1.00  0.00           H
ATOM   2889  CA  LEU A 767      73.560  47.180  55.140  1.00  0.00           C
ATOM   2890  HA  LEU A 767      74.490  47.070  54.590  1.00  0.00           H
ATOM   2891  CB  LEU A 767      73.580  46.370  56.470  1.00  0.00           C
ATOM   2892  HB1 LEU A 767      72.730  46.660  57.110  1.00  0.00           H
ATOM   2893  HB2 LEU A 767      74.350  46.880  57.090  1.00  0.00           H
ATOM   2894  CG  LEU A 767      73.840  44.870  56.480  1.00  0.00           C
ATOM   2895  HG  LEU A 767      72.840  44.370  56.410  1.00  0.00           H
ATOM   2896  CD1 LEU A 767      74.740  44.360  55.310  1.00  0.00           C
ATOM   2897 HD11 LEU A 767      75.760  44.650  55.660  1.00  0.00           H
ATOM   2898 HD12 LEU A 767      74.500  44.830  54.330  1.00  0.00           H
ATOM   2899 HD13 LEU A 767      74.610  43.270  55.160  1.00  0.00           H
ATOM   2900  CD2 LEU A 767      74.460  44.430  57.800  1.00  0.00           C
ATOM   2901 HD21 LEU A 767      75.220  43.640  57.640  1.00  0.00           H
ATOM   2902 HD22 LEU A 767      73.730  43.960  58.480  1.00  0.00           H
ATOM   2903 HD23 LEU A 767      75.020  45.210  58.350  1.00  0.00           H
ATOM   2904  C   LEU A 767      72.470  46.620  54.260  1.00  0.00           C
ATOM   2905  O   LEU A 767      72.740  45.980  53.230  1.00  0.00           O
ATOM   2906  N   SER A 768      71.140  46.740  54.510  1.00  0.00           N
ATOM   2907  HN  SER A 768      71.000  47.190  55.400  1.00  0.00           H
ATOM   2908  CA  SER A 768      69.990  46.310  53.750  1.00  0.00           C
ATOM   2909  HA  SER A 768      70.160  45.250  53.650  1.00  0.00           H
ATOM   2910  CB  SER A 768      68.670  46.360  54.560  1.00  0.00           C
ATOM   2911  HB1 SER A 768      68.790  45.600  55.350  1.00  0.00           H
ATOM   2912  HB2 SER A 768      67.750  45.940  54.110  1.00  0.00           H
ATOM   2913  OG  SER A 768      68.450  47.690  55.150  1.00  0.00           O
ATOM   2914  HG1 SER A 768      68.970  47.780  55.950  1.00  0.00           H
ATOM   2915  C   SER A 768      69.740  46.860  52.400  1.00  0.00           C
ATOM   2916  O   SER A 768      69.410  46.060  51.540  1.00  0.00           O
ATOM   2917  N   SER A 769      69.920  48.170  52.140  1.00  0.00           N
ATOM   2918  HN  SER A 769      70.110  48.790  52.900  1.00  0.00           H
ATOM   2919  CA  SER A 769      70.010  48.830  50.860  1.00  0.00           C
ATOM   2920  HA  SER A 769      69.030  48.580  50.470  1.00  0.00           H
ATOM   2921  CB  SER A 769      70.250  50.340  51.030  1.00  0.00           C
ATOM   2922  HB1 SER A 769      70.120  50.890  50.080  1.00  0.00           H
ATOM   2923  HB2 SER A 769      71.200  50.650  51.500  1.00  0.00           H
ATOM   2924  OG  SER A 769      69.290  50.970  51.900  1.00  0.00           O
ATOM   2925  HG1 SER A 769      69.600  50.810  52.790  1.00  0.00           H
ATOM   2926  C   SER A 769      71.190  48.350  50.010  1.00  0.00           C
ATOM   2927  O   SER A 769      71.070  48.070  48.800  1.00  0.00           O
ATOM   2928  N   PHE A 770      72.370  48.220  50.630  1.00  0.00           N
ATOM   2929  HN  PHE A 770      72.360  48.550  51.560  1.00  0.00           H
ATOM   2930  CA  PHE A 770      73.550  47.560  50.070  1.00  0.00           C
ATOM   2931  HA  PHE A 770      73.890  48.130  49.220  1.00  0.00           H
ATOM   2932  CB  PHE A 770      74.720  47.580  51.110  1.00  0.00           C
ATOM   2933  HB1 PHE A 770      74.370  47.180  52.080  1.00  0.00           H
ATOM   2934  HB2 PHE A 770      74.880  48.690  51.150  1.00  0.00           H
ATOM   2935  CG  PHE A 770      75.940  46.790  50.890  1.00  0.00           C
ATOM   2936  CD1 PHE A 770      75.870  45.400  51.040  1.00  0.00           C
ATOM   2937  HD1 PHE A 770      74.950  44.870  51.260  1.00  0.00           H
ATOM   2938  CE1 PHE A 770      77.010  44.600  50.840  1.00  0.00           C
ATOM   2939  HE1 PHE A 770      76.930  43.530  50.980  1.00  0.00           H
ATOM   2940  CZ  PHE A 770      78.240  45.170  50.560  1.00  0.00           C
ATOM   2941  HZ  PHE A 770      79.190  44.670  50.560  1.00  0.00           H
ATOM   2942  CD2 PHE A 770      77.210  47.340  50.560  1.00  0.00           C
ATOM   2943  HD2 PHE A 770      77.210  48.400  50.330  1.00  0.00           H
ATOM   2944  CE2 PHE A 770      78.320  46.510  50.380  1.00  0.00           C
ATOM   2945  HE2 PHE A 770      79.250  46.950  50.040  1.00  0.00           H
ATOM   2946  C   PHE A 770      73.300  46.150  49.500  1.00  0.00           C
ATOM   2947  O   PHE A 770      73.550  45.910  48.290  1.00  0.00           O
ATOM   2948  N   LEU A 771      72.740  45.240  50.270  1.00  0.00           N
ATOM   2949  HN  LEU A 771      72.760  45.430  51.250  1.00  0.00           H
ATOM   2950  CA  LEU A 771      72.240  43.970  49.810  1.00  0.00           C
ATOM   2951  HA  LEU A 771      73.130  43.490  49.430  1.00  0.00           H
ATOM   2952  CB  LEU A 771      71.800  43.160  51.070  1.00  0.00           C
ATOM   2953  HB1 LEU A 771      71.360  42.200  50.720  1.00  0.00           H
ATOM   2954  HB2 LEU A 771      71.020  43.730  51.620  1.00  0.00           H
ATOM   2955  CG  LEU A 771      72.930  42.850  52.110  1.00  0.00           C
ATOM   2956  HG  LEU A 771      73.410  43.800  52.420  1.00  0.00           H
ATOM   2957  CD1 LEU A 771      72.320  42.200  53.380  1.00  0.00           C
ATOM   2958 HD11 LEU A 771      73.150  41.900  54.050  1.00  0.00           H
ATOM   2959 HD12 LEU A 771      71.560  41.430  53.090  1.00  0.00           H
ATOM   2960 HD13 LEU A 771      71.700  42.970  53.880  1.00  0.00           H
ATOM   2961  CD2 LEU A 771      73.960  41.940  51.480  1.00  0.00           C
ATOM   2962 HD21 LEU A 771      74.770  41.810  52.220  1.00  0.00           H
ATOM   2963 HD22 LEU A 771      74.350  42.310  50.510  1.00  0.00           H
ATOM   2964 HD23 LEU A 771      73.470  40.950  51.410  1.00  0.00           H
ATOM   2965  C   LEU A 771      71.200  44.070  48.730  1.00  0.00           C
ATOM   2966  O   LEU A 771      71.220  43.180  47.890  1.00  0.00           O
ATOM   2967  N   LYS A 772      70.250  45.070  48.830  1.00  0.00           N
ATOM   2968  HN  LYS A 772      70.140  45.670  49.630  1.00  0.00           H
ATOM   2969  CA  LYS A 772      69.240  45.230  47.680  1.00  0.00           C
ATOM   2970  HA  LYS A 772      68.810  44.250  47.630  1.00  0.00           H
ATOM   2971  CB  LYS A 772      68.120  46.220  48.120  1.00  0.00           C
ATOM   2972  HB1 LYS A 772      68.580  47.230  48.220  1.00  0.00           H
ATOM   2973  HB2 LYS A 772      67.730  45.990  49.130  1.00  0.00           H
ATOM   2974  CG  LYS A 772      66.910  46.220  47.170  1.00  0.00           C
ATOM   2975  HG1 LYS A 772      67.140  46.720  46.200  1.00  0.00           H
ATOM   2976  HG2 LYS A 772      66.090  46.790  47.670  1.00  0.00           H
ATOM   2977  CD  LYS A 772      66.170  44.850  46.820  1.00  0.00           C
ATOM   2978  HD1 LYS A 772      65.870  44.380  47.780  1.00  0.00           H
ATOM   2979  HD2 LYS A 772      66.790  44.140  46.240  1.00  0.00           H
ATOM   2980  CE  LYS A 772      64.840  45.070  46.030  1.00  0.00           C
ATOM   2981  HE1 LYS A 772      64.420  46.090  46.090  1.00  0.00           H
ATOM   2982  HE2 LYS A 772      64.060  44.340  46.350  1.00  0.00           H
ATOM   2983  NZ  LYS A 772      65.100  44.720  44.640  1.00  0.00           N
ATOM   2984  HZ1 LYS A 772      64.860  43.730  44.480  1.00  0.00           H
ATOM   2985  HZ2 LYS A 772      66.040  44.880  44.230  1.00  0.00           H
ATOM   2986  HZ3 LYS A 772      64.430  45.150  43.990  1.00  0.00           H
ATOM   2987  C   LYS A 772      69.880  45.600  46.330  1.00  0.00           C
ATOM   2988  O   LYS A 772      69.410  45.100  45.260  1.00  0.00           O
ATOM   2989  N   GLN A 773      70.880  46.450  46.330  1.00  0.00           N
ATOM   2990  HN  GLN A 773      71.240  46.800  47.210  1.00  0.00           H
ATOM   2991  CA  GLN A 773      71.430  46.940  45.090  1.00  0.00           C
ATOM   2992  HA  GLN A 773      70.760  46.710  44.280  1.00  0.00           H
ATOM   2993  CB  GLN A 773      71.650  48.490  45.170  1.00  0.00           C
ATOM   2994  HB1 GLN A 773      72.190  48.700  44.240  1.00  0.00           H
ATOM   2995  HB2 GLN A 773      72.310  48.610  46.060  1.00  0.00           H
ATOM   2996  CG  GLN A 773      70.370  49.370  45.350  1.00  0.00           C
ATOM   2997  HG1 GLN A 773      70.650  50.440  45.250  1.00  0.00           H
ATOM   2998  HG2 GLN A 773      69.950  49.130  46.350  1.00  0.00           H
ATOM   2999  CD  GLN A 773      69.440  49.100  44.230  1.00  0.00           C
ATOM   3000  OE1 GLN A 773      69.830  49.080  43.070  1.00  0.00           O
ATOM   3001  NE2 GLN A 773      68.150  48.830  44.640  1.00  0.00           N
ATOM   3002 HE21 GLN A 773      67.420  48.610  44.010  1.00  0.00           H
ATOM   3003 HE22 GLN A 773      67.850  49.020  45.580  1.00  0.00           H
ATOM   3004  C   GLN A 773      72.630  46.160  44.670  1.00  0.00           C
ATOM   3005  O   GLN A 773      73.310  46.430  43.680  1.00  0.00           O
ATOM   3006  N   PHE A 774      72.990  45.110  45.390  1.00  0.00           N
ATOM   3007  HN  PHE A 774      72.500  44.890  46.240  1.00  0.00           H
ATOM   3008  CA  PHE A 774      74.140  44.210  45.140  1.00  0.00           C
ATOM   3009  HA  PHE A 774      74.940  44.950  45.170  1.00  0.00           H
ATOM   3010  CB  PHE A 774      74.330  43.150  46.260  1.00  0.00           C
ATOM   3011  HB1 PHE A 774      73.340  42.690  46.450  1.00  0.00           H
ATOM   3012  HB2 PHE A 774      74.540  43.840  47.120  1.00  0.00           H
ATOM   3013  CG  PHE A 774      75.420  42.110  46.020  1.00  0.00           C
ATOM   3014  CD1 PHE A 774      76.750  42.600  46.270  1.00  0.00           C
ATOM   3015  HD1 PHE A 774      77.060  43.530  46.720  1.00  0.00           H
ATOM   3016  CE1 PHE A 774      77.780  41.790  45.930  1.00  0.00           C
ATOM   3017  HE1 PHE A 774      78.770  42.100  46.240  1.00  0.00           H
ATOM   3018  CZ  PHE A 774      77.620  40.540  45.330  1.00  0.00           C
ATOM   3019  HZ  PHE A 774      78.520  40.030  45.040  1.00  0.00           H
ATOM   3020  CD2 PHE A 774      75.160  40.850  45.550  1.00  0.00           C
ATOM   3021  HD2 PHE A 774      74.200  40.460  45.260  1.00  0.00           H
ATOM   3022  CE2 PHE A 774      76.290  40.090  45.140  1.00  0.00           C
ATOM   3023  HE2 PHE A 774      76.090  39.160  44.610  1.00  0.00           H
ATOM   3024  C   PHE A 774      74.200  43.550  43.760  1.00  0.00           C
ATOM   3025  O   PHE A 774      75.270  43.400  43.180  1.00  0.00           O
ATOM   3026  N   LYS A 775      73.010  43.110  43.250  1.00  0.00           N
ATOM   3027  HN  LYS A 775      72.290  43.050  43.930  1.00  0.00           H
ATOM   3028  CA  LYS A 775      72.880  42.550  41.870  1.00  0.00           C
ATOM   3029  HA  LYS A 775      73.630  41.810  41.650  1.00  0.00           H
ATOM   3030  CB  LYS A 775      71.550  41.880  41.530  1.00  0.00           C
ATOM   3031  HB1 LYS A 775      71.290  41.110  42.300  1.00  0.00           H
ATOM   3032  HB2 LYS A 775      71.750  41.230  40.650  1.00  0.00           H
ATOM   3033  CG  LYS A 775      70.410  42.800  41.400  1.00  0.00           C
ATOM   3034  HG1 LYS A 775      70.590  43.570  40.620  1.00  0.00           H
ATOM   3035  HG2 LYS A 775      70.230  43.290  42.380  1.00  0.00           H
ATOM   3036  CD  LYS A 775      69.040  42.140  41.010  1.00  0.00           C
ATOM   3037  HD1 LYS A 775      69.020  41.090  41.370  1.00  0.00           H
ATOM   3038  HD2 LYS A 775      69.030  42.050  39.900  1.00  0.00           H
ATOM   3039  CE  LYS A 775      67.750  42.820  41.380  1.00  0.00           C
ATOM   3040  HE1 LYS A 775      67.800  43.890  41.080  1.00  0.00           H
ATOM   3041  HE2 LYS A 775      67.550  42.760  42.470  1.00  0.00           H
ATOM   3042  NZ  LYS A 775      66.490  42.220  40.730  1.00  0.00           N
ATOM   3043  HZ1 LYS A 775      66.590  42.110  39.710  1.00  0.00           H
ATOM   3044  HZ2 LYS A 775      65.670  42.840  40.870  1.00  0.00           H
ATOM   3045  HZ3 LYS A 775      66.190  41.350  41.230  1.00  0.00           H
ATOM   3046  C   LYS A 775      73.190  43.470  40.730  1.00  0.00           C
ATOM   3047  O   LYS A 775      73.360  43.050  39.580  1.00  0.00           O
ATOM   3048  N   THR A 776      73.290  44.770  41.020  1.00  0.00           N
ATOM   3049  HN  THR A 776      73.070  45.020  41.970  1.00  0.00           H
ATOM   3050  CA  THR A 776      73.720  45.840  40.080  1.00  0.00           C
ATOM   3051  HA  THR A 776      73.180  45.580  39.190  1.00  0.00           H
ATOM   3052  CB  THR A 776      73.360  47.280  40.480  1.00  0.00           C
ATOM   3053  HB  THR A 776      73.630  47.950  39.640  1.00  0.00           H
ATOM   3054  OG1 THR A 776      74.080  47.750  41.610  1.00  0.00           O
ATOM   3055  HG1 THR A 776      73.840  47.220  42.390  1.00  0.00           H
ATOM   3056  CG2 THR A 776      71.920  47.390  40.770  1.00  0.00           C
ATOM   3057 HG21 THR A 776      71.630  48.370  41.200  1.00  0.00           H
ATOM   3058 HG22 THR A 776      71.520  46.600  41.440  1.00  0.00           H
ATOM   3059 HG23 THR A 776      71.330  47.130  39.860  1.00  0.00           H
ATOM   3060  C   THR A 776      75.180  45.760  39.640  1.00  0.00           C
ATOM   3061  O   THR A 776      75.580  45.780  38.470  1.00  0.00           O
ATOM   3062  N   LYS A 777      76.100  45.420  40.570  1.00  0.00           N
ATOM   3063  HN  LYS A 777      75.860  45.150  41.490  1.00  0.00           H
ATOM   3064  CA  LYS A 777      77.460  45.150  40.110  1.00  0.00           C
ATOM   3065  HA  LYS A 777      77.740  45.690  39.210  1.00  0.00           H
ATOM   3066  CB  LYS A 777      78.580  45.470  41.110  1.00  0.00           C
ATOM   3067  HB1 LYS A 777      79.580  45.080  40.840  1.00  0.00           H
ATOM   3068  HB2 LYS A 777      78.330  44.910  42.040  1.00  0.00           H
ATOM   3069  CG  LYS A 777      78.730  46.990  41.390  1.00  0.00           C
ATOM   3070  HG1 LYS A 777      79.300  47.070  42.350  1.00  0.00           H
ATOM   3071  HG2 LYS A 777      77.770  47.520  41.520  1.00  0.00           H
ATOM   3072  CD  LYS A 777      79.470  47.840  40.320  1.00  0.00           C
ATOM   3073  HD1 LYS A 777      78.760  47.750  39.460  1.00  0.00           H
ATOM   3074  HD2 LYS A 777      80.370  47.260  40.050  1.00  0.00           H
ATOM   3075  CE  LYS A 777      79.870  49.200  40.750  1.00  0.00           C
ATOM   3076  HE1 LYS A 777      80.830  49.090  41.290  1.00  0.00           H
ATOM   3077  HE2 LYS A 777      79.070  49.800  41.250  1.00  0.00           H
ATOM   3078  NZ  LYS A 777      80.100  49.900  39.480  1.00  0.00           N
ATOM   3079  HZ1 LYS A 777      80.510  50.850  39.500  1.00  0.00           H
ATOM   3080  HZ2 LYS A 777      79.180  49.930  38.990  1.00  0.00           H
ATOM   3081  HZ3 LYS A 777      80.690  49.320  38.850  1.00  0.00           H
ATOM   3082  C   LYS A 777      77.500  43.650  39.750  1.00  0.00           C
ATOM   3083  O   LYS A 777      76.660  42.860  40.160  1.00  0.00           O
ATOM   3084  N   ARG A 778      78.440  43.200  38.970  1.00  0.00           N
ATOM   3085  HN  ARG A 778      79.080  43.900  38.660  1.00  0.00           H
ATOM   3086  CA  ARG A 778      78.440  41.900  38.380  1.00  0.00           C
ATOM   3087  HA  ARG A 778      77.480  41.400  38.440  1.00  0.00           H
ATOM   3088  CB  ARG A 778      78.710  42.080  36.860  1.00  0.00           C
ATOM   3089  HB1 ARG A 778      78.970  41.050  36.550  1.00  0.00           H
ATOM   3090  HB2 ARG A 778      79.480  42.840  36.600  1.00  0.00           H
ATOM   3091  CG  ARG A 778      77.480  42.450  36.040  1.00  0.00           C
ATOM   3092  HG1 ARG A 778      76.630  41.740  36.150  1.00  0.00           H
ATOM   3093  HG2 ARG A 778      77.770  42.220  34.990  1.00  0.00           H
ATOM   3094  CD  ARG A 778      76.930  43.840  36.060  1.00  0.00           C
ATOM   3095  HD1 ARG A 778      76.550  43.940  37.090  1.00  0.00           H
ATOM   3096  HD2 ARG A 778      76.140  44.000  35.290  1.00  0.00           H
ATOM   3097  NE  ARG A 778      78.000  44.840  35.710  1.00  0.00           N
ATOM   3098  HE  ARG A 778      78.920  44.510  35.490  1.00  0.00           H
ATOM   3099  CZ  ARG A 778      77.900  46.120  35.870  1.00  0.00           C
ATOM   3100  NH1 ARG A 778      76.800  46.680  36.230  1.00  0.00           N
ATOM   3101 HH11 ARG A 778      76.180  46.230  36.900  1.00  0.00           H
ATOM   3102 HH12 ARG A 778      76.900  47.660  36.360  1.00  0.00           H
ATOM   3103  NH2 ARG A 778      78.890  46.850  35.480  1.00  0.00           N
ATOM   3104 HH21 ARG A 778      79.750  46.330  35.410  1.00  0.00           H
ATOM   3105 HH22 ARG A 778      78.670  47.810  35.310  1.00  0.00           H
ATOM   3106  C   ARG A 778      79.450  40.970  39.030  1.00  0.00           C
ATOM   3107  O   ARG A 778      79.990  40.100  38.390  1.00  0.00           O
ATOM   3108  N   TYR A 779      79.740  41.130  40.370  1.00  0.00           N
ATOM   3109  HN  TYR A 779      79.350  41.870  40.910  1.00  0.00           H
ATOM   3110  CA  TYR A 779      80.710  40.340  41.130  1.00  0.00           C
ATOM   3111  HA  TYR A 779      81.690  40.390  40.680  1.00  0.00           H
ATOM   3112  CB  TYR A 779      81.000  41.090  42.420  1.00  0.00           C
ATOM   3113  HB1 TYR A 779      81.720  40.520  43.050  1.00  0.00           H
ATOM   3114  HB2 TYR A 779      80.010  41.140  42.930  1.00  0.00           H
ATOM   3115  CG  TYR A 779      81.620  42.550  42.250  1.00  0.00           C
ATOM   3116  CD1 TYR A 779      81.120  43.540  43.170  1.00  0.00           C
ATOM   3117  HD1 TYR A 779      80.450  43.160  43.920  1.00  0.00           H
ATOM   3118  CE1 TYR A 779      81.400  44.900  42.980  1.00  0.00           C
ATOM   3119  HE1 TYR A 779      81.060  45.680  43.640  1.00  0.00           H
ATOM   3120  CZ  TYR A 779      82.370  45.260  41.970  1.00  0.00           C
ATOM   3121  OH  TYR A 779      82.960  46.520  42.000  1.00  0.00           O
ATOM   3122  HH  TYR A 779      83.370  46.660  41.140  1.00  0.00           H
ATOM   3123  CD2 TYR A 779      82.520  42.960  41.250  1.00  0.00           C
ATOM   3124  HD2 TYR A 779      82.840  42.200  40.560  1.00  0.00           H
ATOM   3125  CE2 TYR A 779      82.860  44.250  41.090  1.00  0.00           C
ATOM   3126  HE2 TYR A 779      83.700  44.410  40.440  1.00  0.00           H
ATOM   3127  C   TYR A 779      80.450  38.910  41.380  1.00  0.00           C
ATOM   3128  O   TYR A 779      81.360  38.130  41.230  1.00  0.00           O
ATOM   3129  N   PHE A 780      79.140  38.490  41.600  1.00  0.00           N
ATOM   3130  HN  PHE A 780      78.410  39.170  41.690  1.00  0.00           H
ATOM   3131  CA  PHE A 780      78.760  37.080  41.710  1.00  0.00           C
ATOM   3132  HA  PHE A 780      79.660  36.520  41.530  1.00  0.00           H
ATOM   3133  CB  PHE A 780      78.170  36.720  43.120  1.00  0.00           C
ATOM   3134  HB1 PHE A 780      77.890  35.660  43.290  1.00  0.00           H
ATOM   3135  HB2 PHE A 780      77.200  37.260  43.130  1.00  0.00           H
ATOM   3136  CG  PHE A 780      78.990  37.230  44.300  1.00  0.00           C
ATOM   3137  CD1 PHE A 780      78.470  37.380  45.610  1.00  0.00           C
ATOM   3138  HD1 PHE A 780      77.460  37.010  45.700  1.00  0.00           H
ATOM   3139  CE1 PHE A 780      79.230  37.900  46.640  1.00  0.00           C
ATOM   3140  HE1 PHE A 780      78.890  37.850  47.660  1.00  0.00           H
ATOM   3141  CZ  PHE A 780      80.620  38.160  46.430  1.00  0.00           C
ATOM   3142  HZ  PHE A 780      81.180  38.460  47.290  1.00  0.00           H
ATOM   3143  CD2 PHE A 780      80.430  37.330  44.180  1.00  0.00           C
ATOM   3144  HD2 PHE A 780      81.000  36.920  43.360  1.00  0.00           H
ATOM   3145  CE2 PHE A 780      81.170  37.890  45.210  1.00  0.00           C
ATOM   3146  HE2 PHE A 780      82.190  38.180  44.990  1.00  0.00           H
ATOM   3147  C   PHE A 780      77.780  36.810  40.590  1.00  0.00           C
ATOM   3148  O   PHE A 780      77.080  37.760  40.150  1.00  0.00           O
ATOM   3149  N   PRO A 781      77.640  35.490  40.130  1.00  0.00           N
ATOM   3150  CD  PRO A 781      78.600  34.430  40.360  1.00  0.00           C
ATOM   3151  HD1 PRO A 781      78.840  34.360  41.440  1.00  0.00           H
ATOM   3152  HD2 PRO A 781      79.460  34.720  39.710  1.00  0.00           H
ATOM   3153  CA  PRO A 781      76.570  35.060  39.160  1.00  0.00           C
ATOM   3154  HA  PRO A 781      76.990  35.220  38.180  1.00  0.00           H
ATOM   3155  CB  PRO A 781      76.580  33.580  39.520  1.00  0.00           C
ATOM   3156  HB1 PRO A 781      76.200  32.920  38.710  1.00  0.00           H
ATOM   3157  HB2 PRO A 781      76.020  33.350  40.440  1.00  0.00           H
ATOM   3158  CG  PRO A 781      78.080  33.160  39.730  1.00  0.00           C
ATOM   3159  HG1 PRO A 781      78.280  32.270  40.350  1.00  0.00           H
ATOM   3160  HG2 PRO A 781      78.540  32.890  38.770  1.00  0.00           H
ATOM   3161  C   PRO A 781      75.230  35.700  39.280  1.00  0.00           C
ATOM   3162  O   PRO A 781      74.760  35.880  40.380  1.00  0.00           O
ATOM   3163  N   THR A 782      74.490  35.850  38.190  1.00  0.00           N
ATOM   3164  HN  THR A 782      74.930  35.430  37.410  1.00  0.00           H
ATOM   3165  CA  THR A 782      73.220  36.540  38.040  1.00  0.00           C
ATOM   3166  HA  THR A 782      73.310  37.620  38.030  1.00  0.00           H
ATOM   3167  CB  THR A 782      72.620  36.210  36.660  1.00  0.00           C
ATOM   3168  HB  THR A 782      72.500  35.130  36.430  1.00  0.00           H
ATOM   3169  OG1 THR A 782      73.480  36.670  35.630  1.00  0.00           O
ATOM   3170  HG1 THR A 782      74.400  36.450  35.800  1.00  0.00           H
ATOM   3171  CG2 THR A 782      71.330  37.030  36.490  1.00  0.00           C
ATOM   3172 HG21 THR A 782      71.030  37.060  35.430  1.00  0.00           H
ATOM   3173 HG22 THR A 782      71.510  38.070  36.860  1.00  0.00           H
ATOM   3174 HG23 THR A 782      70.500  36.630  37.110  1.00  0.00           H
ATOM   3175  C   THR A 782      72.180  36.070  39.080  1.00  0.00           C
ATOM   3176  O   THR A 782      71.700  36.830  39.910  1.00  0.00           O
ATOM   3177  N   LYS A 783      71.950  34.760  39.210  1.00  0.00           N
ATOM   3178  HN  LYS A 783      72.510  34.200  38.600  1.00  0.00           H
ATOM   3179  CA  LYS A 783      71.140  34.110  40.210  1.00  0.00           C
ATOM   3180  HA  LYS A 783      70.170  34.560  40.130  1.00  0.00           H
ATOM   3181  CB  LYS A 783      70.830  32.610  39.740  1.00  0.00           C
ATOM   3182  HB1 LYS A 783      70.360  32.060  40.590  1.00  0.00           H
ATOM   3183  HB2 LYS A 783      71.840  32.190  39.560  1.00  0.00           H
ATOM   3184  CG  LYS A 783      69.910  32.580  38.490  1.00  0.00           C
ATOM   3185  HG1 LYS A 783      70.410  32.940  37.570  1.00  0.00           H
ATOM   3186  HG2 LYS A 783      68.970  33.160  38.610  1.00  0.00           H
ATOM   3187  CD  LYS A 783      69.310  31.240  38.200  1.00  0.00           C
ATOM   3188  HD1 LYS A 783      68.770  30.960  39.130  1.00  0.00           H
ATOM   3189  HD2 LYS A 783      70.070  30.470  37.930  1.00  0.00           H
ATOM   3190  CE  LYS A 783      68.330  31.170  37.050  1.00  0.00           C
ATOM   3191  HE1 LYS A 783      67.420  31.690  37.420  1.00  0.00           H
ATOM   3192  HE2 LYS A 783      68.010  30.130  36.810  1.00  0.00           H
ATOM   3193  NZ  LYS A 783      68.640  31.820  35.780  1.00  0.00           N
ATOM   3194  HZ1 LYS A 783      67.860  31.670  35.110  1.00  0.00           H
ATOM   3195  HZ2 LYS A 783      69.490  31.440  35.310  1.00  0.00           H
ATOM   3196  HZ3 LYS A 783      68.710  32.860  35.850  1.00  0.00           H
ATOM   3197  C   LYS A 783      71.580  34.280  41.640  1.00  0.00           C
ATOM   3198  O   LYS A 783      70.810  34.520  42.570  1.00  0.00           O
ATOM   3199  N   VAL A 784      72.910  34.230  41.940  1.00  0.00           N
ATOM   3200  HN  VAL A 784      73.470  34.150  41.130  1.00  0.00           H
ATOM   3201  CA  VAL A 784      73.510  34.400  43.320  1.00  0.00           C
ATOM   3202  HA  VAL A 784      72.970  33.810  44.050  1.00  0.00           H
ATOM   3203  CB  VAL A 784      74.960  34.030  43.260  1.00  0.00           C
ATOM   3204  HB  VAL A 784      75.520  34.640  42.520  1.00  0.00           H
ATOM   3205  CG1 VAL A 784      75.640  34.240  44.660  1.00  0.00           C
ATOM   3206 HG11 VAL A 784      76.620  33.710  44.760  1.00  0.00           H
ATOM   3207 HG12 VAL A 784      74.990  33.770  45.430  1.00  0.00           H
ATOM   3208 HG13 VAL A 784      75.690  35.300  44.980  1.00  0.00           H
ATOM   3209  CG2 VAL A 784      75.030  32.570  42.800  1.00  0.00           C
ATOM   3210 HG21 VAL A 784      74.410  31.920  43.460  1.00  0.00           H
ATOM   3211 HG22 VAL A 784      76.100  32.300  42.870  1.00  0.00           H
ATOM   3212 HG23 VAL A 784      74.590  32.380  41.790  1.00  0.00           H
ATOM   3213  C   VAL A 784      73.370  35.850  43.910  1.00  0.00           C
ATOM   3214  O   VAL A 784      72.900  36.110  45.000  1.00  0.00           O
ATOM   3215  N   ARG A 785      73.710  36.770  43.030  1.00  0.00           N
ATOM   3216  HN  ARG A 785      74.110  36.570  42.140  1.00  0.00           H
ATOM   3217  CA  ARG A 785      73.530  38.180  43.350  1.00  0.00           C
ATOM   3218  HA  ARG A 785      73.970  38.320  44.320  1.00  0.00           H
ATOM   3219  CB  ARG A 785      74.410  39.090  42.280  1.00  0.00           C
ATOM   3220  HB1 ARG A 785      75.450  38.710  42.180  1.00  0.00           H
ATOM   3221  HB2 ARG A 785      74.440  40.110  42.710  1.00  0.00           H
ATOM   3222  CG  ARG A 785      73.960  39.060  40.760  1.00  0.00           C
ATOM   3223  HG1 ARG A 785      72.870  39.310  40.650  1.00  0.00           H
ATOM   3224  HG2 ARG A 785      74.090  38.070  40.280  1.00  0.00           H
ATOM   3225  CD  ARG A 785      74.780  40.030  39.930  1.00  0.00           C
ATOM   3226  HD1 ARG A 785      75.880  40.050  40.030  1.00  0.00           H
ATOM   3227  HD2 ARG A 785      74.540  41.090  40.130  1.00  0.00           H
ATOM   3228  NE  ARG A 785      74.370  39.820  38.510  1.00  0.00           N
ATOM   3229  HE  ARG A 785      73.420  40.050  38.300  1.00  0.00           H
ATOM   3230  CZ  ARG A 785      75.160  39.510  37.510  1.00  0.00           C
ATOM   3231  NH1 ARG A 785      76.300  38.950  37.650  1.00  0.00           N
ATOM   3232 HH11 ARG A 785      76.640  38.770  38.570  1.00  0.00           H
ATOM   3233 HH12 ARG A 785      76.900  38.670  36.910  1.00  0.00           H
ATOM   3234  NH2 ARG A 785      74.640  39.700  36.320  1.00  0.00           N
ATOM   3235 HH21 ARG A 785      73.740  40.160  36.290  1.00  0.00           H
ATOM   3236 HH22 ARG A 785      75.140  39.330  35.530  1.00  0.00           H
ATOM   3237  C   ARG A 785      72.050  38.600  43.360  1.00  0.00           C
ATOM   3238  O   ARG A 785      71.730  39.500  44.150  1.00  0.00           O
ATOM   3239  N   SER A 786      71.170  37.970  42.490  1.00  0.00           N
ATOM   3240  HN  SER A 786      71.510  37.290  41.840  1.00  0.00           H
ATOM   3241  CA  SER A 786      69.750  38.170  42.650  1.00  0.00           C
ATOM   3242  HA  SER A 786      69.510  39.210  42.780  1.00  0.00           H
ATOM   3243  CB  SER A 786      68.940  37.810  41.420  1.00  0.00           C
ATOM   3244  HB1 SER A 786      67.900  38.160  41.590  1.00  0.00           H
ATOM   3245  HB2 SER A 786      68.880  36.710  41.340  1.00  0.00           H
ATOM   3246  OG  SER A 786      69.510  38.460  40.250  1.00  0.00           O
ATOM   3247  HG1 SER A 786      70.170  37.880  39.890  1.00  0.00           H
ATOM   3248  C   SER A 786      69.250  37.490  43.890  1.00  0.00           C
ATOM   3249  O   SER A 786      68.440  38.130  44.550  1.00  0.00           O
ATOM   3250  N   THR A 787      69.830  36.350  44.280  1.00  0.00           N
ATOM   3251  HN  THR A 787      70.510  35.970  43.650  1.00  0.00           H
ATOM   3252  CA  THR A 787      69.530  35.670  45.590  1.00  0.00           C
ATOM   3253  HA  THR A 787      68.460  35.560  45.600  1.00  0.00           H
ATOM   3254  CB  THR A 787      70.000  34.240  45.740  1.00  0.00           C
ATOM   3255  HB  THR A 787      71.080  34.370  45.930  1.00  0.00           H
ATOM   3256  OG1 THR A 787      69.630  33.410  44.620  1.00  0.00           O
ATOM   3257  HG1 THR A 787      69.670  33.960  43.830  1.00  0.00           H
ATOM   3258  CG2 THR A 787      69.340  33.510  46.960  1.00  0.00           C
ATOM   3259 HG21 THR A 787      68.240  33.630  46.910  1.00  0.00           H
ATOM   3260 HG22 THR A 787      69.600  33.970  47.930  1.00  0.00           H
ATOM   3261 HG23 THR A 787      69.580  32.450  46.760  1.00  0.00           H
ATOM   3262  C   THR A 787      69.870  36.500  46.850  1.00  0.00           C
ATOM   3263  O   THR A 787      69.180  36.580  47.880  1.00  0.00           O
ATOM   3264  N   ILE A 788      70.970  37.260  46.850  1.00  0.00           N
ATOM   3265  HN  ILE A 788      71.700  37.240  46.170  1.00  0.00           H
ATOM   3266  CA  ILE A 788      71.240  38.220  47.850  1.00  0.00           C
ATOM   3267  HA  ILE A 788      71.240  37.780  48.830  1.00  0.00           H
ATOM   3268  CB  ILE A 788      72.630  38.810  47.620  1.00  0.00           C
ATOM   3269  HB  ILE A 788      72.790  38.900  46.520  1.00  0.00           H
ATOM   3270  CG2 ILE A 788      72.870  40.310  48.030  1.00  0.00           C
ATOM   3271 HG21 ILE A 788      73.950  40.600  48.060  1.00  0.00           H
ATOM   3272 HG22 ILE A 788      72.420  40.510  49.020  1.00  0.00           H
ATOM   3273 HG23 ILE A 788      72.460  40.980  47.260  1.00  0.00           H
ATOM   3274  CG1 ILE A 788      73.610  37.790  48.410  1.00  0.00           C
ATOM   3275 HG11 ILE A 788      73.190  36.790  48.170  1.00  0.00           H
ATOM   3276 HG12 ILE A 788      73.520  38.080  49.480  1.00  0.00           H
ATOM   3277  CD  ILE A 788      75.080  37.940  48.060  1.00  0.00           C
ATOM   3278  HD1 ILE A 788      75.480  38.960  48.210  1.00  0.00           H
ATOM   3279  HD2 ILE A 788      75.150  37.480  47.050  1.00  0.00           H
ATOM   3280  HD3 ILE A 788      75.650  37.280  48.750  1.00  0.00           H
ATOM   3281  C   ILE A 788      70.150  39.370  47.840  1.00  0.00           C
ATOM   3282  O   ILE A 788      69.550  39.800  48.840  1.00  0.00           O
ATOM   3283  N   SER A 789      69.870  39.920  46.630  1.00  0.00           N
ATOM   3284  HN  SER A 789      70.290  39.840  45.730  1.00  0.00           H
ATOM   3285  CA  SER A 789      68.870  40.920  46.580  1.00  0.00           C
ATOM   3286  HA  SER A 789      69.170  41.700  47.270  1.00  0.00           H
ATOM   3287  CB  SER A 789      68.980  41.680  45.250  1.00  0.00           C
ATOM   3288  HB1 SER A 789      68.180  42.420  45.030  1.00  0.00           H
ATOM   3289  HB2 SER A 789      68.850  40.900  44.480  1.00  0.00           H
ATOM   3290  OG  SER A 789      70.210  42.350  44.960  1.00  0.00           O
ATOM   3291  HG1 SER A 789      70.250  43.040  45.610  1.00  0.00           H
ATOM   3292  C   SER A 789      67.440  40.590  46.950  1.00  0.00           C
ATOM   3293  O   SER A 789      66.720  41.370  47.590  1.00  0.00           O
ATOM   3294  N   ASP A 790      66.990  39.340  46.560  1.00  0.00           N
ATOM   3295  HN  ASP A 790      67.500  38.700  45.990  1.00  0.00           H
ATOM   3296  CA  ASP A 790      65.580  38.980  46.900  1.00  0.00           C
ATOM   3297  HA  ASP A 790      64.960  39.830  46.680  1.00  0.00           H
ATOM   3298  CB  ASP A 790      65.110  37.730  46.100  1.00  0.00           C
ATOM   3299  HB1 ASP A 790      64.310  37.110  46.580  1.00  0.00           H
ATOM   3300  HB2 ASP A 790      66.000  37.060  45.930  1.00  0.00           H
ATOM   3301  CG  ASP A 790      64.690  38.240  44.730  1.00  0.00           C
ATOM   3302  OD1 ASP A 790      64.610  39.470  44.410  1.00  0.00           O
ATOM   3303  OD2 ASP A 790      64.300  37.290  43.970  1.00  0.00           O
ATOM   3304  C   ASP A 790      65.370  38.620  48.400  1.00  0.00           C
ATOM   3305  O   ASP A 790      64.260  38.600  48.890  1.00  0.00           O
ATOM   3306  N   PHE A 791      66.500  38.350  49.120  1.00  0.00           N
ATOM   3307  HN  PHE A 791      67.340  38.560  48.620  1.00  0.00           H
ATOM   3308  CA  PHE A 791      66.420  37.930  50.540  1.00  0.00           C
ATOM   3309  HA  PHE A 791      65.400  37.890  50.900  1.00  0.00           H
ATOM   3310  CB  PHE A 791      66.940  36.500  50.780  1.00  0.00           C
ATOM   3311  HB1 PHE A 791      66.990  36.220  51.860  1.00  0.00           H
ATOM   3312  HB2 PHE A 791      67.940  36.330  50.330  1.00  0.00           H
ATOM   3313  CG  PHE A 791      65.920  35.500  50.250  1.00  0.00           C
ATOM   3314  CD1 PHE A 791      64.820  34.910  51.020  1.00  0.00           C
ATOM   3315  HD1 PHE A 791      64.550  35.270  52.000  1.00  0.00           H
ATOM   3316  CE1 PHE A 791      64.100  33.830  50.450  1.00  0.00           C
ATOM   3317  HE1 PHE A 791      63.340  33.390  51.090  1.00  0.00           H
ATOM   3318  CZ  PHE A 791      64.490  33.330  49.200  1.00  0.00           C
ATOM   3319  HZ  PHE A 791      64.100  32.420  48.770  1.00  0.00           H
ATOM   3320  CD2 PHE A 791      66.220  35.020  48.960  1.00  0.00           C
ATOM   3321  HD2 PHE A 791      67.020  35.430  48.340  1.00  0.00           H
ATOM   3322  CE2 PHE A 791      65.460  33.980  48.420  1.00  0.00           C
ATOM   3323  HE2 PHE A 791      65.770  33.720  47.420  1.00  0.00           H
ATOM   3324  C   PHE A 791      67.120  38.830  51.460  1.00  0.00           C
ATOM   3325  O   PHE A 791      67.410  38.460  52.630  1.00  0.00           O
ATOM   3326  N   ALA A 792      67.380  40.050  51.030  1.00  0.00           N
ATOM   3327  HN  ALA A 792      67.020  40.440  50.190  1.00  0.00           H
ATOM   3328  CA  ALA A 792      68.160  41.050  51.710  1.00  0.00           C
ATOM   3329  HA  ALA A 792      69.110  40.540  51.780  1.00  0.00           H
ATOM   3330  CB  ALA A 792      68.200  42.310  50.760  1.00  0.00           C
ATOM   3331  HB1 ALA A 792      68.730  43.220  51.100  1.00  0.00           H
ATOM   3332  HB2 ALA A 792      67.170  42.570  50.460  1.00  0.00           H
ATOM   3333  HB3 ALA A 792      68.680  41.970  49.820  1.00  0.00           H
ATOM   3334  C   ALA A 792      67.700  41.430  53.170  1.00  0.00           C
ATOM   3335  O   ALA A 792      68.470  41.540  54.140  1.00  0.00           O
ATOM   3336  N   VAL A 793      66.370  41.600  53.440  1.00  0.00           N
ATOM   3337  HN  VAL A 793      65.720  41.420  52.720  1.00  0.00           H
ATOM   3338  CA  VAL A 793      65.880  42.070  54.710  1.00  0.00           C
ATOM   3339  HA  VAL A 793      66.390  42.980  54.970  1.00  0.00           H
ATOM   3340  CB  VAL A 793      64.420  42.460  54.540  1.00  0.00           C
ATOM   3341  HB  VAL A 793      63.850  41.640  54.070  1.00  0.00           H
ATOM   3342  CG1 VAL A 793      63.850  42.810  55.860  1.00  0.00           C
ATOM   3343 HG11 VAL A 793      64.600  43.460  56.380  1.00  0.00           H
ATOM   3344 HG12 VAL A 793      63.570  42.060  56.630  1.00  0.00           H
ATOM   3345 HG13 VAL A 793      62.920  43.380  55.670  1.00  0.00           H
ATOM   3346  CG2 VAL A 793      64.350  43.660  53.570  1.00  0.00           C
ATOM   3347 HG21 VAL A 793      65.050  44.450  53.910  1.00  0.00           H
ATOM   3348 HG22 VAL A 793      63.360  44.170  53.580  1.00  0.00           H
ATOM   3349 HG23 VAL A 793      64.620  43.350  52.540  1.00  0.00           H
ATOM   3350  C   VAL A 793      66.080  41.060  55.780  1.00  0.00           C
ATOM   3351  O   VAL A 793      66.650  41.320  56.860  1.00  0.00           O
ATOM   3352  N   PHE A 794      65.740  39.810  55.590  1.00  0.00           N
ATOM   3353  HN  PHE A 794      65.120  39.730  54.820  1.00  0.00           H
ATOM   3354  CA  PHE A 794      65.970  38.600  56.410  1.00  0.00           C
ATOM   3355  HA  PHE A 794      65.720  38.970  57.390  1.00  0.00           H
ATOM   3356  CB  PHE A 794      65.180  37.390  55.900  1.00  0.00           C
ATOM   3357  HB1 PHE A 794      65.820  36.740  55.270  1.00  0.00           H
ATOM   3358  HB2 PHE A 794      64.270  37.820  55.430  1.00  0.00           H
ATOM   3359  CG  PHE A 794      64.890  36.540  57.140  1.00  0.00           C
ATOM   3360  CD1 PHE A 794      63.850  36.820  58.040  1.00  0.00           C
ATOM   3361  HD1 PHE A 794      63.370  37.780  57.920  1.00  0.00           H
ATOM   3362  CE1 PHE A 794      63.460  35.950  59.040  1.00  0.00           C
ATOM   3363  HE1 PHE A 794      62.610  36.220  59.650  1.00  0.00           H
ATOM   3364  CZ  PHE A 794      64.040  34.650  59.130  1.00  0.00           C
ATOM   3365  HZ  PHE A 794      63.760  33.890  59.840  1.00  0.00           H
ATOM   3366  CD2 PHE A 794      65.510  35.270  57.310  1.00  0.00           C
ATOM   3367  HD2 PHE A 794      66.410  35.090  56.730  1.00  0.00           H
ATOM   3368  CE2 PHE A 794      65.110  34.320  58.300  1.00  0.00           C
ATOM   3369  HE2 PHE A 794      65.560  33.340  58.420  1.00  0.00           H
ATOM   3370  C   PHE A 794      67.440  38.280  56.590  1.00  0.00           C
ATOM   3371  O   PHE A 794      67.850  38.010  57.750  1.00  0.00           O
ATOM   3372  N   LEU A 795      68.290  38.420  55.570  1.00  0.00           N
ATOM   3373  HN  LEU A 795      68.020  38.760  54.680  1.00  0.00           H
ATOM   3374  CA  LEU A 795      69.680  38.190  55.620  1.00  0.00           C
ATOM   3375  HA  LEU A 795      69.900  37.190  55.930  1.00  0.00           H
ATOM   3376  CB  LEU A 795      70.350  38.420  54.120  1.00  0.00           C
ATOM   3377  HB1 LEU A 795      70.190  39.460  53.780  1.00  0.00           H
ATOM   3378  HB2 LEU A 795      69.830  37.730  53.410  1.00  0.00           H
ATOM   3379  CG  LEU A 795      71.860  38.080  53.960  1.00  0.00           C
ATOM   3380  HG  LEU A 795      72.430  38.790  54.590  1.00  0.00           H
ATOM   3381  CD1 LEU A 795      72.170  36.610  54.350  1.00  0.00           C
ATOM   3382 HD11 LEU A 795      73.210  36.380  54.060  1.00  0.00           H
ATOM   3383 HD12 LEU A 795      71.520  35.810  53.950  1.00  0.00           H
ATOM   3384 HD13 LEU A 795      72.110  36.570  55.460  1.00  0.00           H
ATOM   3385  CD2 LEU A 795      72.310  38.250  52.540  1.00  0.00           C
ATOM   3386 HD21 LEU A 795      71.850  39.200  52.200  1.00  0.00           H
ATOM   3387 HD22 LEU A 795      71.930  37.420  51.890  1.00  0.00           H
ATOM   3388 HD23 LEU A 795      73.410  38.290  52.460  1.00  0.00           H
ATOM   3389  C   LEU A 795      70.350  39.240  56.490  1.00  0.00           C
ATOM   3390  O   LEU A 795      71.290  38.910  57.230  1.00  0.00           O
ATOM   3391  N   THR A 796      69.810  40.470  56.570  1.00  0.00           N
ATOM   3392  HN  THR A 796      68.980  40.660  56.040  1.00  0.00           H
ATOM   3393  CA  THR A 796      70.350  41.610  57.360  1.00  0.00           C
ATOM   3394  HA  THR A 796      71.430  41.580  57.460  1.00  0.00           H
ATOM   3395  CB  THR A 796      69.800  43.000  56.880  1.00  0.00           C
ATOM   3396  HB  THR A 796      68.690  42.920  56.790  1.00  0.00           H
ATOM   3397  OG1 THR A 796      70.180  43.320  55.510  1.00  0.00           O
ATOM   3398  HG1 THR A 796      69.640  42.800  54.910  1.00  0.00           H
ATOM   3399  CG2 THR A 796      70.120  44.250  57.730  1.00  0.00           C
ATOM   3400 HG21 THR A 796      69.510  45.120  57.410  1.00  0.00           H
ATOM   3401 HG22 THR A 796      71.210  44.480  57.680  1.00  0.00           H
ATOM   3402 HG23 THR A 796      69.990  44.040  58.810  1.00  0.00           H
ATOM   3403  C   THR A 796      70.050  41.280  58.780  1.00  0.00           C
ATOM   3404  O   THR A 796      70.900  41.450  59.670  1.00  0.00           O
ATOM   3405  N   ILE A 797      68.880  40.740  59.110  1.00  0.00           N
ATOM   3406  HN  ILE A 797      68.160  40.680  58.420  1.00  0.00           H
ATOM   3407  CA  ILE A 797      68.430  40.190  60.390  1.00  0.00           C
ATOM   3408  HA  ILE A 797      68.450  41.040  61.060  1.00  0.00           H
ATOM   3409  CB  ILE A 797      66.950  39.740  60.390  1.00  0.00           C
ATOM   3410  HB  ILE A 797      66.610  39.200  59.470  1.00  0.00           H
ATOM   3411  CG2 ILE A 797      66.580  38.940  61.680  1.00  0.00           C
ATOM   3412 HG21 ILE A 797      65.490  38.750  61.790  1.00  0.00           H
ATOM   3413 HG22 ILE A 797      66.900  39.380  62.650  1.00  0.00           H
ATOM   3414 HG23 ILE A 797      66.880  37.880  61.520  1.00  0.00           H
ATOM   3415  CG1 ILE A 797      66.070  40.960  60.320  1.00  0.00           C
ATOM   3416 HG11 ILE A 797      66.610  41.780  59.800  1.00  0.00           H
ATOM   3417 HG12 ILE A 797      65.970  41.250  61.400  1.00  0.00           H
ATOM   3418  CD  ILE A 797      64.660  40.780  59.700  1.00  0.00           C
ATOM   3419  HD1 ILE A 797      63.980  40.120  60.280  1.00  0.00           H
ATOM   3420  HD2 ILE A 797      64.800  40.460  58.650  1.00  0.00           H
ATOM   3421  HD3 ILE A 797      64.130  41.750  59.630  1.00  0.00           H
ATOM   3422  C   ILE A 797      69.310  39.040  60.900  1.00  0.00           C
ATOM   3423  O   ILE A 797      69.750  39.070  62.040  1.00  0.00           O
ATOM   3424  N   VAL A 798      69.600  38.090  60.010  1.00  0.00           N
ATOM   3425  HN  VAL A 798      69.130  38.110  59.120  1.00  0.00           H
ATOM   3426  CA  VAL A 798      70.500  36.970  60.180  1.00  0.00           C
ATOM   3427  HA  VAL A 798      70.200  36.350  61.000  1.00  0.00           H
ATOM   3428  CB  VAL A 798      70.720  36.020  58.910  1.00  0.00           C
ATOM   3429  HB  VAL A 798      70.810  36.690  58.040  1.00  0.00           H
ATOM   3430  CG1 VAL A 798      71.900  35.100  58.960  1.00  0.00           C
ATOM   3431 HG11 VAL A 798      71.860  34.410  59.840  1.00  0.00           H
ATOM   3432 HG12 VAL A 798      72.830  35.700  59.050  1.00  0.00           H
ATOM   3433 HG13 VAL A 798      72.010  34.480  58.050  1.00  0.00           H
ATOM   3434  CG2 VAL A 798      69.450  35.180  58.600  1.00  0.00           C
ATOM   3435 HG21 VAL A 798      69.800  34.470  57.820  1.00  0.00           H
ATOM   3436 HG22 VAL A 798      68.630  35.870  58.310  1.00  0.00           H
ATOM   3437 HG23 VAL A 798      69.140  34.600  59.510  1.00  0.00           H
ATOM   3438  C   VAL A 798      71.890  37.470  60.610  1.00  0.00           C
ATOM   3439  O   VAL A 798      72.480  37.000  61.560  1.00  0.00           O
ATOM   3440  N   ILE A 799      72.450  38.530  59.950  1.00  0.00           N
ATOM   3441  HN  ILE A 799      71.860  39.040  59.330  1.00  0.00           H
ATOM   3442  CA  ILE A 799      73.670  39.130  60.450  1.00  0.00           C
ATOM   3443  HA  ILE A 799      74.390  38.330  60.440  1.00  0.00           H
ATOM   3444  CB  ILE A 799      74.060  40.220  59.450  1.00  0.00           C
ATOM   3445  HB  ILE A 799      73.190  40.880  59.270  1.00  0.00           H
ATOM   3446  CG2 ILE A 799      75.120  41.150  60.020  1.00  0.00           C
ATOM   3447 HG21 ILE A 799      75.840  40.470  60.520  1.00  0.00           H
ATOM   3448 HG22 ILE A 799      74.690  41.980  60.620  1.00  0.00           H
ATOM   3449 HG23 ILE A 799      75.650  41.630  59.170  1.00  0.00           H
ATOM   3450  CG1 ILE A 799      74.580  39.590  58.150  1.00  0.00           C
ATOM   3451 HG11 ILE A 799      73.950  38.690  58.020  1.00  0.00           H
ATOM   3452 HG12 ILE A 799      75.600  39.210  58.310  1.00  0.00           H
ATOM   3453  CD  ILE A 799      74.430  40.380  56.910  1.00  0.00           C
ATOM   3454  HD1 ILE A 799      75.220  41.150  57.010  1.00  0.00           H
ATOM   3455  HD2 ILE A 799      73.470  40.940  56.930  1.00  0.00           H
ATOM   3456  HD3 ILE A 799      74.600  39.830  55.960  1.00  0.00           H
ATOM   3457  C   ILE A 799      73.590  39.730  61.810  1.00  0.00           C
ATOM   3458  O   ILE A 799      74.430  39.600  62.680  1.00  0.00           O
ATOM   3459  N   MET A 800      72.520  40.560  62.010  1.00  0.00           N
ATOM   3460  HN  MET A 800      71.940  40.790  61.230  1.00  0.00           H
ATOM   3461  CA  MET A 800      72.260  41.280  63.260  1.00  0.00           C
ATOM   3462  HA  MET A 800      73.150  41.850  63.470  1.00  0.00           H
ATOM   3463  CB  MET A 800      70.980  42.350  63.140  1.00  0.00           C
ATOM   3464  HB1 MET A 800      70.830  42.620  64.220  1.00  0.00           H
ATOM   3465  HB2 MET A 800      70.020  41.910  62.790  1.00  0.00           H
ATOM   3466  CG  MET A 800      71.270  43.600  62.330  1.00  0.00           C
ATOM   3467  HG1 MET A 800      70.290  44.140  62.390  1.00  0.00           H
ATOM   3468  HG2 MET A 800      71.570  43.230  61.320  1.00  0.00           H
ATOM   3469  SD  MET A 800      72.610  44.540  62.950  1.00  0.00           S
ATOM   3470  CE  MET A 800      72.590  45.920  61.800  1.00  0.00           C
ATOM   3471  HE1 MET A 800      71.580  46.380  61.710  1.00  0.00           H
ATOM   3472  HE2 MET A 800      72.860  45.610  60.760  1.00  0.00           H
ATOM   3473  HE3 MET A 800      73.290  46.760  62.030  1.00  0.00           H
ATOM   3474  C   MET A 800      72.060  40.330  64.450  1.00  0.00           C
ATOM   3475  O   MET A 800      72.550  40.610  65.520  1.00  0.00           O
ATOM   3476  N   VAL A 801      71.360  39.190  64.280  1.00  0.00           N
ATOM   3477  HN  VAL A 801      70.780  39.160  63.460  1.00  0.00           H
ATOM   3478  CA  VAL A 801      71.120  38.180  65.310  1.00  0.00           C
ATOM   3479  HA  VAL A 801      71.020  38.580  66.320  1.00  0.00           H
ATOM   3480  CB  VAL A 801      69.870  37.320  65.070  1.00  0.00           C
ATOM   3481  HB  VAL A 801      69.970  36.970  64.020  1.00  0.00           H
ATOM   3482  CG1 VAL A 801      69.590  36.210  66.080  1.00  0.00           C
ATOM   3483 HG11 VAL A 801      70.410  35.480  66.220  1.00  0.00           H
ATOM   3484 HG12 VAL A 801      68.670  35.660  65.800  1.00  0.00           H
ATOM   3485 HG13 VAL A 801      69.390  36.760  67.030  1.00  0.00           H
ATOM   3486  CG2 VAL A 801      68.580  38.240  65.010  1.00  0.00           C
ATOM   3487 HG21 VAL A 801      68.620  38.940  64.150  1.00  0.00           H
ATOM   3488 HG22 VAL A 801      68.580  38.890  65.920  1.00  0.00           H
ATOM   3489 HG23 VAL A 801      67.690  37.570  64.910  1.00  0.00           H
ATOM   3490  C   VAL A 801      72.350  37.240  65.480  1.00  0.00           C
ATOM   3491  O   VAL A 801      72.580  36.840  66.590  1.00  0.00           O
ATOM   3492  N   THR A 802      73.180  37.020  64.380  1.00  0.00           N
ATOM   3493  HN  THR A 802      72.800  37.380  63.530  1.00  0.00           H
ATOM   3494  CA  THR A 802      74.490  36.500  64.490  1.00  0.00           C
ATOM   3495  HA  THR A 802      74.310  35.570  65.020  1.00  0.00           H
ATOM   3496  CB  THR A 802      75.160  36.200  63.160  1.00  0.00           C
ATOM   3497  HB  THR A 802      75.260  37.120  62.530  1.00  0.00           H
ATOM   3498  OG1 THR A 802      74.490  35.190  62.410  1.00  0.00           O
ATOM   3499  HG1 THR A 802      73.740  35.650  62.020  1.00  0.00           H
ATOM   3500  CG2 THR A 802      76.520  35.630  63.340  1.00  0.00           C
ATOM   3501 HG21 THR A 802      76.970  35.490  62.330  1.00  0.00           H
ATOM   3502 HG22 THR A 802      76.550  34.670  63.910  1.00  0.00           H
ATOM   3503 HG23 THR A 802      77.210  36.370  63.800  1.00  0.00           H
ATOM   3504  C   THR A 802      75.470  37.260  65.410  1.00  0.00           C
ATOM   3505  O   THR A 802      76.130  36.750  66.290  1.00  0.00           O
ATOM   3506  N   ILE A 803      75.560  38.620  65.150  1.00  0.00           N
ATOM   3507  HN  ILE A 803      75.040  38.970  64.370  1.00  0.00           H
ATOM   3508  CA  ILE A 803      76.330  39.600  65.800  1.00  0.00           C
ATOM   3509  HA  ILE A 803      77.360  39.340  65.650  1.00  0.00           H
ATOM   3510  CB  ILE A 803      76.200  40.970  65.020  1.00  0.00           C
ATOM   3511  HB  ILE A 803      75.130  41.130  64.740  1.00  0.00           H
ATOM   3512  CG2 ILE A 803      76.530  42.130  65.980  1.00  0.00           C
ATOM   3513 HG21 ILE A 803      75.910  42.120  66.900  1.00  0.00           H
ATOM   3514 HG22 ILE A 803      76.410  43.070  65.400  1.00  0.00           H
ATOM   3515 HG23 ILE A 803      77.580  42.100  66.340  1.00  0.00           H
ATOM   3516  CG1 ILE A 803      77.000  41.140  63.730  1.00  0.00           C
ATOM   3517 HG11 ILE A 803      76.390  41.830  63.080  1.00  0.00           H
ATOM   3518 HG12 ILE A 803      77.100  40.120  63.320  1.00  0.00           H
ATOM   3519  CD  ILE A 803      78.360  41.710  63.870  1.00  0.00           C
ATOM   3520  HD1 ILE A 803      78.820  41.090  64.670  1.00  0.00           H
ATOM   3521  HD2 ILE A 803      78.380  42.810  63.990  1.00  0.00           H
ATOM   3522  HD3 ILE A 803      78.940  41.580  62.930  1.00  0.00           H
ATOM   3523  C   ILE A 803      75.890  39.660  67.270  1.00  0.00           C
ATOM   3524  O   ILE A 803      76.700  39.610  68.200  1.00  0.00           O
ATOM   3525  N   ASP A 804      74.540  39.650  67.560  1.00  0.00           N
ATOM   3526  HN  ASP A 804      73.820  39.830  66.900  1.00  0.00           H
ATOM   3527  CA  ASP A 804      74.090  39.570  68.940  1.00  0.00           C
ATOM   3528  HA  ASP A 804      74.490  40.460  69.420  1.00  0.00           H
ATOM   3529  CB  ASP A 804      72.520  39.840  68.980  1.00  0.00           C
ATOM   3530  HB1 ASP A 804      71.940  38.960  68.610  1.00  0.00           H
ATOM   3531  HB2 ASP A 804      72.220  40.710  68.350  1.00  0.00           H
ATOM   3532  CG  ASP A 804      72.130  40.190  70.430  1.00  0.00           C
ATOM   3533  OD1 ASP A 804      72.950  40.810  71.180  1.00  0.00           O
ATOM   3534  OD2 ASP A 804      70.940  39.960  70.760  1.00  0.00           O
ATOM   3535  C   ASP A 804      74.440  38.290  69.670  1.00  0.00           C
ATOM   3536  O   ASP A 804      74.700  38.260  70.880  1.00  0.00           O
ATOM   3537  N   TYR A 805      74.540  37.160  68.920  1.00  0.00           N
ATOM   3538  HN  TYR A 805      74.130  37.180  68.010  1.00  0.00           H
ATOM   3539  CA  TYR A 805      75.110  35.920  69.490  1.00  0.00           C
ATOM   3540  HA  TYR A 805      74.680  35.840  70.480  1.00  0.00           H
ATOM   3541  CB  TYR A 805      74.640  34.650  68.550  1.00  0.00           C
ATOM   3542  HB1 TYR A 805      74.910  34.990  67.530  1.00  0.00           H
ATOM   3543  HB2 TYR A 805      73.540  34.490  68.610  1.00  0.00           H
ATOM   3544  CG  TYR A 805      75.370  33.320  68.900  1.00  0.00           C
ATOM   3545  CD1 TYR A 805      74.800  32.470  69.880  1.00  0.00           C
ATOM   3546  HD1 TYR A 805      73.940  32.780  70.440  1.00  0.00           H
ATOM   3547  CE1 TYR A 805      75.420  31.250  70.120  1.00  0.00           C
ATOM   3548  HE1 TYR A 805      74.860  30.660  70.830  1.00  0.00           H
ATOM   3549  CZ  TYR A 805      76.620  30.890  69.450  1.00  0.00           C
ATOM   3550  OH  TYR A 805      77.320  29.740  69.940  1.00  0.00           O
ATOM   3551  HH  TYR A 805      76.700  29.260  70.500  1.00  0.00           H
ATOM   3552  CD2 TYR A 805      76.480  32.930  68.240  1.00  0.00           C
ATOM   3553  HD2 TYR A 805      76.740  33.590  67.430  1.00  0.00           H
ATOM   3554  CE2 TYR A 805      77.080  31.690  68.370  1.00  0.00           C
ATOM   3555  HE2 TYR A 805      78.070  31.430  68.040  1.00  0.00           H
ATOM   3556  C   TYR A 805      76.600  35.980  69.650  1.00  0.00           C
ATOM   3557  O   TYR A 805      77.070  35.650  70.760  1.00  0.00           O
ATOM   3558  N   LEU A 806      77.510  36.410  68.740  1.00  0.00           N
ATOM   3559  HN  LEU A 806      77.170  36.640  67.830  1.00  0.00           H
ATOM   3560  CA  LEU A 806      78.930  36.540  68.930  1.00  0.00           C
ATOM   3561  HA  LEU A 806      79.340  35.640  69.350  1.00  0.00           H
ATOM   3562  CB  LEU A 806      79.650  36.840  67.480  1.00  0.00           C
ATOM   3563  HB1 LEU A 806      80.730  36.960  67.670  1.00  0.00           H
ATOM   3564  HB2 LEU A 806      79.330  37.840  67.130  1.00  0.00           H
ATOM   3565  CG  LEU A 806      79.460  35.830  66.330  1.00  0.00           C
ATOM   3566  HG  LEU A 806      78.360  35.910  66.140  1.00  0.00           H
ATOM   3567  CD1 LEU A 806      80.200  36.320  65.000  1.00  0.00           C
ATOM   3568 HD11 LEU A 806      80.250  37.430  64.910  1.00  0.00           H
ATOM   3569 HD12 LEU A 806      79.640  35.920  64.140  1.00  0.00           H
ATOM   3570 HD13 LEU A 806      81.220  35.890  65.070  1.00  0.00           H
ATOM   3571  CD2 LEU A 806      79.860  34.400  66.630  1.00  0.00           C
ATOM   3572 HD21 LEU A 806      80.830  34.440  67.180  1.00  0.00           H
ATOM   3573 HD22 LEU A 806      79.890  33.830  65.680  1.00  0.00           H
ATOM   3574 HD23 LEU A 806      79.200  33.810  67.310  1.00  0.00           H
ATOM   3575  C   LEU A 806      79.390  37.600  69.950  1.00  0.00           C
ATOM   3576  O   LEU A 806      80.090  37.230  70.860  1.00  0.00           O
ATOM   3577  N   VAL A 807      78.960  38.900  69.840  1.00  0.00           N
ATOM   3578  HN  VAL A 807      78.230  39.120  69.200  1.00  0.00           H
ATOM   3579  CA  VAL A 807      79.560  40.010  70.620  1.00  0.00           C
ATOM   3580  HA  VAL A 807      80.290  39.620  71.320  1.00  0.00           H
ATOM   3581  CB  VAL A 807      80.210  41.070  69.690  1.00  0.00           C
ATOM   3582  HB  VAL A 807      80.400  41.990  70.290  1.00  0.00           H
ATOM   3583  CG1 VAL A 807      81.590  40.570  69.190  1.00  0.00           C
ATOM   3584 HG11 VAL A 807      82.220  40.200  70.030  1.00  0.00           H
ATOM   3585 HG12 VAL A 807      82.190  41.380  68.730  1.00  0.00           H
ATOM   3586 HG13 VAL A 807      81.560  39.780  68.420  1.00  0.00           H
ATOM   3587  CG2 VAL A 807      79.290  41.510  68.580  1.00  0.00           C
ATOM   3588 HG21 VAL A 807      78.310  41.720  69.070  1.00  0.00           H
ATOM   3589 HG22 VAL A 807      79.250  40.710  67.830  1.00  0.00           H
ATOM   3590 HG23 VAL A 807      79.640  42.410  68.030  1.00  0.00           H
ATOM   3591  C   VAL A 807      78.470  40.670  71.530  1.00  0.00           C
ATOM   3592  O   VAL A 807      78.740  41.240  72.600  1.00  0.00           O
ATOM   3593  N   GLY A 808      77.220  40.570  71.160  1.00  0.00           N
ATOM   3594  HN  GLY A 808      76.940  40.000  70.390  1.00  0.00           H
ATOM   3595  CA  GLY A 808      76.150  41.370  71.790  1.00  0.00           C
ATOM   3596  HA1 GLY A 808      76.360  41.400  72.850  1.00  0.00           H
ATOM   3597  HA2 GLY A 808      75.290  40.760  71.590  1.00  0.00           H
ATOM   3598  C   GLY A 808      75.900  42.760  71.230  1.00  0.00           C
ATOM   3599  O   GLY A 808      76.810  43.450  70.780  1.00  0.00           O
ATOM   3600  N   VAL A 809      74.590  43.190  71.220  1.00  0.00           N
ATOM   3601  HN  VAL A 809      73.960  42.540  71.640  1.00  0.00           H
ATOM   3602  CA  VAL A 809      74.200  44.480  70.790  1.00  0.00           C
ATOM   3603  HA  VAL A 809      75.020  45.150  70.580  1.00  0.00           H
ATOM   3604  CB  VAL A 809      73.290  44.290  69.520  1.00  0.00           C
ATOM   3605  HB  VAL A 809      72.450  43.570  69.700  1.00  0.00           H
ATOM   3606  CG1 VAL A 809      72.610  45.550  69.070  1.00  0.00           C
ATOM   3607 HG11 VAL A 809      72.080  45.330  68.120  1.00  0.00           H
ATOM   3608 HG12 VAL A 809      73.340  46.360  68.890  1.00  0.00           H
ATOM   3609 HG13 VAL A 809      71.870  45.900  69.820  1.00  0.00           H
ATOM   3610  CG2 VAL A 809      74.170  43.760  68.390  1.00  0.00           C
ATOM   3611 HG21 VAL A 809      75.190  44.170  68.500  1.00  0.00           H
ATOM   3612 HG22 VAL A 809      73.690  43.890  67.390  1.00  0.00           H
ATOM   3613 HG23 VAL A 809      74.410  42.690  68.550  1.00  0.00           H
ATOM   3614  C   VAL A 809      73.350  45.030  71.920  1.00  0.00           C
ATOM   3615  O   VAL A 809      72.180  44.750  71.990  1.00  0.00           O
ATOM   3616  N   PRO A 810      73.900  45.960  72.770  1.00  0.00           N
ATOM   3617  CD  PRO A 810      75.350  46.200  73.050  1.00  0.00           C
ATOM   3618  HD1 PRO A 810      75.750  46.530  72.060  1.00  0.00           H
ATOM   3619  HD2 PRO A 810      75.850  45.230  73.210  1.00  0.00           H
ATOM   3620  CA  PRO A 810      73.120  46.990  73.490  1.00  0.00           C
ATOM   3621  HA  PRO A 810      72.620  46.520  74.330  1.00  0.00           H
ATOM   3622  CB  PRO A 810      74.140  48.090  74.010  1.00  0.00           C
ATOM   3623  HB1 PRO A 810      73.780  48.350  75.030  1.00  0.00           H
ATOM   3624  HB2 PRO A 810      74.380  48.880  73.280  1.00  0.00           H
ATOM   3625  CG  PRO A 810      75.400  47.170  74.210  1.00  0.00           C
ATOM   3626  HG1 PRO A 810      76.300  47.800  74.380  1.00  0.00           H
ATOM   3627  HG2 PRO A 810      75.260  46.550  75.110  1.00  0.00           H
ATOM   3628  C   PRO A 810      71.960  47.640  72.730  1.00  0.00           C
ATOM   3629  O   PRO A 810      71.920  47.520  71.510  1.00  0.00           O
ATOM   3630  N   SER A 811      71.050  48.260  73.500  1.00  0.00           N
ATOM   3631  HN  SER A 811      71.210  48.430  74.470  1.00  0.00           H
ATOM   3632  CA  SER A 811      69.690  48.720  73.080  1.00  0.00           C
ATOM   3633  HA  SER A 811      69.620  49.620  73.670  1.00  0.00           H
ATOM   3634  CB  SER A 811      69.640  49.220  71.550  1.00  0.00           C
ATOM   3635  HB1 SER A 811      70.580  49.770  71.320  1.00  0.00           H
ATOM   3636  HB2 SER A 811      68.830  49.950  71.330  1.00  0.00           H
ATOM   3637  OG  SER A 811      69.470  48.180  70.610  1.00  0.00           O
ATOM   3638  HG1 SER A 811      70.350  47.800  70.590  1.00  0.00           H
ATOM   3639  C   SER A 811      68.550  47.750  73.410  1.00  0.00           C
ATOM   3640  O   SER A 811      68.770  46.560  73.310  1.00  0.00           O
ATOM   3641  N   PRO A 812      67.410  48.270  73.820  1.00  0.00           N
ATOM   3642  CD  PRO A 812      67.270  49.590  74.400  1.00  0.00           C
ATOM   3643  HD1 PRO A 812      67.570  50.350  73.650  1.00  0.00           H
ATOM   3644  HD2 PRO A 812      67.960  49.660  75.270  1.00  0.00           H
ATOM   3645  CA  PRO A 812      66.230  47.480  74.080  1.00  0.00           C
ATOM   3646  HA  PRO A 812      66.480  47.020  75.030  1.00  0.00           H
ATOM   3647  CB  PRO A 812      65.110  48.530  74.390  1.00  0.00           C
ATOM   3648  HB1 PRO A 812      64.400  48.050  75.100  1.00  0.00           H
ATOM   3649  HB2 PRO A 812      64.450  48.700  73.510  1.00  0.00           H
ATOM   3650  CG  PRO A 812      65.860  49.810  74.890  1.00  0.00           C
ATOM   3651  HG1 PRO A 812      65.320  50.660  74.430  1.00  0.00           H
ATOM   3652  HG2 PRO A 812      65.790  49.940  75.990  1.00  0.00           H
ATOM   3653  C   PRO A 812      65.820  46.340  73.120  1.00  0.00           C
ATOM   3654  O   PRO A 812      65.940  46.440  71.890  1.00  0.00           O
ATOM   3655  N   LYS A 813      65.150  45.280  73.620  1.00  0.00           N
ATOM   3656  HN  LYS A 813      65.160  45.050  74.590  1.00  0.00           H
ATOM   3657  CA  LYS A 813      64.640  44.200  72.810  1.00  0.00           C
ATOM   3658  HA  LYS A 813      64.920  44.320  71.770  1.00  0.00           H
ATOM   3659  CB  LYS A 813      65.100  42.880  73.370  1.00  0.00           C
ATOM   3660  HB1 LYS A 813      64.640  42.060  72.780  1.00  0.00           H
ATOM   3661  HB2 LYS A 813      64.810  42.710  74.430  1.00  0.00           H
ATOM   3662  CG  LYS A 813      66.620  42.430  73.250  1.00  0.00           C
ATOM   3663  HG1 LYS A 813      66.710  41.480  73.800  1.00  0.00           H
ATOM   3664  HG2 LYS A 813      67.230  43.220  73.740  1.00  0.00           H
ATOM   3665  CD  LYS A 813      66.990  42.130  71.780  1.00  0.00           C
ATOM   3666  HD1 LYS A 813      66.990  43.070  71.200  1.00  0.00           H
ATOM   3667  HD2 LYS A 813      66.120  41.580  71.380  1.00  0.00           H
ATOM   3668  CE  LYS A 813      68.150  41.210  71.510  1.00  0.00           C
ATOM   3669  HE1 LYS A 813      68.340  40.980  70.430  1.00  0.00           H
ATOM   3670  HE2 LYS A 813      67.990  40.230  72.020  1.00  0.00           H
ATOM   3671  NZ  LYS A 813      69.420  41.820  72.070  1.00  0.00           N
ATOM   3672  HZ1 LYS A 813      69.300  41.670  73.080  1.00  0.00           H
ATOM   3673  HZ2 LYS A 813      69.390  42.830  71.860  1.00  0.00           H
ATOM   3674  HZ3 LYS A 813      70.240  41.330  71.650  1.00  0.00           H
ATOM   3675  C   LYS A 813      63.150  44.180  72.890  1.00  0.00           C
ATOM   3676  O   LYS A 813      62.580  44.770  73.800  1.00  0.00           O
ATOM   3677  N   LEU A 814      62.470  43.570  71.860  1.00  0.00           N
ATOM   3678  HN  LEU A 814      62.950  42.980  71.210  1.00  0.00           H
ATOM   3679  CA  LEU A 814      61.040  43.270  71.770  1.00  0.00           C
ATOM   3680  HA  LEU A 814      60.540  44.230  71.680  1.00  0.00           H
ATOM   3681  CB  LEU A 814      60.690  42.580  70.470  1.00  0.00           C
ATOM   3682  HB1 LEU A 814      61.270  41.630  70.530  1.00  0.00           H
ATOM   3683  HB2 LEU A 814      61.270  43.110  69.680  1.00  0.00           H
ATOM   3684  CG  LEU A 814      59.240  42.450  70.000  1.00  0.00           C
ATOM   3685  HG  LEU A 814      58.670  41.890  70.760  1.00  0.00           H
ATOM   3686  CD1 LEU A 814      58.560  43.830  69.820  1.00  0.00           C
ATOM   3687 HD11 LEU A 814      57.600  43.830  69.280  1.00  0.00           H
ATOM   3688 HD12 LEU A 814      59.170  44.500  69.170  1.00  0.00           H
ATOM   3689 HD13 LEU A 814      58.440  44.250  70.850  1.00  0.00           H
ATOM   3690  CD2 LEU A 814      59.180  41.740  68.630  1.00  0.00           C
ATOM   3691 HD21 LEU A 814      58.110  41.530  68.460  1.00  0.00           H
ATOM   3692 HD22 LEU A 814      59.750  40.810  68.820  1.00  0.00           H
ATOM   3693 HD23 LEU A 814      59.550  42.270  67.730  1.00  0.00           H
ATOM   3694  C   LEU A 814      60.360  42.430  72.910  1.00  0.00           C
ATOM   3695  O   LEU A 814      60.900  41.510  73.510  1.00  0.00           O
ATOM   3696  N   HSD A 815      59.100  42.670  73.200  1.00  0.00           N
ATOM   3697  HN  HSD A 815      58.690  43.450  72.720  1.00  0.00           H
ATOM   3698  CA  HSD A 815      58.160  41.880  74.010  1.00  0.00           C
ATOM   3699  HA  HSD A 815      58.610  40.900  74.040  1.00  0.00           H
ATOM   3700  CB  HSD A 815      57.790  42.370  75.460  1.00  0.00           C
ATOM   3701  HB1 HSD A 815      58.620  42.450  76.190  1.00  0.00           H
ATOM   3702  HB2 HSD A 815      57.290  41.530  75.980  1.00  0.00           H
ATOM   3703  ND1 HSD A 815      57.470  44.800  75.680  1.00  0.00           N
ATOM   3704  HD1 HSD A 815      58.440  44.970  75.520  1.00  0.00           H
ATOM   3705  CG  HSD A 815      56.970  43.610  75.610  1.00  0.00           C
ATOM   3706  CE1 HSD A 815      56.510  45.710  75.990  1.00  0.00           C
ATOM   3707  HE1 HSD A 815      56.610  46.790  75.950  1.00  0.00           H
ATOM   3708  NE2 HSD A 815      55.360  45.070  76.120  1.00  0.00           N
ATOM   3709  CD2 HSD A 815      55.670  43.700  75.920  1.00  0.00           C
ATOM   3710  HD2 HSD A 815      54.890  42.960  75.940  1.00  0.00           H
ATOM   3711  C   HSD A 815      56.870  41.720  73.260  1.00  0.00           C
ATOM   3712  O   HSD A 815      56.590  42.560  72.400  1.00  0.00           O
ATOM   3713  N   VAL A 816      56.090  40.660  73.490  1.00  0.00           N
ATOM   3714  HN  VAL A 816      56.360  39.910  74.090  1.00  0.00           H
ATOM   3715  CA  VAL A 816      54.730  40.500  72.960  1.00  0.00           C
ATOM   3716  HA  VAL A 816      54.670  41.370  72.320  1.00  0.00           H
ATOM   3717  CB  VAL A 816      54.470  39.250  72.070  1.00  0.00           C
ATOM   3718  HB  VAL A 816      54.450  38.360  72.730  1.00  0.00           H
ATOM   3719  CG1 VAL A 816      53.150  39.480  71.320  1.00  0.00           C
ATOM   3720 HG11 VAL A 816      53.010  40.550  71.060  1.00  0.00           H
ATOM   3721 HG12 VAL A 816      52.350  39.180  72.030  1.00  0.00           H
ATOM   3722 HG13 VAL A 816      53.000  38.860  70.400  1.00  0.00           H
ATOM   3723  CG2 VAL A 816      55.600  38.990  71.040  1.00  0.00           C
ATOM   3724 HG21 VAL A 816      56.600  38.930  71.520  1.00  0.00           H
ATOM   3725 HG22 VAL A 816      55.620  39.780  70.260  1.00  0.00           H
ATOM   3726 HG23 VAL A 816      55.480  38.050  70.460  1.00  0.00           H
ATOM   3727  C   VAL A 816      53.640  40.630  74.010  1.00  0.00           C
ATOM   3728  O   VAL A 816      53.470  39.660  74.750  1.00  0.00           O
ATOM   3729  N   PRO A 817      52.800  41.710  74.020  1.00  0.00           N
ATOM   3730  CD  PRO A 817      53.120  43.040  73.520  1.00  0.00           C
ATOM   3731  HD1 PRO A 817      52.880  43.100  72.430  1.00  0.00           H
ATOM   3732  HD2 PRO A 817      54.200  43.200  73.700  1.00  0.00           H
ATOM   3733  CA  PRO A 817      51.740  41.790  75.080  1.00  0.00           C
ATOM   3734  HA  PRO A 817      52.100  41.680  76.090  1.00  0.00           H
ATOM   3735  CB  PRO A 817      51.150  43.210  74.810  1.00  0.00           C
ATOM   3736  HB1 PRO A 817      50.800  43.590  75.790  1.00  0.00           H
ATOM   3737  HB2 PRO A 817      50.310  43.180  74.080  1.00  0.00           H
ATOM   3738  CG  PRO A 817      52.330  44.010  74.400  1.00  0.00           C
ATOM   3739  HG1 PRO A 817      52.010  44.990  73.990  1.00  0.00           H
ATOM   3740  HG2 PRO A 817      52.860  44.290  75.330  1.00  0.00           H
ATOM   3741  C   PRO A 817      50.660  40.740  74.930  1.00  0.00           C
ATOM   3742  O   PRO A 817      50.070  40.650  73.850  1.00  0.00           O
ATOM   3743  N   GLU A 818      50.330  39.980  75.980  1.00  0.00           N
ATOM   3744  HN  GLU A 818      50.750  40.110  76.880  1.00  0.00           H
ATOM   3745  CA  GLU A 818      49.340  38.920  75.990  1.00  0.00           C
ATOM   3746  HA  GLU A 818      49.170  38.600  74.970  1.00  0.00           H
ATOM   3747  CB  GLU A 818      49.740  37.620  76.700  1.00  0.00           C
ATOM   3748  HB1 GLU A 818      49.030  36.780  76.750  1.00  0.00           H
ATOM   3749  HB2 GLU A 818      49.960  37.860  77.760  1.00  0.00           H
ATOM   3750  CG  GLU A 818      51.000  36.910  76.020  1.00  0.00           C
ATOM   3751  HG1 GLU A 818      51.810  37.680  76.000  1.00  0.00           H
ATOM   3752  HG2 GLU A 818      50.770  36.570  74.990  1.00  0.00           H
ATOM   3753  CD  GLU A 818      51.680  35.730  76.760  1.00  0.00           C
ATOM   3754  OE1 GLU A 818      52.640  35.930  77.550  1.00  0.00           O
ATOM   3755  OE2 GLU A 818      51.160  34.620  76.660  1.00  0.00           O
ATOM   3756  C   GLU A 818      48.010  39.350  76.410  1.00  0.00           C
ATOM   3757  O   GLU A 818      47.840  40.400  76.960  1.00  0.00           O
ATOM   3758  N   LYS A 819      46.950  38.600  76.150  1.00  0.00           N
ATOM   3759  HN  LYS A 819      47.070  37.810  75.560  1.00  0.00           H
ATOM   3760  CA  LYS A 819      45.610  38.980  76.450  1.00  0.00           C
ATOM   3761  HA  LYS A 819      45.310  39.860  75.890  1.00  0.00           H
ATOM   3762  CB  LYS A 819      44.590  37.980  75.890  1.00  0.00           C
ATOM   3763  HB1 LYS A 819      43.580  38.300  76.220  1.00  0.00           H
ATOM   3764  HB2 LYS A 819      44.910  37.000  76.300  1.00  0.00           H
ATOM   3765  CG  LYS A 819      44.550  37.890  74.330  1.00  0.00           C
ATOM   3766  HG1 LYS A 819      45.490  38.220  73.840  1.00  0.00           H
ATOM   3767  HG2 LYS A 819      43.890  38.700  73.930  1.00  0.00           H
ATOM   3768  CD  LYS A 819      43.960  36.470  73.880  1.00  0.00           C
ATOM   3769  HD1 LYS A 819      44.850  35.830  74.070  1.00  0.00           H
ATOM   3770  HD2 LYS A 819      43.850  36.520  72.780  1.00  0.00           H
ATOM   3771  CE  LYS A 819      42.730  35.890  74.540  1.00  0.00           C
ATOM   3772  HE1 LYS A 819      41.870  36.490  74.190  1.00  0.00           H
ATOM   3773  HE2 LYS A 819      42.720  35.790  75.660  1.00  0.00           H
ATOM   3774  NZ  LYS A 819      42.500  34.550  74.040  1.00  0.00           N
ATOM   3775  HZ1 LYS A 819      42.560  34.630  73.000  1.00  0.00           H
ATOM   3776  HZ2 LYS A 819      41.560  34.120  74.190  1.00  0.00           H
ATOM   3777  HZ3 LYS A 819      43.250  33.930  74.410  1.00  0.00           H
ATOM   3778  C   LYS A 819      45.290  39.270  77.950  1.00  0.00           C
ATOM   3779  O   LYS A 819      45.860  38.750  78.930  1.00  0.00           O
ATOM   3780  N   PHE A 820      44.380  40.280  78.170  1.00  0.00           N
ATOM   3781  HN  PHE A 820      43.930  40.550  77.330  1.00  0.00           H
ATOM   3782  CA  PHE A 820      43.750  40.680  79.380  1.00  0.00           C
ATOM   3783  HA  PHE A 820      44.620  40.870  79.990  1.00  0.00           H
ATOM   3784  CB  PHE A 820      42.880  41.940  79.100  1.00  0.00           C
ATOM   3785  HB1 PHE A 820      42.190  41.680  78.270  1.00  0.00           H
ATOM   3786  HB2 PHE A 820      43.460  42.850  78.830  1.00  0.00           H
ATOM   3787  CG  PHE A 820      42.010  42.410  80.280  1.00  0.00           C
ATOM   3788  CD1 PHE A 820      40.580  42.240  80.280  1.00  0.00           C
ATOM   3789  HD1 PHE A 820      40.170  41.480  79.620  1.00  0.00           H
ATOM   3790  CE1 PHE A 820      39.810  42.970  81.130  1.00  0.00           C
ATOM   3791  HE1 PHE A 820      38.750  42.840  81.020  1.00  0.00           H
ATOM   3792  CZ  PHE A 820      40.390  43.750  82.110  1.00  0.00           C
ATOM   3793  HZ  PHE A 820      39.770  44.400  82.720  1.00  0.00           H
ATOM   3794  CD2 PHE A 820      42.580  43.210  81.280  1.00  0.00           C
ATOM   3795  HD2 PHE A 820      43.620  43.440  81.360  1.00  0.00           H
ATOM   3796  CE2 PHE A 820      41.730  43.820  82.190  1.00  0.00           C
ATOM   3797  HE2 PHE A 820      42.100  44.350  83.060  1.00  0.00           H
ATOM   3798  C   PHE A 820      43.030  39.570  80.060  1.00  0.00           C
ATOM   3799  O   PHE A 820      42.300  38.730  79.540  1.00  0.00           O
ATOM   3800  N   GLU A 821      43.150  39.490  81.360  1.00  0.00           N
ATOM   3801  HN  GLU A 821      43.780  40.050  81.890  1.00  0.00           H
ATOM   3802  CA  GLU A 821      42.420  38.620  82.210  1.00  0.00           C
ATOM   3803  HA  GLU A 821      42.010  37.840  81.590  1.00  0.00           H
ATOM   3804  CB  GLU A 821      43.510  38.070  83.160  1.00  0.00           C
ATOM   3805  HB1 GLU A 821      43.020  37.450  83.950  1.00  0.00           H
ATOM   3806  HB2 GLU A 821      44.060  38.870  83.720  1.00  0.00           H
ATOM   3807  CG  GLU A 821      44.660  37.280  82.390  1.00  0.00           C
ATOM   3808  HG1 GLU A 821      45.300  37.970  81.800  1.00  0.00           H
ATOM   3809  HG2 GLU A 821      44.070  36.530  81.830  1.00  0.00           H
ATOM   3810  CD  GLU A 821      45.500  36.450  83.380  1.00  0.00           C
ATOM   3811  OE1 GLU A 821      45.310  35.270  83.550  1.00  0.00           O
ATOM   3812  OE2 GLU A 821      46.520  36.980  83.810  1.00  0.00           O
ATOM   3813  C   GLU A 821      41.320  39.460  82.910  1.00  0.00           C
ATOM   3814  O   GLU A 821      41.670  40.340  83.730  1.00  0.00           O
ATOM   3815  N   PRO A 822      39.960  39.380  82.770  1.00  0.00           N
ATOM   3816  CD  PRO A 822      39.360  38.590  81.730  1.00  0.00           C
ATOM   3817  HD1 PRO A 822      39.670  37.550  82.010  1.00  0.00           H
ATOM   3818  HD2 PRO A 822      39.800  38.970  80.790  1.00  0.00           H
ATOM   3819  CA  PRO A 822      39.000  40.290  83.350  1.00  0.00           C
ATOM   3820  HA  PRO A 822      39.400  41.310  83.390  1.00  0.00           H
ATOM   3821  CB  PRO A 822      37.750  40.180  82.440  1.00  0.00           C
ATOM   3822  HB1 PRO A 822      37.710  40.880  81.570  1.00  0.00           H
ATOM   3823  HB2 PRO A 822      36.900  40.630  83.020  1.00  0.00           H
ATOM   3824  CG  PRO A 822      37.860  38.760  81.780  1.00  0.00           C
ATOM   3825  HG1 PRO A 822      37.310  37.940  82.290  1.00  0.00           H
ATOM   3826  HG2 PRO A 822      37.520  38.770  80.720  1.00  0.00           H
ATOM   3827  C   PRO A 822      38.690  40.000  84.780  1.00  0.00           C
ATOM   3828  O   PRO A 822      38.310  38.870  85.070  1.00  0.00           O
ATOM   3829  N   THR A 823      38.800  40.960  85.740  1.00  0.00           N
ATOM   3830  HN  THR A 823      39.090  41.850  85.410  1.00  0.00           H
ATOM   3831  CA  THR A 823      38.380  40.790  87.070  1.00  0.00           C
ATOM   3832  HA  THR A 823      38.800  39.860  87.410  1.00  0.00           H
ATOM   3833  CB  THR A 823      38.970  41.930  87.940  1.00  0.00           C
ATOM   3834  HB  THR A 823      38.560  42.920  87.620  1.00  0.00           H
ATOM   3835  OG1 THR A 823      40.350  42.010  87.930  1.00  0.00           O
ATOM   3836  HG1 THR A 823      40.610  42.320  87.070  1.00  0.00           H
ATOM   3837  CG2 THR A 823      38.580  41.740  89.400  1.00  0.00           C
ATOM   3838 HG21 THR A 823      39.220  42.340  90.090  1.00  0.00           H
ATOM   3839 HG22 THR A 823      38.740  40.670  89.640  1.00  0.00           H
ATOM   3840 HG23 THR A 823      37.510  41.960  89.620  1.00  0.00           H
ATOM   3841  C   THR A 823      36.930  40.700  87.220  1.00  0.00           C
ATOM   3842  O   THR A 823      36.390  39.940  88.010  1.00  0.00           O
ATOM   3843  N   HSD A 824      36.240  41.530  86.430  1.00  0.00           N
ATOM   3844  HN  HSD A 824      36.630  42.300  85.940  1.00  0.00           H
ATOM   3845  CA  HSD A 824      34.770  41.410  86.100  1.00  0.00           C
ATOM   3846  HA  HSD A 824      34.250  41.700  87.000  1.00  0.00           H
ATOM   3847  CB  HSD A 824      34.370  42.480  85.010  1.00  0.00           C
ATOM   3848  HB1 HSD A 824      34.900  42.190  84.080  1.00  0.00           H
ATOM   3849  HB2 HSD A 824      34.610  43.510  85.340  1.00  0.00           H
ATOM   3850  ND1 HSD A 824      31.910  43.190  85.620  1.00  0.00           N
ATOM   3851  HD1 HSD A 824      32.060  43.610  86.530  1.00  0.00           H
ATOM   3852  CG  HSD A 824      32.820  42.570  84.770  1.00  0.00           C
ATOM   3853  CE1 HSD A 824      30.680  43.080  85.040  1.00  0.00           C
ATOM   3854  HE1 HSD A 824      29.670  43.360  85.340  1.00  0.00           H
ATOM   3855  NE2 HSD A 824      30.730  42.370  83.890  1.00  0.00           N
ATOM   3856  CD2 HSD A 824      32.100  42.060  83.700  1.00  0.00           C
ATOM   3857  HD2 HSD A 824      32.340  41.360  82.890  1.00  0.00           H
ATOM   3858  C   HSD A 824      34.320  40.030  85.680  1.00  0.00           C
ATOM   3859  O   HSD A 824      34.980  39.520  84.770  1.00  0.00           O
ATOM   3860  N   PRO A 825      33.290  39.460  86.330  1.00  0.00           N
ATOM   3861  CD  PRO A 825      32.370  39.970  87.370  1.00  0.00           C
ATOM   3862  HD1 PRO A 825      31.690  40.750  86.970  1.00  0.00           H
ATOM   3863  HD2 PRO A 825      32.890  40.510  88.200  1.00  0.00           H
ATOM   3864  CA  PRO A 825      32.850  38.110  85.970  1.00  0.00           C
ATOM   3865  HA  PRO A 825      33.510  37.400  86.450  1.00  0.00           H
ATOM   3866  CB  PRO A 825      31.470  37.930  86.610  1.00  0.00           C
ATOM   3867  HB1 PRO A 825      31.380  36.850  86.880  1.00  0.00           H
ATOM   3868  HB2 PRO A 825      30.620  38.200  85.940  1.00  0.00           H
ATOM   3869  CG  PRO A 825      31.550  38.820  87.850  1.00  0.00           C
ATOM   3870  HG1 PRO A 825      30.520  38.940  88.260  1.00  0.00           H
ATOM   3871  HG2 PRO A 825      32.150  38.340  88.650  1.00  0.00           H
ATOM   3872  C   PRO A 825      32.840  37.680  84.480  1.00  0.00           C
ATOM   3873  O   PRO A 825      32.570  38.500  83.610  1.00  0.00           O
ATOM   3874  N   GLU A 826      33.050  36.370  84.260  1.00  0.00           N
ATOM   3875  HN  GLU A 826      33.200  35.780  85.040  1.00  0.00           H
ATOM   3876  CA  GLU A 826      33.300  35.730  83.000  1.00  0.00           C
ATOM   3877  HA  GLU A 826      34.160  36.270  82.630  1.00  0.00           H
ATOM   3878  CB  GLU A 826      33.780  34.310  83.190  1.00  0.00           C
ATOM   3879  HB1 GLU A 826      32.950  33.730  83.650  1.00  0.00           H
ATOM   3880  HB2 GLU A 826      34.660  34.300  83.870  1.00  0.00           H
ATOM   3881  CG  GLU A 826      34.210  33.530  81.910  1.00  0.00           C
ATOM   3882  HG1 GLU A 826      34.960  34.100  81.320  1.00  0.00           H
ATOM   3883  HG2 GLU A 826      33.330  33.310  81.270  1.00  0.00           H
ATOM   3884  CD  GLU A 826      34.950  32.220  82.330  1.00  0.00           C
ATOM   3885  OE1 GLU A 826      34.190  31.250  82.520  1.00  0.00           O
ATOM   3886  OE2 GLU A 826      36.130  32.190  82.560  1.00  0.00           O
ATOM   3887  C   GLU A 826      32.220  35.860  81.970  1.00  0.00           C
ATOM   3888  O   GLU A 826      31.050  35.720  82.180  1.00  0.00           O
ATOM   3889  N   ARG A 827      32.640  36.060  80.740  1.00  0.00           N
ATOM   3890  HN  ARG A 827      33.580  36.160  80.420  1.00  0.00           H
ATOM   3891  CA  ARG A 827      31.780  36.350  79.600  1.00  0.00           C
ATOM   3892  HA  ARG A 827      30.790  36.300  80.030  1.00  0.00           H
ATOM   3893  CB  ARG A 827      31.910  37.770  78.960  1.00  0.00           C
ATOM   3894  HB1 ARG A 827      31.820  38.440  79.840  1.00  0.00           H
ATOM   3895  HB2 ARG A 827      31.170  37.860  78.140  1.00  0.00           H
ATOM   3896  CG  ARG A 827      33.340  37.990  78.320  1.00  0.00           C
ATOM   3897  HG1 ARG A 827      34.250  37.800  78.940  1.00  0.00           H
ATOM   3898  HG2 ARG A 827      33.450  39.070  78.100  1.00  0.00           H
ATOM   3899  CD  ARG A 827      33.490  37.190  76.990  1.00  0.00           C
ATOM   3900  HD1 ARG A 827      32.550  37.180  76.380  1.00  0.00           H
ATOM   3901  HD2 ARG A 827      33.920  36.190  77.220  1.00  0.00           H
ATOM   3902  NE  ARG A 827      34.580  37.890  76.190  1.00  0.00           N
ATOM   3903  HE  ARG A 827      35.000  38.780  76.400  1.00  0.00           H
ATOM   3904  CZ  ARG A 827      34.980  37.370  75.050  1.00  0.00           C
ATOM   3905  NH1 ARG A 827      34.470  36.230  74.600  1.00  0.00           N
ATOM   3906 HH11 ARG A 827      33.820  35.680  75.120  1.00  0.00           H
ATOM   3907 HH12 ARG A 827      34.820  35.990  73.690  1.00  0.00           H
ATOM   3908  NH2 ARG A 827      35.920  37.980  74.380  1.00  0.00           N
ATOM   3909 HH21 ARG A 827      36.370  38.820  74.690  1.00  0.00           H
ATOM   3910 HH22 ARG A 827      35.790  37.890  73.390  1.00  0.00           H
ATOM   3911  C   ARG A 827      31.760  35.200  78.600  1.00  0.00           C
ATOM   3912  O   ARG A 827      32.520  34.230  78.740  1.00  0.00           O
ATOM   3913  N   GLY A 828      30.800  35.160  77.580  1.00  0.00           N
ATOM   3914  HN  GLY A 828      30.070  35.830  77.690  1.00  0.00           H
ATOM   3915  CA  GLY A 828      30.640  34.160  76.510  1.00  0.00           C
ATOM   3916  HA1 GLY A 828      30.120  34.510  75.630  1.00  0.00           H
ATOM   3917  HA2 GLY A 828      30.120  33.310  76.930  1.00  0.00           H
ATOM   3918  C   GLY A 828      31.910  33.720  75.910  1.00  0.00           C
ATOM   3919  O   GLY A 828      32.840  34.460  75.690  1.00  0.00           O
ATOM   3920  N   TRP A 829      31.920  32.470  75.410  1.00  0.00           N
ATOM   3921  HN  TRP A 829      31.110  31.890  75.580  1.00  0.00           H
ATOM   3922  CA  TRP A 829      33.010  31.760  74.780  1.00  0.00           C
ATOM   3923  HA  TRP A 829      33.840  31.610  75.460  1.00  0.00           H
ATOM   3924  CB  TRP A 829      32.460  30.380  74.320  1.00  0.00           C
ATOM   3925  HB1 TRP A 829      31.610  30.490  73.630  1.00  0.00           H
ATOM   3926  HB2 TRP A 829      32.130  29.870  75.250  1.00  0.00           H
ATOM   3927  CG  TRP A 829      33.480  29.440  73.760  1.00  0.00           C
ATOM   3928  CD1 TRP A 829      33.600  28.900  72.490  1.00  0.00           C
ATOM   3929  HD1 TRP A 829      32.890  29.000  71.680  1.00  0.00           H
ATOM   3930  NE1 TRP A 829      34.620  28.000  72.470  1.00  0.00           N
ATOM   3931  HE1 TRP A 829      34.910  27.310  71.860  1.00  0.00           H
ATOM   3932  CE2 TRP A 829      35.160  28.000  73.780  1.00  0.00           C
ATOM   3933  CD2 TRP A 829      34.430  28.880  74.600  1.00  0.00           C
ATOM   3934  CE3 TRP A 829      34.770  29.110  75.980  1.00  0.00           C
ATOM   3935  HE3 TRP A 829      34.220  29.850  76.540  1.00  0.00           H
ATOM   3936  CZ3 TRP A 829      35.910  28.450  76.380  1.00  0.00           C
ATOM   3937  HZ3 TRP A 829      36.270  28.390  77.390  1.00  0.00           H
ATOM   3938  CZ2 TRP A 829      36.280  27.360  74.290  1.00  0.00           C
ATOM   3939  HZ2 TRP A 829      36.840  26.660  73.700  1.00  0.00           H
ATOM   3940  CH2 TRP A 829      36.700  27.640  75.620  1.00  0.00           C
ATOM   3941  HH2 TRP A 829      37.570  27.200  76.080  1.00  0.00           H
ATOM   3942  C   TRP A 829      33.560  32.440  73.460  1.00  0.00           C
ATOM   3943  O   TRP A 829      34.800  32.500  73.350  1.00  0.00           O
ATOM   3944  N   ILE A 830      32.670  33.000  72.640  1.00  0.00           N
ATOM   3945  HN  ILE A 830      31.710  32.970  72.920  1.00  0.00           H
ATOM   3946  CA  ILE A 830      33.020  33.410  71.350  1.00  0.00           C
ATOM   3947  HA  ILE A 830      34.070  33.600  71.270  1.00  0.00           H
ATOM   3948  CB  ILE A 830      32.550  32.440  70.290  1.00  0.00           C
ATOM   3949  HB  ILE A 830      31.990  31.650  70.840  1.00  0.00           H
ATOM   3950  CG2 ILE A 830      31.510  33.100  69.260  1.00  0.00           C
ATOM   3951 HG21 ILE A 830      31.900  34.000  68.740  1.00  0.00           H
ATOM   3952 HG22 ILE A 830      30.550  33.380  69.730  1.00  0.00           H
ATOM   3953 HG23 ILE A 830      31.330  32.410  68.410  1.00  0.00           H
ATOM   3954  CG1 ILE A 830      33.680  31.780  69.520  1.00  0.00           C
ATOM   3955 HG11 ILE A 830      33.210  30.840  69.140  1.00  0.00           H
ATOM   3956 HG12 ILE A 830      34.480  31.450  70.220  1.00  0.00           H
ATOM   3957  CD  ILE A 830      34.330  32.580  68.470  1.00  0.00           C
ATOM   3958  HD1 ILE A 830      34.650  33.570  68.870  1.00  0.00           H
ATOM   3959  HD2 ILE A 830      33.660  32.810  67.610  1.00  0.00           H
ATOM   3960  HD3 ILE A 830      35.240  32.070  68.140  1.00  0.00           H
ATOM   3961  C   ILE A 830      32.500  34.770  71.060  1.00  0.00           C
ATOM   3962  O   ILE A 830      33.010  35.540  70.240  1.00  0.00           O
ATOM   3963  N   ILE A 831      31.410  35.240  71.770  1.00  0.00           N
ATOM   3964  HN  ILE A 831      30.980  34.690  72.480  1.00  0.00           H
ATOM   3965  CA  ILE A 831      30.940  36.610  71.710  1.00  0.00           C
ATOM   3966  HA  ILE A 831      31.350  37.090  70.830  1.00  0.00           H
ATOM   3967  CB  ILE A 831      29.490  36.700  71.440  1.00  0.00           C
ATOM   3968  HB  ILE A 831      28.970  36.070  72.200  1.00  0.00           H
ATOM   3969  CG2 ILE A 831      28.900  38.130  71.660  1.00  0.00           C
ATOM   3970 HG21 ILE A 831      29.520  38.920  71.170  1.00  0.00           H
ATOM   3971 HG22 ILE A 831      28.920  38.370  72.740  1.00  0.00           H
ATOM   3972 HG23 ILE A 831      27.850  38.220  71.280  1.00  0.00           H
ATOM   3973  CG1 ILE A 831      29.090  36.130  70.070  1.00  0.00           C
ATOM   3974 HG11 ILE A 831      28.070  36.550  69.990  1.00  0.00           H
ATOM   3975 HG12 ILE A 831      28.900  35.040  70.150  1.00  0.00           H
ATOM   3976  CD  ILE A 831      29.920  36.630  68.800  1.00  0.00           C
ATOM   3977  HD1 ILE A 831      30.990  36.520  69.050  1.00  0.00           H
ATOM   3978  HD2 ILE A 831      29.650  37.670  68.540  1.00  0.00           H
ATOM   3979  HD3 ILE A 831      29.690  36.060  67.870  1.00  0.00           H
ATOM   3980  C   ILE A 831      31.380  37.490  72.940  1.00  0.00           C
ATOM   3981  O   ILE A 831      31.090  37.110  74.120  1.00  0.00           O
ATOM   3982  N   SER A 832      32.050  38.630  72.680  1.00  0.00           N
ATOM   3983  HN  SER A 832      31.970  39.020  71.780  1.00  0.00           H
ATOM   3984  CA  SER A 832      32.490  39.560  73.700  1.00  0.00           C
ATOM   3985  HA  SER A 832      32.860  39.120  74.620  1.00  0.00           H
ATOM   3986  CB  SER A 832      33.610  40.460  73.090  1.00  0.00           C
ATOM   3987  HB1 SER A 832      33.310  41.210  72.320  1.00  0.00           H
ATOM   3988  HB2 SER A 832      34.370  39.820  72.580  1.00  0.00           H
ATOM   3989  OG  SER A 832      34.280  41.130  74.150  1.00  0.00           O
ATOM   3990  HG1 SER A 832      35.210  41.190  73.940  1.00  0.00           H
ATOM   3991  C   SER A 832      31.270  40.490  73.960  1.00  0.00           C
ATOM   3992  O   SER A 832      30.650  40.880  73.000  1.00  0.00           O
ATOM   3993  N   PRO A 833      30.780  40.800  75.190  1.00  0.00           N
ATOM   3994  CD  PRO A 833      31.490  40.500  76.460  1.00  0.00           C
ATOM   3995  HD1 PRO A 833      32.520  40.930  76.470  1.00  0.00           H
ATOM   3996  HD2 PRO A 833      31.620  39.400  76.520  1.00  0.00           H
ATOM   3997  CA  PRO A 833      29.520  41.440  75.500  1.00  0.00           C
ATOM   3998  HA  PRO A 833      28.860  40.600  75.330  1.00  0.00           H
ATOM   3999  CB  PRO A 833      29.500  41.920  76.900  1.00  0.00           C
ATOM   4000  HB1 PRO A 833      28.490  41.850  77.340  1.00  0.00           H
ATOM   4001  HB2 PRO A 833      29.870  42.970  76.940  1.00  0.00           H
ATOM   4002  CG  PRO A 833      30.540  41.000  77.560  1.00  0.00           C
ATOM   4003  HG1 PRO A 833      31.140  41.650  78.230  1.00  0.00           H
ATOM   4004  HG2 PRO A 833      29.990  40.210  78.110  1.00  0.00           H
ATOM   4005  C   PRO A 833      28.950  42.460  74.560  1.00  0.00           C
ATOM   4006  O   PRO A 833      29.480  43.580  74.410  1.00  0.00           O
ATOM   4007  N   LEU A 834      27.780  42.230  74.050  1.00  0.00           N
ATOM   4008  HN  LEU A 834      27.390  41.330  74.210  1.00  0.00           H
ATOM   4009  CA  LEU A 834      26.980  43.220  73.400  1.00  0.00           C
ATOM   4010  HA  LEU A 834      27.690  43.880  72.940  1.00  0.00           H
ATOM   4011  CB  LEU A 834      26.110  42.580  72.320  1.00  0.00           C
ATOM   4012  HB1 LEU A 834      25.320  43.280  71.960  1.00  0.00           H
ATOM   4013  HB2 LEU A 834      25.650  41.710  72.830  1.00  0.00           H
ATOM   4014  CG  LEU A 834      26.700  41.940  71.040  1.00  0.00           C
ATOM   4015  HG  LEU A 834      26.840  40.850  71.210  1.00  0.00           H
ATOM   4016  CD1 LEU A 834      25.630  41.930  69.920  1.00  0.00           C
ATOM   4017 HD11 LEU A 834      24.590  41.730  70.280  1.00  0.00           H
ATOM   4018 HD12 LEU A 834      26.000  41.250  69.140  1.00  0.00           H
ATOM   4019 HD13 LEU A 834      25.630  42.920  69.390  1.00  0.00           H
ATOM   4020  CD2 LEU A 834      28.000  42.570  70.580  1.00  0.00           C
ATOM   4021 HD21 LEU A 834      28.380  42.130  69.640  1.00  0.00           H
ATOM   4022 HD22 LEU A 834      28.810  42.430  71.330  1.00  0.00           H
ATOM   4023 HD23 LEU A 834      27.900  43.660  70.380  1.00  0.00           H
ATOM   4024  C   LEU A 834      26.140  44.120  74.280  1.00  0.00           C
ATOM   4025  O   LEU A 834      25.720  43.640  75.310  1.00  0.00           O
ATOM   4026  N   GLY A 835      25.970  45.410  73.920  1.00  0.00           N
ATOM   4027  HN  GLY A 835      26.390  45.740  73.080  1.00  0.00           H
ATOM   4028  CA  GLY A 835      24.870  46.250  74.440  1.00  0.00           C
ATOM   4029  HA1 GLY A 835      23.980  45.770  74.040  1.00  0.00           H
ATOM   4030  HA2 GLY A 835      25.070  47.250  74.110  1.00  0.00           H
ATOM   4031  C   GLY A 835      24.740  46.380  75.960  1.00  0.00           C
ATOM   4032  O   GLY A 835      23.670  46.140  76.480  1.00  0.00           O
ATOM   4033  N   ASP A 836      25.770  46.760  76.700  1.00  0.00           N
ATOM   4034  HN  ASP A 836      26.660  46.730  76.250  1.00  0.00           H
ATOM   4035  CA  ASP A 836      25.760  46.900  78.140  1.00  0.00           C
ATOM   4036  HA  ASP A 836      25.110  46.120  78.520  1.00  0.00           H
ATOM   4037  CB  ASP A 836      27.280  46.580  78.560  1.00  0.00           C
ATOM   4038  HB1 ASP A 836      27.900  47.190  77.870  1.00  0.00           H
ATOM   4039  HB2 ASP A 836      27.460  45.510  78.290  1.00  0.00           H
ATOM   4040  CG  ASP A 836      27.620  46.840  80.020  1.00  0.00           C
ATOM   4041  OD1 ASP A 836      28.810  47.150  80.340  1.00  0.00           O
ATOM   4042  OD2 ASP A 836      26.710  46.590  80.830  1.00  0.00           O
ATOM   4043  C   ASP A 836      25.300  48.330  78.470  1.00  0.00           C
ATOM   4044  O   ASP A 836      24.600  48.640  79.400  1.00  0.00           O
ATOM   4045  N   ASN A 837      25.650  49.320  77.630  1.00  0.00           N
ATOM   4046  HN  ASN A 837      26.150  49.030  76.800  1.00  0.00           H
ATOM   4047  CA  ASN A 837      25.490  50.790  77.810  1.00  0.00           C
ATOM   4048  HA  ASN A 837      25.960  50.940  78.780  1.00  0.00           H
ATOM   4049  CB  ASN A 837      26.400  51.700  76.850  1.00  0.00           C
ATOM   4050  HB1 ASN A 837      26.210  52.770  77.060  1.00  0.00           H
ATOM   4051  HB2 ASN A 837      26.280  51.570  75.750  1.00  0.00           H
ATOM   4052  CG  ASN A 837      27.790  51.430  77.280  1.00  0.00           C
ATOM   4053  OD1 ASN A 837      28.260  52.070  78.220  1.00  0.00           O
ATOM   4054  ND2 ASN A 837      28.450  50.440  76.630  1.00  0.00           N
ATOM   4055 HD21 ASN A 837      29.150  49.980  77.180  1.00  0.00           H
ATOM   4056 HD22 ASN A 837      28.250  50.090  75.730  1.00  0.00           H
ATOM   4057  C   ASN A 837      24.030  51.300  77.770  1.00  0.00           C
ATOM   4058  O   ASN A 837      23.160  50.670  77.190  1.00  0.00           O
ATOM   4059  N   PRO A 838      23.700  52.450  78.430  1.00  0.00           N
ATOM   4060  CD  PRO A 838      24.530  53.130  79.430  1.00  0.00           C
ATOM   4061  HD1 PRO A 838      25.320  53.660  78.830  1.00  0.00           H
ATOM   4062  HD2 PRO A 838      24.970  52.380  80.120  1.00  0.00           H
ATOM   4063  CA  PRO A 838      22.380  53.070  78.300  1.00  0.00           C
ATOM   4064  HA  PRO A 838      21.620  52.400  78.700  1.00  0.00           H
ATOM   4065  CB  PRO A 838      22.530  54.490  78.910  1.00  0.00           C
ATOM   4066  HB1 PRO A 838      21.580  54.870  79.330  1.00  0.00           H
ATOM   4067  HB2 PRO A 838      23.000  55.200  78.200  1.00  0.00           H
ATOM   4068  CG  PRO A 838      23.600  54.230  79.970  1.00  0.00           C
ATOM   4069  HG1 PRO A 838      24.140  55.140  80.300  1.00  0.00           H
ATOM   4070  HG2 PRO A 838      23.120  53.750  80.850  1.00  0.00           H
ATOM   4071  C   PRO A 838      21.880  53.250  76.870  1.00  0.00           C
ATOM   4072  O   PRO A 838      22.700  53.400  75.980  1.00  0.00           O
ATOM   4073  N   TRP A 839      20.560  53.330  76.650  1.00  0.00           N
ATOM   4074  HN  TRP A 839      19.890  53.330  77.400  1.00  0.00           H
ATOM   4075  CA  TRP A 839      19.850  53.350  75.410  1.00  0.00           C
ATOM   4076  HA  TRP A 839      20.100  52.450  74.860  1.00  0.00           H
ATOM   4077  CB  TRP A 839      18.290  53.360  75.650  1.00  0.00           C
ATOM   4078  HB1 TRP A 839      17.700  53.700  74.770  1.00  0.00           H
ATOM   4079  HB2 TRP A 839      18.020  54.020  76.510  1.00  0.00           H
ATOM   4080  CG  TRP A 839      17.680  52.000  76.040  1.00  0.00           C
ATOM   4081  CD1 TRP A 839      17.320  51.440  77.280  1.00  0.00           C
ATOM   4082  HD1 TRP A 839      17.350  51.960  78.220  1.00  0.00           H
ATOM   4083  NE1 TRP A 839      17.040  50.100  77.020  1.00  0.00           N
ATOM   4084  HE1 TRP A 839      16.920  49.440  77.730  1.00  0.00           H
ATOM   4085  CE2 TRP A 839      17.250  49.820  75.750  1.00  0.00           C
ATOM   4086  CD2 TRP A 839      17.560  51.000  75.040  1.00  0.00           C
ATOM   4087  CE3 TRP A 839      17.740  50.940  73.670  1.00  0.00           C
ATOM   4088  HE3 TRP A 839      18.070  51.840  73.180  1.00  0.00           H
ATOM   4089  CZ3 TRP A 839      17.690  49.680  72.960  1.00  0.00           C
ATOM   4090  HZ3 TRP A 839      18.010  49.730  71.930  1.00  0.00           H
ATOM   4091  CZ2 TRP A 839      17.230  48.600  75.080  1.00  0.00           C
ATOM   4092  HZ2 TRP A 839      17.070  47.670  75.620  1.00  0.00           H
ATOM   4093  CH2 TRP A 839      17.480  48.560  73.700  1.00  0.00           C
ATOM   4094  HH2 TRP A 839      17.560  47.580  73.250  1.00  0.00           H
ATOM   4095  C   TRP A 839      20.250  54.520  74.470  1.00  0.00           C
ATOM   4096  O   TRP A 839      20.290  54.400  73.270  1.00  0.00           O
ATOM   4097  N   TRP A 840      20.600  55.660  75.040  1.00  0.00           N
ATOM   4098  HN  TRP A 840      20.460  55.700  76.010  1.00  0.00           H
ATOM   4099  CA  TRP A 840      20.920  56.980  74.400  1.00  0.00           C
ATOM   4100  HA  TRP A 840      20.130  57.170  73.670  1.00  0.00           H
ATOM   4101  CB  TRP A 840      20.890  58.160  75.470  1.00  0.00           C
ATOM   4102  HB1 TRP A 840      19.950  57.960  76.020  1.00  0.00           H
ATOM   4103  HB2 TRP A 840      20.890  59.180  75.050  1.00  0.00           H
ATOM   4104  CG  TRP A 840      22.070  58.130  76.420  1.00  0.00           C
ATOM   4105  CD1 TRP A 840      22.110  57.760  77.780  1.00  0.00           C
ATOM   4106  HD1 TRP A 840      21.310  57.250  78.310  1.00  0.00           H
ATOM   4107  NE1 TRP A 840      23.310  58.160  78.290  1.00  0.00           N
ATOM   4108  HE1 TRP A 840      23.670  57.960  79.180  1.00  0.00           H
ATOM   4109  CE2 TRP A 840      24.070  58.660  77.270  1.00  0.00           C
ATOM   4110  CD2 TRP A 840      23.310  58.740  76.060  1.00  0.00           C
ATOM   4111  CE3 TRP A 840      23.890  59.300  74.920  1.00  0.00           C
ATOM   4112  HE3 TRP A 840      23.350  59.350  73.990  1.00  0.00           H
ATOM   4113  CZ3 TRP A 840      25.110  59.880  74.990  1.00  0.00           C
ATOM   4114  HZ3 TRP A 840      25.430  60.430  74.110  1.00  0.00           H
ATOM   4115  CZ2 TRP A 840      25.350  59.150  77.340  1.00  0.00           C
ATOM   4116  HZ2 TRP A 840      25.880  59.200  78.270  1.00  0.00           H
ATOM   4117  CH2 TRP A 840      25.870  59.680  76.130  1.00  0.00           C
ATOM   4118  HH2 TRP A 840      26.860  60.120  76.180  1.00  0.00           H
ATOM   4119  C   TRP A 840      22.230  56.860  73.630  1.00  0.00           C
ATOM   4120  O   TRP A 840      22.310  57.410  72.510  1.00  0.00           O
ATOM   4121  N   THR A 841      23.230  56.070  74.120  1.00  0.00           N
ATOM   4122  HN  THR A 841      23.120  55.500  74.930  1.00  0.00           H
ATOM   4123  CA  THR A 841      24.510  55.870  73.410  1.00  0.00           C
ATOM   4124  HA  THR A 841      24.980  56.840  73.340  1.00  0.00           H
ATOM   4125  CB  THR A 841      25.420  54.960  74.170  1.00  0.00           C
ATOM   4126  HB  THR A 841      26.420  54.970  73.700  1.00  0.00           H
ATOM   4127  OG1 THR A 841      25.040  53.610  74.060  1.00  0.00           O
ATOM   4128  HG1 THR A 841      24.240  53.650  74.580  1.00  0.00           H
ATOM   4129  CG2 THR A 841      25.550  55.300  75.600  1.00  0.00           C
ATOM   4130 HG21 THR A 841      26.390  54.720  76.050  1.00  0.00           H
ATOM   4131 HG22 THR A 841      24.680  55.100  76.250  1.00  0.00           H
ATOM   4132 HG23 THR A 841      25.890  56.360  75.620  1.00  0.00           H
ATOM   4133  C   THR A 841      24.350  55.260  71.970  1.00  0.00           C
ATOM   4134  O   THR A 841      25.120  55.600  71.080  1.00  0.00           O
ATOM   4135  N   LEU A 842      23.350  54.360  71.840  1.00  0.00           N
ATOM   4136  HN  LEU A 842      22.740  54.230  72.620  1.00  0.00           H
ATOM   4137  CA  LEU A 842      23.140  53.640  70.580  1.00  0.00           C
ATOM   4138  HA  LEU A 842      24.070  53.220  70.220  1.00  0.00           H
ATOM   4139  CB  LEU A 842      22.210  52.490  70.680  1.00  0.00           C
ATOM   4140  HB1 LEU A 842      21.290  52.840  71.200  1.00  0.00           H
ATOM   4141  HB2 LEU A 842      22.680  51.800  71.420  1.00  0.00           H
ATOM   4142  CG  LEU A 842      21.830  51.710  69.360  1.00  0.00           C
ATOM   4143  HG  LEU A 842      21.240  52.400  68.730  1.00  0.00           H
ATOM   4144  CD1 LEU A 842      23.120  51.340  68.610  1.00  0.00           C
ATOM   4145 HD11 LEU A 842      22.890  50.760  67.690  1.00  0.00           H
ATOM   4146 HD12 LEU A 842      23.770  50.720  69.270  1.00  0.00           H
ATOM   4147 HD13 LEU A 842      23.670  52.270  68.370  1.00  0.00           H
ATOM   4148  CD2 LEU A 842      20.980  50.520  69.780  1.00  0.00           C
ATOM   4149 HD21 LEU A 842      21.100  49.890  68.880  1.00  0.00           H
ATOM   4150 HD22 LEU A 842      19.890  50.720  69.950  1.00  0.00           H
ATOM   4151 HD23 LEU A 842      21.480  50.190  70.720  1.00  0.00           H
ATOM   4152  C   LEU A 842      22.750  54.650  69.560  1.00  0.00           C
ATOM   4153  O   LEU A 842      23.250  54.690  68.450  1.00  0.00           O
ATOM   4154  N   LEU A 843      21.780  55.600  69.880  1.00  0.00           N
ATOM   4155  HN  LEU A 843      21.250  55.530  70.720  1.00  0.00           H
ATOM   4156  CA  LEU A 843      21.440  56.730  69.040  1.00  0.00           C
ATOM   4157  HA  LEU A 843      21.120  56.340  68.090  1.00  0.00           H
ATOM   4158  CB  LEU A 843      20.240  57.580  69.520  1.00  0.00           C
ATOM   4159  HB1 LEU A 843      20.100  58.460  68.840  1.00  0.00           H
ATOM   4160  HB2 LEU A 843      20.440  57.920  70.560  1.00  0.00           H
ATOM   4161  CG  LEU A 843      18.950  56.760  69.530  1.00  0.00           C
ATOM   4162  HG  LEU A 843      18.980  55.720  69.910  1.00  0.00           H
ATOM   4163  CD1 LEU A 843      17.940  57.550  70.310  1.00  0.00           C
ATOM   4164 HD11 LEU A 843      16.870  57.390  70.080  1.00  0.00           H
ATOM   4165 HD12 LEU A 843      18.090  58.610  70.000  1.00  0.00           H
ATOM   4166 HD13 LEU A 843      18.090  57.560  71.420  1.00  0.00           H
ATOM   4167  CD2 LEU A 843      18.370  56.660  68.100  1.00  0.00           C
ATOM   4168 HD21 LEU A 843      19.170  56.730  67.340  1.00  0.00           H
ATOM   4169 HD22 LEU A 843      17.760  57.550  67.830  1.00  0.00           H
ATOM   4170 HD23 LEU A 843      17.760  55.740  67.970  1.00  0.00           H
ATOM   4171  C   LEU A 843      22.680  57.640  68.740  1.00  0.00           C
ATOM   4172  O   LEU A 843      22.860  58.020  67.570  1.00  0.00           O
ATOM   4173  N   ILE A 844      23.560  58.020  69.670  1.00  0.00           N
ATOM   4174  HN  ILE A 844      23.290  57.670  70.560  1.00  0.00           H
ATOM   4175  CA  ILE A 844      24.560  59.050  69.340  1.00  0.00           C
ATOM   4176  HA  ILE A 844      24.210  59.650  68.510  1.00  0.00           H
ATOM   4177  CB  ILE A 844      24.800  59.940  70.520  1.00  0.00           C
ATOM   4178  HB  ILE A 844      25.340  59.450  71.360  1.00  0.00           H
ATOM   4179  CG2 ILE A 844      25.700  61.190  70.130  1.00  0.00           C
ATOM   4180 HG21 ILE A 844      26.720  60.880  69.770  1.00  0.00           H
ATOM   4181 HG22 ILE A 844      25.820  61.840  71.020  1.00  0.00           H
ATOM   4182 HG23 ILE A 844      25.170  61.750  69.330  1.00  0.00           H
ATOM   4183  CG1 ILE A 844      23.520  60.520  71.200  1.00  0.00           C
ATOM   4184 HG11 ILE A 844      23.760  61.290  71.960  1.00  0.00           H
ATOM   4185 HG12 ILE A 844      22.900  59.730  71.690  1.00  0.00           H
ATOM   4186  CD  ILE A 844      22.510  61.080  70.230  1.00  0.00           C
ATOM   4187  HD1 ILE A 844      21.500  61.380  70.600  1.00  0.00           H
ATOM   4188  HD2 ILE A 844      22.420  60.450  69.330  1.00  0.00           H
ATOM   4189  HD3 ILE A 844      23.010  61.960  69.760  1.00  0.00           H
ATOM   4190  C   ILE A 844      25.830  58.360  68.750  1.00  0.00           C
ATOM   4191  O   ILE A 844      26.720  59.050  68.210  1.00  0.00           O
ATOM   4192  N   ALA A 845      26.010  56.990  68.820  1.00  0.00           N
ATOM   4193  HN  ALA A 845      25.330  56.510  69.360  1.00  0.00           H
ATOM   4194  CA  ALA A 845      26.920  56.120  68.140  1.00  0.00           C
ATOM   4195  HA  ALA A 845      27.900  56.430  68.470  1.00  0.00           H
ATOM   4196  CB  ALA A 845      26.720  54.650  68.700  1.00  0.00           C
ATOM   4197  HB1 ALA A 845      25.650  54.350  68.620  1.00  0.00           H
ATOM   4198  HB2 ALA A 845      26.960  54.690  69.780  1.00  0.00           H
ATOM   4199  HB3 ALA A 845      27.350  53.960  68.110  1.00  0.00           H
ATOM   4200  C   ALA A 845      27.070  56.150  66.630  1.00  0.00           C
ATOM   4201  O   ALA A 845      28.210  55.980  66.150  1.00  0.00           O
ATOM   4202  N   ALA A 846      25.980  56.430  65.880  1.00  0.00           N
ATOM   4203  HN  ALA A 846      25.070  56.480  66.280  1.00  0.00           H
ATOM   4204  CA  ALA A 846      26.090  56.700  64.400  1.00  0.00           C
ATOM   4205  HA  ALA A 846      26.610  55.850  64.020  1.00  0.00           H
ATOM   4206  CB  ALA A 846      24.750  56.810  63.680  1.00  0.00           C
ATOM   4207  HB1 ALA A 846      24.910  57.030  62.600  1.00  0.00           H
ATOM   4208  HB2 ALA A 846      24.020  57.540  64.100  1.00  0.00           H
ATOM   4209  HB3 ALA A 846      24.180  55.850  63.740  1.00  0.00           H
ATOM   4210  C   ALA A 846      26.910  57.910  64.030  1.00  0.00           C
ATOM   4211  O   ALA A 846      27.720  57.850  63.070  1.00  0.00           O
ATOM   4212  N   ILE A 847      26.770  59.000  64.820  1.00  0.00           N
ATOM   4213  HN  ILE A 847      26.200  59.080  65.630  1.00  0.00           H
ATOM   4214  CA  ILE A 847      27.500  60.250  64.500  1.00  0.00           C
ATOM   4215  HA  ILE A 847      27.190  60.450  63.490  1.00  0.00           H
ATOM   4216  CB  ILE A 847      26.940  61.400  65.420  1.00  0.00           C
ATOM   4217  HB  ILE A 847      27.240  61.230  66.480  1.00  0.00           H
ATOM   4218  CG2 ILE A 847      27.510  62.800  64.990  1.00  0.00           C
ATOM   4219 HG21 ILE A 847      28.490  62.980  65.490  1.00  0.00           H
ATOM   4220 HG22 ILE A 847      26.930  63.670  65.360  1.00  0.00           H
ATOM   4221 HG23 ILE A 847      27.620  62.920  63.890  1.00  0.00           H
ATOM   4222  CG1 ILE A 847      25.380  61.380  65.470  1.00  0.00           C
ATOM   4223 HG11 ILE A 847      25.060  62.260  66.070  1.00  0.00           H
ATOM   4224 HG12 ILE A 847      25.030  60.580  66.150  1.00  0.00           H
ATOM   4225  CD  ILE A 847      24.540  61.230  64.230  1.00  0.00           C
ATOM   4226  HD1 ILE A 847      23.480  61.080  64.530  1.00  0.00           H
ATOM   4227  HD2 ILE A 847      24.900  60.260  63.800  1.00  0.00           H
ATOM   4228  HD3 ILE A 847      24.570  62.070  63.500  1.00  0.00           H
ATOM   4229  C   ILE A 847      29.040  60.200  64.400  1.00  0.00           C
ATOM   4230  O   ILE A 847      29.510  60.570  63.330  1.00  0.00           O
ATOM   4231  N   PRO A 848      29.840  59.570  65.280  1.00  0.00           N
ATOM   4232  CD  PRO A 848      29.540  59.240  66.720  1.00  0.00           C
ATOM   4233  HD1 PRO A 848      28.640  58.570  66.730  1.00  0.00           H
ATOM   4234  HD2 PRO A 848      29.380  60.110  67.390  1.00  0.00           H
ATOM   4235  CA  PRO A 848      31.260  59.320  64.870  1.00  0.00           C
ATOM   4236  HA  PRO A 848      31.780  60.120  64.350  1.00  0.00           H
ATOM   4237  CB  PRO A 848      31.920  58.970  66.270  1.00  0.00           C
ATOM   4238  HB1 PRO A 848      32.390  59.860  66.740  1.00  0.00           H
ATOM   4239  HB2 PRO A 848      32.690  58.180  66.250  1.00  0.00           H
ATOM   4240  CG  PRO A 848      30.760  58.500  67.220  1.00  0.00           C
ATOM   4241  HG1 PRO A 848      30.790  57.390  67.130  1.00  0.00           H
ATOM   4242  HG2 PRO A 848      30.890  58.720  68.310  1.00  0.00           H
ATOM   4243  C   PRO A 848      31.430  58.140  63.910  1.00  0.00           C
ATOM   4244  O   PRO A 848      32.410  58.110  63.140  1.00  0.00           O
ATOM   4245  N   ALA A 849      30.600  57.140  63.830  1.00  0.00           N
ATOM   4246  HN  ALA A 849      29.770  57.000  64.370  1.00  0.00           H
ATOM   4247  CA  ALA A 849      30.770  56.070  62.840  1.00  0.00           C
ATOM   4248  HA  ALA A 849      31.510  55.350  63.130  1.00  0.00           H
ATOM   4249  CB  ALA A 849      29.590  55.060  62.970  1.00  0.00           C
ATOM   4250  HB1 ALA A 849      29.630  54.160  62.320  1.00  0.00           H
ATOM   4251  HB2 ALA A 849      28.660  55.590  62.680  1.00  0.00           H
ATOM   4252  HB3 ALA A 849      29.390  54.690  64.000  1.00  0.00           H
ATOM   4253  C   ALA A 849      30.770  56.540  61.360  1.00  0.00           C
ATOM   4254  O   ALA A 849      31.530  55.980  60.510  1.00  0.00           O
ATOM   4255  N   LEU A 850      30.000  57.600  61.040  1.00  0.00           N
ATOM   4256  HN  LEU A 850      29.360  58.100  61.620  1.00  0.00           H
ATOM   4257  CA  LEU A 850      30.050  58.260  59.770  1.00  0.00           C
ATOM   4258  HA  LEU A 850      29.790  57.570  58.970  1.00  0.00           H
ATOM   4259  CB  LEU A 850      28.950  59.320  59.870  1.00  0.00           C
ATOM   4260  HB1 LEU A 850      29.350  60.230  60.370  1.00  0.00           H
ATOM   4261  HB2 LEU A 850      28.100  59.060  60.540  1.00  0.00           H
ATOM   4262  CG  LEU A 850      28.270  59.800  58.560  1.00  0.00           C
ATOM   4263  HG  LEU A 850      28.940  60.180  57.750  1.00  0.00           H
ATOM   4264  CD1 LEU A 850      27.800  58.540  57.780  1.00  0.00           C
ATOM   4265 HD11 LEU A 850      28.700  58.110  57.290  1.00  0.00           H
ATOM   4266 HD12 LEU A 850      27.360  58.990  56.860  1.00  0.00           H
ATOM   4267 HD13 LEU A 850      27.140  57.890  58.400  1.00  0.00           H
ATOM   4268  CD2 LEU A 850      27.130  60.810  58.790  1.00  0.00           C
ATOM   4269 HD21 LEU A 850      26.640  60.970  57.810  1.00  0.00           H
ATOM   4270 HD22 LEU A 850      27.460  61.800  59.140  1.00  0.00           H
ATOM   4271 HD23 LEU A 850      26.400  60.410  59.530  1.00  0.00           H
ATOM   4272  C   LEU A 850      31.420  58.820  59.460  1.00  0.00           C
ATOM   4273  O   LEU A 850      31.930  58.730  58.370  1.00  0.00           O
ATOM   4274  N   LEU A 851      32.150  59.320  60.500  1.00  0.00           N
ATOM   4275  HN  LEU A 851      31.920  59.270  61.470  1.00  0.00           H
ATOM   4276  CA  LEU A 851      33.450  59.810  60.330  1.00  0.00           C
ATOM   4277  HA  LEU A 851      33.410  60.440  59.460  1.00  0.00           H
ATOM   4278  CB  LEU A 851      33.880  60.660  61.510  1.00  0.00           C
ATOM   4279  HB1 LEU A 851      34.880  61.080  61.300  1.00  0.00           H
ATOM   4280  HB2 LEU A 851      34.020  60.020  62.420  1.00  0.00           H
ATOM   4281  CG  LEU A 851      33.010  61.890  61.720  1.00  0.00           C
ATOM   4282  HG  LEU A 851      32.040  61.470  62.060  1.00  0.00           H
ATOM   4283  CD1 LEU A 851      33.480  62.760  62.770  1.00  0.00           C
ATOM   4284 HD11 LEU A 851      32.830  63.620  62.980  1.00  0.00           H
ATOM   4285 HD12 LEU A 851      34.540  63.050  62.580  1.00  0.00           H
ATOM   4286 HD13 LEU A 851      33.580  62.220  63.740  1.00  0.00           H
ATOM   4287  CD2 LEU A 851      32.750  62.620  60.450  1.00  0.00           C
ATOM   4288 HD21 LEU A 851      33.770  62.800  60.010  1.00  0.00           H
ATOM   4289 HD22 LEU A 851      32.200  63.580  60.510  1.00  0.00           H
ATOM   4290 HD23 LEU A 851      32.140  62.090  59.680  1.00  0.00           H
ATOM   4291  C   LEU A 851      34.440  58.710  60.150  1.00  0.00           C
ATOM   4292  O   LEU A 851      35.440  58.790  59.440  1.00  0.00           O
ATOM   4293  N   CYS A 852      34.090  57.590  60.800  1.00  0.00           N
ATOM   4294  HN  CYS A 852      33.240  57.550  61.320  1.00  0.00           H
ATOM   4295  CA  CYS A 852      34.940  56.410  60.780  1.00  0.00           C
ATOM   4296  HA  CYS A 852      35.940  56.760  60.920  1.00  0.00           H
ATOM   4297  CB  CYS A 852      34.730  55.420  61.980  1.00  0.00           C
ATOM   4298  HB1 CYS A 852      33.680  55.060  61.960  1.00  0.00           H
ATOM   4299  HB2 CYS A 852      34.930  55.980  62.920  1.00  0.00           H
ATOM   4300  SG  CYS A 852      35.860  53.950  61.950  1.00  0.00           S
ATOM   4301  HG1 CYS A 852      35.120  53.200  61.130  1.00  0.00           H
ATOM   4302  C   CYS A 852      34.840  55.790  59.370  1.00  0.00           C
ATOM   4303  O   CYS A 852      35.750  55.180  58.780  1.00  0.00           O
ATOM   4304  N   THR A 853      33.650  55.900  58.740  1.00  0.00           N
ATOM   4305  HN  THR A 853      32.880  56.260  59.260  1.00  0.00           H
ATOM   4306  CA  THR A 853      33.350  55.490  57.330  1.00  0.00           C
ATOM   4307  HA  THR A 853      33.630  54.460  57.180  1.00  0.00           H
ATOM   4308  CB  THR A 853      31.820  55.790  57.040  1.00  0.00           C
ATOM   4309  HB  THR A 853      31.590  56.880  57.040  1.00  0.00           H
ATOM   4310  OG1 THR A 853      30.970  55.060  57.940  1.00  0.00           O
ATOM   4311  HG1 THR A 853      31.110  55.490  58.780  1.00  0.00           H
ATOM   4312  CG2 THR A 853      31.380  55.340  55.680  1.00  0.00           C
ATOM   4313 HG21 THR A 853      30.390  55.780  55.420  1.00  0.00           H
ATOM   4314 HG22 THR A 853      31.410  54.240  55.580  1.00  0.00           H
ATOM   4315 HG23 THR A 853      32.130  55.680  54.930  1.00  0.00           H
ATOM   4316  C   THR A 853      34.160  56.210  56.410  1.00  0.00           C
ATOM   4317  O   THR A 853      34.680  55.620  55.460  1.00  0.00           O
ATOM   4318  N   ILE A 854      34.450  57.530  56.640  1.00  0.00           N
ATOM   4319  HN  ILE A 854      34.000  58.050  57.380  1.00  0.00           H
ATOM   4320  CA  ILE A 854      35.410  58.230  55.880  1.00  0.00           C
ATOM   4321  HA  ILE A 854      35.060  58.120  54.870  1.00  0.00           H
ATOM   4322  CB  ILE A 854      35.470  59.690  56.160  1.00  0.00           C
ATOM   4323  HB  ILE A 854      35.910  59.940  57.140  1.00  0.00           H
ATOM   4324  CG2 ILE A 854      36.430  60.300  55.130  1.00  0.00           C
ATOM   4325 HG21 ILE A 854      37.490  60.080  55.430  1.00  0.00           H
ATOM   4326 HG22 ILE A 854      36.360  61.410  55.140  1.00  0.00           H
ATOM   4327 HG23 ILE A 854      36.220  60.090  54.060  1.00  0.00           H
ATOM   4328  CG1 ILE A 854      34.100  60.350  55.900  1.00  0.00           C
ATOM   4329 HG11 ILE A 854      34.110  61.450  56.080  1.00  0.00           H
ATOM   4330 HG12 ILE A 854      33.490  60.080  56.790  1.00  0.00           H
ATOM   4331  CD  ILE A 854      33.330  59.940  54.670  1.00  0.00           C
ATOM   4332  HD1 ILE A 854      33.810  60.140  53.690  1.00  0.00           H
ATOM   4333  HD2 ILE A 854      32.440  60.600  54.570  1.00  0.00           H
ATOM   4334  HD3 ILE A 854      32.940  58.900  54.690  1.00  0.00           H
ATOM   4335  C   ILE A 854      36.880  57.690  56.060  1.00  0.00           C
ATOM   4336  O   ILE A 854      37.580  57.500  55.050  1.00  0.00           O
ATOM   4337  N   LEU A 855      37.300  57.410  57.350  1.00  0.00           N
ATOM   4338  HN  LEU A 855      36.770  57.700  58.150  1.00  0.00           H
ATOM   4339  CA  LEU A 855      38.630  56.800  57.720  1.00  0.00           C
ATOM   4340  HA  LEU A 855      39.380  57.330  57.160  1.00  0.00           H
ATOM   4341  CB  LEU A 855      38.760  56.730  59.280  1.00  0.00           C
ATOM   4342  HB1 LEU A 855      39.710  56.250  59.560  1.00  0.00           H
ATOM   4343  HB2 LEU A 855      37.980  56.060  59.720  1.00  0.00           H
ATOM   4344  CG  LEU A 855      38.790  58.120  60.040  1.00  0.00           C
ATOM   4345  HG  LEU A 855      37.910  58.760  59.820  1.00  0.00           H
ATOM   4346  CD1 LEU A 855      38.780  57.900  61.510  1.00  0.00           C
ATOM   4347 HD11 LEU A 855      38.680  58.910  61.970  1.00  0.00           H
ATOM   4348 HD12 LEU A 855      39.690  57.390  61.900  1.00  0.00           H
ATOM   4349 HD13 LEU A 855      37.880  57.370  61.890  1.00  0.00           H
ATOM   4350  CD2 LEU A 855      39.990  58.920  59.620  1.00  0.00           C
ATOM   4351 HD21 LEU A 855      39.970  59.920  60.100  1.00  0.00           H
ATOM   4352 HD22 LEU A 855      39.940  59.060  58.520  1.00  0.00           H
ATOM   4353 HD23 LEU A 855      40.990  58.440  59.720  1.00  0.00           H
ATOM   4354  C   LEU A 855      38.910  55.350  57.240  1.00  0.00           C
ATOM   4355  O   LEU A 855      40.060  55.040  56.960  1.00  0.00           O
ATOM   4356  N   ILE A 856      37.850  54.530  57.060  1.00  0.00           N
ATOM   4357  HN  ILE A 856      36.930  54.810  57.260  1.00  0.00           H
ATOM   4358  CA  ILE A 856      37.990  53.190  56.350  1.00  0.00           C
ATOM   4359  HA  ILE A 856      39.000  52.800  56.450  1.00  0.00           H
ATOM   4360  CB  ILE A 856      37.060  52.150  57.000  1.00  0.00           C
ATOM   4361  HB  ILE A 856      35.990  52.460  56.900  1.00  0.00           H
ATOM   4362  CG2 ILE A 856      37.090  50.820  56.200  1.00  0.00           C
ATOM   4363 HG21 ILE A 856      36.790  50.970  55.150  1.00  0.00           H
ATOM   4364 HG22 ILE A 856      36.270  50.140  56.530  1.00  0.00           H
ATOM   4365 HG23 ILE A 856      38.090  50.340  56.240  1.00  0.00           H
ATOM   4366  CG1 ILE A 856      37.490  52.050  58.440  1.00  0.00           C
ATOM   4367 HG11 ILE A 856      36.880  51.290  58.980  1.00  0.00           H
ATOM   4368 HG12 ILE A 856      37.160  53.030  58.850  1.00  0.00           H
ATOM   4369  CD  ILE A 856      38.930  51.740  58.820  1.00  0.00           C
ATOM   4370  HD1 ILE A 856      38.910  51.750  59.930  1.00  0.00           H
ATOM   4371  HD2 ILE A 856      39.650  52.440  58.350  1.00  0.00           H
ATOM   4372  HD3 ILE A 856      39.060  50.670  58.520  1.00  0.00           H
ATOM   4373  C   ILE A 856      37.790  53.270  54.820  1.00  0.00           C
ATOM   4374  O   ILE A 856      38.640  52.750  54.120  1.00  0.00           O
ATOM   4375  N   PHE A 857      36.660  53.840  54.320  1.00  0.00           N
ATOM   4376  HN  PHE A 857      35.870  54.160  54.840  1.00  0.00           H
ATOM   4377  CA  PHE A 857      36.450  53.820  52.880  1.00  0.00           C
ATOM   4378  HA  PHE A 857      36.480  52.790  52.560  1.00  0.00           H
ATOM   4379  CB  PHE A 857      35.040  54.500  52.610  1.00  0.00           C
ATOM   4380  HB1 PHE A 857      35.070  55.500  53.110  1.00  0.00           H
ATOM   4381  HB2 PHE A 857      34.140  54.090  53.100  1.00  0.00           H
ATOM   4382  CG  PHE A 857      34.720  54.890  51.210  1.00  0.00           C
ATOM   4383  CD1 PHE A 857      33.960  56.100  50.940  1.00  0.00           C
ATOM   4384  HD1 PHE A 857      33.650  56.670  51.790  1.00  0.00           H
ATOM   4385  CE1 PHE A 857      33.590  56.430  49.600  1.00  0.00           C
ATOM   4386  HE1 PHE A 857      33.150  57.400  49.400  1.00  0.00           H
ATOM   4387  CZ  PHE A 857      33.840  55.570  48.540  1.00  0.00           C
ATOM   4388  HZ  PHE A 857      33.490  55.850  47.560  1.00  0.00           H
ATOM   4389  CD2 PHE A 857      34.890  54.010  50.150  1.00  0.00           C
ATOM   4390  HD2 PHE A 857      35.350  53.070  50.440  1.00  0.00           H
ATOM   4391  CE2 PHE A 857      34.350  54.320  48.840  1.00  0.00           C
ATOM   4392  HE2 PHE A 857      34.450  53.580  48.060  1.00  0.00           H
ATOM   4393  C   PHE A 857      37.590  54.420  51.970  1.00  0.00           C
ATOM   4394  O   PHE A 857      38.080  53.890  50.940  1.00  0.00           O
ATOM   4395  N   MET A 858      38.140  55.600  52.410  1.00  0.00           N
ATOM   4396  HN  MET A 858      37.780  56.150  53.160  1.00  0.00           H
ATOM   4397  CA  MET A 858      39.250  56.210  51.710  1.00  0.00           C
ATOM   4398  HA  MET A 858      38.910  56.350  50.690  1.00  0.00           H
ATOM   4399  CB  MET A 858      39.510  57.580  52.300  1.00  0.00           C
ATOM   4400  HB1 MET A 858      40.390  58.000  51.770  1.00  0.00           H
ATOM   4401  HB2 MET A 858      39.720  57.380  53.380  1.00  0.00           H
ATOM   4402  CG  MET A 858      38.320  58.560  52.270  1.00  0.00           C
ATOM   4403  HG1 MET A 858      38.740  59.440  52.810  1.00  0.00           H
ATOM   4404  HG2 MET A 858      37.440  58.240  52.860  1.00  0.00           H
ATOM   4405  SD  MET A 858      37.790  59.160  50.680  1.00  0.00           S
ATOM   4406  CE  MET A 858      36.120  58.550  50.460  1.00  0.00           C
ATOM   4407  HE1 MET A 858      35.690  58.980  49.530  1.00  0.00           H
ATOM   4408  HE2 MET A 858      35.360  58.750  51.240  1.00  0.00           H
ATOM   4409  HE3 MET A 858      36.210  57.450  50.370  1.00  0.00           H
ATOM   4410  C   MET A 858      40.510  55.410  51.680  1.00  0.00           C
ATOM   4411  O   MET A 858      41.200  55.280  50.670  1.00  0.00           O
ATOM   4412  N   ASP A 859      40.910  54.760  52.830  1.00  0.00           N
ATOM   4413  HN  ASP A 859      40.370  54.900  53.660  1.00  0.00           H
ATOM   4414  CA  ASP A 859      42.070  53.980  52.810  1.00  0.00           C
ATOM   4415  HA  ASP A 859      42.860  54.580  52.380  1.00  0.00           H
ATOM   4416  CB  ASP A 859      42.450  53.540  54.230  1.00  0.00           C
ATOM   4417  HB1 ASP A 859      43.040  52.600  54.280  1.00  0.00           H
ATOM   4418  HB2 ASP A 859      41.520  53.450  54.840  1.00  0.00           H
ATOM   4419  CG  ASP A 859      43.230  54.580  55.000  1.00  0.00           C
ATOM   4420  OD1 ASP A 859      43.470  55.670  54.430  1.00  0.00           O
ATOM   4421  OD2 ASP A 859      43.620  54.350  56.160  1.00  0.00           O
ATOM   4422  C   ASP A 859      42.090  52.790  51.880  1.00  0.00           C
ATOM   4423  O   ASP A 859      43.160  52.460  51.290  1.00  0.00           O
ATOM   4424  N   GLN A 860      40.940  52.070  51.840  1.00  0.00           N
ATOM   4425  HN  GLN A 860      40.180  52.240  52.450  1.00  0.00           H
ATOM   4426  CA  GLN A 860      40.680  51.100  50.770  1.00  0.00           C
ATOM   4427  HA  GLN A 860      41.350  50.240  50.800  1.00  0.00           H
ATOM   4428  CB  GLN A 860      39.250  50.490  50.990  1.00  0.00           C
ATOM   4429  HB1 GLN A 860      38.870  49.930  50.120  1.00  0.00           H
ATOM   4430  HB2 GLN A 860      38.600  51.330  51.310  1.00  0.00           H
ATOM   4431  CG  GLN A 860      39.170  49.360  52.090  1.00  0.00           C
ATOM   4432  HG1 GLN A 860      38.180  48.840  52.120  1.00  0.00           H
ATOM   4433  HG2 GLN A 860      39.410  49.820  53.060  1.00  0.00           H
ATOM   4434  CD  GLN A 860      40.220  48.190  51.920  1.00  0.00           C
ATOM   4435  OE1 GLN A 860      40.700  47.680  52.950  1.00  0.00           O
ATOM   4436  NE2 GLN A 860      40.420  47.700  50.690  1.00  0.00           N
ATOM   4437 HE21 GLN A 860      41.080  46.960  50.590  1.00  0.00           H
ATOM   4438 HE22 GLN A 860      39.750  47.840  49.960  1.00  0.00           H
ATOM   4439  C   GLN A 860      40.640  51.550  49.310  1.00  0.00           C
ATOM   4440  O   GLN A 860      41.240  50.940  48.450  1.00  0.00           O
ATOM   4441  N   GLN A 861      39.910  52.690  49.020  1.00  0.00           N
ATOM   4442  HN  GLN A 861      39.360  53.200  49.680  1.00  0.00           H
ATOM   4443  CA  GLN A 861      39.890  53.240  47.620  1.00  0.00           C
ATOM   4444  HA  GLN A 861      39.690  52.440  46.930  1.00  0.00           H
ATOM   4445  CB  GLN A 861      38.800  54.370  47.570  1.00  0.00           C
ATOM   4446  HB1 GLN A 861      38.800  54.780  46.540  1.00  0.00           H
ATOM   4447  HB2 GLN A 861      39.050  55.140  48.320  1.00  0.00           H
ATOM   4448  CG  GLN A 861      37.340  53.860  47.840  1.00  0.00           C
ATOM   4449  HG1 GLN A 861      36.650  54.720  47.690  1.00  0.00           H
ATOM   4450  HG2 GLN A 861      37.310  53.570  48.910  1.00  0.00           H
ATOM   4451  CD  GLN A 861      37.000  52.600  47.090  1.00  0.00           C
ATOM   4452  OE1 GLN A 861      37.000  51.500  47.690  1.00  0.00           O
ATOM   4453  NE2 GLN A 861      36.780  52.720  45.800  1.00  0.00           N
ATOM   4454 HE21 GLN A 861      36.690  51.890  45.260  1.00  0.00           H
ATOM   4455 HE22 GLN A 861      37.020  53.560  45.310  1.00  0.00           H
ATOM   4456  C   GLN A 861      41.230  53.880  47.210  1.00  0.00           C
ATOM   4457  O   GLN A 861      41.490  53.720  46.030  1.00  0.00           O
ATOM   4458  N   ILE A 862      41.990  54.530  48.090  1.00  0.00           N
ATOM   4459  HN  ILE A 862      41.660  54.730  49.010  1.00  0.00           H
ATOM   4460  CA  ILE A 862      43.310  54.990  47.880  1.00  0.00           C
ATOM   4461  HA  ILE A 862      43.330  55.470  46.910  1.00  0.00           H
ATOM   4462  CB  ILE A 862      43.730  55.950  49.030  1.00  0.00           C
ATOM   4463  HB  ILE A 862      43.630  55.430  50.000  1.00  0.00           H
ATOM   4464  CG2 ILE A 862      45.300  56.220  48.950  1.00  0.00           C
ATOM   4465 HG21 ILE A 862      45.760  55.270  49.310  1.00  0.00           H
ATOM   4466 HG22 ILE A 862      45.490  57.050  49.670  1.00  0.00           H
ATOM   4467 HG23 ILE A 862      45.580  56.600  47.940  1.00  0.00           H
ATOM   4468  CG1 ILE A 862      43.010  57.340  48.890  1.00  0.00           C
ATOM   4469 HG11 ILE A 862      41.930  57.080  48.740  1.00  0.00           H
ATOM   4470 HG12 ILE A 862      43.310  57.880  47.980  1.00  0.00           H
ATOM   4471  CD  ILE A 862      43.220  58.210  50.210  1.00  0.00           C
ATOM   4472  HD1 ILE A 862      42.690  59.180  50.200  1.00  0.00           H
ATOM   4473  HD2 ILE A 862      44.280  58.470  50.440  1.00  0.00           H
ATOM   4474  HD3 ILE A 862      42.800  57.680  51.100  1.00  0.00           H
ATOM   4475  C   ILE A 862      44.230  53.790  47.670  1.00  0.00           C
ATOM   4476  O   ILE A 862      44.950  53.710  46.680  1.00  0.00           O
ATOM   4477  N   THR A 863      44.300  52.870  48.560  1.00  0.00           N
ATOM   4478  HN  THR A 863      43.830  52.770  49.430  1.00  0.00           H
ATOM   4479  CA  THR A 863      45.190  51.720  48.360  1.00  0.00           C
ATOM   4480  HA  THR A 863      46.190  52.120  48.390  1.00  0.00           H
ATOM   4481  CB  THR A 863      45.190  50.730  49.570  1.00  0.00           C
ATOM   4482  HB  THR A 863      44.150  50.330  49.690  1.00  0.00           H
ATOM   4483  OG1 THR A 863      45.570  51.430  50.770  1.00  0.00           O
ATOM   4484  HG1 THR A 863      44.770  51.840  51.110  1.00  0.00           H
ATOM   4485  CG2 THR A 863      46.150  49.570  49.480  1.00  0.00           C
ATOM   4486 HG21 THR A 863      45.710  48.690  48.970  1.00  0.00           H
ATOM   4487 HG22 THR A 863      46.340  49.110  50.480  1.00  0.00           H
ATOM   4488 HG23 THR A 863      47.030  49.870  48.860  1.00  0.00           H
ATOM   4489  C   THR A 863      45.060  50.870  47.110  1.00  0.00           C
ATOM   4490  O   THR A 863      46.090  50.630  46.400  1.00  0.00           O
ATOM   4491  N   ALA A 864      43.850  50.450  46.780  1.00  0.00           N
ATOM   4492  HN  ALA A 864      43.050  50.600  47.350  1.00  0.00           H
ATOM   4493  CA  ALA A 864      43.630  49.700  45.550  1.00  0.00           C
ATOM   4494  HA  ALA A 864      44.300  48.860  45.620  1.00  0.00           H
ATOM   4495  CB  ALA A 864      42.190  49.220  45.620  1.00  0.00           C
ATOM   4496  HB1 ALA A 864      42.210  48.470  46.450  1.00  0.00           H
ATOM   4497  HB2 ALA A 864      41.900  48.580  44.770  1.00  0.00           H
ATOM   4498  HB3 ALA A 864      41.460  50.050  45.590  1.00  0.00           H
ATOM   4499  C   ALA A 864      43.930  50.460  44.230  1.00  0.00           C
ATOM   4500  O   ALA A 864      44.690  49.950  43.390  1.00  0.00           O
ATOM   4501  N   VAL A 865      43.540  51.690  44.050  1.00  0.00           N
ATOM   4502  HN  VAL A 865      42.970  52.100  44.750  1.00  0.00           H
ATOM   4503  CA  VAL A 865      43.810  52.600  42.880  1.00  0.00           C
ATOM   4504  HA  VAL A 865      43.420  52.130  42.000  1.00  0.00           H
ATOM   4505  CB  VAL A 865      43.040  53.950  43.090  1.00  0.00           C
ATOM   4506  HB  VAL A 865      43.440  54.270  44.070  1.00  0.00           H
ATOM   4507  CG1 VAL A 865      43.420  54.980  41.960  1.00  0.00           C
ATOM   4508 HG11 VAL A 865      43.610  54.520  40.970  1.00  0.00           H
ATOM   4509 HG12 VAL A 865      44.350  55.540  42.210  1.00  0.00           H
ATOM   4510 HG13 VAL A 865      42.590  55.670  41.700  1.00  0.00           H
ATOM   4511  CG2 VAL A 865      41.540  53.750  43.100  1.00  0.00           C
ATOM   4512 HG21 VAL A 865      41.120  54.600  43.690  1.00  0.00           H
ATOM   4513 HG22 VAL A 865      41.300  52.840  43.690  1.00  0.00           H
ATOM   4514 HG23 VAL A 865      41.100  53.550  42.110  1.00  0.00           H
ATOM   4515  C   VAL A 865      45.370  52.720  42.680  1.00  0.00           C
ATOM   4516  O   VAL A 865      45.850  52.680  41.600  1.00  0.00           O
ATOM   4517  N   ILE A 866      46.170  52.940  43.740  1.00  0.00           N
ATOM   4518  HN  ILE A 866      45.780  52.790  44.650  1.00  0.00           H
ATOM   4519  CA  ILE A 866      47.660  52.890  43.760  1.00  0.00           C
ATOM   4520  HA  ILE A 866      47.980  53.630  43.030  1.00  0.00           H
ATOM   4521  CB  ILE A 866      48.270  53.420  45.020  1.00  0.00           C
ATOM   4522  HB  ILE A 866      47.800  52.930  45.900  1.00  0.00           H
ATOM   4523  CG2 ILE A 866      49.730  53.200  45.010  1.00  0.00           C
ATOM   4524 HG21 ILE A 866      50.140  53.540  44.040  1.00  0.00           H
ATOM   4525 HG22 ILE A 866      49.950  52.120  45.030  1.00  0.00           H
ATOM   4526 HG23 ILE A 866      50.210  53.730  45.870  1.00  0.00           H
ATOM   4527  CG1 ILE A 866      47.900  54.910  45.120  1.00  0.00           C
ATOM   4528 HG11 ILE A 866      46.910  55.250  44.730  1.00  0.00           H
ATOM   4529 HG12 ILE A 866      48.700  55.400  44.530  1.00  0.00           H
ATOM   4530  CD  ILE A 866      48.080  55.490  46.560  1.00  0.00           C
ATOM   4531  HD1 ILE A 866      47.640  56.510  46.550  1.00  0.00           H
ATOM   4532  HD2 ILE A 866      49.130  55.480  46.930  1.00  0.00           H
ATOM   4533  HD3 ILE A 866      47.590  54.760  47.260  1.00  0.00           H
ATOM   4534  C   ILE A 866      48.340  51.560  43.260  1.00  0.00           C
ATOM   4535  O   ILE A 866      49.390  51.580  42.630  1.00  0.00           O
ATOM   4536  N   ILE A 867      47.700  50.370  43.530  1.00  0.00           N
ATOM   4537  HN  ILE A 867      46.860  50.410  44.060  1.00  0.00           H
ATOM   4538  CA  ILE A 867      48.050  49.060  43.100  1.00  0.00           C
ATOM   4539  HA  ILE A 867      49.130  49.040  43.130  1.00  0.00           H
ATOM   4540  CB  ILE A 867      47.330  47.960  43.960  1.00  0.00           C
ATOM   4541  HB  ILE A 867      46.260  48.260  43.930  1.00  0.00           H
ATOM   4542  CG2 ILE A 867      47.610  46.540  43.370  1.00  0.00           C
ATOM   4543 HG21 ILE A 867      48.500  46.430  42.710  1.00  0.00           H
ATOM   4544 HG22 ILE A 867      46.830  46.300  42.610  1.00  0.00           H
ATOM   4545 HG23 ILE A 867      47.620  45.730  44.130  1.00  0.00           H
ATOM   4546  CG1 ILE A 867      47.940  48.040  45.440  1.00  0.00           C
ATOM   4547 HG11 ILE A 867      47.260  47.410  46.040  1.00  0.00           H
ATOM   4548 HG12 ILE A 867      47.730  49.090  45.730  1.00  0.00           H
ATOM   4549  CD  ILE A 867      49.360  47.640  45.570  1.00  0.00           C
ATOM   4550  HD1 ILE A 867      49.580  46.550  45.660  1.00  0.00           H
ATOM   4551  HD2 ILE A 867      49.870  48.210  46.390  1.00  0.00           H
ATOM   4552  HD3 ILE A 867      50.000  47.900  44.690  1.00  0.00           H
ATOM   4553  C   ILE A 867      47.640  48.940  41.650  1.00  0.00           C
ATOM   4554  O   ILE A 867      48.320  48.240  40.910  1.00  0.00           O
ATOM   4555  N   ASN A 868      46.730  49.750  41.130  1.00  0.00           N
ATOM   4556  HN  ASN A 868      46.160  50.210  41.790  1.00  0.00           H
ATOM   4557  CA  ASN A 868      46.440  49.650  39.660  1.00  0.00           C
ATOM   4558  HA  ASN A 868      46.620  48.640  39.300  1.00  0.00           H
ATOM   4559  CB  ASN A 868      44.870  49.880  39.530  1.00  0.00           C
ATOM   4560  HB1 ASN A 868      44.530  50.930  39.630  1.00  0.00           H
ATOM   4561  HB2 ASN A 868      44.360  49.330  40.360  1.00  0.00           H
ATOM   4562  CG  ASN A 868      44.450  49.430  38.120  1.00  0.00           C
ATOM   4563  OD1 ASN A 868      44.140  50.180  37.170  1.00  0.00           O
ATOM   4564  ND2 ASN A 868      44.320  48.090  37.970  1.00  0.00           N
ATOM   4565 HD21 ASN A 868      44.430  47.520  38.790  1.00  0.00           H
ATOM   4566 HD22 ASN A 868      43.870  47.760  37.140  1.00  0.00           H
ATOM   4567  C   ASN A 868      47.250  50.600  38.720  1.00  0.00           C
ATOM   4568  O   ASN A 868      47.170  50.700  37.510  1.00  0.00           O
ATOM   4569  N   ARG A 869      48.190  51.390  39.320  1.00  0.00           N
ATOM   4570  HN  ARG A 869      48.340  51.330  40.310  1.00  0.00           H
ATOM   4571  CA  ARG A 869      49.000  52.360  38.520  1.00  0.00           C
ATOM   4572  HA  ARG A 869      48.270  53.090  38.170  1.00  0.00           H
ATOM   4573  CB  ARG A 869      49.960  53.120  39.530  1.00  0.00           C
ATOM   4574  HB1 ARG A 869      49.250  53.190  40.380  1.00  0.00           H
ATOM   4575  HB2 ARG A 869      50.230  54.110  39.120  1.00  0.00           H
ATOM   4576  CG  ARG A 869      51.230  52.350  39.870  1.00  0.00           C
ATOM   4577  HG1 ARG A 869      51.820  52.360  38.920  1.00  0.00           H
ATOM   4578  HG2 ARG A 869      51.020  51.320  40.240  1.00  0.00           H
ATOM   4579  CD  ARG A 869      52.010  53.160  40.930  1.00  0.00           C
ATOM   4580  HD1 ARG A 869      51.420  53.050  41.870  1.00  0.00           H
ATOM   4581  HD2 ARG A 869      52.000  54.240  40.670  1.00  0.00           H
ATOM   4582  NE  ARG A 869      53.330  52.560  41.230  1.00  0.00           N
ATOM   4583  HE  ARG A 869      53.510  51.580  41.100  1.00  0.00           H
ATOM   4584  CZ  ARG A 869      54.110  53.100  42.230  1.00  0.00           C
ATOM   4585  NH1 ARG A 869      53.940  54.240  42.770  1.00  0.00           N
ATOM   4586 HH11 ARG A 869      53.090  54.670  42.460  1.00  0.00           H
ATOM   4587 HH12 ARG A 869      54.220  54.360  43.720  1.00  0.00           H
ATOM   4588  NH2 ARG A 869      55.030  52.250  42.710  1.00  0.00           N
ATOM   4589 HH21 ARG A 869      55.630  52.600  43.430  1.00  0.00           H
ATOM   4590 HH22 ARG A 869      55.120  51.280  42.490  1.00  0.00           H
ATOM   4591  C   ARG A 869      49.730  51.890  37.320  1.00  0.00           C
ATOM   4592  O   ARG A 869      50.160  50.740  37.270  1.00  0.00           O
ATOM   4593  N   LYS A 870      50.000  52.770  36.320  1.00  0.00           N
ATOM   4594  HN  LYS A 870      49.820  53.750  36.380  1.00  0.00           H
ATOM   4595  CA  LYS A 870      50.590  52.300  35.070  1.00  0.00           C
ATOM   4596  HA  LYS A 870      49.880  51.640  34.600  1.00  0.00           H
ATOM   4597  CB  LYS A 870      50.850  53.540  34.160  1.00  0.00           C
ATOM   4598  HB1 LYS A 870      51.430  53.320  33.250  1.00  0.00           H
ATOM   4599  HB2 LYS A 870      51.550  54.250  34.660  1.00  0.00           H
ATOM   4600  CG  LYS A 870      49.550  54.250  33.770  1.00  0.00           C
ATOM   4601  HG1 LYS A 870      49.960  54.910  32.970  1.00  0.00           H
ATOM   4602  HG2 LYS A 870      49.110  54.960  34.510  1.00  0.00           H
ATOM   4603  CD  LYS A 870      48.540  53.310  33.170  1.00  0.00           C
ATOM   4604  HD1 LYS A 870      48.040  52.720  33.980  1.00  0.00           H
ATOM   4605  HD2 LYS A 870      49.040  52.510  32.590  1.00  0.00           H
ATOM   4606  CE  LYS A 870      47.510  54.080  32.310  1.00  0.00           C
ATOM   4607  HE1 LYS A 870      47.050  54.910  32.880  1.00  0.00           H
ATOM   4608  HE2 LYS A 870      46.620  53.460  32.060  1.00  0.00           H
ATOM   4609  NZ  LYS A 870      48.020  54.650  31.040  1.00  0.00           N
ATOM   4610  HZ1 LYS A 870      47.280  55.170  30.520  1.00  0.00           H
ATOM   4611  HZ2 LYS A 870      48.430  53.910  30.430  1.00  0.00           H
ATOM   4612  HZ3 LYS A 870      48.800  55.330  31.200  1.00  0.00           H
ATOM   4613  C   LYS A 870      51.860  51.490  35.140  1.00  0.00           C
ATOM   4614  O   LYS A 870      52.140  50.540  34.410  1.00  0.00           O
ATOM   4615  N   GLU A 871      52.780  51.850  36.080  1.00  0.00           N
ATOM   4616  HN  GLU A 871      52.570  52.680  36.580  1.00  0.00           H
ATOM   4617  CA  GLU A 871      54.010  51.160  36.510  1.00  0.00           C
ATOM   4618  HA  GLU A 871      54.630  51.230  35.620  1.00  0.00           H
ATOM   4619  CB  GLU A 871      54.660  51.910  37.730  1.00  0.00           C
ATOM   4620  HB1 GLU A 871      55.430  51.200  38.100  1.00  0.00           H
ATOM   4621  HB2 GLU A 871      53.860  51.960  38.500  1.00  0.00           H
ATOM   4622  CG  GLU A 871      55.440  53.190  37.330  1.00  0.00           C
ATOM   4623  HG1 GLU A 871      55.680  53.800  38.230  1.00  0.00           H
ATOM   4624  HG2 GLU A 871      54.710  53.690  36.650  1.00  0.00           H
ATOM   4625  CD  GLU A 871      56.710  52.820  36.630  1.00  0.00           C
ATOM   4626  OE1 GLU A 871      57.860  52.850  37.130  1.00  0.00           O
ATOM   4627  OE2 GLU A 871      56.540  52.370  35.400  1.00  0.00           O
ATOM   4628  C   GLU A 871      53.910  49.630  36.830  1.00  0.00           C
ATOM   4629  O   GLU A 871      54.880  48.930  36.670  1.00  0.00           O
ATOM   4630  N   HSD A 872      52.720  49.160  37.320  1.00  0.00           N
ATOM   4631  HN  HSD A 872      51.950  49.780  37.500  1.00  0.00           H
ATOM   4632  CA  HSD A 872      52.550  47.760  37.630  1.00  0.00           C
ATOM   4633  HA  HSD A 872      53.520  47.340  37.830  1.00  0.00           H
ATOM   4634  CB  HSD A 872      51.600  47.560  38.790  1.00  0.00           C
ATOM   4635  HB1 HSD A 872      51.550  46.470  38.960  1.00  0.00           H
ATOM   4636  HB2 HSD A 872      50.620  47.890  38.370  1.00  0.00           H
ATOM   4637  ND1 HSD A 872      51.150  48.900  41.000  1.00  0.00           N
ATOM   4638  HD1 HSD A 872      50.190  48.660  41.150  1.00  0.00           H
ATOM   4639  CG  HSD A 872      52.020  48.230  40.100  1.00  0.00           C
ATOM   4640  CE1 HSD A 872      51.960  49.520  41.920  1.00  0.00           C
ATOM   4641  HE1 HSD A 872      51.540  50.210  42.650  1.00  0.00           H
ATOM   4642  NE2 HSD A 872      53.260  49.290  41.630  1.00  0.00           N
ATOM   4643  CD2 HSD A 872      53.310  48.480  40.540  1.00  0.00           C
ATOM   4644  HD2 HSD A 872      54.230  48.290  40.010  1.00  0.00           H
ATOM   4645  C   HSD A 872      51.930  46.960  36.490  1.00  0.00           C
ATOM   4646  O   HSD A 872      51.930  45.730  36.530  1.00  0.00           O
ATOM   4647  N   LYS A 873      51.460  47.600  35.410  1.00  0.00           N
ATOM   4648  HN  LYS A 873      51.740  48.560  35.430  1.00  0.00           H
ATOM   4649  CA  LYS A 873      50.640  47.110  34.300  1.00  0.00           C
ATOM   4650  HA  LYS A 873      49.940  47.890  34.040  1.00  0.00           H
ATOM   4651  CB  LYS A 873      51.380  46.760  32.990  1.00  0.00           C
ATOM   4652  HB1 LYS A 873      50.950  45.900  32.430  1.00  0.00           H
ATOM   4653  HB2 LYS A 873      52.400  46.530  33.350  1.00  0.00           H
ATOM   4654  CG  LYS A 873      51.570  47.990  32.070  1.00  0.00           C
ATOM   4655  HG1 LYS A 873      52.050  48.830  32.620  1.00  0.00           H
ATOM   4656  HG2 LYS A 873      50.550  48.320  31.770  1.00  0.00           H
ATOM   4657  CD  LYS A 873      52.460  47.690  30.810  1.00  0.00           C
ATOM   4658  HD1 LYS A 873      53.460  47.360  31.160  1.00  0.00           H
ATOM   4659  HD2 LYS A 873      52.600  48.660  30.290  1.00  0.00           H
ATOM   4660  CE  LYS A 873      51.910  46.700  29.800  1.00  0.00           C
ATOM   4661  HE1 LYS A 873      51.450  45.850  30.350  1.00  0.00           H
ATOM   4662  HE2 LYS A 873      52.650  46.300  29.070  1.00  0.00           H
ATOM   4663  NZ  LYS A 873      50.880  47.370  29.000  1.00  0.00           N
ATOM   4664  HZ1 LYS A 873      51.330  48.230  28.610  1.00  0.00           H
ATOM   4665  HZ2 LYS A 873      50.080  47.570  29.620  1.00  0.00           H
ATOM   4666  HZ3 LYS A 873      50.490  46.670  28.340  1.00  0.00           H
ATOM   4667  C   LYS A 873      49.730  45.940  34.650  1.00  0.00           C
ATOM   4668  O   LYS A 873      49.990  44.780  34.330  1.00  0.00           O
ATOM   4669  N   LEU A 874      48.590  46.170  35.280  1.00  0.00           N
ATOM   4670  HN  LEU A 874      48.360  47.140  35.370  1.00  0.00           H
ATOM   4671  CA  LEU A 874      47.680  45.090  35.710  1.00  0.00           C
ATOM   4672  HA  LEU A 874      47.900  44.200  35.150  1.00  0.00           H
ATOM   4673  CB  LEU A 874      47.690  44.920  37.320  1.00  0.00           C
ATOM   4674  HB1 LEU A 874      46.940  44.110  37.500  1.00  0.00           H
ATOM   4675  HB2 LEU A 874      47.370  45.870  37.820  1.00  0.00           H
ATOM   4676  CG  LEU A 874      48.950  44.470  38.040  1.00  0.00           C
ATOM   4677  HG  LEU A 874      49.710  45.250  37.830  1.00  0.00           H
ATOM   4678  CD1 LEU A 874      48.600  44.230  39.520  1.00  0.00           C
ATOM   4679 HD11 LEU A 874      48.310  45.250  39.890  1.00  0.00           H
ATOM   4680 HD12 LEU A 874      49.440  43.840  40.130  1.00  0.00           H
ATOM   4681 HD13 LEU A 874      47.730  43.570  39.700  1.00  0.00           H
ATOM   4682  CD2 LEU A 874      49.500  43.240  37.480  1.00  0.00           C
ATOM   4683 HD21 LEU A 874      48.760  42.420  37.480  1.00  0.00           H
ATOM   4684 HD22 LEU A 874      50.430  42.840  37.950  1.00  0.00           H
ATOM   4685 HD23 LEU A 874      49.770  43.440  36.420  1.00  0.00           H
ATOM   4686  C   LEU A 874      46.170  45.380  35.260  1.00  0.00           C
ATOM   4687  O   LEU A 874      45.630  46.500  35.180  1.00  0.00           O
ATOM   4688  N   LYS A 875      45.420  44.310  34.900  1.00  0.00           N
ATOM   4689  HN  LYS A 875      45.720  43.380  35.100  1.00  0.00           H
ATOM   4690  CA  LYS A 875      44.250  44.410  34.070  1.00  0.00           C
ATOM   4691  HA  LYS A 875      44.170  45.360  33.560  1.00  0.00           H
ATOM   4692  CB  LYS A 875      44.250  43.340  32.920  1.00  0.00           C
ATOM   4693  HB1 LYS A 875      43.270  43.420  32.430  1.00  0.00           H
ATOM   4694  HB2 LYS A 875      44.360  42.370  33.430  1.00  0.00           H
ATOM   4695  CG  LYS A 875      45.320  43.690  31.840  1.00  0.00           C
ATOM   4696  HG1 LYS A 875      46.340  43.570  32.280  1.00  0.00           H
ATOM   4697  HG2 LYS A 875      45.220  44.740  31.500  1.00  0.00           H
ATOM   4698  CD  LYS A 875      45.050  42.870  30.570  1.00  0.00           C
ATOM   4699  HD1 LYS A 875      44.060  43.140  30.150  1.00  0.00           H
ATOM   4700  HD2 LYS A 875      44.930  41.820  30.950  1.00  0.00           H
ATOM   4701  CE  LYS A 875      46.310  42.950  29.660  1.00  0.00           C
ATOM   4702  HE1 LYS A 875      46.480  41.990  29.120  1.00  0.00           H
ATOM   4703  HE2 LYS A 875      47.180  43.210  30.300  1.00  0.00           H
ATOM   4704  NZ  LYS A 875      46.150  43.950  28.640  1.00  0.00           N
ATOM   4705  HZ1 LYS A 875      46.890  43.940  27.910  1.00  0.00           H
ATOM   4706  HZ2 LYS A 875      46.200  44.940  28.970  1.00  0.00           H
ATOM   4707  HZ3 LYS A 875      45.270  43.850  28.100  1.00  0.00           H
ATOM   4708  C   LYS A 875      43.010  44.260  34.960  1.00  0.00           C
ATOM   4709  O   LYS A 875      41.900  44.370  34.460  1.00  0.00           O
ATOM   4710  N   LYS A 876      43.120  44.120  36.280  1.00  0.00           N
ATOM   4711  HN  LYS A 876      43.940  44.210  36.830  1.00  0.00           H
ATOM   4712  CA  LYS A 876      41.990  43.800  37.060  1.00  0.00           C
ATOM   4713  HA  LYS A 876      41.120  43.630  36.450  1.00  0.00           H
ATOM   4714  CB  LYS A 876      42.240  42.520  37.860  1.00  0.00           C
ATOM   4715  HB1 LYS A 876      41.360  42.490  38.530  1.00  0.00           H
ATOM   4716  HB2 LYS A 876      43.090  42.760  38.550  1.00  0.00           H
ATOM   4717  CG  LYS A 876      42.400  41.250  36.970  1.00  0.00           C
ATOM   4718  HG1 LYS A 876      43.240  41.510  36.290  1.00  0.00           H
ATOM   4719  HG2 LYS A 876      41.530  41.160  36.290  1.00  0.00           H
ATOM   4720  CD  LYS A 876      42.620  40.040  37.910  1.00  0.00           C
ATOM   4721  HD1 LYS A 876      41.820  40.190  38.660  1.00  0.00           H
ATOM   4722  HD2 LYS A 876      43.560  40.290  38.420  1.00  0.00           H
ATOM   4723  CE  LYS A 876      42.740  38.630  37.250  1.00  0.00           C
ATOM   4724  HE1 LYS A 876      41.840  38.220  36.750  1.00  0.00           H
ATOM   4725  HE2 LYS A 876      43.160  37.970  38.030  1.00  0.00           H
ATOM   4726  NZ  LYS A 876      43.770  38.600  36.210  1.00  0.00           N
ATOM   4727  HZ1 LYS A 876      44.050  37.640  35.920  1.00  0.00           H
ATOM   4728  HZ2 LYS A 876      44.700  38.860  36.610  1.00  0.00           H
ATOM   4729  HZ3 LYS A 876      43.560  39.160  35.350  1.00  0.00           H
ATOM   4730  C   LYS A 876      41.510  44.900  38.080  1.00  0.00           C
ATOM   4731  O   LYS A 876      42.190  45.870  38.420  1.00  0.00           O
ATOM   4732  N   GLY A 877      40.230  44.800  38.470  1.00  0.00           N
ATOM   4733  HN  GLY A 877      39.670  44.020  38.220  1.00  0.00           H
ATOM   4734  CA  GLY A 877      39.550  45.820  39.340  1.00  0.00           C
ATOM   4735  HA1 GLY A 877      40.250  45.870  40.170  1.00  0.00           H
ATOM   4736  HA2 GLY A 877      38.660  45.370  39.750  1.00  0.00           H
ATOM   4737  C   GLY A 877      39.200  47.160  38.690  1.00  0.00           C
ATOM   4738  O   GLY A 877      39.690  47.350  37.590  1.00  0.00           O
ATOM   4739  N   ALA A 878      38.430  48.030  39.310  1.00  0.00           N
ATOM   4740  HN  ALA A 878      38.030  47.730  40.160  1.00  0.00           H
ATOM   4741  CA  ALA A 878      38.260  49.370  38.780  1.00  0.00           C
ATOM   4742  HA  ALA A 878      39.270  49.750  38.670  1.00  0.00           H
ATOM   4743  CB  ALA A 878      37.450  49.370  37.470  1.00  0.00           C
ATOM   4744  HB1 ALA A 878      36.380  49.200  37.750  1.00  0.00           H
ATOM   4745  HB2 ALA A 878      37.640  48.440  36.890  1.00  0.00           H
ATOM   4746  HB3 ALA A 878      37.570  50.270  36.840  1.00  0.00           H
ATOM   4747  C   ALA A 878      37.470  50.330  39.770  1.00  0.00           C
ATOM   4748  O   ALA A 878      37.480  51.500  39.550  1.00  0.00           O
ATOM   4749  N   GLY A 879      36.920  49.800  40.830  1.00  0.00           N
ATOM   4750  HN  GLY A 879      36.980  48.820  41.020  1.00  0.00           H
ATOM   4751  CA  GLY A 879      36.070  50.600  41.810  1.00  0.00           C
ATOM   4752  HA1 GLY A 879      35.110  50.810  41.360  1.00  0.00           H
ATOM   4753  HA2 GLY A 879      36.510  51.570  42.010  1.00  0.00           H
ATOM   4754  C   GLY A 879      35.780  49.940  43.110  1.00  0.00           C
ATOM   4755  O   GLY A 879      35.400  50.710  43.990  1.00  0.00           O
ATOM   4756  N   TYR A 880      36.000  48.660  43.290  1.00  0.00           N
ATOM   4757  HN  TYR A 880      35.880  48.000  42.550  1.00  0.00           H
ATOM   4758  CA  TYR A 880      36.520  47.960  44.460  1.00  0.00           C
ATOM   4759  HA  TYR A 880      36.780  46.960  44.140  1.00  0.00           H
ATOM   4760  CB  TYR A 880      37.860  48.660  45.060  1.00  0.00           C
ATOM   4761  HB1 TYR A 880      38.330  47.940  45.760  1.00  0.00           H
ATOM   4762  HB2 TYR A 880      37.620  49.520  45.700  1.00  0.00           H
ATOM   4763  CG  TYR A 880      38.840  48.840  43.890  1.00  0.00           C
ATOM   4764  CD1 TYR A 880      39.430  47.790  43.160  1.00  0.00           C
ATOM   4765  HD1 TYR A 880      39.390  46.900  43.770  1.00  0.00           H
ATOM   4766  CE1 TYR A 880      40.300  47.990  42.130  1.00  0.00           C
ATOM   4767  HE1 TYR A 880      40.790  47.110  41.730  1.00  0.00           H
ATOM   4768  CZ  TYR A 880      40.500  49.290  41.690  1.00  0.00           C
ATOM   4769  OH  TYR A 880      41.320  49.610  40.580  1.00  0.00           O
ATOM   4770  HH  TYR A 880      41.290  50.560  40.480  1.00  0.00           H
ATOM   4771  CD2 TYR A 880      39.120  50.160  43.440  1.00  0.00           C
ATOM   4772  HD2 TYR A 880      38.720  51.090  43.810  1.00  0.00           H
ATOM   4773  CE2 TYR A 880      39.870  50.430  42.300  1.00  0.00           C
ATOM   4774  HE2 TYR A 880      40.210  51.410  41.990  1.00  0.00           H
ATOM   4775  C   TYR A 880      35.530  47.750  45.560  1.00  0.00           C
ATOM   4776  O   TYR A 880      35.870  47.670  46.760  1.00  0.00           O
ATOM   4777  N   HSD A 881      34.270  47.630  45.130  1.00  0.00           N
ATOM   4778  HN  HSD A 881      34.100  47.730  44.160  1.00  0.00           H
ATOM   4779  CA  HSD A 881      33.140  47.750  46.040  1.00  0.00           C
ATOM   4780  HA  HSD A 881      33.290  48.500  46.800  1.00  0.00           H
ATOM   4781  CB  HSD A 881      31.780  48.180  45.340  1.00  0.00           C
ATOM   4782  HB1 HSD A 881      32.110  49.180  44.940  1.00  0.00           H
ATOM   4783  HB2 HSD A 881      31.000  48.290  46.110  1.00  0.00           H
ATOM   4784  ND1 HSD A 881      31.100  47.630  42.970  1.00  0.00           N
ATOM   4785  HD1 HSD A 881      31.560  48.450  42.620  1.00  0.00           H
ATOM   4786  CG  HSD A 881      31.290  47.250  44.340  1.00  0.00           C
ATOM   4787  CE1 HSD A 881      30.480  46.650  42.340  1.00  0.00           C
ATOM   4788  HE1 HSD A 881      30.360  46.590  41.260  1.00  0.00           H
ATOM   4789  NE2 HSD A 881      30.290  45.670  43.080  1.00  0.00           N
ATOM   4790  CD2 HSD A 881      30.750  46.040  44.360  1.00  0.00           C
ATOM   4791  HD2 HSD A 881      30.660  45.450  45.260  1.00  0.00           H
ATOM   4792  C   HSD A 881      32.920  46.460  46.820  1.00  0.00           C
ATOM   4793  O   HSD A 881      32.510  46.470  47.990  1.00  0.00           O
ATOM   4794  N   LEU A 882      33.340  45.290  46.250  1.00  0.00           N
ATOM   4795  HN  LEU A 882      33.790  45.350  45.360  1.00  0.00           H
ATOM   4796  CA  LEU A 882      33.340  43.950  46.840  1.00  0.00           C
ATOM   4797  HA  LEU A 882      32.450  43.710  47.410  1.00  0.00           H
ATOM   4798  CB  LEU A 882      33.380  42.860  45.680  1.00  0.00           C
ATOM   4799  HB1 LEU A 882      33.590  41.870  46.140  1.00  0.00           H
ATOM   4800  HB2 LEU A 882      34.270  42.990  45.030  1.00  0.00           H
ATOM   4801  CG  LEU A 882      32.170  42.730  44.740  1.00  0.00           C
ATOM   4802  HG  LEU A 882      31.910  43.740  44.380  1.00  0.00           H
ATOM   4803  CD1 LEU A 882      32.400  41.920  43.510  1.00  0.00           C
ATOM   4804 HD11 LEU A 882      32.650  40.880  43.830  1.00  0.00           H
ATOM   4805 HD12 LEU A 882      33.340  42.230  43.000  1.00  0.00           H
ATOM   4806 HD13 LEU A 882      31.630  42.070  42.720  1.00  0.00           H
ATOM   4807  CD2 LEU A 882      30.950  42.170  45.500  1.00  0.00           C
ATOM   4808 HD21 LEU A 882      31.160  41.170  45.940  1.00  0.00           H
ATOM   4809 HD22 LEU A 882      30.080  42.050  44.830  1.00  0.00           H
ATOM   4810 HD23 LEU A 882      30.680  42.890  46.300  1.00  0.00           H
ATOM   4811  C   LEU A 882      34.340  43.840  48.000  1.00  0.00           C
ATOM   4812  O   LEU A 882      34.040  43.260  49.050  1.00  0.00           O
ATOM   4813  N   ASP A 883      35.610  44.360  47.850  1.00  0.00           N
ATOM   4814  HN  ASP A 883      35.950  44.770  47.000  1.00  0.00           H
ATOM   4815  CA  ASP A 883      36.600  44.420  48.830  1.00  0.00           C
ATOM   4816  HA  ASP A 883      36.990  43.440  49.080  1.00  0.00           H
ATOM   4817  CB  ASP A 883      37.790  45.160  48.220  1.00  0.00           C
ATOM   4818  HB1 ASP A 883      38.580  45.400  48.960  1.00  0.00           H
ATOM   4819  HB2 ASP A 883      37.490  46.130  47.760  1.00  0.00           H
ATOM   4820  CG  ASP A 883      38.400  44.350  47.140  1.00  0.00           C
ATOM   4821  OD1 ASP A 883      38.820  44.730  46.050  1.00  0.00           O
ATOM   4822  OD2 ASP A 883      38.700  43.050  47.500  1.00  0.00           O
ATOM   4823  HD2 ASP A 883      39.380  42.690  46.930  1.00  0.00           H
ATOM   4824  C   ASP A 883      36.080  45.330  50.060  1.00  0.00           C
ATOM   4825  O   ASP A 883      36.150  45.020  51.240  1.00  0.00           O
ATOM   4826  N   LEU A 884      35.450  46.490  49.730  1.00  0.00           N
ATOM   4827  HN  LEU A 884      35.280  46.760  48.790  1.00  0.00           H
ATOM   4828  CA  LEU A 884      34.880  47.440  50.670  1.00  0.00           C
ATOM   4829  HA  LEU A 884      35.660  47.590  51.390  1.00  0.00           H
ATOM   4830  CB  LEU A 884      34.470  48.750  49.920  1.00  0.00           C
ATOM   4831  HB1 LEU A 884      33.800  48.470  49.070  1.00  0.00           H
ATOM   4832  HB2 LEU A 884      35.400  49.200  49.550  1.00  0.00           H
ATOM   4833  CG  LEU A 884      33.710  49.740  50.880  1.00  0.00           C
ATOM   4834  HG  LEU A 884      32.970  49.110  51.400  1.00  0.00           H
ATOM   4835  CD1 LEU A 884      34.710  50.210  52.020  1.00  0.00           C
ATOM   4836 HD11 LEU A 884      34.840  49.390  52.750  1.00  0.00           H
ATOM   4837 HD12 LEU A 884      34.210  50.990  52.630  1.00  0.00           H
ATOM   4838 HD13 LEU A 884      35.720  50.640  51.820  1.00  0.00           H
ATOM   4839  CD2 LEU A 884      33.180  50.930  50.070  1.00  0.00           C
ATOM   4840 HD21 LEU A 884      32.350  50.650  49.390  1.00  0.00           H
ATOM   4841 HD22 LEU A 884      33.960  51.420  49.430  1.00  0.00           H
ATOM   4842 HD23 LEU A 884      32.770  51.730  50.720  1.00  0.00           H
ATOM   4843  C   LEU A 884      33.760  46.780  51.460  1.00  0.00           C
ATOM   4844  O   LEU A 884      33.610  46.840  52.670  1.00  0.00           O
ATOM   4845  N   LEU A 885      32.930  46.010  50.740  1.00  0.00           N
ATOM   4846  HN  LEU A 885      33.070  45.960  49.760  1.00  0.00           H
ATOM   4847  CA  LEU A 885      31.870  45.350  51.390  1.00  0.00           C
ATOM   4848  HA  LEU A 885      31.280  45.970  52.040  1.00  0.00           H
ATOM   4849  CB  LEU A 885      30.880  44.900  50.380  1.00  0.00           C
ATOM   4850  HB1 LEU A 885      31.430  44.540  49.480  1.00  0.00           H
ATOM   4851  HB2 LEU A 885      30.310  45.790  50.040  1.00  0.00           H
ATOM   4852  CG  LEU A 885      29.850  43.800  50.780  1.00  0.00           C
ATOM   4853  HG  LEU A 885      30.440  42.970  51.240  1.00  0.00           H
ATOM   4854  CD1 LEU A 885      28.680  44.290  51.680  1.00  0.00           C
ATOM   4855 HD11 LEU A 885      28.510  45.370  51.580  1.00  0.00           H
ATOM   4856 HD12 LEU A 885      28.930  44.070  52.740  1.00  0.00           H
ATOM   4857 HD13 LEU A 885      27.750  43.740  51.410  1.00  0.00           H
ATOM   4858  CD2 LEU A 885      29.280  43.180  49.460  1.00  0.00           C
ATOM   4859 HD21 LEU A 885      28.280  42.730  49.690  1.00  0.00           H
ATOM   4860 HD22 LEU A 885      29.960  42.430  49.010  1.00  0.00           H
ATOM   4861 HD23 LEU A 885      29.050  44.020  48.780  1.00  0.00           H
ATOM   4862  C   LEU A 885      32.400  44.190  52.300  1.00  0.00           C
ATOM   4863  O   LEU A 885      32.030  44.000  53.460  1.00  0.00           O
ATOM   4864  N   MET A 886      33.400  43.510  51.790  1.00  0.00           N
ATOM   4865  HN  MET A 886      33.760  43.600  50.870  1.00  0.00           H
ATOM   4866  CA  MET A 886      34.010  42.390  52.540  1.00  0.00           C
ATOM   4867  HA  MET A 886      33.180  41.810  52.930  1.00  0.00           H
ATOM   4868  CB  MET A 886      34.990  41.750  51.540  1.00  0.00           C
ATOM   4869  HB1 MET A 886      35.570  42.510  50.990  1.00  0.00           H
ATOM   4870  HB2 MET A 886      34.430  41.320  50.690  1.00  0.00           H
ATOM   4871  CG  MET A 886      35.930  40.690  52.220  1.00  0.00           C
ATOM   4872  HG1 MET A 886      36.640  41.110  52.960  1.00  0.00           H
ATOM   4873  HG2 MET A 886      36.580  40.150  51.500  1.00  0.00           H
ATOM   4874  SD  MET A 886      34.910  39.520  53.140  1.00  0.00           S
ATOM   4875  CE  MET A 886      34.060  38.830  51.700  1.00  0.00           C
ATOM   4876  HE1 MET A 886      33.360  39.580  51.260  1.00  0.00           H
ATOM   4877  HE2 MET A 886      33.450  37.940  51.940  1.00  0.00           H
ATOM   4878  HE3 MET A 886      34.660  38.590  50.800  1.00  0.00           H
ATOM   4879  C   MET A 886      34.770  42.870  53.790  1.00  0.00           C
ATOM   4880  O   MET A 886      34.590  42.320  54.820  1.00  0.00           O
ATOM   4881  N   VAL A 887      35.510  43.990  53.730  1.00  0.00           N
ATOM   4882  HN  VAL A 887      35.640  44.400  52.830  1.00  0.00           H
ATOM   4883  CA  VAL A 887      36.170  44.590  54.890  1.00  0.00           C
ATOM   4884  HA  VAL A 887      36.690  43.790  55.410  1.00  0.00           H
ATOM   4885  CB  VAL A 887      37.080  45.700  54.400  1.00  0.00           C
ATOM   4886  HB  VAL A 887      36.580  46.140  53.520  1.00  0.00           H
ATOM   4887  CG1 VAL A 887      37.360  46.860  55.450  1.00  0.00           C
ATOM   4888 HG11 VAL A 887      36.530  47.540  55.720  1.00  0.00           H
ATOM   4889 HG12 VAL A 887      38.230  47.410  55.050  1.00  0.00           H
ATOM   4890 HG13 VAL A 887      37.670  46.300  56.360  1.00  0.00           H
ATOM   4891  CG2 VAL A 887      38.280  44.910  53.900  1.00  0.00           C
ATOM   4892 HG21 VAL A 887      37.870  43.970  53.460  1.00  0.00           H
ATOM   4893 HG22 VAL A 887      39.050  44.770  54.700  1.00  0.00           H
ATOM   4894 HG23 VAL A 887      38.780  45.490  53.100  1.00  0.00           H
ATOM   4895  C   VAL A 887      35.130  45.160  55.870  1.00  0.00           C
ATOM   4896  O   VAL A 887      35.240  44.990  57.070  1.00  0.00           O
ATOM   4897  N   GLY A 888      34.030  45.820  55.400  1.00  0.00           N
ATOM   4898  HN  GLY A 888      34.050  46.100  54.450  1.00  0.00           H
ATOM   4899  CA  GLY A 888      32.780  46.160  56.110  1.00  0.00           C
ATOM   4900  HA1 GLY A 888      32.120  46.570  55.340  1.00  0.00           H
ATOM   4901  HA2 GLY A 888      33.020  47.000  56.750  1.00  0.00           H
ATOM   4902  C   GLY A 888      32.130  45.210  56.980  1.00  0.00           C
ATOM   4903  O   GLY A 888      31.890  45.410  58.150  1.00  0.00           O
ATOM   4904  N   VAL A 889      31.720  44.060  56.310  1.00  0.00           N
ATOM   4905  HN  VAL A 889      31.720  44.130  55.320  1.00  0.00           H
ATOM   4906  CA  VAL A 889      31.170  42.930  56.960  1.00  0.00           C
ATOM   4907  HA  VAL A 889      30.460  43.350  57.660  1.00  0.00           H
ATOM   4908  CB  VAL A 889      30.540  41.860  56.040  1.00  0.00           C
ATOM   4909  HB  VAL A 889      31.410  41.580  55.410  1.00  0.00           H
ATOM   4910  CG1 VAL A 889      29.980  40.630  56.850  1.00  0.00           C
ATOM   4911 HG11 VAL A 889      29.400  40.850  57.760  1.00  0.00           H
ATOM   4912 HG12 VAL A 889      30.730  39.910  57.210  1.00  0.00           H
ATOM   4913 HG13 VAL A 889      29.240  40.040  56.260  1.00  0.00           H
ATOM   4914  CG2 VAL A 889      29.500  42.520  55.140  1.00  0.00           C
ATOM   4915 HG21 VAL A 889      28.970  41.770  54.510  1.00  0.00           H
ATOM   4916 HG22 VAL A 889      29.920  43.380  54.570  1.00  0.00           H
ATOM   4917 HG23 VAL A 889      28.680  42.840  55.830  1.00  0.00           H
ATOM   4918  C   VAL A 889      32.180  42.300  57.940  1.00  0.00           C
ATOM   4919  O   VAL A 889      31.840  42.110  59.110  1.00  0.00           O
ATOM   4920  N   MET A 890      33.430  42.120  57.560  1.00  0.00           N
ATOM   4921  HN  MET A 890      33.670  42.200  56.590  1.00  0.00           H
ATOM   4922  CA  MET A 890      34.510  41.830  58.460  1.00  0.00           C
ATOM   4923  HA  MET A 890      34.170  40.920  58.960  1.00  0.00           H
ATOM   4924  CB  MET A 890      35.830  41.340  57.720  1.00  0.00           C
ATOM   4925  HB1 MET A 890      36.660  41.240  58.450  1.00  0.00           H
ATOM   4926  HB2 MET A 890      36.170  42.130  57.020  1.00  0.00           H
ATOM   4927  CG  MET A 890      35.480  39.980  57.040  1.00  0.00           C
ATOM   4928  HG1 MET A 890      36.340  39.760  56.350  1.00  0.00           H
ATOM   4929  HG2 MET A 890      34.630  40.180  56.330  1.00  0.00           H
ATOM   4930  SD  MET A 890      35.110  38.580  58.130  1.00  0.00           S
ATOM   4931  CE  MET A 890      36.610  38.470  59.170  1.00  0.00           C
ATOM   4932  HE1 MET A 890      37.490  38.400  58.510  1.00  0.00           H
ATOM   4933  HE2 MET A 890      36.440  37.570  59.790  1.00  0.00           H
ATOM   4934  HE3 MET A 890      36.730  39.430  59.720  1.00  0.00           H
ATOM   4935  C   MET A 890      34.890  42.760  59.640  1.00  0.00           C
ATOM   4936  O   MET A 890      35.330  42.280  60.660  1.00  0.00           O
ATOM   4937  N   LEU A 891      34.640  44.060  59.510  1.00  0.00           N
ATOM   4938  HN  LEU A 891      34.520  44.490  58.620  1.00  0.00           H
ATOM   4939  CA  LEU A 891      34.640  44.950  60.620  1.00  0.00           C
ATOM   4940  HA  LEU A 891      35.630  44.810  61.050  1.00  0.00           H
ATOM   4941  CB  LEU A 891      34.480  46.410  60.140  1.00  0.00           C
ATOM   4942  HB1 LEU A 891      33.480  46.600  59.730  1.00  0.00           H
ATOM   4943  HB2 LEU A 891      35.190  46.660  59.300  1.00  0.00           H
ATOM   4944  CG  LEU A 891      34.710  47.600  61.190  1.00  0.00           C
ATOM   4945  HG  LEU A 891      35.450  47.240  61.950  1.00  0.00           H
ATOM   4946  CD1 LEU A 891      35.430  48.810  60.580  1.00  0.00           C
ATOM   4947 HD11 LEU A 891      36.460  48.460  60.330  1.00  0.00           H
ATOM   4948 HD12 LEU A 891      35.490  49.670  61.280  1.00  0.00           H
ATOM   4949 HD13 LEU A 891      34.960  49.090  59.610  1.00  0.00           H
ATOM   4950  CD2 LEU A 891      33.410  48.180  61.670  1.00  0.00           C
ATOM   4951 HD21 LEU A 891      33.480  49.120  62.250  1.00  0.00           H
ATOM   4952 HD22 LEU A 891      33.080  47.410  62.400  1.00  0.00           H
ATOM   4953 HD23 LEU A 891      32.750  48.380  60.790  1.00  0.00           H
ATOM   4954  C   LEU A 891      33.620  44.560  61.680  1.00  0.00           C
ATOM   4955  O   LEU A 891      33.900  44.480  62.850  1.00  0.00           O
ATOM   4956  N   GLY A 892      32.400  44.320  61.260  1.00  0.00           N
ATOM   4957  HN  GLY A 892      32.200  44.440  60.290  1.00  0.00           H
ATOM   4958  CA  GLY A 892      31.260  43.880  62.130  1.00  0.00           C
ATOM   4959  HA1 GLY A 892      30.480  43.670  61.410  1.00  0.00           H
ATOM   4960  HA2 GLY A 892      31.030  44.570  62.930  1.00  0.00           H
ATOM   4961  C   GLY A 892      31.550  42.510  62.840  1.00  0.00           C
ATOM   4962  O   GLY A 892      31.290  42.280  64.020  1.00  0.00           O
ATOM   4963  N   VAL A 893      32.190  41.620  62.150  1.00  0.00           N
ATOM   4964  HN  VAL A 893      32.270  41.760  61.160  1.00  0.00           H
ATOM   4965  CA  VAL A 893      32.650  40.440  62.770  1.00  0.00           C
ATOM   4966  HA  VAL A 893      31.930  39.950  63.400  1.00  0.00           H
ATOM   4967  CB  VAL A 893      33.200  39.380  61.820  1.00  0.00           C
ATOM   4968  HB  VAL A 893      33.960  39.930  61.220  1.00  0.00           H
ATOM   4969  CG1 VAL A 893      33.540  38.040  62.450  1.00  0.00           C
ATOM   4970 HG11 VAL A 893      32.630  37.740  63.010  1.00  0.00           H
ATOM   4971 HG12 VAL A 893      34.460  38.120  63.060  1.00  0.00           H
ATOM   4972 HG13 VAL A 893      33.710  37.310  61.640  1.00  0.00           H
ATOM   4973  CG2 VAL A 893      32.080  39.050  60.770  1.00  0.00           C
ATOM   4974 HG21 VAL A 893      31.360  38.430  61.340  1.00  0.00           H
ATOM   4975 HG22 VAL A 893      32.560  38.410  59.990  1.00  0.00           H
ATOM   4976 HG23 VAL A 893      31.640  39.950  60.300  1.00  0.00           H
ATOM   4977  C   VAL A 893      33.790  40.620  63.710  1.00  0.00           C
ATOM   4978  O   VAL A 893      33.840  40.020  64.770  1.00  0.00           O
ATOM   4979  N   CYS A 894      34.800  41.420  63.330  1.00  0.00           N
ATOM   4980  HN  CYS A 894      34.800  41.820  62.420  1.00  0.00           H
ATOM   4981  CA  CYS A 894      35.850  41.820  64.210  1.00  0.00           C
ATOM   4982  HA  CYS A 894      36.290  40.910  64.590  1.00  0.00           H
ATOM   4983  CB  CYS A 894      37.090  42.510  63.540  1.00  0.00           C
ATOM   4984  HB1 CYS A 894      37.860  42.910  64.240  1.00  0.00           H
ATOM   4985  HB2 CYS A 894      36.730  43.390  62.980  1.00  0.00           H
ATOM   4986  SG  CYS A 894      37.940  41.380  62.350  1.00  0.00           S
ATOM   4987  HG1 CYS A 894      37.050  41.610  61.390  1.00  0.00           H
ATOM   4988  C   CYS A 894      35.370  42.580  65.450  1.00  0.00           C
ATOM   4989  O   CYS A 894      35.770  42.440  66.570  1.00  0.00           O
ATOM   4990  N   SER A 895      34.280  43.430  65.240  1.00  0.00           N
ATOM   4991  HN  SER A 895      33.820  43.480  64.350  1.00  0.00           H
ATOM   4992  CA  SER A 895      33.730  44.280  66.360  1.00  0.00           C
ATOM   4993  HA  SER A 895      34.500  44.830  66.870  1.00  0.00           H
ATOM   4994  CB  SER A 895      32.750  45.350  65.870  1.00  0.00           C
ATOM   4995  HB1 SER A 895      32.500  46.040  66.710  1.00  0.00           H
ATOM   4996  HB2 SER A 895      31.790  45.020  65.420  1.00  0.00           H
ATOM   4997  OG  SER A 895      33.420  46.170  64.960  1.00  0.00           O
ATOM   4998  HG1 SER A 895      33.650  45.570  64.240  1.00  0.00           H
ATOM   4999  C   SER A 895      33.090  43.470  67.510  1.00  0.00           C
ATOM   5000  O   SER A 895      33.300  43.710  68.720  1.00  0.00           O
ATOM   5001  N   VAL A 896      32.290  42.470  67.210  1.00  0.00           N
ATOM   5002  HN  VAL A 896      32.190  42.190  66.250  1.00  0.00           H
ATOM   5003  CA  VAL A 896      31.690  41.540  68.140  1.00  0.00           C
ATOM   5004  HA  VAL A 896      31.220  42.100  68.920  1.00  0.00           H
ATOM   5005  CB  VAL A 896      30.550  40.750  67.480  1.00  0.00           C
ATOM   5006  HB  VAL A 896      29.960  40.190  68.240  1.00  0.00           H
ATOM   5007  CG1 VAL A 896      29.560  41.830  67.020  1.00  0.00           C
ATOM   5008 HG11 VAL A 896      28.540  41.450  66.810  1.00  0.00           H
ATOM   5009 HG12 VAL A 896      29.960  42.290  66.090  1.00  0.00           H
ATOM   5010 HG13 VAL A 896      29.450  42.720  67.690  1.00  0.00           H
ATOM   5011  CG2 VAL A 896      30.960  39.840  66.330  1.00  0.00           C
ATOM   5012 HG21 VAL A 896      31.580  40.290  65.530  1.00  0.00           H
ATOM   5013 HG22 VAL A 896      30.010  39.500  65.880  1.00  0.00           H
ATOM   5014 HG23 VAL A 896      31.400  38.950  66.820  1.00  0.00           H
ATOM   5015  C   VAL A 896      32.620  40.570  68.760  1.00  0.00           C
ATOM   5016  O   VAL A 896      32.390  40.050  69.880  1.00  0.00           O
ATOM   5017  N   MET A 897      33.720  40.230  68.050  1.00  0.00           N
ATOM   5018  HN  MET A 897      33.760  40.630  67.150  1.00  0.00           H
ATOM   5019  CA  MET A 897      34.910  39.590  68.610  1.00  0.00           C
ATOM   5020  HA  MET A 897      34.530  38.790  69.230  1.00  0.00           H
ATOM   5021  CB  MET A 897      35.890  39.110  67.520  1.00  0.00           C
ATOM   5022  HB1 MET A 897      36.860  38.910  68.020  1.00  0.00           H
ATOM   5023  HB2 MET A 897      36.130  39.890  66.760  1.00  0.00           H
ATOM   5024  CG  MET A 897      35.380  37.800  66.850  1.00  0.00           C
ATOM   5025  HG1 MET A 897      36.220  37.490  66.210  1.00  0.00           H
ATOM   5026  HG2 MET A 897      34.560  38.070  66.140  1.00  0.00           H
ATOM   5027  SD  MET A 897      34.890  36.430  68.030  1.00  0.00           S
ATOM   5028  CE  MET A 897      36.570  36.000  68.520  1.00  0.00           C
ATOM   5029  HE1 MET A 897      37.000  36.710  69.250  1.00  0.00           H
ATOM   5030  HE2 MET A 897      37.300  35.840  67.710  1.00  0.00           H
ATOM   5031  HE3 MET A 897      36.510  35.090  69.150  1.00  0.00           H
ATOM   5032  C   MET A 897      35.650  40.560  69.470  1.00  0.00           C
ATOM   5033  O   MET A 897      36.510  40.150  70.230  1.00  0.00           O
ATOM   5034  N   GLY A 898      35.460  41.930  69.400  1.00  0.00           N
ATOM   5035  HN  GLY A 898      34.710  42.350  68.910  1.00  0.00           H
ATOM   5036  CA  GLY A 898      36.210  42.930  70.130  1.00  0.00           C
ATOM   5037  HA1 GLY A 898      36.160  42.680  71.190  1.00  0.00           H
ATOM   5038  HA2 GLY A 898      35.730  43.880  69.990  1.00  0.00           H
ATOM   5039  C   GLY A 898      37.700  43.140  69.800  1.00  0.00           C
ATOM   5040  O   GLY A 898      38.470  43.650  70.600  1.00  0.00           O
ATOM   5041  N   LEU A 899      38.020  42.810  68.550  1.00  0.00           N
ATOM   5042  HN  LEU A 899      37.390  42.550  67.820  1.00  0.00           H
ATOM   5043  CA  LEU A 899      39.420  42.780  68.100  1.00  0.00           C
ATOM   5044  HA  LEU A 899      40.100  42.830  68.950  1.00  0.00           H
ATOM   5045  CB  LEU A 899      39.770  41.510  67.230  1.00  0.00           C
ATOM   5046  HB1 LEU A 899      40.770  41.530  66.770  1.00  0.00           H
ATOM   5047  HB2 LEU A 899      39.000  41.610  66.440  1.00  0.00           H
ATOM   5048  CG  LEU A 899      39.390  40.260  67.960  1.00  0.00           C
ATOM   5049  HG  LEU A 899      38.360  40.260  68.390  1.00  0.00           H
ATOM   5050  CD1 LEU A 899      39.450  39.120  66.920  1.00  0.00           C
ATOM   5051 HD11 LEU A 899      39.030  38.170  67.320  1.00  0.00           H
ATOM   5052 HD12 LEU A 899      40.460  38.890  66.530  1.00  0.00           H
ATOM   5053 HD13 LEU A 899      38.910  39.300  65.950  1.00  0.00           H
ATOM   5054  CD2 LEU A 899      40.360  39.950  69.080  1.00  0.00           C
ATOM   5055 HD21 LEU A 899      40.340  40.560  70.000  1.00  0.00           H
ATOM   5056 HD22 LEU A 899      41.420  39.850  68.780  1.00  0.00           H
ATOM   5057 HD23 LEU A 899      40.110  38.930  69.440  1.00  0.00           H
ATOM   5058  C   LEU A 899      39.720  44.160  67.400  1.00  0.00           C
ATOM   5059  O   LEU A 899      38.750  44.920  67.040  1.00  0.00           O
ATOM   5060  N   PRO A 900      41.000  44.550  67.250  1.00  0.00           N
[truncated: 7,490,634 more chars]
