# Supplementary material for: CryoEM and computational modeling structural insights into the pH regulator NBCn1
Source: Nat Commun. 2025 Nov 11;16:9932. doi: 10.1038/s41467-025-64868-z (PMC12606367; doi:10.1038/s41467-025-64868-z)
Supplement: Supplementary file 8 — Supplementary Data 6 [file 41467_2025_64868_MOESM8_ESM.zip › 1us_unrestr_MD_OF_IF_transition_apoNBCn1/transition_rep2_traj6_last.pdb]

REMARK    GENERATED BY TRJCONV
TITLE     Title t= 1000000.00000 step= 500000000
REMARK    THIS IS A SIMULATION BOX
CRYST1   95.804   95.804  105.439  90.00  90.00  90.00 P 1           1
MODEL        1
ATOM      1  N   LEU A 585      31.530  33.090  39.660  1.00  0.00           N
ATOM      2  HT1 LEU A 585      31.760  32.960  38.660  1.00  0.00           H
ATOM      3  HT2 LEU A 585      31.360  34.110  39.810  1.00  0.00           H
ATOM      4  HT3 LEU A 585      30.600  32.650  39.780  1.00  0.00           H
ATOM      5  CA  LEU A 585      32.560  32.710  40.720  1.00  0.00           C
ATOM      6  HA  LEU A 585      32.460  33.350  41.570  1.00  0.00           H
ATOM      7  CB  LEU A 585      32.560  31.170  41.030  1.00  0.00           C
ATOM      8  HB1 LEU A 585      32.620  30.660  40.050  1.00  0.00           H
ATOM      9  HB2 LEU A 585      31.570  30.880  41.450  1.00  0.00           H
ATOM     10  CG  LEU A 585      33.640  30.710  42.090  1.00  0.00           C
ATOM     11  HG  LEU A 585      34.650  30.820  41.650  1.00  0.00           H
ATOM     12  CD1 LEU A 585      33.610  31.500  43.360  1.00  0.00           C
ATOM     13 HD11 LEU A 585      32.610  31.510  43.850  1.00  0.00           H
ATOM     14 HD12 LEU A 585      33.950  32.540  43.170  1.00  0.00           H
ATOM     15 HD13 LEU A 585      34.310  30.990  44.050  1.00  0.00           H
ATOM     16  CD2 LEU A 585      33.530  29.230  42.370  1.00  0.00           C
ATOM     17 HD21 LEU A 585      32.530  28.930  42.750  1.00  0.00           H
ATOM     18 HD22 LEU A 585      34.340  28.910  43.070  1.00  0.00           H
ATOM     19 HD23 LEU A 585      33.790  28.710  41.430  1.00  0.00           H
ATOM     20  C   LEU A 585      33.930  33.140  40.190  1.00  0.00           C
ATOM     21  O   LEU A 585      34.220  32.700  39.090  1.00  0.00           O
ATOM     22  N   ILE A 586      34.800  33.920  40.940  1.00  0.00           N
ATOM     23  HN  ILE A 586      34.500  34.260  41.840  1.00  0.00           H
ATOM     24  CA  ILE A 586      36.050  34.470  40.440  1.00  0.00           C
ATOM     25  HA  ILE A 586      35.790  35.260  39.760  1.00  0.00           H
ATOM     26  CB  ILE A 586      37.000  35.140  41.500  1.00  0.00           C
ATOM     27  HB  ILE A 586      36.470  36.030  41.870  1.00  0.00           H
ATOM     28  CG2 ILE A 586      37.120  34.230  42.750  1.00  0.00           C
ATOM     29 HG21 ILE A 586      37.500  33.210  42.540  1.00  0.00           H
ATOM     30 HG22 ILE A 586      36.130  34.020  43.210  1.00  0.00           H
ATOM     31 HG23 ILE A 586      37.960  34.650  43.330  1.00  0.00           H
ATOM     32  CG1 ILE A 586      38.380  35.610  40.920  1.00  0.00           C
ATOM     33 HG11 ILE A 586      38.250  36.130  39.950  1.00  0.00           H
ATOM     34 HG12 ILE A 586      38.860  34.650  40.680  1.00  0.00           H
ATOM     35  CD  ILE A 586      39.270  36.350  41.890  1.00  0.00           C
ATOM     36  HD1 ILE A 586      38.750  37.270  42.250  1.00  0.00           H
ATOM     37  HD2 ILE A 586      40.230  36.750  41.490  1.00  0.00           H
ATOM     38  HD3 ILE A 586      39.620  35.720  42.730  1.00  0.00           H
ATOM     39  C   ILE A 586      36.890  33.500  39.560  1.00  0.00           C
ATOM     40  O   ILE A 586      37.280  32.370  39.810  1.00  0.00           O
ATOM     41  N   LEU A 587      37.140  34.050  38.290  1.00  0.00           N
ATOM     42  HN  LEU A 587      36.980  35.010  38.120  1.00  0.00           H
ATOM     43  CA  LEU A 587      37.700  33.270  37.080  1.00  0.00           C
ATOM     44  HA  LEU A 587      37.110  32.360  36.990  1.00  0.00           H
ATOM     45  CB  LEU A 587      37.600  34.260  35.850  1.00  0.00           C
ATOM     46  HB1 LEU A 587      37.990  35.250  36.180  1.00  0.00           H
ATOM     47  HB2 LEU A 587      36.490  34.280  35.800  1.00  0.00           H
ATOM     48  CG  LEU A 587      38.270  33.840  34.590  1.00  0.00           C
ATOM     49  HG  LEU A 587      39.340  33.890  34.860  1.00  0.00           H
ATOM     50  CD1 LEU A 587      37.810  32.490  34.130  1.00  0.00           C
ATOM     51 HD11 LEU A 587      38.390  32.060  33.290  1.00  0.00           H
ATOM     52 HD12 LEU A 587      36.730  32.470  33.860  1.00  0.00           H
ATOM     53 HD13 LEU A 587      37.930  31.770  34.960  1.00  0.00           H
ATOM     54  CD2 LEU A 587      37.950  34.830  33.420  1.00  0.00           C
ATOM     55 HD21 LEU A 587      38.580  34.640  32.520  1.00  0.00           H
ATOM     56 HD22 LEU A 587      38.100  35.870  33.800  1.00  0.00           H
ATOM     57 HD23 LEU A 587      36.870  34.780  33.170  1.00  0.00           H
ATOM     58  C   LEU A 587      39.120  32.720  37.290  1.00  0.00           C
ATOM     59  O   LEU A 587      39.480  31.570  36.960  1.00  0.00           O
ATOM     60  N   ASP A 588      40.050  33.520  37.950  1.00  0.00           N
ATOM     61  HN  ASP A 588      39.780  34.440  38.230  1.00  0.00           H
ATOM     62  CA  ASP A 588      41.460  33.110  38.160  1.00  0.00           C
ATOM     63  HA  ASP A 588      41.890  32.860  37.200  1.00  0.00           H
ATOM     64  CB  ASP A 588      42.210  34.210  38.850  1.00  0.00           C
ATOM     65  HB1 ASP A 588      43.040  33.780  39.450  1.00  0.00           H
ATOM     66  HB2 ASP A 588      41.590  34.750  39.600  1.00  0.00           H
ATOM     67  CG  ASP A 588      42.720  35.300  37.920  1.00  0.00           C
ATOM     68  OD1 ASP A 588      43.070  36.440  38.360  1.00  0.00           O
ATOM     69  OD2 ASP A 588      43.030  34.980  36.660  1.00  0.00           O
ATOM     70  C   ASP A 588      41.500  31.820  38.990  1.00  0.00           C
ATOM     71  O   ASP A 588      42.170  30.820  38.800  1.00  0.00           O
ATOM     72  N   ILE A 589      40.620  31.830  40.050  1.00  0.00           N
ATOM     73  HN  ILE A 589      39.980  32.560  40.250  1.00  0.00           H
ATOM     74  CA  ILE A 589      40.560  30.650  40.950  1.00  0.00           C
ATOM     75  HA  ILE A 589      41.570  30.290  41.110  1.00  0.00           H
ATOM     76  CB  ILE A 589      39.880  31.070  42.290  1.00  0.00           C
ATOM     77  HB  ILE A 589      38.830  31.310  42.010  1.00  0.00           H
ATOM     78  CG2 ILE A 589      39.770  29.860  43.260  1.00  0.00           C
ATOM     79 HG21 ILE A 589      40.720  29.270  43.270  1.00  0.00           H
ATOM     80 HG22 ILE A 589      38.990  29.200  42.810  1.00  0.00           H
ATOM     81 HG23 ILE A 589      39.470  30.120  44.300  1.00  0.00           H
ATOM     82  CG1 ILE A 589      40.480  32.130  43.180  1.00  0.00           C
ATOM     83 HG11 ILE A 589      40.030  32.160  44.210  1.00  0.00           H
ATOM     84 HG12 ILE A 589      40.300  33.150  42.800  1.00  0.00           H
ATOM     85  CD  ILE A 589      41.980  32.040  43.250  1.00  0.00           C
ATOM     86  HD1 ILE A 589      42.300  31.140  43.830  1.00  0.00           H
ATOM     87  HD2 ILE A 589      42.350  32.910  43.830  1.00  0.00           H
ATOM     88  HD3 ILE A 589      42.520  32.170  42.300  1.00  0.00           H
ATOM     89  C   ILE A 589      39.850  29.440  40.340  1.00  0.00           C
ATOM     90  O   ILE A 589      40.180  28.270  40.590  1.00  0.00           O
ATOM     91  N   LYS A 590      38.870  29.620  39.420  1.00  0.00           N
ATOM     92  HN  LYS A 590      38.690  30.570  39.180  1.00  0.00           H
ATOM     93  CA  LYS A 590      38.430  28.500  38.610  1.00  0.00           C
ATOM     94  HA  LYS A 590      38.260  27.580  39.140  1.00  0.00           H
ATOM     95  CB  LYS A 590      37.110  28.780  37.800  1.00  0.00           C
ATOM     96  HB1 LYS A 590      37.130  27.870  37.170  1.00  0.00           H
ATOM     97  HB2 LYS A 590      37.220  29.750  37.280  1.00  0.00           H
ATOM     98  CG  LYS A 590      35.810  28.950  38.520  1.00  0.00           C
ATOM     99  HG1 LYS A 590      35.750  29.800  39.240  1.00  0.00           H
ATOM    100  HG2 LYS A 590      35.470  28.040  39.060  1.00  0.00           H
ATOM    101  CD  LYS A 590      34.680  29.340  37.520  1.00  0.00           C
ATOM    102  HD1 LYS A 590      34.490  30.420  37.370  1.00  0.00           H
ATOM    103  HD2 LYS A 590      33.720  29.020  37.960  1.00  0.00           H
ATOM    104  CE  LYS A 590      34.970  28.720  36.170  1.00  0.00           C
ATOM    105  HE1 LYS A 590      35.360  27.680  36.130  1.00  0.00           H
ATOM    106  HE2 LYS A 590      35.810  29.200  35.620  1.00  0.00           H
ATOM    107  NZ  LYS A 590      33.810  28.710  35.320  1.00  0.00           N
ATOM    108  HZ1 LYS A 590      32.950  28.180  35.580  1.00  0.00           H
ATOM    109  HZ2 LYS A 590      34.090  28.210  34.460  1.00  0.00           H
ATOM    110  HZ3 LYS A 590      33.590  29.690  35.040  1.00  0.00           H
ATOM    111  C   LYS A 590      39.510  28.050  37.670  1.00  0.00           C
ATOM    112  O   LYS A 590      39.660  26.860  37.500  1.00  0.00           O
ATOM    113  N   ARG A 591      40.270  28.990  37.110  1.00  0.00           N
ATOM    114  HN  ARG A 591      40.050  29.950  37.230  1.00  0.00           H
ATOM    115  CA  ARG A 591      41.320  28.660  36.150  1.00  0.00           C
ATOM    116  HA  ARG A 591      40.910  27.890  35.500  1.00  0.00           H
ATOM    117  CB  ARG A 591      41.780  30.010  35.390  1.00  0.00           C
ATOM    118  HB1 ARG A 591      42.790  29.790  34.990  1.00  0.00           H
ATOM    119  HB2 ARG A 591      41.830  30.850  36.110  1.00  0.00           H
ATOM    120  CG  ARG A 591      41.050  30.590  34.200  1.00  0.00           C
ATOM    121  HG1 ARG A 591      40.050  30.870  34.580  1.00  0.00           H
ATOM    122  HG2 ARG A 591      40.980  29.820  33.400  1.00  0.00           H
ATOM    123  CD  ARG A 591      41.770  31.790  33.550  1.00  0.00           C
ATOM    124  HD1 ARG A 591      42.720  31.460  33.080  1.00  0.00           H
ATOM    125  HD2 ARG A 591      42.010  32.580  34.290  1.00  0.00           H
ATOM    126  NE  ARG A 591      40.800  32.290  32.510  1.00  0.00           N
ATOM    127  HE  ARG A 591      40.010  31.700  32.300  1.00  0.00           H
ATOM    128  CZ  ARG A 591      41.050  33.220  31.610  1.00  0.00           C
ATOM    129  NH1 ARG A 591      42.180  33.890  31.420  1.00  0.00           N
ATOM    130 HH11 ARG A 591      42.160  34.690  30.820  1.00  0.00           H
ATOM    131 HH12 ARG A 591      42.840  33.950  32.170  1.00  0.00           H
ATOM    132  NH2 ARG A 591      40.140  33.420  30.720  1.00  0.00           N
ATOM    133 HH21 ARG A 591      39.250  32.950  30.810  1.00  0.00           H
ATOM    134 HH22 ARG A 591      40.390  33.560  29.760  1.00  0.00           H
ATOM    135  C   ARG A 591      42.570  27.960  36.820  1.00  0.00           C
ATOM    136  O   ARG A 591      43.200  27.050  36.270  1.00  0.00           O
ATOM    137  N   LYS A 592      42.900  28.410  38.040  1.00  0.00           N
ATOM    138  HN  LYS A 592      42.480  29.260  38.370  1.00  0.00           H
ATOM    139  CA  LYS A 592      44.050  27.920  38.750  1.00  0.00           C
ATOM    140  HA  LYS A 592      44.830  27.680  38.030  1.00  0.00           H
ATOM    141  CB  LYS A 592      44.610  29.070  39.600  1.00  0.00           C
ATOM    142  HB1 LYS A 592      45.330  28.700  40.360  1.00  0.00           H
ATOM    143  HB2 LYS A 592      43.770  29.420  40.240  1.00  0.00           H
ATOM    144  CG  LYS A 592      45.130  30.340  38.880  1.00  0.00           C
ATOM    145  HG1 LYS A 592      44.960  31.210  39.560  1.00  0.00           H
ATOM    146  HG2 LYS A 592      44.590  30.490  37.920  1.00  0.00           H
ATOM    147  CD  LYS A 592      46.690  30.290  38.710  1.00  0.00           C
ATOM    148  HD1 LYS A 592      47.040  29.820  39.650  1.00  0.00           H
ATOM    149  HD2 LYS A 592      47.240  31.230  38.540  1.00  0.00           H
ATOM    150  CE  LYS A 592      47.070  29.470  37.460  1.00  0.00           C
ATOM    151  HE1 LYS A 592      47.050  30.090  36.540  1.00  0.00           H
ATOM    152  HE2 LYS A 592      46.390  28.580  37.360  1.00  0.00           H
ATOM    153  NZ  LYS A 592      48.480  29.110  37.470  1.00  0.00           N
ATOM    154  HZ1 LYS A 592      49.050  29.970  37.400  1.00  0.00           H
ATOM    155  HZ2 LYS A 592      48.790  28.400  36.760  1.00  0.00           H
ATOM    156  HZ3 LYS A 592      48.690  28.800  38.440  1.00  0.00           H
ATOM    157  C   LYS A 592      43.800  26.700  39.630  1.00  0.00           C
ATOM    158  O   LYS A 592      44.720  26.170  40.190  1.00  0.00           O
ATOM    159  N   ALA A 593      42.490  26.300  39.780  1.00  0.00           N
ATOM    160  HN  ALA A 593      41.690  26.800  39.470  1.00  0.00           H
ATOM    161  CA  ALA A 593      42.260  25.140  40.570  1.00  0.00           C
ATOM    162  HA  ALA A 593      42.730  25.250  41.530  1.00  0.00           H
ATOM    163  CB  ALA A 593      40.730  24.920  40.680  1.00  0.00           C
ATOM    164  HB1 ALA A 593      40.120  25.230  39.810  1.00  0.00           H
ATOM    165  HB2 ALA A 593      40.300  25.600  41.440  1.00  0.00           H
ATOM    166  HB3 ALA A 593      40.420  23.920  41.040  1.00  0.00           H
ATOM    167  C   ALA A 593      42.880  23.870  40.140  1.00  0.00           C
ATOM    168  O   ALA A 593      43.450  23.180  40.970  1.00  0.00           O
ATOM    169  N   PRO A 594      42.950  23.460  38.860  1.00  0.00           N
ATOM    170  CD  PRO A 594      42.030  23.930  37.810  1.00  0.00           C
ATOM    171  HD1 PRO A 594      42.090  25.020  37.590  1.00  0.00           H
ATOM    172  HD2 PRO A 594      41.000  23.560  38.010  1.00  0.00           H
ATOM    173  CA  PRO A 594      43.660  22.240  38.540  1.00  0.00           C
ATOM    174  HA  PRO A 594      43.450  21.480  39.280  1.00  0.00           H
ATOM    175  CB  PRO A 594      43.030  21.890  37.170  1.00  0.00           C
ATOM    176  HB1 PRO A 594      42.170  21.220  37.410  1.00  0.00           H
ATOM    177  HB2 PRO A 594      43.720  21.340  36.500  1.00  0.00           H
ATOM    178  CG  PRO A 594      42.490  23.200  36.620  1.00  0.00           C
ATOM    179  HG1 PRO A 594      43.360  23.760  36.200  1.00  0.00           H
ATOM    180  HG2 PRO A 594      41.700  23.120  35.850  1.00  0.00           H
ATOM    181  C   PRO A 594      45.180  22.350  38.500  1.00  0.00           C
ATOM    182  O   PRO A 594      45.870  21.440  38.010  1.00  0.00           O
ATOM    183  N   PHE A 595      45.740  23.440  39.040  1.00  0.00           N
ATOM    184  HN  PHE A 595      45.240  24.140  39.540  1.00  0.00           H
ATOM    185  CA  PHE A 595      47.190  23.700  39.040  1.00  0.00           C
ATOM    186  HA  PHE A 595      47.710  22.790  38.790  1.00  0.00           H
ATOM    187  CB  PHE A 595      47.570  24.860  37.980  1.00  0.00           C
ATOM    188  HB1 PHE A 595      48.630  24.790  37.670  1.00  0.00           H
ATOM    189  HB2 PHE A 595      47.270  25.880  38.320  1.00  0.00           H
ATOM    190  CG  PHE A 595      46.860  24.650  36.630  1.00  0.00           C
ATOM    191  CD1 PHE A 595      47.110  23.500  35.850  1.00  0.00           C
ATOM    192  HD1 PHE A 595      47.670  22.680  36.250  1.00  0.00           H
ATOM    193  CE1 PHE A 595      46.530  23.260  34.670  1.00  0.00           C
ATOM    194  HE1 PHE A 595      46.690  22.350  34.110  1.00  0.00           H
ATOM    195  CZ  PHE A 595      45.630  24.290  34.110  1.00  0.00           C
ATOM    196  HZ  PHE A 595      45.110  24.090  33.190  1.00  0.00           H
ATOM    197  CD2 PHE A 595      46.200  25.690  36.050  1.00  0.00           C
ATOM    198  HD2 PHE A 595      46.100  26.560  36.680  1.00  0.00           H
ATOM    199  CE2 PHE A 595      45.500  25.470  34.840  1.00  0.00           C
ATOM    200  HE2 PHE A 595      44.880  26.140  34.270  1.00  0.00           H
ATOM    201  C   PHE A 595      47.700  24.190  40.480  1.00  0.00           C
ATOM    202  O   PHE A 595      48.830  24.690  40.560  1.00  0.00           O
ATOM    203  N   PHE A 596      46.870  23.990  41.530  1.00  0.00           N
ATOM    204  HN  PHE A 596      45.990  23.550  41.370  1.00  0.00           H
ATOM    205  CA  PHE A 596      47.140  24.420  42.840  1.00  0.00           C
ATOM    206  HA  PHE A 596      47.210  25.490  42.740  1.00  0.00           H
ATOM    207  CB  PHE A 596      45.930  24.020  43.780  1.00  0.00           C
ATOM    208  HB1 PHE A 596      45.890  22.910  43.750  1.00  0.00           H
ATOM    209  HB2 PHE A 596      44.950  24.370  43.390  1.00  0.00           H
ATOM    210  CG  PHE A 596      46.100  24.500  45.180  1.00  0.00           C
ATOM    211  CD1 PHE A 596      46.140  25.790  45.570  1.00  0.00           C
ATOM    212  HD1 PHE A 596      46.160  26.590  44.860  1.00  0.00           H
ATOM    213  CE1 PHE A 596      46.280  26.150  46.970  1.00  0.00           C
ATOM    214  HE1 PHE A 596      46.300  27.180  47.300  1.00  0.00           H
ATOM    215  CZ  PHE A 596      46.230  25.130  47.890  1.00  0.00           C
ATOM    216  HZ  PHE A 596      46.270  25.290  48.960  1.00  0.00           H
ATOM    217  CD2 PHE A 596      46.170  23.450  46.120  1.00  0.00           C
ATOM    218  HD2 PHE A 596      46.160  22.430  45.800  1.00  0.00           H
ATOM    219  CE2 PHE A 596      46.110  23.810  47.500  1.00  0.00           C
ATOM    220  HE2 PHE A 596      46.170  22.990  48.200  1.00  0.00           H
ATOM    221  C   PHE A 596      48.510  23.960  43.520  1.00  0.00           C
ATOM    222  O   PHE A 596      49.160  24.730  44.100  1.00  0.00           O
ATOM    223  N   LEU A 597      48.860  22.690  43.240  1.00  0.00           N
ATOM    224  HN  LEU A 597      48.430  22.090  42.570  1.00  0.00           H
ATOM    225  CA  LEU A 597      50.100  22.220  43.790  1.00  0.00           C
ATOM    226  HA  LEU A 597      50.210  22.660  44.760  1.00  0.00           H
ATOM    227  CB  LEU A 597      50.070  20.610  43.990  1.00  0.00           C
ATOM    228  HB1 LEU A 597      51.010  20.320  44.510  1.00  0.00           H
ATOM    229  HB2 LEU A 597      50.100  20.230  42.950  1.00  0.00           H
ATOM    230  CG  LEU A 597      48.830  20.110  44.860  1.00  0.00           C
ATOM    231  HG  LEU A 597      47.950  20.530  44.320  1.00  0.00           H
ATOM    232  CD1 LEU A 597      48.810  18.610  44.880  1.00  0.00           C
ATOM    233 HD11 LEU A 597      48.870  18.180  43.860  1.00  0.00           H
ATOM    234 HD12 LEU A 597      47.950  18.150  45.430  1.00  0.00           H
ATOM    235 HD13 LEU A 597      49.810  18.290  45.260  1.00  0.00           H
ATOM    236  CD2 LEU A 597      48.890  20.790  46.280  1.00  0.00           C
ATOM    237 HD21 LEU A 597      48.740  21.870  46.060  1.00  0.00           H
ATOM    238 HD22 LEU A 597      49.910  20.670  46.700  1.00  0.00           H
ATOM    239 HD23 LEU A 597      48.070  20.460  46.950  1.00  0.00           H
ATOM    240  C   LEU A 597      51.330  22.680  43.030  1.00  0.00           C
ATOM    241  O   LEU A 597      52.330  23.060  43.680  1.00  0.00           O
ATOM    242  N   SER A 598      51.280  22.770  41.690  1.00  0.00           N
ATOM    243  HN  SER A 598      50.460  22.310  41.350  1.00  0.00           H
ATOM    244  CA  SER A 598      52.300  23.400  40.830  1.00  0.00           C
ATOM    245  HA  SER A 598      53.260  23.040  41.190  1.00  0.00           H
ATOM    246  CB  SER A 598      51.950  23.310  39.370  1.00  0.00           C
ATOM    247  HB1 SER A 598      50.990  23.850  39.220  1.00  0.00           H
ATOM    248  HB2 SER A 598      51.820  22.250  39.090  1.00  0.00           H
ATOM    249  OG  SER A 598      52.960  23.790  38.480  1.00  0.00           O
ATOM    250  HG1 SER A 598      52.760  24.720  38.320  1.00  0.00           H
ATOM    251  C   SER A 598      52.420  24.890  41.220  1.00  0.00           C
ATOM    252  O   SER A 598      53.570  25.300  41.410  1.00  0.00           O
ATOM    253  N   ASP A 599      51.350  25.640  41.420  1.00  0.00           N
ATOM    254  HN  ASP A 599      50.460  25.230  41.290  1.00  0.00           H
ATOM    255  CA  ASP A 599      51.380  27.060  41.740  1.00  0.00           C
ATOM    256  HA  ASP A 599      52.200  27.410  41.120  1.00  0.00           H
ATOM    257  CB  ASP A 599      49.970  27.690  41.620  1.00  0.00           C
ATOM    258  HB1 ASP A 599      49.880  28.730  42.020  1.00  0.00           H
ATOM    259  HB2 ASP A 599      49.270  27.040  42.170  1.00  0.00           H
ATOM    260  CG  ASP A 599      49.680  27.930  40.160  1.00  0.00           C
ATOM    261  OD1 ASP A 599      48.500  27.970  39.760  1.00  0.00           O
ATOM    262  OD2 ASP A 599      50.680  28.270  39.410  1.00  0.00           O
ATOM    263  C   ASP A 599      51.900  27.360  43.090  1.00  0.00           C
ATOM    264  O   ASP A 599      52.570  28.370  43.280  1.00  0.00           O
ATOM    265  N   PHE A 600      51.600  26.500  44.040  1.00  0.00           N
ATOM    266  HN  PHE A 600      50.950  25.770  43.800  1.00  0.00           H
ATOM    267  CA  PHE A 600      52.210  26.350  45.330  1.00  0.00           C
ATOM    268  HA  PHE A 600      51.980  27.230  45.920  1.00  0.00           H
ATOM    269  CB  PHE A 600      51.420  25.140  46.010  1.00  0.00           C
ATOM    270  HB1 PHE A 600      51.490  24.300  45.290  1.00  0.00           H
ATOM    271  HB2 PHE A 600      50.330  25.360  46.100  1.00  0.00           H
ATOM    272  CG  PHE A 600      52.000  24.610  47.400  1.00  0.00           C
ATOM    273  CD1 PHE A 600      53.350  24.230  47.700  1.00  0.00           C
ATOM    274  HD1 PHE A 600      54.130  24.280  46.960  1.00  0.00           H
ATOM    275  CE1 PHE A 600      53.690  23.960  49.010  1.00  0.00           C
ATOM    276  HE1 PHE A 600      54.690  23.870  49.400  1.00  0.00           H
ATOM    277  CZ  PHE A 600      52.720  24.070  50.030  1.00  0.00           C
ATOM    278  HZ  PHE A 600      52.890  23.740  51.040  1.00  0.00           H
ATOM    279  CD2 PHE A 600      51.040  24.720  48.440  1.00  0.00           C
ATOM    280  HD2 PHE A 600      50.060  25.120  48.240  1.00  0.00           H
ATOM    281  CE2 PHE A 600      51.370  24.350  49.720  1.00  0.00           C
ATOM    282  HE2 PHE A 600      50.660  24.580  50.490  1.00  0.00           H
ATOM    283  C   PHE A 600      53.750  26.220  45.290  1.00  0.00           C
ATOM    284  O   PHE A 600      54.440  26.990  45.930  1.00  0.00           O
ATOM    285  N   LYS A 601      54.320  25.310  44.570  1.00  0.00           N
ATOM    286  HN  LYS A 601      53.730  24.630  44.130  1.00  0.00           H
ATOM    287  CA  LYS A 601      55.770  25.150  44.270  1.00  0.00           C
ATOM    288  HA  LYS A 601      56.300  25.060  45.210  1.00  0.00           H
ATOM    289  CB  LYS A 601      56.040  23.930  43.380  1.00  0.00           C
ATOM    290  HB1 LYS A 601      57.120  23.980  43.150  1.00  0.00           H
ATOM    291  HB2 LYS A 601      55.430  23.910  42.460  1.00  0.00           H
ATOM    292  CG  LYS A 601      55.690  22.680  44.200  1.00  0.00           C
ATOM    293  HG1 LYS A 601      54.640  22.580  44.540  1.00  0.00           H
ATOM    294  HG2 LYS A 601      56.440  22.600  45.010  1.00  0.00           H
ATOM    295  CD  LYS A 601      55.800  21.400  43.370  1.00  0.00           C
ATOM    296  HD1 LYS A 601      54.970  21.220  42.650  1.00  0.00           H
ATOM    297  HD2 LYS A 601      55.580  20.570  44.080  1.00  0.00           H
ATOM    298  CE  LYS A 601      57.090  20.940  42.730  1.00  0.00           C
ATOM    299  HE1 LYS A 601      57.140  19.830  42.590  1.00  0.00           H
ATOM    300  HE2 LYS A 601      57.970  21.260  43.340  1.00  0.00           H
ATOM    301  NZ  LYS A 601      57.220  21.530  41.350  1.00  0.00           N
ATOM    302  HZ1 LYS A 601      57.600  22.500  41.300  1.00  0.00           H
ATOM    303  HZ2 LYS A 601      56.270  21.590  40.920  1.00  0.00           H
ATOM    304  HZ3 LYS A 601      57.860  20.900  40.840  1.00  0.00           H
ATOM    305  C   LYS A 601      56.370  26.380  43.650  1.00  0.00           C
ATOM    306  O   LYS A 601      57.510  26.700  43.950  1.00  0.00           O
ATOM    307  N   ASP A 602      55.660  26.960  42.650  1.00  0.00           N
ATOM    308  HN  ASP A 602      54.840  26.620  42.210  1.00  0.00           H
ATOM    309  CA  ASP A 602      56.140  28.250  42.030  1.00  0.00           C
ATOM    310  HA  ASP A 602      57.140  28.120  41.670  1.00  0.00           H
ATOM    311  CB  ASP A 602      55.090  28.630  40.910  1.00  0.00           C
ATOM    312  HB1 ASP A 602      54.170  29.030  41.380  1.00  0.00           H
ATOM    313  HB2 ASP A 602      54.670  27.810  40.290  1.00  0.00           H
ATOM    314  CG  ASP A 602      55.590  29.610  39.920  1.00  0.00           C
ATOM    315  OD1 ASP A 602      54.810  30.140  39.110  1.00  0.00           O
ATOM    316  OD2 ASP A 602      56.770  29.840  39.920  1.00  0.00           O
ATOM    317  C   ASP A 602      56.270  29.360  43.070  1.00  0.00           C
ATOM    318  O   ASP A 602      57.200  30.230  43.050  1.00  0.00           O
ATOM    319  N   ALA A 603      55.290  29.570  43.930  1.00  0.00           N
ATOM    320  HN  ALA A 603      54.480  28.980  43.930  1.00  0.00           H
ATOM    321  CA  ALA A 603      55.370  30.610  45.020  1.00  0.00           C
ATOM    322  HA  ALA A 603      55.390  31.620  44.650  1.00  0.00           H
ATOM    323  CB  ALA A 603      53.930  30.670  45.710  1.00  0.00           C
ATOM    324  HB1 ALA A 603      53.180  30.760  44.900  1.00  0.00           H
ATOM    325  HB2 ALA A 603      53.940  31.560  46.380  1.00  0.00           H
ATOM    326  HB3 ALA A 603      53.650  29.830  46.380  1.00  0.00           H
ATOM    327  C   ALA A 603      56.530  30.460  46.030  1.00  0.00           C
ATOM    328  O   ALA A 603      56.940  31.350  46.810  1.00  0.00           O
ATOM    329  N   LEU A 604      57.210  29.250  46.050  1.00  0.00           N
ATOM    330  HN  LEU A 604      56.930  28.490  45.460  1.00  0.00           H
ATOM    331  CA  LEU A 604      58.380  29.030  46.970  1.00  0.00           C
ATOM    332  HA  LEU A 604      58.320  29.610  47.880  1.00  0.00           H
ATOM    333  CB  LEU A 604      58.410  27.560  47.430  1.00  0.00           C
ATOM    334  HB1 LEU A 604      59.390  27.190  47.840  1.00  0.00           H
ATOM    335  HB2 LEU A 604      58.260  26.980  46.500  1.00  0.00           H
ATOM    336  CG  LEU A 604      57.250  27.100  48.350  1.00  0.00           C
ATOM    337  HG  LEU A 604      56.340  27.640  47.980  1.00  0.00           H
ATOM    338  CD1 LEU A 604      56.890  25.640  48.170  1.00  0.00           C
ATOM    339 HD11 LEU A 604      56.860  25.150  47.180  1.00  0.00           H
ATOM    340 HD12 LEU A 604      55.880  25.520  48.630  1.00  0.00           H
ATOM    341 HD13 LEU A 604      57.570  25.020  48.790  1.00  0.00           H
ATOM    342  CD2 LEU A 604      57.230  27.510  49.880  1.00  0.00           C
ATOM    343 HD21 LEU A 604      56.250  27.690  50.360  1.00  0.00           H
ATOM    344 HD22 LEU A 604      57.910  28.380  50.010  1.00  0.00           H
ATOM    345 HD23 LEU A 604      57.720  26.620  50.360  1.00  0.00           H
ATOM    346  C   LEU A 604      59.740  29.390  46.280  1.00  0.00           C
ATOM    347  O   LEU A 604      60.760  28.940  46.760  1.00  0.00           O
ATOM    348  N   SER A 605      59.750  30.100  45.120  1.00  0.00           N
ATOM    349  HN  SER A 605      58.880  30.480  44.780  1.00  0.00           H
ATOM    350  CA  SER A 605      60.760  30.230  44.090  1.00  0.00           C
ATOM    351  HA  SER A 605      61.690  30.310  44.630  1.00  0.00           H
ATOM    352  CB  SER A 605      60.590  29.130  42.990  1.00  0.00           C
ATOM    353  HB1 SER A 605      59.570  29.100  42.550  1.00  0.00           H
ATOM    354  HB2 SER A 605      60.640  28.170  43.560  1.00  0.00           H
ATOM    355  OG  SER A 605      61.590  29.250  41.920  1.00  0.00           O
ATOM    356  HG1 SER A 605      62.390  29.620  42.300  1.00  0.00           H
ATOM    357  C   SER A 605      60.660  31.650  43.430  1.00  0.00           C
ATOM    358  O   SER A 605      59.630  32.330  43.630  1.00  0.00           O
ATOM    359  N   LEU A 606      61.720  32.070  42.720  1.00  0.00           N
ATOM    360  HN  LEU A 606      62.480  31.440  42.650  1.00  0.00           H
ATOM    361  CA  LEU A 606      61.870  33.340  41.920  1.00  0.00           C
ATOM    362  HA  LEU A 606      62.860  33.750  42.030  1.00  0.00           H
ATOM    363  CB  LEU A 606      61.590  33.080  40.380  1.00  0.00           C
ATOM    364  HB1 LEU A 606      61.830  34.080  39.940  1.00  0.00           H
ATOM    365  HB2 LEU A 606      60.520  32.930  40.170  1.00  0.00           H
ATOM    366  CG  LEU A 606      62.550  32.100  39.590  1.00  0.00           C
ATOM    367  HG  LEU A 606      62.370  31.050  39.870  1.00  0.00           H
ATOM    368  CD1 LEU A 606      62.340  32.350  38.130  1.00  0.00           C
ATOM    369 HD11 LEU A 606      61.260  32.360  37.870  1.00  0.00           H
ATOM    370 HD12 LEU A 606      62.910  31.600  37.540  1.00  0.00           H
ATOM    371 HD13 LEU A 606      62.700  33.350  37.810  1.00  0.00           H
ATOM    372  CD2 LEU A 606      64.060  32.340  39.780  1.00  0.00           C
ATOM    373 HD21 LEU A 606      64.430  33.350  39.520  1.00  0.00           H
ATOM    374 HD22 LEU A 606      64.610  31.590  39.170  1.00  0.00           H
ATOM    375 HD23 LEU A 606      64.450  32.100  40.790  1.00  0.00           H
ATOM    376  C   LEU A 606      61.110  34.570  42.310  1.00  0.00           C
ATOM    377  O   LEU A 606      60.150  34.950  41.640  1.00  0.00           O
ATOM    378  N   GLN A 607      61.500  35.240  43.420  1.00  0.00           N
ATOM    379  HN  GLN A 607      62.160  34.770  44.020  1.00  0.00           H
ATOM    380  CA  GLN A 607      60.930  36.450  43.970  1.00  0.00           C
ATOM    381  HA  GLN A 607      61.720  36.870  44.570  1.00  0.00           H
ATOM    382  CB  GLN A 607      60.480  37.530  42.860  1.00  0.00           C
ATOM    383  HB1 GLN A 607      59.930  38.240  43.530  1.00  0.00           H
ATOM    384  HB2 GLN A 607      59.720  37.110  42.180  1.00  0.00           H
ATOM    385  CG  GLN A 607      61.600  38.390  42.230  1.00  0.00           C
ATOM    386  HG1 GLN A 607      62.370  38.650  42.990  1.00  0.00           H
ATOM    387  HG2 GLN A 607      61.110  39.240  41.700  1.00  0.00           H
ATOM    388  CD  GLN A 607      62.340  37.660  41.080  1.00  0.00           C
ATOM    389  OE1 GLN A 607      61.660  37.130  40.250  1.00  0.00           O
ATOM    390  NE2 GLN A 607      63.700  37.600  41.210  1.00  0.00           N
ATOM    391 HE21 GLN A 607      64.200  37.090  40.520  1.00  0.00           H
ATOM    392 HE22 GLN A 607      64.130  37.590  42.110  1.00  0.00           H
ATOM    393  C   GLN A 607      59.800  36.150  45.020  1.00  0.00           C
ATOM    394  O   GLN A 607      59.590  36.950  45.940  1.00  0.00           O
ATOM    395  N   CYS A 608      59.070  35.040  44.860  1.00  0.00           N
ATOM    396  HN  CYS A 608      59.140  34.360  44.130  1.00  0.00           H
ATOM    397  CA  CYS A 608      57.870  34.870  45.650  1.00  0.00           C
ATOM    398  HA  CYS A 608      57.310  35.790  45.700  1.00  0.00           H
ATOM    399  CB  CYS A 608      56.930  33.810  45.140  1.00  0.00           C
ATOM    400  HB1 CYS A 608      56.100  33.540  45.830  1.00  0.00           H
ATOM    401  HB2 CYS A 608      57.570  32.920  44.970  1.00  0.00           H
ATOM    402  SG  CYS A 608      56.300  34.260  43.530  1.00  0.00           S
ATOM    403  HG1 CYS A 608      55.050  34.390  43.950  1.00  0.00           H
ATOM    404  C   CYS A 608      58.130  34.610  47.120  1.00  0.00           C
ATOM    405  O   CYS A 608      57.500  35.280  47.960  1.00  0.00           O
ATOM    406  N   LEU A 609      59.080  33.720  47.480  1.00  0.00           N
ATOM    407  HN  LEU A 609      59.600  33.190  46.820  1.00  0.00           H
ATOM    408  CA  LEU A 609      59.390  33.350  48.830  1.00  0.00           C
ATOM    409  HA  LEU A 609      58.370  33.130  49.100  1.00  0.00           H
ATOM    410  CB  LEU A 609      60.330  32.160  49.070  1.00  0.00           C
ATOM    411  HB1 LEU A 609      61.320  32.470  48.660  1.00  0.00           H
ATOM    412  HB2 LEU A 609      59.950  31.340  48.420  1.00  0.00           H
ATOM    413  CG  LEU A 609      60.410  31.630  50.440  1.00  0.00           C
ATOM    414  HG  LEU A 609      60.610  32.510  51.100  1.00  0.00           H
ATOM    415  CD1 LEU A 609      59.150  30.860  50.890  1.00  0.00           C
ATOM    416 HD11 LEU A 609      59.270  30.340  51.850  1.00  0.00           H
ATOM    417 HD12 LEU A 609      58.980  30.150  50.050  1.00  0.00           H
ATOM    418 HD13 LEU A 609      58.280  31.530  51.050  1.00  0.00           H
ATOM    419  CD2 LEU A 609      61.610  30.710  50.620  1.00  0.00           C
ATOM    420 HD21 LEU A 609      61.380  30.020  51.460  1.00  0.00           H
ATOM    421 HD22 LEU A 609      62.510  31.320  50.830  1.00  0.00           H
ATOM    422 HD23 LEU A 609      61.790  29.990  49.790  1.00  0.00           H
ATOM    423  C   LEU A 609      60.090  34.530  49.570  1.00  0.00           C
ATOM    424  O   LEU A 609      59.770  34.790  50.700  1.00  0.00           O
ATOM    425  N   ALA A 610      60.970  35.270  48.860  1.00  0.00           N
ATOM    426  HN  ALA A 610      61.080  35.010  47.900  1.00  0.00           H
ATOM    427  CA  ALA A 610      61.570  36.520  49.390  1.00  0.00           C
ATOM    428  HA  ALA A 610      62.070  36.230  50.300  1.00  0.00           H
ATOM    429  CB  ALA A 610      62.480  36.980  48.240  1.00  0.00           C
ATOM    430  HB1 ALA A 610      62.970  37.940  48.460  1.00  0.00           H
ATOM    431  HB2 ALA A 610      61.830  36.990  47.330  1.00  0.00           H
ATOM    432  HB3 ALA A 610      63.190  36.140  48.020  1.00  0.00           H
ATOM    433  C   ALA A 610      60.510  37.560  49.780  1.00  0.00           C
ATOM    434  O   ALA A 610      60.520  38.100  50.890  1.00  0.00           O
ATOM    435  N   SER A 611      59.430  37.690  48.970  1.00  0.00           N
ATOM    436  HN  SER A 611      59.370  37.010  48.240  1.00  0.00           H
ATOM    437  CA  SER A 611      58.290  38.590  49.300  1.00  0.00           C
ATOM    438  HA  SER A 611      58.740  39.500  49.620  1.00  0.00           H
ATOM    439  CB  SER A 611      57.440  38.800  48.030  1.00  0.00           C
ATOM    440  HB1 SER A 611      56.880  37.920  47.660  1.00  0.00           H
ATOM    441  HB2 SER A 611      58.150  39.130  47.240  1.00  0.00           H
ATOM    442  OG  SER A 611      56.400  39.830  48.170  1.00  0.00           O
ATOM    443  HG1 SER A 611      56.780  40.690  47.940  1.00  0.00           H
ATOM    444  C   SER A 611      57.470  38.170  50.460  1.00  0.00           C
ATOM    445  O   SER A 611      57.080  39.000  51.360  1.00  0.00           O
ATOM    446  N   ILE A 612      57.200  36.870  50.530  1.00  0.00           N
ATOM    447  HN  ILE A 612      57.410  36.430  49.660  1.00  0.00           H
ATOM    448  CA  ILE A 612      56.500  36.250  51.590  1.00  0.00           C
ATOM    449  HA  ILE A 612      55.570  36.780  51.710  1.00  0.00           H
ATOM    450  CB  ILE A 612      56.220  34.720  51.420  1.00  0.00           C
ATOM    451  HB  ILE A 612      57.220  34.310  51.140  1.00  0.00           H
ATOM    452  CG2 ILE A 612      55.710  34.030  52.630  1.00  0.00           C
ATOM    453 HG21 ILE A 612      54.690  34.370  52.960  1.00  0.00           H
ATOM    454 HG22 ILE A 612      56.370  34.090  53.530  1.00  0.00           H
ATOM    455 HG23 ILE A 612      55.590  32.940  52.470  1.00  0.00           H
ATOM    456  CG1 ILE A 612      55.190  34.470  50.220  1.00  0.00           C
ATOM    457 HG11 ILE A 612      55.470  35.210  49.440  1.00  0.00           H
ATOM    458 HG12 ILE A 612      54.160  34.750  50.570  1.00  0.00           H
ATOM    459  CD  ILE A 612      55.170  33.090  49.530  1.00  0.00           C
ATOM    460  HD1 ILE A 612      54.810  32.330  50.250  1.00  0.00           H
ATOM    461  HD2 ILE A 612      56.180  32.810  49.150  1.00  0.00           H
ATOM    462  HD3 ILE A 612      54.410  32.960  48.730  1.00  0.00           H
ATOM    463  C   ILE A 612      57.130  36.490  52.910  1.00  0.00           C
ATOM    464  O   ILE A 612      56.430  36.920  53.910  1.00  0.00           O
ATOM    465  N   LEU A 613      58.480  36.260  53.140  1.00  0.00           N
ATOM    466  HN  LEU A 613      58.980  35.780  52.420  1.00  0.00           H
ATOM    467  CA  LEU A 613      59.200  36.590  54.400  1.00  0.00           C
ATOM    468  HA  LEU A 613      58.540  36.300  55.220  1.00  0.00           H
ATOM    469  CB  LEU A 613      60.600  35.950  54.620  1.00  0.00           C
ATOM    470  HB1 LEU A 613      60.750  35.990  55.710  1.00  0.00           H
ATOM    471  HB2 LEU A 613      61.320  36.610  54.090  1.00  0.00           H
ATOM    472  CG  LEU A 613      60.760  34.470  54.120  1.00  0.00           C
ATOM    473  HG  LEU A 613      60.680  34.460  53.010  1.00  0.00           H
ATOM    474  CD1 LEU A 613      62.110  33.980  54.610  1.00  0.00           C
ATOM    475 HD11 LEU A 613      62.050  34.010  55.720  1.00  0.00           H
ATOM    476 HD12 LEU A 613      62.850  34.740  54.260  1.00  0.00           H
ATOM    477 HD13 LEU A 613      62.320  32.930  54.310  1.00  0.00           H
ATOM    478  CD2 LEU A 613      59.630  33.480  54.480  1.00  0.00           C
ATOM    479 HD21 LEU A 613      60.000  32.470  54.200  1.00  0.00           H
ATOM    480 HD22 LEU A 613      58.610  33.530  54.030  1.00  0.00           H
ATOM    481 HD23 LEU A 613      59.450  33.520  55.570  1.00  0.00           H
ATOM    482  C   LEU A 613      59.370  38.070  54.640  1.00  0.00           C
ATOM    483  O   LEU A 613      59.280  38.490  55.820  1.00  0.00           O
ATOM    484  N   PHE A 614      59.530  38.920  53.600  1.00  0.00           N
ATOM    485  HN  PHE A 614      59.680  38.430  52.740  1.00  0.00           H
ATOM    486  CA  PHE A 614      59.540  40.390  53.740  1.00  0.00           C
ATOM    487  HA  PHE A 614      60.290  40.640  54.470  1.00  0.00           H
ATOM    488  CB  PHE A 614      59.990  41.050  52.390  1.00  0.00           C
ATOM    489  HB1 PHE A 614      59.340  40.480  51.680  1.00  0.00           H
ATOM    490  HB2 PHE A 614      61.020  40.680  52.240  1.00  0.00           H
ATOM    491  CG  PHE A 614      59.900  42.530  52.240  1.00  0.00           C
ATOM    492  CD1 PHE A 614      60.340  43.390  53.310  1.00  0.00           C
ATOM    493  HD1 PHE A 614      60.650  42.960  54.260  1.00  0.00           H
ATOM    494  CE1 PHE A 614      60.480  44.740  53.070  1.00  0.00           C
ATOM    495  HE1 PHE A 614      60.780  45.270  53.960  1.00  0.00           H
ATOM    496  CZ  PHE A 614      60.290  45.340  51.830  1.00  0.00           C
ATOM    497  HZ  PHE A 614      60.460  46.380  51.590  1.00  0.00           H
ATOM    498  CD2 PHE A 614      59.700  43.100  50.980  1.00  0.00           C
ATOM    499  HD2 PHE A 614      59.440  42.460  50.150  1.00  0.00           H
ATOM    500  CE2 PHE A 614      59.850  44.520  50.850  1.00  0.00           C
ATOM    501  HE2 PHE A 614      59.760  44.890  49.840  1.00  0.00           H
ATOM    502  C   PHE A 614      58.290  40.990  54.280  1.00  0.00           C
ATOM    503  O   PHE A 614      58.250  41.760  55.270  1.00  0.00           O
ATOM    504  N   LEU A 615      57.170  40.600  53.680  1.00  0.00           N
ATOM    505  HN  LEU A 615      57.160  40.030  52.860  1.00  0.00           H
ATOM    506  CA  LEU A 615      55.880  40.880  54.200  1.00  0.00           C
ATOM    507  HA  LEU A 615      55.990  41.900  54.530  1.00  0.00           H
ATOM    508  CB  LEU A 615      54.840  40.860  53.040  1.00  0.00           C
ATOM    509  HB1 LEU A 615      53.860  40.740  53.520  1.00  0.00           H
ATOM    510  HB2 LEU A 615      55.000  39.920  52.450  1.00  0.00           H
ATOM    511  CG  LEU A 615      54.690  42.070  52.200  1.00  0.00           C
ATOM    512  HG  LEU A 615      53.800  41.910  51.560  1.00  0.00           H
ATOM    513  CD1 LEU A 615      54.350  43.310  53.070  1.00  0.00           C
ATOM    514 HD11 LEU A 615      53.810  44.060  52.450  1.00  0.00           H
ATOM    515 HD12 LEU A 615      55.310  43.700  53.460  1.00  0.00           H
ATOM    516 HD13 LEU A 615      53.690  43.030  53.910  1.00  0.00           H
ATOM    517  CD2 LEU A 615      55.930  42.520  51.420  1.00  0.00           C
ATOM    518 HD21 LEU A 615      56.670  42.930  52.130  1.00  0.00           H
ATOM    519 HD22 LEU A 615      55.660  43.310  50.690  1.00  0.00           H
ATOM    520 HD23 LEU A 615      56.360  41.700  50.800  1.00  0.00           H
ATOM    521  C   LEU A 615      55.480  40.240  55.560  1.00  0.00           C
ATOM    522  O   LEU A 615      54.850  40.920  56.280  1.00  0.00           O
ATOM    523  N   TYR A 616      55.850  39.010  55.870  1.00  0.00           N
ATOM    524  HN  TYR A 616      56.270  38.520  55.100  1.00  0.00           H
ATOM    525  CA  TYR A 616      55.720  38.460  57.180  1.00  0.00           C
ATOM    526  HA  TYR A 616      54.690  38.450  57.500  1.00  0.00           H
ATOM    527  CB  TYR A 616      56.430  37.030  57.110  1.00  0.00           C
ATOM    528  HB1 TYR A 616      57.400  37.250  56.590  1.00  0.00           H
ATOM    529  HB2 TYR A 616      55.780  36.410  56.470  1.00  0.00           H
ATOM    530  CG  TYR A 616      56.680  36.160  58.290  1.00  0.00           C
ATOM    531  CD1 TYR A 616      55.620  36.170  59.230  1.00  0.00           C
ATOM    532  HD1 TYR A 616      54.710  36.730  59.080  1.00  0.00           H
ATOM    533  CE1 TYR A 616      55.690  35.380  60.380  1.00  0.00           C
ATOM    534  HE1 TYR A 616      54.830  35.530  61.010  1.00  0.00           H
ATOM    535  CZ  TYR A 616      56.780  34.560  60.610  1.00  0.00           C
ATOM    536  OH  TYR A 616      56.830  33.770  61.760  1.00  0.00           O
ATOM    537  HH  TYR A 616      56.050  33.920  62.280  1.00  0.00           H
ATOM    538  CD2 TYR A 616      57.790  35.310  58.510  1.00  0.00           C
ATOM    539  HD2 TYR A 616      58.570  35.360  57.770  1.00  0.00           H
ATOM    540  CE2 TYR A 616      57.710  34.440  59.600  1.00  0.00           C
ATOM    541  HE2 TYR A 616      58.530  33.760  59.800  1.00  0.00           H
ATOM    542  C   TYR A 616      56.430  39.310  58.290  1.00  0.00           C
ATOM    543  O   TYR A 616      55.800  39.730  59.300  1.00  0.00           O
ATOM    544  N   CYS A 617      57.730  39.680  58.120  1.00  0.00           N
ATOM    545  HN  CYS A 617      58.320  39.360  57.390  1.00  0.00           H
ATOM    546  CA  CYS A 617      58.440  40.540  59.020  1.00  0.00           C
ATOM    547  HA  CYS A 617      58.400  39.940  59.920  1.00  0.00           H
ATOM    548  CB  CYS A 617      59.850  40.810  58.550  1.00  0.00           C
ATOM    549  HB1 CYS A 617      60.280  41.490  59.310  1.00  0.00           H
ATOM    550  HB2 CYS A 617      59.830  41.400  57.620  1.00  0.00           H
ATOM    551  SG  CYS A 617      60.900  39.330  58.450  1.00  0.00           S
ATOM    552  HG1 CYS A 617      60.310  38.970  57.310  1.00  0.00           H
ATOM    553  C   CYS A 617      57.730  41.860  59.290  1.00  0.00           C
ATOM    554  O   CYS A 617      57.600  42.300  60.410  1.00  0.00           O
ATOM    555  N   ALA A 618      57.240  42.520  58.210  1.00  0.00           N
ATOM    556  HN  ALA A 618      57.190  42.010  57.350  1.00  0.00           H
ATOM    557  CA  ALA A 618      56.580  43.820  58.300  1.00  0.00           C
ATOM    558  HA  ALA A 618      57.210  44.450  58.900  1.00  0.00           H
ATOM    559  CB  ALA A 618      56.400  44.450  56.890  1.00  0.00           C
ATOM    560  HB1 ALA A 618      55.910  43.790  56.160  1.00  0.00           H
ATOM    561  HB2 ALA A 618      57.370  44.670  56.390  1.00  0.00           H
ATOM    562  HB3 ALA A 618      55.950  45.470  56.930  1.00  0.00           H
ATOM    563  C   ALA A 618      55.140  43.780  58.950  1.00  0.00           C
ATOM    564  O   ALA A 618      54.830  44.500  59.890  1.00  0.00           O
ATOM    565  N   CYS A 619      54.290  42.900  58.400  1.00  0.00           N
ATOM    566  HN  CYS A 619      54.640  42.210  57.770  1.00  0.00           H
ATOM    567  CA  CYS A 619      52.880  42.920  58.640  1.00  0.00           C
ATOM    568  HA  CYS A 619      52.470  43.890  58.470  1.00  0.00           H
ATOM    569  CB  CYS A 619      52.150  42.070  57.510  1.00  0.00           C
ATOM    570  HB1 CYS A 619      52.580  41.050  57.510  1.00  0.00           H
ATOM    571  HB2 CYS A 619      52.310  42.660  56.590  1.00  0.00           H
ATOM    572  SG  CYS A 619      50.280  41.970  57.580  1.00  0.00           S
ATOM    573  HG1 CYS A 619      50.040  43.200  57.160  1.00  0.00           H
ATOM    574  C   CYS A 619      52.450  42.420  60.010  1.00  0.00           C
ATOM    575  O   CYS A 619      51.470  42.880  60.590  1.00  0.00           O
ATOM    576  N   MET A 620      53.300  41.580  60.650  1.00  0.00           N
ATOM    577  HN  MET A 620      54.160  41.240  60.310  1.00  0.00           H
ATOM    578  CA  MET A 620      53.020  41.130  62.050  1.00  0.00           C
ATOM    579  HA  MET A 620      52.010  40.760  62.140  1.00  0.00           H
ATOM    580  CB  MET A 620      54.030  40.010  62.440  1.00  0.00           C
ATOM    581  HB1 MET A 620      53.940  39.330  61.560  1.00  0.00           H
ATOM    582  HB2 MET A 620      53.750  39.360  63.290  1.00  0.00           H
ATOM    583  CG  MET A 620      55.550  40.490  62.500  1.00  0.00           C
ATOM    584  HG1 MET A 620      55.610  41.440  61.920  1.00  0.00           H
ATOM    585  HG2 MET A 620      56.120  39.680  62.000  1.00  0.00           H
ATOM    586  SD  MET A 620      56.110  40.640  64.260  1.00  0.00           S
ATOM    587  CE  MET A 620      57.780  41.090  63.670  1.00  0.00           C
ATOM    588  HE1 MET A 620      57.880  40.490  62.740  1.00  0.00           H
ATOM    589  HE2 MET A 620      58.570  40.850  64.410  1.00  0.00           H
ATOM    590  HE3 MET A 620      57.960  42.120  63.320  1.00  0.00           H
ATOM    591  C   MET A 620      52.990  42.350  63.110  1.00  0.00           C
ATOM    592  O   MET A 620      52.160  42.400  64.020  1.00  0.00           O
ATOM    593  N   SER A 621      53.870  43.380  62.990  1.00  0.00           N
ATOM    594  HN  SER A 621      54.380  43.420  62.130  1.00  0.00           H
ATOM    595  CA  SER A 621      54.010  44.540  63.910  1.00  0.00           C
ATOM    596  HA  SER A 621      54.110  44.110  64.890  1.00  0.00           H
ATOM    597  CB  SER A 621      55.240  45.260  63.600  1.00  0.00           C
ATOM    598  HB1 SER A 621      55.280  45.490  62.510  1.00  0.00           H
ATOM    599  HB2 SER A 621      56.080  44.560  63.790  1.00  0.00           H
ATOM    600  OG  SER A 621      55.190  46.520  64.320  1.00  0.00           O
ATOM    601  HG1 SER A 621      55.200  46.260  65.250  1.00  0.00           H
ATOM    602  C   SER A 621      52.650  45.350  63.920  1.00  0.00           C
ATOM    603  O   SER A 621      52.280  45.740  65.030  1.00  0.00           O
ATOM    604  N   PRO A 622      51.930  45.580  62.770  1.00  0.00           N
ATOM    605  CD  PRO A 622      52.470  45.910  61.430  1.00  0.00           C
ATOM    606  HD1 PRO A 622      52.590  44.970  60.830  1.00  0.00           H
ATOM    607  HD2 PRO A 622      53.450  46.440  61.490  1.00  0.00           H
ATOM    608  CA  PRO A 622      50.680  46.310  62.860  1.00  0.00           C
ATOM    609  HA  PRO A 622      50.830  47.230  63.410  1.00  0.00           H
ATOM    610  CB  PRO A 622      50.130  46.660  61.510  1.00  0.00           C
ATOM    611  HB1 PRO A 622      49.680  47.680  61.530  1.00  0.00           H
ATOM    612  HB2 PRO A 622      49.500  45.860  61.050  1.00  0.00           H
ATOM    613  CG  PRO A 622      51.390  46.760  60.730  1.00  0.00           C
ATOM    614  HG1 PRO A 622      51.350  46.490  59.660  1.00  0.00           H
ATOM    615  HG2 PRO A 622      51.880  47.750  60.850  1.00  0.00           H
ATOM    616  C   PRO A 622      49.580  45.470  63.500  1.00  0.00           C
ATOM    617  O   PRO A 622      48.720  46.020  64.190  1.00  0.00           O
ATOM    618  N   VAL A 623      49.590  44.110  63.290  1.00  0.00           N
ATOM    619  HN  VAL A 623      50.280  43.830  62.630  1.00  0.00           H
ATOM    620  CA  VAL A 623      48.770  43.080  63.900  1.00  0.00           C
ATOM    621  HA  VAL A 623      47.720  43.300  63.720  1.00  0.00           H
ATOM    622  CB  VAL A 623      48.980  41.700  63.240  1.00  0.00           C
ATOM    623  HB  VAL A 623      50.060  41.480  63.250  1.00  0.00           H
ATOM    624  CG1 VAL A 623      48.220  40.510  63.810  1.00  0.00           C
ATOM    625 HG11 VAL A 623      47.160  40.690  64.090  1.00  0.00           H
ATOM    626 HG12 VAL A 623      48.750  40.080  64.700  1.00  0.00           H
ATOM    627 HG13 VAL A 623      48.170  39.750  63.000  1.00  0.00           H
ATOM    628  CG2 VAL A 623      48.480  41.900  61.790  1.00  0.00           C
ATOM    629 HG21 VAL A 623      48.710  41.040  61.120  1.00  0.00           H
ATOM    630 HG22 VAL A 623      48.770  42.820  61.250  1.00  0.00           H
ATOM    631 HG23 VAL A 623      47.380  41.730  61.770  1.00  0.00           H
ATOM    632  C   VAL A 623      48.960  43.050  65.400  1.00  0.00           C
ATOM    633  O   VAL A 623      48.020  43.000  66.220  1.00  0.00           O
ATOM    634  N   ILE A 624      50.190  43.180  65.920  1.00  0.00           N
ATOM    635  HN  ILE A 624      50.930  43.210  65.250  1.00  0.00           H
ATOM    636  CA  ILE A 624      50.520  42.910  67.260  1.00  0.00           C
ATOM    637  HA  ILE A 624      49.710  42.330  67.670  1.00  0.00           H
ATOM    638  CB  ILE A 624      51.970  42.340  67.410  1.00  0.00           C
ATOM    639  HB  ILE A 624      52.740  42.870  66.810  1.00  0.00           H
ATOM    640  CG2 ILE A 624      52.590  42.280  68.820  1.00  0.00           C
ATOM    641 HG21 ILE A 624      51.990  41.670  69.530  1.00  0.00           H
ATOM    642 HG22 ILE A 624      52.590  43.350  69.150  1.00  0.00           H
ATOM    643 HG23 ILE A 624      53.630  41.930  68.800  1.00  0.00           H
ATOM    644  CG1 ILE A 624      51.860  40.840  66.940  1.00  0.00           C
ATOM    645 HG11 ILE A 624      51.310  40.710  65.980  1.00  0.00           H
ATOM    646 HG12 ILE A 624      51.450  40.160  67.710  1.00  0.00           H
ATOM    647  CD  ILE A 624      53.240  40.170  66.660  1.00  0.00           C
ATOM    648  HD1 ILE A 624      53.040  39.390  65.900  1.00  0.00           H
ATOM    649  HD2 ILE A 624      53.750  39.900  67.620  1.00  0.00           H
ATOM    650  HD3 ILE A 624      53.910  40.910  66.180  1.00  0.00           H
ATOM    651  C   ILE A 624      50.370  44.200  68.000  1.00  0.00           C
ATOM    652  O   ILE A 624      49.740  44.250  69.060  1.00  0.00           O
ATOM    653  N   THR A 625      50.620  45.340  67.340  1.00  0.00           N
ATOM    654  HN  THR A 625      51.130  45.410  66.500  1.00  0.00           H
ATOM    655  CA  THR A 625      50.380  46.700  67.910  1.00  0.00           C
ATOM    656  HA  THR A 625      50.800  46.880  68.890  1.00  0.00           H
ATOM    657  CB  THR A 625      51.070  47.750  67.040  1.00  0.00           C
ATOM    658  HB  THR A 625      50.670  47.700  66.010  1.00  0.00           H
ATOM    659  OG1 THR A 625      52.460  47.390  66.990  1.00  0.00           O
ATOM    660  HG1 THR A 625      52.580  46.820  66.220  1.00  0.00           H
ATOM    661  CG2 THR A 625      51.010  49.120  67.650  1.00  0.00           C
ATOM    662 HG21 THR A 625      51.550  49.190  68.610  1.00  0.00           H
ATOM    663 HG22 THR A 625      50.030  49.600  67.840  1.00  0.00           H
ATOM    664 HG23 THR A 625      51.560  49.770  66.950  1.00  0.00           H
ATOM    665  C   THR A 625      48.950  46.950  68.120  1.00  0.00           C
ATOM    666  O   THR A 625      48.640  47.410  69.200  1.00  0.00           O
ATOM    667  N   PHE A 626      48.030  46.520  67.210  1.00  0.00           N
ATOM    668  HN  PHE A 626      48.410  46.130  66.360  1.00  0.00           H
ATOM    669  CA  PHE A 626      46.560  46.530  67.340  1.00  0.00           C
ATOM    670  HA  PHE A 626      46.320  47.550  67.530  1.00  0.00           H
ATOM    671  CB  PHE A 626      45.910  46.020  65.990  1.00  0.00           C
ATOM    672  HB1 PHE A 626      46.100  44.960  65.730  1.00  0.00           H
ATOM    673  HB2 PHE A 626      46.390  46.540  65.140  1.00  0.00           H
ATOM    674  CG  PHE A 626      44.460  46.520  65.800  1.00  0.00           C
ATOM    675  CD1 PHE A 626      44.130  47.880  65.720  1.00  0.00           C
ATOM    676  HD1 PHE A 626      44.830  48.680  65.900  1.00  0.00           H
ATOM    677  CE1 PHE A 626      42.810  48.320  65.510  1.00  0.00           C
ATOM    678  HE1 PHE A 626      42.500  49.350  65.570  1.00  0.00           H
ATOM    679  CZ  PHE A 626      41.820  47.400  65.210  1.00  0.00           C
ATOM    680  HZ  PHE A 626      40.840  47.690  64.870  1.00  0.00           H
ATOM    681  CD2 PHE A 626      43.420  45.550  65.730  1.00  0.00           C
ATOM    682  HD2 PHE A 626      43.670  44.510  65.870  1.00  0.00           H
ATOM    683  CE2 PHE A 626      42.120  45.970  65.350  1.00  0.00           C
ATOM    684  HE2 PHE A 626      41.300  45.260  65.290  1.00  0.00           H
ATOM    685  C   PHE A 626      46.110  45.600  68.460  1.00  0.00           C
ATOM    686  O   PHE A 626      45.190  45.990  69.200  1.00  0.00           O
ATOM    687  N   GLY A 627      46.780  44.340  68.610  1.00  0.00           N
ATOM    688  HN  GLY A 627      47.490  44.160  67.930  1.00  0.00           H
ATOM    689  CA  GLY A 627      46.430  43.320  69.570  1.00  0.00           C
ATOM    690  HA1 GLY A 627      47.010  42.470  69.240  1.00  0.00           H
ATOM    691  HA2 GLY A 627      45.370  43.110  69.540  1.00  0.00           H
ATOM    692  C   GLY A 627      46.820  43.730  71.000  1.00  0.00           C
ATOM    693  O   GLY A 627      46.090  43.440  71.970  1.00  0.00           O
ATOM    694  N   GLY A 628      47.900  44.450  71.210  1.00  0.00           N
ATOM    695  HN  GLY A 628      48.600  44.630  70.510  1.00  0.00           H
ATOM    696  CA  GLY A 628      48.240  45.010  72.490  1.00  0.00           C
ATOM    697  HA1 GLY A 628      49.270  45.320  72.410  1.00  0.00           H
ATOM    698  HA2 GLY A 628      48.150  44.270  73.260  1.00  0.00           H
ATOM    699  C   GLY A 628      47.540  46.310  72.890  1.00  0.00           C
ATOM    700  O   GLY A 628      47.070  46.430  74.020  1.00  0.00           O
ATOM    701  N   LEU A 629      47.270  47.200  71.910  1.00  0.00           N
ATOM    702  HN  LEU A 629      47.460  47.100  70.940  1.00  0.00           H
ATOM    703  CA  LEU A 629      46.370  48.320  71.980  1.00  0.00           C
ATOM    704  HA  LEU A 629      46.850  49.000  72.660  1.00  0.00           H
ATOM    705  CB  LEU A 629      46.210  49.110  70.690  1.00  0.00           C
ATOM    706  HB1 LEU A 629      45.960  48.400  69.870  1.00  0.00           H
ATOM    707  HB2 LEU A 629      47.230  49.510  70.500  1.00  0.00           H
ATOM    708  CG  LEU A 629      45.260  50.280  70.690  1.00  0.00           C
ATOM    709  HG  LEU A 629      44.220  49.940  70.850  1.00  0.00           H
ATOM    710  CD1 LEU A 629      45.580  51.440  71.700  1.00  0.00           C
ATOM    711 HD11 LEU A 629      45.700  51.080  72.740  1.00  0.00           H
ATOM    712 HD12 LEU A 629      44.830  52.260  71.670  1.00  0.00           H
ATOM    713 HD13 LEU A 629      46.560  51.860  71.390  1.00  0.00           H
ATOM    714  CD2 LEU A 629      45.250  50.940  69.250  1.00  0.00           C
ATOM    715 HD21 LEU A 629      44.430  51.680  69.280  1.00  0.00           H
ATOM    716 HD22 LEU A 629      45.030  50.200  68.470  1.00  0.00           H
ATOM    717 HD23 LEU A 629      46.250  51.380  69.050  1.00  0.00           H
ATOM    718  C   LEU A 629      44.980  48.020  72.440  1.00  0.00           C
ATOM    719  O   LEU A 629      44.460  48.720  73.320  1.00  0.00           O
ATOM    720  N   LEU A 630      44.460  46.920  71.970  1.00  0.00           N
ATOM    721  HN  LEU A 630      44.900  46.500  71.180  1.00  0.00           H
ATOM    722  CA  LEU A 630      43.240  46.340  72.440  1.00  0.00           C
ATOM    723  HA  LEU A 630      42.680  47.200  72.780  1.00  0.00           H
ATOM    724  CB  LEU A 630      42.470  45.510  71.360  1.00  0.00           C
ATOM    725  HB1 LEU A 630      41.780  44.770  71.810  1.00  0.00           H
ATOM    726  HB2 LEU A 630      43.280  45.110  70.720  1.00  0.00           H
ATOM    727  CG  LEU A 630      41.600  46.550  70.630  1.00  0.00           C
ATOM    728  HG  LEU A 630      42.100  47.530  70.520  1.00  0.00           H
ATOM    729  CD1 LEU A 630      41.320  46.200  69.110  1.00  0.00           C
ATOM    730 HD11 LEU A 630      42.180  46.350  68.430  1.00  0.00           H
ATOM    731 HD12 LEU A 630      40.480  46.790  68.680  1.00  0.00           H
ATOM    732 HD13 LEU A 630      41.000  45.130  68.990  1.00  0.00           H
ATOM    733  CD2 LEU A 630      40.310  46.770  71.360  1.00  0.00           C
ATOM    734 HD21 LEU A 630      39.720  45.840  71.470  1.00  0.00           H
ATOM    735 HD22 LEU A 630      39.710  47.560  70.880  1.00  0.00           H
ATOM    736 HD23 LEU A 630      40.590  47.050  72.400  1.00  0.00           H
ATOM    737  C   LEU A 630      43.350  45.510  73.670  1.00  0.00           C
ATOM    738  O   LEU A 630      42.450  45.580  74.510  1.00  0.00           O
ATOM    739  N   GLY A 631      44.470  44.790  73.800  1.00  0.00           N
ATOM    740  HN  GLY A 631      45.160  44.950  73.100  1.00  0.00           H
ATOM    741  CA  GLY A 631      44.650  43.840  74.940  1.00  0.00           C
ATOM    742  HA1 GLY A 631      45.610  43.350  74.870  1.00  0.00           H
ATOM    743  HA2 GLY A 631      43.810  43.160  74.940  1.00  0.00           H
ATOM    744  C   GLY A 631      44.700  44.410  76.300  1.00  0.00           C
ATOM    745  O   GLY A 631      44.120  43.990  77.240  1.00  0.00           O
ATOM    746  N   GLU A 632      45.380  45.550  76.460  1.00  0.00           N
ATOM    747  HN  GLU A 632      46.020  45.760  75.730  1.00  0.00           H
ATOM    748  CA  GLU A 632      45.300  46.320  77.670  1.00  0.00           C
ATOM    749  HA  GLU A 632      45.420  45.650  78.510  1.00  0.00           H
ATOM    750  CB  GLU A 632      46.480  47.330  77.850  1.00  0.00           C
ATOM    751  HB1 GLU A 632      46.330  48.000  78.710  1.00  0.00           H
ATOM    752  HB2 GLU A 632      46.390  48.070  77.020  1.00  0.00           H
ATOM    753  CG  GLU A 632      47.850  46.650  77.760  1.00  0.00           C
ATOM    754  HG1 GLU A 632      48.480  47.500  77.410  1.00  0.00           H
ATOM    755  HG2 GLU A 632      47.910  45.900  76.940  1.00  0.00           H
ATOM    756  CD  GLU A 632      48.430  46.090  79.000  1.00  0.00           C
ATOM    757  OE1 GLU A 632      48.710  46.840  79.960  1.00  0.00           O
ATOM    758  OE2 GLU A 632      48.720  44.890  79.090  1.00  0.00           O
ATOM    759  C   GLU A 632      43.920  47.000  77.820  1.00  0.00           C
ATOM    760  O   GLU A 632      43.220  46.870  78.820  1.00  0.00           O
ATOM    761  N   ALA A 633      43.410  47.660  76.750  1.00  0.00           N
ATOM    762  HN  ALA A 633      43.990  47.850  75.960  1.00  0.00           H
ATOM    763  CA  ALA A 633      42.130  48.350  76.840  1.00  0.00           C
ATOM    764  HA  ALA A 633      42.240  48.960  77.730  1.00  0.00           H
ATOM    765  CB  ALA A 633      41.860  49.130  75.550  1.00  0.00           C
ATOM    766  HB1 ALA A 633      42.550  49.980  75.390  1.00  0.00           H
ATOM    767  HB2 ALA A 633      40.860  49.590  75.610  1.00  0.00           H
ATOM    768  HB3 ALA A 633      41.930  48.460  74.670  1.00  0.00           H
ATOM    769  C   ALA A 633      40.880  47.500  77.140  1.00  0.00           C
ATOM    770  O   ALA A 633      39.860  48.040  77.650  1.00  0.00           O
ATOM    771  N   THR A 634      40.920  46.190  76.850  1.00  0.00           N
ATOM    772  HN  THR A 634      41.720  45.730  76.440  1.00  0.00           H
ATOM    773  CA  THR A 634      39.880  45.260  77.220  1.00  0.00           C
ATOM    774  HA  THR A 634      38.990  45.830  77.440  1.00  0.00           H
ATOM    775  CB  THR A 634      39.740  44.200  76.200  1.00  0.00           C
ATOM    776  HB  THR A 634      38.960  43.450  76.440  1.00  0.00           H
ATOM    777  OG1 THR A 634      40.970  43.590  75.780  1.00  0.00           O
ATOM    778  HG1 THR A 634      41.370  44.370  75.370  1.00  0.00           H
ATOM    779  CG2 THR A 634      39.300  44.990  74.930  1.00  0.00           C
ATOM    780 HG21 THR A 634      38.210  45.160  75.050  1.00  0.00           H
ATOM    781 HG22 THR A 634      39.430  44.340  74.040  1.00  0.00           H
ATOM    782 HG23 THR A 634      39.870  45.940  74.810  1.00  0.00           H
ATOM    783  C   THR A 634      40.200  44.480  78.570  1.00  0.00           C
ATOM    784  O   THR A 634      39.690  43.440  78.860  1.00  0.00           O
ATOM    785  N   GLU A 635      41.140  44.950  79.380  1.00  0.00           N
ATOM    786  HN  GLU A 635      41.700  45.710  79.050  1.00  0.00           H
ATOM    787  CA  GLU A 635      41.570  44.390  80.730  1.00  0.00           C
ATOM    788  HA  GLU A 635      42.300  45.040  81.190  1.00  0.00           H
ATOM    789  CB  GLU A 635      40.440  44.310  81.750  1.00  0.00           C
ATOM    790  HB1 GLU A 635      40.910  44.020  82.720  1.00  0.00           H
ATOM    791  HB2 GLU A 635      39.630  43.620  81.470  1.00  0.00           H
ATOM    792  CG  GLU A 635      39.920  45.660  82.210  1.00  0.00           C
ATOM    793  HG1 GLU A 635      39.180  46.120  81.530  1.00  0.00           H
ATOM    794  HG2 GLU A 635      40.750  46.330  82.520  1.00  0.00           H
ATOM    795  CD  GLU A 635      39.040  45.470  83.460  1.00  0.00           C
ATOM    796  OE1 GLU A 635      37.870  45.180  83.340  1.00  0.00           O
ATOM    797  OE2 GLU A 635      39.620  45.630  84.540  1.00  0.00           O
ATOM    798  C   GLU A 635      42.270  42.970  80.620  1.00  0.00           C
ATOM    799  O   GLU A 635      42.270  42.190  81.590  1.00  0.00           O
ATOM    800  N   GLY A 636      42.930  42.700  79.460  1.00  0.00           N
ATOM    801  HN  GLY A 636      43.020  43.410  78.770  1.00  0.00           H
ATOM    802  CA  GLY A 636      43.710  41.520  79.270  1.00  0.00           C
ATOM    803  HA1 GLY A 636      44.070  41.040  80.180  1.00  0.00           H
ATOM    804  HA2 GLY A 636      44.550  41.840  78.680  1.00  0.00           H
ATOM    805  C   GLY A 636      43.090  40.470  78.350  1.00  0.00           C
ATOM    806  O   GLY A 636      43.620  39.350  78.220  1.00  0.00           O
ATOM    807  N   ARG A 637      41.890  40.780  77.840  1.00  0.00           N
ATOM    808  HN  ARG A 637      41.470  41.590  78.260  1.00  0.00           H
ATOM    809  CA  ARG A 637      41.090  39.890  77.150  1.00  0.00           C
ATOM    810  HA  ARG A 637      41.180  38.910  77.620  1.00  0.00           H
ATOM    811  CB  ARG A 637      39.630  40.540  77.350  1.00  0.00           C
ATOM    812  HB1 ARG A 637      38.830  39.990  76.800  1.00  0.00           H
ATOM    813  HB2 ARG A 637      39.610  41.590  76.980  1.00  0.00           H
ATOM    814  CG  ARG A 637      39.100  40.500  78.810  1.00  0.00           C
ATOM    815  HG1 ARG A 637      38.210  41.100  79.050  1.00  0.00           H
ATOM    816  HG2 ARG A 637      39.890  41.120  79.310  1.00  0.00           H
ATOM    817  CD  ARG A 637      38.990  39.060  79.370  1.00  0.00           C
ATOM    818  HD1 ARG A 637      39.940  38.500  79.280  1.00  0.00           H
ATOM    819  HD2 ARG A 637      38.110  38.640  78.840  1.00  0.00           H
ATOM    820  NE  ARG A 637      38.740  39.160  80.850  1.00  0.00           N
ATOM    821  HE  ARG A 637      39.090  39.910  81.410  1.00  0.00           H
ATOM    822  CZ  ARG A 637      38.250  38.160  81.540  1.00  0.00           C
ATOM    823  NH1 ARG A 637      38.070  36.940  81.090  1.00  0.00           N
ATOM    824 HH11 ARG A 637      37.920  36.250  81.810  1.00  0.00           H
ATOM    825 HH12 ARG A 637      38.340  36.740  80.160  1.00  0.00           H
ATOM    826  NH2 ARG A 637      37.960  38.390  82.780  1.00  0.00           N
ATOM    827 HH21 ARG A 637      38.160  39.270  83.210  1.00  0.00           H
ATOM    828 HH22 ARG A 637      37.700  37.620  83.370  1.00  0.00           H
ATOM    829  C   ARG A 637      41.260  39.790  75.690  1.00  0.00           C
ATOM    830  O   ARG A 637      40.860  38.790  75.130  1.00  0.00           O
ATOM    831  N   LEU A 638      41.930  40.700  75.020  1.00  0.00           N
ATOM    832  HN  LEU A 638      42.230  41.540  75.480  1.00  0.00           H
ATOM    833  CA  LEU A 638      42.470  40.460  73.700  1.00  0.00           C
ATOM    834  HA  LEU A 638      42.110  39.480  73.410  1.00  0.00           H
ATOM    835  CB  LEU A 638      41.920  41.540  72.690  1.00  0.00           C
ATOM    836  HB1 LEU A 638      42.310  41.440  71.650  1.00  0.00           H
ATOM    837  HB2 LEU A 638      42.220  42.560  73.050  1.00  0.00           H
ATOM    838  CG  LEU A 638      40.410  41.580  72.550  1.00  0.00           C
ATOM    839  HG  LEU A 638      39.910  41.800  73.520  1.00  0.00           H
ATOM    840  CD1 LEU A 638      40.040  42.740  71.650  1.00  0.00           C
ATOM    841 HD11 LEU A 638      38.940  42.780  71.560  1.00  0.00           H
ATOM    842 HD12 LEU A 638      40.490  42.670  70.620  1.00  0.00           H
ATOM    843 HD13 LEU A 638      40.240  43.720  72.130  1.00  0.00           H
ATOM    844  CD2 LEU A 638      39.810  40.280  72.070  1.00  0.00           C
ATOM    845 HD21 LEU A 638      39.790  40.230  70.960  1.00  0.00           H
ATOM    846 HD22 LEU A 638      38.770  40.250  72.450  1.00  0.00           H
ATOM    847 HD23 LEU A 638      40.260  39.340  72.460  1.00  0.00           H
ATOM    848  C   LEU A 638      44.010  40.390  73.680  1.00  0.00           C
ATOM    849  O   LEU A 638      44.610  41.070  74.520  1.00  0.00           O
ATOM    850  N   SER A 639      44.690  39.690  72.770  1.00  0.00           N
ATOM    851  HN  SER A 639      44.270  39.300  71.940  1.00  0.00           H
ATOM    852  CA  SER A 639      46.100  39.480  72.870  1.00  0.00           C
ATOM    853  HA  SER A 639      46.530  40.410  73.220  1.00  0.00           H
ATOM    854  CB  SER A 639      46.530  38.150  73.700  1.00  0.00           C
ATOM    855  HB1 SER A 639      46.180  38.270  74.750  1.00  0.00           H
ATOM    856  HB2 SER A 639      47.640  38.170  73.690  1.00  0.00           H
ATOM    857  OG  SER A 639      46.100  36.870  73.130  1.00  0.00           O
ATOM    858  HG1 SER A 639      45.140  36.930  73.120  1.00  0.00           H
ATOM    859  C   SER A 639      46.520  39.330  71.400  1.00  0.00           C
ATOM    860  O   SER A 639      45.820  39.440  70.370  1.00  0.00           O
ATOM    861  N   ALA A 640      47.830  39.030  71.200  1.00  0.00           N
ATOM    862  HN  ALA A 640      48.380  38.770  71.990  1.00  0.00           H
ATOM    863  CA  ALA A 640      48.440  38.820  69.950  1.00  0.00           C
ATOM    864  HA  ALA A 640      47.990  39.520  69.270  1.00  0.00           H
ATOM    865  CB  ALA A 640      49.920  38.810  69.900  1.00  0.00           C
ATOM    866  HB1 ALA A 640      50.330  38.350  68.980  1.00  0.00           H
ATOM    867  HB2 ALA A 640      50.250  38.140  70.730  1.00  0.00           H
ATOM    868  HB3 ALA A 640      50.410  39.810  69.990  1.00  0.00           H
ATOM    869  C   ALA A 640      48.010  37.460  69.450  1.00  0.00           C
ATOM    870  O   ALA A 640      47.910  37.170  68.260  1.00  0.00           O
ATOM    871  N   ILE A 641      47.560  36.540  70.310  1.00  0.00           N
ATOM    872  HN  ILE A 641      47.490  36.680  71.290  1.00  0.00           H
ATOM    873  CA  ILE A 641      47.080  35.240  69.820  1.00  0.00           C
ATOM    874  HA  ILE A 641      47.680  34.970  68.960  1.00  0.00           H
ATOM    875  CB  ILE A 641      47.050  34.170  70.920  1.00  0.00           C
ATOM    876  HB  ILE A 641      46.260  34.380  71.670  1.00  0.00           H
ATOM    877  CG2 ILE A 641      46.640  32.860  70.420  1.00  0.00           C
ATOM    878 HG21 ILE A 641      46.570  32.100  71.220  1.00  0.00           H
ATOM    879 HG22 ILE A 641      47.260  32.530  69.560  1.00  0.00           H
ATOM    880 HG23 ILE A 641      45.580  32.950  70.090  1.00  0.00           H
ATOM    881  CG1 ILE A 641      48.380  34.040  71.650  1.00  0.00           C
ATOM    882 HG11 ILE A 641      48.270  33.110  72.240  1.00  0.00           H
ATOM    883 HG12 ILE A 641      48.500  34.940  72.310  1.00  0.00           H
ATOM    884  CD  ILE A 641      49.660  33.970  70.840  1.00  0.00           C
ATOM    885  HD1 ILE A 641      49.790  34.800  70.130  1.00  0.00           H
ATOM    886  HD2 ILE A 641      49.720  32.990  70.330  1.00  0.00           H
ATOM    887  HD3 ILE A 641      50.560  33.890  71.500  1.00  0.00           H
ATOM    888  C   ILE A 641      45.760  35.360  69.040  1.00  0.00           C
ATOM    889  O   ILE A 641      45.750  34.970  67.890  1.00  0.00           O
ATOM    890  N   GLU A 642      44.760  36.060  69.630  1.00  0.00           N
ATOM    891  HN  GLU A 642      44.660  36.290  70.600  1.00  0.00           H
ATOM    892  CA  GLU A 642      43.580  36.420  68.870  1.00  0.00           C
ATOM    893  HA  GLU A 642      43.190  35.470  68.570  1.00  0.00           H
ATOM    894  CB  GLU A 642      42.540  37.170  69.760  1.00  0.00           C
ATOM    895  HB1 GLU A 642      41.720  37.570  69.120  1.00  0.00           H
ATOM    896  HB2 GLU A 642      42.960  38.070  70.260  1.00  0.00           H
ATOM    897  CG  GLU A 642      41.870  36.280  70.780  1.00  0.00           C
ATOM    898  HG1 GLU A 642      41.700  35.260  70.380  1.00  0.00           H
ATOM    899  HG2 GLU A 642      40.920  36.800  71.040  1.00  0.00           H
ATOM    900  CD  GLU A 642      42.690  35.950  72.080  1.00  0.00           C
ATOM    901  OE1 GLU A 642      43.460  36.870  72.470  1.00  0.00           O
ATOM    902  OE2 GLU A 642      42.390  34.920  72.730  1.00  0.00           O
ATOM    903  C   GLU A 642      43.930  37.290  67.670  1.00  0.00           C
ATOM    904  O   GLU A 642      43.350  37.060  66.650  1.00  0.00           O
ATOM    905  N   SER A 643      44.810  38.310  67.730  1.00  0.00           N
ATOM    906  HN  SER A 643      45.140  38.460  68.650  1.00  0.00           H
ATOM    907  CA  SER A 643      45.130  39.190  66.690  1.00  0.00           C
ATOM    908  HA  SER A 643      44.230  39.690  66.350  1.00  0.00           H
ATOM    909  CB  SER A 643      46.130  40.270  67.160  1.00  0.00           C
ATOM    910  HB1 SER A 643      46.370  41.000  66.360  1.00  0.00           H
ATOM    911  HB2 SER A 643      47.080  39.810  67.510  1.00  0.00           H
ATOM    912  OG  SER A 643      45.530  41.000  68.180  1.00  0.00           O
ATOM    913  HG1 SER A 643      45.590  40.480  68.970  1.00  0.00           H
ATOM    914  C   SER A 643      45.760  38.420  65.480  1.00  0.00           C
ATOM    915  O   SER A 643      45.260  38.600  64.370  1.00  0.00           O
ATOM    916  N   LEU A 644      46.840  37.610  65.660  1.00  0.00           N
ATOM    917  HN  LEU A 644      47.200  37.580  66.590  1.00  0.00           H
ATOM    918  CA  LEU A 644      47.540  36.760  64.670  1.00  0.00           C
ATOM    919  HA  LEU A 644      47.860  37.450  63.910  1.00  0.00           H
ATOM    920  CB  LEU A 644      48.720  35.950  65.180  1.00  0.00           C
ATOM    921  HB1 LEU A 644      49.040  35.250  64.370  1.00  0.00           H
ATOM    922  HB2 LEU A 644      48.380  35.400  66.080  1.00  0.00           H
ATOM    923  CG  LEU A 644      49.960  36.680  65.560  1.00  0.00           C
ATOM    924  HG  LEU A 644      49.740  37.560  66.190  1.00  0.00           H
ATOM    925  CD1 LEU A 644      50.880  35.710  66.340  1.00  0.00           C
ATOM    926 HD11 LEU A 644      51.370  35.060  65.600  1.00  0.00           H
ATOM    927 HD12 LEU A 644      50.320  35.070  67.070  1.00  0.00           H
ATOM    928 HD13 LEU A 644      51.600  36.340  66.900  1.00  0.00           H
ATOM    929  CD2 LEU A 644      50.660  37.160  64.350  1.00  0.00           C
ATOM    930 HD21 LEU A 644      51.620  37.660  64.560  1.00  0.00           H
ATOM    931 HD22 LEU A 644      50.000  37.890  63.830  1.00  0.00           H
ATOM    932 HD23 LEU A 644      50.920  36.350  63.640  1.00  0.00           H
ATOM    933  C   LEU A 644      46.620  35.800  63.900  1.00  0.00           C
ATOM    934  O   LEU A 644      46.610  35.630  62.690  1.00  0.00           O
ATOM    935  N   PHE A 645      45.790  35.090  64.760  1.00  0.00           N
ATOM    936  HN  PHE A 645      45.820  35.210  65.750  1.00  0.00           H
ATOM    937  CA  PHE A 645      44.810  34.150  64.270  1.00  0.00           C
ATOM    938  HA  PHE A 645      45.340  33.420  63.670  1.00  0.00           H
ATOM    939  CB  PHE A 645      44.330  33.210  65.500  1.00  0.00           C
ATOM    940  HB1 PHE A 645      43.990  33.840  66.350  1.00  0.00           H
ATOM    941  HB2 PHE A 645      45.240  32.590  65.620  1.00  0.00           H
ATOM    942  CG  PHE A 645      43.280  32.230  65.100  1.00  0.00           C
ATOM    943  CD1 PHE A 645      42.130  32.130  65.830  1.00  0.00           C
ATOM    944  HD1 PHE A 645      42.050  32.660  66.770  1.00  0.00           H
ATOM    945  CE1 PHE A 645      41.050  31.370  65.380  1.00  0.00           C
ATOM    946  HE1 PHE A 645      40.110  31.460  65.900  1.00  0.00           H
ATOM    947  CZ  PHE A 645      41.180  30.730  64.180  1.00  0.00           C
ATOM    948  HZ  PHE A 645      40.360  30.140  63.810  1.00  0.00           H
ATOM    949  CD2 PHE A 645      43.480  31.490  63.910  1.00  0.00           C
ATOM    950  HD2 PHE A 645      44.370  31.500  63.300  1.00  0.00           H
ATOM    951  CE2 PHE A 645      42.400  30.790  63.430  1.00  0.00           C
ATOM    952  HE2 PHE A 645      42.440  30.180  62.550  1.00  0.00           H
ATOM    953  C   PHE A 645      43.700  34.780  63.470  1.00  0.00           C
ATOM    954  O   PHE A 645      43.350  34.320  62.400  1.00  0.00           O
ATOM    955  N   GLY A 646      43.240  35.900  64.040  1.00  0.00           N
ATOM    956  HN  GLY A 646      43.590  36.220  64.910  1.00  0.00           H
ATOM    957  CA  GLY A 646      42.190  36.680  63.340  1.00  0.00           C
ATOM    958  HA1 GLY A 646      41.940  37.460  64.040  1.00  0.00           H
ATOM    959  HA2 GLY A 646      41.390  36.050  63.000  1.00  0.00           H
ATOM    960  C   GLY A 646      42.660  37.290  62.040  1.00  0.00           C
ATOM    961  O   GLY A 646      42.010  37.180  61.020  1.00  0.00           O
ATOM    962  N   ALA A 647      43.850  37.840  61.990  1.00  0.00           N
ATOM    963  HN  ALA A 647      44.260  38.020  62.880  1.00  0.00           H
ATOM    964  CA  ALA A 647      44.500  38.220  60.760  1.00  0.00           C
ATOM    965  HA  ALA A 647      43.840  38.960  60.340  1.00  0.00           H
ATOM    966  CB  ALA A 647      45.880  38.840  61.010  1.00  0.00           C
ATOM    967  HB1 ALA A 647      45.800  39.490  61.900  1.00  0.00           H
ATOM    968  HB2 ALA A 647      46.260  39.410  60.130  1.00  0.00           H
ATOM    969  HB3 ALA A 647      46.630  38.090  61.340  1.00  0.00           H
ATOM    970  C   ALA A 647      44.690  37.000  59.790  1.00  0.00           C
ATOM    971  O   ALA A 647      44.350  37.050  58.600  1.00  0.00           O
ATOM    972  N   SER A 648      45.110  35.830  60.390  1.00  0.00           N
ATOM    973  HN  SER A 648      45.310  35.740  61.360  1.00  0.00           H
ATOM    974  CA  SER A 648      45.350  34.550  59.660  1.00  0.00           C
ATOM    975  HA  SER A 648      46.120  34.700  58.910  1.00  0.00           H
ATOM    976  CB  SER A 648      46.040  33.400  60.500  1.00  0.00           C
ATOM    977  HB1 SER A 648      45.240  33.050  61.180  1.00  0.00           H
ATOM    978  HB2 SER A 648      46.900  33.780  61.110  1.00  0.00           H
ATOM    979  OG  SER A 648      46.310  32.220  59.740  1.00  0.00           O
ATOM    980  HG1 SER A 648      47.070  32.490  59.220  1.00  0.00           H
ATOM    981  C   SER A 648      44.150  34.110  58.900  1.00  0.00           C
ATOM    982  O   SER A 648      44.210  34.000  57.670  1.00  0.00           O
ATOM    983  N   LEU A 649      43.060  33.970  59.620  1.00  0.00           N
ATOM    984  HN  LEU A 649      43.140  34.050  60.610  1.00  0.00           H
ATOM    985  CA  LEU A 649      41.800  33.580  59.150  1.00  0.00           C
ATOM    986  HA  LEU A 649      41.900  32.670  58.600  1.00  0.00           H
ATOM    987  CB  LEU A 649      40.820  33.460  60.330  1.00  0.00           C
ATOM    988  HB1 LEU A 649      40.910  34.380  60.940  1.00  0.00           H
ATOM    989  HB2 LEU A 649      41.130  32.660  61.020  1.00  0.00           H
ATOM    990  CG  LEU A 649      39.370  33.140  60.030  1.00  0.00           C
ATOM    991  HG  LEU A 649      38.910  33.890  59.350  1.00  0.00           H
ATOM    992  CD1 LEU A 649      39.230  31.710  59.350  1.00  0.00           C
ATOM    993 HD11 LEU A 649      39.230  30.940  60.150  1.00  0.00           H
ATOM    994 HD12 LEU A 649      40.020  31.560  58.590  1.00  0.00           H
ATOM    995 HD13 LEU A 649      38.270  31.720  58.800  1.00  0.00           H
ATOM    996  CD2 LEU A 649      38.410  33.170  61.220  1.00  0.00           C
ATOM    997 HD21 LEU A 649      38.450  34.110  61.820  1.00  0.00           H
ATOM    998 HD22 LEU A 649      38.790  32.390  61.910  1.00  0.00           H
ATOM    999 HD23 LEU A 649      37.380  32.940  60.870  1.00  0.00           H
ATOM   1000  C   LEU A 649      41.160  34.530  58.130  1.00  0.00           C
ATOM   1001  O   LEU A 649      40.770  34.150  57.020  1.00  0.00           O
ATOM   1002  N   THR A 650      41.180  35.820  58.410  1.00  0.00           N
ATOM   1003  HN  THR A 650      41.470  36.200  59.290  1.00  0.00           H
ATOM   1004  CA  THR A 650      40.800  36.830  57.400  1.00  0.00           C
ATOM   1005  HA  THR A 650      39.810  36.590  57.030  1.00  0.00           H
ATOM   1006  CB  THR A 650      40.870  38.090  58.060  1.00  0.00           C
ATOM   1007  HB  THR A 650      41.900  38.410  58.340  1.00  0.00           H
ATOM   1008  OG1 THR A 650      40.020  38.160  59.180  1.00  0.00           O
ATOM   1009  HG1 THR A 650      40.380  37.730  59.960  1.00  0.00           H
ATOM   1010  CG2 THR A 650      40.210  39.130  57.000  1.00  0.00           C
ATOM   1011 HG21 THR A 650      39.200  38.750  56.740  1.00  0.00           H
ATOM   1012 HG22 THR A 650      40.820  39.230  56.080  1.00  0.00           H
ATOM   1013 HG23 THR A 650      40.060  40.130  57.460  1.00  0.00           H
ATOM   1014  C   THR A 650      41.630  36.930  56.140  1.00  0.00           C
ATOM   1015  O   THR A 650      41.120  36.850  55.040  1.00  0.00           O
ATOM   1016  N   GLY A 651      42.990  36.960  56.280  1.00  0.00           N
ATOM   1017  HN  GLY A 651      43.400  36.920  57.190  1.00  0.00           H
ATOM   1018  CA  GLY A 651      43.880  37.250  55.120  1.00  0.00           C
ATOM   1019  HA1 GLY A 651      44.860  37.430  55.510  1.00  0.00           H
ATOM   1020  HA2 GLY A 651      43.430  38.120  54.660  1.00  0.00           H
ATOM   1021  C   GLY A 651      43.970  36.120  54.100  1.00  0.00           C
ATOM   1022  O   GLY A 651      44.140  36.350  52.950  1.00  0.00           O
ATOM   1023  N   ILE A 652      43.930  34.910  54.540  1.00  0.00           N
ATOM   1024  HN  ILE A 652      43.950  34.700  55.510  1.00  0.00           H
ATOM   1025  CA  ILE A 652      43.880  33.750  53.700  1.00  0.00           C
ATOM   1026  HA  ILE A 652      44.790  33.800  53.130  1.00  0.00           H
ATOM   1027  CB  ILE A 652      44.240  32.480  54.460  1.00  0.00           C
ATOM   1028  HB  ILE A 652      44.850  32.740  55.350  1.00  0.00           H
ATOM   1029  CG2 ILE A 652      42.930  31.900  55.210  1.00  0.00           C
ATOM   1030 HG21 ILE A 652      43.240  31.080  55.890  1.00  0.00           H
ATOM   1031 HG22 ILE A 652      42.200  31.520  54.460  1.00  0.00           H
ATOM   1032 HG23 ILE A 652      42.550  32.730  55.850  1.00  0.00           H
ATOM   1033  CG1 ILE A 652      45.030  31.420  53.640  1.00  0.00           C
ATOM   1034 HG11 ILE A 652      45.800  31.930  53.030  1.00  0.00           H
ATOM   1035 HG12 ILE A 652      44.350  31.090  52.820  1.00  0.00           H
ATOM   1036  CD  ILE A 652      45.420  30.260  54.540  1.00  0.00           C
ATOM   1037  HD1 ILE A 652      44.580  29.730  55.050  1.00  0.00           H
ATOM   1038  HD2 ILE A 652      46.130  30.650  55.290  1.00  0.00           H
ATOM   1039  HD3 ILE A 652      46.070  29.540  54.010  1.00  0.00           H
ATOM   1040  C   ILE A 652      42.590  33.700  52.860  1.00  0.00           C
ATOM   1041  O   ILE A 652      42.580  33.560  51.660  1.00  0.00           O
ATOM   1042  N   ALA A 653      41.370  33.930  53.480  1.00  0.00           N
ATOM   1043  HN  ALA A 653      41.370  33.900  54.470  1.00  0.00           H
ATOM   1044  CA  ALA A 653      40.130  33.950  52.770  1.00  0.00           C
ATOM   1045  HA  ALA A 653      40.020  33.020  52.240  1.00  0.00           H
ATOM   1046  CB  ALA A 653      38.970  33.950  53.780  1.00  0.00           C
ATOM   1047  HB1 ALA A 653      39.020  33.040  54.420  1.00  0.00           H
ATOM   1048  HB2 ALA A 653      37.950  34.070  53.380  1.00  0.00           H
ATOM   1049  HB3 ALA A 653      39.040  34.840  54.450  1.00  0.00           H
ATOM   1050  C   ALA A 653      40.030  35.190  51.970  1.00  0.00           C
ATOM   1051  O   ALA A 653      39.590  35.180  50.810  1.00  0.00           O
ATOM   1052  N   TYR A 654      40.500  36.340  52.450  1.00  0.00           N
ATOM   1053  HN  TYR A 654      40.830  36.360  53.390  1.00  0.00           H
ATOM   1054  CA  TYR A 654      40.630  37.610  51.640  1.00  0.00           C
ATOM   1055  HA  TYR A 654      39.670  37.910  51.230  1.00  0.00           H
ATOM   1056  CB  TYR A 654      41.070  38.780  52.600  1.00  0.00           C
ATOM   1057  HB1 TYR A 654      42.040  38.500  53.050  1.00  0.00           H
ATOM   1058  HB2 TYR A 654      40.340  38.970  53.430  1.00  0.00           H
ATOM   1059  CG  TYR A 654      41.300  40.080  51.910  1.00  0.00           C
ATOM   1060  CD1 TYR A 654      40.240  41.020  51.780  1.00  0.00           C
ATOM   1061  HD1 TYR A 654      39.300  40.770  52.240  1.00  0.00           H
ATOM   1062  CE1 TYR A 654      40.530  42.280  51.210  1.00  0.00           C
ATOM   1063  HE1 TYR A 654      39.630  42.870  51.140  1.00  0.00           H
ATOM   1064  CZ  TYR A 654      41.790  42.610  50.730  1.00  0.00           C
ATOM   1065  OH  TYR A 654      41.940  43.820  50.020  1.00  0.00           O
ATOM   1066  HH  TYR A 654      41.210  44.370  50.320  1.00  0.00           H
ATOM   1067  CD2 TYR A 654      42.560  40.450  51.420  1.00  0.00           C
ATOM   1068  HD2 TYR A 654      43.320  39.710  51.570  1.00  0.00           H
ATOM   1069  CE2 TYR A 654      42.820  41.680  50.890  1.00  0.00           C
ATOM   1070  HE2 TYR A 654      43.790  41.980  50.520  1.00  0.00           H
ATOM   1071  C   TYR A 654      41.460  37.480  50.380  1.00  0.00           C
ATOM   1072  O   TYR A 654      41.090  37.930  49.260  1.00  0.00           O
ATOM   1073  N   SER A 655      42.650  36.840  50.530  1.00  0.00           N
ATOM   1074  HN  SER A 655      42.910  36.480  51.420  1.00  0.00           H
ATOM   1075  CA  SER A 655      43.530  36.800  49.390  1.00  0.00           C
ATOM   1076  HA  SER A 655      43.440  37.810  48.980  1.00  0.00           H
ATOM   1077  CB  SER A 655      45.030  36.720  49.880  1.00  0.00           C
ATOM   1078  HB1 SER A 655      45.200  35.710  50.300  1.00  0.00           H
ATOM   1079  HB2 SER A 655      45.190  37.480  50.680  1.00  0.00           H
ATOM   1080  OG  SER A 655      46.040  36.980  48.880  1.00  0.00           O
ATOM   1081  HG1 SER A 655      46.140  37.940  48.970  1.00  0.00           H
ATOM   1082  C   SER A 655      43.160  35.750  48.410  1.00  0.00           C
ATOM   1083  O   SER A 655      43.480  35.790  47.220  1.00  0.00           O
ATOM   1084  N   LEU A 656      42.460  34.750  48.850  1.00  0.00           N
ATOM   1085  HN  LEU A 656      42.440  34.610  49.850  1.00  0.00           H
ATOM   1086  CA  LEU A 656      41.790  33.750  48.000  1.00  0.00           C
ATOM   1087  HA  LEU A 656      42.550  33.310  47.370  1.00  0.00           H
ATOM   1088  CB  LEU A 656      41.200  32.660  48.910  1.00  0.00           C
ATOM   1089  HB1 LEU A 656      40.490  32.960  49.720  1.00  0.00           H
ATOM   1090  HB2 LEU A 656      42.020  32.220  49.520  1.00  0.00           H
ATOM   1091  CG  LEU A 656      40.500  31.430  48.210  1.00  0.00           C
ATOM   1092  HG  LEU A 656      39.630  31.850  47.650  1.00  0.00           H
ATOM   1093  CD1 LEU A 656      41.410  30.720  47.200  1.00  0.00           C
ATOM   1094 HD11 LEU A 656      42.120  30.030  47.700  1.00  0.00           H
ATOM   1095 HD12 LEU A 656      42.060  31.430  46.650  1.00  0.00           H
ATOM   1096 HD13 LEU A 656      40.890  30.260  46.330  1.00  0.00           H
ATOM   1097  CD2 LEU A 656      40.150  30.380  49.260  1.00  0.00           C
ATOM   1098 HD21 LEU A 656      39.810  30.890  50.190  1.00  0.00           H
ATOM   1099 HD22 LEU A 656      40.920  29.640  49.550  1.00  0.00           H
ATOM   1100 HD23 LEU A 656      39.340  29.730  48.870  1.00  0.00           H
ATOM   1101  C   LEU A 656      40.770  34.420  47.000  1.00  0.00           C
ATOM   1102  O   LEU A 656      40.750  34.180  45.760  1.00  0.00           O
ATOM   1103  N   PHE A 657      39.870  35.390  47.490  1.00  0.00           N
ATOM   1104  HN  PHE A 657      39.870  35.530  48.470  1.00  0.00           H
ATOM   1105  CA  PHE A 657      38.680  35.810  46.720  1.00  0.00           C
ATOM   1106  HA  PHE A 657      38.670  35.280  45.770  1.00  0.00           H
ATOM   1107  CB  PHE A 657      37.380  35.590  47.540  1.00  0.00           C
ATOM   1108  HB1 PHE A 657      36.510  36.120  47.100  1.00  0.00           H
ATOM   1109  HB2 PHE A 657      37.590  35.940  48.570  1.00  0.00           H
ATOM   1110  CG  PHE A 657      37.100  34.090  47.620  1.00  0.00           C
ATOM   1111  CD1 PHE A 657      36.530  33.490  46.480  1.00  0.00           C
ATOM   1112  HD1 PHE A 657      36.190  34.140  45.700  1.00  0.00           H
ATOM   1113  CE1 PHE A 657      36.230  32.100  46.480  1.00  0.00           C
ATOM   1114  HE1 PHE A 657      35.800  31.640  45.600  1.00  0.00           H
ATOM   1115  CZ  PHE A 657      36.310  31.340  47.660  1.00  0.00           C
ATOM   1116  HZ  PHE A 657      36.190  30.280  47.470  1.00  0.00           H
ATOM   1117  CD2 PHE A 657      37.220  33.340  48.750  1.00  0.00           C
ATOM   1118  HD2 PHE A 657      37.540  33.650  49.730  1.00  0.00           H
ATOM   1119  CE2 PHE A 657      36.880  31.930  48.760  1.00  0.00           C
ATOM   1120  HE2 PHE A 657      36.930  31.320  49.640  1.00  0.00           H
ATOM   1121  C   PHE A 657      38.820  37.240  46.250  1.00  0.00           C
ATOM   1122  O   PHE A 657      37.990  37.710  45.510  1.00  0.00           O
ATOM   1123  N   ALA A 658      39.870  38.000  46.570  1.00  0.00           N
ATOM   1124  HN  ALA A 658      40.560  37.690  47.210  1.00  0.00           H
ATOM   1125  CA  ALA A 658      40.150  39.370  46.090  1.00  0.00           C
ATOM   1126  HA  ALA A 658      39.270  39.960  46.250  1.00  0.00           H
ATOM   1127  CB  ALA A 658      41.320  40.040  46.810  1.00  0.00           C
ATOM   1128  HB1 ALA A 658      42.170  39.320  46.750  1.00  0.00           H
ATOM   1129  HB2 ALA A 658      41.320  39.990  47.920  1.00  0.00           H
ATOM   1130  HB3 ALA A 658      41.570  41.080  46.480  1.00  0.00           H
ATOM   1131  C   ALA A 658      40.260  39.400  44.520  1.00  0.00           C
ATOM   1132  O   ALA A 658      40.690  38.460  43.930  1.00  0.00           O
ATOM   1133  N   GLY A 659      39.990  40.580  43.890  1.00  0.00           N
ATOM   1134  HN  GLY A 659      39.600  41.260  44.510  1.00  0.00           H
ATOM   1135  CA  GLY A 659      40.030  40.760  42.440  1.00  0.00           C
ATOM   1136  HA1 GLY A 659      39.370  41.570  42.140  1.00  0.00           H
ATOM   1137  HA2 GLY A 659      39.760  39.820  41.970  1.00  0.00           H
ATOM   1138  C   GLY A 659      41.400  40.920  41.950  1.00  0.00           C
ATOM   1139  O   GLY A 659      41.810  40.420  40.960  1.00  0.00           O
ATOM   1140  N   GLN A 660      42.180  41.520  42.780  1.00  0.00           N
ATOM   1141  HN  GLN A 660      41.810  42.000  43.570  1.00  0.00           H
ATOM   1142  CA  GLN A 660      43.690  41.530  42.710  1.00  0.00           C
ATOM   1143  HA  GLN A 660      44.090  40.950  41.900  1.00  0.00           H
ATOM   1144  CB  GLN A 660      44.160  43.000  42.620  1.00  0.00           C
ATOM   1145  HB1 GLN A 660      45.270  42.920  42.630  1.00  0.00           H
ATOM   1146  HB2 GLN A 660      43.780  43.600  43.460  1.00  0.00           H
ATOM   1147  CG  GLN A 660      43.840  43.660  41.250  1.00  0.00           C
ATOM   1148  HG1 GLN A 660      44.130  44.730  41.170  1.00  0.00           H
ATOM   1149  HG2 GLN A 660      42.720  43.750  41.260  1.00  0.00           H
ATOM   1150  CD  GLN A 660      44.420  42.970  40.020  1.00  0.00           C
ATOM   1151  OE1 GLN A 660      45.580  42.510  40.180  1.00  0.00           O
ATOM   1152  NE2 GLN A 660      43.660  43.000  38.860  1.00  0.00           N
ATOM   1153 HE21 GLN A 660      43.910  42.360  38.130  1.00  0.00           H
ATOM   1154 HE22 GLN A 660      42.780  43.480  38.780  1.00  0.00           H
ATOM   1155  C   GLN A 660      44.230  40.970  44.010  1.00  0.00           C
ATOM   1156  O   GLN A 660      43.570  41.060  45.100  1.00  0.00           O
ATOM   1157  N   PRO A 661      45.370  40.240  44.080  1.00  0.00           N
ATOM   1158  CD  PRO A 661      46.020  39.570  42.880  1.00  0.00           C
ATOM   1159  HD1 PRO A 661      46.530  40.290  42.210  1.00  0.00           H
ATOM   1160  HD2 PRO A 661      45.220  39.130  42.250  1.00  0.00           H
ATOM   1161  CA  PRO A 661      45.950  39.790  45.350  1.00  0.00           C
ATOM   1162  HA  PRO A 661      45.240  39.710  46.150  1.00  0.00           H
ATOM   1163  CB  PRO A 661      46.520  38.390  44.830  1.00  0.00           C
ATOM   1164  HB1 PRO A 661      45.700  37.660  44.650  1.00  0.00           H
ATOM   1165  HB2 PRO A 661      47.350  37.920  45.400  1.00  0.00           H
ATOM   1166  CG  PRO A 661      47.010  38.600  43.480  1.00  0.00           C
ATOM   1167  HG1 PRO A 661      48.000  39.090  43.490  1.00  0.00           H
ATOM   1168  HG2 PRO A 661      47.090  37.750  42.770  1.00  0.00           H
ATOM   1169  C   PRO A 661      47.100  40.620  45.800  1.00  0.00           C
ATOM   1170  O   PRO A 661      47.970  40.090  46.510  1.00  0.00           O
ATOM   1171  N   LEU A 662      47.140  41.960  45.600  1.00  0.00           N
ATOM   1172  HN  LEU A 662      46.400  42.470  45.170  1.00  0.00           H
ATOM   1173  CA  LEU A 662      48.340  42.650  46.010  1.00  0.00           C
ATOM   1174  HA  LEU A 662      49.210  42.040  46.180  1.00  0.00           H
ATOM   1175  CB  LEU A 662      48.880  43.410  44.720  1.00  0.00           C
ATOM   1176  HB1 LEU A 662      49.880  43.850  44.900  1.00  0.00           H
ATOM   1177  HB2 LEU A 662      48.220  44.240  44.430  1.00  0.00           H
ATOM   1178  CG  LEU A 662      49.300  42.460  43.560  1.00  0.00           C
ATOM   1179  HG  LEU A 662      48.630  41.580  43.550  1.00  0.00           H
ATOM   1180  CD1 LEU A 662      49.320  43.270  42.260  1.00  0.00           C
ATOM   1181 HD11 LEU A 662      49.860  42.720  41.460  1.00  0.00           H
ATOM   1182 HD12 LEU A 662      49.850  44.220  42.510  1.00  0.00           H
ATOM   1183 HD13 LEU A 662      48.330  43.560  41.840  1.00  0.00           H
ATOM   1184  CD2 LEU A 662      50.670  41.790  43.680  1.00  0.00           C
ATOM   1185 HD21 LEU A 662      50.790  41.360  44.700  1.00  0.00           H
ATOM   1186 HD22 LEU A 662      51.460  42.570  43.660  1.00  0.00           H
ATOM   1187 HD23 LEU A 662      50.970  41.010  42.930  1.00  0.00           H
ATOM   1188  C   LEU A 662      48.130  43.480  47.200  1.00  0.00           C
ATOM   1189  O   LEU A 662      49.060  44.140  47.660  1.00  0.00           O
ATOM   1190  N   THR A 663      46.910  43.550  47.750  1.00  0.00           N
ATOM   1191  HN  THR A 663      46.210  43.140  47.190  1.00  0.00           H
ATOM   1192  CA  THR A 663      46.540  44.250  48.930  1.00  0.00           C
ATOM   1193  HA  THR A 663      47.210  45.080  49.060  1.00  0.00           H
ATOM   1194  CB  THR A 663      45.110  44.820  49.090  1.00  0.00           C
ATOM   1195  HB  THR A 663      44.760  44.990  50.130  1.00  0.00           H
ATOM   1196  OG1 THR A 663      44.040  44.160  48.290  1.00  0.00           O
ATOM   1197  HG1 THR A 663      43.230  44.190  48.820  1.00  0.00           H
ATOM   1198  CG2 THR A 663      45.210  46.250  48.500  1.00  0.00           C
ATOM   1199 HG21 THR A 663      45.950  46.920  49.000  1.00  0.00           H
ATOM   1200 HG22 THR A 663      44.240  46.770  48.610  1.00  0.00           H
ATOM   1201 HG23 THR A 663      45.540  46.180  47.430  1.00  0.00           H
ATOM   1202  C   THR A 663      46.740  43.380  50.120  1.00  0.00           C
ATOM   1203  O   THR A 663      46.420  42.180  50.170  1.00  0.00           O
ATOM   1204  N   ILE A 664      47.250  44.000  51.210  1.00  0.00           N
ATOM   1205  HN  ILE A 664      47.480  44.960  51.140  1.00  0.00           H
ATOM   1206  CA  ILE A 664      47.700  43.230  52.430  1.00  0.00           C
ATOM   1207  HA  ILE A 664      47.450  42.200  52.300  1.00  0.00           H
ATOM   1208  CB  ILE A 664      49.210  43.200  52.540  1.00  0.00           C
ATOM   1209  HB  ILE A 664      49.460  44.270  52.400  1.00  0.00           H
ATOM   1210  CG2 ILE A 664      49.770  42.690  53.880  1.00  0.00           C
ATOM   1211 HG21 ILE A 664      49.430  43.410  54.670  1.00  0.00           H
ATOM   1212 HG22 ILE A 664      50.850  42.490  53.990  1.00  0.00           H
ATOM   1213 HG23 ILE A 664      49.310  41.700  54.130  1.00  0.00           H
ATOM   1214  CG1 ILE A 664      49.760  42.300  51.410  1.00  0.00           C
ATOM   1215 HG11 ILE A 664      50.870  42.450  51.430  1.00  0.00           H
ATOM   1216 HG12 ILE A 664      49.460  42.520  50.370  1.00  0.00           H
ATOM   1217  CD  ILE A 664      49.620  40.810  51.500  1.00  0.00           C
ATOM   1218  HD1 ILE A 664      50.040  40.390  52.440  1.00  0.00           H
ATOM   1219  HD2 ILE A 664      50.060  40.380  50.580  1.00  0.00           H
ATOM   1220  HD3 ILE A 664      48.530  40.560  51.480  1.00  0.00           H
ATOM   1221  C   ILE A 664      46.940  43.930  53.540  1.00  0.00           C
ATOM   1222  O   ILE A 664      46.850  45.160  53.540  1.00  0.00           O
ATOM   1223  N   LEU A 665      46.380  43.130  54.470  1.00  0.00           N
ATOM   1224  HN  LEU A 665      46.420  42.130  54.530  1.00  0.00           H
ATOM   1225  CA  LEU A 665      45.890  43.640  55.750  1.00  0.00           C
ATOM   1226  HA  LEU A 665      45.110  44.330  55.480  1.00  0.00           H
ATOM   1227  CB  LEU A 665      45.270  42.470  56.740  1.00  0.00           C
ATOM   1228  HB1 LEU A 665      44.980  42.830  57.750  1.00  0.00           H
ATOM   1229  HB2 LEU A 665      46.110  41.840  57.110  1.00  0.00           H
ATOM   1230  CG  LEU A 665      44.100  41.590  56.270  1.00  0.00           C
ATOM   1231  HG  LEU A 665      44.370  41.340  55.220  1.00  0.00           H
ATOM   1232  CD1 LEU A 665      43.830  40.350  57.090  1.00  0.00           C
ATOM   1233 HD11 LEU A 665      44.790  39.920  57.440  1.00  0.00           H
ATOM   1234 HD12 LEU A 665      43.300  39.670  56.390  1.00  0.00           H
ATOM   1235 HD13 LEU A 665      43.160  40.660  57.920  1.00  0.00           H
ATOM   1236  CD2 LEU A 665      42.830  42.430  56.110  1.00  0.00           C
ATOM   1237 HD21 LEU A 665      41.970  41.770  55.870  1.00  0.00           H
ATOM   1238 HD22 LEU A 665      43.020  43.190  55.330  1.00  0.00           H
ATOM   1239 HD23 LEU A 665      42.580  42.950  57.070  1.00  0.00           H
ATOM   1240  C   LEU A 665      46.960  44.430  56.580  1.00  0.00           C
ATOM   1241  O   LEU A 665      48.130  44.110  56.700  1.00  0.00           O
ATOM   1242  N   GLY A 666      46.500  45.490  57.260  1.00  0.00           N
ATOM   1243  HN  GLY A 666      45.540  45.750  57.310  1.00  0.00           H
ATOM   1244  CA  GLY A 666      47.260  46.170  58.350  1.00  0.00           C
ATOM   1245  HA1 GLY A 666      47.810  46.940  57.820  1.00  0.00           H
ATOM   1246  HA2 GLY A 666      47.880  45.460  58.870  1.00  0.00           H
ATOM   1247  C   GLY A 666      46.280  46.800  59.380  1.00  0.00           C
ATOM   1248  O   GLY A 666      45.210  46.230  59.540  1.00  0.00           O
ATOM   1249  N   SER A 667      46.610  47.870  60.130  1.00  0.00           N
ATOM   1250  HN  SER A 667      47.430  48.370  59.860  1.00  0.00           H
ATOM   1251  CA  SER A 667      45.680  48.640  60.900  1.00  0.00           C
ATOM   1252  HA  SER A 667      44.790  48.020  60.890  1.00  0.00           H
ATOM   1253  CB  SER A 667      46.310  48.850  62.270  1.00  0.00           C
ATOM   1254  HB1 SER A 667      46.490  47.880  62.760  1.00  0.00           H
ATOM   1255  HB2 SER A 667      45.660  49.380  63.020  1.00  0.00           H
ATOM   1256  OG  SER A 667      47.550  49.530  62.260  1.00  0.00           O
ATOM   1257  HG1 SER A 667      47.810  49.250  63.150  1.00  0.00           H
ATOM   1258  C   SER A 667      45.370  49.980  60.160  1.00  0.00           C
ATOM   1259  O   SER A 667      46.070  50.350  59.210  1.00  0.00           O
ATOM   1260  N   THR A 668      44.300  50.830  60.540  1.00  0.00           N
ATOM   1261  HN  THR A 668      43.580  50.560  61.170  1.00  0.00           H
ATOM   1262  CA  THR A 668      44.140  52.150  59.880  1.00  0.00           C
ATOM   1263  HA  THR A 668      45.090  52.510  59.500  1.00  0.00           H
ATOM   1264  CB  THR A 668      43.210  52.120  58.680  1.00  0.00           C
ATOM   1265  HB  THR A 668      43.770  51.510  57.940  1.00  0.00           H
ATOM   1266  OG1 THR A 668      43.320  53.420  58.060  1.00  0.00           O
ATOM   1267  HG1 THR A 668      43.020  53.350  57.150  1.00  0.00           H
ATOM   1268  CG2 THR A 668      41.780  51.810  59.030  1.00  0.00           C
ATOM   1269 HG21 THR A 668      41.720  51.030  59.820  1.00  0.00           H
ATOM   1270 HG22 THR A 668      41.320  51.430  58.100  1.00  0.00           H
ATOM   1271 HG23 THR A 668      41.250  52.740  59.300  1.00  0.00           H
ATOM   1272  C   THR A 668      43.540  53.110  60.900  1.00  0.00           C
ATOM   1273  O   THR A 668      42.800  52.730  61.840  1.00  0.00           O
ATOM   1274  N   GLY A 669      43.850  54.440  60.710  1.00  0.00           N
ATOM   1275  HN  GLY A 669      44.370  54.640  59.880  1.00  0.00           H
ATOM   1276  CA  GLY A 669      43.540  55.520  61.570  1.00  0.00           C
ATOM   1277  HA1 GLY A 669      43.990  56.420  61.190  1.00  0.00           H
ATOM   1278  HA2 GLY A 669      44.020  55.270  62.500  1.00  0.00           H
ATOM   1279  C   GLY A 669      42.130  55.800  62.100  1.00  0.00           C
ATOM   1280  O   GLY A 669      41.950  56.060  63.240  1.00  0.00           O
ATOM   1281  N   PRO A 670      41.150  55.850  61.230  1.00  0.00           N
ATOM   1282  CD  PRO A 670      41.440  56.230  59.820  1.00  0.00           C
ATOM   1283  HD1 PRO A 670      41.610  55.310  59.220  1.00  0.00           H
ATOM   1284  HD2 PRO A 670      42.260  56.950  59.670  1.00  0.00           H
ATOM   1285  CA  PRO A 670      39.740  55.890  61.510  1.00  0.00           C
ATOM   1286  HA  PRO A 670      39.500  56.850  61.920  1.00  0.00           H
ATOM   1287  CB  PRO A 670      39.010  55.960  60.180  1.00  0.00           C
ATOM   1288  HB1 PRO A 670      38.000  56.410  60.310  1.00  0.00           H
ATOM   1289  HB2 PRO A 670      38.870  54.950  59.730  1.00  0.00           H
ATOM   1290  CG  PRO A 670      40.040  56.710  59.270  1.00  0.00           C
ATOM   1291  HG1 PRO A 670      40.000  56.410  58.200  1.00  0.00           H
ATOM   1292  HG2 PRO A 670      40.050  57.800  59.490  1.00  0.00           H
ATOM   1293  C   PRO A 670      39.240  54.870  62.560  1.00  0.00           C
ATOM   1294  O   PRO A 670      38.630  55.290  63.540  1.00  0.00           O
ATOM   1295  N   VAL A 671      39.640  53.590  62.410  1.00  0.00           N
ATOM   1296  HN  VAL A 671      40.350  53.340  61.760  1.00  0.00           H
ATOM   1297  CA  VAL A 671      39.330  52.550  63.380  1.00  0.00           C
ATOM   1298  HA  VAL A 671      38.280  52.650  63.640  1.00  0.00           H
ATOM   1299  CB  VAL A 671      39.790  51.140  62.860  1.00  0.00           C
ATOM   1300  HB  VAL A 671      40.890  51.070  62.710  1.00  0.00           H
ATOM   1301  CG1 VAL A 671      39.570  50.050  63.920  1.00  0.00           C
ATOM   1302 HG11 VAL A 671      38.550  50.150  64.370  1.00  0.00           H
ATOM   1303 HG12 VAL A 671      40.320  50.110  64.730  1.00  0.00           H
ATOM   1304 HG13 VAL A 671      39.650  49.000  63.580  1.00  0.00           H
ATOM   1305  CG2 VAL A 671      39.190  50.790  61.570  1.00  0.00           C
ATOM   1306 HG21 VAL A 671      38.100  50.670  61.780  1.00  0.00           H
ATOM   1307 HG22 VAL A 671      39.550  49.770  61.300  1.00  0.00           H
ATOM   1308 HG23 VAL A 671      39.410  51.520  60.770  1.00  0.00           H
ATOM   1309  C   VAL A 671      40.090  52.830  64.720  1.00  0.00           C
ATOM   1310  O   VAL A 671      39.610  52.720  65.830  1.00  0.00           O
ATOM   1311  N   LEU A 672      41.390  53.320  64.670  1.00  0.00           N
ATOM   1312  HN  LEU A 672      41.740  53.470  63.740  1.00  0.00           H
ATOM   1313  CA  LEU A 672      42.200  53.710  65.890  1.00  0.00           C
ATOM   1314  HA  LEU A 672      42.350  52.920  66.620  1.00  0.00           H
ATOM   1315  CB  LEU A 672      43.650  54.180  65.570  1.00  0.00           C
ATOM   1316  HB1 LEU A 672      44.100  54.550  66.520  1.00  0.00           H
ATOM   1317  HB2 LEU A 672      43.730  55.130  65.000  1.00  0.00           H
ATOM   1318  CG  LEU A 672      44.570  53.170  64.860  1.00  0.00           C
ATOM   1319  HG  LEU A 672      44.210  53.020  63.830  1.00  0.00           H
ATOM   1320  CD1 LEU A 672      45.890  53.850  64.670  1.00  0.00           C
ATOM   1321 HD11 LEU A 672      46.340  54.170  65.620  1.00  0.00           H
ATOM   1322 HD12 LEU A 672      45.920  54.730  63.990  1.00  0.00           H
ATOM   1323 HD13 LEU A 672      46.610  53.160  64.190  1.00  0.00           H
ATOM   1324  CD2 LEU A 672      44.750  51.840  65.510  1.00  0.00           C
ATOM   1325 HD21 LEU A 672      43.810  51.250  65.520  1.00  0.00           H
ATOM   1326 HD22 LEU A 672      45.130  51.880  66.550  1.00  0.00           H
ATOM   1327 HD23 LEU A 672      45.350  51.140  64.890  1.00  0.00           H
ATOM   1328  C   LEU A 672      41.590  54.790  66.710  1.00  0.00           C
ATOM   1329  O   LEU A 672      41.430  54.480  67.880  1.00  0.00           O
ATOM   1330  N   VAL A 673      41.160  55.910  66.110  1.00  0.00           N
ATOM   1331  HN  VAL A 673      41.410  55.900  65.140  1.00  0.00           H
ATOM   1332  CA  VAL A 673      40.620  57.080  66.690  1.00  0.00           C
ATOM   1333  HA  VAL A 673      41.270  57.350  67.500  1.00  0.00           H
ATOM   1334  CB  VAL A 673      40.540  58.180  65.680  1.00  0.00           C
ATOM   1335  HB  VAL A 673      40.510  57.850  64.620  1.00  0.00           H
ATOM   1336  CG1 VAL A 673      39.380  59.070  66.050  1.00  0.00           C
ATOM   1337 HG11 VAL A 673      39.400  59.970  65.400  1.00  0.00           H
ATOM   1338 HG12 VAL A 673      39.520  59.340  67.120  1.00  0.00           H
ATOM   1339 HG13 VAL A 673      38.410  58.570  65.860  1.00  0.00           H
ATOM   1340  CG2 VAL A 673      41.840  59.020  65.780  1.00  0.00           C
ATOM   1341 HG21 VAL A 673      42.120  59.190  66.840  1.00  0.00           H
ATOM   1342 HG22 VAL A 673      41.930  59.900  65.100  1.00  0.00           H
ATOM   1343 HG23 VAL A 673      42.640  58.400  65.300  1.00  0.00           H
ATOM   1344  C   VAL A 673      39.300  56.720  67.460  1.00  0.00           C
ATOM   1345  O   VAL A 673      39.120  57.140  68.620  1.00  0.00           O
ATOM   1346  N   PHE A 674      38.450  55.940  66.760  1.00  0.00           N
ATOM   1347  HN  PHE A 674      38.850  55.630  65.910  1.00  0.00           H
ATOM   1348  CA  PHE A 674      37.250  55.320  67.340  1.00  0.00           C
ATOM   1349  HA  PHE A 674      36.690  56.140  67.790  1.00  0.00           H
ATOM   1350  CB  PHE A 674      36.440  54.780  66.120  1.00  0.00           C
ATOM   1351  HB1 PHE A 674      36.930  53.920  65.620  1.00  0.00           H
ATOM   1352  HB2 PHE A 674      36.240  55.440  65.240  1.00  0.00           H
ATOM   1353  CG  PHE A 674      35.010  54.430  66.440  1.00  0.00           C
ATOM   1354  CD1 PHE A 674      34.330  55.000  67.530  1.00  0.00           C
ATOM   1355  HD1 PHE A 674      34.840  55.730  68.150  1.00  0.00           H
ATOM   1356  CE1 PHE A 674      33.040  54.630  67.950  1.00  0.00           C
ATOM   1357  HE1 PHE A 674      32.630  54.940  68.900  1.00  0.00           H
ATOM   1358  CZ  PHE A 674      32.360  53.730  67.140  1.00  0.00           C
ATOM   1359  HZ  PHE A 674      31.310  53.550  67.330  1.00  0.00           H
ATOM   1360  CD2 PHE A 674      34.260  53.510  65.630  1.00  0.00           C
ATOM   1361  HD2 PHE A 674      34.820  53.000  64.860  1.00  0.00           H
ATOM   1362  CE2 PHE A 674      32.970  53.190  65.960  1.00  0.00           C
ATOM   1363  HE2 PHE A 674      32.330  52.480  65.430  1.00  0.00           H
ATOM   1364  C   PHE A 674      37.440  54.310  68.370  1.00  0.00           C
ATOM   1365  O   PHE A 674      36.780  54.410  69.400  1.00  0.00           O
ATOM   1366  N   GLU A 675      38.330  53.390  68.260  1.00  0.00           N
ATOM   1367  HN  GLU A 675      38.870  53.210  67.450  1.00  0.00           H
ATOM   1368  CA  GLU A 675      38.760  52.530  69.360  1.00  0.00           C
ATOM   1369  HA  GLU A 675      37.840  52.080  69.730  1.00  0.00           H
ATOM   1370  CB  GLU A 675      39.730  51.440  68.840  1.00  0.00           C
ATOM   1371  HB1 GLU A 675      40.060  50.840  69.710  1.00  0.00           H
ATOM   1372  HB2 GLU A 675      40.570  51.900  68.270  1.00  0.00           H
ATOM   1373  CG  GLU A 675      39.100  50.350  67.920  1.00  0.00           C
ATOM   1374  HG1 GLU A 675      39.900  49.580  67.890  1.00  0.00           H
ATOM   1375  HG2 GLU A 675      38.980  50.750  66.900  1.00  0.00           H
ATOM   1376  CD  GLU A 675      37.850  49.750  68.500  1.00  0.00           C
ATOM   1377  OE1 GLU A 675      36.880  49.600  67.790  1.00  0.00           O
ATOM   1378  OE2 GLU A 675      37.780  49.460  69.720  1.00  0.00           O
ATOM   1379  C   GLU A 675      39.360  53.250  70.560  1.00  0.00           C
ATOM   1380  O   GLU A 675      38.940  53.070  71.700  1.00  0.00           O
ATOM   1381  N   LYS A 676      40.290  54.160  70.380  1.00  0.00           N
ATOM   1382  HN  LYS A 676      40.680  54.260  69.470  1.00  0.00           H
ATOM   1383  CA  LYS A 676      40.860  55.000  71.380  1.00  0.00           C
ATOM   1384  HA  LYS A 676      41.240  54.380  72.180  1.00  0.00           H
ATOM   1385  CB  LYS A 676      41.970  55.940  70.920  1.00  0.00           C
ATOM   1386  HB1 LYS A 676      42.140  56.790  71.620  1.00  0.00           H
ATOM   1387  HB2 LYS A 676      41.570  56.230  69.930  1.00  0.00           H
ATOM   1388  CG  LYS A 676      43.330  55.220  70.650  1.00  0.00           C
ATOM   1389  HG1 LYS A 676      43.300  54.260  70.080  1.00  0.00           H
ATOM   1390  HG2 LYS A 676      43.960  55.130  71.560  1.00  0.00           H
ATOM   1391  CD  LYS A 676      44.090  56.060  69.530  1.00  0.00           C
ATOM   1392  HD1 LYS A 676      44.320  57.100  69.870  1.00  0.00           H
ATOM   1393  HD2 LYS A 676      43.310  56.040  68.740  1.00  0.00           H
ATOM   1394  CE  LYS A 676      45.400  55.450  68.980  1.00  0.00           C
ATOM   1395  HE1 LYS A 676      45.450  55.290  67.870  1.00  0.00           H
ATOM   1396  HE2 LYS A 676      45.500  54.450  69.460  1.00  0.00           H
ATOM   1397  NZ  LYS A 676      46.590  56.250  69.360  1.00  0.00           N
ATOM   1398  HZ1 LYS A 676      46.870  56.080  70.340  1.00  0.00           H
ATOM   1399  HZ2 LYS A 676      46.340  57.240  69.140  1.00  0.00           H
ATOM   1400  HZ3 LYS A 676      47.430  56.040  68.790  1.00  0.00           H
ATOM   1401  C   LYS A 676      39.830  55.860  72.140  1.00  0.00           C
ATOM   1402  O   LYS A 676      39.700  55.740  73.380  1.00  0.00           O
ATOM   1403  N   ILE A 677      38.890  56.540  71.450  1.00  0.00           N
ATOM   1404  HN  ILE A 677      38.980  56.610  70.460  1.00  0.00           H
ATOM   1405  CA  ILE A 677      37.830  57.240  72.200  1.00  0.00           C
ATOM   1406  HA  ILE A 677      38.330  57.810  72.960  1.00  0.00           H
ATOM   1407  CB  ILE A 677      37.250  58.480  71.500  1.00  0.00           C
ATOM   1408  HB  ILE A 677      36.510  58.980  72.170  1.00  0.00           H
ATOM   1409  CG2 ILE A 677      38.430  59.340  71.090  1.00  0.00           C
ATOM   1410 HG21 ILE A 677      39.230  59.410  71.860  1.00  0.00           H
ATOM   1411 HG22 ILE A 677      38.110  60.370  70.800  1.00  0.00           H
ATOM   1412 HG23 ILE A 677      38.970  58.920  70.210  1.00  0.00           H
ATOM   1413  CG1 ILE A 677      36.440  58.120  70.300  1.00  0.00           C
ATOM   1414 HG11 ILE A 677      35.630  57.440  70.650  1.00  0.00           H
ATOM   1415 HG12 ILE A 677      37.010  57.510  69.570  1.00  0.00           H
ATOM   1416  CD  ILE A 677      35.600  59.250  69.670  1.00  0.00           C
ATOM   1417  HD1 ILE A 677      35.290  59.970  70.450  1.00  0.00           H
ATOM   1418  HD2 ILE A 677      34.680  58.820  69.210  1.00  0.00           H
ATOM   1419  HD3 ILE A 677      36.270  59.820  68.990  1.00  0.00           H
ATOM   1420  C   ILE A 677      36.750  56.400  72.900  1.00  0.00           C
ATOM   1421  O   ILE A 677      36.230  56.770  73.950  1.00  0.00           O
ATOM   1422  N   LEU A 678      36.270  55.260  72.220  1.00  0.00           N
ATOM   1423  HN  LEU A 678      36.620  55.010  71.320  1.00  0.00           H
ATOM   1424  CA  LEU A 678      35.180  54.430  72.660  1.00  0.00           C
ATOM   1425  HA  LEU A 678      34.320  55.050  72.840  1.00  0.00           H
ATOM   1426  CB  LEU A 678      34.900  53.320  71.590  1.00  0.00           C
ATOM   1427  HB1 LEU A 678      35.760  52.630  71.450  1.00  0.00           H
ATOM   1428  HB2 LEU A 678      34.730  53.790  70.590  1.00  0.00           H
ATOM   1429  CG  LEU A 678      33.760  52.330  71.800  1.00  0.00           C
ATOM   1430  HG  LEU A 678      33.910  51.720  72.720  1.00  0.00           H
ATOM   1431  CD1 LEU A 678      32.430  53.010  72.030  1.00  0.00           C
ATOM   1432 HD11 LEU A 678      32.400  53.520  73.020  1.00  0.00           H
ATOM   1433 HD12 LEU A 678      31.550  52.320  72.070  1.00  0.00           H
ATOM   1434 HD13 LEU A 678      32.140  53.760  71.260  1.00  0.00           H
ATOM   1435  CD2 LEU A 678      33.490  51.420  70.560  1.00  0.00           C
ATOM   1436 HD21 LEU A 678      34.320  50.680  70.460  1.00  0.00           H
ATOM   1437 HD22 LEU A 678      33.310  51.960  69.610  1.00  0.00           H
ATOM   1438 HD23 LEU A 678      32.620  50.790  70.860  1.00  0.00           H
ATOM   1439  C   LEU A 678      35.460  53.840  74.020  1.00  0.00           C
ATOM   1440  O   LEU A 678      34.550  53.900  74.860  1.00  0.00           O
ATOM   1441  N   TYR A 679      36.750  53.480  74.260  1.00  0.00           N
ATOM   1442  HN  TYR A 679      37.350  53.350  73.460  1.00  0.00           H
ATOM   1443  CA  TYR A 679      37.200  53.150  75.580  1.00  0.00           C
ATOM   1444  HA  TYR A 679      36.690  52.320  76.030  1.00  0.00           H
ATOM   1445  CB  TYR A 679      38.660  52.650  75.350  1.00  0.00           C
ATOM   1446  HB1 TYR A 679      39.120  53.430  74.700  1.00  0.00           H
ATOM   1447  HB2 TYR A 679      38.850  51.730  74.770  1.00  0.00           H
ATOM   1448  CG  TYR A 679      39.410  52.570  76.590  1.00  0.00           C
ATOM   1449  CD1 TYR A 679      40.340  53.590  76.940  1.00  0.00           C
ATOM   1450  HD1 TYR A 679      40.460  54.440  76.280  1.00  0.00           H
ATOM   1451  CE1 TYR A 679      40.950  53.540  78.190  1.00  0.00           C
ATOM   1452  HE1 TYR A 679      41.520  54.400  78.520  1.00  0.00           H
ATOM   1453  CZ  TYR A 679      40.920  52.400  78.930  1.00  0.00           C
ATOM   1454  OH  TYR A 679      41.630  52.220  80.170  1.00  0.00           O
ATOM   1455  HH  TYR A 679      41.200  51.470  80.600  1.00  0.00           H
ATOM   1456  CD2 TYR A 679      39.350  51.440  77.420  1.00  0.00           C
ATOM   1457  HD2 TYR A 679      38.780  50.560  77.170  1.00  0.00           H
ATOM   1458  CE2 TYR A 679      40.140  51.300  78.540  1.00  0.00           C
ATOM   1459  HE2 TYR A 679      40.010  50.420  79.160  1.00  0.00           H
ATOM   1460  C   TYR A 679      37.090  54.220  76.650  1.00  0.00           C
ATOM   1461  O   TYR A 679      36.570  54.050  77.750  1.00  0.00           O
ATOM   1462  N   LYS A 680      37.620  55.440  76.350  1.00  0.00           N
ATOM   1463  HN  LYS A 680      38.080  55.730  75.510  1.00  0.00           H
ATOM   1464  CA  LYS A 680      37.290  56.560  77.180  1.00  0.00           C
ATOM   1465  HA  LYS A 680      37.820  56.490  78.120  1.00  0.00           H
ATOM   1466  CB  LYS A 680      37.710  57.860  76.470  1.00  0.00           C
ATOM   1467  HB1 LYS A 680      37.170  58.000  75.510  1.00  0.00           H
ATOM   1468  HB2 LYS A 680      38.810  57.770  76.310  1.00  0.00           H
ATOM   1469  CG  LYS A 680      37.600  59.220  77.190  1.00  0.00           C
ATOM   1470  HG1 LYS A 680      38.260  59.890  76.590  1.00  0.00           H
ATOM   1471  HG2 LYS A 680      38.000  59.180  78.230  1.00  0.00           H
ATOM   1472  CD  LYS A 680      36.230  59.780  77.250  1.00  0.00           C
ATOM   1473  HD1 LYS A 680      35.560  59.220  77.940  1.00  0.00           H
ATOM   1474  HD2 LYS A 680      35.820  59.700  76.220  1.00  0.00           H
ATOM   1475  CE  LYS A 680      36.170  61.270  77.600  1.00  0.00           C
ATOM   1476  HE1 LYS A 680      35.290  61.760  77.150  1.00  0.00           H
ATOM   1477  HE2 LYS A 680      37.030  61.810  77.150  1.00  0.00           H
ATOM   1478  NZ  LYS A 680      36.260  61.500  79.130  1.00  0.00           N
ATOM   1479  HZ1 LYS A 680      37.120  61.100  79.550  1.00  0.00           H
ATOM   1480  HZ2 LYS A 680      35.520  60.970  79.630  1.00  0.00           H
ATOM   1481  HZ3 LYS A 680      36.200  62.520  79.310  1.00  0.00           H
ATOM   1482  C   LYS A 680      35.800  56.730  77.460  1.00  0.00           C
ATOM   1483  O   LYS A 680      35.410  56.910  78.610  1.00  0.00           O
ATOM   1484  N   PHE A 681      34.840  56.640  76.500  1.00  0.00           N
ATOM   1485  HN  PHE A 681      35.190  56.660  75.570  1.00  0.00           H
ATOM   1486  CA  PHE A 681      33.430  56.640  76.780  1.00  0.00           C
ATOM   1487  HA  PHE A 681      33.240  57.460  77.450  1.00  0.00           H
ATOM   1488  CB  PHE A 681      32.590  56.960  75.480  1.00  0.00           C
ATOM   1489  HB1 PHE A 681      31.500  56.990  75.690  1.00  0.00           H
ATOM   1490  HB2 PHE A 681      32.750  56.190  74.690  1.00  0.00           H
ATOM   1491  CG  PHE A 681      32.940  58.220  74.910  1.00  0.00           C
ATOM   1492  CD1 PHE A 681      33.300  58.390  73.590  1.00  0.00           C
ATOM   1493  HD1 PHE A 681      33.340  57.510  72.960  1.00  0.00           H
ATOM   1494  CE1 PHE A 681      33.490  59.680  73.070  1.00  0.00           C
ATOM   1495  HE1 PHE A 681      33.730  59.790  72.020  1.00  0.00           H
ATOM   1496  CZ  PHE A 681      33.400  60.830  73.880  1.00  0.00           C
ATOM   1497  HZ  PHE A 681      33.580  61.830  73.530  1.00  0.00           H
ATOM   1498  CD2 PHE A 681      32.890  59.430  75.730  1.00  0.00           C
ATOM   1499  HD2 PHE A 681      32.790  59.300  76.790  1.00  0.00           H
ATOM   1500  CE2 PHE A 681      33.150  60.710  75.220  1.00  0.00           C
ATOM   1501  HE2 PHE A 681      33.060  61.590  75.830  1.00  0.00           H
ATOM   1502  C   PHE A 681      32.850  55.450  77.560  1.00  0.00           C
ATOM   1503  O   PHE A 681      32.120  55.680  78.520  1.00  0.00           O
ATOM   1504  N   CYS A 682      33.270  54.170  77.310  1.00  0.00           N
ATOM   1505  HN  CYS A 682      33.820  54.070  76.480  1.00  0.00           H
ATOM   1506  CA  CYS A 682      33.030  52.980  78.130  1.00  0.00           C
ATOM   1507  HA  CYS A 682      31.950  52.860  78.150  1.00  0.00           H
ATOM   1508  CB  CYS A 682      33.560  51.630  77.490  1.00  0.00           C
ATOM   1509  HB1 CYS A 682      33.400  50.830  78.250  1.00  0.00           H
ATOM   1510  HB2 CYS A 682      34.660  51.740  77.360  1.00  0.00           H
ATOM   1511  SG  CYS A 682      32.710  51.250  75.940  1.00  0.00           S
ATOM   1512  HG1 CYS A 682      33.230  52.270  75.260  1.00  0.00           H
ATOM   1513  C   CYS A 682      33.480  53.050  79.490  1.00  0.00           C
ATOM   1514  O   CYS A 682      32.690  52.780  80.410  1.00  0.00           O
ATOM   1515  N   ARG A 683      34.760  53.560  79.730  1.00  0.00           N
ATOM   1516  HN  ARG A 683      35.320  53.900  78.980  1.00  0.00           H
ATOM   1517  CA  ARG A 683      35.310  53.930  81.020  1.00  0.00           C
ATOM   1518  HA  ARG A 683      35.450  52.990  81.550  1.00  0.00           H
ATOM   1519  CB  ARG A 683      36.740  54.370  80.910  1.00  0.00           C
ATOM   1520  HB1 ARG A 683      37.100  54.970  81.780  1.00  0.00           H
ATOM   1521  HB2 ARG A 683      36.790  55.080  80.070  1.00  0.00           H
ATOM   1522  CG  ARG A 683      37.740  53.230  80.590  1.00  0.00           C
ATOM   1523  HG1 ARG A 683      38.750  53.670  80.490  1.00  0.00           H
ATOM   1524  HG2 ARG A 683      37.550  52.740  79.610  1.00  0.00           H
ATOM   1525  CD  ARG A 683      37.990  52.130  81.640  1.00  0.00           C
ATOM   1526  HD1 ARG A 683      38.700  51.380  81.220  1.00  0.00           H
ATOM   1527  HD2 ARG A 683      37.000  51.750  81.960  1.00  0.00           H
ATOM   1528  NE  ARG A 683      38.670  52.720  82.840  1.00  0.00           N
ATOM   1529  HE  ARG A 683      39.100  53.600  82.640  1.00  0.00           H
ATOM   1530  CZ  ARG A 683      38.930  52.060  83.920  1.00  0.00           C
ATOM   1531  NH1 ARG A 683      38.480  50.850  84.030  1.00  0.00           N
ATOM   1532 HH11 ARG A 683      37.820  50.590  83.330  1.00  0.00           H
ATOM   1533 HH12 ARG A 683      38.950  50.160  84.580  1.00  0.00           H
ATOM   1534  NH2 ARG A 683      39.830  52.550  84.770  1.00  0.00           N
ATOM   1535 HH21 ARG A 683      40.320  53.410  84.610  1.00  0.00           H
ATOM   1536 HH22 ARG A 683      39.970  51.970  85.570  1.00  0.00           H
ATOM   1537  C   ARG A 683      34.470  54.840  81.850  1.00  0.00           C
ATOM   1538  O   ARG A 683      34.140  54.530  83.000  1.00  0.00           O
ATOM   1539  N   ASP A 684      34.040  56.030  81.340  1.00  0.00           N
ATOM   1540  HN  ASP A 684      34.240  56.200  80.380  1.00  0.00           H
ATOM   1541  CA  ASP A 684      33.160  57.040  82.000  1.00  0.00           C
ATOM   1542  HA  ASP A 684      33.500  57.230  83.010  1.00  0.00           H
ATOM   1543  CB  ASP A 684      33.170  58.370  81.280  1.00  0.00           C
ATOM   1544  HB1 ASP A 684      32.390  59.050  81.700  1.00  0.00           H
ATOM   1545  HB2 ASP A 684      32.930  58.150  80.220  1.00  0.00           H
ATOM   1546  CG  ASP A 684      34.470  59.210  81.270  1.00  0.00           C
ATOM   1547  OD1 ASP A 684      34.480  60.320  80.700  1.00  0.00           O
ATOM   1548  OD2 ASP A 684      35.440  58.810  81.960  1.00  0.00           O
ATOM   1549  C   ASP A 684      31.690  56.590  82.230  1.00  0.00           C
ATOM   1550  O   ASP A 684      31.030  57.040  83.180  1.00  0.00           O
ATOM   1551  N   TYR A 685      31.110  55.760  81.300  1.00  0.00           N
ATOM   1552  HN  TYR A 685      31.690  55.490  80.540  1.00  0.00           H
ATOM   1553  CA  TYR A 685      29.630  55.600  81.440  1.00  0.00           C
ATOM   1554  HA  TYR A 685      29.180  56.170  82.240  1.00  0.00           H
ATOM   1555  CB  TYR A 685      28.740  55.980  80.180  1.00  0.00           C
ATOM   1556  HB1 TYR A 685      27.710  56.120  80.590  1.00  0.00           H
ATOM   1557  HB2 TYR A 685      28.820  55.190  79.400  1.00  0.00           H
ATOM   1558  CG  TYR A 685      29.000  57.280  79.560  1.00  0.00           C
ATOM   1559  CD1 TYR A 685      29.010  58.380  80.380  1.00  0.00           C
ATOM   1560  HD1 TYR A 685      28.930  58.230  81.440  1.00  0.00           H
ATOM   1561  CE1 TYR A 685      29.380  59.650  79.820  1.00  0.00           C
ATOM   1562  HE1 TYR A 685      29.540  60.480  80.490  1.00  0.00           H
ATOM   1563  CZ  TYR A 685      29.570  59.770  78.450  1.00  0.00           C
ATOM   1564  OH  TYR A 685      29.870  61.040  77.840  1.00  0.00           O
ATOM   1565  HH  TYR A 685      29.580  61.720  78.470  1.00  0.00           H
ATOM   1566  CD2 TYR A 685      29.380  57.380  78.160  1.00  0.00           C
ATOM   1567  HD2 TYR A 685      29.360  56.530  77.490  1.00  0.00           H
ATOM   1568  CE2 TYR A 685      29.600  58.650  77.670  1.00  0.00           C
ATOM   1569  HE2 TYR A 685      29.760  58.830  76.620  1.00  0.00           H
ATOM   1570  C   TYR A 685      29.330  54.210  81.840  1.00  0.00           C
ATOM   1571  O   TYR A 685      28.170  53.930  82.070  1.00  0.00           O
ATOM   1572  N   GLN A 686      30.270  53.430  82.020  1.00  0.00           N
ATOM   1573  HN  GLN A 686      31.180  53.770  81.840  1.00  0.00           H
ATOM   1574  CA  GLN A 686      30.150  52.210  82.790  1.00  0.00           C
ATOM   1575  HA  GLN A 686      31.140  51.850  83.030  1.00  0.00           H
ATOM   1576  CB  GLN A 686      29.420  52.270  84.160  1.00  0.00           C
ATOM   1577  HB1 GLN A 686      29.620  51.260  84.590  1.00  0.00           H
ATOM   1578  HB2 GLN A 686      28.310  52.240  83.990  1.00  0.00           H
ATOM   1579  CG  GLN A 686      29.800  53.190  85.320  1.00  0.00           C
ATOM   1580  HG1 GLN A 686      29.290  52.920  86.260  1.00  0.00           H
ATOM   1581  HG2 GLN A 686      29.590  54.250  85.050  1.00  0.00           H
ATOM   1582  CD  GLN A 686      31.320  53.260  85.540  1.00  0.00           C
ATOM   1583  OE1 GLN A 686      32.000  52.260  85.620  1.00  0.00           O
ATOM   1584  NE2 GLN A 686      31.830  54.490  85.500  1.00  0.00           N
ATOM   1585 HE21 GLN A 686      32.820  54.500  85.330  1.00  0.00           H
ATOM   1586 HE22 GLN A 686      31.220  55.270  85.330  1.00  0.00           H
ATOM   1587  C   GLN A 686      29.800  51.010  81.930  1.00  0.00           C
ATOM   1588  O   GLN A 686      29.070  50.120  82.320  1.00  0.00           O
ATOM   1589  N   LEU A 687      30.230  51.100  80.740  1.00  0.00           N
ATOM   1590  HN  LEU A 687      30.770  51.880  80.440  1.00  0.00           H
ATOM   1591  CA  LEU A 687      29.800  50.160  79.700  1.00  0.00           C
ATOM   1592  HA  LEU A 687      29.070  49.450  80.030  1.00  0.00           H
ATOM   1593  CB  LEU A 687      29.470  50.950  78.350  1.00  0.00           C
ATOM   1594  HB1 LEU A 687      29.020  50.290  77.580  1.00  0.00           H
ATOM   1595  HB2 LEU A 687      30.380  51.380  77.890  1.00  0.00           H
ATOM   1596  CG  LEU A 687      28.540  52.170  78.460  1.00  0.00           C
ATOM   1597  HG  LEU A 687      29.080  52.950  79.050  1.00  0.00           H
ATOM   1598  CD1 LEU A 687      28.330  52.820  77.070  1.00  0.00           C
ATOM   1599 HD11 LEU A 687      27.770  52.130  76.400  1.00  0.00           H
ATOM   1600 HD12 LEU A 687      29.290  53.090  76.560  1.00  0.00           H
ATOM   1601 HD13 LEU A 687      27.890  53.840  77.260  1.00  0.00           H
ATOM   1602  CD2 LEU A 687      27.240  51.930  79.050  1.00  0.00           C
ATOM   1603 HD21 LEU A 687      26.470  52.700  78.840  1.00  0.00           H
ATOM   1604 HD22 LEU A 687      27.320  51.700  80.130  1.00  0.00           H
ATOM   1605 HD23 LEU A 687      26.910  50.980  78.590  1.00  0.00           H
ATOM   1606  C   LEU A 687      30.840  49.190  79.360  1.00  0.00           C
ATOM   1607  O   LEU A 687      32.030  49.390  79.700  1.00  0.00           O
ATOM   1608  N   SER A 688      30.430  48.030  78.760  1.00  0.00           N
ATOM   1609  HN  SER A 688      29.470  47.830  78.600  1.00  0.00           H
ATOM   1610  CA  SER A 688      31.320  46.920  78.340  1.00  0.00           C
ATOM   1611  HA  SER A 688      32.200  47.070  78.930  1.00  0.00           H
ATOM   1612  CB  SER A 688      30.820  45.450  78.480  1.00  0.00           C
ATOM   1613  HB1 SER A 688      29.770  45.350  78.130  1.00  0.00           H
ATOM   1614  HB2 SER A 688      30.940  45.190  79.540  1.00  0.00           H
ATOM   1615  OG  SER A 688      31.650  44.510  77.780  1.00  0.00           O
ATOM   1616  HG1 SER A 688      32.430  44.430  78.350  1.00  0.00           H
ATOM   1617  C   SER A 688      31.730  47.230  76.850  1.00  0.00           C
ATOM   1618  O   SER A 688      30.930  47.170  75.920  1.00  0.00           O
ATOM   1619  N   TYR A 689      33.100  47.570  76.750  1.00  0.00           N
ATOM   1620  HN  TYR A 689      33.640  47.710  77.580  1.00  0.00           H
ATOM   1621  CA  TYR A 689      33.850  47.940  75.580  1.00  0.00           C
ATOM   1622  HA  TYR A 689      33.200  48.620  75.040  1.00  0.00           H
ATOM   1623  CB  TYR A 689      35.270  48.500  75.960  1.00  0.00           C
ATOM   1624  HB1 TYR A 689      35.780  47.690  76.530  1.00  0.00           H
ATOM   1625  HB2 TYR A 689      35.250  49.480  76.480  1.00  0.00           H
ATOM   1626  CG  TYR A 689      36.150  48.820  74.820  1.00  0.00           C
ATOM   1627  CD1 TYR A 689      35.770  49.700  73.760  1.00  0.00           C
ATOM   1628  HD1 TYR A 689      34.750  50.060  73.780  1.00  0.00           H
ATOM   1629  CE1 TYR A 689      36.670  49.950  72.740  1.00  0.00           C
ATOM   1630  HE1 TYR A 689      36.430  50.620  71.920  1.00  0.00           H
ATOM   1631  CZ  TYR A 689      38.000  49.590  72.840  1.00  0.00           C
ATOM   1632  OH  TYR A 689      38.910  49.850  71.870  1.00  0.00           O
ATOM   1633  HH  TYR A 689      38.470  49.710  71.020  1.00  0.00           H
ATOM   1634  CD2 TYR A 689      37.490  48.390  74.900  1.00  0.00           C
ATOM   1635  HD2 TYR A 689      37.830  47.730  75.680  1.00  0.00           H
ATOM   1636  CE2 TYR A 689      38.400  48.740  73.880  1.00  0.00           C
ATOM   1637  HE2 TYR A 689      39.410  48.340  73.870  1.00  0.00           H
ATOM   1638  C   TYR A 689      33.870  46.820  74.550  1.00  0.00           C
ATOM   1639  O   TYR A 689      33.710  47.020  73.330  1.00  0.00           O
ATOM   1640  N   LEU A 690      34.090  45.560  75.010  1.00  0.00           N
ATOM   1641  HN  LEU A 690      34.190  45.360  75.980  1.00  0.00           H
ATOM   1642  CA  LEU A 690      34.010  44.390  74.170  1.00  0.00           C
ATOM   1643  HA  LEU A 690      34.780  44.420  73.410  1.00  0.00           H
ATOM   1644  CB  LEU A 690      34.170  43.090  75.080  1.00  0.00           C
ATOM   1645  HB1 LEU A 690      33.840  42.200  74.500  1.00  0.00           H
ATOM   1646  HB2 LEU A 690      33.470  43.190  75.930  1.00  0.00           H
ATOM   1647  CG  LEU A 690      35.590  42.870  75.660  1.00  0.00           C
ATOM   1648  HG  LEU A 690      35.970  43.750  76.220  1.00  0.00           H
ATOM   1649  CD1 LEU A 690      35.540  41.670  76.680  1.00  0.00           C
ATOM   1650 HD11 LEU A 690      35.170  40.800  76.090  1.00  0.00           H
ATOM   1651 HD12 LEU A 690      34.920  41.980  77.540  1.00  0.00           H
ATOM   1652 HD13 LEU A 690      36.570  41.460  76.990  1.00  0.00           H
ATOM   1653  CD2 LEU A 690      36.720  42.460  74.630  1.00  0.00           C
ATOM   1654 HD21 LEU A 690      36.760  43.120  73.740  1.00  0.00           H
ATOM   1655 HD22 LEU A 690      36.390  41.420  74.370  1.00  0.00           H
ATOM   1656 HD23 LEU A 690      37.720  42.350  75.100  1.00  0.00           H
ATOM   1657  C   LEU A 690      32.750  44.050  73.510  1.00  0.00           C
ATOM   1658  O   LEU A 690      32.660  43.940  72.320  1.00  0.00           O
ATOM   1659  N   SER A 691      31.620  44.110  74.270  1.00  0.00           N
ATOM   1660  HN  SER A 691      31.630  44.280  75.250  1.00  0.00           H
ATOM   1661  CA  SER A 691      30.300  43.900  73.690  1.00  0.00           C
ATOM   1662  HA  SER A 691      30.290  42.980  73.120  1.00  0.00           H
ATOM   1663  CB  SER A 691      29.180  43.810  74.820  1.00  0.00           C
ATOM   1664  HB1 SER A 691      29.150  44.770  75.360  1.00  0.00           H
ATOM   1665  HB2 SER A 691      29.400  43.150  75.680  1.00  0.00           H
ATOM   1666  OG  SER A 691      27.850  43.660  74.370  1.00  0.00           O
ATOM   1667  HG1 SER A 691      27.500  42.880  74.800  1.00  0.00           H
ATOM   1668  C   SER A 691      29.920  45.080  72.830  1.00  0.00           C
ATOM   1669  O   SER A 691      29.200  44.970  71.830  1.00  0.00           O
ATOM   1670  N   LEU A 692      30.340  46.300  73.220  1.00  0.00           N
ATOM   1671  HN  LEU A 692      30.650  46.470  74.160  1.00  0.00           H
ATOM   1672  CA  LEU A 692      30.040  47.480  72.470  1.00  0.00           C
ATOM   1673  HA  LEU A 692      28.990  47.390  72.190  1.00  0.00           H
ATOM   1674  CB  LEU A 692      30.090  48.760  73.220  1.00  0.00           C
ATOM   1675  HB1 LEU A 692      31.180  48.930  73.330  1.00  0.00           H
ATOM   1676  HB2 LEU A 692      29.600  48.660  74.210  1.00  0.00           H
ATOM   1677  CG  LEU A 692      29.640  50.070  72.510  1.00  0.00           C
ATOM   1678  HG  LEU A 692      30.390  50.350  71.730  1.00  0.00           H
ATOM   1679  CD1 LEU A 692      28.160  49.920  71.890  1.00  0.00           C
ATOM   1680 HD11 LEU A 692      28.040  50.820  71.250  1.00  0.00           H
ATOM   1681 HD12 LEU A 692      27.380  49.690  72.640  1.00  0.00           H
ATOM   1682 HD13 LEU A 692      28.020  49.000  71.260  1.00  0.00           H
ATOM   1683  CD2 LEU A 692      29.490  51.360  73.470  1.00  0.00           C
ATOM   1684 HD21 LEU A 692      28.870  51.200  74.380  1.00  0.00           H
ATOM   1685 HD22 LEU A 692      29.170  52.230  72.860  1.00  0.00           H
ATOM   1686 HD23 LEU A 692      30.520  51.550  73.860  1.00  0.00           H
ATOM   1687  C   LEU A 692      30.670  47.430  71.090  1.00  0.00           C
ATOM   1688  O   LEU A 692      29.990  47.530  70.060  1.00  0.00           O
ATOM   1689  N   ARG A 693      31.960  47.000  70.990  1.00  0.00           N
ATOM   1690  HN  ARG A 693      32.460  46.980  71.850  1.00  0.00           H
ATOM   1691  CA  ARG A 693      32.690  46.680  69.800  1.00  0.00           C
ATOM   1692  HA  ARG A 693      32.830  47.620  69.270  1.00  0.00           H
ATOM   1693  CB  ARG A 693      34.060  46.090  70.240  1.00  0.00           C
ATOM   1694  HB1 ARG A 693      34.550  45.400  69.520  1.00  0.00           H
ATOM   1695  HB2 ARG A 693      34.020  45.480  71.170  1.00  0.00           H
ATOM   1696  CG  ARG A 693      35.140  47.140  70.460  1.00  0.00           C
ATOM   1697  HG1 ARG A 693      34.650  47.940  71.060  1.00  0.00           H
ATOM   1698  HG2 ARG A 693      35.300  47.640  69.480  1.00  0.00           H
ATOM   1699  CD  ARG A 693      36.450  46.760  71.120  1.00  0.00           C
ATOM   1700  HD1 ARG A 693      36.330  46.430  72.180  1.00  0.00           H
ATOM   1701  HD2 ARG A 693      37.190  47.590  71.100  1.00  0.00           H
ATOM   1702  NE  ARG A 693      37.010  45.580  70.350  1.00  0.00           N
ATOM   1703  HE  ARG A 693      36.610  44.690  70.580  1.00  0.00           H
ATOM   1704  CZ  ARG A 693      37.510  45.700  69.130  1.00  0.00           C
ATOM   1705  NH1 ARG A 693      37.680  46.810  68.420  1.00  0.00           N
ATOM   1706 HH11 ARG A 693      37.570  47.690  68.890  1.00  0.00           H
ATOM   1707 HH12 ARG A 693      37.860  46.750  67.440  1.00  0.00           H
ATOM   1708  NH2 ARG A 693      37.930  44.610  68.520  1.00  0.00           N
ATOM   1709 HH21 ARG A 693      37.670  43.740  68.930  1.00  0.00           H
ATOM   1710 HH22 ARG A 693      38.240  44.710  67.580  1.00  0.00           H
ATOM   1711  C   ARG A 693      32.050  45.590  68.920  1.00  0.00           C
ATOM   1712  O   ARG A 693      32.050  45.690  67.660  1.00  0.00           O
ATOM   1713  N   THR A 694      31.520  44.490  69.530  1.00  0.00           N
ATOM   1714  HN  THR A 694      31.460  44.390  70.510  1.00  0.00           H
ATOM   1715  CA  THR A 694      30.800  43.390  68.820  1.00  0.00           C
ATOM   1716  HA  THR A 694      31.380  43.000  67.990  1.00  0.00           H
ATOM   1717  CB  THR A 694      30.560  42.240  69.810  1.00  0.00           C
ATOM   1718  HB  THR A 694      29.880  42.490  70.650  1.00  0.00           H
ATOM   1719  OG1 THR A 694      31.860  41.770  70.250  1.00  0.00           O
ATOM   1720  HG1 THR A 694      31.620  41.170  70.950  1.00  0.00           H
ATOM   1721  CG2 THR A 694      29.980  41.020  69.090  1.00  0.00           C
ATOM   1722 HG21 THR A 694      30.090  40.150  69.760  1.00  0.00           H
ATOM   1723 HG22 THR A 694      30.650  40.700  68.260  1.00  0.00           H
ATOM   1724 HG23 THR A 694      28.890  41.120  68.900  1.00  0.00           H
ATOM   1725  C   THR A 694      29.410  43.850  68.300  1.00  0.00           C
ATOM   1726  O   THR A 694      29.060  43.610  67.140  1.00  0.00           O
ATOM   1727  N   SER A 695      28.660  44.640  69.060  1.00  0.00           N
ATOM   1728  HN  SER A 695      28.970  44.890  69.970  1.00  0.00           H
ATOM   1729  CA  SER A 695      27.520  45.330  68.440  1.00  0.00           C
ATOM   1730  HA  SER A 695      26.940  44.450  68.150  1.00  0.00           H
ATOM   1731  CB  SER A 695      26.830  46.080  69.660  1.00  0.00           C
ATOM   1732  HB1 SER A 695      25.800  46.380  69.330  1.00  0.00           H
ATOM   1733  HB2 SER A 695      27.330  47.030  69.940  1.00  0.00           H
ATOM   1734  OG  SER A 695      26.630  45.210  70.820  1.00  0.00           O
ATOM   1735  HG1 SER A 695      27.470  45.140  71.280  1.00  0.00           H
ATOM   1736  C   SER A 695      27.760  46.220  67.280  1.00  0.00           C
ATOM   1737  O   SER A 695      27.040  46.100  66.260  1.00  0.00           O
ATOM   1738  N   ILE A 696      28.780  47.030  67.290  1.00  0.00           N
ATOM   1739  HN  ILE A 696      29.210  47.050  68.180  1.00  0.00           H
ATOM   1740  CA  ILE A 696      29.290  47.910  66.200  1.00  0.00           C
ATOM   1741  HA  ILE A 696      28.430  48.510  65.960  1.00  0.00           H
ATOM   1742  CB  ILE A 696      30.410  48.850  66.780  1.00  0.00           C
ATOM   1743  HB  ILE A 696      31.100  48.210  67.370  1.00  0.00           H
ATOM   1744  CG2 ILE A 696      31.250  49.600  65.760  1.00  0.00           C
ATOM   1745 HG21 ILE A 696      30.570  50.340  65.270  1.00  0.00           H
ATOM   1746 HG22 ILE A 696      31.700  48.940  64.980  1.00  0.00           H
ATOM   1747 HG23 ILE A 696      32.050  50.210  66.250  1.00  0.00           H
ATOM   1748  CG1 ILE A 696      29.700  49.840  67.780  1.00  0.00           C
ATOM   1749 HG11 ILE A 696      28.800  49.350  68.210  1.00  0.00           H
ATOM   1750 HG12 ILE A 696      29.180  50.640  67.210  1.00  0.00           H
ATOM   1751  CD  ILE A 696      30.700  50.370  68.840  1.00  0.00           C
ATOM   1752  HD1 ILE A 696      31.170  49.530  69.400  1.00  0.00           H
ATOM   1753  HD2 ILE A 696      30.160  50.900  69.650  1.00  0.00           H
ATOM   1754  HD3 ILE A 696      31.430  51.090  68.420  1.00  0.00           H
ATOM   1755  C   ILE A 696      29.790  47.170  64.970  1.00  0.00           C
ATOM   1756  O   ILE A 696      29.450  47.580  63.890  1.00  0.00           O
ATOM   1757  N   GLY A 697      30.520  46.020  65.140  1.00  0.00           N
ATOM   1758  HN  GLY A 697      30.690  45.740  66.080  1.00  0.00           H
ATOM   1759  CA  GLY A 697      31.190  45.230  64.080  1.00  0.00           C
ATOM   1760  HA1 GLY A 697      31.810  44.540  64.630  1.00  0.00           H
ATOM   1761  HA2 GLY A 697      31.770  45.860  63.420  1.00  0.00           H
ATOM   1762  C   GLY A 697      30.110  44.540  63.330  1.00  0.00           C
ATOM   1763  O   GLY A 697      30.120  44.370  62.070  1.00  0.00           O
ATOM   1764  N   LEU A 698      28.990  44.070  64.040  1.00  0.00           N
ATOM   1765  HN  LEU A 698      28.910  44.040  65.030  1.00  0.00           H
ATOM   1766  CA  LEU A 698      27.850  43.550  63.310  1.00  0.00           C
ATOM   1767  HA  LEU A 698      28.310  42.920  62.560  1.00  0.00           H
ATOM   1768  CB  LEU A 698      26.850  42.700  64.080  1.00  0.00           C
ATOM   1769  HB1 LEU A 698      26.040  42.370  63.400  1.00  0.00           H
ATOM   1770  HB2 LEU A 698      26.360  43.300  64.880  1.00  0.00           H
ATOM   1771  CG  LEU A 698      27.590  41.450  64.680  1.00  0.00           C
ATOM   1772  HG  LEU A 698      28.360  41.840  65.370  1.00  0.00           H
ATOM   1773  CD1 LEU A 698      26.590  40.560  65.470  1.00  0.00           C
ATOM   1774 HD11 LEU A 698      27.160  39.710  65.890  1.00  0.00           H
ATOM   1775 HD12 LEU A 698      25.790  40.110  64.850  1.00  0.00           H
ATOM   1776 HD13 LEU A 698      26.100  41.150  66.280  1.00  0.00           H
ATOM   1777  CD2 LEU A 698      28.230  40.530  63.670  1.00  0.00           C
ATOM   1778 HD21 LEU A 698      27.420  40.100  63.040  1.00  0.00           H
ATOM   1779 HD22 LEU A 698      28.690  39.660  64.170  1.00  0.00           H
ATOM   1780 HD23 LEU A 698      28.980  40.980  62.980  1.00  0.00           H
ATOM   1781  C   LEU A 698      27.190  44.620  62.450  1.00  0.00           C
ATOM   1782  O   LEU A 698      26.760  44.380  61.320  1.00  0.00           O
ATOM   1783  N   TRP A 699      26.950  45.820  63.010  1.00  0.00           N
ATOM   1784  HN  TRP A 699      27.180  46.040  63.950  1.00  0.00           H
ATOM   1785  CA  TRP A 699      26.480  46.990  62.190  1.00  0.00           C
ATOM   1786  HA  TRP A 699      25.550  46.690  61.740  1.00  0.00           H
ATOM   1787  CB  TRP A 699      26.160  48.130  63.120  1.00  0.00           C
ATOM   1788  HB1 TRP A 699      27.010  48.300  63.810  1.00  0.00           H
ATOM   1789  HB2 TRP A 699      25.350  47.810  63.820  1.00  0.00           H
ATOM   1790  CG  TRP A 699      25.940  49.510  62.570  1.00  0.00           C
ATOM   1791  CD1 TRP A 699      26.780  50.590  62.760  1.00  0.00           C
ATOM   1792  HD1 TRP A 699      27.620  50.630  63.440  1.00  0.00           H
ATOM   1793  NE1 TRP A 699      26.110  51.760  62.420  1.00  0.00           N
ATOM   1794  HE1 TRP A 699      26.440  52.660  62.600  1.00  0.00           H
ATOM   1795  CE2 TRP A 699      24.920  51.410  61.860  1.00  0.00           C
ATOM   1796  CD2 TRP A 699      24.740  50.000  61.980  1.00  0.00           C
ATOM   1797  CE3 TRP A 699      23.530  49.440  61.650  1.00  0.00           C
ATOM   1798  HE3 TRP A 699      23.350  48.380  61.670  1.00  0.00           H
ATOM   1799  CZ3 TRP A 699      22.550  50.260  60.990  1.00  0.00           C
ATOM   1800  HZ3 TRP A 699      21.690  49.720  60.630  1.00  0.00           H
ATOM   1801  CZ2 TRP A 699      23.910  52.210  61.300  1.00  0.00           C
ATOM   1802  HZ2 TRP A 699      24.110  53.270  61.250  1.00  0.00           H
ATOM   1803  CH2 TRP A 699      22.720  51.650  60.810  1.00  0.00           C
ATOM   1804  HH2 TRP A 699      22.010  52.390  60.480  1.00  0.00           H
ATOM   1805  C   TRP A 699      27.420  47.300  61.000  1.00  0.00           C
ATOM   1806  O   TRP A 699      26.950  47.560  59.920  1.00  0.00           O
ATOM   1807  N   THR A 700      28.760  47.370  61.210  1.00  0.00           N
ATOM   1808  HN  THR A 700      29.150  47.090  62.090  1.00  0.00           H
ATOM   1809  CA  THR A 700      29.800  47.610  60.220  1.00  0.00           C
ATOM   1810  HA  THR A 700      29.590  48.550  59.740  1.00  0.00           H
ATOM   1811  CB  THR A 700      31.210  47.640  60.880  1.00  0.00           C
ATOM   1812  HB  THR A 700      31.410  46.670  61.380  1.00  0.00           H
ATOM   1813  OG1 THR A 700      31.280  48.410  62.010  1.00  0.00           O
ATOM   1814  HG1 THR A 700      30.670  48.160  62.700  1.00  0.00           H
ATOM   1815  CG2 THR A 700      32.330  48.130  59.900  1.00  0.00           C
ATOM   1816 HG21 THR A 700      31.910  49.040  59.410  1.00  0.00           H
ATOM   1817 HG22 THR A 700      32.550  47.370  59.120  1.00  0.00           H
ATOM   1818 HG23 THR A 700      33.280  48.440  60.380  1.00  0.00           H
ATOM   1819  C   THR A 700      29.860  46.550  59.110  1.00  0.00           C
ATOM   1820  O   THR A 700      29.820  46.940  57.930  1.00  0.00           O
ATOM   1821  N   SER A 701      29.800  45.270  59.500  1.00  0.00           N
ATOM   1822  HN  SER A 701      29.730  45.100  60.480  1.00  0.00           H
ATOM   1823  CA  SER A 701      29.640  44.170  58.540  1.00  0.00           C
ATOM   1824  HA  SER A 701      30.370  44.260  57.740  1.00  0.00           H
ATOM   1825  CB  SER A 701      29.810  42.750  59.270  1.00  0.00           C
ATOM   1826  HB1 SER A 701      28.940  42.770  59.950  1.00  0.00           H
ATOM   1827  HB2 SER A 701      30.760  42.740  59.840  1.00  0.00           H
ATOM   1828  OG  SER A 701      29.690  41.630  58.320  1.00  0.00           O
ATOM   1829  HG1 SER A 701      30.360  41.630  57.640  1.00  0.00           H
ATOM   1830  C   SER A 701      28.280  44.370  57.830  1.00  0.00           C
ATOM   1831  O   SER A 701      28.280  44.270  56.610  1.00  0.00           O
ATOM   1832  N   PHE A 702      27.190  44.740  58.460  1.00  0.00           N
ATOM   1833  HN  PHE A 702      27.170  44.820  59.460  1.00  0.00           H
ATOM   1834  CA  PHE A 702      25.910  45.100  57.770  1.00  0.00           C
ATOM   1835  HA  PHE A 702      25.710  44.190  57.220  1.00  0.00           H
ATOM   1836  CB  PHE A 702      24.680  45.280  58.800  1.00  0.00           C
ATOM   1837  HB1 PHE A 702      24.930  45.700  59.790  1.00  0.00           H
ATOM   1838  HB2 PHE A 702      24.450  44.230  59.060  1.00  0.00           H
ATOM   1839  CG  PHE A 702      23.600  46.130  58.280  1.00  0.00           C
ATOM   1840  CD1 PHE A 702      22.570  45.390  57.690  1.00  0.00           C
ATOM   1841  HD1 PHE A 702      22.800  44.400  57.320  1.00  0.00           H
ATOM   1842  CE1 PHE A 702      21.390  46.000  57.270  1.00  0.00           C
ATOM   1843  HE1 PHE A 702      20.520  45.490  56.880  1.00  0.00           H
ATOM   1844  CZ  PHE A 702      21.260  47.420  57.430  1.00  0.00           C
ATOM   1845  HZ  PHE A 702      20.320  47.930  57.270  1.00  0.00           H
ATOM   1846  CD2 PHE A 702      23.500  47.500  58.480  1.00  0.00           C
ATOM   1847  HD2 PHE A 702      24.300  48.070  58.940  1.00  0.00           H
ATOM   1848  CE2 PHE A 702      22.280  48.120  58.050  1.00  0.00           C
ATOM   1849  HE2 PHE A 702      22.190  49.170  58.270  1.00  0.00           H
ATOM   1850  C   PHE A 702      26.110  46.210  56.760  1.00  0.00           C
ATOM   1851  O   PHE A 702      25.700  46.080  55.600  1.00  0.00           O
ATOM   1852  N   LEU A 703      26.670  47.400  57.140  1.00  0.00           N
ATOM   1853  HN  LEU A 703      26.910  47.560  58.090  1.00  0.00           H
ATOM   1854  CA  LEU A 703      26.940  48.500  56.170  1.00  0.00           C
ATOM   1855  HA  LEU A 703      26.080  48.730  55.560  1.00  0.00           H
ATOM   1856  CB  LEU A 703      27.560  49.720  57.020  1.00  0.00           C
ATOM   1857  HB1 LEU A 703      28.100  50.510  56.460  1.00  0.00           H
ATOM   1858  HB2 LEU A 703      28.320  49.360  57.740  1.00  0.00           H
ATOM   1859  CG  LEU A 703      26.420  50.440  57.740  1.00  0.00           C
ATOM   1860  HG  LEU A 703      25.790  49.730  58.320  1.00  0.00           H
ATOM   1861  CD1 LEU A 703      27.010  51.530  58.780  1.00  0.00           C
ATOM   1862 HD11 LEU A 703      27.350  52.310  58.090  1.00  0.00           H
ATOM   1863 HD12 LEU A 703      27.880  51.040  59.280  1.00  0.00           H
ATOM   1864 HD13 LEU A 703      26.300  51.880  59.550  1.00  0.00           H
ATOM   1865  CD2 LEU A 703      25.420  51.050  56.750  1.00  0.00           C
ATOM   1866 HD21 LEU A 703      24.860  50.280  56.170  1.00  0.00           H
ATOM   1867 HD22 LEU A 703      25.990  51.660  56.020  1.00  0.00           H
ATOM   1868 HD23 LEU A 703      24.590  51.600  57.230  1.00  0.00           H
ATOM   1869  C   LEU A 703      27.850  48.100  54.990  1.00  0.00           C
ATOM   1870  O   LEU A 703      27.640  48.490  53.840  1.00  0.00           O
ATOM   1871  N   CYS A 704      28.930  47.300  55.190  1.00  0.00           N
ATOM   1872  HN  CYS A 704      29.220  47.100  56.130  1.00  0.00           H
ATOM   1873  CA  CYS A 704      29.700  46.800  54.060  1.00  0.00           C
ATOM   1874  HA  CYS A 704      30.220  47.520  53.440  1.00  0.00           H
ATOM   1875  CB  CYS A 704      30.890  46.030  54.590  1.00  0.00           C
ATOM   1876  HB1 CYS A 704      31.410  45.600  53.700  1.00  0.00           H
ATOM   1877  HB2 CYS A 704      30.540  45.190  55.220  1.00  0.00           H
ATOM   1878  SG  CYS A 704      32.110  47.170  55.430  1.00  0.00           S
ATOM   1879  HG1 CYS A 704      31.660  47.070  56.670  1.00  0.00           H
ATOM   1880  C   CYS A 704      28.920  45.940  53.090  1.00  0.00           C
ATOM   1881  O   CYS A 704      28.940  46.200  51.870  1.00  0.00           O
ATOM   1882  N   ILE A 705      28.090  45.060  53.620  1.00  0.00           N
ATOM   1883  HN  ILE A 705      28.000  45.010  54.610  1.00  0.00           H
ATOM   1884  CA  ILE A 705      27.190  44.200  52.920  1.00  0.00           C
ATOM   1885  HA  ILE A 705      27.690  43.670  52.120  1.00  0.00           H
ATOM   1886  CB  ILE A 705      26.700  43.030  53.830  1.00  0.00           C
ATOM   1887  HB  ILE A 705      26.370  43.560  54.760  1.00  0.00           H
ATOM   1888  CG2 ILE A 705      25.370  42.400  53.360  1.00  0.00           C
ATOM   1889 HG21 ILE A 705      25.610  41.980  52.350  1.00  0.00           H
ATOM   1890 HG22 ILE A 705      24.550  43.130  53.200  1.00  0.00           H
ATOM   1891 HG23 ILE A 705      25.040  41.640  54.090  1.00  0.00           H
ATOM   1892  CG1 ILE A 705      27.880  42.010  54.240  1.00  0.00           C
ATOM   1893 HG11 ILE A 705      27.560  41.320  55.050  1.00  0.00           H
ATOM   1894 HG12 ILE A 705      28.650  42.680  54.670  1.00  0.00           H
ATOM   1895  CD  ILE A 705      28.540  41.170  53.130  1.00  0.00           C
ATOM   1896  HD1 ILE A 705      28.630  41.770  52.200  1.00  0.00           H
ATOM   1897  HD2 ILE A 705      27.840  40.350  52.810  1.00  0.00           H
ATOM   1898  HD3 ILE A 705      29.530  40.830  53.520  1.00  0.00           H
ATOM   1899  C   ILE A 705      26.050  44.890  52.170  1.00  0.00           C
ATOM   1900  O   ILE A 705      25.770  44.570  50.980  1.00  0.00           O
ATOM   1901  N   VAL A 706      25.340  45.840  52.810  1.00  0.00           N
ATOM   1902  HN  VAL A 706      25.490  45.970  53.790  1.00  0.00           H
ATOM   1903  CA  VAL A 706      24.510  46.890  52.200  1.00  0.00           C
ATOM   1904  HA  VAL A 706      23.620  46.430  51.800  1.00  0.00           H
ATOM   1905  CB  VAL A 706      24.070  47.850  53.250  1.00  0.00           C
ATOM   1906  HB  VAL A 706      24.950  48.170  53.850  1.00  0.00           H
ATOM   1907  CG1 VAL A 706      23.470  49.160  52.590  1.00  0.00           C
ATOM   1908 HG11 VAL A 706      24.280  49.680  52.020  1.00  0.00           H
ATOM   1909 HG12 VAL A 706      23.110  49.940  53.300  1.00  0.00           H
ATOM   1910 HG13 VAL A 706      22.680  48.850  51.890  1.00  0.00           H
ATOM   1911  CG2 VAL A 706      22.950  47.280  54.220  1.00  0.00           C
ATOM   1912 HG21 VAL A 706      23.360  46.320  54.620  1.00  0.00           H
ATOM   1913 HG22 VAL A 706      21.960  47.130  53.750  1.00  0.00           H
ATOM   1914 HG23 VAL A 706      22.800  48.050  55.000  1.00  0.00           H
ATOM   1915  C   VAL A 706      25.130  47.560  51.000  1.00  0.00           C
ATOM   1916  O   VAL A 706      24.560  47.590  49.930  1.00  0.00           O
ATOM   1917  N   LEU A 707      26.360  48.050  51.090  1.00  0.00           N
ATOM   1918  HN  LEU A 707      26.750  48.070  52.010  1.00  0.00           H
ATOM   1919  CA  LEU A 707      26.970  48.710  50.030  1.00  0.00           C
ATOM   1920  HA  LEU A 707      26.340  49.540  49.770  1.00  0.00           H
ATOM   1921  CB  LEU A 707      28.230  49.380  50.520  1.00  0.00           C
ATOM   1922  HB1 LEU A 707      28.880  49.700  49.680  1.00  0.00           H
ATOM   1923  HB2 LEU A 707      28.810  48.670  51.130  1.00  0.00           H
ATOM   1924  CG  LEU A 707      27.900  50.570  51.440  1.00  0.00           C
ATOM   1925  HG  LEU A 707      27.060  50.260  52.100  1.00  0.00           H
ATOM   1926  CD1 LEU A 707      29.140  50.940  52.240  1.00  0.00           C
ATOM   1927 HD11 LEU A 707      29.520  50.070  52.810  1.00  0.00           H
ATOM   1928 HD12 LEU A 707      28.980  51.740  53.000  1.00  0.00           H
ATOM   1929 HD13 LEU A 707      30.020  51.230  51.610  1.00  0.00           H
ATOM   1930  CD2 LEU A 707      27.510  51.820  50.640  1.00  0.00           C
ATOM   1931 HD21 LEU A 707      27.680  52.710  51.290  1.00  0.00           H
ATOM   1932 HD22 LEU A 707      26.420  51.710  50.450  1.00  0.00           H
ATOM   1933 HD23 LEU A 707      28.090  51.950  49.710  1.00  0.00           H
ATOM   1934  C   LEU A 707      27.220  47.690  48.910  1.00  0.00           C
ATOM   1935  O   LEU A 707      26.960  48.050  47.780  1.00  0.00           O
ATOM   1936  N   VAL A 708      27.610  46.430  49.190  1.00  0.00           N
ATOM   1937  HN  VAL A 708      27.720  46.180  50.150  1.00  0.00           H
ATOM   1938  CA  VAL A 708      27.950  45.320  48.300  1.00  0.00           C
ATOM   1939  HA  VAL A 708      28.660  45.730  47.590  1.00  0.00           H
ATOM   1940  CB  VAL A 708      28.680  44.130  48.950  1.00  0.00           C
ATOM   1941  HB  VAL A 708      28.390  44.010  50.010  1.00  0.00           H
ATOM   1942  CG1 VAL A 708      28.480  42.760  48.380  1.00  0.00           C
ATOM   1943 HG11 VAL A 708      29.020  41.940  48.880  1.00  0.00           H
ATOM   1944 HG12 VAL A 708      28.940  42.660  47.370  1.00  0.00           H
ATOM   1945 HG13 VAL A 708      27.450  42.390  48.190  1.00  0.00           H
ATOM   1946  CG2 VAL A 708      30.170  44.480  48.920  1.00  0.00           C
ATOM   1947 HG21 VAL A 708      30.740  43.600  49.270  1.00  0.00           H
ATOM   1948 HG22 VAL A 708      30.380  45.320  49.610  1.00  0.00           H
ATOM   1949 HG23 VAL A 708      30.620  44.720  47.930  1.00  0.00           H
ATOM   1950  C   VAL A 708      26.700  44.980  47.490  1.00  0.00           C
ATOM   1951  O   VAL A 708      26.620  44.800  46.280  1.00  0.00           O
ATOM   1952  N   ALA A 709      25.530  44.960  48.140  1.00  0.00           N
ATOM   1953  HN  ALA A 709      25.630  45.160  49.100  1.00  0.00           H
ATOM   1954  CA  ALA A 709      24.260  44.680  47.530  1.00  0.00           C
ATOM   1955  HA  ALA A 709      24.320  43.730  47.030  1.00  0.00           H
ATOM   1956  CB  ALA A 709      23.080  44.640  48.570  1.00  0.00           C
ATOM   1957  HB1 ALA A 709      22.120  44.320  48.120  1.00  0.00           H
ATOM   1958  HB2 ALA A 709      22.950  45.640  49.040  1.00  0.00           H
ATOM   1959  HB3 ALA A 709      23.340  43.850  49.300  1.00  0.00           H
ATOM   1960  C   ALA A 709      23.730  45.640  46.500  1.00  0.00           C
ATOM   1961  O   ALA A 709      22.820  45.320  45.680  1.00  0.00           O
ATOM   1962  N   THR A 710      24.240  46.880  46.620  1.00  0.00           N
ATOM   1963  HN  THR A 710      24.950  47.010  47.310  1.00  0.00           H
ATOM   1964  CA  THR A 710      23.830  48.000  45.880  1.00  0.00           C
ATOM   1965  HA  THR A 710      23.090  47.570  45.230  1.00  0.00           H
ATOM   1966  CB  THR A 710      23.360  49.140  46.800  1.00  0.00           C
ATOM   1967  HB  THR A 710      23.150  49.960  46.080  1.00  0.00           H
ATOM   1968  OG1 THR A 710      24.380  49.650  47.670  1.00  0.00           O
ATOM   1969  HG1 THR A 710      24.620  48.950  48.280  1.00  0.00           H
ATOM   1970  CG2 THR A 710      22.140  48.750  47.620  1.00  0.00           C
ATOM   1971 HG21 THR A 710      22.460  48.130  48.480  1.00  0.00           H
ATOM   1972 HG22 THR A 710      21.380  48.310  46.940  1.00  0.00           H
ATOM   1973 HG23 THR A 710      21.830  49.670  48.140  1.00  0.00           H
ATOM   1974  C   THR A 710      25.050  48.440  44.970  1.00  0.00           C
ATOM   1975  O   THR A 710      24.920  49.390  44.190  1.00  0.00           O
ATOM   1976  N   ASP A 711      26.060  47.620  44.910  1.00  0.00           N
ATOM   1977  HN  ASP A 711      25.920  46.840  45.520  1.00  0.00           H
ATOM   1978  CA  ASP A 711      27.290  47.710  44.170  1.00  0.00           C
ATOM   1979  HA  ASP A 711      27.910  47.190  44.900  1.00  0.00           H
ATOM   1980  CB  ASP A 711      27.340  46.790  42.950  1.00  0.00           C
ATOM   1981  HB1 ASP A 711      26.410  46.950  42.370  1.00  0.00           H
ATOM   1982  HB2 ASP A 711      27.270  45.780  43.430  1.00  0.00           H
ATOM   1983  CG  ASP A 711      28.610  46.840  42.040  1.00  0.00           C
ATOM   1984  OD1 ASP A 711      28.550  46.400  40.880  1.00  0.00           O
ATOM   1985  OD2 ASP A 711      29.710  47.150  42.610  1.00  0.00           O
ATOM   1986  C   ASP A 711      27.940  49.130  44.170  1.00  0.00           C
ATOM   1987  O   ASP A 711      28.290  49.710  43.100  1.00  0.00           O
ATOM   1988  N   ALA A 712      28.220  49.760  45.340  1.00  0.00           N
ATOM   1989  HN  ALA A 712      27.910  49.300  46.150  1.00  0.00           H
ATOM   1990  CA  ALA A 712      28.900  51.060  45.500  1.00  0.00           C
ATOM   1991  HA  ALA A 712      28.360  51.810  44.930  1.00  0.00           H
ATOM   1992  CB  ALA A 712      28.920  51.380  47.080  1.00  0.00           C
ATOM   1993  HB1 ALA A 712      29.330  50.570  47.720  1.00  0.00           H
ATOM   1994  HB2 ALA A 712      27.860  51.460  47.410  1.00  0.00           H
ATOM   1995  HB3 ALA A 712      29.350  52.360  47.340  1.00  0.00           H
ATOM   1996  C   ALA A 712      30.240  51.010  44.950  1.00  0.00           C
ATOM   1997  O   ALA A 712      30.680  51.950  44.310  1.00  0.00           O
ATOM   1998  N   SER A 713      31.020  49.970  45.160  1.00  0.00           N
ATOM   1999  HN  SER A 713      30.670  49.160  45.600  1.00  0.00           H
ATOM   2000  CA  SER A 713      32.360  49.860  44.570  1.00  0.00           C
ATOM   2001  HA  SER A 713      32.960  50.520  45.160  1.00  0.00           H
ATOM   2002  CB  SER A 713      33.060  48.490  44.770  1.00  0.00           C
ATOM   2003  HB1 SER A 713      34.160  48.680  44.730  1.00  0.00           H
ATOM   2004  HB2 SER A 713      32.830  47.700  44.030  1.00  0.00           H
ATOM   2005  OG  SER A 713      32.790  48.100  46.140  1.00  0.00           O
ATOM   2006  HG1 SER A 713      31.940  47.680  46.130  1.00  0.00           H
ATOM   2007  C   SER A 713      32.430  50.090  43.070  1.00  0.00           C
ATOM   2008  O   SER A 713      33.390  50.780  42.640  1.00  0.00           O
ATOM   2009  N   SER A 714      31.540  49.610  42.230  1.00  0.00           N
ATOM   2010  HN  SER A 714      30.910  48.910  42.560  1.00  0.00           H
ATOM   2011  CA  SER A 714      31.650  49.710  40.770  1.00  0.00           C
ATOM   2012  HA  SER A 714      32.670  49.810  40.390  1.00  0.00           H
ATOM   2013  CB  SER A 714      30.990  48.570  39.980  1.00  0.00           C
ATOM   2014  HB1 SER A 714      31.140  48.700  38.890  1.00  0.00           H
ATOM   2015  HB2 SER A 714      29.900  48.520  40.150  1.00  0.00           H
ATOM   2016  OG  SER A 714      31.390  47.260  40.390  1.00  0.00           O
ATOM   2017  HG1 SER A 714      30.720  46.990  41.020  1.00  0.00           H
ATOM   2018  C   SER A 714      30.920  50.990  40.350  1.00  0.00           C
ATOM   2019  O   SER A 714      30.780  51.250  39.170  1.00  0.00           O
ATOM   2020  N   LEU A 715      30.370  51.870  41.300  1.00  0.00           N
ATOM   2021  HN  LEU A 715      30.490  51.620  42.260  1.00  0.00           H
ATOM   2022  CA  LEU A 715      29.600  53.010  40.820  1.00  0.00           C
ATOM   2023  HA  LEU A 715      29.510  53.020  39.730  1.00  0.00           H
ATOM   2024  CB  LEU A 715      28.230  53.030  41.500  1.00  0.00           C
ATOM   2025  HB1 LEU A 715      28.380  53.140  42.600  1.00  0.00           H
ATOM   2026  HB2 LEU A 715      27.760  52.060  41.280  1.00  0.00           H
ATOM   2027  CG  LEU A 715      27.310  54.170  41.070  1.00  0.00           C
ATOM   2028  HG  LEU A 715      27.840  55.050  41.500  1.00  0.00           H
ATOM   2029  CD1 LEU A 715      27.110  54.310  39.540  1.00  0.00           C
ATOM   2030 HD11 LEU A 715      26.350  55.090  39.340  1.00  0.00           H
ATOM   2031 HD12 LEU A 715      26.750  53.340  39.130  1.00  0.00           H
ATOM   2032 HD13 LEU A 715      28.030  54.720  39.060  1.00  0.00           H
ATOM   2033  CD2 LEU A 715      25.950  54.120  41.750  1.00  0.00           C
ATOM   2034 HD21 LEU A 715      26.170  54.070  42.840  1.00  0.00           H
ATOM   2035 HD22 LEU A 715      25.350  53.240  41.430  1.00  0.00           H
ATOM   2036 HD23 LEU A 715      25.360  55.040  41.580  1.00  0.00           H
ATOM   2037  C   LEU A 715      30.450  54.250  41.220  1.00  0.00           C
ATOM   2038  O   LEU A 715      30.350  55.300  40.540  1.00  0.00           O
ATOM   2039  N   VAL A 716      31.400  54.170  42.150  1.00  0.00           N
ATOM   2040  HN  VAL A 716      31.580  53.260  42.520  1.00  0.00           H
ATOM   2041  CA  VAL A 716      32.230  55.300  42.510  1.00  0.00           C
ATOM   2042  HA  VAL A 716      31.570  56.140  42.520  1.00  0.00           H
ATOM   2043  CB  VAL A 716      32.780  55.150  43.980  1.00  0.00           C
ATOM   2044  HB  VAL A 716      33.180  54.130  44.150  1.00  0.00           H
ATOM   2045  CG1 VAL A 716      33.960  56.130  44.260  1.00  0.00           C
ATOM   2046 HG11 VAL A 716      33.760  57.220  44.270  1.00  0.00           H
ATOM   2047 HG12 VAL A 716      34.920  55.900  43.740  1.00  0.00           H
ATOM   2048 HG13 VAL A 716      34.350  55.830  45.260  1.00  0.00           H
ATOM   2049  CG2 VAL A 716      31.540  55.390  44.930  1.00  0.00           C
ATOM   2050 HG21 VAL A 716      31.290  56.470  44.950  1.00  0.00           H
ATOM   2051 HG22 VAL A 716      31.920  54.890  45.850  1.00  0.00           H
ATOM   2052 HG23 VAL A 716      30.620  54.930  44.520  1.00  0.00           H
ATOM   2053  C   VAL A 716      33.290  55.740  41.500  1.00  0.00           C
ATOM   2054  O   VAL A 716      33.850  54.900  40.810  1.00  0.00           O
ATOM   2055  N   CYS A 717      33.540  57.090  41.410  1.00  0.00           N
ATOM   2056  HN  CYS A 717      33.040  57.780  41.930  1.00  0.00           H
ATOM   2057  CA  CYS A 717      34.510  57.740  40.530  1.00  0.00           C
ATOM   2058  HA  CYS A 717      34.190  57.390  39.560  1.00  0.00           H
ATOM   2059  CB  CYS A 717      34.210  59.300  40.610  1.00  0.00           C
ATOM   2060  HB1 CYS A 717      34.360  59.660  41.650  1.00  0.00           H
ATOM   2061  HB2 CYS A 717      33.110  59.380  40.490  1.00  0.00           H
ATOM   2062  SG  CYS A 717      35.130  60.330  39.410  1.00  0.00           S
ATOM   2063  HG1 CYS A 717      35.310  59.310  38.580  1.00  0.00           H
ATOM   2064  C   CYS A 717      35.930  57.540  40.810  1.00  0.00           C
ATOM   2065  O   CYS A 717      36.360  57.570  41.910  1.00  0.00           O
ATOM   2066  N   TYR A 718      36.740  57.520  39.760  1.00  0.00           N
ATOM   2067  HN  TYR A 718      36.340  57.470  38.850  1.00  0.00           H
ATOM   2068  CA  TYR A 718      38.140  57.680  39.900  1.00  0.00           C
ATOM   2069  HA  TYR A 718      38.420  56.950  40.640  1.00  0.00           H
ATOM   2070  CB  TYR A 718      38.840  57.230  38.640  1.00  0.00           C
ATOM   2071  HB1 TYR A 718      38.340  57.830  37.840  1.00  0.00           H
ATOM   2072  HB2 TYR A 718      38.620  56.150  38.490  1.00  0.00           H
ATOM   2073  CG  TYR A 718      40.340  57.440  38.730  1.00  0.00           C
ATOM   2074  CD1 TYR A 718      41.160  56.790  39.580  1.00  0.00           C
ATOM   2075  HD1 TYR A 718      40.760  56.080  40.290  1.00  0.00           H
ATOM   2076  CE1 TYR A 718      42.520  56.750  39.390  1.00  0.00           C
ATOM   2077  HE1 TYR A 718      43.140  56.070  39.950  1.00  0.00           H
ATOM   2078  CZ  TYR A 718      43.150  57.680  38.530  1.00  0.00           C
ATOM   2079  OH  TYR A 718      44.560  57.750  38.460  1.00  0.00           O
ATOM   2080  HH  TYR A 718      44.910  57.010  38.960  1.00  0.00           H
ATOM   2081  CD2 TYR A 718      40.950  58.330  37.850  1.00  0.00           C
ATOM   2082  HD2 TYR A 718      40.350  58.870  37.120  1.00  0.00           H
ATOM   2083  CE2 TYR A 718      42.320  58.590  37.860  1.00  0.00           C
ATOM   2084  HE2 TYR A 718      42.730  59.260  37.110  1.00  0.00           H
ATOM   2085  C   TYR A 718      38.690  58.960  40.570  1.00  0.00           C
ATOM   2086  O   TYR A 718      38.400  60.060  40.110  1.00  0.00           O
ATOM   2087  N   ILE A 719      39.400  58.850  41.710  1.00  0.00           N
ATOM   2088  HN  ILE A 719      39.730  58.020  42.180  1.00  0.00           H
ATOM   2089  CA  ILE A 719      39.920  59.970  42.530  1.00  0.00           C
ATOM   2090  HA  ILE A 719      39.070  60.530  42.890  1.00  0.00           H
ATOM   2091  CB  ILE A 719      40.470  59.370  43.880  1.00  0.00           C
ATOM   2092  HB  ILE A 719      40.920  60.170  44.520  1.00  0.00           H
ATOM   2093  CG2 ILE A 719      39.170  58.850  44.650  1.00  0.00           C
ATOM   2094 HG21 ILE A 719      38.450  59.670  44.850  1.00  0.00           H
ATOM   2095 HG22 ILE A 719      39.470  58.520  45.660  1.00  0.00           H
ATOM   2096 HG23 ILE A 719      38.730  57.990  44.100  1.00  0.00           H
ATOM   2097  CG1 ILE A 719      41.460  58.140  43.730  1.00  0.00           C
ATOM   2098 HG11 ILE A 719      40.840  57.320  43.310  1.00  0.00           H
ATOM   2099 HG12 ILE A 719      41.740  57.910  44.780  1.00  0.00           H
ATOM   2100  CD  ILE A 719      42.750  58.320  42.930  1.00  0.00           C
ATOM   2101  HD1 ILE A 719      43.450  57.510  43.230  1.00  0.00           H
ATOM   2102  HD2 ILE A 719      43.260  59.260  43.250  1.00  0.00           H
ATOM   2103  HD3 ILE A 719      42.720  58.250  41.820  1.00  0.00           H
ATOM   2104  C   ILE A 719      40.850  60.910  41.850  1.00  0.00           C
ATOM   2105  O   ILE A 719      41.100  62.010  42.380  1.00  0.00           O
ATOM   2106  N   THR A 720      41.430  60.550  40.670  1.00  0.00           N
ATOM   2107  HN  THR A 720      41.150  59.710  40.210  1.00  0.00           H
ATOM   2108  CA  THR A 720      42.230  61.360  39.760  1.00  0.00           C
ATOM   2109  HA  THR A 720      41.990  61.060  38.750  1.00  0.00           H
ATOM   2110  CB  THR A 720      42.180  62.870  39.690  1.00  0.00           C
ATOM   2111  HB  THR A 720      42.850  63.240  38.890  1.00  0.00           H
ATOM   2112  OG1 THR A 720      42.540  63.560  40.900  1.00  0.00           O
ATOM   2113  HG1 THR A 720      41.820  63.350  41.480  1.00  0.00           H
ATOM   2114  CG2 THR A 720      40.760  63.290  39.340  1.00  0.00           C
ATOM   2115 HG21 THR A 720      40.580  64.390  39.460  1.00  0.00           H
ATOM   2116 HG22 THR A 720      39.990  62.800  39.980  1.00  0.00           H
ATOM   2117 HG23 THR A 720      40.550  62.960  38.310  1.00  0.00           H
ATOM   2118  C   THR A 720      43.650  60.930  39.920  1.00  0.00           C
ATOM   2119  O   THR A 720      44.060  60.450  41.020  1.00  0.00           O
ATOM   2120  N   ARG A 721      44.400  60.980  38.730  1.00  0.00           N
ATOM   2121  HN  ARG A 721      43.940  61.270  37.890  1.00  0.00           H
ATOM   2122  CA  ARG A 721      45.820  60.670  38.730  1.00  0.00           C
ATOM   2123  HA  ARG A 721      45.900  59.650  39.080  1.00  0.00           H
ATOM   2124  CB  ARG A 721      46.270  60.800  37.260  1.00  0.00           C
ATOM   2125  HB1 ARG A 721      46.120  61.870  37.000  1.00  0.00           H
ATOM   2126  HB2 ARG A 721      45.510  60.230  36.680  1.00  0.00           H
ATOM   2127  CG  ARG A 721      47.710  60.480  36.890  1.00  0.00           C
ATOM   2128  HG1 ARG A 721      48.300  61.270  37.390  1.00  0.00           H
ATOM   2129  HG2 ARG A 721      47.840  60.580  35.790  1.00  0.00           H
ATOM   2130  CD  ARG A 721      48.300  59.190  37.390  1.00  0.00           C
ATOM   2131  HD1 ARG A 721      47.750  58.260  37.130  1.00  0.00           H
ATOM   2132  HD2 ARG A 721      48.290  59.080  38.500  1.00  0.00           H
ATOM   2133  NE  ARG A 721      49.790  59.110  36.980  1.00  0.00           N
ATOM   2134  HE  ARG A 721      50.370  59.910  36.810  1.00  0.00           H
ATOM   2135  CZ  ARG A 721      50.400  57.970  36.850  1.00  0.00           C
ATOM   2136  NH1 ARG A 721      50.000  56.810  37.280  1.00  0.00           N
ATOM   2137 HH11 ARG A 721      49.310  56.690  38.000  1.00  0.00           H
ATOM   2138 HH12 ARG A 721      50.580  56.020  37.060  1.00  0.00           H
ATOM   2139  NH2 ARG A 721      51.490  57.950  36.080  1.00  0.00           N
ATOM   2140 HH21 ARG A 721      51.790  58.830  35.710  1.00  0.00           H
ATOM   2141 HH22 ARG A 721      51.910  57.050  36.000  1.00  0.00           H
ATOM   2142  C   ARG A 721      46.730  61.490  39.710  1.00  0.00           C
ATOM   2143  O   ARG A 721      47.570  60.920  40.360  1.00  0.00           O
ATOM   2144  N   PHE A 722      46.570  62.860  39.680  1.00  0.00           N
ATOM   2145  HN  PHE A 722      46.090  63.370  38.970  1.00  0.00           H
ATOM   2146  CA  PHE A 722      47.330  63.690  40.620  1.00  0.00           C
ATOM   2147  HA  PHE A 722      48.350  63.440  40.390  1.00  0.00           H
ATOM   2148  CB  PHE A 722      47.050  65.200  40.290  1.00  0.00           C
ATOM   2149  HB1 PHE A 722      45.950  65.300  40.260  1.00  0.00           H
ATOM   2150  HB2 PHE A 722      47.530  65.550  39.350  1.00  0.00           H
ATOM   2151  CG  PHE A 722      47.540  66.140  41.340  1.00  0.00           C
ATOM   2152  CD1 PHE A 722      48.850  66.310  41.630  1.00  0.00           C
ATOM   2153  HD1 PHE A 722      49.550  65.660  41.150  1.00  0.00           H
ATOM   2154  CE1 PHE A 722      49.330  67.140  42.630  1.00  0.00           C
ATOM   2155  HE1 PHE A 722      50.330  67.220  43.010  1.00  0.00           H
ATOM   2156  CZ  PHE A 722      48.350  67.940  43.310  1.00  0.00           C
ATOM   2157  HZ  PHE A 722      48.570  68.510  44.200  1.00  0.00           H
ATOM   2158  CD2 PHE A 722      46.580  66.960  41.960  1.00  0.00           C
ATOM   2159  HD2 PHE A 722      45.550  66.900  41.630  1.00  0.00           H
ATOM   2160  CE2 PHE A 722      46.990  67.850  42.970  1.00  0.00           C
ATOM   2161  HE2 PHE A 722      46.350  68.550  43.480  1.00  0.00           H
ATOM   2162  C   PHE A 722      47.100  63.350  42.090  1.00  0.00           C
ATOM   2163  O   PHE A 722      48.100  63.240  42.860  1.00  0.00           O
ATOM   2164  N   THR A 723      45.800  62.950  42.490  1.00  0.00           N
ATOM   2165  HN  THR A 723      45.070  63.090  41.820  1.00  0.00           H
ATOM   2166  CA  THR A 723      45.470  62.410  43.860  1.00  0.00           C
ATOM   2167  HA  THR A 723      45.840  63.020  44.670  1.00  0.00           H
ATOM   2168  CB  THR A 723      43.920  62.240  43.950  1.00  0.00           C
ATOM   2169  HB  THR A 723      43.520  61.570  43.150  1.00  0.00           H
ATOM   2170  OG1 THR A 723      43.410  63.560  44.010  1.00  0.00           O
ATOM   2171  HG1 THR A 723      42.530  63.540  43.620  1.00  0.00           H
ATOM   2172  CG2 THR A 723      43.400  61.570  45.280  1.00  0.00           C
ATOM   2173 HG21 THR A 723      43.750  60.510  45.260  1.00  0.00           H
ATOM   2174 HG22 THR A 723      42.290  61.670  45.310  1.00  0.00           H
ATOM   2175 HG23 THR A 723      43.830  62.020  46.200  1.00  0.00           H
ATOM   2176  C   THR A 723      46.150  61.080  44.150  1.00  0.00           C
ATOM   2177  O   THR A 723      46.700  60.840  45.220  1.00  0.00           O
ATOM   2178  N   GLU A 724      46.090  60.180  43.130  1.00  0.00           N
ATOM   2179  HN  GLU A 724      45.560  60.390  42.310  1.00  0.00           H
ATOM   2180  CA  GLU A 724      46.690  58.880  43.200  1.00  0.00           C
ATOM   2181  HA  GLU A 724      46.300  58.470  44.120  1.00  0.00           H
ATOM   2182  CB  GLU A 724      46.230  58.190  41.840  1.00  0.00           C
ATOM   2183  HB1 GLU A 724      46.570  58.800  40.990  1.00  0.00           H
ATOM   2184  HB2 GLU A 724      45.110  58.240  41.890  1.00  0.00           H
ATOM   2185  CG  GLU A 724      46.800  56.790  41.610  1.00  0.00           C
ATOM   2186  HG1 GLU A 724      46.020  56.160  42.080  1.00  0.00           H
ATOM   2187  HG2 GLU A 724      47.770  56.480  42.050  1.00  0.00           H
ATOM   2188  CD  GLU A 724      46.900  56.350  40.120  1.00  0.00           C
ATOM   2189  OE1 GLU A 724      47.990  56.560  39.530  1.00  0.00           O
ATOM   2190  OE2 GLU A 724      45.890  55.790  39.550  1.00  0.00           O
ATOM   2191  C   GLU A 724      48.230  58.900  43.310  1.00  0.00           C
ATOM   2192  O   GLU A 724      48.770  58.100  44.040  1.00  0.00           O
ATOM   2193  N   GLU A 725      49.060  59.890  42.640  1.00  0.00           N
ATOM   2194  HN  GLU A 725      48.680  60.470  41.930  1.00  0.00           H
ATOM   2195  CA  GLU A 725      50.440  60.140  42.940  1.00  0.00           C
ATOM   2196  HA  GLU A 725      50.970  59.190  42.980  1.00  0.00           H
ATOM   2197  CB  GLU A 725      51.220  60.810  41.770  1.00  0.00           C
ATOM   2198  HB1 GLU A 725      52.200  61.270  42.010  1.00  0.00           H
ATOM   2199  HB2 GLU A 725      50.590  61.680  41.490  1.00  0.00           H
ATOM   2200  CG  GLU A 725      51.360  59.810  40.590  1.00  0.00           C
ATOM   2201  HG1 GLU A 725      50.360  59.540  40.190  1.00  0.00           H
ATOM   2202  HG2 GLU A 725      51.890  58.890  40.890  1.00  0.00           H
ATOM   2203  CD  GLU A 725      52.140  60.500  39.470  1.00  0.00           C
ATOM   2204  OE1 GLU A 725      51.550  60.920  38.460  1.00  0.00           O
ATOM   2205  OE2 GLU A 725      53.380  60.720  39.660  1.00  0.00           O
ATOM   2206  C   GLU A 725      50.730  60.790  44.260  1.00  0.00           C
ATOM   2207  O   GLU A 725      51.630  60.320  45.000  1.00  0.00           O
ATOM   2208  N   ALA A 726      50.050  61.920  44.490  1.00  0.00           N
ATOM   2209  HN  ALA A 726      49.350  62.260  43.870  1.00  0.00           H
ATOM   2210  CA  ALA A 726      50.330  62.670  45.700  1.00  0.00           C
ATOM   2211  HA  ALA A 726      51.390  62.830  45.740  1.00  0.00           H
ATOM   2212  CB  ALA A 726      49.620  64.020  45.630  1.00  0.00           C
ATOM   2213  HB1 ALA A 726      48.530  63.850  45.510  1.00  0.00           H
ATOM   2214  HB2 ALA A 726      50.030  64.630  44.800  1.00  0.00           H
ATOM   2215  HB3 ALA A 726      49.700  64.650  46.530  1.00  0.00           H
ATOM   2216  C   ALA A 726      49.950  62.110  47.000  1.00  0.00           C
ATOM   2217  O   ALA A 726      50.720  62.330  47.940  1.00  0.00           O
ATOM   2218  N   PHE A 727      48.790  61.460  47.210  1.00  0.00           N
ATOM   2219  HN  PHE A 727      48.060  61.370  46.550  1.00  0.00           H
ATOM   2220  CA  PHE A 727      48.460  60.800  48.500  1.00  0.00           C
ATOM   2221  HA  PHE A 727      48.700  61.540  49.250  1.00  0.00           H
ATOM   2222  CB  PHE A 727      46.960  60.390  48.550  1.00  0.00           C
ATOM   2223  HB1 PHE A 727      46.620  59.850  47.640  1.00  0.00           H
ATOM   2224  HB2 PHE A 727      46.300  61.280  48.540  1.00  0.00           H
ATOM   2225  CG  PHE A 727      46.590  59.530  49.710  1.00  0.00           C
ATOM   2226  CD1 PHE A 727      46.580  58.140  49.730  1.00  0.00           C
ATOM   2227  HD1 PHE A 727      46.910  57.560  48.880  1.00  0.00           H
ATOM   2228  CE1 PHE A 727      46.410  57.380  50.910  1.00  0.00           C
ATOM   2229  HE1 PHE A 727      46.410  56.310  50.750  1.00  0.00           H
ATOM   2230  CZ  PHE A 727      46.150  58.030  52.070  1.00  0.00           C
ATOM   2231  HZ  PHE A 727      45.900  57.400  52.900  1.00  0.00           H
ATOM   2232  CD2 PHE A 727      46.300  60.170  50.930  1.00  0.00           C
ATOM   2233  HD2 PHE A 727      46.490  61.220  51.030  1.00  0.00           H
ATOM   2234  CE2 PHE A 727      46.060  59.470  52.120  1.00  0.00           C
ATOM   2235  HE2 PHE A 727      45.610  60.000  52.930  1.00  0.00           H
ATOM   2236  C   PHE A 727      49.450  59.610  48.680  1.00  0.00           C
ATOM   2237  O   PHE A 727      49.960  59.270  49.720  1.00  0.00           O
ATOM   2238  N   ALA A 728      49.810  58.870  47.560  1.00  0.00           N
ATOM   2239  HN  ALA A 728      49.360  59.000  46.680  1.00  0.00           H
ATOM   2240  CA  ALA A 728      50.810  57.850  47.620  1.00  0.00           C
ATOM   2241  HA  ALA A 728      50.570  57.010  48.260  1.00  0.00           H
ATOM   2242  CB  ALA A 728      50.890  57.230  46.240  1.00  0.00           C
ATOM   2243  HB1 ALA A 728      51.600  56.380  46.250  1.00  0.00           H
ATOM   2244  HB2 ALA A 728      51.170  57.980  45.460  1.00  0.00           H
ATOM   2245  HB3 ALA A 728      49.930  56.730  45.990  1.00  0.00           H
ATOM   2246  C   ALA A 728      52.200  58.340  48.090  1.00  0.00           C
ATOM   2247  O   ALA A 728      52.870  57.770  48.960  1.00  0.00           O
ATOM   2248  N   ALA A 729      52.580  59.560  47.600  1.00  0.00           N
ATOM   2249  HN  ALA A 729      52.090  60.030  46.880  1.00  0.00           H
ATOM   2250  CA  ALA A 729      53.780  60.160  48.160  1.00  0.00           C
ATOM   2251  HA  ALA A 729      54.550  59.410  48.190  1.00  0.00           H
ATOM   2252  CB  ALA A 729      54.070  61.400  47.250  1.00  0.00           C
ATOM   2253  HB1 ALA A 729      53.840  61.030  46.230  1.00  0.00           H
ATOM   2254  HB2 ALA A 729      55.110  61.800  47.300  1.00  0.00           H
ATOM   2255  HB3 ALA A 729      53.360  62.210  47.500  1.00  0.00           H
ATOM   2256  C   ALA A 729      53.570  60.630  49.530  1.00  0.00           C
ATOM   2257  O   ALA A 729      54.490  60.420  50.300  1.00  0.00           O
ATOM   2258  N   LEU A 730      52.440  61.150  49.930  1.00  0.00           N
ATOM   2259  HN  LEU A 730      51.640  61.220  49.340  1.00  0.00           H
ATOM   2260  CA  LEU A 730      52.160  61.590  51.310  1.00  0.00           C
ATOM   2261  HA  LEU A 730      52.960  62.240  51.580  1.00  0.00           H
ATOM   2262  CB  LEU A 730      50.750  62.220  51.250  1.00  0.00           C
ATOM   2263  HB1 LEU A 730      50.060  61.480  50.820  1.00  0.00           H
ATOM   2264  HB2 LEU A 730      50.810  63.040  50.500  1.00  0.00           H
ATOM   2265  CG  LEU A 730      50.070  62.700  52.530  1.00  0.00           C
ATOM   2266  HG  LEU A 730      50.220  61.970  53.350  1.00  0.00           H
ATOM   2267  CD1 LEU A 730      50.800  63.900  53.150  1.00  0.00           C
ATOM   2268 HD11 LEU A 730      51.050  64.660  52.380  1.00  0.00           H
ATOM   2269 HD12 LEU A 730      51.820  63.640  53.480  1.00  0.00           H
ATOM   2270 HD13 LEU A 730      50.220  64.410  53.950  1.00  0.00           H
ATOM   2271  CD2 LEU A 730      48.630  62.990  52.350  1.00  0.00           C
ATOM   2272 HD21 LEU A 730      48.130  63.370  53.270  1.00  0.00           H
ATOM   2273 HD22 LEU A 730      48.020  62.070  52.130  1.00  0.00           H
ATOM   2274 HD23 LEU A 730      48.380  63.710  51.540  1.00  0.00           H
ATOM   2275  C   LEU A 730      52.160  60.490  52.370  1.00  0.00           C
ATOM   2276  O   LEU A 730      52.770  60.580  53.410  1.00  0.00           O
ATOM   2277  N   ILE A 731      51.530  59.370  52.080  1.00  0.00           N
ATOM   2278  HN  ILE A 731      50.930  59.370  51.280  1.00  0.00           H
ATOM   2279  CA  ILE A 731      51.340  58.220  53.010  1.00  0.00           C
ATOM   2280  HA  ILE A 731      51.000  58.600  53.960  1.00  0.00           H
ATOM   2281  CB  ILE A 731      50.280  57.150  52.630  1.00  0.00           C
ATOM   2282  HB  ILE A 731      49.370  57.730  52.360  1.00  0.00           H
ATOM   2283  CG2 ILE A 731      50.620  56.200  51.420  1.00  0.00           C
ATOM   2284 HG21 ILE A 731      51.070  56.730  50.560  1.00  0.00           H
ATOM   2285 HG22 ILE A 731      49.660  55.710  51.150  1.00  0.00           H
ATOM   2286 HG23 ILE A 731      51.240  55.350  51.770  1.00  0.00           H
ATOM   2287  CG1 ILE A 731      49.840  56.280  53.880  1.00  0.00           C
ATOM   2288 HG11 ILE A 731      50.020  56.930  54.760  1.00  0.00           H
ATOM   2289 HG12 ILE A 731      50.560  55.450  54.090  1.00  0.00           H
ATOM   2290  CD  ILE A 731      48.390  55.780  53.840  1.00  0.00           C
ATOM   2291  HD1 ILE A 731      47.680  56.640  53.850  1.00  0.00           H
ATOM   2292  HD2 ILE A 731      48.090  55.270  54.780  1.00  0.00           H
ATOM   2293  HD3 ILE A 731      48.230  55.030  53.040  1.00  0.00           H
ATOM   2294  C   ILE A 731      52.670  57.600  53.270  1.00  0.00           C
ATOM   2295  O   ILE A 731      52.910  57.160  54.370  1.00  0.00           O
ATOM   2296  N   CYS A 732      53.610  57.640  52.230  1.00  0.00           N
ATOM   2297  HN  CYS A 732      53.360  57.940  51.310  1.00  0.00           H
ATOM   2298  CA  CYS A 732      54.900  57.140  52.450  1.00  0.00           C
ATOM   2299  HA  CYS A 732      54.790  56.270  53.090  1.00  0.00           H
ATOM   2300  CB  CYS A 732      55.510  56.810  51.120  1.00  0.00           C
ATOM   2301  HB1 CYS A 732      56.490  56.340  51.320  1.00  0.00           H
ATOM   2302  HB2 CYS A 732      55.740  57.600  50.370  1.00  0.00           H
ATOM   2303  SG  CYS A 732      54.570  55.480  50.200  1.00  0.00           S
ATOM   2304  HG1 CYS A 732      53.510  56.200  49.830  1.00  0.00           H
ATOM   2305  C   CYS A 732      55.800  58.050  53.250  1.00  0.00           C
ATOM   2306  O   CYS A 732      56.580  57.630  54.070  1.00  0.00           O
ATOM   2307  N   ILE A 733      55.730  59.370  53.070  1.00  0.00           N
ATOM   2308  HN  ILE A 733      55.080  59.810  52.450  1.00  0.00           H
ATOM   2309  CA  ILE A 733      56.360  60.370  53.990  1.00  0.00           C
ATOM   2310  HA  ILE A 733      57.400  60.090  54.010  1.00  0.00           H
ATOM   2311  CB  ILE A 733      56.390  61.810  53.390  1.00  0.00           C
ATOM   2312  HB  ILE A 733      55.360  62.180  53.180  1.00  0.00           H
ATOM   2313  CG2 ILE A 733      57.100  62.840  54.310  1.00  0.00           C
ATOM   2314 HG21 ILE A 733      56.450  63.130  55.160  1.00  0.00           H
ATOM   2315 HG22 ILE A 733      57.260  63.840  53.860  1.00  0.00           H
ATOM   2316 HG23 ILE A 733      58.080  62.570  54.760  1.00  0.00           H
ATOM   2317  CG1 ILE A 733      57.060  61.780  51.970  1.00  0.00           C
ATOM   2318 HG11 ILE A 733      56.600  62.630  51.430  1.00  0.00           H
ATOM   2319 HG12 ILE A 733      56.630  60.930  51.410  1.00  0.00           H
ATOM   2320  CD  ILE A 733      58.570  61.620  51.850  1.00  0.00           C
ATOM   2321  HD1 ILE A 733      58.700  61.310  50.780  1.00  0.00           H
ATOM   2322  HD2 ILE A 733      58.960  60.870  52.560  1.00  0.00           H
ATOM   2323  HD3 ILE A 733      59.130  62.580  51.870  1.00  0.00           H
ATOM   2324  C   ILE A 733      55.830  60.250  55.400  1.00  0.00           C
ATOM   2325  O   ILE A 733      56.660  60.190  56.310  1.00  0.00           O
ATOM   2326  N   ILE A 734      54.490  60.100  55.590  1.00  0.00           N
ATOM   2327  HN  ILE A 734      53.870  60.100  54.800  1.00  0.00           H
ATOM   2328  CA  ILE A 734      53.810  59.970  56.880  1.00  0.00           C
ATOM   2329  HA  ILE A 734      54.090  60.860  57.430  1.00  0.00           H
ATOM   2330  CB  ILE A 734      52.310  60.220  56.890  1.00  0.00           C
ATOM   2331  HB  ILE A 734      51.860  59.530  56.150  1.00  0.00           H
ATOM   2332  CG2 ILE A 734      51.640  59.890  58.200  1.00  0.00           C
ATOM   2333 HG21 ILE A 734      50.540  60.090  58.100  1.00  0.00           H
ATOM   2334 HG22 ILE A 734      52.010  60.620  58.950  1.00  0.00           H
ATOM   2335 HG23 ILE A 734      51.800  58.850  58.550  1.00  0.00           H
ATOM   2336  CG1 ILE A 734      52.000  61.700  56.360  1.00  0.00           C
ATOM   2337 HG11 ILE A 734      52.380  61.930  55.350  1.00  0.00           H
ATOM   2338 HG12 ILE A 734      52.400  62.440  57.080  1.00  0.00           H
ATOM   2339  CD  ILE A 734      50.540  62.120  56.300  1.00  0.00           C
ATOM   2340  HD1 ILE A 734      49.940  61.550  55.560  1.00  0.00           H
ATOM   2341  HD2 ILE A 734      50.420  63.130  55.850  1.00  0.00           H
ATOM   2342  HD3 ILE A 734      50.050  62.050  57.300  1.00  0.00           H
ATOM   2343  C   ILE A 734      54.300  58.830  57.620  1.00  0.00           C
ATOM   2344  O   ILE A 734      54.560  58.800  58.820  1.00  0.00           O
ATOM   2345  N   PHE A 735      54.410  57.630  56.880  1.00  0.00           N
ATOM   2346  HN  PHE A 735      54.200  57.740  55.920  1.00  0.00           H
ATOM   2347  CA  PHE A 735      54.980  56.420  57.350  1.00  0.00           C
ATOM   2348  HA  PHE A 735      54.450  56.200  58.270  1.00  0.00           H
ATOM   2349  CB  PHE A 735      54.840  55.420  56.190  1.00  0.00           C
ATOM   2350  HB1 PHE A 735      55.610  55.500  55.410  1.00  0.00           H
ATOM   2351  HB2 PHE A 735      53.830  55.500  55.740  1.00  0.00           H
ATOM   2352  CG  PHE A 735      55.040  54.050  56.690  1.00  0.00           C
ATOM   2353  CD1 PHE A 735      53.920  53.400  57.200  1.00  0.00           C
ATOM   2354  HD1 PHE A 735      52.980  53.930  57.180  1.00  0.00           H
ATOM   2355  CE1 PHE A 735      53.940  52.040  57.570  1.00  0.00           C
ATOM   2356  HE1 PHE A 735      53.050  51.480  57.810  1.00  0.00           H
ATOM   2357  CZ  PHE A 735      55.120  51.340  57.380  1.00  0.00           C
ATOM   2358  HZ  PHE A 735      55.030  50.310  57.690  1.00  0.00           H
ATOM   2359  CD2 PHE A 735      56.170  53.270  56.520  1.00  0.00           C
ATOM   2360  HD2 PHE A 735      57.090  53.620  56.070  1.00  0.00           H
ATOM   2361  CE2 PHE A 735      56.220  51.940  56.760  1.00  0.00           C
ATOM   2362  HE2 PHE A 735      57.210  51.500  56.700  1.00  0.00           H
ATOM   2363  C   PHE A 735      56.460  56.550  57.820  1.00  0.00           C
ATOM   2364  O   PHE A 735      56.900  56.150  58.910  1.00  0.00           O
ATOM   2365  N   ILE A 736      57.290  57.190  56.950  1.00  0.00           N
ATOM   2366  HN  ILE A 736      56.950  57.580  56.100  1.00  0.00           H
ATOM   2367  CA  ILE A 736      58.580  57.610  57.290  1.00  0.00           C
ATOM   2368  HA  ILE A 736      59.120  56.730  57.620  1.00  0.00           H
ATOM   2369  CB  ILE A 736      59.360  58.250  56.160  1.00  0.00           C
ATOM   2370  HB  ILE A 736      58.650  58.960  55.690  1.00  0.00           H
ATOM   2371  CG2 ILE A 736      60.620  59.030  56.600  1.00  0.00           C
ATOM   2372 HG21 ILE A 736      61.030  59.530  55.700  1.00  0.00           H
ATOM   2373 HG22 ILE A 736      61.400  58.320  56.960  1.00  0.00           H
ATOM   2374 HG23 ILE A 736      60.420  59.760  57.400  1.00  0.00           H
ATOM   2375  CG1 ILE A 736      59.670  57.150  55.060  1.00  0.00           C
ATOM   2376 HG11 ILE A 736      58.670  56.730  54.810  1.00  0.00           H
ATOM   2377 HG12 ILE A 736      60.410  56.440  55.490  1.00  0.00           H
ATOM   2378  CD  ILE A 736      60.150  57.870  53.830  1.00  0.00           C
ATOM   2379  HD1 ILE A 736      59.560  58.790  53.630  1.00  0.00           H
ATOM   2380  HD2 ILE A 736      60.110  57.290  52.880  1.00  0.00           H
ATOM   2381  HD3 ILE A 736      61.210  58.140  53.970  1.00  0.00           H
ATOM   2382  C   ILE A 736      58.700  58.380  58.630  1.00  0.00           C
ATOM   2383  O   ILE A 736      59.560  58.140  59.400  1.00  0.00           O
ATOM   2384  N   TYR A 737      57.910  59.440  58.760  1.00  0.00           N
ATOM   2385  HN  TYR A 737      57.430  59.760  57.960  1.00  0.00           H
ATOM   2386  CA  TYR A 737      57.820  60.310  59.900  1.00  0.00           C
ATOM   2387  HA  TYR A 737      58.850  60.500  60.140  1.00  0.00           H
ATOM   2388  CB  TYR A 737      57.130  61.650  59.520  1.00  0.00           C
ATOM   2389  HB1 TYR A 737      56.090  61.370  59.280  1.00  0.00           H
ATOM   2390  HB2 TYR A 737      57.700  62.140  58.690  1.00  0.00           H
ATOM   2391  CG  TYR A 737      57.040  62.660  60.700  1.00  0.00           C
ATOM   2392  CD1 TYR A 737      55.790  62.830  61.340  1.00  0.00           C
ATOM   2393  HD1 TYR A 737      54.880  62.370  60.980  1.00  0.00           H
ATOM   2394  CE1 TYR A 737      55.690  63.610  62.500  1.00  0.00           C
ATOM   2395  HE1 TYR A 737      54.740  63.780  62.990  1.00  0.00           H
ATOM   2396  CZ  TYR A 737      56.830  64.120  63.150  1.00  0.00           C
ATOM   2397  OH  TYR A 737      56.680  64.560  64.460  1.00  0.00           O
ATOM   2398  HH  TYR A 737      56.300  63.880  65.030  1.00  0.00           H
ATOM   2399  CD2 TYR A 737      58.200  63.280  61.230  1.00  0.00           C
ATOM   2400  HD2 TYR A 737      59.170  63.220  60.760  1.00  0.00           H
ATOM   2401  CE2 TYR A 737      58.070  64.090  62.380  1.00  0.00           C
ATOM   2402  HE2 TYR A 737      58.900  64.660  62.780  1.00  0.00           H
ATOM   2403  C   TYR A 737      57.330  59.660  61.130  1.00  0.00           C
ATOM   2404  O   TYR A 737      57.880  59.810  62.240  1.00  0.00           O
ATOM   2405  N   GLU A 738      56.310  58.820  61.040  1.00  0.00           N
ATOM   2406  HN  GLU A 738      55.810  58.700  60.180  1.00  0.00           H
ATOM   2407  CA  GLU A 738      55.770  58.030  62.100  1.00  0.00           C
ATOM   2408  HA  GLU A 738      55.570  58.630  62.970  1.00  0.00           H
ATOM   2409  CB  GLU A 738      54.440  57.320  61.770  1.00  0.00           C
ATOM   2410  HB1 GLU A 738      54.630  56.820  60.810  1.00  0.00           H
ATOM   2411  HB2 GLU A 738      53.580  57.950  61.480  1.00  0.00           H
ATOM   2412  CG  GLU A 738      53.970  56.240  62.810  1.00  0.00           C
ATOM   2413  HG1 GLU A 738      53.970  56.650  63.840  1.00  0.00           H
ATOM   2414  HG2 GLU A 738      54.680  55.390  62.790  1.00  0.00           H
ATOM   2415  CD  GLU A 738      52.570  55.630  62.680  1.00  0.00           C
ATOM   2416  OE1 GLU A 738      52.330  54.500  62.230  1.00  0.00           O
ATOM   2417  OE2 GLU A 738      51.650  56.350  63.090  1.00  0.00           O
ATOM   2418  C   GLU A 738      56.760  57.070  62.740  1.00  0.00           C
ATOM   2419  O   GLU A 738      56.970  57.040  63.940  1.00  0.00           O
ATOM   2420  N   ALA A 739      57.520  56.400  61.810  1.00  0.00           N
ATOM   2421  HN  ALA A 739      57.300  56.430  60.840  1.00  0.00           H
ATOM   2422  CA  ALA A 739      58.700  55.720  62.270  1.00  0.00           C
ATOM   2423  HA  ALA A 739      58.430  54.990  63.020  1.00  0.00           H
ATOM   2424  CB  ALA A 739      59.320  54.950  61.040  1.00  0.00           C
ATOM   2425  HB1 ALA A 739      58.610  54.220  60.610  1.00  0.00           H
ATOM   2426  HB2 ALA A 739      60.210  54.350  61.310  1.00  0.00           H
ATOM   2427  HB3 ALA A 739      59.650  55.750  60.340  1.00  0.00           H
ATOM   2428  C   ALA A 739      59.900  56.590  62.850  1.00  0.00           C
ATOM   2429  O   ALA A 739      60.520  56.100  63.790  1.00  0.00           O
ATOM   2430  N   LEU A 740      60.160  57.810  62.350  1.00  0.00           N
ATOM   2431  HN  LEU A 740      59.620  58.130  61.570  1.00  0.00           H
ATOM   2432  CA  LEU A 740      61.190  58.660  63.050  1.00  0.00           C
ATOM   2433  HA  LEU A 740      62.040  58.010  63.170  1.00  0.00           H
ATOM   2434  CB  LEU A 740      61.530  60.000  62.330  1.00  0.00           C
ATOM   2435  HB1 LEU A 740      62.000  60.740  63.010  1.00  0.00           H
ATOM   2436  HB2 LEU A 740      60.560  60.470  62.060  1.00  0.00           H
ATOM   2437  CG  LEU A 740      62.390  59.920  61.040  1.00  0.00           C
ATOM   2438  HG  LEU A 740      61.870  59.180  60.410  1.00  0.00           H
ATOM   2439  CD1 LEU A 740      62.180  61.230  60.150  1.00  0.00           C
ATOM   2440 HD11 LEU A 740      61.080  61.270  60.040  1.00  0.00           H
ATOM   2441 HD12 LEU A 740      62.770  61.230  59.220  1.00  0.00           H
ATOM   2442 HD13 LEU A 740      62.550  62.140  60.680  1.00  0.00           H
ATOM   2443  CD2 LEU A 740      63.910  59.600  61.230  1.00  0.00           C
ATOM   2444 HD21 LEU A 740      63.900  58.650  61.820  1.00  0.00           H
ATOM   2445 HD22 LEU A 740      64.310  60.390  61.890  1.00  0.00           H
ATOM   2446 HD23 LEU A 740      64.370  59.350  60.250  1.00  0.00           H
ATOM   2447  C   LEU A 740      60.760  59.010  64.400  1.00  0.00           C
ATOM   2448  O   LEU A 740      61.500  58.930  65.410  1.00  0.00           O
ATOM   2449  N   GLU A 741      59.450  59.470  64.480  1.00  0.00           N
ATOM   2450  HN  GLU A 741      59.050  59.560  63.560  1.00  0.00           H
ATOM   2451  CA  GLU A 741      58.770  59.970  65.700  1.00  0.00           C
ATOM   2452  HA  GLU A 741      59.370  60.830  65.990  1.00  0.00           H
ATOM   2453  CB  GLU A 741      57.280  60.380  65.390  1.00  0.00           C
ATOM   2454  HB1 GLU A 741      56.680  59.590  64.890  1.00  0.00           H
ATOM   2455  HB2 GLU A 741      57.460  61.170  64.630  1.00  0.00           H
ATOM   2456  CG  GLU A 741      56.460  60.810  66.680  1.00  0.00           C
ATOM   2457  HG1 GLU A 741      57.130  61.430  67.320  1.00  0.00           H
ATOM   2458  HG2 GLU A 741      56.200  59.920  67.300  1.00  0.00           H
ATOM   2459  CD  GLU A 741      55.240  61.660  66.380  1.00  0.00           C
ATOM   2460  OE1 GLU A 741      54.120  61.100  66.560  1.00  0.00           O
ATOM   2461  OE2 GLU A 741      55.310  62.900  65.980  1.00  0.00           O
ATOM   2462  C   GLU A 741      58.760  58.920  66.840  1.00  0.00           C
ATOM   2463  O   GLU A 741      58.990  59.110  68.040  1.00  0.00           O
ATOM   2464  N   LYS A 742      58.470  57.660  66.380  1.00  0.00           N
ATOM   2465  HN  LYS A 742      58.070  57.620  65.470  1.00  0.00           H
ATOM   2466  CA  LYS A 742      58.380  56.470  67.320  1.00  0.00           C
ATOM   2467  HA  LYS A 742      58.090  56.930  68.250  1.00  0.00           H
ATOM   2468  CB  LYS A 742      57.350  55.290  66.980  1.00  0.00           C
ATOM   2469  HB1 LYS A 742      57.570  54.500  67.730  1.00  0.00           H
ATOM   2470  HB2 LYS A 742      57.540  54.820  65.980  1.00  0.00           H
ATOM   2471  CG  LYS A 742      55.940  55.760  67.210  1.00  0.00           C
ATOM   2472  HG1 LYS A 742      55.270  54.880  67.120  1.00  0.00           H
ATOM   2473  HG2 LYS A 742      55.620  56.380  66.340  1.00  0.00           H
ATOM   2474  CD  LYS A 742      55.650  56.440  68.530  1.00  0.00           C
ATOM   2475  HD1 LYS A 742      55.960  57.510  68.510  1.00  0.00           H
ATOM   2476  HD2 LYS A 742      56.360  55.880  69.180  1.00  0.00           H
ATOM   2477  CE  LYS A 742      54.310  56.230  69.230  1.00  0.00           C
ATOM   2478  HE1 LYS A 742      54.160  56.820  70.160  1.00  0.00           H
ATOM   2479  HE2 LYS A 742      53.990  55.160  69.240  1.00  0.00           H
ATOM   2480  NZ  LYS A 742      53.210  56.810  68.410  1.00  0.00           N
ATOM   2481  HZ1 LYS A 742      52.320  56.540  68.880  1.00  0.00           H
ATOM   2482  HZ2 LYS A 742      53.200  56.430  67.460  1.00  0.00           H
ATOM   2483  HZ3 LYS A 742      53.200  57.850  68.430  1.00  0.00           H
ATOM   2484  C   LYS A 742      59.720  55.750  67.570  1.00  0.00           C
ATOM   2485  O   LYS A 742      59.850  55.050  68.580  1.00  0.00           O
ATOM   2486  N   LEU A 743      60.770  56.140  66.870  1.00  0.00           N
ATOM   2487  HN  LEU A 743      60.480  56.680  66.090  1.00  0.00           H
ATOM   2488  CA  LEU A 743      62.120  55.870  67.220  1.00  0.00           C
ATOM   2489  HA  LEU A 743      62.210  54.830  67.480  1.00  0.00           H
ATOM   2490  CB  LEU A 743      63.100  56.150  66.050  1.00  0.00           C
ATOM   2491  HB1 LEU A 743      63.080  57.190  65.650  1.00  0.00           H
ATOM   2492  HB2 LEU A 743      62.630  55.640  65.190  1.00  0.00           H
ATOM   2493  CG  LEU A 743      64.670  56.020  66.190  1.00  0.00           C
ATOM   2494  HG  LEU A 743      65.110  55.990  65.160  1.00  0.00           H
ATOM   2495  CD1 LEU A 743      65.430  57.090  67.040  1.00  0.00           C
ATOM   2496 HD11 LEU A 743      65.230  57.040  68.120  1.00  0.00           H
ATOM   2497 HD12 LEU A 743      65.190  58.130  66.710  1.00  0.00           H
ATOM   2498 HD13 LEU A 743      66.530  57.010  66.890  1.00  0.00           H
ATOM   2499  CD2 LEU A 743      65.040  54.670  66.740  1.00  0.00           C
ATOM   2500 HD21 LEU A 743      66.080  54.370  66.490  1.00  0.00           H
ATOM   2501 HD22 LEU A 743      64.400  53.870  66.330  1.00  0.00           H
ATOM   2502 HD23 LEU A 743      64.890  54.590  67.840  1.00  0.00           H
ATOM   2503  C   LEU A 743      62.550  56.670  68.470  1.00  0.00           C
ATOM   2504  O   LEU A 743      63.210  56.180  69.380  1.00  0.00           O
ATOM   2505  N   PHE A 744      62.160  57.960  68.520  1.00  0.00           N
ATOM   2506  HN  PHE A 744      61.750  58.410  67.730  1.00  0.00           H
ATOM   2507  CA  PHE A 744      62.530  58.860  69.550  1.00  0.00           C
ATOM   2508  HA  PHE A 744      63.500  58.610  69.940  1.00  0.00           H
ATOM   2509  CB  PHE A 744      62.470  60.200  68.920  1.00  0.00           C
ATOM   2510  HB1 PHE A 744      62.420  61.050  69.640  1.00  0.00           H
ATOM   2511  HB2 PHE A 744      61.610  60.250  68.230  1.00  0.00           H
ATOM   2512  CG  PHE A 744      63.680  60.440  68.160  1.00  0.00           C
ATOM   2513  CD1 PHE A 744      63.660  60.710  66.780  1.00  0.00           C
ATOM   2514  HD1 PHE A 744      62.750  60.680  66.200  1.00  0.00           H
ATOM   2515  CE1 PHE A 744      64.870  60.850  66.100  1.00  0.00           C
ATOM   2516  HE1 PHE A 744      64.850  61.040  65.040  1.00  0.00           H
ATOM   2517  CZ  PHE A 744      66.060  61.020  66.790  1.00  0.00           C
ATOM   2518  HZ  PHE A 744      66.870  61.390  66.190  1.00  0.00           H
ATOM   2519  CD2 PHE A 744      64.890  60.600  68.890  1.00  0.00           C
ATOM   2520  HD2 PHE A 744      64.780  60.570  69.960  1.00  0.00           H
ATOM   2521  CE2 PHE A 744      66.060  61.050  68.210  1.00  0.00           C
ATOM   2522  HE2 PHE A 744      66.980  61.220  68.730  1.00  0.00           H
ATOM   2523  C   PHE A 744      61.550  58.890  70.700  1.00  0.00           C
ATOM   2524  O   PHE A 744      61.770  59.610  71.670  1.00  0.00           O
ATOM   2525  N   ASP A 745      60.520  58.080  70.580  1.00  0.00           N
ATOM   2526  HN  ASP A 745      60.270  57.650  69.720  1.00  0.00           H
ATOM   2527  CA  ASP A 745      59.690  57.730  71.690  1.00  0.00           C
ATOM   2528  HA  ASP A 745      59.730  58.490  72.450  1.00  0.00           H
ATOM   2529  CB  ASP A 745      58.270  57.630  71.160  1.00  0.00           C
ATOM   2530  HB1 ASP A 745      58.170  56.680  70.610  1.00  0.00           H
ATOM   2531  HB2 ASP A 745      58.080  58.450  70.430  1.00  0.00           H
ATOM   2532  CG  ASP A 745      57.180  57.750  72.230  1.00  0.00           C
ATOM   2533  OD1 ASP A 745      56.040  57.200  72.070  1.00  0.00           O
ATOM   2534  OD2 ASP A 745      57.510  58.570  73.140  1.00  0.00           O
ATOM   2535  C   ASP A 745      60.180  56.470  72.350  1.00  0.00           C
ATOM   2536  O   ASP A 745      59.300  55.730  72.900  1.00  0.00           O
ATOM   2537  N   LEU A 746      61.510  56.150  72.350  1.00  0.00           N
ATOM   2538  HN  LEU A 746      62.140  56.710  71.800  1.00  0.00           H
ATOM   2539  CA  LEU A 746      62.060  55.180  73.180  1.00  0.00           C
ATOM   2540  HA  LEU A 746      61.530  54.240  73.050  1.00  0.00           H
ATOM   2541  CB  LEU A 746      63.620  54.950  72.870  1.00  0.00           C
ATOM   2542  HB1 LEU A 746      63.850  54.880  71.780  1.00  0.00           H
ATOM   2543  HB2 LEU A 746      63.780  53.930  73.300  1.00  0.00           H
ATOM   2544  CG  LEU A 746      64.680  55.860  73.480  1.00  0.00           C
ATOM   2545  HG  LEU A 746      64.690  55.760  74.590  1.00  0.00           H
ATOM   2546  CD1 LEU A 746      66.050  55.400  73.060  1.00  0.00           C
ATOM   2547 HD11 LEU A 746      66.900  55.970  73.490  1.00  0.00           H
ATOM   2548 HD12 LEU A 746      66.040  55.460  71.950  1.00  0.00           H
ATOM   2549 HD13 LEU A 746      66.230  54.340  73.350  1.00  0.00           H
ATOM   2550  CD2 LEU A 746      64.410  57.350  73.180  1.00  0.00           C
ATOM   2551 HD21 LEU A 746      65.290  58.020  73.340  1.00  0.00           H
ATOM   2552 HD22 LEU A 746      63.530  57.790  73.690  1.00  0.00           H
ATOM   2553 HD23 LEU A 746      64.270  57.430  72.080  1.00  0.00           H
ATOM   2554  C   LEU A 746      61.820  55.420  74.680  1.00  0.00           C
ATOM   2555  O   LEU A 746      61.760  56.530  75.240  1.00  0.00           O
ATOM   2556  N   GLY A 747      61.700  54.340  75.520  1.00  0.00           N
ATOM   2557  HN  GLY A 747      61.570  53.480  75.040  1.00  0.00           H
ATOM   2558  CA  GLY A 747      61.480  54.350  76.950  1.00  0.00           C
ATOM   2559  HA1 GLY A 747      61.480  53.310  77.210  1.00  0.00           H
ATOM   2560  HA2 GLY A 747      60.580  54.920  77.120  1.00  0.00           H
ATOM   2561  C   GLY A 747      62.550  55.030  77.710  1.00  0.00           C
ATOM   2562  O   GLY A 747      63.710  55.100  77.260  1.00  0.00           O
ATOM   2563  N   GLU A 748      62.160  55.300  78.940  1.00  0.00           N
ATOM   2564  HN  GLU A 748      61.320  54.940  79.340  1.00  0.00           H
ATOM   2565  CA  GLU A 748      63.040  56.030  79.790  1.00  0.00           C
ATOM   2566  HA  GLU A 748      63.370  56.870  79.200  1.00  0.00           H
ATOM   2567  CB  GLU A 748      62.170  56.600  80.950  1.00  0.00           C
ATOM   2568  HB1 GLU A 748      62.840  57.140  81.650  1.00  0.00           H
ATOM   2569  HB2 GLU A 748      61.550  55.840  81.470  1.00  0.00           H
ATOM   2570  CG  GLU A 748      61.250  57.710  80.360  1.00  0.00           C
ATOM   2571  HG1 GLU A 748      60.620  57.370  79.510  1.00  0.00           H
ATOM   2572  HG2 GLU A 748      61.830  58.590  80.020  1.00  0.00           H
ATOM   2573  CD  GLU A 748      60.220  58.220  81.390  1.00  0.00           C
ATOM   2574  OE1 GLU A 748      60.250  59.340  81.950  1.00  0.00           O
ATOM   2575  OE2 GLU A 748      59.420  57.330  81.820  1.00  0.00           O
ATOM   2576  C   GLU A 748      64.270  55.190  80.260  1.00  0.00           C
ATOM   2577  O   GLU A 748      65.370  55.740  80.560  1.00  0.00           O
ATOM   2578  N   THR A 749      64.240  53.860  80.160  1.00  0.00           N
ATOM   2579  HN  THR A 749      63.390  53.390  79.900  1.00  0.00           H
ATOM   2580  CA  THR A 749      65.390  53.000  80.440  1.00  0.00           C
ATOM   2581  HA  THR A 749      65.980  53.550  81.170  1.00  0.00           H
ATOM   2582  CB  THR A 749      64.920  51.650  80.900  1.00  0.00           C
ATOM   2583  HB  THR A 749      65.810  51.000  81.040  1.00  0.00           H
ATOM   2584  OG1 THR A 749      64.130  51.050  79.900  1.00  0.00           O
ATOM   2585  HG1 THR A 749      64.240  50.160  80.230  1.00  0.00           H
ATOM   2586  CG2 THR A 749      64.170  51.690  82.200  1.00  0.00           C
ATOM   2587 HG21 THR A 749      63.830  50.690  82.520  1.00  0.00           H
ATOM   2588 HG22 THR A 749      63.200  52.200  82.050  1.00  0.00           H
ATOM   2589 HG23 THR A 749      64.670  52.120  83.110  1.00  0.00           H
ATOM   2590  C   THR A 749      66.290  52.900  79.220  1.00  0.00           C
ATOM   2591  O   THR A 749      67.370  52.310  79.380  1.00  0.00           O
ATOM   2592  N   TYR A 750      65.980  53.440  78.020  1.00  0.00           N
ATOM   2593  HN  TYR A 750      65.120  53.940  77.940  1.00  0.00           H
ATOM   2594  CA  TYR A 750      66.890  53.330  76.810  1.00  0.00           C
ATOM   2595  HA  TYR A 750      67.810  52.800  77.040  1.00  0.00           H
ATOM   2596  CB  TYR A 750      66.020  52.640  75.700  1.00  0.00           C
ATOM   2597  HB1 TYR A 750      66.640  52.690  74.770  1.00  0.00           H
ATOM   2598  HB2 TYR A 750      65.090  53.230  75.510  1.00  0.00           H
ATOM   2599  CG  TYR A 750      65.600  51.260  76.120  1.00  0.00           C
ATOM   2600  CD1 TYR A 750      64.320  50.970  76.610  1.00  0.00           C
ATOM   2601  HD1 TYR A 750      63.650  51.780  76.810  1.00  0.00           H
ATOM   2602  CE1 TYR A 750      64.020  49.710  77.050  1.00  0.00           C
ATOM   2603  HE1 TYR A 750      63.050  49.500  77.490  1.00  0.00           H
ATOM   2604  CZ  TYR A 750      64.800  48.620  76.670  1.00  0.00           C
ATOM   2605  OH  TYR A 750      64.430  47.300  76.990  1.00  0.00           O
ATOM   2606  HH  TYR A 750      65.270  46.840  77.150  1.00  0.00           H
ATOM   2607  CD2 TYR A 750      66.490  50.130  75.960  1.00  0.00           C
ATOM   2608  HD2 TYR A 750      67.490  50.390  75.620  1.00  0.00           H
ATOM   2609  CE2 TYR A 750      66.010  48.820  76.070  1.00  0.00           C
ATOM   2610  HE2 TYR A 750      66.680  48.000  75.870  1.00  0.00           H
ATOM   2611  C   TYR A 750      67.410  54.720  76.360  1.00  0.00           C
ATOM   2612  O   TYR A 750      68.050  54.890  75.290  1.00  0.00           O
ATOM   2613  N   ALA A 751      67.110  55.760  77.170  1.00  0.00           N
ATOM   2614  HN  ALA A 751      66.600  55.570  78.000  1.00  0.00           H
ATOM   2615  CA  ALA A 751      67.460  57.070  76.740  1.00  0.00           C
ATOM   2616  HA  ALA A 751      66.830  57.380  75.920  1.00  0.00           H
ATOM   2617  CB  ALA A 751      67.010  57.970  77.900  1.00  0.00           C
ATOM   2618  HB1 ALA A 751      67.150  59.030  77.600  1.00  0.00           H
ATOM   2619  HB2 ALA A 751      67.500  57.650  78.860  1.00  0.00           H
ATOM   2620  HB3 ALA A 751      65.920  57.830  78.020  1.00  0.00           H
ATOM   2621  C   ALA A 751      68.940  57.300  76.540  1.00  0.00           C
ATOM   2622  O   ALA A 751      69.290  58.180  75.730  1.00  0.00           O
ATOM   2623  N   ASP A 752      69.930  56.630  77.190  1.00  0.00           N
ATOM   2624  HN  ASP A 752      69.800  55.940  77.900  1.00  0.00           H
ATOM   2625  CA  ASP A 752      71.330  56.870  76.860  1.00  0.00           C
ATOM   2626  HA  ASP A 752      71.410  57.870  76.480  1.00  0.00           H
ATOM   2627  CB  ASP A 752      72.100  56.900  78.330  1.00  0.00           C
ATOM   2628  HB1 ASP A 752      72.180  55.830  78.590  1.00  0.00           H
ATOM   2629  HB2 ASP A 752      71.430  57.510  78.980  1.00  0.00           H
ATOM   2630  CG  ASP A 752      73.520  57.460  78.460  1.00  0.00           C
ATOM   2631  OD1 ASP A 752      74.000  58.260  77.580  1.00  0.00           O
ATOM   2632  OD2 ASP A 752      74.060  57.240  79.580  1.00  0.00           O
ATOM   2633  C   ASP A 752      71.940  55.930  75.830  1.00  0.00           C
ATOM   2634  O   ASP A 752      73.080  56.140  75.370  1.00  0.00           O
ATOM   2635  N   VAL A 753      71.250  54.860  75.500  1.00  0.00           N
ATOM   2636  HN  VAL A 753      70.280  54.780  75.710  1.00  0.00           H
ATOM   2637  CA  VAL A 753      71.620  53.980  74.290  1.00  0.00           C
ATOM   2638  HA  VAL A 753      72.690  53.980  74.210  1.00  0.00           H
ATOM   2639  CB  VAL A 753      71.360  52.560  74.530  1.00  0.00           C
ATOM   2640  HB  VAL A 753      71.740  51.930  73.700  1.00  0.00           H
ATOM   2641  CG1 VAL A 753      72.340  52.060  75.690  1.00  0.00           C
ATOM   2642 HG11 VAL A 753      72.120  52.630  76.600  1.00  0.00           H
ATOM   2643 HG12 VAL A 753      73.380  52.250  75.330  1.00  0.00           H
ATOM   2644 HG13 VAL A 753      72.200  51.000  75.990  1.00  0.00           H
ATOM   2645  CG2 VAL A 753      69.950  52.210  74.920  1.00  0.00           C
ATOM   2646 HG21 VAL A 753      69.910  51.150  75.270  1.00  0.00           H
ATOM   2647 HG22 VAL A 753      69.290  52.390  74.050  1.00  0.00           H
ATOM   2648 HG23 VAL A 753      69.560  52.880  75.710  1.00  0.00           H
ATOM   2649  C   VAL A 753      70.940  54.410  73.010  1.00  0.00           C
ATOM   2650  O   VAL A 753      70.870  53.670  72.050  1.00  0.00           O
ATOM   2651  N   LEU A 754      70.490  55.690  72.980  1.00  0.00           N
ATOM   2652  HN  LEU A 754      70.220  56.150  73.810  1.00  0.00           H
ATOM   2653  CA  LEU A 754      69.970  56.430  71.830  1.00  0.00           C
ATOM   2654  HA  LEU A 754      69.070  55.880  71.630  1.00  0.00           H
ATOM   2655  CB  LEU A 754      69.560  57.790  72.250  1.00  0.00           C
ATOM   2656  HB1 LEU A 754      70.450  58.310  72.660  1.00  0.00           H
ATOM   2657  HB2 LEU A 754      68.810  57.690  73.060  1.00  0.00           H
ATOM   2658  CG  LEU A 754      68.800  58.710  71.290  1.00  0.00           C
ATOM   2659  HG  LEU A 754      69.490  59.260  70.610  1.00  0.00           H
ATOM   2660  CD1 LEU A 754      67.790  58.030  70.400  1.00  0.00           C
ATOM   2661 HD11 LEU A 754      67.250  58.870  69.890  1.00  0.00           H
ATOM   2662 HD12 LEU A 754      67.140  57.400  71.050  1.00  0.00           H
ATOM   2663 HD13 LEU A 754      68.200  57.500  69.520  1.00  0.00           H
ATOM   2664  CD2 LEU A 754      68.060  59.880  71.860  1.00  0.00           C
ATOM   2665 HD21 LEU A 754      68.750  60.420  72.540  1.00  0.00           H
ATOM   2666 HD22 LEU A 754      67.200  59.520  72.480  1.00  0.00           H
ATOM   2667 HD23 LEU A 754      67.650  60.540  71.070  1.00  0.00           H
ATOM   2668  C   LEU A 754      70.920  56.420  70.600  1.00  0.00           C
ATOM   2669  O   LEU A 754      70.570  56.120  69.500  1.00  0.00           O
ATOM   2670  N   PHE A 755      72.270  56.650  70.840  1.00  0.00           N
ATOM   2671  HN  PHE A 755      72.460  57.030  71.740  1.00  0.00           H
ATOM   2672  CA  PHE A 755      73.380  56.610  69.890  1.00  0.00           C
ATOM   2673  HA  PHE A 755      73.060  57.290  69.110  1.00  0.00           H
ATOM   2674  CB  PHE A 755      74.740  56.890  70.650  1.00  0.00           C
ATOM   2675  HB1 PHE A 755      74.950  56.020  71.290  1.00  0.00           H
ATOM   2676  HB2 PHE A 755      74.720  57.840  71.240  1.00  0.00           H
ATOM   2677  CG  PHE A 755      75.880  57.120  69.700  1.00  0.00           C
ATOM   2678  CD1 PHE A 755      75.790  57.270  68.320  1.00  0.00           C
ATOM   2679  HD1 PHE A 755      74.860  57.360  67.790  1.00  0.00           H
ATOM   2680  CE1 PHE A 755      76.940  57.310  67.500  1.00  0.00           C
ATOM   2681  HE1 PHE A 755      76.820  57.290  66.430  1.00  0.00           H
ATOM   2682  CZ  PHE A 755      78.180  57.520  68.100  1.00  0.00           C
ATOM   2683  HZ  PHE A 755      79.090  57.630  67.530  1.00  0.00           H
ATOM   2684  CD2 PHE A 755      77.210  57.160  70.300  1.00  0.00           C
ATOM   2685  HD2 PHE A 755      77.270  56.960  71.350  1.00  0.00           H
ATOM   2686  CE2 PHE A 755      78.280  57.490  69.480  1.00  0.00           C
ATOM   2687  HE2 PHE A 755      79.320  57.610  69.750  1.00  0.00           H
ATOM   2688  C   PHE A 755      73.410  55.260  69.180  1.00  0.00           C
ATOM   2689  O   PHE A 755      73.490  55.160  67.990  1.00  0.00           O
ATOM   2690  N   TRP A 756      73.370  54.090  69.920  1.00  0.00           N
ATOM   2691  HN  TRP A 756      73.510  54.110  70.910  1.00  0.00           H
ATOM   2692  CA  TRP A 756      73.150  52.720  69.330  1.00  0.00           C
ATOM   2693  HA  TRP A 756      73.870  52.610  68.530  1.00  0.00           H
ATOM   2694  CB  TRP A 756      73.360  51.560  70.410  1.00  0.00           C
ATOM   2695  HB1 TRP A 756      72.650  51.760  71.240  1.00  0.00           H
ATOM   2696  HB2 TRP A 756      74.370  51.660  70.870  1.00  0.00           H
ATOM   2697  CG  TRP A 756      73.260  50.150  69.940  1.00  0.00           C
ATOM   2698  CD1 TRP A 756      72.450  49.190  70.500  1.00  0.00           C
ATOM   2699  HD1 TRP A 756      71.720  49.420  71.270  1.00  0.00           H
ATOM   2700  NE1 TRP A 756      72.760  47.980  69.820  1.00  0.00           N
ATOM   2701  HE1 TRP A 756      72.390  47.080  69.900  1.00  0.00           H
ATOM   2702  CE2 TRP A 756      73.700  48.190  68.840  1.00  0.00           C
ATOM   2703  CD2 TRP A 756      74.070  49.590  68.890  1.00  0.00           C
ATOM   2704  CE3 TRP A 756      75.030  50.060  67.990  1.00  0.00           C
ATOM   2705  HE3 TRP A 756      75.250  51.120  67.990  1.00  0.00           H
ATOM   2706  CZ3 TRP A 756      75.580  49.140  67.110  1.00  0.00           C
ATOM   2707  HZ3 TRP A 756      76.240  49.490  66.340  1.00  0.00           H
ATOM   2708  CZ2 TRP A 756      74.270  47.320  67.960  1.00  0.00           C
ATOM   2709  HZ2 TRP A 756      74.050  46.270  68.080  1.00  0.00           H
ATOM   2710  CH2 TRP A 756      75.360  47.790  67.200  1.00  0.00           C
ATOM   2711  HH2 TRP A 756      75.830  47.110  66.500  1.00  0.00           H
ATOM   2712  C   TRP A 756      71.830  52.590  68.590  1.00  0.00           C
ATOM   2713  O   TRP A 756      71.870  51.980  67.520  1.00  0.00           O
ATOM   2714  N   CYS A 757      70.710  53.110  69.110  1.00  0.00           N
ATOM   2715  HN  CYS A 757      70.690  53.460  70.040  1.00  0.00           H
ATOM   2716  CA  CYS A 757      69.400  53.100  68.450  1.00  0.00           C
ATOM   2717  HA  CYS A 757      69.170  52.070  68.280  1.00  0.00           H
ATOM   2718  CB  CYS A 757      68.210  53.480  69.330  1.00  0.00           C
ATOM   2719  HB1 CYS A 757      67.290  53.360  68.720  1.00  0.00           H
ATOM   2720  HB2 CYS A 757      68.170  54.580  69.490  1.00  0.00           H
ATOM   2721  SG  CYS A 757      68.080  52.430  70.850  1.00  0.00           S
ATOM   2722  HG1 CYS A 757      69.090  53.000  71.490  1.00  0.00           H
ATOM   2723  C   CYS A 757      69.340  53.850  67.080  1.00  0.00           C
ATOM   2724  O   CYS A 757      68.840  53.240  66.090  1.00  0.00           O
ATOM   2725  N   VAL A 758      69.950  55.030  66.980  1.00  0.00           N
ATOM   2726  HN  VAL A 758      70.270  55.510  67.790  1.00  0.00           H
ATOM   2727  CA  VAL A 758      70.200  55.750  65.690  1.00  0.00           C
ATOM   2728  HA  VAL A 758      69.240  55.800  65.200  1.00  0.00           H
ATOM   2729  CB  VAL A 758      70.620  57.160  66.040  1.00  0.00           C
ATOM   2730  HB  VAL A 758      71.450  57.220  66.760  1.00  0.00           H
ATOM   2731  CG1 VAL A 758      71.130  57.880  64.800  1.00  0.00           C
ATOM   2732 HG11 VAL A 758      72.070  57.430  64.420  1.00  0.00           H
ATOM   2733 HG12 VAL A 758      71.330  58.950  65.060  1.00  0.00           H
ATOM   2734 HG13 VAL A 758      70.350  57.910  64.010  1.00  0.00           H
ATOM   2735  CG2 VAL A 758      69.550  57.980  66.790  1.00  0.00           C
ATOM   2736 HG21 VAL A 758      69.450  57.720  67.860  1.00  0.00           H
ATOM   2737 HG22 VAL A 758      68.530  57.950  66.360  1.00  0.00           H
ATOM   2738 HG23 VAL A 758      70.000  59.000  66.780  1.00  0.00           H
ATOM   2739  C   VAL A 758      71.010  54.940  64.740  1.00  0.00           C
ATOM   2740  O   VAL A 758      70.710  54.760  63.560  1.00  0.00           O
ATOM   2741  N   ILE A 759      72.160  54.440  65.300  1.00  0.00           N
ATOM   2742  HN  ILE A 759      72.530  54.500  66.230  1.00  0.00           H
ATOM   2743  CA  ILE A 759      73.150  53.620  64.550  1.00  0.00           C
ATOM   2744  HA  ILE A 759      73.310  54.120  63.600  1.00  0.00           H
ATOM   2745  CB  ILE A 759      74.390  53.380  65.330  1.00  0.00           C
ATOM   2746  HB  ILE A 759      74.050  53.130  66.360  1.00  0.00           H
ATOM   2747  CG2 ILE A 759      75.310  52.250  64.890  1.00  0.00           C
ATOM   2748 HG21 ILE A 759      75.310  52.190  63.780  1.00  0.00           H
ATOM   2749 HG22 ILE A 759      75.120  51.240  65.310  1.00  0.00           H
ATOM   2750 HG23 ILE A 759      76.380  52.490  65.070  1.00  0.00           H
ATOM   2751  CG1 ILE A 759      75.100  54.800  65.380  1.00  0.00           C
ATOM   2752 HG11 ILE A 759      75.900  54.840  66.140  1.00  0.00           H
ATOM   2753 HG12 ILE A 759      74.390  55.610  65.650  1.00  0.00           H
ATOM   2754  CD  ILE A 759      75.680  55.250  64.020  1.00  0.00           C
ATOM   2755  HD1 ILE A 759      74.900  55.190  63.250  1.00  0.00           H
ATOM   2756  HD2 ILE A 759      76.450  54.470  63.800  1.00  0.00           H
ATOM   2757  HD3 ILE A 759      76.220  56.220  64.040  1.00  0.00           H
ATOM   2758  C   ILE A 759      72.430  52.300  63.990  1.00  0.00           C
ATOM   2759  O   ILE A 759      72.610  52.010  62.840  1.00  0.00           O
ATOM   2760  N   LEU A 760      71.680  51.540  64.790  1.00  0.00           N
ATOM   2761  HN  LEU A 760      71.690  51.760  65.750  1.00  0.00           H
ATOM   2762  CA  LEU A 760      70.850  50.490  64.250  1.00  0.00           C
ATOM   2763  HA  LEU A 760      71.410  49.700  63.770  1.00  0.00           H
ATOM   2764  CB  LEU A 760      69.950  49.930  65.340  1.00  0.00           C
ATOM   2765  HB1 LEU A 760      69.170  49.340  64.830  1.00  0.00           H
ATOM   2766  HB2 LEU A 760      69.590  50.780  65.970  1.00  0.00           H
ATOM   2767  CG  LEU A 760      70.650  48.960  66.330  1.00  0.00           C
ATOM   2768  HG  LEU A 760      71.600  49.420  66.700  1.00  0.00           H
ATOM   2769  CD1 LEU A 760      69.700  48.690  67.550  1.00  0.00           C
ATOM   2770 HD11 LEU A 760      68.740  48.360  67.110  1.00  0.00           H
ATOM   2771 HD12 LEU A 760      69.500  49.640  68.090  1.00  0.00           H
ATOM   2772 HD13 LEU A 760      70.080  47.890  68.200  1.00  0.00           H
ATOM   2773  CD2 LEU A 760      71.230  47.610  65.840  1.00  0.00           C
ATOM   2774 HD21 LEU A 760      72.110  47.750  65.170  1.00  0.00           H
ATOM   2775 HD22 LEU A 760      70.530  46.970  65.270  1.00  0.00           H
ATOM   2776 HD23 LEU A 760      71.590  47.070  66.750  1.00  0.00           H
ATOM   2777  C   LEU A 760      69.950  50.850  62.990  1.00  0.00           C
ATOM   2778  O   LEU A 760      69.940  50.080  62.000  1.00  0.00           O
ATOM   2779  N   PHE A 761      69.220  52.020  63.100  1.00  0.00           N
ATOM   2780  HN  PHE A 761      69.350  52.500  63.970  1.00  0.00           H
ATOM   2781  CA  PHE A 761      68.160  52.430  62.230  1.00  0.00           C
ATOM   2782  HA  PHE A 761      67.410  51.690  61.960  1.00  0.00           H
ATOM   2783  CB  PHE A 761      67.530  53.650  63.020  1.00  0.00           C
ATOM   2784  HB1 PHE A 761      68.220  54.450  63.350  1.00  0.00           H
ATOM   2785  HB2 PHE A 761      67.060  53.310  63.960  1.00  0.00           H
ATOM   2786  CG  PHE A 761      66.500  54.420  62.240  1.00  0.00           C
ATOM   2787  CD1 PHE A 761      66.860  55.620  61.490  1.00  0.00           C
ATOM   2788  HD1 PHE A 761      67.900  55.880  61.390  1.00  0.00           H
ATOM   2789  CE1 PHE A 761      65.810  56.340  60.860  1.00  0.00           C
ATOM   2790  HE1 PHE A 761      66.130  57.260  60.390  1.00  0.00           H
ATOM   2791  CZ  PHE A 761      64.510  55.940  60.890  1.00  0.00           C
ATOM   2792  HZ  PHE A 761      63.690  56.460  60.410  1.00  0.00           H
ATOM   2793  CD2 PHE A 761      65.110  54.110  62.400  1.00  0.00           C
ATOM   2794  HD2 PHE A 761      64.870  53.200  62.940  1.00  0.00           H
ATOM   2795  CE2 PHE A 761      64.120  54.840  61.670  1.00  0.00           C
ATOM   2796  HE2 PHE A 761      63.090  54.560  61.810  1.00  0.00           H
ATOM   2797  C   PHE A 761      68.740  52.870  60.870  1.00  0.00           C
ATOM   2798  O   PHE A 761      68.370  52.360  59.820  1.00  0.00           O
ATOM   2799  N   PHE A 762      69.780  53.680  61.000  1.00  0.00           N
ATOM   2800  HN  PHE A 762      69.860  54.150  61.880  1.00  0.00           H
ATOM   2801  CA  PHE A 762      70.620  54.010  59.880  1.00  0.00           C
ATOM   2802  HA  PHE A 762      69.930  54.340  59.120  1.00  0.00           H
ATOM   2803  CB  PHE A 762      71.610  55.140  60.330  1.00  0.00           C
ATOM   2804  HB1 PHE A 762      72.550  55.080  59.750  1.00  0.00           H
ATOM   2805  HB2 PHE A 762      71.920  54.990  61.380  1.00  0.00           H
ATOM   2806  CG  PHE A 762      71.000  56.500  60.150  1.00  0.00           C
ATOM   2807  CD1 PHE A 762      70.730  57.340  61.220  1.00  0.00           C
ATOM   2808  HD1 PHE A 762      71.090  57.030  62.200  1.00  0.00           H
ATOM   2809  CE1 PHE A 762      70.120  58.550  60.990  1.00  0.00           C
ATOM   2810  HE1 PHE A 762      69.900  59.160  61.850  1.00  0.00           H
ATOM   2811  CZ  PHE A 762      69.860  59.000  59.720  1.00  0.00           C
ATOM   2812  HZ  PHE A 762      69.340  59.930  59.550  1.00  0.00           H
ATOM   2813  CD2 PHE A 762      70.710  56.890  58.860  1.00  0.00           C
ATOM   2814  HD2 PHE A 762      71.050  56.290  58.030  1.00  0.00           H
ATOM   2815  CE2 PHE A 762      70.250  58.170  58.650  1.00  0.00           C
ATOM   2816  HE2 PHE A 762      70.080  58.450  57.620  1.00  0.00           H
ATOM   2817  C   PHE A 762      71.260  52.860  59.200  1.00  0.00           C
ATOM   2818  O   PHE A 762      71.270  52.830  57.950  1.00  0.00           O
ATOM   2819  N   THR A 763      71.890  51.920  60.000  1.00  0.00           N
ATOM   2820  HN  THR A 763      72.010  52.130  60.950  1.00  0.00           H
ATOM   2821  CA  THR A 763      72.560  50.720  59.430  1.00  0.00           C
ATOM   2822  HA  THR A 763      73.210  51.080  58.650  1.00  0.00           H
ATOM   2823  CB  THR A 763      73.420  49.990  60.420  1.00  0.00           C
ATOM   2824  HB  THR A 763      72.790  49.600  61.250  1.00  0.00           H
ATOM   2825  OG1 THR A 763      74.410  50.880  60.940  1.00  0.00           O
ATOM   2826  HG1 THR A 763      74.100  51.140  61.810  1.00  0.00           H
ATOM   2827  CG2 THR A 763      74.230  48.840  59.780  1.00  0.00           C
ATOM   2828 HG21 THR A 763      74.820  49.270  58.930  1.00  0.00           H
ATOM   2829 HG22 THR A 763      73.620  48.040  59.310  1.00  0.00           H
ATOM   2830 HG23 THR A 763      74.900  48.360  60.510  1.00  0.00           H
ATOM   2831  C   THR A 763      71.580  49.800  58.690  1.00  0.00           C
ATOM   2832  O   THR A 763      71.860  49.240  57.650  1.00  0.00           O
ATOM   2833  N   THR A 764      70.410  49.630  59.230  1.00  0.00           N
ATOM   2834  HN  THR A 764      70.240  50.100  60.100  1.00  0.00           H
ATOM   2835  CA  THR A 764      69.350  48.930  58.520  1.00  0.00           C
ATOM   2836  HA  THR A 764      69.790  47.960  58.400  1.00  0.00           H
ATOM   2837  CB  THR A 764      68.150  48.760  59.480  1.00  0.00           C
ATOM   2838  HB  THR A 764      67.750  49.770  59.740  1.00  0.00           H
ATOM   2839  OG1 THR A 764      68.560  48.050  60.650  1.00  0.00           O
ATOM   2840  HG1 THR A 764      69.310  48.520  61.000  1.00  0.00           H
ATOM   2841  CG2 THR A 764      67.050  47.940  58.830  1.00  0.00           C
ATOM   2842 HG21 THR A 764      67.320  46.970  58.320  1.00  0.00           H
ATOM   2843 HG22 THR A 764      66.520  48.550  58.080  1.00  0.00           H
ATOM   2844 HG23 THR A 764      66.360  47.700  59.660  1.00  0.00           H
ATOM   2845  C   THR A 764      68.990  49.390  57.080  1.00  0.00           C
ATOM   2846  O   THR A 764      68.980  48.600  56.150  1.00  0.00           O
ATOM   2847  N   PHE A 765      68.860  50.730  56.850  1.00  0.00           N
ATOM   2848  HN  PHE A 765      69.020  51.390  57.570  1.00  0.00           H
ATOM   2849  CA  PHE A 765      68.690  51.340  55.580  1.00  0.00           C
ATOM   2850  HA  PHE A 765      67.910  50.700  55.200  1.00  0.00           H
ATOM   2851  CB  PHE A 765      68.220  52.820  55.650  1.00  0.00           C
ATOM   2852  HB1 PHE A 765      68.880  53.390  56.350  1.00  0.00           H
ATOM   2853  HB2 PHE A 765      67.180  52.830  56.030  1.00  0.00           H
ATOM   2854  CG  PHE A 765      68.230  53.480  54.290  1.00  0.00           C
ATOM   2855  CD1 PHE A 765      69.250  54.330  53.840  1.00  0.00           C
ATOM   2856  HD1 PHE A 765      70.130  54.560  54.410  1.00  0.00           H
ATOM   2857  CE1 PHE A 765      69.200  54.720  52.500  1.00  0.00           C
ATOM   2858  HE1 PHE A 765      70.070  55.230  52.130  1.00  0.00           H
ATOM   2859  CZ  PHE A 765      68.110  54.350  51.690  1.00  0.00           C
ATOM   2860  HZ  PHE A 765      68.130  54.560  50.630  1.00  0.00           H
ATOM   2861  CD2 PHE A 765      67.190  53.060  53.500  1.00  0.00           C
ATOM   2862  HD2 PHE A 765      66.410  52.450  53.920  1.00  0.00           H
ATOM   2863  CE2 PHE A 765      67.140  53.520  52.170  1.00  0.00           C
ATOM   2864  HE2 PHE A 765      66.320  53.200  51.550  1.00  0.00           H
ATOM   2865  C   PHE A 765      69.810  51.200  54.610  1.00  0.00           C
ATOM   2866  O   PHE A 765      69.650  50.860  53.460  1.00  0.00           O
ATOM   2867  N   PHE A 766      71.150  51.350  55.030  1.00  0.00           N
ATOM   2868  HN  PHE A 766      71.440  51.580  55.960  1.00  0.00           H
ATOM   2869  CA  PHE A 766      72.300  51.180  54.260  1.00  0.00           C
ATOM   2870  HA  PHE A 766      72.050  51.570  53.290  1.00  0.00           H
ATOM   2871  CB  PHE A 766      73.560  51.760  54.870  1.00  0.00           C
ATOM   2872  HB1 PHE A 766      74.490  51.580  54.310  1.00  0.00           H
ATOM   2873  HB2 PHE A 766      73.790  51.450  55.910  1.00  0.00           H
ATOM   2874  CG  PHE A 766      73.390  53.300  55.010  1.00  0.00           C
ATOM   2875  CD1 PHE A 766      73.340  54.170  53.920  1.00  0.00           C
ATOM   2876  HD1 PHE A 766      73.230  53.760  52.930  1.00  0.00           H
ATOM   2877  CE1 PHE A 766      73.270  55.550  54.100  1.00  0.00           C
ATOM   2878  HE1 PHE A 766      73.190  56.170  53.220  1.00  0.00           H
ATOM   2879  CZ  PHE A 766      73.460  56.150  55.330  1.00  0.00           C
ATOM   2880  HZ  PHE A 766      73.310  57.210  55.430  1.00  0.00           H
ATOM   2881  CD2 PHE A 766      73.450  53.910  56.280  1.00  0.00           C
ATOM   2882  HD2 PHE A 766      73.380  53.290  57.160  1.00  0.00           H
ATOM   2883  CE2 PHE A 766      73.530  55.280  56.470  1.00  0.00           C
ATOM   2884  HE2 PHE A 766      73.640  55.720  57.450  1.00  0.00           H
ATOM   2885  C   PHE A 766      72.510  49.670  53.890  1.00  0.00           C
ATOM   2886  O   PHE A 766      72.780  49.370  52.730  1.00  0.00           O
ATOM   2887  N   LEU A 767      72.320  48.750  54.840  1.00  0.00           N
ATOM   2888  HN  LEU A 767      72.060  49.060  55.750  1.00  0.00           H
ATOM   2889  CA  LEU A 767      72.620  47.360  54.550  1.00  0.00           C
ATOM   2890  HA  LEU A 767      73.540  47.240  53.990  1.00  0.00           H
ATOM   2891  CB  LEU A 767      72.680  46.630  55.880  1.00  0.00           C
ATOM   2892  HB1 LEU A 767      71.700  46.710  56.410  1.00  0.00           H
ATOM   2893  HB2 LEU A 767      73.410  47.110  56.560  1.00  0.00           H
ATOM   2894  CG  LEU A 767      73.100  45.080  55.710  1.00  0.00           C
ATOM   2895  HG  LEU A 767      72.100  44.700  55.390  1.00  0.00           H
ATOM   2896  CD1 LEU A 767      74.270  44.830  54.810  1.00  0.00           C
ATOM   2897 HD11 LEU A 767      75.040  45.530  55.190  1.00  0.00           H
ATOM   2898 HD12 LEU A 767      74.030  44.820  53.730  1.00  0.00           H
ATOM   2899 HD13 LEU A 767      74.650  43.790  54.790  1.00  0.00           H
ATOM   2900  CD2 LEU A 767      73.510  44.600  57.060  1.00  0.00           C
ATOM   2901 HD21 LEU A 767      73.830  43.540  57.000  1.00  0.00           H
ATOM   2902 HD22 LEU A 767      72.620  44.740  57.700  1.00  0.00           H
ATOM   2903 HD23 LEU A 767      74.430  45.190  57.250  1.00  0.00           H
ATOM   2904  C   LEU A 767      71.480  46.780  53.680  1.00  0.00           C
ATOM   2905  O   LEU A 767      71.690  46.070  52.750  1.00  0.00           O
ATOM   2906  N   SER A 768      70.180  47.210  53.920  1.00  0.00           N
ATOM   2907  HN  SER A 768      69.960  48.020  54.460  1.00  0.00           H
ATOM   2908  CA  SER A 768      69.160  46.810  52.960  1.00  0.00           C
ATOM   2909  HA  SER A 768      69.070  45.740  53.060  1.00  0.00           H
ATOM   2910  CB  SER A 768      67.730  47.280  53.420  1.00  0.00           C
ATOM   2911  HB1 SER A 768      66.980  46.880  52.700  1.00  0.00           H
ATOM   2912  HB2 SER A 768      67.680  48.390  53.450  1.00  0.00           H
ATOM   2913  OG  SER A 768      67.480  46.630  54.650  1.00  0.00           O
ATOM   2914  HG1 SER A 768      68.170  46.940  55.220  1.00  0.00           H
ATOM   2915  C   SER A 768      69.380  47.300  51.530  1.00  0.00           C
ATOM   2916  O   SER A 768      69.090  46.670  50.550  1.00  0.00           O
ATOM   2917  N   SER A 769      69.940  48.480  51.360  1.00  0.00           N
ATOM   2918  HN  SER A 769      70.210  49.050  52.130  1.00  0.00           H
ATOM   2919  CA  SER A 769      70.230  49.020  50.020  1.00  0.00           C
ATOM   2920  HA  SER A 769      69.400  48.910  49.340  1.00  0.00           H
ATOM   2921  CB  SER A 769      70.530  50.550  50.110  1.00  0.00           C
ATOM   2922  HB1 SER A 769      71.440  50.650  50.730  1.00  0.00           H
ATOM   2923  HB2 SER A 769      69.650  51.030  50.580  1.00  0.00           H
ATOM   2924  OG  SER A 769      70.780  51.220  48.810  1.00  0.00           O
ATOM   2925  HG1 SER A 769      70.150  50.830  48.210  1.00  0.00           H
ATOM   2926  C   SER A 769      71.460  48.360  49.340  1.00  0.00           C
ATOM   2927  O   SER A 769      71.440  48.050  48.150  1.00  0.00           O
ATOM   2928  N   PHE A 770      72.440  48.120  50.190  1.00  0.00           N
ATOM   2929  HN  PHE A 770      72.520  48.410  51.140  1.00  0.00           H
ATOM   2930  CA  PHE A 770      73.670  47.580  49.730  1.00  0.00           C
ATOM   2931  HA  PHE A 770      74.070  48.160  48.910  1.00  0.00           H
ATOM   2932  CB  PHE A 770      74.790  47.820  50.830  1.00  0.00           C
ATOM   2933  HB1 PHE A 770      74.400  47.410  51.790  1.00  0.00           H
ATOM   2934  HB2 PHE A 770      74.970  48.890  51.080  1.00  0.00           H
ATOM   2935  CG  PHE A 770      76.070  47.110  50.550  1.00  0.00           C
ATOM   2936  CD1 PHE A 770      76.500  46.040  51.380  1.00  0.00           C
ATOM   2937  HD1 PHE A 770      76.010  45.820  52.320  1.00  0.00           H
ATOM   2938  CE1 PHE A 770      77.760  45.480  51.190  1.00  0.00           C
ATOM   2939  HE1 PHE A 770      78.110  44.740  51.900  1.00  0.00           H
ATOM   2940  CZ  PHE A 770      78.530  45.810  50.100  1.00  0.00           C
ATOM   2941  HZ  PHE A 770      79.540  45.450  49.920  1.00  0.00           H
ATOM   2942  CD2 PHE A 770      76.870  47.380  49.440  1.00  0.00           C
ATOM   2943  HD2 PHE A 770      76.510  48.080  48.700  1.00  0.00           H
ATOM   2944  CE2 PHE A 770      78.070  46.780  49.250  1.00  0.00           C
ATOM   2945  HE2 PHE A 770      78.590  46.960  48.320  1.00  0.00           H
ATOM   2946  C   PHE A 770      73.600  46.110  49.270  1.00  0.00           C
ATOM   2947  O   PHE A 770      74.200  45.750  48.280  1.00  0.00           O
ATOM   2948  N   LEU A 771      72.620  45.330  49.750  1.00  0.00           N
ATOM   2949  HN  LEU A 771      72.160  45.670  50.570  1.00  0.00           H
ATOM   2950  CA  LEU A 771      72.260  44.040  49.240  1.00  0.00           C
ATOM   2951  HA  LEU A 771      73.190  43.620  48.860  1.00  0.00           H
ATOM   2952  CB  LEU A 771      71.840  43.040  50.400  1.00  0.00           C
ATOM   2953  HB1 LEU A 771      71.660  42.050  49.950  1.00  0.00           H
ATOM   2954  HB2 LEU A 771      70.860  43.290  50.860  1.00  0.00           H
ATOM   2955  CG  LEU A 771      72.950  42.960  51.510  1.00  0.00           C
ATOM   2956  HG  LEU A 771      72.990  43.910  52.060  1.00  0.00           H
ATOM   2957  CD1 LEU A 771      72.520  41.930  52.540  1.00  0.00           C
ATOM   2958 HD11 LEU A 771      73.140  41.940  53.460  1.00  0.00           H
ATOM   2959 HD12 LEU A 771      72.500  40.890  52.130  1.00  0.00           H
ATOM   2960 HD13 LEU A 771      71.490  42.180  52.890  1.00  0.00           H
ATOM   2961  CD2 LEU A 771      74.320  42.560  50.910  1.00  0.00           C
ATOM   2962 HD21 LEU A 771      74.250  41.590  50.370  1.00  0.00           H
ATOM   2963 HD22 LEU A 771      75.010  42.420  51.770  1.00  0.00           H
ATOM   2964 HD23 LEU A 771      74.780  43.360  50.300  1.00  0.00           H
ATOM   2965  C   LEU A 771      71.350  44.150  48.020  1.00  0.00           C
ATOM   2966  O   LEU A 771      71.590  43.400  47.060  1.00  0.00           O
ATOM   2967  N   LYS A 772      70.250  44.980  48.040  1.00  0.00           N
ATOM   2968  HN  LYS A 772      70.010  45.430  48.890  1.00  0.00           H
ATOM   2969  CA  LYS A 772      69.320  45.100  46.930  1.00  0.00           C
ATOM   2970  HA  LYS A 772      68.830  44.150  46.760  1.00  0.00           H
ATOM   2971  CB  LYS A 772      68.240  46.170  47.240  1.00  0.00           C
ATOM   2972  HB1 LYS A 772      68.860  47.050  47.530  1.00  0.00           H
ATOM   2973  HB2 LYS A 772      67.610  45.770  48.050  1.00  0.00           H
ATOM   2974  CG  LYS A 772      67.380  46.640  46.080  1.00  0.00           C
ATOM   2975  HG1 LYS A 772      68.020  47.100  45.300  1.00  0.00           H
ATOM   2976  HG2 LYS A 772      66.790  47.450  46.550  1.00  0.00           H
ATOM   2977  CD  LYS A 772      66.440  45.520  45.450  1.00  0.00           C
ATOM   2978  HD1 LYS A 772      66.090  44.910  46.320  1.00  0.00           H
ATOM   2979  HD2 LYS A 772      66.990  44.840  44.770  1.00  0.00           H
ATOM   2980  CE  LYS A 772      65.160  46.070  44.840  1.00  0.00           C
ATOM   2981  HE1 LYS A 772      64.600  46.760  45.520  1.00  0.00           H
ATOM   2982  HE2 LYS A 772      64.410  45.270  44.670  1.00  0.00           H
ATOM   2983  NZ  LYS A 772      65.400  46.790  43.520  1.00  0.00           N
ATOM   2984  HZ1 LYS A 772      64.500  47.000  43.070  1.00  0.00           H
ATOM   2985  HZ2 LYS A 772      65.770  46.120  42.830  1.00  0.00           H
ATOM   2986  HZ3 LYS A 772      66.040  47.600  43.630  1.00  0.00           H
ATOM   2987  C   LYS A 772      70.080  45.560  45.630  1.00  0.00           C
ATOM   2988  O   LYS A 772      69.720  45.120  44.540  1.00  0.00           O
ATOM   2989  N   GLN A 773      71.100  46.450  45.820  1.00  0.00           N
ATOM   2990  HN  GLN A 773      71.350  46.670  46.760  1.00  0.00           H
ATOM   2991  CA  GLN A 773      71.950  46.950  44.840  1.00  0.00           C
ATOM   2992  HA  GLN A 773      71.370  47.240  43.960  1.00  0.00           H
ATOM   2993  CB  GLN A 773      72.590  48.230  45.330  1.00  0.00           C
ATOM   2994  HB1 GLN A 773      73.460  48.420  44.660  1.00  0.00           H
ATOM   2995  HB2 GLN A 773      72.970  48.100  46.370  1.00  0.00           H
ATOM   2996  CG  GLN A 773      71.610  49.490  45.300  1.00  0.00           C
ATOM   2997  HG1 GLN A 773      72.160  50.460  45.310  1.00  0.00           H
ATOM   2998  HG2 GLN A 773      70.970  49.470  46.210  1.00  0.00           H
ATOM   2999  CD  GLN A 773      70.620  49.530  44.040  1.00  0.00           C
ATOM   3000  OE1 GLN A 773      69.470  49.190  44.120  1.00  0.00           O
ATOM   3001  NE2 GLN A 773      71.130  50.160  42.940  1.00  0.00           N
ATOM   3002 HE21 GLN A 773      70.490  50.310  42.180  1.00  0.00           H
ATOM   3003 HE22 GLN A 773      72.030  50.570  43.040  1.00  0.00           H
ATOM   3004  C   GLN A 773      72.920  45.800  44.320  1.00  0.00           C
ATOM   3005  O   GLN A 773      73.450  46.030  43.230  1.00  0.00           O
ATOM   3006  N   PHE A 774      73.150  44.620  44.980  1.00  0.00           N
ATOM   3007  HN  PHE A 774      72.700  44.340  45.820  1.00  0.00           H
ATOM   3008  CA  PHE A 774      74.160  43.760  44.460  1.00  0.00           C
ATOM   3009  HA  PHE A 774      75.050  44.370  44.350  1.00  0.00           H
ATOM   3010  CB  PHE A 774      74.390  42.700  45.610  1.00  0.00           C
ATOM   3011  HB1 PHE A 774      73.470  42.080  45.670  1.00  0.00           H
ATOM   3012  HB2 PHE A 774      74.640  43.120  46.610  1.00  0.00           H
ATOM   3013  CG  PHE A 774      75.580  41.730  45.340  1.00  0.00           C
ATOM   3014  CD1 PHE A 774      75.460  40.380  45.840  1.00  0.00           C
ATOM   3015  HD1 PHE A 774      74.640  40.050  46.450  1.00  0.00           H
ATOM   3016  CE1 PHE A 774      76.510  39.460  45.590  1.00  0.00           C
ATOM   3017  HE1 PHE A 774      76.430  38.480  46.050  1.00  0.00           H
ATOM   3018  CZ  PHE A 774      77.700  39.860  44.960  1.00  0.00           C
ATOM   3019  HZ  PHE A 774      78.350  39.000  44.820  1.00  0.00           H
ATOM   3020  CD2 PHE A 774      76.810  42.070  44.720  1.00  0.00           C
ATOM   3021  HD2 PHE A 774      77.010  43.100  44.440  1.00  0.00           H
ATOM   3022  CE2 PHE A 774      77.810  41.160  44.540  1.00  0.00           C
ATOM   3023  HE2 PHE A 774      78.750  41.420  44.070  1.00  0.00           H
ATOM   3024  C   PHE A 774      73.890  43.210  43.020  1.00  0.00           C
ATOM   3025  O   PHE A 774      74.740  43.230  42.150  1.00  0.00           O
ATOM   3026  N   LYS A 775      72.660  42.730  42.810  1.00  0.00           N
ATOM   3027  HN  LYS A 775      72.090  42.680  43.620  1.00  0.00           H
ATOM   3028  CA  LYS A 775      72.020  42.190  41.690  1.00  0.00           C
ATOM   3029  HA  LYS A 775      71.330  41.530  42.180  1.00  0.00           H
ATOM   3030  CB  LYS A 775      71.170  43.170  40.840  1.00  0.00           C
ATOM   3031  HB1 LYS A 775      70.710  42.600  40.010  1.00  0.00           H
ATOM   3032  HB2 LYS A 775      71.920  43.910  40.480  1.00  0.00           H
ATOM   3033  CG  LYS A 775      69.980  43.860  41.430  1.00  0.00           C
ATOM   3034  HG1 LYS A 775      69.820  44.840  40.950  1.00  0.00           H
ATOM   3035  HG2 LYS A 775      70.230  44.010  42.510  1.00  0.00           H
ATOM   3036  CD  LYS A 775      68.660  43.020  41.590  1.00  0.00           C
ATOM   3037  HD1 LYS A 775      67.940  43.690  42.120  1.00  0.00           H
ATOM   3038  HD2 LYS A 775      68.960  42.220  42.290  1.00  0.00           H
ATOM   3039  CE  LYS A 775      68.040  42.490  40.320  1.00  0.00           C
ATOM   3040  HE1 LYS A 775      68.660  41.770  39.730  1.00  0.00           H
ATOM   3041  HE2 LYS A 775      67.930  43.310  39.580  1.00  0.00           H
ATOM   3042  NZ  LYS A 775      66.740  41.890  40.530  1.00  0.00           N
ATOM   3043  HZ1 LYS A 775      66.030  42.650  40.540  1.00  0.00           H
ATOM   3044  HZ2 LYS A 775      66.790  41.370  41.420  1.00  0.00           H
ATOM   3045  HZ3 LYS A 775      66.540  41.190  39.780  1.00  0.00           H
ATOM   3046  C   LYS A 775      72.890  41.210  40.840  1.00  0.00           C
ATOM   3047  O   LYS A 775      73.790  40.560  41.420  1.00  0.00           O
ATOM   3048  N   THR A 776      72.760  41.130  39.550  1.00  0.00           N
ATOM   3049  HN  THR A 776      71.980  41.590  39.110  1.00  0.00           H
ATOM   3050  CA  THR A 776      73.440  40.140  38.740  1.00  0.00           C
ATOM   3051  HA  THR A 776      74.130  39.590  39.370  1.00  0.00           H
ATOM   3052  CB  THR A 776      72.620  39.220  37.830  1.00  0.00           C
ATOM   3053  HB  THR A 776      72.010  39.760  37.080  1.00  0.00           H
ATOM   3054  OG1 THR A 776      71.780  38.380  38.610  1.00  0.00           O
ATOM   3055  HG1 THR A 776      70.880  38.670  38.440  1.00  0.00           H
ATOM   3056  CG2 THR A 776      73.450  38.210  37.030  1.00  0.00           C
ATOM   3057 HG21 THR A 776      72.790  37.490  36.490  1.00  0.00           H
ATOM   3058 HG22 THR A 776      74.100  37.600  37.690  1.00  0.00           H
ATOM   3059 HG23 THR A 776      74.010  38.770  36.250  1.00  0.00           H
ATOM   3060  C   THR A 776      74.360  40.860  37.810  1.00  0.00           C
ATOM   3061  O   THR A 776      73.830  41.660  37.000  1.00  0.00           O
ATOM   3062  N   LYS A 777      75.650  40.760  38.000  1.00  0.00           N
ATOM   3063  HN  LYS A 777      76.040  39.990  38.520  1.00  0.00           H
ATOM   3064  CA  LYS A 777      76.660  41.420  37.200  1.00  0.00           C
ATOM   3065  HA  LYS A 777      76.340  41.660  36.190  1.00  0.00           H
ATOM   3066  CB  LYS A 777      77.190  42.750  37.910  1.00  0.00           C
ATOM   3067  HB1 LYS A 777      77.700  43.330  37.110  1.00  0.00           H
ATOM   3068  HB2 LYS A 777      77.880  42.550  38.760  1.00  0.00           H
ATOM   3069  CG  LYS A 777      76.200  43.570  38.560  1.00  0.00           C
ATOM   3070  HG1 LYS A 777      76.720  44.330  39.190  1.00  0.00           H
ATOM   3071  HG2 LYS A 777      75.490  43.030  39.230  1.00  0.00           H
ATOM   3072  CD  LYS A 777      75.390  44.390  37.520  1.00  0.00           C
ATOM   3073  HD1 LYS A 777      75.210  43.680  36.680  1.00  0.00           H
ATOM   3074  HD2 LYS A 777      76.160  45.080  37.100  1.00  0.00           H
ATOM   3075  CE  LYS A 777      74.170  45.160  38.060  1.00  0.00           C
ATOM   3076  HE1 LYS A 777      74.530  46.000  38.700  1.00  0.00           H
ATOM   3077  HE2 LYS A 777      73.420  44.510  38.540  1.00  0.00           H
ATOM   3078  NZ  LYS A 777      73.440  45.830  36.860  1.00  0.00           N
ATOM   3079  HZ1 LYS A 777      72.590  46.360  37.160  1.00  0.00           H
ATOM   3080  HZ2 LYS A 777      73.090  45.060  36.250  1.00  0.00           H
ATOM   3081  HZ3 LYS A 777      74.160  46.320  36.310  1.00  0.00           H
ATOM   3082  C   LYS A 777      77.800  40.480  37.160  1.00  0.00           C
ATOM   3083  O   LYS A 777      77.910  39.490  37.930  1.00  0.00           O
ATOM   3084  N   ARG A 778      78.780  40.680  36.210  1.00  0.00           N
ATOM   3085  HN  ARG A 778      78.460  41.430  35.640  1.00  0.00           H
ATOM   3086  CA  ARG A 778      80.110  40.050  36.080  1.00  0.00           C
ATOM   3087  HA  ARG A 778      79.800  39.160  35.570  1.00  0.00           H
ATOM   3088  CB  ARG A 778      81.070  40.740  34.940  1.00  0.00           C
ATOM   3089  HB1 ARG A 778      82.060  40.230  34.920  1.00  0.00           H
ATOM   3090  HB2 ARG A 778      81.320  41.730  35.360  1.00  0.00           H
ATOM   3091  CG  ARG A 778      80.530  40.980  33.500  1.00  0.00           C
ATOM   3092  HG1 ARG A 778      79.620  41.590  33.680  1.00  0.00           H
ATOM   3093  HG2 ARG A 778      80.150  39.990  33.190  1.00  0.00           H
ATOM   3094  CD  ARG A 778      81.610  41.480  32.460  1.00  0.00           C
ATOM   3095  HD1 ARG A 778      82.520  40.830  32.440  1.00  0.00           H
ATOM   3096  HD2 ARG A 778      82.000  42.490  32.650  1.00  0.00           H
ATOM   3097  NE  ARG A 778      80.950  41.410  31.070  1.00  0.00           N
ATOM   3098  HE  ARG A 778      80.290  42.090  30.750  1.00  0.00           H
ATOM   3099  CZ  ARG A 778      80.800  40.230  30.370  1.00  0.00           C
ATOM   3100  NH1 ARG A 778      81.210  39.090  30.860  1.00  0.00           N
ATOM   3101 HH11 ARG A 778      81.330  38.870  31.820  1.00  0.00           H
ATOM   3102 HH12 ARG A 778      80.930  38.300  30.320  1.00  0.00           H
ATOM   3103  NH2 ARG A 778      80.190  40.330  29.210  1.00  0.00           N
ATOM   3104 HH21 ARG A 778      80.210  41.170  28.670  1.00  0.00           H
ATOM   3105 HH22 ARG A 778      80.190  39.500  28.650  1.00  0.00           H
ATOM   3106  C   ARG A 778      80.880  39.500  37.290  1.00  0.00           C
ATOM   3107  O   ARG A 778      81.150  40.250  38.300  1.00  0.00           O
ATOM   3108  N   TYR A 779      81.150  38.140  37.210  1.00  0.00           N
ATOM   3109  HN  TYR A 779      80.700  37.660  36.450  1.00  0.00           H
ATOM   3110  CA  TYR A 779      81.830  37.380  38.190  1.00  0.00           C
ATOM   3111  HA  TYR A 779      81.890  36.360  37.860  1.00  0.00           H
ATOM   3112  CB  TYR A 779      83.340  37.750  38.560  1.00  0.00           C
ATOM   3113  HB1 TYR A 779      83.870  36.880  38.980  1.00  0.00           H
ATOM   3114  HB2 TYR A 779      83.370  38.560  39.320  1.00  0.00           H
ATOM   3115  CG  TYR A 779      84.060  38.170  37.340  1.00  0.00           C
ATOM   3116  CD1 TYR A 779      84.740  37.250  36.560  1.00  0.00           C
ATOM   3117  HD1 TYR A 779      84.720  36.220  36.840  1.00  0.00           H
ATOM   3118  CE1 TYR A 779      85.380  37.660  35.350  1.00  0.00           C
ATOM   3119  HE1 TYR A 779      85.730  36.870  34.710  1.00  0.00           H
ATOM   3120  CZ  TYR A 779      85.370  39.020  34.970  1.00  0.00           C
ATOM   3121  OH  TYR A 779      86.110  39.400  33.860  1.00  0.00           O
ATOM   3122  HH  TYR A 779      86.230  38.570  33.390  1.00  0.00           H
ATOM   3123  CD2 TYR A 779      84.030  39.500  36.920  1.00  0.00           C
ATOM   3124  HD2 TYR A 779      83.450  40.240  37.440  1.00  0.00           H
ATOM   3125  CE2 TYR A 779      84.710  39.930  35.790  1.00  0.00           C
ATOM   3126  HE2 TYR A 779      84.620  40.980  35.510  1.00  0.00           H
ATOM   3127  C   TYR A 779      81.040  37.160  39.400  1.00  0.00           C
ATOM   3128  O   TYR A 779      80.190  37.930  39.830  1.00  0.00           O
ATOM   3129  N   PHE A 780      81.230  35.980  39.990  1.00  0.00           N
ATOM   3130  HN  PHE A 780      82.000  35.400  39.760  1.00  0.00           H
ATOM   3131  CA  PHE A 780      80.600  35.430  41.220  1.00  0.00           C
ATOM   3132  HA  PHE A 780      81.280  34.740  41.690  1.00  0.00           H
ATOM   3133  CB  PHE A 780      80.550  36.500  42.320  1.00  0.00           C
ATOM   3134  HB1 PHE A 780      79.920  37.370  42.030  1.00  0.00           H
ATOM   3135  HB2 PHE A 780      81.530  36.990  42.460  1.00  0.00           H
ATOM   3136  CG  PHE A 780      80.060  35.950  43.640  1.00  0.00           C
ATOM   3137  CD1 PHE A 780      78.730  36.320  44.050  1.00  0.00           C
ATOM   3138  HD1 PHE A 780      78.200  36.960  43.380  1.00  0.00           H
ATOM   3139  CE1 PHE A 780      78.150  35.760  45.190  1.00  0.00           C
ATOM   3140  HE1 PHE A 780      77.120  35.950  45.450  1.00  0.00           H
ATOM   3141  CZ  PHE A 780      78.930  34.890  46.020  1.00  0.00           C
ATOM   3142  HZ  PHE A 780      78.540  34.680  47.010  1.00  0.00           H
ATOM   3143  CD2 PHE A 780      80.760  35.050  44.520  1.00  0.00           C
ATOM   3144  HD2 PHE A 780      81.750  34.720  44.220  1.00  0.00           H
ATOM   3145  CE2 PHE A 780      80.280  34.580  45.720  1.00  0.00           C
ATOM   3146  HE2 PHE A 780      80.950  33.970  46.290  1.00  0.00           H
ATOM   3147  C   PHE A 780      79.320  34.550  40.890  1.00  0.00           C
ATOM   3148  O   PHE A 780      78.520  35.010  40.090  1.00  0.00           O
ATOM   3149  N   PRO A 781      79.170  33.320  41.280  1.00  0.00           N
ATOM   3150  CD  PRO A 781      80.210  32.560  41.950  1.00  0.00           C
ATOM   3151  HD1 PRO A 781      80.520  32.980  42.940  1.00  0.00           H
ATOM   3152  HD2 PRO A 781      81.130  32.500  41.320  1.00  0.00           H
ATOM   3153  CA  PRO A 781      77.910  32.530  41.050  1.00  0.00           C
ATOM   3154  HA  PRO A 781      78.050  32.140  40.060  1.00  0.00           H
ATOM   3155  CB  PRO A 781      78.110  31.410  42.080  1.00  0.00           C
ATOM   3156  HB1 PRO A 781      77.540  30.470  41.920  1.00  0.00           H
ATOM   3157  HB2 PRO A 781      77.970  31.810  43.100  1.00  0.00           H
ATOM   3158  CG  PRO A 781      79.640  31.180  42.070  1.00  0.00           C
ATOM   3159  HG1 PRO A 781      79.890  30.570  42.960  1.00  0.00           H
ATOM   3160  HG2 PRO A 781      79.800  30.530  41.170  1.00  0.00           H
ATOM   3161  C   PRO A 781      76.520  33.100  41.050  1.00  0.00           C
ATOM   3162  O   PRO A 781      76.080  33.740  42.010  1.00  0.00           O
ATOM   3163  N   THR A 782      75.830  32.970  39.910  1.00  0.00           N
ATOM   3164  HN  THR A 782      76.150  32.410  39.150  1.00  0.00           H
ATOM   3165  CA  THR A 782      74.650  33.790  39.490  1.00  0.00           C
ATOM   3166  HA  THR A 782      75.100  34.770  39.580  1.00  0.00           H
ATOM   3167  CB  THR A 782      74.250  33.640  38.010  1.00  0.00           C
ATOM   3168  HB  THR A 782      73.220  33.980  37.790  1.00  0.00           H
ATOM   3169  OG1 THR A 782      74.110  32.270  37.690  1.00  0.00           O
ATOM   3170  HG1 THR A 782      73.790  32.250  36.780  1.00  0.00           H
ATOM   3171  CG2 THR A 782      75.200  34.400  37.010  1.00  0.00           C
ATOM   3172 HG21 THR A 782      75.020  34.060  35.970  1.00  0.00           H
ATOM   3173 HG22 THR A 782      76.300  34.260  37.130  1.00  0.00           H
ATOM   3174 HG23 THR A 782      75.050  35.500  37.100  1.00  0.00           H
ATOM   3175  C   THR A 782      73.370  33.800  40.370  1.00  0.00           C
ATOM   3176  O   THR A 782      72.740  34.860  40.630  1.00  0.00           O
ATOM   3177  N   LYS A 783      73.020  32.600  40.780  1.00  0.00           N
ATOM   3178  HN  LYS A 783      73.600  31.840  40.520  1.00  0.00           H
ATOM   3179  CA  LYS A 783      71.900  32.260  41.710  1.00  0.00           C
ATOM   3180  HA  LYS A 783      71.070  32.690  41.180  1.00  0.00           H
ATOM   3181  CB  LYS A 783      71.820  30.740  41.910  1.00  0.00           C
ATOM   3182  HB1 LYS A 783      72.640  30.190  42.410  1.00  0.00           H
ATOM   3183  HB2 LYS A 783      71.820  30.210  40.930  1.00  0.00           H
ATOM   3184  CG  LYS A 783      70.520  30.370  42.720  1.00  0.00           C
ATOM   3185  HG1 LYS A 783      70.670  30.560  43.810  1.00  0.00           H
ATOM   3186  HG2 LYS A 783      70.530  29.270  42.540  1.00  0.00           H
ATOM   3187  CD  LYS A 783      69.220  31.050  42.290  1.00  0.00           C
ATOM   3188  HD1 LYS A 783      69.280  32.160  42.390  1.00  0.00           H
ATOM   3189  HD2 LYS A 783      68.390  30.880  43.020  1.00  0.00           H
ATOM   3190  CE  LYS A 783      68.760  30.690  40.860  1.00  0.00           C
ATOM   3191  HE1 LYS A 783      68.760  29.580  40.740  1.00  0.00           H
ATOM   3192  HE2 LYS A 783      69.280  31.130  39.990  1.00  0.00           H
ATOM   3193  NZ  LYS A 783      67.340  31.140  40.610  1.00  0.00           N
ATOM   3194  HZ1 LYS A 783      67.000  30.800  39.680  1.00  0.00           H
ATOM   3195  HZ2 LYS A 783      67.350  32.170  40.740  1.00  0.00           H
ATOM   3196  HZ3 LYS A 783      66.680  30.840  41.340  1.00  0.00           H
ATOM   3197  C   LYS A 783      72.140  32.950  43.110  1.00  0.00           C
ATOM   3198  O   LYS A 783      71.180  33.490  43.710  1.00  0.00           O
ATOM   3199  N   VAL A 784      73.380  32.860  43.510  1.00  0.00           N
ATOM   3200  HN  VAL A 784      74.070  32.410  42.950  1.00  0.00           H
ATOM   3201  CA  VAL A 784      73.730  33.280  44.850  1.00  0.00           C
ATOM   3202  HA  VAL A 784      72.930  32.870  45.460  1.00  0.00           H
ATOM   3203  CB  VAL A 784      75.170  32.770  45.220  1.00  0.00           C
ATOM   3204  HB  VAL A 784      75.920  33.380  44.670  1.00  0.00           H
ATOM   3205  CG1 VAL A 784      75.370  33.190  46.730  1.00  0.00           C
ATOM   3206 HG11 VAL A 784      74.590  32.620  47.310  1.00  0.00           H
ATOM   3207 HG12 VAL A 784      75.180  34.260  46.970  1.00  0.00           H
ATOM   3208 HG13 VAL A 784      76.420  32.900  46.950  1.00  0.00           H
ATOM   3209  CG2 VAL A 784      75.290  31.260  44.980  1.00  0.00           C
ATOM   3210 HG21 VAL A 784      74.460  30.790  45.530  1.00  0.00           H
ATOM   3211 HG22 VAL A 784      76.250  30.870  45.350  1.00  0.00           H
ATOM   3212 HG23 VAL A 784      75.260  31.060  43.880  1.00  0.00           H
ATOM   3213  C   VAL A 784      73.560  34.750  44.970  1.00  0.00           C
ATOM   3214  O   VAL A 784      72.780  35.270  45.880  1.00  0.00           O
ATOM   3215  N   ARG A 785      74.230  35.500  44.050  1.00  0.00           N
ATOM   3216  HN  ARG A 785      74.890  35.130  43.400  1.00  0.00           H
ATOM   3217  CA  ARG A 785      74.190  36.960  44.040  1.00  0.00           C
ATOM   3218  HA  ARG A 785      74.610  37.220  45.010  1.00  0.00           H
ATOM   3219  CB  ARG A 785      75.280  37.710  43.140  1.00  0.00           C
ATOM   3220  HB1 ARG A 785      76.210  37.350  43.630  1.00  0.00           H
ATOM   3221  HB2 ARG A 785      75.080  38.800  43.240  1.00  0.00           H
ATOM   3222  CG  ARG A 785      75.440  37.300  41.600  1.00  0.00           C
ATOM   3223  HG1 ARG A 785      74.480  37.370  41.050  1.00  0.00           H
ATOM   3224  HG2 ARG A 785      75.670  36.210  41.670  1.00  0.00           H
ATOM   3225  CD  ARG A 785      76.520  38.070  40.870  1.00  0.00           C
ATOM   3226  HD1 ARG A 785      76.440  37.770  39.790  1.00  0.00           H
ATOM   3227  HD2 ARG A 785      77.490  37.760  41.300  1.00  0.00           H
ATOM   3228  NE  ARG A 785      76.230  39.510  41.000  1.00  0.00           N
ATOM   3229  HE  ARG A 785      75.350  39.770  41.400  1.00  0.00           H
ATOM   3230  CZ  ARG A 785      77.270  40.340  41.080  1.00  0.00           C
ATOM   3231  NH1 ARG A 785      78.530  40.150  40.890  1.00  0.00           N
ATOM   3232 HH11 ARG A 785      78.930  41.060  40.770  1.00  0.00           H
ATOM   3233 HH12 ARG A 785      78.790  39.460  40.220  1.00  0.00           H
ATOM   3234  NH2 ARG A 785      76.930  41.600  41.400  1.00  0.00           N
ATOM   3235 HH21 ARG A 785      77.580  42.330  41.220  1.00  0.00           H
ATOM   3236 HH22 ARG A 785      75.990  41.860  41.630  1.00  0.00           H
ATOM   3237  C   ARG A 785      72.790  37.570  43.890  1.00  0.00           C
ATOM   3238  O   ARG A 785      72.420  38.480  44.590  1.00  0.00           O
ATOM   3239  N   SER A 786      72.030  37.030  42.960  1.00  0.00           N
ATOM   3240  HN  SER A 786      72.370  36.240  42.440  1.00  0.00           H
ATOM   3241  CA  SER A 786      70.640  37.390  42.620  1.00  0.00           C
ATOM   3242  HA  SER A 786      70.600  38.410  42.260  1.00  0.00           H
ATOM   3243  CB  SER A 786      69.990  36.510  41.540  1.00  0.00           C
ATOM   3244  HB1 SER A 786      69.990  35.440  41.840  1.00  0.00           H
ATOM   3245  HB2 SER A 786      70.550  36.540  40.590  1.00  0.00           H
ATOM   3246  OG  SER A 786      68.680  36.920  41.090  1.00  0.00           O
ATOM   3247  HG1 SER A 786      67.940  36.490  41.530  1.00  0.00           H
ATOM   3248  C   SER A 786      69.740  37.230  43.810  1.00  0.00           C
ATOM   3249  O   SER A 786      68.830  38.010  44.070  1.00  0.00           O
ATOM   3250  N   THR A 787      69.890  36.090  44.530  1.00  0.00           N
ATOM   3251  HN  THR A 787      70.630  35.450  44.360  1.00  0.00           H
ATOM   3252  CA  THR A 787      69.200  35.650  45.750  1.00  0.00           C
ATOM   3253  HA  THR A 787      68.180  35.810  45.430  1.00  0.00           H
ATOM   3254  CB  THR A 787      69.400  34.170  45.940  1.00  0.00           C
ATOM   3255  HB  THR A 787      70.470  33.870  46.040  1.00  0.00           H
ATOM   3256  OG1 THR A 787      68.840  33.490  44.820  1.00  0.00           O
ATOM   3257  HG1 THR A 787      69.620  33.170  44.360  1.00  0.00           H
ATOM   3258  CG2 THR A 787      68.620  33.660  47.140  1.00  0.00           C
ATOM   3259 HG21 THR A 787      68.690  32.550  47.100  1.00  0.00           H
ATOM   3260 HG22 THR A 787      67.540  33.840  46.980  1.00  0.00           H
ATOM   3261 HG23 THR A 787      68.920  33.970  48.170  1.00  0.00           H
ATOM   3262  C   THR A 787      69.420  36.550  47.010  1.00  0.00           C
ATOM   3263  O   THR A 787      68.490  37.030  47.610  1.00  0.00           O
ATOM   3264  N   ILE A 788      70.640  36.940  47.330  1.00  0.00           N
ATOM   3265  HN  ILE A 788      71.380  36.470  46.850  1.00  0.00           H
ATOM   3266  CA  ILE A 788      71.070  38.030  48.180  1.00  0.00           C
ATOM   3267  HA  ILE A 788      70.720  37.830  49.180  1.00  0.00           H
ATOM   3268  CB  ILE A 788      72.600  38.310  48.220  1.00  0.00           C
ATOM   3269  HB  ILE A 788      72.870  38.600  47.180  1.00  0.00           H
ATOM   3270  CG2 ILE A 788      72.950  39.420  49.190  1.00  0.00           C
ATOM   3271 HG21 ILE A 788      74.030  39.690  49.090  1.00  0.00           H
ATOM   3272 HG22 ILE A 788      72.670  39.220  50.250  1.00  0.00           H
ATOM   3273 HG23 ILE A 788      72.400  40.330  48.900  1.00  0.00           H
ATOM   3274  CG1 ILE A 788      73.320  36.970  48.540  1.00  0.00           C
ATOM   3275 HG11 ILE A 788      72.890  36.070  48.050  1.00  0.00           H
ATOM   3276 HG12 ILE A 788      73.160  36.770  49.620  1.00  0.00           H
ATOM   3277  CD  ILE A 788      74.850  36.980  48.440  1.00  0.00           C
ATOM   3278  HD1 ILE A 788      75.250  35.980  48.690  1.00  0.00           H
ATOM   3279  HD2 ILE A 788      75.270  37.760  49.120  1.00  0.00           H
ATOM   3280  HD3 ILE A 788      75.130  37.100  47.380  1.00  0.00           H
ATOM   3281  C   ILE A 788      70.310  39.410  47.970  1.00  0.00           C
ATOM   3282  O   ILE A 788      69.840  40.060  48.940  1.00  0.00           O
ATOM   3283  N   SER A 789      70.150  39.750  46.670  1.00  0.00           N
ATOM   3284  HN  SER A 789      70.610  39.260  45.940  1.00  0.00           H
ATOM   3285  CA  SER A 789      69.260  40.870  46.290  1.00  0.00           C
ATOM   3286  HA  SER A 789      69.450  41.700  46.960  1.00  0.00           H
ATOM   3287  CB  SER A 789      69.730  41.260  44.870  1.00  0.00           C
ATOM   3288  HB1 SER A 789      68.970  41.920  44.390  1.00  0.00           H
ATOM   3289  HB2 SER A 789      69.690  40.410  44.160  1.00  0.00           H
ATOM   3290  OG  SER A 789      71.030  41.870  44.800  1.00  0.00           O
ATOM   3291  HG1 SER A 789      71.140  42.230  45.680  1.00  0.00           H
ATOM   3292  C   SER A 789      67.720  40.820  46.540  1.00  0.00           C
ATOM   3293  O   SER A 789      67.020  41.760  46.910  1.00  0.00           O
ATOM   3294  N   ASP A 790      67.110  39.650  46.350  1.00  0.00           N
ATOM   3295  HN  ASP A 790      67.570  38.850  46.000  1.00  0.00           H
ATOM   3296  CA  ASP A 790      65.710  39.310  46.700  1.00  0.00           C
ATOM   3297  HA  ASP A 790      65.120  40.180  46.430  1.00  0.00           H
ATOM   3298  CB  ASP A 790      65.240  38.120  45.930  1.00  0.00           C
ATOM   3299  HB1 ASP A 790      64.200  37.980  46.300  1.00  0.00           H
ATOM   3300  HB2 ASP A 790      65.850  37.200  46.100  1.00  0.00           H
ATOM   3301  CG  ASP A 790      65.180  38.300  44.460  1.00  0.00           C
ATOM   3302  OD1 ASP A 790      65.210  39.460  43.930  1.00  0.00           O
ATOM   3303  OD2 ASP A 790      65.060  37.260  43.770  1.00  0.00           O
ATOM   3304  C   ASP A 790      65.400  39.290  48.150  1.00  0.00           C
ATOM   3305  O   ASP A 790      64.460  39.950  48.620  1.00  0.00           O
ATOM   3306  N   PHE A 791      66.170  38.560  48.910  1.00  0.00           N
ATOM   3307  HN  PHE A 791      66.840  37.940  48.490  1.00  0.00           H
ATOM   3308  CA  PHE A 791      66.080  38.540  50.310  1.00  0.00           C
ATOM   3309  HA  PHE A 791      65.070  38.570  50.690  1.00  0.00           H
ATOM   3310  CB  PHE A 791      66.650  37.210  50.880  1.00  0.00           C
ATOM   3311  HB1 PHE A 791      66.650  37.310  51.970  1.00  0.00           H
ATOM   3312  HB2 PHE A 791      67.690  37.120  50.530  1.00  0.00           H
ATOM   3313  CG  PHE A 791      65.890  36.080  50.440  1.00  0.00           C
ATOM   3314  CD1 PHE A 791      66.150  35.320  49.280  1.00  0.00           C
ATOM   3315  HD1 PHE A 791      66.870  35.600  48.530  1.00  0.00           H
ATOM   3316  CE1 PHE A 791      65.290  34.250  48.890  1.00  0.00           C
ATOM   3317  HE1 PHE A 791      65.350  33.800  47.910  1.00  0.00           H
ATOM   3318  CZ  PHE A 791      64.310  33.880  49.740  1.00  0.00           C
ATOM   3319  HZ  PHE A 791      63.740  33.020  49.390  1.00  0.00           H
ATOM   3320  CD2 PHE A 791      64.930  35.590  51.320  1.00  0.00           C
ATOM   3321  HD2 PHE A 791      64.720  36.210  52.180  1.00  0.00           H
ATOM   3322  CE2 PHE A 791      64.070  34.540  51.010  1.00  0.00           C
ATOM   3323  HE2 PHE A 791      63.400  34.130  51.750  1.00  0.00           H
ATOM   3324  C   PHE A 791      66.870  39.710  51.060  1.00  0.00           C
ATOM   3325  O   PHE A 791      67.120  39.650  52.240  1.00  0.00           O
ATOM   3326  N   ALA A 792      67.270  40.800  50.410  1.00  0.00           N
ATOM   3327  HN  ALA A 792      67.120  40.810  49.420  1.00  0.00           H
ATOM   3328  CA  ALA A 792      68.110  41.830  51.080  1.00  0.00           C
ATOM   3329  HA  ALA A 792      69.090  41.390  51.250  1.00  0.00           H
ATOM   3330  CB  ALA A 792      68.200  42.960  50.050  1.00  0.00           C
ATOM   3331  HB1 ALA A 792      68.660  42.580  49.110  1.00  0.00           H
ATOM   3332  HB2 ALA A 792      68.870  43.800  50.360  1.00  0.00           H
ATOM   3333  HB3 ALA A 792      67.220  43.450  49.870  1.00  0.00           H
ATOM   3334  C   ALA A 792      67.560  42.430  52.360  1.00  0.00           C
ATOM   3335  O   ALA A 792      68.320  42.640  53.280  1.00  0.00           O
ATOM   3336  N   VAL A 793      66.240  42.720  52.400  1.00  0.00           N
ATOM   3337  HN  VAL A 793      65.650  42.670  51.600  1.00  0.00           H
ATOM   3338  CA  VAL A 793      65.650  43.010  53.720  1.00  0.00           C
ATOM   3339  HA  VAL A 793      66.210  43.770  54.230  1.00  0.00           H
ATOM   3340  CB  VAL A 793      64.230  43.530  53.590  1.00  0.00           C
ATOM   3341  HB  VAL A 793      63.550  42.800  53.100  1.00  0.00           H
ATOM   3342  CG1 VAL A 793      63.710  43.860  55.030  1.00  0.00           C
ATOM   3343 HG11 VAL A 793      62.810  44.490  55.120  1.00  0.00           H
ATOM   3344 HG12 VAL A 793      64.500  44.500  55.490  1.00  0.00           H
ATOM   3345 HG13 VAL A 793      63.470  42.960  55.620  1.00  0.00           H
ATOM   3346  CG2 VAL A 793      64.190  44.820  52.740  1.00  0.00           C
ATOM   3347 HG21 VAL A 793      63.160  44.880  52.310  1.00  0.00           H
ATOM   3348 HG22 VAL A 793      64.950  44.770  51.930  1.00  0.00           H
ATOM   3349 HG23 VAL A 793      64.480  45.700  53.360  1.00  0.00           H
ATOM   3350  C   VAL A 793      65.710  41.790  54.680  1.00  0.00           C
ATOM   3351  O   VAL A 793      66.040  42.140  55.800  1.00  0.00           O
ATOM   3352  N   PHE A 794      65.450  40.510  54.350  1.00  0.00           N
ATOM   3353  HN  PHE A 794      65.150  40.330  53.420  1.00  0.00           H
ATOM   3354  CA  PHE A 794      65.480  39.440  55.270  1.00  0.00           C
ATOM   3355  HA  PHE A 794      64.830  39.730  56.080  1.00  0.00           H
ATOM   3356  CB  PHE A 794      64.890  38.170  54.610  1.00  0.00           C
ATOM   3357  HB1 PHE A 794      65.450  37.610  53.830  1.00  0.00           H
ATOM   3358  HB2 PHE A 794      63.930  38.440  54.120  1.00  0.00           H
ATOM   3359  CG  PHE A 794      64.680  37.120  55.600  1.00  0.00           C
ATOM   3360  CD1 PHE A 794      63.570  37.130  56.410  1.00  0.00           C
ATOM   3361  HD1 PHE A 794      62.790  37.880  56.370  1.00  0.00           H
ATOM   3362  CE1 PHE A 794      63.400  36.060  57.350  1.00  0.00           C
ATOM   3363  HE1 PHE A 794      62.520  36.070  57.980  1.00  0.00           H
ATOM   3364  CZ  PHE A 794      64.340  35.070  57.530  1.00  0.00           C
ATOM   3365  HZ  PHE A 794      64.070  34.330  58.270  1.00  0.00           H
ATOM   3366  CD2 PHE A 794      65.660  36.130  55.840  1.00  0.00           C
ATOM   3367  HD2 PHE A 794      66.520  36.020  55.200  1.00  0.00           H
ATOM   3368  CE2 PHE A 794      65.510  35.120  56.900  1.00  0.00           C
ATOM   3369  HE2 PHE A 794      66.270  34.360  57.080  1.00  0.00           H
ATOM   3370  C   PHE A 794      66.860  39.220  55.830  1.00  0.00           C
ATOM   3371  O   PHE A 794      67.120  39.040  57.010  1.00  0.00           O
ATOM   3372  N   LEU A 795      67.890  39.270  54.920  1.00  0.00           N
ATOM   3373  HN  LEU A 795      67.620  39.280  53.950  1.00  0.00           H
ATOM   3374  CA  LEU A 795      69.310  39.030  55.340  1.00  0.00           C
ATOM   3375  HA  LEU A 795      69.550  38.130  55.890  1.00  0.00           H
ATOM   3376  CB  LEU A 795      70.200  38.920  54.070  1.00  0.00           C
ATOM   3377  HB1 LEU A 795      71.230  38.920  54.460  1.00  0.00           H
ATOM   3378  HB2 LEU A 795      69.960  39.740  53.360  1.00  0.00           H
ATOM   3379  CG  LEU A 795      69.980  37.590  53.290  1.00  0.00           C
ATOM   3380  HG  LEU A 795      69.000  37.660  52.760  1.00  0.00           H
ATOM   3381  CD1 LEU A 795      70.920  37.570  52.110  1.00  0.00           C
ATOM   3382 HD11 LEU A 795      70.850  38.250  51.240  1.00  0.00           H
ATOM   3383 HD12 LEU A 795      70.900  36.570  51.630  1.00  0.00           H
ATOM   3384 HD13 LEU A 795      71.910  37.800  52.550  1.00  0.00           H
ATOM   3385  CD2 LEU A 795      70.190  36.340  54.150  1.00  0.00           C
ATOM   3386 HD21 LEU A 795      70.010  35.440  53.520  1.00  0.00           H
ATOM   3387 HD22 LEU A 795      69.400  36.280  54.940  1.00  0.00           H
ATOM   3388 HD23 LEU A 795      71.190  36.290  54.610  1.00  0.00           H
ATOM   3389  C   LEU A 795      69.730  40.060  56.200  1.00  0.00           C
ATOM   3390  O   LEU A 795      70.490  39.870  57.160  1.00  0.00           O
ATOM   3391  N   THR A 796      69.330  41.340  55.920  1.00  0.00           N
ATOM   3392  HN  THR A 796      68.800  41.420  55.080  1.00  0.00           H
ATOM   3393  CA  THR A 796      69.700  42.440  56.790  1.00  0.00           C
ATOM   3394  HA  THR A 796      70.760  42.580  56.900  1.00  0.00           H
ATOM   3395  CB  THR A 796      69.140  43.730  56.270  1.00  0.00           C
ATOM   3396  HB  THR A 796      68.020  43.710  56.160  1.00  0.00           H
ATOM   3397  OG1 THR A 796      69.630  44.080  54.930  1.00  0.00           O
ATOM   3398  HG1 THR A 796      69.070  43.590  54.330  1.00  0.00           H
ATOM   3399  CG2 THR A 796      69.370  44.960  57.150  1.00  0.00           C
ATOM   3400 HG21 THR A 796      68.660  45.130  57.990  1.00  0.00           H
ATOM   3401 HG22 THR A 796      69.380  45.870  56.520  1.00  0.00           H
ATOM   3402 HG23 THR A 796      70.330  44.800  57.700  1.00  0.00           H
ATOM   3403  C   THR A 796      69.100  42.270  58.160  1.00  0.00           C
ATOM   3404  O   THR A 796      69.760  42.660  59.140  1.00  0.00           O
ATOM   3405  N   ILE A 797      67.890  41.690  58.430  1.00  0.00           N
ATOM   3406  HN  ILE A 797      67.220  41.460  57.740  1.00  0.00           H
ATOM   3407  CA  ILE A 797      67.370  41.580  59.760  1.00  0.00           C
ATOM   3408  HA  ILE A 797      67.640  42.420  60.390  1.00  0.00           H
ATOM   3409  CB  ILE A 797      65.820  41.380  59.730  1.00  0.00           C
ATOM   3410  HB  ILE A 797      65.660  40.440  59.150  1.00  0.00           H
ATOM   3411  CG2 ILE A 797      65.250  41.290  61.160  1.00  0.00           C
ATOM   3412 HG21 ILE A 797      64.140  41.130  61.090  1.00  0.00           H
ATOM   3413 HG22 ILE A 797      65.470  42.270  61.620  1.00  0.00           H
ATOM   3414 HG23 ILE A 797      65.690  40.510  61.810  1.00  0.00           H
ATOM   3415  CG1 ILE A 797      65.030  42.460  58.940  1.00  0.00           C
ATOM   3416 HG11 ILE A 797      65.650  42.790  58.070  1.00  0.00           H
ATOM   3417 HG12 ILE A 797      64.830  43.260  59.690  1.00  0.00           H
ATOM   3418  CD  ILE A 797      63.730  41.880  58.430  1.00  0.00           C
ATOM   3419  HD1 ILE A 797      63.280  42.520  57.640  1.00  0.00           H
ATOM   3420  HD2 ILE A 797      62.960  41.890  59.240  1.00  0.00           H
ATOM   3421  HD3 ILE A 797      63.770  40.830  58.100  1.00  0.00           H
ATOM   3422  C   ILE A 797      68.030  40.360  60.480  1.00  0.00           C
ATOM   3423  O   ILE A 797      68.160  40.430  61.700  1.00  0.00           O
ATOM   3424  N   VAL A 798      68.470  39.270  59.780  1.00  0.00           N
ATOM   3425  HN  VAL A 798      68.070  39.160  58.880  1.00  0.00           H
ATOM   3426  CA  VAL A 798      69.390  38.260  60.270  1.00  0.00           C
ATOM   3427  HA  VAL A 798      69.000  37.790  61.160  1.00  0.00           H
ATOM   3428  CB  VAL A 798      69.590  37.140  59.200  1.00  0.00           C
ATOM   3429  HB  VAL A 798      69.960  37.520  58.230  1.00  0.00           H
ATOM   3430  CG1 VAL A 798      70.600  36.090  59.760  1.00  0.00           C
ATOM   3431 HG11 VAL A 798      70.570  35.180  59.110  1.00  0.00           H
ATOM   3432 HG12 VAL A 798      70.270  35.720  60.750  1.00  0.00           H
ATOM   3433 HG13 VAL A 798      71.650  36.470  59.790  1.00  0.00           H
ATOM   3434  CG2 VAL A 798      68.270  36.320  59.020  1.00  0.00           C
ATOM   3435 HG21 VAL A 798      68.380  35.310  58.570  1.00  0.00           H
ATOM   3436 HG22 VAL A 798      67.660  36.960  58.340  1.00  0.00           H
ATOM   3437 HG23 VAL A 798      67.810  36.140  60.020  1.00  0.00           H
ATOM   3438  C   VAL A 798      70.710  38.790  60.720  1.00  0.00           C
ATOM   3439  O   VAL A 798      71.260  38.320  61.740  1.00  0.00           O
ATOM   3440  N   ILE A 799      71.340  39.730  59.920  1.00  0.00           N
ATOM   3441  HN  ILE A 799      71.030  40.110  59.050  1.00  0.00           H
ATOM   3442  CA  ILE A 799      72.620  40.290  60.370  1.00  0.00           C
ATOM   3443  HA  ILE A 799      73.260  39.450  60.640  1.00  0.00           H
ATOM   3444  CB  ILE A 799      73.450  40.990  59.250  1.00  0.00           C
ATOM   3445  HB  ILE A 799      72.910  41.740  58.640  1.00  0.00           H
ATOM   3446  CG2 ILE A 799      74.700  41.740  59.860  1.00  0.00           C
ATOM   3447 HG21 ILE A 799      74.430  42.460  60.670  1.00  0.00           H
ATOM   3448 HG22 ILE A 799      75.150  42.360  59.060  1.00  0.00           H
ATOM   3449 HG23 ILE A 799      75.440  41.050  60.320  1.00  0.00           H
ATOM   3450  CG1 ILE A 799      73.910  39.880  58.170  1.00  0.00           C
ATOM   3451 HG11 ILE A 799      73.070  39.660  57.490  1.00  0.00           H
ATOM   3452 HG12 ILE A 799      74.110  38.930  58.720  1.00  0.00           H
ATOM   3453  CD  ILE A 799      75.180  40.210  57.390  1.00  0.00           C
ATOM   3454  HD1 ILE A 799      76.050  40.460  58.040  1.00  0.00           H
ATOM   3455  HD2 ILE A 799      74.960  41.090  56.750  1.00  0.00           H
ATOM   3456  HD3 ILE A 799      75.430  39.330  56.760  1.00  0.00           H
ATOM   3457  C   ILE A 799      72.470  41.230  61.540  1.00  0.00           C
ATOM   3458  O   ILE A 799      73.260  41.210  62.510  1.00  0.00           O
ATOM   3459  N   MET A 800      71.390  42.040  61.450  1.00  0.00           N
ATOM   3460  HN  MET A 800      70.740  42.020  60.690  1.00  0.00           H
ATOM   3461  CA  MET A 800      71.150  43.020  62.490  1.00  0.00           C
ATOM   3462  HA  MET A 800      72.120  43.480  62.620  1.00  0.00           H
ATOM   3463  CB  MET A 800      70.270  44.140  61.990  1.00  0.00           C
ATOM   3464  HB1 MET A 800      70.050  44.780  62.870  1.00  0.00           H
ATOM   3465  HB2 MET A 800      69.260  43.770  61.740  1.00  0.00           H
ATOM   3466  CG  MET A 800      70.900  45.100  60.900  1.00  0.00           C
ATOM   3467  HG1 MET A 800      70.040  45.770  60.710  1.00  0.00           H
ATOM   3468  HG2 MET A 800      71.210  44.510  60.020  1.00  0.00           H
ATOM   3469  SD  MET A 800      72.290  46.140  61.380  1.00  0.00           S
ATOM   3470  CE  MET A 800      73.570  44.950  60.940  1.00  0.00           C
ATOM   3471  HE1 MET A 800      73.550  44.010  61.540  1.00  0.00           H
ATOM   3472  HE2 MET A 800      74.570  45.350  61.220  1.00  0.00           H
ATOM   3473  HE3 MET A 800      73.450  44.650  59.880  1.00  0.00           H
ATOM   3474  C   MET A 800      70.850  42.540  63.850  1.00  0.00           C
ATOM   3475  O   MET A 800      71.400  42.920  64.840  1.00  0.00           O
ATOM   3476  N   VAL A 801      69.930  41.540  63.840  1.00  0.00           N
ATOM   3477  HN  VAL A 801      69.490  41.330  62.970  1.00  0.00           H
ATOM   3478  CA  VAL A 801      69.580  40.660  65.020  1.00  0.00           C
ATOM   3479  HA  VAL A 801      69.170  41.340  65.760  1.00  0.00           H
ATOM   3480  CB  VAL A 801      68.460  39.660  64.800  1.00  0.00           C
ATOM   3481  HB  VAL A 801      68.830  39.020  63.960  1.00  0.00           H
ATOM   3482  CG1 VAL A 801      68.390  38.670  66.030  1.00  0.00           C
ATOM   3483 HG11 VAL A 801      69.240  37.950  65.980  1.00  0.00           H
ATOM   3484 HG12 VAL A 801      67.520  37.970  66.030  1.00  0.00           H
ATOM   3485 HG13 VAL A 801      68.630  39.170  66.980  1.00  0.00           H
ATOM   3486  CG2 VAL A 801      67.040  40.200  64.540  1.00  0.00           C
ATOM   3487 HG21 VAL A 801      67.030  40.960  63.730  1.00  0.00           H
ATOM   3488 HG22 VAL A 801      66.560  40.610  65.460  1.00  0.00           H
ATOM   3489 HG23 VAL A 801      66.480  39.330  64.130  1.00  0.00           H
ATOM   3490  C   VAL A 801      70.790  39.890  65.590  1.00  0.00           C
ATOM   3491  O   VAL A 801      71.100  39.830  66.820  1.00  0.00           O
ATOM   3492  N   THR A 802      71.620  39.250  64.690  1.00  0.00           N
ATOM   3493  HN  THR A 802      71.260  39.080  63.770  1.00  0.00           H
ATOM   3494  CA  THR A 802      72.980  38.790  65.010  1.00  0.00           C
ATOM   3495  HA  THR A 802      72.770  38.080  65.780  1.00  0.00           H
ATOM   3496  CB  THR A 802      73.510  37.960  63.820  1.00  0.00           C
ATOM   3497  HB  THR A 802      73.600  38.690  62.990  1.00  0.00           H
ATOM   3498  OG1 THR A 802      72.650  36.900  63.360  1.00  0.00           O
ATOM   3499  HG1 THR A 802      72.160  37.410  62.710  1.00  0.00           H
ATOM   3500  CG2 THR A 802      74.860  37.360  64.180  1.00  0.00           C
ATOM   3501 HG21 THR A 802      74.780  37.020  65.230  1.00  0.00           H
ATOM   3502 HG22 THR A 802      75.540  38.240  64.030  1.00  0.00           H
ATOM   3503 HG23 THR A 802      75.120  36.470  63.570  1.00  0.00           H
ATOM   3504  C   THR A 802      73.970  39.750  65.650  1.00  0.00           C
ATOM   3505  O   THR A 802      74.630  39.420  66.610  1.00  0.00           O
ATOM   3506  N   ILE A 803      74.130  40.990  65.130  1.00  0.00           N
ATOM   3507  HN  ILE A 803      73.540  41.350  64.410  1.00  0.00           H
ATOM   3508  CA  ILE A 803      75.160  41.850  65.650  1.00  0.00           C
ATOM   3509  HA  ILE A 803      75.940  41.190  66.000  1.00  0.00           H
ATOM   3510  CB  ILE A 803      75.780  42.790  64.540  1.00  0.00           C
ATOM   3511  HB  ILE A 803      75.500  42.340  63.570  1.00  0.00           H
ATOM   3512  CG2 ILE A 803      75.200  44.200  64.640  1.00  0.00           C
ATOM   3513 HG21 ILE A 803      75.680  44.820  63.830  1.00  0.00           H
ATOM   3514 HG22 ILE A 803      75.410  44.690  65.610  1.00  0.00           H
ATOM   3515 HG23 ILE A 803      74.100  44.280  64.500  1.00  0.00           H
ATOM   3516  CG1 ILE A 803      77.270  42.810  64.690  1.00  0.00           C
ATOM   3517 HG11 ILE A 803      77.610  43.000  65.740  1.00  0.00           H
ATOM   3518 HG12 ILE A 803      77.700  43.610  64.060  1.00  0.00           H
ATOM   3519  CD  ILE A 803      77.990  41.450  64.280  1.00  0.00           C
ATOM   3520  HD1 ILE A 803      77.740  41.140  63.240  1.00  0.00           H
ATOM   3521  HD2 ILE A 803      77.790  40.600  64.980  1.00  0.00           H
ATOM   3522  HD3 ILE A 803      79.080  41.620  64.200  1.00  0.00           H
ATOM   3523  C   ILE A 803      74.720  42.470  67.000  1.00  0.00           C
ATOM   3524  O   ILE A 803      75.450  42.440  67.970  1.00  0.00           O
ATOM   3525  N   ASP A 804      73.420  42.910  67.150  1.00  0.00           N
ATOM   3526  HN  ASP A 804      72.760  42.970  66.400  1.00  0.00           H
ATOM   3527  CA  ASP A 804      72.900  43.360  68.430  1.00  0.00           C
ATOM   3528  HA  ASP A 804      73.650  44.030  68.800  1.00  0.00           H
ATOM   3529  CB  ASP A 804      71.490  44.050  68.170  1.00  0.00           C
ATOM   3530  HB1 ASP A 804      70.850  43.360  67.570  1.00  0.00           H
ATOM   3531  HB2 ASP A 804      71.650  45.000  67.630  1.00  0.00           H
ATOM   3532  CG  ASP A 804      70.790  44.490  69.430  1.00  0.00           C
ATOM   3533  OD1 ASP A 804      69.720  43.930  69.750  1.00  0.00           O
ATOM   3534  OD2 ASP A 804      71.330  45.490  70.010  1.00  0.00           O
ATOM   3535  C   ASP A 804      72.900  42.350  69.600  1.00  0.00           C
ATOM   3536  O   ASP A 804      73.170  42.650  70.760  1.00  0.00           O
ATOM   3537  N   TYR A 805      72.780  41.070  69.280  1.00  0.00           N
ATOM   3538  HN  TYR A 805      72.430  40.680  68.440  1.00  0.00           H
ATOM   3539  CA  TYR A 805      73.160  40.050  70.270  1.00  0.00           C
ATOM   3540  HA  TYR A 805      72.580  40.220  71.160  1.00  0.00           H
ATOM   3541  CB  TYR A 805      72.860  38.610  69.710  1.00  0.00           C
ATOM   3542  HB1 TYR A 805      73.510  38.500  68.820  1.00  0.00           H
ATOM   3543  HB2 TYR A 805      71.810  38.490  69.400  1.00  0.00           H
ATOM   3544  CG  TYR A 805      73.230  37.460  70.600  1.00  0.00           C
ATOM   3545  CD1 TYR A 805      74.270  36.550  70.280  1.00  0.00           C
ATOM   3546  HD1 TYR A 805      74.780  36.570  69.330  1.00  0.00           H
ATOM   3547  CE1 TYR A 805      74.670  35.610  71.230  1.00  0.00           C
ATOM   3548  HE1 TYR A 805      75.560  35.030  71.070  1.00  0.00           H
ATOM   3549  CZ  TYR A 805      73.950  35.400  72.410  1.00  0.00           C
ATOM   3550  OH  TYR A 805      74.370  34.510  73.370  1.00  0.00           O
ATOM   3551  HH  TYR A 805      73.530  34.240  73.730  1.00  0.00           H
ATOM   3552  CD2 TYR A 805      72.610  37.300  71.830  1.00  0.00           C
ATOM   3553  HD2 TYR A 805      71.760  37.890  72.140  1.00  0.00           H
ATOM   3554  CE2 TYR A 805      72.960  36.300  72.740  1.00  0.00           C
ATOM   3555  HE2 TYR A 805      72.450  36.300  73.700  1.00  0.00           H
ATOM   3556  C   TYR A 805      74.710  40.060  70.730  1.00  0.00           C
ATOM   3557  O   TYR A 805      75.020  40.160  71.920  1.00  0.00           O
ATOM   3558  N   LEU A 806      75.650  40.010  69.750  1.00  0.00           N
ATOM   3559  HN  LEU A 806      75.490  39.950  68.780  1.00  0.00           H
ATOM   3560  CA  LEU A 806      77.090  39.970  70.020  1.00  0.00           C
ATOM   3561  HA  LEU A 806      77.190  39.070  70.610  1.00  0.00           H
ATOM   3562  CB  LEU A 806      77.730  39.530  68.740  1.00  0.00           C
ATOM   3563  HB1 LEU A 806      78.840  39.520  68.750  1.00  0.00           H
ATOM   3564  HB2 LEU A 806      77.410  40.180  67.890  1.00  0.00           H
ATOM   3565  CG  LEU A 806      77.340  38.100  68.270  1.00  0.00           C
ATOM   3566  HG  LEU A 806      76.240  38.020  68.250  1.00  0.00           H
ATOM   3567  CD1 LEU A 806      77.780  37.820  66.830  1.00  0.00           C
ATOM   3568 HD11 LEU A 806      78.860  37.980  66.660  1.00  0.00           H
ATOM   3569 HD12 LEU A 806      77.310  38.580  66.170  1.00  0.00           H
ATOM   3570 HD13 LEU A 806      77.350  36.860  66.500  1.00  0.00           H
ATOM   3571  CD2 LEU A 806      78.000  37.130  69.170  1.00  0.00           C
ATOM   3572 HD21 LEU A 806      77.460  36.900  70.120  1.00  0.00           H
ATOM   3573 HD22 LEU A 806      78.960  37.550  69.520  1.00  0.00           H
ATOM   3574 HD23 LEU A 806      78.220  36.130  68.740  1.00  0.00           H
ATOM   3575  C   LEU A 806      77.780  41.170  70.590  1.00  0.00           C
ATOM   3576  O   LEU A 806      78.650  40.970  71.500  1.00  0.00           O
ATOM   3577  N   VAL A 807      77.370  42.380  70.160  1.00  0.00           N
ATOM   3578  HN  VAL A 807      76.680  42.370  69.440  1.00  0.00           H
ATOM   3579  CA  VAL A 807      77.860  43.670  70.610  1.00  0.00           C
ATOM   3580  HA  VAL A 807      78.940  43.630  70.460  1.00  0.00           H
ATOM   3581  CB  VAL A 807      77.260  44.840  69.780  1.00  0.00           C
ATOM   3582  HB  VAL A 807      76.190  44.650  69.950  1.00  0.00           H
ATOM   3583  CG1 VAL A 807      77.550  46.270  70.160  1.00  0.00           C
ATOM   3584 HG11 VAL A 807      77.130  46.550  71.160  1.00  0.00           H
ATOM   3585 HG12 VAL A 807      77.160  46.950  69.370  1.00  0.00           H
ATOM   3586 HG13 VAL A 807      78.650  46.380  70.020  1.00  0.00           H
ATOM   3587  CG2 VAL A 807      77.520  44.660  68.280  1.00  0.00           C
ATOM   3588 HG21 VAL A 807      76.770  45.240  67.700  1.00  0.00           H
ATOM   3589 HG22 VAL A 807      77.500  43.590  68.020  1.00  0.00           H
ATOM   3590 HG23 VAL A 807      78.550  45.100  68.160  1.00  0.00           H
ATOM   3591  C   VAL A 807      77.570  43.990  72.040  1.00  0.00           C
ATOM   3592  O   VAL A 807      78.420  44.310  72.890  1.00  0.00           O
ATOM   3593  N   GLY A 808      76.290  43.810  72.490  1.00  0.00           N
ATOM   3594  HN  GLY A 808      75.640  43.610  71.760  1.00  0.00           H
ATOM   3595  CA  GLY A 808      75.930  43.840  73.920  1.00  0.00           C
ATOM   3596  HA1 GLY A 808      76.720  43.360  74.490  1.00  0.00           H
ATOM   3597  HA2 GLY A 808      75.050  43.240  74.060  1.00  0.00           H
ATOM   3598  C   GLY A 808      75.580  45.130  74.480  1.00  0.00           C
ATOM   3599  O   GLY A 808      75.920  45.320  75.620  1.00  0.00           O
ATOM   3600  N   VAL A 809      74.940  46.020  73.650  1.00  0.00           N
ATOM   3601  HN  VAL A 809      74.560  45.810  72.750  1.00  0.00           H
ATOM   3602  CA  VAL A 809      74.420  47.240  74.150  1.00  0.00           C
ATOM   3603  HA  VAL A 809      74.910  47.530  75.080  1.00  0.00           H
ATOM   3604  CB  VAL A 809      74.770  48.400  73.200  1.00  0.00           C
ATOM   3605  HB  VAL A 809      74.430  48.170  72.170  1.00  0.00           H
ATOM   3606  CG1 VAL A 809      74.230  49.770  73.560  1.00  0.00           C
ATOM   3607 HG11 VAL A 809      74.690  50.150  74.510  1.00  0.00           H
ATOM   3608 HG12 VAL A 809      73.130  49.760  73.730  1.00  0.00           H
ATOM   3609 HG13 VAL A 809      74.470  50.520  72.790  1.00  0.00           H
ATOM   3610  CG2 VAL A 809      76.330  48.460  73.230  1.00  0.00           C
ATOM   3611 HG21 VAL A 809      76.610  49.470  72.860  1.00  0.00           H
ATOM   3612 HG22 VAL A 809      76.660  47.720  72.480  1.00  0.00           H
ATOM   3613 HG23 VAL A 809      76.740  48.350  74.260  1.00  0.00           H
ATOM   3614  C   VAL A 809      72.860  47.220  74.240  1.00  0.00           C
ATOM   3615  O   VAL A 809      72.210  46.930  73.240  1.00  0.00           O
ATOM   3616  N   PRO A 810      72.130  47.420  75.300  1.00  0.00           N
ATOM   3617  CD  PRO A 810      72.640  47.910  76.530  1.00  0.00           C
ATOM   3618  HD1 PRO A 810      73.210  48.850  76.350  1.00  0.00           H
ATOM   3619  HD2 PRO A 810      73.400  47.200  76.910  1.00  0.00           H
ATOM   3620  CA  PRO A 810      70.670  47.490  75.410  1.00  0.00           C
ATOM   3621  HA  PRO A 810      70.270  46.490  75.360  1.00  0.00           H
ATOM   3622  CB  PRO A 810      70.260  48.190  76.710  1.00  0.00           C
ATOM   3623  HB1 PRO A 810      69.320  47.770  77.130  1.00  0.00           H
ATOM   3624  HB2 PRO A 810      70.100  49.280  76.560  1.00  0.00           H
ATOM   3625  CG  PRO A 810      71.490  48.060  77.530  1.00  0.00           C
ATOM   3626  HG1 PRO A 810      71.740  48.850  78.280  1.00  0.00           H
ATOM   3627  HG2 PRO A 810      71.400  47.180  78.200  1.00  0.00           H
ATOM   3628  C   PRO A 810      70.010  48.200  74.230  1.00  0.00           C
ATOM   3629  O   PRO A 810      70.270  49.330  73.980  1.00  0.00           O
ATOM   3630  N   SER A 811      69.070  47.550  73.570  1.00  0.00           N
ATOM   3631  HN  SER A 811      68.830  46.580  73.650  1.00  0.00           H
ATOM   3632  CA  SER A 811      68.300  48.370  72.620  1.00  0.00           C
ATOM   3633  HA  SER A 811      68.220  49.390  72.980  1.00  0.00           H
ATOM   3634  CB  SER A 811      68.750  48.210  71.150  1.00  0.00           C
ATOM   3635  HB1 SER A 811      69.770  48.670  71.110  1.00  0.00           H
ATOM   3636  HB2 SER A 811      68.090  48.770  70.460  1.00  0.00           H
ATOM   3637  OG  SER A 811      68.810  46.870  70.630  1.00  0.00           O
ATOM   3638  HG1 SER A 811      69.720  46.620  70.470  1.00  0.00           H
ATOM   3639  C   SER A 811      66.830  47.790  72.690  1.00  0.00           C
ATOM   3640  O   SER A 811      66.670  46.590  72.850  1.00  0.00           O
ATOM   3641  N   PRO A 812      65.790  48.600  72.600  1.00  0.00           N
ATOM   3642  CD  PRO A 812      65.930  50.040  72.360  1.00  0.00           C
ATOM   3643  HD1 PRO A 812      66.220  50.200  71.290  1.00  0.00           H
ATOM   3644  HD2 PRO A 812      66.690  50.550  72.980  1.00  0.00           H
ATOM   3645  CA  PRO A 812      64.400  48.190  72.670  1.00  0.00           C
ATOM   3646  HA  PRO A 812      64.280  47.960  73.720  1.00  0.00           H
ATOM   3647  CB  PRO A 812      63.620  49.460  72.240  1.00  0.00           C
ATOM   3648  HB1 PRO A 812      62.640  49.590  72.740  1.00  0.00           H
ATOM   3649  HB2 PRO A 812      63.500  49.520  71.140  1.00  0.00           H
ATOM   3650  CG  PRO A 812      64.550  50.630  72.640  1.00  0.00           C
ATOM   3651  HG1 PRO A 812      64.410  51.640  72.220  1.00  0.00           H
ATOM   3652  HG2 PRO A 812      64.350  50.860  73.720  1.00  0.00           H
ATOM   3653  C   PRO A 812      63.970  46.950  71.890  1.00  0.00           C
ATOM   3654  O   PRO A 812      64.180  46.900  70.680  1.00  0.00           O
ATOM   3655  N   LYS A 813      63.340  46.020  72.550  1.00  0.00           N
ATOM   3656  HN  LYS A 813      63.090  46.210  73.500  1.00  0.00           H
ATOM   3657  CA  LYS A 813      62.900  44.700  71.960  1.00  0.00           C
ATOM   3658  HA  LYS A 813      63.190  44.650  70.910  1.00  0.00           H
ATOM   3659  CB  LYS A 813      63.460  43.450  72.830  1.00  0.00           C
ATOM   3660  HB1 LYS A 813      63.070  42.490  72.440  1.00  0.00           H
ATOM   3661  HB2 LYS A 813      63.070  43.560  73.860  1.00  0.00           H
ATOM   3662  CG  LYS A 813      65.010  43.460  72.930  1.00  0.00           C
ATOM   3663  HG1 LYS A 813      65.190  42.530  73.500  1.00  0.00           H
ATOM   3664  HG2 LYS A 813      65.450  44.310  73.480  1.00  0.00           H
ATOM   3665  CD  LYS A 813      65.590  43.200  71.580  1.00  0.00           C
ATOM   3666  HD1 LYS A 813      65.380  44.030  70.870  1.00  0.00           H
ATOM   3667  HD2 LYS A 813      65.010  42.310  71.300  1.00  0.00           H
ATOM   3668  CE  LYS A 813      67.070  42.910  71.530  1.00  0.00           C
ATOM   3669  HE1 LYS A 813      67.340  42.530  70.520  1.00  0.00           H
ATOM   3670  HE2 LYS A 813      67.300  42.120  72.270  1.00  0.00           H
ATOM   3671  NZ  LYS A 813      67.840  44.080  71.790  1.00  0.00           N
ATOM   3672  HZ1 LYS A 813      68.760  43.970  71.310  1.00  0.00           H
ATOM   3673  HZ2 LYS A 813      67.940  44.290  72.790  1.00  0.00           H
ATOM   3674  HZ3 LYS A 813      67.570  44.980  71.340  1.00  0.00           H
ATOM   3675  C   LYS A 813      61.420  44.620  71.810  1.00  0.00           C
ATOM   3676  O   LYS A 813      60.600  45.380  72.340  1.00  0.00           O
ATOM   3677  N   LEU A 814      61.030  43.640  70.940  1.00  0.00           N
ATOM   3678  HN  LEU A 814      61.590  42.900  70.560  1.00  0.00           H
ATOM   3679  CA  LEU A 814      59.650  43.510  70.470  1.00  0.00           C
ATOM   3680  HA  LEU A 814      59.300  44.530  70.400  1.00  0.00           H
ATOM   3681  CB  LEU A 814      59.520  42.730  69.190  1.00  0.00           C
ATOM   3682  HB1 LEU A 814      59.910  41.710  69.370  1.00  0.00           H
ATOM   3683  HB2 LEU A 814      60.220  43.300  68.530  1.00  0.00           H
ATOM   3684  CG  LEU A 814      58.210  42.650  68.410  1.00  0.00           C
ATOM   3685  HG  LEU A 814      57.560  43.540  68.520  1.00  0.00           H
ATOM   3686  CD1 LEU A 814      58.400  42.450  66.910  1.00  0.00           C
ATOM   3687 HD11 LEU A 814      59.050  43.260  66.520  1.00  0.00           H
ATOM   3688 HD12 LEU A 814      57.500  42.310  66.280  1.00  0.00           H
ATOM   3689 HD13 LEU A 814      59.030  41.550  66.770  1.00  0.00           H
ATOM   3690  CD2 LEU A 814      57.360  41.470  68.940  1.00  0.00           C
ATOM   3691 HD21 LEU A 814      56.660  41.020  68.200  1.00  0.00           H
ATOM   3692 HD22 LEU A 814      56.780  42.010  69.690  1.00  0.00           H
ATOM   3693 HD23 LEU A 814      57.970  40.650  69.390  1.00  0.00           H
ATOM   3694  C   LEU A 814      58.840  42.750  71.470  1.00  0.00           C
ATOM   3695  O   LEU A 814      59.180  41.640  71.890  1.00  0.00           O
ATOM   3696  N   HSD A 815      57.750  43.400  72.010  1.00  0.00           N
ATOM   3697  HN  HSD A 815      57.380  44.270  71.670  1.00  0.00           H
ATOM   3698  CA  HSD A 815      56.840  42.740  72.880  1.00  0.00           C
ATOM   3699  HA  HSD A 815      57.410  42.030  73.450  1.00  0.00           H
ATOM   3700  CB  HSD A 815      56.150  43.710  73.920  1.00  0.00           C
ATOM   3701  HB1 HSD A 815      55.330  43.220  74.480  1.00  0.00           H
ATOM   3702  HB2 HSD A 815      55.600  44.460  73.330  1.00  0.00           H
ATOM   3703  ND1 HSD A 815      57.330  45.690  74.930  1.00  0.00           N
ATOM   3704  HD1 HSD A 815      57.330  46.230  74.100  1.00  0.00           H
ATOM   3705  CG  HSD A 815      57.090  44.280  74.960  1.00  0.00           C
ATOM   3706  CE1 HSD A 815      57.650  46.110  76.200  1.00  0.00           C
ATOM   3707  HE1 HSD A 815      57.810  47.160  76.380  1.00  0.00           H
ATOM   3708  NE2 HSD A 815      57.670  45.090  77.060  1.00  0.00           N
ATOM   3709  CD2 HSD A 815      57.380  43.950  76.290  1.00  0.00           C
ATOM   3710  HD2 HSD A 815      57.490  42.930  76.630  1.00  0.00           H
ATOM   3711  C   HSD A 815      55.750  41.930  72.210  1.00  0.00           C
ATOM   3712  O   HSD A 815      55.180  42.260  71.220  1.00  0.00           O
ATOM   3713  N   VAL A 816      55.340  40.800  72.800  1.00  0.00           N
ATOM   3714  HN  VAL A 816      55.790  40.440  73.610  1.00  0.00           H
ATOM   3715  CA  VAL A 816      54.240  39.990  72.220  1.00  0.00           C
ATOM   3716  HA  VAL A 816      53.730  40.460  71.380  1.00  0.00           H
ATOM   3717  CB  VAL A 816      54.590  38.590  71.650  1.00  0.00           C
ATOM   3718  HB  VAL A 816      55.140  37.900  72.320  1.00  0.00           H
ATOM   3719  CG1 VAL A 816      53.260  37.920  71.170  1.00  0.00           C
ATOM   3720 HG11 VAL A 816      53.570  36.900  70.800  1.00  0.00           H
ATOM   3721 HG12 VAL A 816      52.800  38.450  70.320  1.00  0.00           H
ATOM   3722 HG13 VAL A 816      52.630  37.700  72.050  1.00  0.00           H
ATOM   3723  CG2 VAL A 816      55.710  38.750  70.590  1.00  0.00           C
ATOM   3724 HG21 VAL A 816      55.480  39.660  69.990  1.00  0.00           H
ATOM   3725 HG22 VAL A 816      55.890  37.890  69.910  1.00  0.00           H
ATOM   3726 HG23 VAL A 816      56.680  38.950  71.090  1.00  0.00           H
ATOM   3727  C   VAL A 816      53.290  39.840  73.360  1.00  0.00           C
ATOM   3728  O   VAL A 816      53.690  39.090  74.250  1.00  0.00           O
ATOM   3729  N   PRO A 817      52.070  40.420  73.320  1.00  0.00           N
ATOM   3730  CD  PRO A 817      51.720  41.620  72.570  1.00  0.00           C
ATOM   3731  HD1 PRO A 817      51.290  41.130  71.670  1.00  0.00           H
ATOM   3732  HD2 PRO A 817      52.660  42.190  72.400  1.00  0.00           H
ATOM   3733  CA  PRO A 817      50.930  40.080  74.190  1.00  0.00           C
ATOM   3734  HA  PRO A 817      51.300  40.140  75.190  1.00  0.00           H
ATOM   3735  CB  PRO A 817      49.890  41.100  73.860  1.00  0.00           C
ATOM   3736  HB1 PRO A 817      49.220  41.350  74.710  1.00  0.00           H
ATOM   3737  HB2 PRO A 817      49.200  40.740  73.070  1.00  0.00           H
ATOM   3738  CG  PRO A 817      50.650  42.290  73.380  1.00  0.00           C
ATOM   3739  HG1 PRO A 817      49.990  42.960  72.770  1.00  0.00           H
ATOM   3740  HG2 PRO A 817      51.170  42.890  74.150  1.00  0.00           H
ATOM   3741  C   PRO A 817      50.480  38.640  74.040  1.00  0.00           C
ATOM   3742  O   PRO A 817      49.780  38.260  73.090  1.00  0.00           O
ATOM   3743  N   GLU A 818      50.930  37.850  74.940  1.00  0.00           N
ATOM   3744  HN  GLU A 818      51.530  38.270  75.620  1.00  0.00           H
ATOM   3745  CA  GLU A 818      50.750  36.400  74.970  1.00  0.00           C
ATOM   3746  HA  GLU A 818      50.930  36.080  73.940  1.00  0.00           H
ATOM   3747  CB  GLU A 818      51.710  35.800  76.070  1.00  0.00           C
ATOM   3748  HB1 GLU A 818      51.820  34.700  76.040  1.00  0.00           H
ATOM   3749  HB2 GLU A 818      51.260  36.010  77.060  1.00  0.00           H
ATOM   3750  CG  GLU A 818      53.140  36.420  76.100  1.00  0.00           C
ATOM   3751  HG1 GLU A 818      53.150  37.360  76.680  1.00  0.00           H
ATOM   3752  HG2 GLU A 818      53.630  36.740  75.160  1.00  0.00           H
ATOM   3753  CD  GLU A 818      54.280  35.730  76.870  1.00  0.00           C
ATOM   3754  OE1 GLU A 818      54.300  35.810  78.120  1.00  0.00           O
ATOM   3755  OE2 GLU A 818      55.080  35.020  76.210  1.00  0.00           O
ATOM   3756  C   GLU A 818      49.250  36.040  75.320  1.00  0.00           C
ATOM   3757  O   GLU A 818      48.510  36.900  75.750  1.00  0.00           O
ATOM   3758  N   LYS A 819      48.860  34.740  75.200  1.00  0.00           N
ATOM   3759  HN  LYS A 819      49.430  34.120  74.690  1.00  0.00           H
ATOM   3760  CA  LYS A 819      47.520  34.280  75.620  1.00  0.00           C
ATOM   3761  HA  LYS A 819      46.850  35.120  75.510  1.00  0.00           H
ATOM   3762  CB  LYS A 819      46.970  33.130  74.720  1.00  0.00           C
ATOM   3763  HB1 LYS A 819      47.760  32.360  74.550  1.00  0.00           H
ATOM   3764  HB2 LYS A 819      46.800  33.690  73.770  1.00  0.00           H
ATOM   3765  CG  LYS A 819      45.670  32.470  75.070  1.00  0.00           C
ATOM   3766  HG1 LYS A 819      45.760  31.890  76.020  1.00  0.00           H
ATOM   3767  HG2 LYS A 819      45.480  31.780  74.210  1.00  0.00           H
ATOM   3768  CD  LYS A 819      44.510  33.480  75.090  1.00  0.00           C
ATOM   3769  HD1 LYS A 819      44.410  33.980  74.100  1.00  0.00           H
ATOM   3770  HD2 LYS A 819      44.770  34.220  75.860  1.00  0.00           H
ATOM   3771  CE  LYS A 819      43.090  32.910  75.400  1.00  0.00           C
ATOM   3772  HE1 LYS A 819      43.000  32.470  76.430  1.00  0.00           H
ATOM   3773  HE2 LYS A 819      42.850  32.030  74.770  1.00  0.00           H
ATOM   3774  NZ  LYS A 819      42.070  33.960  75.140  1.00  0.00           N
ATOM   3775  HZ1 LYS A 819      41.200  33.380  75.100  1.00  0.00           H
ATOM   3776  HZ2 LYS A 819      42.340  34.470  74.280  1.00  0.00           H
ATOM   3777  HZ3 LYS A 819      41.940  34.690  75.860  1.00  0.00           H
ATOM   3778  C   LYS A 819      47.420  33.890  77.090  1.00  0.00           C
ATOM   3779  O   LYS A 819      48.300  33.190  77.580  1.00  0.00           O
ATOM   3780  N   PHE A 820      46.400  34.330  77.830  1.00  0.00           N
ATOM   3781  HN  PHE A 820      45.870  35.080  77.470  1.00  0.00           H
ATOM   3782  CA  PHE A 820      46.210  33.900  79.160  1.00  0.00           C
ATOM   3783  HA  PHE A 820      46.800  33.020  79.340  1.00  0.00           H
ATOM   3784  CB  PHE A 820      46.610  35.060  80.140  1.00  0.00           C
ATOM   3785  HB1 PHE A 820      46.370  34.660  81.150  1.00  0.00           H
ATOM   3786  HB2 PHE A 820      46.080  36.020  79.920  1.00  0.00           H
ATOM   3787  CG  PHE A 820      48.090  35.390  80.030  1.00  0.00           C
ATOM   3788  CD1 PHE A 820      48.970  34.370  80.200  1.00  0.00           C
ATOM   3789  HD1 PHE A 820      48.720  33.340  80.400  1.00  0.00           H
ATOM   3790  CE1 PHE A 820      50.350  34.640  80.090  1.00  0.00           C
ATOM   3791  HE1 PHE A 820      51.050  33.820  80.160  1.00  0.00           H
ATOM   3792  CZ  PHE A 820      50.850  35.840  79.760  1.00  0.00           C
ATOM   3793  HZ  PHE A 820      51.900  35.980  79.550  1.00  0.00           H
ATOM   3794  CD2 PHE A 820      48.560  36.700  79.690  1.00  0.00           C
ATOM   3795  HD2 PHE A 820      47.810  37.480  79.700  1.00  0.00           H
ATOM   3796  CE2 PHE A 820      49.950  36.910  79.600  1.00  0.00           C
ATOM   3797  HE2 PHE A 820      50.330  37.910  79.430  1.00  0.00           H
ATOM   3798  C   PHE A 820      44.740  33.490  79.400  1.00  0.00           C
ATOM   3799  O   PHE A 820      44.530  32.380  79.800  1.00  0.00           O
ATOM   3800  N   GLU A 821      43.770  34.340  79.130  1.00  0.00           N
ATOM   3801  HN  GLU A 821      43.910  35.170  78.600  1.00  0.00           H
ATOM   3802  CA  GLU A 821      42.410  34.180  79.560  1.00  0.00           C
ATOM   3803  HA  GLU A 821      42.280  33.160  79.900  1.00  0.00           H
ATOM   3804  CB  GLU A 821      42.120  35.080  80.730  1.00  0.00           C
ATOM   3805  HB1 GLU A 821      41.020  35.120  80.910  1.00  0.00           H
ATOM   3806  HB2 GLU A 821      42.370  36.120  80.400  1.00  0.00           H
ATOM   3807  CG  GLU A 821      42.820  34.700  82.050  1.00  0.00           C
ATOM   3808  HG1 GLU A 821      43.860  35.090  81.990  1.00  0.00           H
ATOM   3809  HG2 GLU A 821      42.810  33.610  82.230  1.00  0.00           H
ATOM   3810  CD  GLU A 821      42.140  35.320  83.210  1.00  0.00           C
ATOM   3811  OE1 GLU A 821      42.750  36.130  83.940  1.00  0.00           O
ATOM   3812  OE2 GLU A 821      40.980  34.880  83.510  1.00  0.00           O
ATOM   3813  C   GLU A 821      41.350  34.480  78.390  1.00  0.00           C
ATOM   3814  O   GLU A 821      41.650  35.230  77.410  1.00  0.00           O
ATOM   3815  N   PRO A 822      40.190  33.820  78.520  1.00  0.00           N
ATOM   3816  CD  PRO A 822      40.020  32.530  79.220  1.00  0.00           C
ATOM   3817  HD1 PRO A 822      40.220  32.570  80.310  1.00  0.00           H
ATOM   3818  HD2 PRO A 822      40.690  31.800  78.700  1.00  0.00           H
ATOM   3819  CA  PRO A 822      39.080  34.050  77.700  1.00  0.00           C
ATOM   3820  HA  PRO A 822      39.200  33.740  76.670  1.00  0.00           H
ATOM   3821  CB  PRO A 822      37.920  33.270  78.290  1.00  0.00           C
ATOM   3822  HB1 PRO A 822      37.090  33.090  77.570  1.00  0.00           H
ATOM   3823  HB2 PRO A 822      37.450  33.910  79.060  1.00  0.00           H
ATOM   3824  CG  PRO A 822      38.550  32.030  78.900  1.00  0.00           C
ATOM   3825  HG1 PRO A 822      38.130  31.480  79.770  1.00  0.00           H
ATOM   3826  HG2 PRO A 822      38.580  31.400  77.990  1.00  0.00           H
ATOM   3827  C   PRO A 822      38.620  35.500  77.450  1.00  0.00           C
ATOM   3828  O   PRO A 822      38.850  36.350  78.340  1.00  0.00           O
ATOM   3829  N   THR A 823      38.030  35.800  76.370  1.00  0.00           N
ATOM   3830  HN  THR A 823      37.770  35.110  75.710  1.00  0.00           H
ATOM   3831  CA  THR A 823      37.400  37.180  76.190  1.00  0.00           C
ATOM   3832  HA  THR A 823      38.120  37.980  76.270  1.00  0.00           H
ATOM   3833  CB  THR A 823      36.700  37.260  74.810  1.00  0.00           C
ATOM   3834  HB  THR A 823      35.670  36.840  74.840  1.00  0.00           H
ATOM   3835  OG1 THR A 823      37.430  36.640  73.750  1.00  0.00           O
ATOM   3836  HG1 THR A 823      38.360  36.850  73.870  1.00  0.00           H
ATOM   3837  CG2 THR A 823      36.530  38.710  74.380  1.00  0.00           C
ATOM   3838 HG21 THR A 823      35.960  39.330  75.090  1.00  0.00           H
ATOM   3839 HG22 THR A 823      36.060  38.720  73.370  1.00  0.00           H
ATOM   3840 HG23 THR A 823      37.510  39.230  74.310  1.00  0.00           H
ATOM   3841  C   THR A 823      36.240  37.480  77.190  1.00  0.00           C
ATOM   3842  O   THR A 823      36.090  38.570  77.740  1.00  0.00           O
ATOM   3843  N   HSD A 824      35.340  36.470  77.370  1.00  0.00           N
ATOM   3844  HN  HSD A 824      35.430  35.650  76.810  1.00  0.00           H
ATOM   3845  CA  HSD A 824      34.270  36.560  78.390  1.00  0.00           C
ATOM   3846  HA  HSD A 824      34.500  37.500  78.870  1.00  0.00           H
ATOM   3847  CB  HSD A 824      32.930  36.560  77.680  1.00  0.00           C
ATOM   3848  HB1 HSD A 824      32.080  36.650  78.390  1.00  0.00           H
ATOM   3849  HB2 HSD A 824      32.760  35.580  77.170  1.00  0.00           H
ATOM   3850  ND1 HSD A 824      32.540  38.820  76.530  1.00  0.00           N
ATOM   3851  HD1 HSD A 824      32.440  39.390  77.350  1.00  0.00           H
ATOM   3852  CG  HSD A 824      32.860  37.470  76.450  1.00  0.00           C
ATOM   3853  CE1 HSD A 824      32.290  39.230  75.250  1.00  0.00           C
ATOM   3854  HE1 HSD A 824      32.080  40.280  74.990  1.00  0.00           H
ATOM   3855  NE2 HSD A 824      32.470  38.280  74.410  1.00  0.00           N
ATOM   3856  CD2 HSD A 824      32.850  37.150  75.090  1.00  0.00           C
ATOM   3857  HD2 HSD A 824      33.120  36.200  74.640  1.00  0.00           H
ATOM   3858  C   HSD A 824      34.270  35.410  79.420  1.00  0.00           C
ATOM   3859  O   HSD A 824      34.560  34.310  79.060  1.00  0.00           O
ATOM   3860  N   PRO A 825      34.130  35.710  80.760  1.00  0.00           N
ATOM   3861  CD  PRO A 825      33.880  37.030  81.350  1.00  0.00           C
ATOM   3862  HD1 PRO A 825      32.840  37.370  81.130  1.00  0.00           H
ATOM   3863  HD2 PRO A 825      34.450  37.860  80.910  1.00  0.00           H
ATOM   3864  CA  PRO A 825      34.270  34.680  81.790  1.00  0.00           C
ATOM   3865  HA  PRO A 825      35.300  34.340  81.810  1.00  0.00           H
ATOM   3866  CB  PRO A 825      33.960  35.400  83.120  1.00  0.00           C
ATOM   3867  HB1 PRO A 825      34.420  34.930  84.010  1.00  0.00           H
ATOM   3868  HB2 PRO A 825      32.850  35.340  83.200  1.00  0.00           H
ATOM   3869  CG  PRO A 825      34.290  36.850  82.820  1.00  0.00           C
ATOM   3870  HG1 PRO A 825      33.720  37.460  83.540  1.00  0.00           H
ATOM   3871  HG2 PRO A 825      35.370  37.140  82.880  1.00  0.00           H
ATOM   3872  C   PRO A 825      33.430  33.400  81.630  1.00  0.00           C
ATOM   3873  O   PRO A 825      32.190  33.510  81.640  1.00  0.00           O
ATOM   3874  N   GLU A 826      34.050  32.180  81.450  1.00  0.00           N
ATOM   3875  HN  GLU A 826      35.050  32.180  81.550  1.00  0.00           H
ATOM   3876  CA  GLU A 826      33.330  30.940  81.270  1.00  0.00           C
ATOM   3877  HA  GLU A 826      34.040  30.130  81.350  1.00  0.00           H
ATOM   3878  CB  GLU A 826      32.550  30.650  82.570  1.00  0.00           C
ATOM   3879  HB1 GLU A 826      32.030  29.680  82.440  1.00  0.00           H
ATOM   3880  HB2 GLU A 826      31.730  31.340  82.850  1.00  0.00           H
ATOM   3881  CG  GLU A 826      33.490  30.560  83.800  1.00  0.00           C
ATOM   3882  HG1 GLU A 826      33.500  31.520  84.370  1.00  0.00           H
ATOM   3883  HG2 GLU A 826      34.500  30.250  83.450  1.00  0.00           H
ATOM   3884  CD  GLU A 826      33.020  29.540  84.770  1.00  0.00           C
ATOM   3885  OE1 GLU A 826      33.500  28.330  84.620  1.00  0.00           O
ATOM   3886  OE2 GLU A 826      32.150  29.840  85.670  1.00  0.00           O
ATOM   3887  C   GLU A 826      32.460  30.800  79.980  1.00  0.00           C
ATOM   3888  O   GLU A 826      31.610  29.950  79.880  1.00  0.00           O
ATOM   3889  N   ARG A 827      32.820  31.650  78.990  1.00  0.00           N
ATOM   3890  HN  ARG A 827      33.520  32.360  79.080  1.00  0.00           H
ATOM   3891  CA  ARG A 827      32.280  31.510  77.650  1.00  0.00           C
ATOM   3892  HA  ARG A 827      31.410  30.880  77.780  1.00  0.00           H
ATOM   3893  CB  ARG A 827      31.810  32.840  77.150  1.00  0.00           C
ATOM   3894  HB1 ARG A 827      31.440  32.720  76.100  1.00  0.00           H
ATOM   3895  HB2 ARG A 827      32.710  33.490  77.100  1.00  0.00           H
ATOM   3896  CG  ARG A 827      30.730  33.690  77.870  1.00  0.00           C
ATOM   3897  HG1 ARG A 827      30.600  34.520  77.170  1.00  0.00           H
ATOM   3898  HG2 ARG A 827      31.200  34.230  78.710  1.00  0.00           H
ATOM   3899  CD  ARG A 827      29.490  32.990  78.170  1.00  0.00           C
ATOM   3900  HD1 ARG A 827      29.720  32.220  78.950  1.00  0.00           H
ATOM   3901  HD2 ARG A 827      29.200  32.430  77.260  1.00  0.00           H
ATOM   3902  NE  ARG A 827      28.440  33.910  78.570  1.00  0.00           N
ATOM   3903  HE  ARG A 827      28.620  34.890  78.510  1.00  0.00           H
ATOM   3904  CZ  ARG A 827      27.180  33.550  78.910  1.00  0.00           C
ATOM   3905  NH1 ARG A 827      26.790  32.320  78.820  1.00  0.00           N
ATOM   3906 HH11 ARG A 827      27.480  31.610  78.700  1.00  0.00           H
ATOM   3907 HH12 ARG A 827      25.870  32.020  79.020  1.00  0.00           H
ATOM   3908  NH2 ARG A 827      26.290  34.480  79.310  1.00  0.00           N
ATOM   3909 HH21 ARG A 827      26.630  35.300  79.770  1.00  0.00           H
ATOM   3910 HH22 ARG A 827      25.310  34.330  79.480  1.00  0.00           H
ATOM   3911  C   ARG A 827      33.120  30.670  76.610  1.00  0.00           C
ATOM   3912  O   ARG A 827      34.320  30.350  76.770  1.00  0.00           O
ATOM   3913  N   GLY A 828      32.440  30.200  75.530  1.00  0.00           N
ATOM   3914  HN  GLY A 828      31.480  30.450  75.500  1.00  0.00           H
ATOM   3915  CA  GLY A 828      32.980  29.430  74.370  1.00  0.00           C
ATOM   3916  HA1 GLY A 828      32.200  28.790  73.990  1.00  0.00           H
ATOM   3917  HA2 GLY A 828      33.770  28.830  74.800  1.00  0.00           H
ATOM   3918  C   GLY A 828      33.530  30.150  73.250  1.00  0.00           C
ATOM   3919  O   GLY A 828      33.920  31.290  73.390  1.00  0.00           O
ATOM   3920  N   TRP A 829      33.530  29.650  72.040  1.00  0.00           N
ATOM   3921  HN  TRP A 829      33.200  28.720  71.910  1.00  0.00           H
ATOM   3922  CA  TRP A 829      34.050  30.210  70.830  1.00  0.00           C
ATOM   3923  HA  TRP A 829      34.810  30.920  71.100  1.00  0.00           H
ATOM   3924  CB  TRP A 829      34.380  29.150  69.740  1.00  0.00           C
ATOM   3925  HB1 TRP A 829      34.210  29.640  68.760  1.00  0.00           H
ATOM   3926  HB2 TRP A 829      33.750  28.240  69.720  1.00  0.00           H
ATOM   3927  CG  TRP A 829      35.800  28.720  69.910  1.00  0.00           C
ATOM   3928  CD1 TRP A 829      36.390  27.670  70.630  1.00  0.00           C
ATOM   3929  HD1 TRP A 829      35.790  26.890  71.090  1.00  0.00           H
ATOM   3930  NE1 TRP A 829      37.710  27.770  70.650  1.00  0.00           N
ATOM   3931  HE1 TRP A 829      38.320  27.270  71.230  1.00  0.00           H
ATOM   3932  CE2 TRP A 829      38.060  28.860  69.830  1.00  0.00           C
ATOM   3933  CD2 TRP A 829      36.880  29.540  69.440  1.00  0.00           C
ATOM   3934  CE3 TRP A 829      36.900  30.730  68.670  1.00  0.00           C
ATOM   3935  HE3 TRP A 829      35.990  31.180  68.300  1.00  0.00           H
ATOM   3936  CZ3 TRP A 829      38.180  31.190  68.410  1.00  0.00           C
ATOM   3937  HZ3 TRP A 829      38.230  32.130  67.890  1.00  0.00           H
ATOM   3938  CZ2 TRP A 829      39.310  29.300  69.500  1.00  0.00           C
ATOM   3939  HZ2 TRP A 829      40.260  28.920  69.810  1.00  0.00           H
ATOM   3940  CH2 TRP A 829      39.350  30.590  68.860  1.00  0.00           C
ATOM   3941  HH2 TRP A 829      40.330  31.020  68.710  1.00  0.00           H
ATOM   3942  C   TRP A 829      33.040  31.200  70.210  1.00  0.00           C
ATOM   3943  O   TRP A 829      33.450  32.110  69.500  1.00  0.00           O
ATOM   3944  N   ILE A 830      31.730  31.100  70.560  1.00  0.00           N
ATOM   3945  HN  ILE A 830      31.510  30.430  71.240  1.00  0.00           H
ATOM   3946  CA  ILE A 830      30.790  32.120  70.040  1.00  0.00           C
ATOM   3947  HA  ILE A 830      31.250  32.620  69.200  1.00  0.00           H
ATOM   3948  CB  ILE A 830      29.490  31.330  69.550  1.00  0.00           C
ATOM   3949  HB  ILE A 830      29.100  30.720  70.400  1.00  0.00           H
ATOM   3950  CG2 ILE A 830      28.340  32.320  69.210  1.00  0.00           C
ATOM   3951 HG21 ILE A 830      28.520  33.040  68.390  1.00  0.00           H
ATOM   3952 HG22 ILE A 830      28.130  32.910  70.120  1.00  0.00           H
ATOM   3953 HG23 ILE A 830      27.490  31.650  68.960  1.00  0.00           H
ATOM   3954  CG1 ILE A 830      29.790  30.360  68.430  1.00  0.00           C
ATOM   3955 HG11 ILE A 830      28.850  29.900  68.070  1.00  0.00           H
ATOM   3956 HG12 ILE A 830      30.450  29.670  68.990  1.00  0.00           H
ATOM   3957  CD  ILE A 830      30.580  30.870  67.200  1.00  0.00           C
ATOM   3958  HD1 ILE A 830      30.030  31.650  66.630  1.00  0.00           H
ATOM   3959  HD2 ILE A 830      31.500  31.420  67.510  1.00  0.00           H
ATOM   3960  HD3 ILE A 830      30.850  29.970  66.610  1.00  0.00           H
ATOM   3961  C   ILE A 830      30.520  33.040  71.220  1.00  0.00           C
ATOM   3962  O   ILE A 830      30.410  32.530  72.350  1.00  0.00           O
ATOM   3963  N   ILE A 831      30.600  34.350  71.000  1.00  0.00           N
ATOM   3964  HN  ILE A 831      30.830  34.700  70.090  1.00  0.00           H
ATOM   3965  CA  ILE A 831      30.560  35.420  71.940  1.00  0.00           C
ATOM   3966  HA  ILE A 831      31.520  35.270  72.420  1.00  0.00           H
ATOM   3967  CB  ILE A 831      30.530  36.830  71.260  1.00  0.00           C
ATOM   3968  HB  ILE A 831      30.230  37.630  71.970  1.00  0.00           H
ATOM   3969  CG2 ILE A 831      32.060  37.150  70.870  1.00  0.00           C
ATOM   3970 HG21 ILE A 831      32.100  38.110  70.320  1.00  0.00           H
ATOM   3971 HG22 ILE A 831      32.660  36.400  70.320  1.00  0.00           H
ATOM   3972 HG23 ILE A 831      32.710  37.380  71.750  1.00  0.00           H
ATOM   3973  CG1 ILE A 831      29.580  36.950  70.070  1.00  0.00           C
ATOM   3974 HG11 ILE A 831      29.720  35.990  69.520  1.00  0.00           H
ATOM   3975 HG12 ILE A 831      29.880  37.800  69.440  1.00  0.00           H
ATOM   3976  CD  ILE A 831      28.120  37.130  70.460  1.00  0.00           C
ATOM   3977  HD1 ILE A 831      28.110  37.770  71.360  1.00  0.00           H
ATOM   3978  HD2 ILE A 831      27.580  36.180  70.640  1.00  0.00           H
ATOM   3979  HD3 ILE A 831      27.540  37.630  69.660  1.00  0.00           H
ATOM   3980  C   ILE A 831      29.570  35.380  73.090  1.00  0.00           C
ATOM   3981  O   ILE A 831      28.560  34.660  73.100  1.00  0.00           O
ATOM   3982  N   SER A 832      29.760  36.170  74.170  1.00  0.00           N
ATOM   3983  HN  SER A 832      30.530  36.800  74.140  1.00  0.00           H
ATOM   3984  CA  SER A 832      28.810  36.240  75.230  1.00  0.00           C
ATOM   3985  HA  SER A 832      28.660  35.230  75.550  1.00  0.00           H
ATOM   3986  CB  SER A 832      29.330  36.950  76.540  1.00  0.00           C
ATOM   3987  HB1 SER A 832      29.350  38.050  76.380  1.00  0.00           H
ATOM   3988  HB2 SER A 832      30.410  36.750  76.710  1.00  0.00           H
ATOM   3989  OG  SER A 832      28.700  36.600  77.730  1.00  0.00           O
ATOM   3990  HG1 SER A 832      28.790  37.360  78.320  1.00  0.00           H
ATOM   3991  C   SER A 832      27.490  36.860  74.730  1.00  0.00           C
ATOM   3992  O   SER A 832      27.530  37.860  74.000  1.00  0.00           O
ATOM   3993  N   PRO A 833      26.330  36.300  75.220  1.00  0.00           N
ATOM   3994  CD  PRO A 833      26.170  34.910  75.690  1.00  0.00           C
ATOM   3995  HD1 PRO A 833      26.880  34.820  76.540  1.00  0.00           H
ATOM   3996  HD2 PRO A 833      26.550  34.250  74.890  1.00  0.00           H
ATOM   3997  CA  PRO A 833      24.950  36.870  75.140  1.00  0.00           C
ATOM   3998  HA  PRO A 833      24.690  36.620  74.120  1.00  0.00           H
ATOM   3999  CB  PRO A 833      24.110  36.090  76.140  1.00  0.00           C
ATOM   4000  HB1 PRO A 833      23.030  36.120  75.830  1.00  0.00           H
ATOM   4001  HB2 PRO A 833      24.230  36.540  77.150  1.00  0.00           H
ATOM   4002  CG  PRO A 833      24.700  34.680  76.060  1.00  0.00           C
ATOM   4003  HG1 PRO A 833      24.610  34.050  76.970  1.00  0.00           H
ATOM   4004  HG2 PRO A 833      24.180  34.190  75.210  1.00  0.00           H
ATOM   4005  C   PRO A 833      24.800  38.320  75.240  1.00  0.00           C
ATOM   4006  O   PRO A 833      25.570  38.940  75.870  1.00  0.00           O
ATOM   4007  N   LEU A 834      23.770  39.000  74.600  1.00  0.00           N
ATOM   4008  HN  LEU A 834      23.150  38.360  74.150  1.00  0.00           H
ATOM   4009  CA  LEU A 834      23.600  40.440  74.450  1.00  0.00           C
ATOM   4010  HA  LEU A 834      24.570  40.880  74.550  1.00  0.00           H
ATOM   4011  CB  LEU A 834      22.960  40.970  73.120  1.00  0.00           C
ATOM   4012  HB1 LEU A 834      22.870  42.060  72.990  1.00  0.00           H
ATOM   4013  HB2 LEU A 834      21.900  40.620  73.090  1.00  0.00           H
ATOM   4014  CG  LEU A 834      23.580  40.410  71.830  1.00  0.00           C
ATOM   4015  HG  LEU A 834      23.210  39.370  71.900  1.00  0.00           H
ATOM   4016  CD1 LEU A 834      22.930  41.220  70.690  1.00  0.00           C
ATOM   4017 HD11 LEU A 834      21.840  41.250  70.870  1.00  0.00           H
ATOM   4018 HD12 LEU A 834      23.080  40.880  69.650  1.00  0.00           H
ATOM   4019 HD13 LEU A 834      23.400  42.220  70.630  1.00  0.00           H
ATOM   4020  CD2 LEU A 834      25.160  40.470  71.740  1.00  0.00           C
ATOM   4021 HD21 LEU A 834      25.780  39.800  72.370  1.00  0.00           H
ATOM   4022 HD22 LEU A 834      25.480  41.470  72.050  1.00  0.00           H
ATOM   4023 HD23 LEU A 834      25.310  40.320  70.650  1.00  0.00           H
ATOM   4024  C   LEU A 834      22.800  40.910  75.630  1.00  0.00           C
ATOM   4025  O   LEU A 834      22.100  40.040  76.200  1.00  0.00           O
ATOM   4026  N   GLY A 835      22.960  42.150  76.180  1.00  0.00           N
ATOM   4027  HN  GLY A 835      23.480  42.790  75.620  1.00  0.00           H
ATOM   4028  CA  GLY A 835      22.420  42.620  77.380  1.00  0.00           C
ATOM   4029  HA1 GLY A 835      21.750  41.930  77.850  1.00  0.00           H
ATOM   4030  HA2 GLY A 835      21.800  43.470  77.140  1.00  0.00           H
ATOM   4031  C   GLY A 835      23.490  43.100  78.320  1.00  0.00           C
ATOM   4032  O   GLY A 835      23.120  43.500  79.440  1.00  0.00           O
ATOM   4033  N   ASP A 836      24.750  43.140  77.910  1.00  0.00           N
ATOM   4034  HN  ASP A 836      24.920  42.710  77.020  1.00  0.00           H
ATOM   4035  CA  ASP A 836      25.820  43.760  78.700  1.00  0.00           C
ATOM   4036  HA  ASP A 836      25.680  43.340  79.690  1.00  0.00           H
ATOM   4037  CB  ASP A 836      27.120  43.310  78.140  1.00  0.00           C
ATOM   4038  HB1 ASP A 836      28.000  43.940  78.420  1.00  0.00           H
ATOM   4039  HB2 ASP A 836      27.150  43.340  77.030  1.00  0.00           H
ATOM   4040  CG  ASP A 836      27.380  41.870  78.520  1.00  0.00           C
ATOM   4041  OD1 ASP A 836      27.010  41.450  79.660  1.00  0.00           O
ATOM   4042  OD2 ASP A 836      28.090  41.140  77.790  1.00  0.00           O
ATOM   4043  C   ASP A 836      25.670  45.270  78.780  1.00  0.00           C
ATOM   4044  O   ASP A 836      25.900  45.940  79.760  1.00  0.00           O
ATOM   4045  N   ASN A 837      25.240  45.910  77.720  1.00  0.00           N
ATOM   4046  HN  ASN A 837      25.080  45.500  76.830  1.00  0.00           H
ATOM   4047  CA  ASN A 837      24.990  47.350  77.670  1.00  0.00           C
ATOM   4048  HA  ASN A 837      25.100  47.770  78.650  1.00  0.00           H
ATOM   4049  CB  ASN A 837      25.980  48.020  76.740  1.00  0.00           C
ATOM   4050  HB1 ASN A 837      25.860  49.120  76.820  1.00  0.00           H
ATOM   4051  HB2 ASN A 837      25.840  47.750  75.680  1.00  0.00           H
ATOM   4052  CG  ASN A 837      27.410  47.780  77.130  1.00  0.00           C
ATOM   4053  OD1 ASN A 837      27.750  48.160  78.290  1.00  0.00           O
ATOM   4054  ND2 ASN A 837      28.180  47.130  76.240  1.00  0.00           N
ATOM   4055 HD21 ASN A 837      29.160  47.100  76.380  1.00  0.00           H
ATOM   4056 HD22 ASN A 837      27.720  46.690  75.470  1.00  0.00           H
ATOM   4057  C   ASN A 837      23.580  47.630  77.120  1.00  0.00           C
ATOM   4058  O   ASN A 837      23.190  46.870  76.180  1.00  0.00           O
ATOM   4059  N   PRO A 838      22.840  48.660  77.580  1.00  0.00           N
ATOM   4060  CD  PRO A 838      23.310  49.520  78.670  1.00  0.00           C
ATOM   4061  HD1 PRO A 838      24.080  50.270  78.360  1.00  0.00           H
ATOM   4062  HD2 PRO A 838      23.720  48.990  79.560  1.00  0.00           H
ATOM   4063  CA  PRO A 838      21.520  49.140  77.080  1.00  0.00           C
ATOM   4064  HA  PRO A 838      20.880  48.330  77.390  1.00  0.00           H
ATOM   4065  CB  PRO A 838      21.270  50.430  77.800  1.00  0.00           C
ATOM   4066  HB1 PRO A 838      20.200  50.620  78.020  1.00  0.00           H
ATOM   4067  HB2 PRO A 838      21.570  51.310  77.190  1.00  0.00           H
ATOM   4068  CG  PRO A 838      22.080  50.290  79.140  1.00  0.00           C
ATOM   4069  HG1 PRO A 838      22.310  51.280  79.590  1.00  0.00           H
ATOM   4070  HG2 PRO A 838      21.600  49.600  79.870  1.00  0.00           H
ATOM   4071  C   PRO A 838      21.380  49.400  75.550  1.00  0.00           C
ATOM   4072  O   PRO A 838      22.370  49.600  74.890  1.00  0.00           O
ATOM   4073  N   TRP A 839      20.160  49.380  75.080  1.00  0.00           N
ATOM   4074  HN  TRP A 839      19.410  49.350  75.740  1.00  0.00           H
ATOM   4075  CA  TRP A 839      19.790  49.580  73.670  1.00  0.00           C
ATOM   4076  HA  TRP A 839      20.240  48.770  73.120  1.00  0.00           H
ATOM   4077  CB  TRP A 839      18.280  49.310  73.400  1.00  0.00           C
ATOM   4078  HB1 TRP A 839      17.800  49.940  74.180  1.00  0.00           H
ATOM   4079  HB2 TRP A 839      18.150  48.310  73.860  1.00  0.00           H
ATOM   4080  CG  TRP A 839      17.640  49.480  72.080  1.00  0.00           C
ATOM   4081  CD1 TRP A 839      16.450  50.190  71.920  1.00  0.00           C
ATOM   4082  HD1 TRP A 839      15.800  50.550  72.700  1.00  0.00           H
ATOM   4083  NE1 TRP A 839      16.120  50.200  70.600  1.00  0.00           N
ATOM   4084  HE1 TRP A 839      15.310  50.620  70.250  1.00  0.00           H
ATOM   4085  CE2 TRP A 839      17.120  49.620  69.850  1.00  0.00           C
ATOM   4086  CD2 TRP A 839      18.100  49.110  70.780  1.00  0.00           C
ATOM   4087  CE3 TRP A 839      19.290  48.590  70.160  1.00  0.00           C
ATOM   4088  HE3 TRP A 839      20.110  48.200  70.740  1.00  0.00           H
ATOM   4089  CZ3 TRP A 839      19.270  48.200  68.830  1.00  0.00           C
ATOM   4090  HZ3 TRP A 839      20.140  47.740  68.410  1.00  0.00           H
ATOM   4091  CZ2 TRP A 839      17.280  49.420  68.480  1.00  0.00           C
ATOM   4092  HZ2 TRP A 839      16.580  49.860  67.800  1.00  0.00           H
ATOM   4093  CH2 TRP A 839      18.230  48.610  67.950  1.00  0.00           C
ATOM   4094  HH2 TRP A 839      18.270  48.420  66.880  1.00  0.00           H
ATOM   4095  C   TRP A 839      20.320  50.900  73.120  1.00  0.00           C
ATOM   4096  O   TRP A 839      21.050  50.850  72.110  1.00  0.00           O
ATOM   4097  N   TRP A 840      20.070  52.050  73.850  1.00  0.00           N
ATOM   4098  HN  TRP A 840      19.500  51.990  74.670  1.00  0.00           H
ATOM   4099  CA  TRP A 840      20.490  53.420  73.510  1.00  0.00           C
ATOM   4100  HA  TRP A 840      20.100  53.680  72.550  1.00  0.00           H
ATOM   4101  CB  TRP A 840      20.000  54.470  74.600  1.00  0.00           C
ATOM   4102  HB1 TRP A 840      18.910  54.290  74.650  1.00  0.00           H
ATOM   4103  HB2 TRP A 840      20.160  55.440  74.070  1.00  0.00           H
ATOM   4104  CG  TRP A 840      20.500  54.440  76.010  1.00  0.00           C
ATOM   4105  CD1 TRP A 840      19.970  53.660  77.110  1.00  0.00           C
ATOM   4106  HD1 TRP A 840      19.000  53.190  77.040  1.00  0.00           H
ATOM   4107  NE1 TRP A 840      20.660  54.020  78.230  1.00  0.00           N
ATOM   4108  HE1 TRP A 840      20.520  53.720  79.150  1.00  0.00           H
ATOM   4109  CE2 TRP A 840      21.650  54.890  77.960  1.00  0.00           C
ATOM   4110  CD2 TRP A 840      21.670  55.090  76.540  1.00  0.00           C
ATOM   4111  CE3 TRP A 840      22.750  55.770  76.010  1.00  0.00           C
ATOM   4112  HE3 TRP A 840      22.730  55.940  74.950  1.00  0.00           H
ATOM   4113  CZ3 TRP A 840      23.730  56.240  76.840  1.00  0.00           C
ATOM   4114  HZ3 TRP A 840      24.630  56.730  76.490  1.00  0.00           H
ATOM   4115  CZ2 TRP A 840      22.600  55.400  78.820  1.00  0.00           C
ATOM   4116  HZ2 TRP A 840      22.590  55.080  79.850  1.00  0.00           H
ATOM   4117  CH2 TRP A 840      23.590  56.090  78.200  1.00  0.00           C
ATOM   4118  HH2 TRP A 840      24.370  56.540  78.800  1.00  0.00           H
ATOM   4119  C   TRP A 840      21.990  53.560  73.360  1.00  0.00           C
ATOM   4120  O   TRP A 840      22.490  54.450  72.630  1.00  0.00           O
ATOM   4121  N   THR A 841      22.840  52.740  74.040  1.00  0.00           N
ATOM   4122  HN  THR A 841      22.460  51.940  74.510  1.00  0.00           H
ATOM   4123  CA  THR A 841      24.310  52.790  73.880  1.00  0.00           C
ATOM   4124  HA  THR A 841      24.640  53.780  74.160  1.00  0.00           H
ATOM   4125  CB  THR A 841      25.180  51.850  74.780  1.00  0.00           C
ATOM   4126  HB  THR A 841      26.270  52.000  74.640  1.00  0.00           H
ATOM   4127  OG1 THR A 841      24.960  50.430  74.710  1.00  0.00           O
ATOM   4128  HG1 THR A 841      24.000  50.310  74.650  1.00  0.00           H
ATOM   4129  CG2 THR A 841      24.870  52.210  76.210  1.00  0.00           C
ATOM   4130 HG21 THR A 841      23.800  51.930  76.370  1.00  0.00           H
ATOM   4131 HG22 THR A 841      24.920  53.280  76.490  1.00  0.00           H
ATOM   4132 HG23 THR A 841      25.480  51.700  76.980  1.00  0.00           H
ATOM   4133  C   THR A 841      24.630  52.530  72.430  1.00  0.00           C
ATOM   4134  O   THR A 841      25.460  53.220  71.870  1.00  0.00           O
ATOM   4135  N   LEU A 842      23.860  51.620  71.800  1.00  0.00           N
ATOM   4136  HN  LEU A 842      23.060  51.200  72.210  1.00  0.00           H
ATOM   4137  CA  LEU A 842      24.090  51.280  70.420  1.00  0.00           C
ATOM   4138  HA  LEU A 842      25.160  51.240  70.280  1.00  0.00           H
ATOM   4139  CB  LEU A 842      23.580  49.870  70.040  1.00  0.00           C
ATOM   4140  HB1 LEU A 842      22.480  49.940  70.150  1.00  0.00           H
ATOM   4141  HB2 LEU A 842      23.990  49.210  70.830  1.00  0.00           H
ATOM   4142  CG  LEU A 842      23.940  49.360  68.620  1.00  0.00           C
ATOM   4143  HG  LEU A 842      23.430  49.960  67.820  1.00  0.00           H
ATOM   4144  CD1 LEU A 842      25.430  49.390  68.460  1.00  0.00           C
ATOM   4145 HD11 LEU A 842      25.830  48.620  67.770  1.00  0.00           H
ATOM   4146 HD12 LEU A 842      25.830  49.120  69.470  1.00  0.00           H
ATOM   4147 HD13 LEU A 842      25.760  50.430  68.260  1.00  0.00           H
ATOM   4148  CD2 LEU A 842      23.410  47.940  68.370  1.00  0.00           C
ATOM   4149 HD21 LEU A 842      22.300  47.920  68.340  1.00  0.00           H
ATOM   4150 HD22 LEU A 842      23.810  47.150  69.040  1.00  0.00           H
ATOM   4151 HD23 LEU A 842      23.770  47.540  67.390  1.00  0.00           H
ATOM   4152  C   LEU A 842      23.450  52.330  69.550  1.00  0.00           C
ATOM   4153  O   LEU A 842      24.000  52.650  68.490  1.00  0.00           O
ATOM   4154  N   LEU A 843      22.390  52.920  70.000  1.00  0.00           N
ATOM   4155  HN  LEU A 843      22.180  52.840  70.980  1.00  0.00           H
ATOM   4156  CA  LEU A 843      21.870  54.000  69.190  1.00  0.00           C
ATOM   4157  HA  LEU A 843      21.760  53.810  68.130  1.00  0.00           H
ATOM   4158  CB  LEU A 843      20.510  54.500  69.740  1.00  0.00           C
ATOM   4159  HB1 LEU A 843      20.210  55.330  69.060  1.00  0.00           H
ATOM   4160  HB2 LEU A 843      20.520  55.110  70.670  1.00  0.00           H
ATOM   4161  CG  LEU A 843      19.400  53.420  69.900  1.00  0.00           C
ATOM   4162  HG  LEU A 843      19.820  52.580  70.470  1.00  0.00           H
ATOM   4163  CD1 LEU A 843      18.170  53.980  70.630  1.00  0.00           C
ATOM   4164 HD11 LEU A 843      18.540  54.390  71.590  1.00  0.00           H
ATOM   4165 HD12 LEU A 843      17.400  53.200  70.800  1.00  0.00           H
ATOM   4166 HD13 LEU A 843      17.720  54.720  69.930  1.00  0.00           H
ATOM   4167  CD2 LEU A 843      18.990  52.960  68.500  1.00  0.00           C
ATOM   4168 HD21 LEU A 843      19.790  52.410  67.960  1.00  0.00           H
ATOM   4169 HD22 LEU A 843      18.770  53.850  67.860  1.00  0.00           H
ATOM   4170 HD23 LEU A 843      18.070  52.340  68.390  1.00  0.00           H
ATOM   4171  C   LEU A 843      22.890  55.190  69.120  1.00  0.00           C
ATOM   4172  O   LEU A 843      23.160  55.680  67.970  1.00  0.00           O
ATOM   4173  N   ILE A 844      23.460  55.710  70.230  1.00  0.00           N
ATOM   4174  HN  ILE A 844      23.230  55.300  71.110  1.00  0.00           H
ATOM   4175  CA  ILE A 844      24.570  56.690  70.270  1.00  0.00           C
ATOM   4176  HA  ILE A 844      24.200  57.640  69.930  1.00  0.00           H
ATOM   4177  CB  ILE A 844      25.140  56.940  71.720  1.00  0.00           C
ATOM   4178  HB  ILE A 844      25.500  55.960  72.090  1.00  0.00           H
ATOM   4179  CG2 ILE A 844      26.200  58.030  71.770  1.00  0.00           C
ATOM   4180 HG21 ILE A 844      26.590  58.450  72.720  1.00  0.00           H
ATOM   4181 HG22 ILE A 844      25.750  58.850  71.180  1.00  0.00           H
ATOM   4182 HG23 ILE A 844      27.070  57.680  71.180  1.00  0.00           H
ATOM   4183  CG1 ILE A 844      24.030  57.370  72.740  1.00  0.00           C
ATOM   4184 HG11 ILE A 844      24.520  57.450  73.730  1.00  0.00           H
ATOM   4185 HG12 ILE A 844      23.300  56.620  73.130  1.00  0.00           H
ATOM   4186  CD  ILE A 844      23.080  58.400  72.340  1.00  0.00           C
ATOM   4187  HD1 ILE A 844      22.500  58.690  73.240  1.00  0.00           H
ATOM   4188  HD2 ILE A 844      22.360  58.060  71.570  1.00  0.00           H
ATOM   4189  HD3 ILE A 844      23.550  59.350  72.020  1.00  0.00           H
ATOM   4190  C   ILE A 844      25.810  56.280  69.490  1.00  0.00           C
ATOM   4191  O   ILE A 844      26.350  57.200  68.940  1.00  0.00           O
ATOM   4192  N   ALA A 845      26.220  55.010  69.450  1.00  0.00           N
ATOM   4193  HN  ALA A 845      25.650  54.330  69.900  1.00  0.00           H
ATOM   4194  CA  ALA A 845      27.390  54.520  68.680  1.00  0.00           C
ATOM   4195  HA  ALA A 845      28.140  55.300  68.660  1.00  0.00           H
ATOM   4196  CB  ALA A 845      27.980  53.220  69.230  1.00  0.00           C
ATOM   4197  HB1 ALA A 845      28.160  53.260  70.320  1.00  0.00           H
ATOM   4198  HB2 ALA A 845      28.970  53.060  68.750  1.00  0.00           H
ATOM   4199  HB3 ALA A 845      27.340  52.340  69.020  1.00  0.00           H
ATOM   4200  C   ALA A 845      27.190  54.400  67.160  1.00  0.00           C
ATOM   4201  O   ALA A 845      28.050  54.800  66.400  1.00  0.00           O
ATOM   4202  N   ALA A 846      26.000  54.040  66.710  1.00  0.00           N
ATOM   4203  HN  ALA A 846      25.390  53.710  67.410  1.00  0.00           H
ATOM   4204  CA  ALA A 846      25.520  53.900  65.390  1.00  0.00           C
ATOM   4205  HA  ALA A 846      25.910  52.930  65.070  1.00  0.00           H
ATOM   4206  CB  ALA A 846      24.000  53.720  65.520  1.00  0.00           C
ATOM   4207  HB1 ALA A 846      23.520  54.670  65.870  1.00  0.00           H
ATOM   4208  HB2 ALA A 846      23.880  52.900  66.250  1.00  0.00           H
ATOM   4209  HB3 ALA A 846      23.500  53.320  64.610  1.00  0.00           H
ATOM   4210  C   ALA A 846      26.040  54.920  64.270  1.00  0.00           C
ATOM   4211  O   ALA A 846      26.560  54.500  63.260  1.00  0.00           O
ATOM   4212  N   ILE A 847      25.750  56.230  64.410  1.00  0.00           N
ATOM   4213  HN  ILE A 847      25.270  56.630  65.190  1.00  0.00           H
ATOM   4214  CA  ILE A 847      26.190  57.230  63.460  1.00  0.00           C
ATOM   4215  HA  ILE A 847      25.840  56.850  62.510  1.00  0.00           H
ATOM   4216  CB  ILE A 847      25.420  58.530  63.470  1.00  0.00           C
ATOM   4217  HB  ILE A 847      25.610  59.040  64.440  1.00  0.00           H
ATOM   4218  CG2 ILE A 847      25.960  59.360  62.300  1.00  0.00           C
ATOM   4219 HG21 ILE A 847      25.290  60.220  62.100  1.00  0.00           H
ATOM   4220 HG22 ILE A 847      26.180  58.750  61.400  1.00  0.00           H
ATOM   4221 HG23 ILE A 847      26.970  59.790  62.450  1.00  0.00           H
ATOM   4222  CG1 ILE A 847      23.860  58.450  63.470  1.00  0.00           C
ATOM   4223 HG11 ILE A 847      23.510  59.490  63.580  1.00  0.00           H
ATOM   4224 HG12 ILE A 847      23.480  57.980  64.410  1.00  0.00           H
ATOM   4225  CD  ILE A 847      23.120  57.690  62.320  1.00  0.00           C
ATOM   4226  HD1 ILE A 847      23.470  56.630  62.320  1.00  0.00           H
ATOM   4227  HD2 ILE A 847      23.370  58.170  61.350  1.00  0.00           H
ATOM   4228  HD3 ILE A 847      22.010  57.710  62.450  1.00  0.00           H
ATOM   4229  C   ILE A 847      27.710  57.460  63.480  1.00  0.00           C
ATOM   4230  O   ILE A 847      28.190  57.320  62.340  1.00  0.00           O
ATOM   4231  N   PRO A 848      28.510  57.590  64.520  1.00  0.00           N
ATOM   4232  CD  PRO A 848      27.980  58.020  65.890  1.00  0.00           C
ATOM   4233  HD1 PRO A 848      27.410  57.160  66.310  1.00  0.00           H
ATOM   4234  HD2 PRO A 848      27.320  58.900  65.810  1.00  0.00           H
ATOM   4235  CA  PRO A 848      29.900  57.290  64.630  1.00  0.00           C
ATOM   4236  HA  PRO A 848      30.410  58.130  64.160  1.00  0.00           H
ATOM   4237  CB  PRO A 848      30.250  57.350  66.110  1.00  0.00           C
ATOM   4238  HB1 PRO A 848      31.330  57.580  66.290  1.00  0.00           H
ATOM   4239  HB2 PRO A 848      30.110  56.360  66.580  1.00  0.00           H
ATOM   4240  CG  PRO A 848      29.220  58.380  66.660  1.00  0.00           C
ATOM   4241  HG1 PRO A 848      29.050  58.310  67.750  1.00  0.00           H
ATOM   4242  HG2 PRO A 848      29.440  59.420  66.350  1.00  0.00           H
ATOM   4243  C   PRO A 848      30.400  56.090  63.990  1.00  0.00           C
ATOM   4244  O   PRO A 848      31.420  56.260  63.330  1.00  0.00           O
ATOM   4245  N   ALA A 849      29.780  54.890  64.210  1.00  0.00           N
ATOM   4246  HN  ALA A 849      29.040  54.820  64.870  1.00  0.00           H
ATOM   4247  CA  ALA A 849      30.180  53.680  63.460  1.00  0.00           C
ATOM   4248  HA  ALA A 849      31.250  53.540  63.550  1.00  0.00           H
ATOM   4249  CB  ALA A 849      29.430  52.470  64.120  1.00  0.00           C
ATOM   4250  HB1 ALA A 849      28.310  52.530  64.140  1.00  0.00           H
ATOM   4251  HB2 ALA A 849      29.820  52.450  65.160  1.00  0.00           H
ATOM   4252  HB3 ALA A 849      29.720  51.510  63.660  1.00  0.00           H
ATOM   4253  C   ALA A 849      29.800  53.750  61.970  1.00  0.00           C
ATOM   4254  O   ALA A 849      30.560  53.310  61.090  1.00  0.00           O
ATOM   4255  N   LEU A 850      28.550  54.270  61.570  1.00  0.00           N
ATOM   4256  HN  LEU A 850      27.800  54.550  62.170  1.00  0.00           H
ATOM   4257  CA  LEU A 850      28.330  54.630  60.220  1.00  0.00           C
ATOM   4258  HA  LEU A 850      28.520  53.780  59.570  1.00  0.00           H
ATOM   4259  CB  LEU A 850      26.820  55.000  60.090  1.00  0.00           C
ATOM   4260  HB1 LEU A 850      26.520  55.830  60.770  1.00  0.00           H
ATOM   4261  HB2 LEU A 850      26.260  54.100  60.450  1.00  0.00           H
ATOM   4262  CG  LEU A 850      26.230  55.300  58.690  1.00  0.00           C
ATOM   4263  HG  LEU A 850      26.740  54.610  57.980  1.00  0.00           H
ATOM   4264  CD1 LEU A 850      24.740  54.910  58.590  1.00  0.00           C
ATOM   4265 HD11 LEU A 850      24.710  53.830  58.830  1.00  0.00           H
ATOM   4266 HD12 LEU A 850      24.330  55.000  57.570  1.00  0.00           H
ATOM   4267 HD13 LEU A 850      24.090  55.440  59.330  1.00  0.00           H
ATOM   4268  CD2 LEU A 850      26.450  56.720  58.130  1.00  0.00           C
ATOM   4269 HD21 LEU A 850      26.090  56.770  57.080  1.00  0.00           H
ATOM   4270 HD22 LEU A 850      27.510  57.030  58.260  1.00  0.00           H
ATOM   4271 HD23 LEU A 850      25.800  57.450  58.650  1.00  0.00           H
ATOM   4272  C   LEU A 850      29.310  55.600  59.620  1.00  0.00           C
ATOM   4273  O   LEU A 850      29.810  55.350  58.500  1.00  0.00           O
ATOM   4274  N   LEU A 851      29.700  56.670  60.220  1.00  0.00           N
ATOM   4275  HN  LEU A 851      29.240  56.960  61.050  1.00  0.00           H
ATOM   4276  CA  LEU A 851      30.710  57.530  59.600  1.00  0.00           C
ATOM   4277  HA  LEU A 851      30.500  57.770  58.560  1.00  0.00           H
ATOM   4278  CB  LEU A 851      30.890  58.800  60.510  1.00  0.00           C
ATOM   4279  HB1 LEU A 851      31.710  59.420  60.080  1.00  0.00           H
ATOM   4280  HB2 LEU A 851      31.030  58.570  61.580  1.00  0.00           H
ATOM   4281  CG  LEU A 851      29.640  59.820  60.440  1.00  0.00           C
ATOM   4282  HG  LEU A 851      28.710  59.310  60.780  1.00  0.00           H
ATOM   4283  CD1 LEU A 851      29.760  60.980  61.440  1.00  0.00           C
ATOM   4284 HD11 LEU A 851      30.720  61.500  61.250  1.00  0.00           H
ATOM   4285 HD12 LEU A 851      29.720  60.620  62.490  1.00  0.00           H
ATOM   4286 HD13 LEU A 851      28.920  61.690  61.340  1.00  0.00           H
ATOM   4287  CD2 LEU A 851      29.330  60.140  59.000  1.00  0.00           C
ATOM   4288 HD21 LEU A 851      30.210  60.640  58.540  1.00  0.00           H
ATOM   4289 HD22 LEU A 851      28.470  60.810  58.830  1.00  0.00           H
ATOM   4290 HD23 LEU A 851      29.130  59.230  58.390  1.00  0.00           H
ATOM   4291  C   LEU A 851      32.070  56.860  59.550  1.00  0.00           C
ATOM   4292  O   LEU A 851      32.820  56.970  58.540  1.00  0.00           O
ATOM   4293  N   CYS A 852      32.440  56.080  60.630  1.00  0.00           N
ATOM   4294  HN  CYS A 852      31.780  56.000  61.370  1.00  0.00           H
ATOM   4295  CA  CYS A 852      33.700  55.310  60.690  1.00  0.00           C
ATOM   4296  HA  CYS A 852      34.450  56.060  60.540  1.00  0.00           H
ATOM   4297  CB  CYS A 852      33.990  54.630  62.010  1.00  0.00           C
ATOM   4298  HB1 CYS A 852      33.320  53.750  62.150  1.00  0.00           H
ATOM   4299  HB2 CYS A 852      33.870  55.390  62.810  1.00  0.00           H
ATOM   4300  SG  CYS A 852      35.660  54.030  62.400  1.00  0.00           S
ATOM   4301  HG1 CYS A 852      35.590  53.210  61.360  1.00  0.00           H
ATOM   4302  C   CYS A 852      33.870  54.340  59.590  1.00  0.00           C
ATOM   4303  O   CYS A 852      34.990  54.170  59.080  1.00  0.00           O
ATOM   4304  N   THR A 853      32.770  53.620  59.270  1.00  0.00           N
ATOM   4305  HN  THR A 853      31.970  53.780  59.820  1.00  0.00           H
ATOM   4306  CA  THR A 853      32.620  52.610  58.220  1.00  0.00           C
ATOM   4307  HA  THR A 853      33.270  51.750  58.330  1.00  0.00           H
ATOM   4308  CB  THR A 853      31.260  51.960  58.260  1.00  0.00           C
ATOM   4309  HB  THR A 853      30.420  52.660  58.080  1.00  0.00           H
ATOM   4310  OG1 THR A 853      30.920  51.310  59.480  1.00  0.00           O
ATOM   4311  HG1 THR A 853      30.530  52.000  60.020  1.00  0.00           H
ATOM   4312  CG2 THR A 853      31.200  50.770  57.190  1.00  0.00           C
ATOM   4313 HG21 THR A 853      30.290  50.190  57.470  1.00  0.00           H
ATOM   4314 HG22 THR A 853      32.080  50.140  57.400  1.00  0.00           H
ATOM   4315 HG23 THR A 853      31.220  51.100  56.140  1.00  0.00           H
ATOM   4316  C   THR A 853      32.750  53.160  56.830  1.00  0.00           C
ATOM   4317  O   THR A 853      33.500  52.750  55.990  1.00  0.00           O
ATOM   4318  N   ILE A 854      32.170  54.290  56.610  1.00  0.00           N
ATOM   4319  HN  ILE A 854      31.540  54.630  57.310  1.00  0.00           H
ATOM   4320  CA  ILE A 854      32.320  55.090  55.420  1.00  0.00           C
ATOM   4321  HA  ILE A 854      32.150  54.460  54.550  1.00  0.00           H
ATOM   4322  CB  ILE A 854      31.420  56.300  55.320  1.00  0.00           C
ATOM   4323  HB  ILE A 854      31.510  56.800  56.320  1.00  0.00           H
ATOM   4324  CG2 ILE A 854      31.810  57.450  54.300  1.00  0.00           C
ATOM   4325 HG21 ILE A 854      31.880  57.030  53.280  1.00  0.00           H
ATOM   4326 HG22 ILE A 854      32.780  57.900  54.580  1.00  0.00           H
ATOM   4327 HG23 ILE A 854      30.970  58.180  54.340  1.00  0.00           H
ATOM   4328  CG1 ILE A 854      29.930  55.900  55.100  1.00  0.00           C
ATOM   4329 HG11 ILE A 854      29.270  56.790  55.150  1.00  0.00           H
ATOM   4330 HG12 ILE A 854      29.710  55.150  55.880  1.00  0.00           H
ATOM   4331  CD  ILE A 854      29.700  55.150  53.740  1.00  0.00           C
ATOM   4332  HD1 ILE A 854      28.620  54.880  53.720  1.00  0.00           H
ATOM   4333  HD2 ILE A 854      30.440  54.310  53.690  1.00  0.00           H
ATOM   4334  HD3 ILE A 854      30.060  55.880  52.990  1.00  0.00           H
ATOM   4335  C   ILE A 854      33.770  55.540  55.190  1.00  0.00           C
ATOM   4336  O   ILE A 854      34.290  55.510  54.130  1.00  0.00           O
ATOM   4337  N   LEU A 855      34.490  55.960  56.280  1.00  0.00           N
ATOM   4338  HN  LEU A 855      33.970  56.050  57.120  1.00  0.00           H
ATOM   4339  CA  LEU A 855      35.940  56.260  56.190  1.00  0.00           C
ATOM   4340  HA  LEU A 855      36.000  56.990  55.410  1.00  0.00           H
ATOM   4341  CB  LEU A 855      36.430  56.840  57.580  1.00  0.00           C
ATOM   4342  HB1 LEU A 855      37.540  56.910  57.570  1.00  0.00           H
ATOM   4343  HB2 LEU A 855      36.210  56.160  58.440  1.00  0.00           H
ATOM   4344  CG  LEU A 855      35.860  58.220  57.830  1.00  0.00           C
ATOM   4345  HG  LEU A 855      34.760  58.260  57.670  1.00  0.00           H
ATOM   4346  CD1 LEU A 855      36.170  58.770  59.240  1.00  0.00           C
ATOM   4347 HD11 LEU A 855      35.720  59.780  59.290  1.00  0.00           H
ATOM   4348 HD12 LEU A 855      37.230  58.970  59.510  1.00  0.00           H
ATOM   4349 HD13 LEU A 855      35.680  58.110  59.990  1.00  0.00           H
ATOM   4350  CD2 LEU A 855      36.590  59.310  57.030  1.00  0.00           C
ATOM   4351 HD21 LEU A 855      36.720  59.130  55.950  1.00  0.00           H
ATOM   4352 HD22 LEU A 855      37.520  59.450  57.610  1.00  0.00           H
ATOM   4353 HD23 LEU A 855      36.040  60.280  57.090  1.00  0.00           H
ATOM   4354  C   LEU A 855      36.710  55.010  55.800  1.00  0.00           C
ATOM   4355  O   LEU A 855      37.580  55.020  54.920  1.00  0.00           O
ATOM   4356  N   ILE A 856      36.410  53.820  56.470  1.00  0.00           N
ATOM   4357  HN  ILE A 856      35.780  53.910  57.230  1.00  0.00           H
ATOM   4358  CA  ILE A 856      36.920  52.540  56.060  1.00  0.00           C
ATOM   4359  HA  ILE A 856      37.990  52.490  56.210  1.00  0.00           H
ATOM   4360  CB  ILE A 856      36.420  51.340  56.890  1.00  0.00           C
ATOM   4361  HB  ILE A 856      35.310  51.410  56.920  1.00  0.00           H
ATOM   4362  CG2 ILE A 856      36.690  49.880  56.360  1.00  0.00           C
ATOM   4363 HG21 ILE A 856      37.760  49.650  56.160  1.00  0.00           H
ATOM   4364 HG22 ILE A 856      36.280  49.680  55.350  1.00  0.00           H
ATOM   4365 HG23 ILE A 856      36.390  49.170  57.150  1.00  0.00           H
ATOM   4366  CG1 ILE A 856      36.950  51.420  58.350  1.00  0.00           C
ATOM   4367 HG11 ILE A 856      37.120  52.500  58.500  1.00  0.00           H
ATOM   4368 HG12 ILE A 856      37.900  50.850  58.400  1.00  0.00           H
ATOM   4369  CD  ILE A 856      35.950  50.960  59.400  1.00  0.00           C
ATOM   4370  HD1 ILE A 856      36.240  51.090  60.470  1.00  0.00           H
ATOM   4371  HD2 ILE A 856      35.540  49.920  59.350  1.00  0.00           H
ATOM   4372  HD3 ILE A 856      35.100  51.650  59.200  1.00  0.00           H
ATOM   4373  C   ILE A 856      36.760  52.280  54.580  1.00  0.00           C
ATOM   4374  O   ILE A 856      37.720  51.990  53.870  1.00  0.00           O
ATOM   4375  N   PHE A 857      35.540  52.460  54.040  1.00  0.00           N
ATOM   4376  HN  PHE A 857      34.820  52.840  54.620  1.00  0.00           H
ATOM   4377  CA  PHE A 857      35.160  52.180  52.630  1.00  0.00           C
ATOM   4378  HA  PHE A 857      35.340  51.130  52.490  1.00  0.00           H
ATOM   4379  CB  PHE A 857      33.690  52.290  52.540  1.00  0.00           C
ATOM   4380  HB1 PHE A 857      33.410  53.240  53.050  1.00  0.00           H
ATOM   4381  HB2 PHE A 857      33.170  51.530  53.150  1.00  0.00           H
ATOM   4382  CG  PHE A 857      33.120  52.470  51.100  1.00  0.00           C
ATOM   4383  CD1 PHE A 857      33.040  51.340  50.290  1.00  0.00           C
ATOM   4384  HD1 PHE A 857      33.340  50.400  50.730  1.00  0.00           H
ATOM   4385  CE1 PHE A 857      32.740  51.490  48.990  1.00  0.00           C
ATOM   4386  HE1 PHE A 857      32.690  50.570  48.420  1.00  0.00           H
ATOM   4387  CZ  PHE A 857      32.480  52.730  48.380  1.00  0.00           C
ATOM   4388  HZ  PHE A 857      32.310  52.810  47.320  1.00  0.00           H
ATOM   4389  CD2 PHE A 857      32.720  53.750  50.630  1.00  0.00           C
ATOM   4390  HD2 PHE A 857      32.730  54.630  51.260  1.00  0.00           H
ATOM   4391  CE2 PHE A 857      32.310  53.820  49.260  1.00  0.00           C
ATOM   4392  HE2 PHE A 857      31.950  54.770  48.900  1.00  0.00           H
ATOM   4393  C   PHE A 857      35.990  53.000  51.720  1.00  0.00           C
ATOM   4394  O   PHE A 857      36.610  52.450  50.820  1.00  0.00           O
ATOM   4395  N   MET A 858      36.160  54.290  51.990  1.00  0.00           N
ATOM   4396  HN  MET A 858      35.620  54.600  52.770  1.00  0.00           H
ATOM   4397  CA  MET A 858      37.000  55.260  51.260  1.00  0.00           C
ATOM   4398  HA  MET A 858      36.760  55.220  50.210  1.00  0.00           H
ATOM   4399  CB  MET A 858      36.790  56.680  51.880  1.00  0.00           C
ATOM   4400  HB1 MET A 858      37.210  56.600  52.910  1.00  0.00           H
ATOM   4401  HB2 MET A 858      35.700  56.870  51.890  1.00  0.00           H
ATOM   4402  CG  MET A 858      37.690  57.710  51.240  1.00  0.00           C
ATOM   4403  HG1 MET A 858      38.790  57.560  51.350  1.00  0.00           H
ATOM   4404  HG2 MET A 858      37.390  58.640  51.760  1.00  0.00           H
ATOM   4405  SD  MET A 858      37.290  57.860  49.490  1.00  0.00           S
ATOM   4406  CE  MET A 858      38.660  58.870  48.890  1.00  0.00           C
ATOM   4407  HE1 MET A 858      39.610  58.510  49.360  1.00  0.00           H
ATOM   4408  HE2 MET A 858      38.570  59.920  49.220  1.00  0.00           H
ATOM   4409  HE3 MET A 858      38.790  58.840  47.790  1.00  0.00           H
ATOM   4410  C   MET A 858      38.440  54.840  51.250  1.00  0.00           C
ATOM   4411  O   MET A 858      39.030  54.800  50.190  1.00  0.00           O
ATOM   4412  N   ASP A 859      39.070  54.560  52.330  1.00  0.00           N
ATOM   4413  HN  ASP A 859      38.700  54.630  53.250  1.00  0.00           H
ATOM   4414  CA  ASP A 859      40.390  54.050  52.470  1.00  0.00           C
ATOM   4415  HA  ASP A 859      41.120  54.790  52.150  1.00  0.00           H
ATOM   4416  CB  ASP A 859      40.700  53.810  54.020  1.00  0.00           C
ATOM   4417  HB1 ASP A 859      40.040  53.090  54.550  1.00  0.00           H
ATOM   4418  HB2 ASP A 859      40.570  54.810  54.490  1.00  0.00           H
ATOM   4419  CG  ASP A 859      42.090  53.340  54.420  1.00  0.00           C
ATOM   4420  OD1 ASP A 859      42.890  52.940  53.540  1.00  0.00           O
ATOM   4421  OD2 ASP A 859      42.490  53.190  55.580  1.00  0.00           O
ATOM   4422  C   ASP A 859      40.710  52.770  51.690  1.00  0.00           C
ATOM   4423  O   ASP A 859      41.700  52.690  50.980  1.00  0.00           O
ATOM   4424  N   GLN A 860      39.810  51.780  51.850  1.00  0.00           N
ATOM   4425  HN  GLN A 860      39.080  51.940  52.500  1.00  0.00           H
ATOM   4426  CA  GLN A 860      39.800  50.680  50.990  1.00  0.00           C
ATOM   4427  HA  GLN A 860      40.720  50.120  51.060  1.00  0.00           H
ATOM   4428  CB  GLN A 860      38.660  49.760  51.370  1.00  0.00           C
ATOM   4429  HB1 GLN A 860      38.550  48.970  50.600  1.00  0.00           H
ATOM   4430  HB2 GLN A 860      37.720  50.360  51.370  1.00  0.00           H
ATOM   4431  CG  GLN A 860      38.820  49.000  52.750  1.00  0.00           C
ATOM   4432  HG1 GLN A 860      38.130  48.120  52.710  1.00  0.00           H
ATOM   4433  HG2 GLN A 860      38.540  49.610  53.640  1.00  0.00           H
ATOM   4434  CD  GLN A 860      40.220  48.500  53.040  1.00  0.00           C
ATOM   4435  OE1 GLN A 860      40.510  47.330  52.840  1.00  0.00           O
ATOM   4436  NE2 GLN A 860      41.110  49.370  53.720  1.00  0.00           N
ATOM   4437 HE21 GLN A 860      41.940  48.960  54.100  1.00  0.00           H
ATOM   4438 HE22 GLN A 860      40.790  50.310  53.660  1.00  0.00           H
ATOM   4439  C   GLN A 860      39.670  50.980  49.540  1.00  0.00           C
ATOM   4440  O   GLN A 860      40.450  50.440  48.750  1.00  0.00           O
ATOM   4441  N   GLN A 861      38.740  51.910  49.030  1.00  0.00           N
ATOM   4442  HN  GLN A 861      38.100  52.280  49.710  1.00  0.00           H
ATOM   4443  CA  GLN A 861      38.850  52.340  47.660  1.00  0.00           C
ATOM   4444  HA  GLN A 861      38.740  51.440  47.080  1.00  0.00           H
ATOM   4445  CB  GLN A 861      37.670  53.330  47.350  1.00  0.00           C
ATOM   4446  HB1 GLN A 861      37.910  53.850  46.400  1.00  0.00           H
ATOM   4447  HB2 GLN A 861      37.630  54.180  48.070  1.00  0.00           H
ATOM   4448  CG  GLN A 861      36.370  52.680  47.150  1.00  0.00           C
ATOM   4449  HG1 GLN A 861      35.570  53.400  46.920  1.00  0.00           H
ATOM   4450  HG2 GLN A 861      35.950  52.310  48.100  1.00  0.00           H
ATOM   4451  CD  GLN A 861      36.220  51.510  46.100  1.00  0.00           C
ATOM   4452  OE1 GLN A 861      35.920  50.370  46.450  1.00  0.00           O
ATOM   4453  NE2 GLN A 861      36.340  51.930  44.830  1.00  0.00           N
ATOM   4454 HE21 GLN A 861      36.040  51.410  44.030  1.00  0.00           H
ATOM   4455 HE22 GLN A 861      36.620  52.880  44.700  1.00  0.00           H
ATOM   4456  C   GLN A 861      40.110  52.950  47.190  1.00  0.00           C
ATOM   4457  O   GLN A 861      40.570  52.400  46.200  1.00  0.00           O
ATOM   4458  N   ILE A 862      40.710  53.900  47.870  1.00  0.00           N
ATOM   4459  HN  ILE A 862      40.280  54.230  48.700  1.00  0.00           H
ATOM   4460  CA  ILE A 862      41.950  54.440  47.390  1.00  0.00           C
ATOM   4461  HA  ILE A 862      41.790  54.730  46.360  1.00  0.00           H
ATOM   4462  CB  ILE A 862      42.310  55.730  48.090  1.00  0.00           C
ATOM   4463  HB  ILE A 862      41.560  56.540  47.990  1.00  0.00           H
ATOM   4464  CG2 ILE A 862      42.650  55.650  49.540  1.00  0.00           C
ATOM   4465 HG21 ILE A 862      41.730  55.270  50.040  1.00  0.00           H
ATOM   4466 HG22 ILE A 862      43.020  56.590  49.990  1.00  0.00           H
ATOM   4467 HG23 ILE A 862      43.490  54.970  49.800  1.00  0.00           H
ATOM   4468  CG1 ILE A 862      43.470  56.460  47.240  1.00  0.00           C
ATOM   4469 HG11 ILE A 862      43.330  56.100  46.210  1.00  0.00           H
ATOM   4470 HG12 ILE A 862      44.480  56.090  47.530  1.00  0.00           H
ATOM   4471  CD  ILE A 862      43.360  57.890  47.400  1.00  0.00           C
ATOM   4472  HD1 ILE A 862      43.970  58.490  46.690  1.00  0.00           H
ATOM   4473  HD2 ILE A 862      43.780  58.320  48.330  1.00  0.00           H
ATOM   4474  HD3 ILE A 862      42.300  58.220  47.340  1.00  0.00           H
ATOM   4475  C   ILE A 862      43.140  53.430  47.340  1.00  0.00           C
ATOM   4476  O   ILE A 862      43.950  53.420  46.410  1.00  0.00           O
ATOM   4477  N   THR A 863      43.200  52.680  48.450  1.00  0.00           N
ATOM   4478  HN  THR A 863      42.530  52.750  49.190  1.00  0.00           H
ATOM   4479  CA  THR A 863      44.240  51.710  48.740  1.00  0.00           C
ATOM   4480  HA  THR A 863      45.170  52.250  48.600  1.00  0.00           H
ATOM   4481  CB  THR A 863      44.180  50.980  50.050  1.00  0.00           C
ATOM   4482  HB  THR A 863      43.250  50.370  50.160  1.00  0.00           H
ATOM   4483  OG1 THR A 863      44.370  52.010  51.000  1.00  0.00           O
ATOM   4484  HG1 THR A 863      43.520  52.330  51.320  1.00  0.00           H
ATOM   4485  CG2 THR A 863      45.370  50.000  50.170  1.00  0.00           C
ATOM   4486 HG21 THR A 863      45.580  49.840  51.250  1.00  0.00           H
ATOM   4487 HG22 THR A 863      46.250  50.490  49.680  1.00  0.00           H
ATOM   4488 HG23 THR A 863      45.310  49.040  49.640  1.00  0.00           H
ATOM   4489  C   THR A 863      44.210  50.620  47.610  1.00  0.00           C
ATOM   4490  O   THR A 863      45.220  50.170  47.130  1.00  0.00           O
ATOM   4491  N   ALA A 864      42.960  50.150  47.250  1.00  0.00           N
ATOM   4492  HN  ALA A 864      42.050  50.300  47.610  1.00  0.00           H
ATOM   4493  CA  ALA A 864      42.960  49.250  46.150  1.00  0.00           C
ATOM   4494  HA  ALA A 864      43.680  48.500  46.420  1.00  0.00           H
ATOM   4495  CB  ALA A 864      41.570  48.610  45.970  1.00  0.00           C
ATOM   4496  HB1 ALA A 864      41.330  48.110  46.930  1.00  0.00           H
ATOM   4497  HB2 ALA A 864      41.410  47.880  45.140  1.00  0.00           H
ATOM   4498  HB3 ALA A 864      40.800  49.390  45.830  1.00  0.00           H
ATOM   4499  C   ALA A 864      43.200  49.970  44.840  1.00  0.00           C
ATOM   4500  O   ALA A 864      43.890  49.420  44.010  1.00  0.00           O
ATOM   4501  N   VAL A 865      42.650  51.160  44.530  1.00  0.00           N
ATOM   4502  HN  VAL A 865      41.850  51.470  45.050  1.00  0.00           H
ATOM   4503  CA  VAL A 865      42.840  51.930  43.320  1.00  0.00           C
ATOM   4504  HA  VAL A 865      42.520  51.290  42.510  1.00  0.00           H
ATOM   4505  CB  VAL A 865      42.090  53.310  43.410  1.00  0.00           C
ATOM   4506  HB  VAL A 865      42.320  53.750  44.400  1.00  0.00           H
ATOM   4507  CG1 VAL A 865      42.690  54.320  42.400  1.00  0.00           C
ATOM   4508 HG11 VAL A 865      42.770  53.940  41.360  1.00  0.00           H
ATOM   4509 HG12 VAL A 865      43.720  54.690  42.600  1.00  0.00           H
ATOM   4510 HG13 VAL A 865      42.020  55.190  42.290  1.00  0.00           H
ATOM   4511  CG2 VAL A 865      40.570  53.120  43.130  1.00  0.00           C
ATOM   4512 HG21 VAL A 865      40.400  52.780  42.080  1.00  0.00           H
ATOM   4513 HG22 VAL A 865      40.050  54.080  43.270  1.00  0.00           H
ATOM   4514 HG23 VAL A 865      40.180  52.320  43.800  1.00  0.00           H
ATOM   4515  C   VAL A 865      44.340  52.120  43.090  1.00  0.00           C
ATOM   4516  O   VAL A 865      44.830  52.150  41.950  1.00  0.00           O
ATOM   4517  N   ILE A 866      45.150  52.360  44.160  1.00  0.00           N
ATOM   4518  HN  ILE A 866      44.780  52.480  45.080  1.00  0.00           H
ATOM   4519  CA  ILE A 866      46.610  52.470  43.970  1.00  0.00           C
ATOM   4520  HA  ILE A 866      46.650  53.190  43.170  1.00  0.00           H
ATOM   4521  CB  ILE A 866      47.170  53.170  45.160  1.00  0.00           C
ATOM   4522  HB  ILE A 866      46.890  52.540  46.040  1.00  0.00           H
ATOM   4523  CG2 ILE A 866      48.680  53.300  44.960  1.00  0.00           C
ATOM   4524 HG21 ILE A 866      49.060  53.840  45.860  1.00  0.00           H
ATOM   4525 HG22 ILE A 866      48.840  53.870  44.020  1.00  0.00           H
ATOM   4526 HG23 ILE A 866      49.270  52.360  44.910  1.00  0.00           H
ATOM   4527  CG1 ILE A 866      46.650  54.560  45.460  1.00  0.00           C
ATOM   4528 HG11 ILE A 866      45.550  54.650  45.290  1.00  0.00           H
ATOM   4529 HG12 ILE A 866      47.190  55.270  44.800  1.00  0.00           H
ATOM   4530  CD  ILE A 866      46.900  54.910  46.970  1.00  0.00           C
ATOM   4531  HD1 ILE A 866      47.980  54.760  47.190  1.00  0.00           H
ATOM   4532  HD2 ILE A 866      46.310  54.280  47.680  1.00  0.00           H
ATOM   4533  HD3 ILE A 866      46.810  56.010  47.080  1.00  0.00           H
ATOM   4534  C   ILE A 866      47.320  51.240  43.410  1.00  0.00           C
ATOM   4535  O   ILE A 866      48.330  51.220  42.800  1.00  0.00           O
ATOM   4536  N   ILE A 867      46.720  50.100  43.520  1.00  0.00           N
ATOM   4537  HN  ILE A 867      45.860  50.160  44.020  1.00  0.00           H
ATOM   4538  CA  ILE A 867      47.200  48.860  42.980  1.00  0.00           C
ATOM   4539  HA  ILE A 867      48.260  48.780  43.130  1.00  0.00           H
ATOM   4540  CB  ILE A 867      46.630  47.610  43.660  1.00  0.00           C
ATOM   4541  HB  ILE A 867      45.530  47.760  43.650  1.00  0.00           H
ATOM   4542  CG2 ILE A 867      46.870  46.370  42.740  1.00  0.00           C
ATOM   4543 HG21 ILE A 867      46.530  45.480  43.320  1.00  0.00           H
ATOM   4544 HG22 ILE A 867      47.920  46.190  42.440  1.00  0.00           H
ATOM   4545 HG23 ILE A 867      46.180  46.340  41.880  1.00  0.00           H
ATOM   4546  CG1 ILE A 867      47.090  47.550  45.140  1.00  0.00           C
ATOM   4547 HG11 ILE A 867      46.500  46.810  45.740  1.00  0.00           H
ATOM   4548 HG12 ILE A 867      46.690  48.380  45.760  1.00  0.00           H
ATOM   4549  CD  ILE A 867      48.540  47.250  45.460  1.00  0.00           C
ATOM   4550  HD1 ILE A 867      48.850  47.730  46.410  1.00  0.00           H
ATOM   4551  HD2 ILE A 867      49.160  47.620  44.620  1.00  0.00           H
ATOM   4552  HD3 ILE A 867      48.650  46.150  45.510  1.00  0.00           H
ATOM   4553  C   ILE A 867      46.930  48.810  41.450  1.00  0.00           C
ATOM   4554  O   ILE A 867      47.630  48.170  40.660  1.00  0.00           O
ATOM   4555  N   ASN A 868      45.930  49.590  40.930  1.00  0.00           N
ATOM   4556  HN  ASN A 868      45.230  50.140  41.370  1.00  0.00           H
ATOM   4557  CA  ASN A 868      45.590  49.520  39.530  1.00  0.00           C
ATOM   4558  HA  ASN A 868      45.830  48.550  39.100  1.00  0.00           H
ATOM   4559  CB  ASN A 868      44.050  49.620  39.460  1.00  0.00           C
ATOM   4560  HB1 ASN A 868      43.700  49.450  38.420  1.00  0.00           H
ATOM   4561  HB2 ASN A 868      43.670  50.630  39.720  1.00  0.00           H
ATOM   4562  CG  ASN A 868      43.450  48.590  40.380  1.00  0.00           C
ATOM   4563  OD1 ASN A 868      42.840  48.990  41.330  1.00  0.00           O
ATOM   4564  ND2 ASN A 868      43.630  47.270  40.020  1.00  0.00           N
ATOM   4565 HD21 ASN A 868      43.930  47.050  39.100  1.00  0.00           H
ATOM   4566 HD22 ASN A 868      43.110  46.560  40.510  1.00  0.00           H
ATOM   4567  C   ASN A 868      46.200  50.530  38.660  1.00  0.00           C
ATOM   4568  O   ASN A 868      45.870  50.630  37.470  1.00  0.00           O
ATOM   4569  N   ARG A 869      47.130  51.380  39.200  1.00  0.00           N
ATOM   4570  HN  ARG A 869      47.340  51.300  40.170  1.00  0.00           H
ATOM   4571  CA  ARG A 869      48.000  52.310  38.470  1.00  0.00           C
ATOM   4572  HA  ARG A 869      47.340  53.060  38.050  1.00  0.00           H
ATOM   4573  CB  ARG A 869      48.810  53.250  39.370  1.00  0.00           C
ATOM   4574  HB1 ARG A 869      48.220  54.010  39.940  1.00  0.00           H
ATOM   4575  HB2 ARG A 869      49.390  53.920  38.690  1.00  0.00           H
ATOM   4576  CG  ARG A 869      49.830  52.520  40.150  1.00  0.00           C
ATOM   4577  HG1 ARG A 869      50.660  52.170  39.510  1.00  0.00           H
ATOM   4578  HG2 ARG A 869      49.330  51.700  40.730  1.00  0.00           H
ATOM   4579  CD  ARG A 869      50.470  53.350  41.320  1.00  0.00           C
ATOM   4580  HD1 ARG A 869      49.630  53.660  41.990  1.00  0.00           H
ATOM   4581  HD2 ARG A 869      50.920  54.220  40.810  1.00  0.00           H
ATOM   4582  NE  ARG A 869      51.440  52.510  42.030  1.00  0.00           N
ATOM   4583  HE  ARG A 869      51.380  51.510  42.030  1.00  0.00           H
ATOM   4584  CZ  ARG A 869      52.360  52.860  42.900  1.00  0.00           C
ATOM   4585  NH1 ARG A 869      52.330  54.010  43.510  1.00  0.00           N
ATOM   4586 HH11 ARG A 869      51.600  54.660  43.290  1.00  0.00           H
ATOM   4587 HH12 ARG A 869      53.180  54.290  43.980  1.00  0.00           H
ATOM   4588  NH2 ARG A 869      53.350  52.070  43.170  1.00  0.00           N
ATOM   4589 HH21 ARG A 869      54.070  52.410  43.760  1.00  0.00           H
ATOM   4590 HH22 ARG A 869      53.400  51.170  42.740  1.00  0.00           H
ATOM   4591  C   ARG A 869      48.800  51.720  37.290  1.00  0.00           C
ATOM   4592  O   ARG A 869      49.250  50.570  37.260  1.00  0.00           O
ATOM   4593  N   LYS A 870      48.990  52.470  36.210  1.00  0.00           N
ATOM   4594  HN  LYS A 870      48.570  53.370  36.220  1.00  0.00           H
ATOM   4595  CA  LYS A 870      49.440  51.990  34.870  1.00  0.00           C
ATOM   4596  HA  LYS A 870      48.780  51.150  34.660  1.00  0.00           H
ATOM   4597  CB  LYS A 870      49.140  53.020  33.770  1.00  0.00           C
ATOM   4598  HB1 LYS A 870      48.080  53.330  33.830  1.00  0.00           H
ATOM   4599  HB2 LYS A 870      49.280  52.500  32.800  1.00  0.00           H
ATOM   4600  CG  LYS A 870      50.080  54.200  33.790  1.00  0.00           C
ATOM   4601  HG1 LYS A 870      51.130  53.950  33.510  1.00  0.00           H
ATOM   4602  HG2 LYS A 870      50.210  54.730  34.760  1.00  0.00           H
ATOM   4603  CD  LYS A 870      49.620  55.280  32.720  1.00  0.00           C
ATOM   4604  HD1 LYS A 870      48.520  55.310  32.750  1.00  0.00           H
ATOM   4605  HD2 LYS A 870      50.020  54.930  31.740  1.00  0.00           H
ATOM   4606  CE  LYS A 870      49.970  56.700  33.000  1.00  0.00           C
ATOM   4607  HE1 LYS A 870      49.470  57.160  33.890  1.00  0.00           H
ATOM   4608  HE2 LYS A 870      49.620  57.210  32.080  1.00  0.00           H
ATOM   4609  NZ  LYS A 870      51.420  56.750  33.140  1.00  0.00           N
ATOM   4610  HZ1 LYS A 870      51.750  57.730  33.250  1.00  0.00           H
ATOM   4611  HZ2 LYS A 870      52.010  56.360  32.370  1.00  0.00           H
ATOM   4612  HZ3 LYS A 870      51.760  56.170  33.920  1.00  0.00           H
ATOM   4613  C   LYS A 870      50.880  51.400  34.850  1.00  0.00           C
ATOM   4614  O   LYS A 870      51.120  50.440  34.140  1.00  0.00           O
ATOM   4615  N   GLU A 871      51.700  51.920  35.730  1.00  0.00           N
ATOM   4616  HN  GLU A 871      51.410  52.650  36.350  1.00  0.00           H
ATOM   4617  CA  GLU A 871      53.050  51.490  35.890  1.00  0.00           C
ATOM   4618  HA  GLU A 871      53.410  51.320  34.890  1.00  0.00           H
ATOM   4619  CB  GLU A 871      53.940  52.420  36.690  1.00  0.00           C
ATOM   4620  HB1 GLU A 871      54.940  51.930  36.810  1.00  0.00           H
ATOM   4621  HB2 GLU A 871      53.490  52.460  37.710  1.00  0.00           H
ATOM   4622  CG  GLU A 871      54.010  53.960  36.180  1.00  0.00           C
ATOM   4623  HG1 GLU A 871      54.470  53.920  35.170  1.00  0.00           H
ATOM   4624  HG2 GLU A 871      54.630  54.600  36.850  1.00  0.00           H
ATOM   4625  CD  GLU A 871      52.770  54.790  36.050  1.00  0.00           C
ATOM   4626  OE1 GLU A 871      51.860  54.680  36.920  1.00  0.00           O
ATOM   4627  OE2 GLU A 871      52.570  55.610  35.100  1.00  0.00           O
ATOM   4628  C   GLU A 871      53.190  50.040  36.400  1.00  0.00           C
ATOM   4629  O   GLU A 871      54.200  49.430  36.110  1.00  0.00           O
ATOM   4630  N   HSD A 872      52.150  49.510  37.080  1.00  0.00           N
ATOM   4631  HN  HSD A 872      51.300  50.030  37.210  1.00  0.00           H
ATOM   4632  CA  HSD A 872      52.090  48.130  37.590  1.00  0.00           C
ATOM   4633  HA  HSD A 872      53.030  48.020  38.120  1.00  0.00           H
ATOM   4634  CB  HSD A 872      50.980  47.870  38.590  1.00  0.00           C
ATOM   4635  HB1 HSD A 872      51.030  46.820  38.960  1.00  0.00           H
ATOM   4636  HB2 HSD A 872      49.970  48.130  38.190  1.00  0.00           H
ATOM   4637  ND1 HSD A 872      50.210  48.720  40.810  1.00  0.00           N
ATOM   4638  HD1 HSD A 872      49.300  48.310  40.750  1.00  0.00           H
ATOM   4639  CG  HSD A 872      51.260  48.530  39.920  1.00  0.00           C
ATOM   4640  CE1 HSD A 872      50.700  49.400  41.830  1.00  0.00           C
ATOM   4641  HE1 HSD A 872      50.140  49.710  42.720  1.00  0.00           H
ATOM   4642  NE2 HSD A 872      52.020  49.660  41.710  1.00  0.00           N
ATOM   4643  CD2 HSD A 872      52.330  49.140  40.440  1.00  0.00           C
ATOM   4644  HD2 HSD A 872      53.290  49.180  39.940  1.00  0.00           H
ATOM   4645  C   HSD A 872      52.040  47.160  36.440  1.00  0.00           C
ATOM   4646  O   HSD A 872      52.410  46.000  36.650  1.00  0.00           O
ATOM   4647  N   LYS A 873      51.470  47.600  35.270  1.00  0.00           N
ATOM   4648  HN  LYS A 873      51.340  48.580  35.090  1.00  0.00           H
ATOM   4649  CA  LYS A 873      51.210  46.630  34.160  1.00  0.00           C
ATOM   4650  HA  LYS A 873      50.620  47.200  33.460  1.00  0.00           H
ATOM   4651  CB  LYS A 873      52.560  46.280  33.410  1.00  0.00           C
ATOM   4652  HB1 LYS A 873      52.370  45.460  32.680  1.00  0.00           H
ATOM   4653  HB2 LYS A 873      53.160  45.880  34.250  1.00  0.00           H
ATOM   4654  CG  LYS A 873      53.290  47.340  32.610  1.00  0.00           C
ATOM   4655  HG1 LYS A 873      54.330  47.050  32.380  1.00  0.00           H
ATOM   4656  HG2 LYS A 873      53.260  48.250  33.240  1.00  0.00           H
ATOM   4657  CD  LYS A 873      52.660  47.640  31.250  1.00  0.00           C
ATOM   4658  HD1 LYS A 873      51.580  47.880  31.420  1.00  0.00           H
ATOM   4659  HD2 LYS A 873      52.610  46.630  30.800  1.00  0.00           H
ATOM   4660  CE  LYS A 873      53.500  48.550  30.380  1.00  0.00           C
ATOM   4661  HE1 LYS A 873      53.200  48.700  29.320  1.00  0.00           H
ATOM   4662  HE2 LYS A 873      54.520  48.140  30.300  1.00  0.00           H
ATOM   4663  NZ  LYS A 873      53.480  49.820  31.150  1.00  0.00           N
ATOM   4664  HZ1 LYS A 873      54.000  49.730  32.060  1.00  0.00           H
ATOM   4665  HZ2 LYS A 873      52.510  50.100  31.380  1.00  0.00           H
ATOM   4666  HZ3 LYS A 873      54.060  50.510  30.630  1.00  0.00           H
ATOM   4667  C   LYS A 873      50.270  45.500  34.560  1.00  0.00           C
ATOM   4668  O   LYS A 873      50.640  44.360  34.510  1.00  0.00           O
ATOM   4669  N   LEU A 874      48.980  45.760  34.740  1.00  0.00           N
ATOM   4670  HN  LEU A 874      48.770  46.720  34.890  1.00  0.00           H
ATOM   4671  CA  LEU A 874      48.020  44.720  35.010  1.00  0.00           C
ATOM   4672  HA  LEU A 874      48.460  43.800  35.350  1.00  0.00           H
ATOM   4673  CB  LEU A 874      47.100  45.210  36.200  1.00  0.00           C
ATOM   4674  HB1 LEU A 874      46.320  44.460  36.470  1.00  0.00           H
ATOM   4675  HB2 LEU A 874      46.630  46.200  35.980  1.00  0.00           H
ATOM   4676  CG  LEU A 874      47.860  45.430  37.610  1.00  0.00           C
ATOM   4677  HG  LEU A 874      48.680  46.160  37.420  1.00  0.00           H
ATOM   4678  CD1 LEU A 874      46.910  45.900  38.690  1.00  0.00           C
ATOM   4679 HD11 LEU A 874      47.420  46.020  39.660  1.00  0.00           H
ATOM   4680 HD12 LEU A 874      46.010  45.240  38.680  1.00  0.00           H
ATOM   4681 HD13 LEU A 874      46.530  46.900  38.380  1.00  0.00           H
ATOM   4682  CD2 LEU A 874      48.630  44.160  38.020  1.00  0.00           C
ATOM   4683 HD21 LEU A 874      47.990  43.360  38.430  1.00  0.00           H
ATOM   4684 HD22 LEU A 874      49.360  44.440  38.810  1.00  0.00           H
ATOM   4685 HD23 LEU A 874      49.240  43.850  37.150  1.00  0.00           H
ATOM   4686  C   LEU A 874      47.210  44.490  33.800  1.00  0.00           C
ATOM   4687  O   LEU A 874      46.670  45.350  33.100  1.00  0.00           O
ATOM   4688  N   LYS A 875      47.110  43.220  33.450  1.00  0.00           N
ATOM   4689  HN  LYS A 875      47.690  42.510  33.850  1.00  0.00           H
ATOM   4690  CA  LYS A 875      46.460  42.750  32.230  1.00  0.00           C
ATOM   4691  HA  LYS A 875      46.490  43.530  31.480  1.00  0.00           H
ATOM   4692  CB  LYS A 875      47.310  41.450  32.010  1.00  0.00           C
ATOM   4693  HB1 LYS A 875      46.840  41.010  31.100  1.00  0.00           H
ATOM   4694  HB2 LYS A 875      47.270  40.790  32.900  1.00  0.00           H
ATOM   4695  CG  LYS A 875      48.780  41.630  31.890  1.00  0.00           C
ATOM   4696  HG1 LYS A 875      49.270  40.660  32.100  1.00  0.00           H
ATOM   4697  HG2 LYS A 875      49.150  42.380  32.640  1.00  0.00           H
ATOM   4698  CD  LYS A 875      49.130  42.090  30.440  1.00  0.00           C
ATOM   4699  HD1 LYS A 875      48.880  43.160  30.290  1.00  0.00           H
ATOM   4700  HD2 LYS A 875      48.530  41.530  29.690  1.00  0.00           H
ATOM   4701  CE  LYS A 875      50.600  41.860  30.040  1.00  0.00           C
ATOM   4702  HE1 LYS A 875      50.820  42.120  28.980  1.00  0.00           H
ATOM   4703  HE2 LYS A 875      50.990  40.880  30.380  1.00  0.00           H
ATOM   4704  NZ  LYS A 875      51.500  42.740  30.790  1.00  0.00           N
ATOM   4705  HZ1 LYS A 875      52.460  42.650  30.400  1.00  0.00           H
ATOM   4706  HZ2 LYS A 875      51.530  42.500  31.800  1.00  0.00           H
ATOM   4707  HZ3 LYS A 875      51.160  43.720  30.710  1.00  0.00           H
ATOM   4708  C   LYS A 875      44.980  42.330  32.480  1.00  0.00           C
ATOM   4709  O   LYS A 875      44.370  41.630  31.680  1.00  0.00           O
ATOM   4710  N   LYS A 876      44.460  42.660  33.680  1.00  0.00           N
ATOM   4711  HN  LYS A 876      45.060  43.240  34.230  1.00  0.00           H
ATOM   4712  CA  LYS A 876      43.210  42.200  34.090  1.00  0.00           C
ATOM   4713  HA  LYS A 876      42.600  41.920  33.240  1.00  0.00           H
ATOM   4714  CB  LYS A 876      43.420  40.840  34.880  1.00  0.00           C
ATOM   4715  HB1 LYS A 876      42.390  40.750  35.320  1.00  0.00           H
ATOM   4716  HB2 LYS A 876      44.100  41.020  35.740  1.00  0.00           H
ATOM   4717  CG  LYS A 876      43.690  39.640  34.100  1.00  0.00           C
ATOM   4718  HG1 LYS A 876      44.580  39.590  33.420  1.00  0.00           H
ATOM   4719  HG2 LYS A 876      42.830  39.550  33.420  1.00  0.00           H
ATOM   4720  CD  LYS A 876      43.740  38.380  34.960  1.00  0.00           C
ATOM   4721  HD1 LYS A 876      43.680  37.440  34.370  1.00  0.00           H
ATOM   4722  HD2 LYS A 876      42.780  38.450  35.510  1.00  0.00           H
ATOM   4723  CE  LYS A 876      45.050  38.210  35.810  1.00  0.00           C
ATOM   4724  HE1 LYS A 876      45.250  38.960  36.610  1.00  0.00           H
ATOM   4725  HE2 LYS A 876      45.940  38.320  35.160  1.00  0.00           H
ATOM   4726  NZ  LYS A 876      45.100  36.860  36.520  1.00  0.00           N
ATOM   4727  HZ1 LYS A 876      45.190  36.040  35.890  1.00  0.00           H
ATOM   4728  HZ2 LYS A 876      44.260  36.620  37.090  1.00  0.00           H
ATOM   4729  HZ3 LYS A 876      45.960  36.910  37.100  1.00  0.00           H
ATOM   4730  C   LYS A 876      42.560  43.290  35.030  1.00  0.00           C
ATOM   4731  O   LYS A 876      43.230  43.980  35.800  1.00  0.00           O
ATOM   4732  N   GLY A 877      41.200  43.330  34.990  1.00  0.00           N
ATOM   4733  HN  GLY A 877      40.850  42.570  34.440  1.00  0.00           H
ATOM   4734  CA  GLY A 877      40.320  44.210  35.840  1.00  0.00           C
ATOM   4735  HA1 GLY A 877      39.290  44.020  35.580  1.00  0.00           H
ATOM   4736  HA2 GLY A 877      40.840  45.150  35.680  1.00  0.00           H
ATOM   4737  C   GLY A 877      40.490  44.120  37.390  1.00  0.00           C
ATOM   4738  O   GLY A 877      40.840  43.090  37.880  1.00  0.00           O
ATOM   4739  N   ALA A 878      40.150  45.250  38.050  1.00  0.00           N
ATOM   4740  HN  ALA A 878      39.780  46.010  37.530  1.00  0.00           H
ATOM   4741  CA  ALA A 878      40.420  45.460  39.450  1.00  0.00           C
ATOM   4742  HA  ALA A 878      41.450  45.190  39.610  1.00  0.00           H
ATOM   4743  CB  ALA A 878      40.190  47.010  39.830  1.00  0.00           C
ATOM   4744  HB1 ALA A 878      39.190  47.260  39.420  1.00  0.00           H
ATOM   4745  HB2 ALA A 878      40.920  47.550  39.210  1.00  0.00           H
ATOM   4746  HB3 ALA A 878      40.220  47.180  40.930  1.00  0.00           H
ATOM   4747  C   ALA A 878      39.560  44.580  40.290  1.00  0.00           C
ATOM   4748  O   ALA A 878      39.980  44.200  41.400  1.00  0.00           O
ATOM   4749  N   GLY A 879      38.300  44.360  39.980  1.00  0.00           N
ATOM   4750  HN  GLY A 879      37.900  44.890  39.230  1.00  0.00           H
ATOM   4751  CA  GLY A 879      37.450  43.590  40.900  1.00  0.00           C
ATOM   4752  HA1 GLY A 879      37.900  42.630  41.000  1.00  0.00           H
ATOM   4753  HA2 GLY A 879      36.490  43.530  40.410  1.00  0.00           H
ATOM   4754  C   GLY A 879      37.230  44.210  42.310  1.00  0.00           C
ATOM   4755  O   GLY A 879      37.140  43.490  43.270  1.00  0.00           O
ATOM   4756  N   TYR A 880      36.950  45.500  42.450  1.00  0.00           N
ATOM   4757  HN  TYR A 880      37.010  46.070  41.640  1.00  0.00           H
ATOM   4758  CA  TYR A 880      36.800  46.160  43.790  1.00  0.00           C
ATOM   4759  HA  TYR A 880      37.750  45.900  44.220  1.00  0.00           H
ATOM   4760  CB  TYR A 880      36.460  47.640  43.600  1.00  0.00           C
ATOM   4761  HB1 TYR A 880      36.300  48.060  44.620  1.00  0.00           H
ATOM   4762  HB2 TYR A 880      35.500  47.830  43.100  1.00  0.00           H
ATOM   4763  CG  TYR A 880      37.530  48.370  42.890  1.00  0.00           C
ATOM   4764  CD1 TYR A 880      37.190  49.240  41.860  1.00  0.00           C
ATOM   4765  HD1 TYR A 880      36.120  49.320  41.680  1.00  0.00           H
ATOM   4766  CE1 TYR A 880      38.100  50.080  41.150  1.00  0.00           C
ATOM   4767  HE1 TYR A 880      37.700  50.860  40.530  1.00  0.00           H
ATOM   4768  CZ  TYR A 880      39.510  49.890  41.380  1.00  0.00           C
ATOM   4769  OH  TYR A 880      40.530  50.470  40.640  1.00  0.00           O
ATOM   4770  HH  TYR A 880      41.370  50.290  41.080  1.00  0.00           H
ATOM   4771  CD2 TYR A 880      38.930  48.270  43.190  1.00  0.00           C
ATOM   4772  HD2 TYR A 880      39.330  47.670  43.990  1.00  0.00           H
ATOM   4773  CE2 TYR A 880      39.860  49.060  42.440  1.00  0.00           C
ATOM   4774  HE2 TYR A 880      40.890  48.930  42.740  1.00  0.00           H
ATOM   4775  C   TYR A 880      35.660  45.610  44.700  1.00  0.00           C
ATOM   4776  O   TYR A 880      35.780  45.610  45.920  1.00  0.00           O
ATOM   4777  N   HSD A 881      34.540  45.180  44.190  1.00  0.00           N
ATOM   4778  HN  HSD A 881      34.480  45.470  43.230  1.00  0.00           H
ATOM   4779  CA  HSD A 881      33.410  44.540  44.900  1.00  0.00           C
ATOM   4780  HA  HSD A 881      33.090  45.200  45.700  1.00  0.00           H
ATOM   4781  CB  HSD A 881      32.160  44.480  44.000  1.00  0.00           C
ATOM   4782  HB1 HSD A 881      32.080  45.400  43.390  1.00  0.00           H
ATOM   4783  HB2 HSD A 881      31.330  44.380  44.720  1.00  0.00           H
ATOM   4784  ND1 HSD A 881      31.870  41.920  43.350  1.00  0.00           N
ATOM   4785  HD1 HSD A 881      31.650  41.630  44.270  1.00  0.00           H
ATOM   4786  CG  HSD A 881      32.090  43.240  43.060  1.00  0.00           C
ATOM   4787  CE1 HSD A 881      31.960  41.240  42.210  1.00  0.00           C
ATOM   4788  HE1 HSD A 881      31.900  40.150  42.140  1.00  0.00           H
ATOM   4789  NE2 HSD A 881      32.190  42.020  41.270  1.00  0.00           N
ATOM   4790  CD2 HSD A 881      32.260  43.290  41.730  1.00  0.00           C
ATOM   4791  HD2 HSD A 881      32.500  44.130  41.090  1.00  0.00           H
ATOM   4792  C   HSD A 881      33.760  43.220  45.620  1.00  0.00           C
ATOM   4793  O   HSD A 881      33.420  43.060  46.780  1.00  0.00           O
ATOM   4794  N   LEU A 882      34.610  42.370  44.970  1.00  0.00           N
ATOM   4795  HN  LEU A 882      35.000  42.660  44.100  1.00  0.00           H
ATOM   4796  CA  LEU A 882      35.030  41.140  45.650  1.00  0.00           C
ATOM   4797  HA  LEU A 882      34.120  40.630  45.960  1.00  0.00           H
ATOM   4798  CB  LEU A 882      35.860  40.210  44.800  1.00  0.00           C
ATOM   4799  HB1 LEU A 882      36.210  39.300  45.330  1.00  0.00           H
ATOM   4800  HB2 LEU A 882      36.810  40.690  44.470  1.00  0.00           H
ATOM   4801  CG  LEU A 882      35.180  39.660  43.540  1.00  0.00           C
ATOM   4802  HG  LEU A 882      34.880  40.480  42.850  1.00  0.00           H
ATOM   4803  CD1 LEU A 882      36.140  38.720  42.800  1.00  0.00           C
ATOM   4804 HD11 LEU A 882      36.420  37.810  43.380  1.00  0.00           H
ATOM   4805 HD12 LEU A 882      36.970  39.350  42.410  1.00  0.00           H
ATOM   4806 HD13 LEU A 882      35.630  38.340  41.890  1.00  0.00           H
ATOM   4807  CD2 LEU A 882      33.960  38.870  43.980  1.00  0.00           C
ATOM   4808 HD21 LEU A 882      34.160  38.020  44.680  1.00  0.00           H
ATOM   4809 HD22 LEU A 882      33.490  38.540  43.030  1.00  0.00           H
ATOM   4810 HD23 LEU A 882      33.160  39.430  44.510  1.00  0.00           H
ATOM   4811  C   LEU A 882      35.810  41.470  46.930  1.00  0.00           C
ATOM   4812  O   LEU A 882      35.640  40.720  47.930  1.00  0.00           O
ATOM   4813  N   ASP A 883      36.660  42.550  46.860  1.00  0.00           N
ATOM   4814  HN  ASP A 883      36.760  43.020  45.980  1.00  0.00           H
ATOM   4815  CA  ASP A 883      37.470  43.050  48.050  1.00  0.00           C
ATOM   4816  HA  ASP A 883      37.960  42.170  48.420  1.00  0.00           H
ATOM   4817  CB  ASP A 883      38.590  44.170  47.700  1.00  0.00           C
ATOM   4818  HB1 ASP A 883      39.180  44.410  48.620  1.00  0.00           H
ATOM   4819  HB2 ASP A 883      38.050  45.100  47.390  1.00  0.00           H
ATOM   4820  CG  ASP A 883      39.470  43.740  46.610  1.00  0.00           C
ATOM   4821  OD1 ASP A 883      39.390  42.790  45.810  1.00  0.00           O
ATOM   4822  OD2 ASP A 883      40.470  44.630  46.350  1.00  0.00           O
ATOM   4823  HD2 ASP A 883      40.930  44.400  45.540  1.00  0.00           H
ATOM   4824  C   ASP A 883      36.690  43.500  49.240  1.00  0.00           C
ATOM   4825  O   ASP A 883      36.740  42.990  50.350  1.00  0.00           O
ATOM   4826  N   LEU A 884      35.640  44.330  48.870  1.00  0.00           N
ATOM   4827  HN  LEU A 884      35.430  44.650  47.940  1.00  0.00           H
ATOM   4828  CA  LEU A 884      34.720  44.790  49.820  1.00  0.00           C
ATOM   4829  HA  LEU A 884      35.330  45.240  50.590  1.00  0.00           H
ATOM   4830  CB  LEU A 884      33.870  46.000  49.310  1.00  0.00           C
ATOM   4831  HB1 LEU A 884      33.090  45.580  48.640  1.00  0.00           H
ATOM   4832  HB2 LEU A 884      34.510  46.710  48.750  1.00  0.00           H
ATOM   4833  CG  LEU A 884      33.080  46.760  50.440  1.00  0.00           C
ATOM   4834  HG  LEU A 884      32.420  45.970  50.860  1.00  0.00           H
ATOM   4835  CD1 LEU A 884      33.960  47.460  51.570  1.00  0.00           C
ATOM   4836 HD11 LEU A 884      34.420  46.650  52.170  1.00  0.00           H
ATOM   4837 HD12 LEU A 884      33.360  48.090  52.260  1.00  0.00           H
ATOM   4838 HD13 LEU A 884      34.630  48.200  51.090  1.00  0.00           H
ATOM   4839  CD2 LEU A 884      32.280  47.860  49.730  1.00  0.00           C
ATOM   4840 HD21 LEU A 884      32.970  48.480  49.120  1.00  0.00           H
ATOM   4841 HD22 LEU A 884      31.850  48.580  50.460  1.00  0.00           H
ATOM   4842 HD23 LEU A 884      31.490  47.370  49.100  1.00  0.00           H
ATOM   4843  C   LEU A 884      33.780  43.720  50.420  1.00  0.00           C
ATOM   4844  O   LEU A 884      33.500  43.780  51.640  1.00  0.00           O
ATOM   4845  N   LEU A 885      33.330  42.760  49.630  1.00  0.00           N
ATOM   4846  HN  LEU A 885      33.530  42.670  48.660  1.00  0.00           H
ATOM   4847  CA  LEU A 885      32.660  41.610  50.170  1.00  0.00           C
ATOM   4848  HA  LEU A 885      31.800  41.930  50.740  1.00  0.00           H
ATOM   4849  CB  LEU A 885      31.950  40.750  49.020  1.00  0.00           C
ATOM   4850  HB1 LEU A 885      32.690  40.640  48.200  1.00  0.00           H
ATOM   4851  HB2 LEU A 885      31.110  41.310  48.560  1.00  0.00           H
ATOM   4852  CG  LEU A 885      31.350  39.400  49.450  1.00  0.00           C
ATOM   4853  HG  LEU A 885      32.070  38.730  49.980  1.00  0.00           H
ATOM   4854  CD1 LEU A 885      30.140  39.600  50.440  1.00  0.00           C
ATOM   4855 HD11 LEU A 885      30.560  40.230  51.260  1.00  0.00           H
ATOM   4856 HD12 LEU A 885      29.810  38.640  50.880  1.00  0.00           H
ATOM   4857 HD13 LEU A 885      29.290  40.130  49.940  1.00  0.00           H
ATOM   4858  CD2 LEU A 885      30.760  38.700  48.230  1.00  0.00           C
ATOM   4859 HD21 LEU A 885      30.270  37.740  48.500  1.00  0.00           H
ATOM   4860 HD22 LEU A 885      31.390  38.540  47.330  1.00  0.00           H
ATOM   4861 HD23 LEU A 885      29.990  39.330  47.750  1.00  0.00           H
ATOM   4862  C   LEU A 885      33.440  40.740  51.170  1.00  0.00           C
ATOM   4863  O   LEU A 885      32.920  40.430  52.270  1.00  0.00           O
ATOM   4864  N   MET A 886      34.730  40.530  50.830  1.00  0.00           N
ATOM   4865  HN  MET A 886      35.110  40.660  49.920  1.00  0.00           H
ATOM   4866  CA  MET A 886      35.700  39.930  51.820  1.00  0.00           C
ATOM   4867  HA  MET A 886      35.160  39.070  52.200  1.00  0.00           H
ATOM   4868  CB  MET A 886      36.970  39.260  51.230  1.00  0.00           C
ATOM   4869  HB1 MET A 886      37.570  38.720  52.000  1.00  0.00           H
ATOM   4870  HB2 MET A 886      37.660  40.020  50.810  1.00  0.00           H
ATOM   4871  CG  MET A 886      36.710  38.260  50.130  1.00  0.00           C
ATOM   4872  HG1 MET A 886      37.630  37.710  49.810  1.00  0.00           H
ATOM   4873  HG2 MET A 886      36.530  38.930  49.250  1.00  0.00           H
ATOM   4874  SD  MET A 886      35.340  37.010  50.310  1.00  0.00           S
ATOM   4875  CE  MET A 886      36.260  36.140  51.570  1.00  0.00           C
ATOM   4876  HE1 MET A 886      36.950  36.720  52.210  1.00  0.00           H
ATOM   4877  HE2 MET A 886      36.910  35.400  51.040  1.00  0.00           H
ATOM   4878  HE3 MET A 886      35.560  35.550  52.210  1.00  0.00           H
ATOM   4879  C   MET A 886      35.960  40.630  53.140  1.00  0.00           C
ATOM   4880  O   MET A 886      36.030  40.120  54.280  1.00  0.00           O
ATOM   4881  N   VAL A 887      36.120  41.980  53.090  1.00  0.00           N
ATOM   4882  HN  VAL A 887      36.160  42.390  52.190  1.00  0.00           H
ATOM   4883  CA  VAL A 887      36.090  42.860  54.290  1.00  0.00           C
ATOM   4884  HA  VAL A 887      36.750  42.330  54.970  1.00  0.00           H
ATOM   4885  CB  VAL A 887      36.630  44.260  54.000  1.00  0.00           C
ATOM   4886  HB  VAL A 887      36.070  44.640  53.120  1.00  0.00           H
ATOM   4887  CG1 VAL A 887      36.360  45.260  55.150  1.00  0.00           C
ATOM   4888 HG11 VAL A 887      35.300  45.610  55.180  1.00  0.00           H
ATOM   4889 HG12 VAL A 887      36.940  46.200  55.020  1.00  0.00           H
ATOM   4890 HG13 VAL A 887      36.570  44.810  56.130  1.00  0.00           H
ATOM   4891  CG2 VAL A 887      38.140  44.120  53.670  1.00  0.00           C
ATOM   4892 HG21 VAL A 887      38.630  43.660  54.530  1.00  0.00           H
ATOM   4893 HG22 VAL A 887      38.650  45.100  53.530  1.00  0.00           H
ATOM   4894 HG23 VAL A 887      38.280  43.460  52.780  1.00  0.00           H
ATOM   4895  C   VAL A 887      34.740  42.860  54.990  1.00  0.00           C
ATOM   4896  O   VAL A 887      34.670  42.720  56.180  1.00  0.00           O
ATOM   4897  N   GLY A 888      33.700  42.890  54.190  1.00  0.00           N
ATOM   4898  HN  GLY A 888      33.740  43.200  53.240  1.00  0.00           H
ATOM   4899  CA  GLY A 888      32.210  42.670  54.520  1.00  0.00           C
ATOM   4900  HA1 GLY A 888      31.590  42.630  53.630  1.00  0.00           H
ATOM   4901  HA2 GLY A 888      31.870  43.480  55.150  1.00  0.00           H
ATOM   4902  C   GLY A 888      31.920  41.420  55.340  1.00  0.00           C
ATOM   4903  O   GLY A 888      31.460  41.690  56.450  1.00  0.00           O
ATOM   4904  N   VAL A 889      32.220  40.190  54.930  1.00  0.00           N
ATOM   4905  HN  VAL A 889      32.470  40.120  53.970  1.00  0.00           H
ATOM   4906  CA  VAL A 889      31.900  39.020  55.740  1.00  0.00           C
ATOM   4907  HA  VAL A 889      30.980  39.310  56.240  1.00  0.00           H
ATOM   4908  CB  VAL A 889      31.690  37.730  55.000  1.00  0.00           C
ATOM   4909  HB  VAL A 889      31.260  37.000  55.720  1.00  0.00           H
ATOM   4910  CG1 VAL A 889      30.520  37.990  54.040  1.00  0.00           C
ATOM   4911 HG11 VAL A 889      29.560  38.280  54.530  1.00  0.00           H
ATOM   4912 HG12 VAL A 889      30.250  37.100  53.420  1.00  0.00           H
ATOM   4913 HG13 VAL A 889      30.670  38.780  53.290  1.00  0.00           H
ATOM   4914  CG2 VAL A 889      32.910  37.180  54.180  1.00  0.00           C
ATOM   4915 HG21 VAL A 889      33.260  37.890  53.420  1.00  0.00           H
ATOM   4916 HG22 VAL A 889      32.710  36.270  53.580  1.00  0.00           H
ATOM   4917 HG23 VAL A 889      33.740  36.960  54.880  1.00  0.00           H
ATOM   4918  C   VAL A 889      32.880  38.750  56.840  1.00  0.00           C
ATOM   4919  O   VAL A 889      32.400  38.400  57.940  1.00  0.00           O
ATOM   4920  N   MET A 890      34.210  38.820  56.610  1.00  0.00           N
ATOM   4921  HN  MET A 890      34.540  39.170  55.740  1.00  0.00           H
ATOM   4922  CA  MET A 890      35.250  38.510  57.550  1.00  0.00           C
ATOM   4923  HA  MET A 890      35.180  37.500  57.940  1.00  0.00           H
ATOM   4924  CB  MET A 890      36.650  38.370  56.930  1.00  0.00           C
ATOM   4925  HB1 MET A 890      37.360  38.180  57.760  1.00  0.00           H
ATOM   4926  HB2 MET A 890      36.910  39.410  56.620  1.00  0.00           H
ATOM   4927  CG  MET A 890      36.660  37.450  55.730  1.00  0.00           C
ATOM   4928  HG1 MET A 890      37.730  37.430  55.430  1.00  0.00           H
ATOM   4929  HG2 MET A 890      36.090  37.890  54.890  1.00  0.00           H
ATOM   4930  SD  MET A 890      35.930  35.810  56.060  1.00  0.00           S
ATOM   4931  CE  MET A 890      37.360  35.060  56.970  1.00  0.00           C
ATOM   4932  HE1 MET A 890      38.320  35.210  56.420  1.00  0.00           H
ATOM   4933  HE2 MET A 890      37.150  33.980  57.110  1.00  0.00           H
ATOM   4934  HE3 MET A 890      37.570  35.570  57.930  1.00  0.00           H
ATOM   4935  C   MET A 890      35.280  39.280  58.870  1.00  0.00           C
ATOM   4936  O   MET A 890      35.370  38.750  59.970  1.00  0.00           O
ATOM   4937  N   LEU A 891      34.970  40.570  58.770  1.00  0.00           N
ATOM   4938  HN  LEU A 891      34.930  40.960  57.850  1.00  0.00           H
ATOM   4939  CA  LEU A 891      34.810  41.440  59.830  1.00  0.00           C
ATOM   4940  HA  LEU A 891      35.760  41.520  60.350  1.00  0.00           H
ATOM   4941  CB  LEU A 891      34.350  42.840  59.240  1.00  0.00           C
ATOM   4942  HB1 LEU A 891      33.370  42.820  58.720  1.00  0.00           H
ATOM   4943  HB2 LEU A 891      35.090  43.030  58.430  1.00  0.00           H
ATOM   4944  CG  LEU A 891      34.540  44.060  60.120  1.00  0.00           C
ATOM   4945  HG  LEU A 891      35.350  43.890  60.860  1.00  0.00           H
ATOM   4946  CD1 LEU A 891      34.830  45.260  59.200  1.00  0.00           C
ATOM   4947 HD11 LEU A 891      34.120  45.360  58.350  1.00  0.00           H
ATOM   4948 HD12 LEU A 891      35.860  45.080  58.840  1.00  0.00           H
ATOM   4949 HD13 LEU A 891      34.810  46.240  59.730  1.00  0.00           H
ATOM   4950  CD2 LEU A 891      33.320  44.410  61.020  1.00  0.00           C
ATOM   4951 HD21 LEU A 891      32.910  43.610  61.660  1.00  0.00           H
ATOM   4952 HD22 LEU A 891      32.520  44.840  60.370  1.00  0.00           H
ATOM   4953 HD23 LEU A 891      33.610  45.250  61.700  1.00  0.00           H
ATOM   4954  C   LEU A 891      33.740  40.950  60.890  1.00  0.00           C
ATOM   4955  O   LEU A 891      33.900  40.980  62.100  1.00  0.00           O
ATOM   4956  N   GLY A 892      32.610  40.420  60.380  1.00  0.00           N
ATOM   4957  HN  GLY A 892      32.470  40.560  59.400  1.00  0.00           H
ATOM   4958  CA  GLY A 892      31.520  39.910  61.190  1.00  0.00           C
ATOM   4959  HA1 GLY A 892      30.680  39.810  60.530  1.00  0.00           H
ATOM   4960  HA2 GLY A 892      31.360  40.610  62.000  1.00  0.00           H
ATOM   4961  C   GLY A 892      31.890  38.580  61.760  1.00  0.00           C
ATOM   4962  O   GLY A 892      31.560  38.220  62.890  1.00  0.00           O
ATOM   4963  N   VAL A 893      32.540  37.710  61.000  1.00  0.00           N
ATOM   4964  HN  VAL A 893      32.610  37.970  60.040  1.00  0.00           H
ATOM   4965  CA  VAL A 893      32.980  36.400  61.450  1.00  0.00           C
ATOM   4966  HA  VAL A 893      32.130  35.910  61.900  1.00  0.00           H
ATOM   4967  CB  VAL A 893      33.550  35.690  60.180  1.00  0.00           C
ATOM   4968  HB  VAL A 893      34.410  36.240  59.750  1.00  0.00           H
ATOM   4969  CG1 VAL A 893      34.170  34.260  60.640  1.00  0.00           C
ATOM   4970 HG11 VAL A 893      34.800  33.800  59.840  1.00  0.00           H
ATOM   4971 HG12 VAL A 893      33.330  33.580  60.920  1.00  0.00           H
ATOM   4972 HG13 VAL A 893      34.910  34.390  61.470  1.00  0.00           H
ATOM   4973  CG2 VAL A 893      32.430  35.220  59.180  1.00  0.00           C
ATOM   4974 HG21 VAL A 893      32.900  34.630  58.360  1.00  0.00           H
ATOM   4975 HG22 VAL A 893      31.990  36.080  58.630  1.00  0.00           H
ATOM   4976 HG23 VAL A 893      31.560  34.690  59.660  1.00  0.00           H
ATOM   4977  C   VAL A 893      33.960  36.430  62.560  1.00  0.00           C
ATOM   4978  O   VAL A 893      33.920  35.740  63.580  1.00  0.00           O
ATOM   4979  N   CYS A 894      34.900  37.370  62.360  1.00  0.00           N
ATOM   4980  HN  CYS A 894      35.020  37.870  61.520  1.00  0.00           H
ATOM   4981  CA  CYS A 894      35.850  37.580  63.440  1.00  0.00           C
ATOM   4982  HA  CYS A 894      36.270  36.700  63.870  1.00  0.00           H
ATOM   4983  CB  CYS A 894      37.010  38.490  62.880  1.00  0.00           C
ATOM   4984  HB1 CYS A 894      37.430  39.140  63.680  1.00  0.00           H
ATOM   4985  HB2 CYS A 894      36.550  39.130  62.100  1.00  0.00           H
ATOM   4986  SG  CYS A 894      38.250  37.540  62.060  1.00  0.00           S
ATOM   4987  HG1 CYS A 894      37.670  36.950  61.020  1.00  0.00           H
ATOM   4988  C   CYS A 894      35.220  38.340  64.620  1.00  0.00           C
ATOM   4989  O   CYS A 894      35.580  38.180  65.800  1.00  0.00           O
ATOM   4990  N   SER A 895      34.150  39.180  64.400  1.00  0.00           N
ATOM   4991  HN  SER A 895      33.790  39.340  63.480  1.00  0.00           H
ATOM   4992  CA  SER A 895      33.250  39.770  65.460  1.00  0.00           C
ATOM   4993  HA  SER A 895      33.890  40.240  66.200  1.00  0.00           H
ATOM   4994  CB  SER A 895      32.290  40.940  64.990  1.00  0.00           C
ATOM   4995  HB1 SER A 895      31.890  41.350  65.940  1.00  0.00           H
ATOM   4996  HB2 SER A 895      31.490  40.530  64.330  1.00  0.00           H
ATOM   4997  OG  SER A 895      33.060  41.960  64.350  1.00  0.00           O
ATOM   4998  HG1 SER A 895      33.490  41.610  63.570  1.00  0.00           H
ATOM   4999  C   SER A 895      32.390  38.750  66.210  1.00  0.00           C
ATOM   5000  O   SER A 895      32.490  38.770  67.440  1.00  0.00           O
ATOM   5001  N   VAL A 896      31.700  37.750  65.590  1.00  0.00           N
ATOM   5002  HN  VAL A 896      31.690  37.650  64.590  1.00  0.00           H
ATOM   5003  CA  VAL A 896      31.040  36.610  66.340  1.00  0.00           C
ATOM   5004  HA  VAL A 896      30.440  36.980  67.150  1.00  0.00           H
ATOM   5005  CB  VAL A 896      30.090  35.810  65.480  1.00  0.00           C
ATOM   5006  HB  VAL A 896      30.610  35.480  64.550  1.00  0.00           H
ATOM   5007  CG1 VAL A 896      29.520  34.610  66.280  1.00  0.00           C
ATOM   5008 HG11 VAL A 896      30.310  33.990  66.760  1.00  0.00           H
ATOM   5009 HG12 VAL A 896      28.950  33.890  65.670  1.00  0.00           H
ATOM   5010 HG13 VAL A 896      28.870  35.100  67.040  1.00  0.00           H
ATOM   5011  CG2 VAL A 896      28.980  36.740  65.020  1.00  0.00           C
ATOM   5012 HG21 VAL A 896      29.350  37.510  64.310  1.00  0.00           H
ATOM   5013 HG22 VAL A 896      28.450  37.260  65.850  1.00  0.00           H
ATOM   5014 HG23 VAL A 896      28.280  36.090  64.450  1.00  0.00           H
ATOM   5015  C   VAL A 896      31.990  35.750  67.120  1.00  0.00           C
ATOM   5016  O   VAL A 896      31.670  35.260  68.170  1.00  0.00           O
ATOM   5017  N   MET A 897      33.210  35.440  66.650  1.00  0.00           N
ATOM   5018  HN  MET A 897      33.480  35.810  65.770  1.00  0.00           H
ATOM   5019  CA  MET A 897      34.150  34.600  67.190  1.00  0.00           C
ATOM   5020  HA  MET A 897      33.520  34.020  67.850  1.00  0.00           H
ATOM   5021  CB  MET A 897      34.860  33.830  66.040  1.00  0.00           C
ATOM   5022  HB1 MET A 897      35.740  33.370  66.540  1.00  0.00           H
ATOM   5023  HB2 MET A 897      35.350  34.510  65.320  1.00  0.00           H
ATOM   5024  CG  MET A 897      33.970  32.680  65.440  1.00  0.00           C
ATOM   5025  HG1 MET A 897      33.100  33.200  64.960  1.00  0.00           H
ATOM   5026  HG2 MET A 897      33.450  32.110  66.240  1.00  0.00           H
ATOM   5027  SD  MET A 897      34.540  31.530  64.120  1.00  0.00           S
ATOM   5028  CE  MET A 897      36.130  31.120  64.800  1.00  0.00           C
ATOM   5029  HE1 MET A 897      36.140  31.030  65.900  1.00  0.00           H
ATOM   5030  HE2 MET A 897      36.810  31.940  64.490  1.00  0.00           H
ATOM   5031  HE3 MET A 897      36.630  30.300  64.250  1.00  0.00           H
ATOM   5032  C   MET A 897      35.040  35.290  68.140  1.00  0.00           C
ATOM   5033  O   MET A 897      35.930  34.740  68.710  1.00  0.00           O
ATOM   5034  N   GLY A 898      34.760  36.600  68.430  1.00  0.00           N
ATOM   5035  HN  GLY A 898      34.030  37.110  68.000  1.00  0.00           H
ATOM   5036  CA  GLY A 898      35.480  37.480  69.380  1.00  0.00           C
ATOM   5037  HA1 GLY A 898      35.370  36.980  70.340  1.00  0.00           H
ATOM   5038  HA2 GLY A 898      35.000  38.450  69.340  1.00  0.00           H
ATOM   5039  C   GLY A 898      36.960  37.770  69.270  1.00  0.00           C
ATOM   5040  O   GLY A 898      37.750  37.540  70.190  1.00  0.00           O
ATOM   5041  N   LEU A 899      37.400  38.150  68.080  1.00  0.00           N
ATOM   5042  HN  LEU A 899      36.790  38.390  67.330  1.00  0.00           H
ATOM   5043  CA  LEU A 899      38.700  38.370  67.630  1.00  0.00           C
ATOM   5044  HA  LEU A 899      39.390  38.090  68.420  1.00  0.00           H
ATOM   5045  CB  LEU A 899      38.930  37.480  66.360  1.00  0.00           C
ATOM   5046  HB1 LEU A 899      39.910  37.770  65.910  1.00  0.00           H
ATOM   5047  HB2 LEU A 899      38.260  37.540  65.470  1.00  0.00           H
ATOM   5048  CG  LEU A 899      38.980  35.950  66.580  1.00  0.00           C
ATOM   5049  HG  LEU A 899      37.970  35.670  66.940  1.00  0.00           H
ATOM   5050  CD1 LEU A 899      39.070  35.310  65.180  1.00  0.00           C
ATOM   5051 HD11 LEU A 899      39.800  35.840  64.510  1.00  0.00           H
ATOM   5052 HD12 LEU A 899      38.050  35.400  64.740  1.00  0.00           H
ATOM   5053 HD13 LEU A 899      39.430  34.270  65.310  1.00  0.00           H
ATOM   5054  CD2 LEU A 899      40.160  35.590  67.530  1.00  0.00           C
ATOM   5055 HD21 LEU A 899      41.060  35.990  67.010  1.00  0.00           H
ATOM   5056 HD22 LEU A 899      40.290  34.480  67.510  1.00  0.00           H
ATOM   5057 HD23 LEU A 899      39.970  35.850  68.600  1.00  0.00           H
ATOM   5058  C   LEU A 899      38.810  39.830  67.160  1.00  0.00           C
ATOM   5059  O   LEU A 899      37.800  40.430  66.730  1.00  0.00           O
ATOM   5060  N   PRO A 900      40.050  40.390  67.180  1.00  0.00           N
[truncated: 7,490,634 more chars]
