# Supplementary material for: CryoEM and computational modeling structural insights into the pH regulator NBCn1
Source: Nat Commun. 2025 Nov 11;16:9932. doi: 10.1038/s41467-025-64868-z (PMC12606367; doi:10.1038/s41467-025-64868-z)
Supplement: Supplementary file 8 — Supplementary Data 6 [file 41467_2025_64868_MOESM8_ESM.zip › 1us_unrestr_MD_OF_IF_transition_apoNBCn1/transition_rep2_traj5_first.pdb]

REMARK    GENERATED BY TRJCONV
TITLE     Title t=   0.00000 step= 0
REMARK    THIS IS A SIMULATION BOX
CRYST1   96.348   96.348  104.488  90.00  90.00  90.00 P 1           1
MODEL        1
ATOM      1  N   LEU A 585      29.080  43.170  40.470  1.00  0.00           N
ATOM      2  HT1 LEU A 585      29.620  43.250  39.580  1.00  0.00           H
ATOM      3  HT2 LEU A 585      28.870  44.120  40.840  1.00  0.00           H
ATOM      4  HT3 LEU A 585      28.110  42.820  40.300  1.00  0.00           H
ATOM      5  CA  LEU A 585      29.890  42.340  41.380  1.00  0.00           C
ATOM      6  HA  LEU A 585      30.740  42.990  41.570  1.00  0.00           H
ATOM      7  CB  LEU A 585      29.230  42.200  42.750  1.00  0.00           C
ATOM      8  HB1 LEU A 585      28.120  42.250  42.790  1.00  0.00           H
ATOM      9  HB2 LEU A 585      29.490  43.060  43.420  1.00  0.00           H
ATOM     10  CG  LEU A 585      29.650  40.970  43.640  1.00  0.00           C
ATOM     11  HG  LEU A 585      29.370  40.100  43.010  1.00  0.00           H
ATOM     12  CD1 LEU A 585      31.160  40.870  44.160  1.00  0.00           C
ATOM     13 HD11 LEU A 585      31.900  40.570  43.380  1.00  0.00           H
ATOM     14 HD12 LEU A 585      31.180  40.060  44.920  1.00  0.00           H
ATOM     15 HD13 LEU A 585      31.400  41.840  44.630  1.00  0.00           H
ATOM     16  CD2 LEU A 585      28.710  40.890  44.820  1.00  0.00           C
ATOM     17 HD21 LEU A 585      27.660  40.610  44.600  1.00  0.00           H
ATOM     18 HD22 LEU A 585      28.850  41.720  45.540  1.00  0.00           H
ATOM     19 HD23 LEU A 585      28.920  39.960  45.390  1.00  0.00           H
ATOM     20  C   LEU A 585      30.130  41.010  40.680  1.00  0.00           C
ATOM     21  O   LEU A 585      31.290  40.550  40.680  1.00  0.00           O
ATOM     22  N   ILE A 586      29.060  40.440  40.120  1.00  0.00           N
ATOM     23  HN  ILE A 586      28.160  40.850  40.230  1.00  0.00           H
ATOM     24  CA  ILE A 586      29.220  39.070  39.420  1.00  0.00           C
ATOM     25  HA  ILE A 586      29.660  38.460  40.190  1.00  0.00           H
ATOM     26  CB  ILE A 586      27.860  38.520  38.890  1.00  0.00           C
ATOM     27  HB  ILE A 586      27.500  39.260  38.140  1.00  0.00           H
ATOM     28  CG2 ILE A 586      27.830  37.070  38.390  1.00  0.00           C
ATOM     29 HG21 ILE A 586      28.100  36.190  39.020  1.00  0.00           H
ATOM     30 HG22 ILE A 586      28.580  36.950  37.570  1.00  0.00           H
ATOM     31 HG23 ILE A 586      26.830  36.860  37.940  1.00  0.00           H
ATOM     32  CG1 ILE A 586      26.780  38.600  40.090  1.00  0.00           C
ATOM     33 HG11 ILE A 586      25.820  38.130  39.810  1.00  0.00           H
ATOM     34 HG12 ILE A 586      26.640  39.660  40.400  1.00  0.00           H
ATOM     35  CD  ILE A 586      27.160  37.930  41.410  1.00  0.00           C
ATOM     36  HD1 ILE A 586      26.290  37.820  42.100  1.00  0.00           H
ATOM     37  HD2 ILE A 586      27.980  38.530  41.870  1.00  0.00           H
ATOM     38  HD3 ILE A 586      27.460  36.870  41.290  1.00  0.00           H
ATOM     39  C   ILE A 586      30.270  39.060  38.270  1.00  0.00           C
ATOM     40  O   ILE A 586      30.910  38.050  38.130  1.00  0.00           O
ATOM     41  N   LEU A 587      30.620  40.140  37.530  1.00  0.00           N
ATOM     42  HN  LEU A 587      30.030  40.950  37.580  1.00  0.00           H
ATOM     43  CA  LEU A 587      31.770  40.210  36.630  1.00  0.00           C
ATOM     44  HA  LEU A 587      31.750  39.400  35.920  1.00  0.00           H
ATOM     45  CB  LEU A 587      31.730  41.510  35.730  1.00  0.00           C
ATOM     46  HB1 LEU A 587      31.450  42.210  36.550  1.00  0.00           H
ATOM     47  HB2 LEU A 587      30.830  41.420  35.080  1.00  0.00           H
ATOM     48  CG  LEU A 587      32.940  41.860  34.840  1.00  0.00           C
ATOM     49  HG  LEU A 587      33.830  41.900  35.500  1.00  0.00           H
ATOM     50  CD1 LEU A 587      33.190  40.830  33.790  1.00  0.00           C
ATOM     51 HD11 LEU A 587      33.900  41.190  33.020  1.00  0.00           H
ATOM     52 HD12 LEU A 587      32.270  40.610  33.210  1.00  0.00           H
ATOM     53 HD13 LEU A 587      33.650  39.890  34.170  1.00  0.00           H
ATOM     54  CD2 LEU A 587      32.870  43.290  34.390  1.00  0.00           C
ATOM     55 HD21 LEU A 587      31.900  43.470  33.870  1.00  0.00           H
ATOM     56 HD22 LEU A 587      33.750  43.540  33.750  1.00  0.00           H
ATOM     57 HD23 LEU A 587      32.830  43.870  35.330  1.00  0.00           H
ATOM     58  C   LEU A 587      33.120  40.030  37.260  1.00  0.00           C
ATOM     59  O   LEU A 587      34.020  39.510  36.620  1.00  0.00           O
ATOM     60  N   ASP A 588      33.330  40.540  38.490  1.00  0.00           N
ATOM     61  HN  ASP A 588      32.620  40.940  39.070  1.00  0.00           H
ATOM     62  CA  ASP A 588      34.510  40.340  39.230  1.00  0.00           C
ATOM     63  HA  ASP A 588      35.280  40.610  38.500  1.00  0.00           H
ATOM     64  CB  ASP A 588      34.680  41.150  40.550  1.00  0.00           C
ATOM     65  HB1 ASP A 588      35.700  40.980  40.960  1.00  0.00           H
ATOM     66  HB2 ASP A 588      33.990  40.850  41.370  1.00  0.00           H
ATOM     67  CG  ASP A 588      34.620  42.630  40.340  1.00  0.00           C
ATOM     68  OD1 ASP A 588      33.990  43.230  39.440  1.00  0.00           O
ATOM     69  OD2 ASP A 588      35.220  43.290  41.270  1.00  0.00           O
ATOM     70  C   ASP A 588      34.750  38.880  39.550  1.00  0.00           C
ATOM     71  O   ASP A 588      35.760  38.210  39.420  1.00  0.00           O
ATOM     72  N   ILE A 589      33.670  38.260  39.940  1.00  0.00           N
ATOM     73  HN  ILE A 589      32.770  38.690  39.980  1.00  0.00           H
ATOM     74  CA  ILE A 589      33.640  36.900  40.190  1.00  0.00           C
ATOM     75  HA  ILE A 589      34.430  36.670  40.870  1.00  0.00           H
ATOM     76  CB  ILE A 589      32.260  36.540  40.850  1.00  0.00           C
ATOM     77  HB  ILE A 589      31.370  36.880  40.290  1.00  0.00           H
ATOM     78  CG2 ILE A 589      32.210  35.050  41.040  1.00  0.00           C
ATOM     79 HG21 ILE A 589      32.960  34.730  41.800  1.00  0.00           H
ATOM     80 HG22 ILE A 589      32.190  34.480  40.090  1.00  0.00           H
ATOM     81 HG23 ILE A 589      31.240  34.830  41.540  1.00  0.00           H
ATOM     82  CG1 ILE A 589      32.090  37.440  42.120  1.00  0.00           C
ATOM     83 HG11 ILE A 589      32.150  38.520  41.890  1.00  0.00           H
ATOM     84 HG12 ILE A 589      33.060  37.260  42.640  1.00  0.00           H
ATOM     85  CD  ILE A 589      30.830  37.180  43.000  1.00  0.00           C
ATOM     86  HD1 ILE A 589      30.910  37.740  43.960  1.00  0.00           H
ATOM     87  HD2 ILE A 589      30.630  36.100  43.160  1.00  0.00           H
ATOM     88  HD3 ILE A 589      29.950  37.620  42.490  1.00  0.00           H
ATOM     89  C   ILE A 589      33.970  36.040  38.970  1.00  0.00           C
ATOM     90  O   ILE A 589      34.670  35.070  39.090  1.00  0.00           O
ATOM     91  N   LYS A 590      33.370  36.390  37.740  1.00  0.00           N
ATOM     92  HN  LYS A 590      32.710  37.130  37.610  1.00  0.00           H
ATOM     93  CA  LYS A 590      33.710  35.740  36.490  1.00  0.00           C
ATOM     94  HA  LYS A 590      33.660  34.680  36.680  1.00  0.00           H
ATOM     95  CB  LYS A 590      32.850  36.290  35.310  1.00  0.00           C
ATOM     96  HB1 LYS A 590      33.240  36.020  34.310  1.00  0.00           H
ATOM     97  HB2 LYS A 590      32.870  37.400  35.220  1.00  0.00           H
ATOM     98  CG  LYS A 590      31.460  35.630  35.400  1.00  0.00           C
ATOM     99  HG1 LYS A 590      30.920  35.840  36.350  1.00  0.00           H
ATOM    100  HG2 LYS A 590      31.610  34.560  35.170  1.00  0.00           H
ATOM    101  CD  LYS A 590      30.510  36.260  34.350  1.00  0.00           C
ATOM    102  HD1 LYS A 590      31.050  36.370  33.390  1.00  0.00           H
ATOM    103  HD2 LYS A 590      30.310  37.300  34.680  1.00  0.00           H
ATOM    104  CE  LYS A 590      29.200  35.590  34.030  1.00  0.00           C
ATOM    105  HE1 LYS A 590      28.460  36.330  33.680  1.00  0.00           H
ATOM    106  HE2 LYS A 590      28.800  35.220  35.000  1.00  0.00           H
ATOM    107  NZ  LYS A 590      29.240  34.490  33.050  1.00  0.00           N
ATOM    108  HZ1 LYS A 590      28.520  33.750  33.190  1.00  0.00           H
ATOM    109  HZ2 LYS A 590      30.200  34.100  32.990  1.00  0.00           H
ATOM    110  HZ3 LYS A 590      29.080  34.910  32.110  1.00  0.00           H
ATOM    111  C   LYS A 590      35.240  35.760  36.110  1.00  0.00           C
ATOM    112  O   LYS A 590      35.830  34.730  35.810  1.00  0.00           O
ATOM    113  N   ARG A 591      35.880  36.920  36.190  1.00  0.00           N
ATOM    114  HN  ARG A 591      35.330  37.720  36.410  1.00  0.00           H
ATOM    115  CA  ARG A 591      37.200  37.190  35.940  1.00  0.00           C
ATOM    116  HA  ARG A 591      37.420  36.830  34.950  1.00  0.00           H
ATOM    117  CB  ARG A 591      37.340  38.730  36.080  1.00  0.00           C
ATOM    118  HB1 ARG A 591      38.410  39.030  36.130  1.00  0.00           H
ATOM    119  HB2 ARG A 591      36.930  39.060  37.060  1.00  0.00           H
ATOM    120  CG  ARG A 591      36.710  39.570  34.940  1.00  0.00           C
ATOM    121  HG1 ARG A 591      35.660  39.220  34.840  1.00  0.00           H
ATOM    122  HG2 ARG A 591      37.360  39.430  34.060  1.00  0.00           H
ATOM    123  CD  ARG A 591      36.810  41.100  35.260  1.00  0.00           C
ATOM    124  HD1 ARG A 591      36.210  41.280  36.180  1.00  0.00           H
ATOM    125  HD2 ARG A 591      36.300  41.790  34.540  1.00  0.00           H
ATOM    126  NE  ARG A 591      38.240  41.580  35.470  1.00  0.00           N
ATOM    127  HE  ARG A 591      38.960  41.030  35.040  1.00  0.00           H
ATOM    128  CZ  ARG A 591      38.580  42.780  35.750  1.00  0.00           C
ATOM    129  NH1 ARG A 591      37.890  43.780  36.190  1.00  0.00           N
ATOM    130 HH11 ARG A 591      37.000  43.520  36.570  1.00  0.00           H
ATOM    131 HH12 ARG A 591      38.330  44.640  36.450  1.00  0.00           H
ATOM    132  NH2 ARG A 591      39.860  43.060  35.500  1.00  0.00           N
ATOM    133 HH21 ARG A 591      40.320  42.340  34.970  1.00  0.00           H
ATOM    134 HH22 ARG A 591      40.180  44.000  35.470  1.00  0.00           H
ATOM    135  C   ARG A 591      38.150  36.460  36.850  1.00  0.00           C
ATOM    136  O   ARG A 591      39.260  36.150  36.400  1.00  0.00           O
ATOM    137  N   LYS A 592      37.770  36.210  38.180  1.00  0.00           N
ATOM    138  HN  LYS A 592      36.850  36.440  38.490  1.00  0.00           H
ATOM    139  CA  LYS A 592      38.680  35.710  39.170  1.00  0.00           C
ATOM    140  HA  LYS A 592      39.730  35.680  38.950  1.00  0.00           H
ATOM    141  CB  LYS A 592      38.440  36.350  40.530  1.00  0.00           C
ATOM    142  HB1 LYS A 592      39.110  35.810  41.240  1.00  0.00           H
ATOM    143  HB2 LYS A 592      37.370  36.190  40.780  1.00  0.00           H
ATOM    144  CG  LYS A 592      38.790  37.810  40.650  1.00  0.00           C
ATOM    145  HG1 LYS A 592      38.810  38.130  41.720  1.00  0.00           H
ATOM    146  HG2 LYS A 592      37.920  38.440  40.340  1.00  0.00           H
ATOM    147  CD  LYS A 592      40.160  38.290  40.080  1.00  0.00           C
ATOM    148  HD1 LYS A 592      40.400  39.290  40.520  1.00  0.00           H
ATOM    149  HD2 LYS A 592      39.970  38.250  38.990  1.00  0.00           H
ATOM    150  CE  LYS A 592      41.500  37.500  40.490  1.00  0.00           C
ATOM    151  HE1 LYS A 592      41.570  36.640  39.780  1.00  0.00           H
ATOM    152  HE2 LYS A 592      41.440  37.130  41.530  1.00  0.00           H
ATOM    153  NZ  LYS A 592      42.770  38.210  40.480  1.00  0.00           N
ATOM    154  HZ1 LYS A 592      42.920  38.830  41.310  1.00  0.00           H
ATOM    155  HZ2 LYS A 592      42.870  38.740  39.590  1.00  0.00           H
ATOM    156  HZ3 LYS A 592      43.540  37.520  40.550  1.00  0.00           H
ATOM    157  C   LYS A 592      38.510  34.200  39.370  1.00  0.00           C
ATOM    158  O   LYS A 592      39.490  33.610  39.820  1.00  0.00           O
ATOM    159  N   ALA A 593      37.350  33.540  38.970  1.00  0.00           N
ATOM    160  HN  ALA A 593      36.600  34.040  38.560  1.00  0.00           H
ATOM    161  CA  ALA A 593      37.330  32.050  39.120  1.00  0.00           C
ATOM    162  HA  ALA A 593      37.560  31.830  40.150  1.00  0.00           H
ATOM    163  CB  ALA A 593      35.870  31.430  38.890  1.00  0.00           C
ATOM    164  HB1 ALA A 593      36.090  30.350  38.920  1.00  0.00           H
ATOM    165  HB2 ALA A 593      35.490  31.790  37.900  1.00  0.00           H
ATOM    166  HB3 ALA A 593      35.320  31.680  39.810  1.00  0.00           H
ATOM    167  C   ALA A 593      38.440  31.280  38.330  1.00  0.00           C
ATOM    168  O   ALA A 593      39.020  30.360  38.930  1.00  0.00           O
ATOM    169  N   PRO A 594      38.820  31.620  37.080  1.00  0.00           N
ATOM    170  CD  PRO A 594      37.880  32.250  36.100  1.00  0.00           C
ATOM    171  HD1 PRO A 594      38.020  33.350  36.040  1.00  0.00           H
ATOM    172  HD2 PRO A 594      36.870  32.000  36.490  1.00  0.00           H
ATOM    173  CA  PRO A 594      39.920  30.920  36.380  1.00  0.00           C
ATOM    174  HA  PRO A 594      39.840  29.850  36.470  1.00  0.00           H
ATOM    175  CB  PRO A 594      39.800  31.440  34.920  1.00  0.00           C
ATOM    176  HB1 PRO A 594      40.210  30.740  34.160  1.00  0.00           H
ATOM    177  HB2 PRO A 594      40.340  32.420  34.840  1.00  0.00           H
ATOM    178  CG  PRO A 594      38.300  31.630  34.730  1.00  0.00           C
ATOM    179  HG1 PRO A 594      38.100  32.270  33.840  1.00  0.00           H
ATOM    180  HG2 PRO A 594      37.700  30.690  34.730  1.00  0.00           H
ATOM    181  C   PRO A 594      41.230  31.280  36.900  1.00  0.00           C
ATOM    182  O   PRO A 594      41.950  30.320  37.220  1.00  0.00           O
ATOM    183  N   PHE A 595      41.530  32.570  37.020  1.00  0.00           N
ATOM    184  HN  PHE A 595      40.900  33.240  36.620  1.00  0.00           H
ATOM    185  CA  PHE A 595      42.690  33.100  37.610  1.00  0.00           C
ATOM    186  HA  PHE A 595      43.550  32.690  37.100  1.00  0.00           H
ATOM    187  CB  PHE A 595      42.620  34.630  37.650  1.00  0.00           C
ATOM    188  HB1 PHE A 595      43.570  35.060  38.040  1.00  0.00           H
ATOM    189  HB2 PHE A 595      41.730  34.980  38.210  1.00  0.00           H
ATOM    190  CG  PHE A 595      42.570  35.250  36.270  1.00  0.00           C
ATOM    191  CD1 PHE A 595      42.960  34.630  35.100  1.00  0.00           C
ATOM    192  HD1 PHE A 595      43.490  33.680  35.090  1.00  0.00           H
ATOM    193  CE1 PHE A 595      42.760  35.200  33.840  1.00  0.00           C
ATOM    194  HE1 PHE A 595      42.870  34.580  32.950  1.00  0.00           H
ATOM    195  CZ  PHE A 595      42.150  36.450  33.770  1.00  0.00           C
ATOM    196  HZ  PHE A 595      42.010  36.880  32.790  1.00  0.00           H
ATOM    197  CD2 PHE A 595      42.020  36.570  36.190  1.00  0.00           C
ATOM    198  HD2 PHE A 595      41.540  37.060  37.020  1.00  0.00           H
ATOM    199  CE2 PHE A 595      41.920  37.150  34.950  1.00  0.00           C
ATOM    200  HE2 PHE A 595      41.600  38.170  34.890  1.00  0.00           H
ATOM    201  C   PHE A 595      43.090  32.610  39.080  1.00  0.00           C
ATOM    202  O   PHE A 595      44.250  32.390  39.400  1.00  0.00           O
ATOM    203  N   PHE A 596      42.150  32.300  40.000  1.00  0.00           N
ATOM    204  HN  PHE A 596      41.220  32.230  39.680  1.00  0.00           H
ATOM    205  CA  PHE A 596      42.470  31.720  41.300  1.00  0.00           C
ATOM    206  HA  PHE A 596      43.150  32.450  41.720  1.00  0.00           H
ATOM    207  CB  PHE A 596      41.020  31.670  41.970  1.00  0.00           C
ATOM    208  HB1 PHE A 596      40.390  31.070  41.280  1.00  0.00           H
ATOM    209  HB2 PHE A 596      40.550  32.670  42.020  1.00  0.00           H
ATOM    210  CG  PHE A 596      40.990  31.040  43.300  1.00  0.00           C
ATOM    211  CD1 PHE A 596      41.030  31.840  44.490  1.00  0.00           C
ATOM    212  HD1 PHE A 596      41.000  32.910  44.360  1.00  0.00           H
ATOM    213  CE1 PHE A 596      40.790  31.270  45.710  1.00  0.00           C
ATOM    214  HE1 PHE A 596      40.710  31.920  46.570  1.00  0.00           H
ATOM    215  CZ  PHE A 596      40.630  29.850  45.830  1.00  0.00           C
ATOM    216  HZ  PHE A 596      40.220  29.400  46.720  1.00  0.00           H
ATOM    217  CD2 PHE A 596      40.810  29.660  43.420  1.00  0.00           C
ATOM    218  HD2 PHE A 596      40.640  29.010  42.570  1.00  0.00           H
ATOM    219  CE2 PHE A 596      40.730  29.070  44.680  1.00  0.00           C
ATOM    220  HE2 PHE A 596      40.550  28.000  44.680  1.00  0.00           H
ATOM    221  C   PHE A 596      43.200  30.420  41.280  1.00  0.00           C
ATOM    222  O   PHE A 596      44.190  30.300  42.010  1.00  0.00           O
ATOM    223  N   LEU A 597      42.780  29.510  40.350  1.00  0.00           N
ATOM    224  HN  LEU A 597      41.910  29.710  39.910  1.00  0.00           H
ATOM    225  CA  LEU A 597      43.470  28.240  40.120  1.00  0.00           C
ATOM    226  HA  LEU A 597      43.410  27.760  41.090  1.00  0.00           H
ATOM    227  CB  LEU A 597      42.610  27.500  39.040  1.00  0.00           C
ATOM    228  HB1 LEU A 597      43.080  26.510  38.840  1.00  0.00           H
ATOM    229  HB2 LEU A 597      42.780  27.960  38.040  1.00  0.00           H
ATOM    230  CG  LEU A 597      41.110  27.230  39.190  1.00  0.00           C
ATOM    231  HG  LEU A 597      40.540  28.180  39.170  1.00  0.00           H
ATOM    232  CD1 LEU A 597      40.600  26.520  37.890  1.00  0.00           C
ATOM    233 HD11 LEU A 597      41.130  25.550  37.980  1.00  0.00           H
ATOM    234 HD12 LEU A 597      41.040  27.050  37.010  1.00  0.00           H
ATOM    235 HD13 LEU A 597      39.490  26.430  37.820  1.00  0.00           H
ATOM    236  CD2 LEU A 597      40.730  26.590  40.530  1.00  0.00           C
ATOM    237 HD21 LEU A 597      39.660  26.740  40.800  1.00  0.00           H
ATOM    238 HD22 LEU A 597      41.380  27.070  41.290  1.00  0.00           H
ATOM    239 HD23 LEU A 597      40.920  25.500  40.430  1.00  0.00           H
ATOM    240  C   LEU A 597      44.940  28.350  39.720  1.00  0.00           C
ATOM    241  O   LEU A 597      45.840  27.750  40.300  1.00  0.00           O
ATOM    242  N   SER A 598      45.120  29.350  38.840  1.00  0.00           N
ATOM    243  HN  SER A 598      44.340  29.770  38.400  1.00  0.00           H
ATOM    244  CA  SER A 598      46.390  29.970  38.410  1.00  0.00           C
ATOM    245  HA  SER A 598      47.100  29.200  38.160  1.00  0.00           H
ATOM    246  CB  SER A 598      46.180  30.990  37.220  1.00  0.00           C
ATOM    247  HB1 SER A 598      45.350  31.710  37.420  1.00  0.00           H
ATOM    248  HB2 SER A 598      45.890  30.430  36.310  1.00  0.00           H
ATOM    249  OG  SER A 598      47.430  31.720  36.970  1.00  0.00           O
ATOM    250  HG1 SER A 598      48.190  31.120  37.000  1.00  0.00           H
ATOM    251  C   SER A 598      47.260  30.660  39.450  1.00  0.00           C
ATOM    252  O   SER A 598      48.420  30.320  39.510  1.00  0.00           O
ATOM    253  N   ASP A 599      46.750  31.550  40.310  1.00  0.00           N
ATOM    254  HN  ASP A 599      45.810  31.880  40.340  1.00  0.00           H
ATOM    255  CA  ASP A 599      47.620  32.030  41.430  1.00  0.00           C
ATOM    256  HA  ASP A 599      48.390  32.660  41.050  1.00  0.00           H
ATOM    257  CB  ASP A 599      46.670  32.860  42.380  1.00  0.00           C
ATOM    258  HB1 ASP A 599      47.300  33.240  43.210  1.00  0.00           H
ATOM    259  HB2 ASP A 599      45.830  32.240  42.750  1.00  0.00           H
ATOM    260  CG  ASP A 599      46.020  34.140  41.730  1.00  0.00           C
ATOM    261  OD1 ASP A 599      46.280  34.480  40.580  1.00  0.00           O
ATOM    262  OD2 ASP A 599      45.270  34.770  42.470  1.00  0.00           O
ATOM    263  C   ASP A 599      48.260  30.890  42.260  1.00  0.00           C
ATOM    264  O   ASP A 599      49.450  30.880  42.560  1.00  0.00           O
ATOM    265  N   PHE A 600      47.420  29.890  42.700  1.00  0.00           N
ATOM    266  HN  PHE A 600      46.430  29.970  42.610  1.00  0.00           H
ATOM    267  CA  PHE A 600      47.910  28.720  43.430  1.00  0.00           C
ATOM    268  HA  PHE A 600      48.550  28.990  44.250  1.00  0.00           H
ATOM    269  CB  PHE A 600      46.790  27.830  44.070  1.00  0.00           C
ATOM    270  HB1 PHE A 600      47.140  26.890  44.530  1.00  0.00           H
ATOM    271  HB2 PHE A 600      46.060  27.480  43.300  1.00  0.00           H
ATOM    272  CG  PHE A 600      46.060  28.560  45.110  1.00  0.00           C
ATOM    273  CD1 PHE A 600      44.850  29.160  44.930  1.00  0.00           C
ATOM    274  HD1 PHE A 600      44.290  28.870  44.050  1.00  0.00           H
ATOM    275  CE1 PHE A 600      44.310  29.900  45.970  1.00  0.00           C
ATOM    276  HE1 PHE A 600      43.410  30.480  45.810  1.00  0.00           H
ATOM    277  CZ  PHE A 600      44.930  30.120  47.200  1.00  0.00           C
ATOM    278  HZ  PHE A 600      44.540  30.780  47.970  1.00  0.00           H
ATOM    279  CD2 PHE A 600      46.620  28.700  46.360  1.00  0.00           C
ATOM    280  HD2 PHE A 600      47.590  28.240  46.500  1.00  0.00           H
ATOM    281  CE2 PHE A 600      46.130  29.430  47.390  1.00  0.00           C
ATOM    282  HE2 PHE A 600      46.670  29.500  48.330  1.00  0.00           H
ATOM    283  C   PHE A 600      48.910  27.910  42.480  1.00  0.00           C
ATOM    284  O   PHE A 600      49.850  27.330  42.940  1.00  0.00           O
ATOM    285  N   LYS A 601      48.700  27.750  41.160  1.00  0.00           N
ATOM    286  HN  LYS A 601      47.860  28.070  40.740  1.00  0.00           H
ATOM    287  CA  LYS A 601      49.730  27.210  40.250  1.00  0.00           C
ATOM    288  HA  LYS A 601      49.940  26.230  40.670  1.00  0.00           H
ATOM    289  CB  LYS A 601      49.210  27.020  38.800  1.00  0.00           C
ATOM    290  HB1 LYS A 601      50.020  27.000  38.040  1.00  0.00           H
ATOM    291  HB2 LYS A 601      48.690  27.970  38.600  1.00  0.00           H
ATOM    292  CG  LYS A 601      48.310  25.840  38.630  1.00  0.00           C
ATOM    293  HG1 LYS A 601      47.990  25.880  37.570  1.00  0.00           H
ATOM    294  HG2 LYS A 601      47.420  25.860  39.300  1.00  0.00           H
ATOM    295  CD  LYS A 601      48.900  24.480  38.810  1.00  0.00           C
ATOM    296  HD1 LYS A 601      48.260  23.620  38.520  1.00  0.00           H
ATOM    297  HD2 LYS A 601      49.100  24.430  39.910  1.00  0.00           H
ATOM    298  CE  LYS A 601      50.240  24.200  38.150  1.00  0.00           C
ATOM    299  HE1 LYS A 601      51.040  24.980  38.280  1.00  0.00           H
ATOM    300  HE2 LYS A 601      50.080  24.050  37.060  1.00  0.00           H
ATOM    301  NZ  LYS A 601      50.940  22.940  38.630  1.00  0.00           N
ATOM    302  HZ1 LYS A 601      50.880  22.270  37.840  1.00  0.00           H
ATOM    303  HZ2 LYS A 601      50.420  22.510  39.420  1.00  0.00           H
ATOM    304  HZ3 LYS A 601      51.970  23.020  38.780  1.00  0.00           H
ATOM    305  C   LYS A 601      50.950  27.990  40.170  1.00  0.00           C
ATOM    306  O   LYS A 601      52.060  27.420  40.160  1.00  0.00           O
ATOM    307  N   ASP A 602      50.900  29.360  40.100  1.00  0.00           N
ATOM    308  HN  ASP A 602      50.040  29.860  39.980  1.00  0.00           H
ATOM    309  CA  ASP A 602      52.050  30.270  40.080  1.00  0.00           C
ATOM    310  HA  ASP A 602      52.710  29.920  39.280  1.00  0.00           H
ATOM    311  CB  ASP A 602      51.440  31.720  39.710  1.00  0.00           C
ATOM    312  HB1 ASP A 602      52.180  32.460  40.080  1.00  0.00           H
ATOM    313  HB2 ASP A 602      50.480  31.750  40.260  1.00  0.00           H
ATOM    314  CG  ASP A 602      51.310  32.010  38.260  1.00  0.00           C
ATOM    315  OD1 ASP A 602      51.830  31.230  37.340  1.00  0.00           O
ATOM    316  OD2 ASP A 602      50.680  33.050  37.990  1.00  0.00           O
ATOM    317  C   ASP A 602      52.940  30.310  41.270  1.00  0.00           C
ATOM    318  O   ASP A 602      54.150  30.460  41.180  1.00  0.00           O
ATOM    319  N   ALA A 603      52.370  29.960  42.470  1.00  0.00           N
ATOM    320  HN  ALA A 603      51.440  29.640  42.320  1.00  0.00           H
ATOM    321  CA  ALA A 603      52.960  29.930  43.860  1.00  0.00           C
ATOM    322  HA  ALA A 603      53.370  30.930  43.880  1.00  0.00           H
ATOM    323  CB  ALA A 603      51.870  29.730  44.920  1.00  0.00           C
ATOM    324  HB1 ALA A 603      51.280  28.810  44.710  1.00  0.00           H
ATOM    325  HB2 ALA A 603      51.210  30.610  44.790  1.00  0.00           H
ATOM    326  HB3 ALA A 603      52.260  29.790  45.960  1.00  0.00           H
ATOM    327  C   ALA A 603      54.130  28.960  44.110  1.00  0.00           C
ATOM    328  O   ALA A 603      55.000  29.150  45.000  1.00  0.00           O
ATOM    329  N   LEU A 604      54.070  27.940  43.220  1.00  0.00           N
ATOM    330  HN  LEU A 604      53.330  27.980  42.540  1.00  0.00           H
ATOM    331  CA  LEU A 604      54.960  26.790  43.160  1.00  0.00           C
ATOM    332  HA  LEU A 604      55.100  26.520  44.200  1.00  0.00           H
ATOM    333  CB  LEU A 604      54.320  25.550  42.530  1.00  0.00           C
ATOM    334  HB1 LEU A 604      54.970  24.680  42.770  1.00  0.00           H
ATOM    335  HB2 LEU A 604      54.270  25.750  41.440  1.00  0.00           H
ATOM    336  CG  LEU A 604      52.830  25.180  42.910  1.00  0.00           C
ATOM    337  HG  LEU A 604      52.150  26.060  42.840  1.00  0.00           H
ATOM    338  CD1 LEU A 604      52.310  24.040  41.980  1.00  0.00           C
ATOM    339 HD11 LEU A 604      52.960  23.160  42.230  1.00  0.00           H
ATOM    340 HD12 LEU A 604      52.360  24.250  40.900  1.00  0.00           H
ATOM    341 HD13 LEU A 604      51.240  23.920  42.270  1.00  0.00           H
ATOM    342  CD2 LEU A 604      52.740  24.720  44.450  1.00  0.00           C
ATOM    343 HD21 LEU A 604      53.600  24.060  44.670  1.00  0.00           H
ATOM    344 HD22 LEU A 604      51.760  24.220  44.610  1.00  0.00           H
ATOM    345 HD23 LEU A 604      52.750  25.620  45.100  1.00  0.00           H
ATOM    346  C   LEU A 604      56.270  27.180  42.530  1.00  0.00           C
ATOM    347  O   LEU A 604      57.200  26.360  42.600  1.00  0.00           O
ATOM    348  N   SER A 605      56.450  28.330  41.920  1.00  0.00           N
ATOM    349  HN  SER A 605      55.720  29.010  41.890  1.00  0.00           H
ATOM    350  CA  SER A 605      57.700  28.710  41.270  1.00  0.00           C
ATOM    351  HA  SER A 605      58.440  27.980  41.540  1.00  0.00           H
ATOM    352  CB  SER A 605      57.650  28.910  39.660  1.00  0.00           C
ATOM    353  HB1 SER A 605      56.770  29.520  39.370  1.00  0.00           H
ATOM    354  HB2 SER A 605      57.390  27.930  39.230  1.00  0.00           H
ATOM    355  OG  SER A 605      58.850  29.290  39.040  1.00  0.00           O
ATOM    356  HG1 SER A 605      59.470  28.580  39.200  1.00  0.00           H
ATOM    357  C   SER A 605      58.050  30.110  41.860  1.00  0.00           C
ATOM    358  O   SER A 605      57.260  31.050  41.670  1.00  0.00           O
ATOM    359  N   LEU A 606      59.250  30.290  42.350  1.00  0.00           N
ATOM    360  HN  LEU A 606      59.870  29.520  42.420  1.00  0.00           H
ATOM    361  CA  LEU A 606      59.820  31.600  42.750  1.00  0.00           C
ATOM    362  HA  LEU A 606      60.770  31.390  43.220  1.00  0.00           H
ATOM    363  CB  LEU A 606      60.140  32.470  41.570  1.00  0.00           C
ATOM    364  HB1 LEU A 606      60.580  33.420  41.930  1.00  0.00           H
ATOM    365  HB2 LEU A 606      59.160  32.630  41.080  1.00  0.00           H
ATOM    366  CG  LEU A 606      61.050  31.840  40.580  1.00  0.00           C
ATOM    367  HG  LEU A 606      60.700  30.830  40.300  1.00  0.00           H
ATOM    368  CD1 LEU A 606      61.170  32.700  39.290  1.00  0.00           C
ATOM    369 HD11 LEU A 606      60.200  33.000  38.840  1.00  0.00           H
ATOM    370 HD12 LEU A 606      61.760  32.090  38.580  1.00  0.00           H
ATOM    371 HD13 LEU A 606      61.610  33.680  39.590  1.00  0.00           H
ATOM    372  CD2 LEU A 606      62.460  31.590  41.210  1.00  0.00           C
ATOM    373 HD21 LEU A 606      63.010  32.530  41.400  1.00  0.00           H
ATOM    374 HD22 LEU A 606      63.060  30.960  40.510  1.00  0.00           H
ATOM    375 HD23 LEU A 606      62.450  31.040  42.170  1.00  0.00           H
ATOM    376  C   LEU A 606      59.070  32.420  43.860  1.00  0.00           C
ATOM    377  O   LEU A 606      57.880  32.120  44.170  1.00  0.00           O
ATOM    378  N   GLN A 607      59.840  33.340  44.450  1.00  0.00           N
ATOM    379  HN  GLN A 607      60.790  33.470  44.180  1.00  0.00           H
ATOM    380  CA  GLN A 607      59.490  34.520  45.290  1.00  0.00           C
ATOM    381  HA  GLN A 607      60.410  35.050  45.490  1.00  0.00           H
ATOM    382  CB  GLN A 607      58.600  35.550  44.470  1.00  0.00           C
ATOM    383  HB1 GLN A 607      58.410  36.480  45.050  1.00  0.00           H
ATOM    384  HB2 GLN A 607      57.580  35.170  44.260  1.00  0.00           H
ATOM    385  CG  GLN A 607      59.180  36.100  43.140  1.00  0.00           C
ATOM    386  HG1 GLN A 607      58.620  37.060  43.020  1.00  0.00           H
ATOM    387  HG2 GLN A 607      58.970  35.450  42.270  1.00  0.00           H
ATOM    388  CD  GLN A 607      60.680  36.420  43.150  1.00  0.00           C
ATOM    389  OE1 GLN A 607      61.430  35.840  42.340  1.00  0.00           O
ATOM    390  NE2 GLN A 607      61.180  37.380  43.960  1.00  0.00           N
ATOM    391 HE21 GLN A 607      60.500  37.780  44.580  1.00  0.00           H
ATOM    392 HE22 GLN A 607      62.150  37.580  44.020  1.00  0.00           H
ATOM    393  C   GLN A 607      58.700  34.140  46.570  1.00  0.00           C
ATOM    394  O   GLN A 607      58.700  34.970  47.460  1.00  0.00           O
ATOM    395  N   CYS A 608      57.980  33.000  46.730  1.00  0.00           N
ATOM    396  HN  CYS A 608      58.000  32.320  46.000  1.00  0.00           H
ATOM    397  CA  CYS A 608      56.950  32.750  47.740  1.00  0.00           C
ATOM    398  HA  CYS A 608      56.220  33.540  47.600  1.00  0.00           H
ATOM    399  CB  CYS A 608      56.140  31.410  47.530  1.00  0.00           C
ATOM    400  HB1 CYS A 608      56.950  30.650  47.490  1.00  0.00           H
ATOM    401  HB2 CYS A 608      55.780  31.590  46.500  1.00  0.00           H
ATOM    402  SG  CYS A 608      54.660  30.970  48.590  1.00  0.00           S
ATOM    403  HG1 CYS A 608      54.210  29.900  47.930  1.00  0.00           H
ATOM    404  C   CYS A 608      57.460  32.780  49.150  1.00  0.00           C
ATOM    405  O   CYS A 608      56.970  33.460  50.070  1.00  0.00           O
ATOM    406  N   LEU A 609      58.570  32.010  49.400  1.00  0.00           N
ATOM    407  HN  LEU A 609      58.960  31.380  48.730  1.00  0.00           H
ATOM    408  CA  LEU A 609      59.150  31.850  50.710  1.00  0.00           C
ATOM    409  HA  LEU A 609      58.340  31.770  51.430  1.00  0.00           H
ATOM    410  CB  LEU A 609      60.230  30.740  50.570  1.00  0.00           C
ATOM    411  HB1 LEU A 609      61.000  31.000  49.820  1.00  0.00           H
ATOM    412  HB2 LEU A 609      59.660  29.800  50.430  1.00  0.00           H
ATOM    413  CG  LEU A 609      61.150  30.660  51.900  1.00  0.00           C
ATOM    414  HG  LEU A 609      61.780  31.580  51.870  1.00  0.00           H
ATOM    415  CD1 LEU A 609      60.470  30.420  53.190  1.00  0.00           C
ATOM    416 HD11 LEU A 609      59.780  29.560  53.150  1.00  0.00           H
ATOM    417 HD12 LEU A 609      59.900  31.300  53.580  1.00  0.00           H
ATOM    418 HD13 LEU A 609      61.060  30.140  54.090  1.00  0.00           H
ATOM    419  CD2 LEU A 609      62.130  29.540  51.690  1.00  0.00           C
ATOM    420 HD21 LEU A 609      62.870  29.580  52.520  1.00  0.00           H
ATOM    421 HD22 LEU A 609      62.670  29.690  50.730  1.00  0.00           H
ATOM    422 HD23 LEU A 609      61.650  28.550  51.610  1.00  0.00           H
ATOM    423  C   LEU A 609      59.800  33.160  51.130  1.00  0.00           C
ATOM    424  O   LEU A 609      59.640  33.720  52.220  1.00  0.00           O
ATOM    425  N   ALA A 610      60.580  33.820  50.250  1.00  0.00           N
ATOM    426  HN  ALA A 610      60.630  33.380  49.360  1.00  0.00           H
ATOM    427  CA  ALA A 610      61.100  35.170  50.500  1.00  0.00           C
ATOM    428  HA  ALA A 610      61.770  35.050  51.340  1.00  0.00           H
ATOM    429  CB  ALA A 610      61.900  35.530  49.220  1.00  0.00           C
ATOM    430  HB1 ALA A 610      62.500  36.430  49.450  1.00  0.00           H
ATOM    431  HB2 ALA A 610      61.340  35.700  48.280  1.00  0.00           H
ATOM    432  HB3 ALA A 610      62.680  34.760  49.120  1.00  0.00           H
ATOM    433  C   ALA A 610      60.130  36.290  50.740  1.00  0.00           C
ATOM    434  O   ALA A 610      60.370  37.120  51.610  1.00  0.00           O
ATOM    435  N   SER A 611      59.010  36.320  49.940  1.00  0.00           N
ATOM    436  HN  SER A 611      58.980  35.670  49.180  1.00  0.00           H
ATOM    437  CA  SER A 611      57.850  37.260  50.200  1.00  0.00           C
ATOM    438  HA  SER A 611      58.150  38.300  50.180  1.00  0.00           H
ATOM    439  CB  SER A 611      56.750  37.090  49.130  1.00  0.00           C
ATOM    440  HB1 SER A 611      56.670  35.990  49.010  1.00  0.00           H
ATOM    441  HB2 SER A 611      57.060  37.450  48.120  1.00  0.00           H
ATOM    442  OG  SER A 611      55.460  37.680  49.580  1.00  0.00           O
ATOM    443  HG1 SER A 611      55.500  38.620  49.420  1.00  0.00           H
ATOM    444  C   SER A 611      57.260  37.120  51.560  1.00  0.00           C
ATOM    445  O   SER A 611      57.090  38.060  52.310  1.00  0.00           O
ATOM    446  N   ILE A 612      56.980  35.820  51.990  1.00  0.00           N
ATOM    447  HN  ILE A 612      57.150  35.090  51.330  1.00  0.00           H
ATOM    448  CA  ILE A 612      56.490  35.430  53.300  1.00  0.00           C
ATOM    449  HA  ILE A 612      55.600  36.030  53.390  1.00  0.00           H
ATOM    450  CB  ILE A 612      56.230  33.950  53.360  1.00  0.00           C
ATOM    451  HB  ILE A 612      57.110  33.420  52.920  1.00  0.00           H
ATOM    452  CG2 ILE A 612      56.000  33.550  54.800  1.00  0.00           C
ATOM    453 HG21 ILE A 612      55.240  34.140  55.360  1.00  0.00           H
ATOM    454 HG22 ILE A 612      56.960  33.640  55.360  1.00  0.00           H
ATOM    455 HG23 ILE A 612      55.670  32.500  54.910  1.00  0.00           H
ATOM    456  CG1 ILE A 612      54.910  33.570  52.540  1.00  0.00           C
ATOM    457 HG11 ILE A 612      54.880  34.010  51.520  1.00  0.00           H
ATOM    458 HG12 ILE A 612      54.000  33.950  53.050  1.00  0.00           H
ATOM    459  CD  ILE A 612      54.850  32.010  52.330  1.00  0.00           C
ATOM    460  HD1 ILE A 612      55.060  31.430  53.250  1.00  0.00           H
ATOM    461  HD2 ILE A 612      55.600  31.660  51.580  1.00  0.00           H
ATOM    462  HD3 ILE A 612      53.840  31.720  51.960  1.00  0.00           H
ATOM    463  C   ILE A 612      57.540  35.920  54.330  1.00  0.00           C
ATOM    464  O   ILE A 612      57.220  36.640  55.240  1.00  0.00           O
ATOM    465  N   LEU A 613      58.820  35.530  54.180  1.00  0.00           N
ATOM    466  HN  LEU A 613      59.240  34.990  53.460  1.00  0.00           H
ATOM    467  CA  LEU A 613      59.880  35.850  55.100  1.00  0.00           C
ATOM    468  HA  LEU A 613      59.600  35.420  56.050  1.00  0.00           H
ATOM    469  CB  LEU A 613      61.120  35.110  54.610  1.00  0.00           C
ATOM    470  HB1 LEU A 613      62.060  35.530  55.020  1.00  0.00           H
ATOM    471  HB2 LEU A 613      61.060  35.140  53.500  1.00  0.00           H
ATOM    472  CG  LEU A 613      61.370  33.650  55.090  1.00  0.00           C
ATOM    473  HG  LEU A 613      60.450  33.110  54.800  1.00  0.00           H
ATOM    474  CD1 LEU A 613      62.630  33.270  54.290  1.00  0.00           C
ATOM    475 HD11 LEU A 613      62.270  33.260  53.230  1.00  0.00           H
ATOM    476 HD12 LEU A 613      63.000  32.260  54.530  1.00  0.00           H
ATOM    477 HD13 LEU A 613      63.520  33.880  54.540  1.00  0.00           H
ATOM    478  CD2 LEU A 613      61.600  33.580  56.600  1.00  0.00           C
ATOM    479 HD21 LEU A 613      61.670  32.580  57.070  1.00  0.00           H
ATOM    480 HD22 LEU A 613      60.660  33.930  57.090  1.00  0.00           H
ATOM    481 HD23 LEU A 613      62.430  34.240  56.910  1.00  0.00           H
ATOM    482  C   LEU A 613      60.210  37.360  55.300  1.00  0.00           C
ATOM    483  O   LEU A 613      60.310  37.810  56.430  1.00  0.00           O
ATOM    484  N   PHE A 614      60.360  38.170  54.200  1.00  0.00           N
ATOM    485  HN  PHE A 614      60.320  37.760  53.300  1.00  0.00           H
ATOM    486  CA  PHE A 614      60.460  39.620  54.250  1.00  0.00           C
ATOM    487  HA  PHE A 614      61.290  39.940  54.860  1.00  0.00           H
ATOM    488  CB  PHE A 614      60.550  40.160  52.770  1.00  0.00           C
ATOM    489  HB1 PHE A 614      59.800  39.580  52.190  1.00  0.00           H
ATOM    490  HB2 PHE A 614      61.580  40.000  52.400  1.00  0.00           H
ATOM    491  CG  PHE A 614      60.510  41.690  52.590  1.00  0.00           C
ATOM    492  CD1 PHE A 614      60.930  42.600  53.560  1.00  0.00           C
ATOM    493  HD1 PHE A 614      61.460  42.280  54.440  1.00  0.00           H
ATOM    494  CE1 PHE A 614      60.830  44.030  53.370  1.00  0.00           C
ATOM    495  HE1 PHE A 614      61.060  44.830  54.060  1.00  0.00           H
ATOM    496  CZ  PHE A 614      60.500  44.510  52.090  1.00  0.00           C
ATOM    497  HZ  PHE A 614      60.380  45.580  52.000  1.00  0.00           H
ATOM    498  CD2 PHE A 614      60.190  42.180  51.370  1.00  0.00           C
ATOM    499  HD2 PHE A 614      59.860  41.550  50.570  1.00  0.00           H
ATOM    500  CE2 PHE A 614      60.110  43.580  51.110  1.00  0.00           C
ATOM    501  HE2 PHE A 614      59.930  43.980  50.130  1.00  0.00           H
ATOM    502  C   PHE A 614      59.370  40.300  55.000  1.00  0.00           C
ATOM    503  O   PHE A 614      59.480  41.050  55.990  1.00  0.00           O
ATOM    504  N   LEU A 615      58.230  40.040  54.520  1.00  0.00           N
ATOM    505  HN  LEU A 615      58.040  39.450  53.750  1.00  0.00           H
ATOM    506  CA  LEU A 615      56.970  40.710  54.970  1.00  0.00           C
ATOM    507  HA  LEU A 615      57.250  41.740  55.170  1.00  0.00           H
ATOM    508  CB  LEU A 615      55.780  40.680  53.910  1.00  0.00           C
ATOM    509  HB1 LEU A 615      54.750  40.780  54.300  1.00  0.00           H
ATOM    510  HB2 LEU A 615      55.790  39.750  53.300  1.00  0.00           H
ATOM    511  CG  LEU A 615      55.830  41.740  52.830  1.00  0.00           C
ATOM    512  HG  LEU A 615      55.030  41.680  52.070  1.00  0.00           H
ATOM    513  CD1 LEU A 615      55.730  43.120  53.420  1.00  0.00           C
ATOM    514 HD11 LEU A 615      55.010  43.200  54.260  1.00  0.00           H
ATOM    515 HD12 LEU A 615      55.530  43.920  52.670  1.00  0.00           H
ATOM    516 HD13 LEU A 615      56.750  43.370  53.800  1.00  0.00           H
ATOM    517  CD2 LEU A 615      57.070  41.660  51.950  1.00  0.00           C
ATOM    518 HD21 LEU A 615      57.250  40.640  51.560  1.00  0.00           H
ATOM    519 HD22 LEU A 615      57.990  42.060  52.420  1.00  0.00           H
ATOM    520 HD23 LEU A 615      57.020  42.250  51.010  1.00  0.00           H
ATOM    521  C   LEU A 615      56.520  40.340  56.340  1.00  0.00           C
ATOM    522  O   LEU A 615      56.020  41.270  57.010  1.00  0.00           O
ATOM    523  N   TYR A 616      56.720  39.120  56.830  1.00  0.00           N
ATOM    524  HN  TYR A 616      57.140  38.400  56.280  1.00  0.00           H
ATOM    525  CA  TYR A 616      56.440  38.680  58.230  1.00  0.00           C
ATOM    526  HA  TYR A 616      55.410  38.950  58.400  1.00  0.00           H
ATOM    527  CB  TYR A 616      56.640  37.110  58.270  1.00  0.00           C
ATOM    528  HB1 TYR A 616      57.700  36.870  58.060  1.00  0.00           H
ATOM    529  HB2 TYR A 616      55.980  36.610  57.530  1.00  0.00           H
ATOM    530  CG  TYR A 616      56.320  36.600  59.710  1.00  0.00           C
ATOM    531  CD1 TYR A 616      55.120  36.750  60.250  1.00  0.00           C
ATOM    532  HD1 TYR A 616      54.260  37.060  59.670  1.00  0.00           H
ATOM    533  CE1 TYR A 616      54.910  36.610  61.690  1.00  0.00           C
ATOM    534  HE1 TYR A 616      53.920  36.840  62.060  1.00  0.00           H
ATOM    535  CZ  TYR A 616      55.940  36.060  62.370  1.00  0.00           C
ATOM    536  OH  TYR A 616      55.690  35.740  63.740  1.00  0.00           O
ATOM    537  HH  TYR A 616      54.900  36.110  64.130  1.00  0.00           H
ATOM    538  CD2 TYR A 616      57.390  36.140  60.480  1.00  0.00           C
ATOM    539  HD2 TYR A 616      58.390  36.120  60.070  1.00  0.00           H
ATOM    540  CE2 TYR A 616      57.210  35.790  61.810  1.00  0.00           C
ATOM    541  HE2 TYR A 616      58.060  35.440  62.380  1.00  0.00           H
ATOM    542  C   TYR A 616      57.420  39.320  59.210  1.00  0.00           C
ATOM    543  O   TYR A 616      57.070  39.920  60.160  1.00  0.00           O
ATOM    544  N   CYS A 617      58.690  39.360  58.810  1.00  0.00           N
ATOM    545  HN  CYS A 617      59.010  38.920  57.970  1.00  0.00           H
ATOM    546  CA  CYS A 617      59.670  40.220  59.460  1.00  0.00           C
ATOM    547  HA  CYS A 617      59.740  39.880  60.480  1.00  0.00           H
ATOM    548  CB  CYS A 617      61.000  39.980  58.810  1.00  0.00           C
ATOM    549  HB1 CYS A 617      61.630  40.890  58.920  1.00  0.00           H
ATOM    550  HB2 CYS A 617      60.870  39.940  57.710  1.00  0.00           H
ATOM    551  SG  CYS A 617      61.700  38.480  59.490  1.00  0.00           S
ATOM    552  HG1 CYS A 617      61.340  37.670  58.500  1.00  0.00           H
ATOM    553  C   CYS A 617      59.310  41.700  59.480  1.00  0.00           C
ATOM    554  O   CYS A 617      59.560  42.320  60.500  1.00  0.00           O
ATOM    555  N   ALA A 618      58.780  42.260  58.430  1.00  0.00           N
ATOM    556  HN  ALA A 618      58.760  41.870  57.510  1.00  0.00           H
ATOM    557  CA  ALA A 618      58.310  43.640  58.440  1.00  0.00           C
ATOM    558  HA  ALA A 618      59.140  44.210  58.810  1.00  0.00           H
ATOM    559  CB  ALA A 618      57.950  44.140  56.990  1.00  0.00           C
ATOM    560  HB1 ALA A 618      58.690  43.740  56.270  1.00  0.00           H
ATOM    561  HB2 ALA A 618      57.900  45.250  56.950  1.00  0.00           H
ATOM    562  HB3 ALA A 618      56.920  43.960  56.580  1.00  0.00           H
ATOM    563  C   ALA A 618      57.080  43.860  59.350  1.00  0.00           C
ATOM    564  O   ALA A 618      56.960  44.780  60.170  1.00  0.00           O
ATOM    565  N   CYS A 619      56.000  43.070  59.180  1.00  0.00           N
ATOM    566  HN  CYS A 619      56.070  42.270  58.580  1.00  0.00           H
ATOM    567  CA  CYS A 619      54.690  43.530  59.490  1.00  0.00           C
ATOM    568  HA  CYS A 619      54.650  44.610  59.430  1.00  0.00           H
ATOM    569  CB  CYS A 619      53.690  43.160  58.320  1.00  0.00           C
ATOM    570  HB1 CYS A 619      53.930  42.150  57.950  1.00  0.00           H
ATOM    571  HB2 CYS A 619      53.820  43.870  57.480  1.00  0.00           H
ATOM    572  SG  CYS A 619      51.890  43.110  58.720  1.00  0.00           S
ATOM    573  HG1 CYS A 619      51.950  42.400  59.840  1.00  0.00           H
ATOM    574  C   CYS A 619      54.210  43.050  60.860  1.00  0.00           C
ATOM    575  O   CYS A 619      53.190  43.480  61.330  1.00  0.00           O
ATOM    576  N   MET A 620      54.980  42.180  61.530  1.00  0.00           N
ATOM    577  HN  MET A 620      55.550  41.560  60.980  1.00  0.00           H
ATOM    578  CA  MET A 620      54.960  42.020  62.920  1.00  0.00           C
ATOM    579  HA  MET A 620      53.950  41.850  63.260  1.00  0.00           H
ATOM    580  CB  MET A 620      55.950  40.900  63.340  1.00  0.00           C
ATOM    581  HB1 MET A 620      56.310  41.090  64.370  1.00  0.00           H
ATOM    582  HB2 MET A 620      56.870  40.910  62.720  1.00  0.00           H
ATOM    583  CG  MET A 620      55.350  39.500  63.370  1.00  0.00           C
ATOM    584  HG1 MET A 620      56.180  38.820  63.630  1.00  0.00           H
ATOM    585  HG2 MET A 620      55.000  39.260  62.350  1.00  0.00           H
ATOM    586  SD  MET A 620      54.060  39.120  64.640  1.00  0.00           S
ATOM    587  CE  MET A 620      54.960  39.430  66.250  1.00  0.00           C
ATOM    588  HE1 MET A 620      55.890  38.840  66.360  1.00  0.00           H
ATOM    589  HE2 MET A 620      54.250  39.090  67.050  1.00  0.00           H
ATOM    590  HE3 MET A 620      55.140  40.500  66.500  1.00  0.00           H
ATOM    591  C   MET A 620      55.310  43.310  63.610  1.00  0.00           C
ATOM    592  O   MET A 620      54.680  43.440  64.700  1.00  0.00           O
ATOM    593  N   SER A 621      56.240  44.170  63.240  1.00  0.00           N
ATOM    594  HN  SER A 621      56.860  43.840  62.530  1.00  0.00           H
ATOM    595  CA  SER A 621      56.450  45.410  63.980  1.00  0.00           C
ATOM    596  HA  SER A 621      56.600  45.150  65.020  1.00  0.00           H
ATOM    597  CB  SER A 621      57.720  46.120  63.520  1.00  0.00           C
ATOM    598  HB1 SER A 621      57.650  46.520  62.480  1.00  0.00           H
ATOM    599  HB2 SER A 621      58.420  45.260  63.510  1.00  0.00           H
ATOM    600  OG  SER A 621      58.100  47.250  64.340  1.00  0.00           O
ATOM    601  HG1 SER A 621      57.460  47.960  64.260  1.00  0.00           H
ATOM    602  C   SER A 621      55.220  46.390  64.040  1.00  0.00           C
ATOM    603  O   SER A 621      54.810  46.710  65.150  1.00  0.00           O
ATOM    604  N   PRO A 622      54.470  46.780  62.970  1.00  0.00           N
ATOM    605  CD  PRO A 622      54.940  46.850  61.620  1.00  0.00           C
ATOM    606  HD1 PRO A 622      54.770  45.910  61.060  1.00  0.00           H
ATOM    607  HD2 PRO A 622      56.010  47.170  61.560  1.00  0.00           H
ATOM    608  CA  PRO A 622      53.330  47.610  63.180  1.00  0.00           C
ATOM    609  HA  PRO A 622      53.790  48.450  63.700  1.00  0.00           H
ATOM    610  CB  PRO A 622      52.890  48.040  61.810  1.00  0.00           C
ATOM    611  HB1 PRO A 622      52.410  49.050  61.860  1.00  0.00           H
ATOM    612  HB2 PRO A 622      52.120  47.390  61.340  1.00  0.00           H
ATOM    613  CG  PRO A 622      54.140  48.020  61.030  1.00  0.00           C
ATOM    614  HG1 PRO A 622      53.910  47.720  59.990  1.00  0.00           H
ATOM    615  HG2 PRO A 622      54.680  48.990  61.150  1.00  0.00           H
ATOM    616  C   PRO A 622      52.190  47.030  63.970  1.00  0.00           C
ATOM    617  O   PRO A 622      51.730  47.680  64.890  1.00  0.00           O
ATOM    618  N   VAL A 623      51.750  45.840  63.590  1.00  0.00           N
ATOM    619  HN  VAL A 623      52.120  45.420  62.770  1.00  0.00           H
ATOM    620  CA  VAL A 623      50.580  45.200  64.180  1.00  0.00           C
ATOM    621  HA  VAL A 623      49.770  45.860  63.920  1.00  0.00           H
ATOM    622  CB  VAL A 623      50.270  43.870  63.580  1.00  0.00           C
ATOM    623  HB  VAL A 623      50.170  44.010  62.490  1.00  0.00           H
ATOM    624  CG1 VAL A 623      51.240  42.700  63.750  1.00  0.00           C
ATOM    625 HG11 VAL A 623      51.400  42.300  64.780  1.00  0.00           H
ATOM    626 HG12 VAL A 623      52.220  42.970  63.300  1.00  0.00           H
ATOM    627 HG13 VAL A 623      50.940  41.780  63.210  1.00  0.00           H
ATOM    628  CG2 VAL A 623      48.870  43.290  63.980  1.00  0.00           C
ATOM    629 HG21 VAL A 623      48.050  44.010  63.810  1.00  0.00           H
ATOM    630 HG22 VAL A 623      48.910  43.180  65.090  1.00  0.00           H
ATOM    631 HG23 VAL A 623      48.640  42.360  63.420  1.00  0.00           H
ATOM    632  C   VAL A 623      50.770  45.140  65.760  1.00  0.00           C
ATOM    633  O   VAL A 623      49.800  45.360  66.520  1.00  0.00           O
ATOM    634  N   ILE A 624      51.930  44.660  66.300  1.00  0.00           N
ATOM    635  HN  ILE A 624      52.640  44.480  65.630  1.00  0.00           H
ATOM    636  CA  ILE A 624      52.170  44.560  67.730  1.00  0.00           C
ATOM    637  HA  ILE A 624      51.330  44.010  68.130  1.00  0.00           H
ATOM    638  CB  ILE A 624      53.480  43.930  68.020  1.00  0.00           C
ATOM    639  HB  ILE A 624      54.300  44.380  67.400  1.00  0.00           H
ATOM    640  CG2 ILE A 624      53.860  44.060  69.530  1.00  0.00           C
ATOM    641 HG21 ILE A 624      52.960  43.910  70.150  1.00  0.00           H
ATOM    642 HG22 ILE A 624      54.370  45.050  69.660  1.00  0.00           H
ATOM    643 HG23 ILE A 624      54.550  43.210  69.720  1.00  0.00           H
ATOM    644  CG1 ILE A 624      53.520  42.420  67.640  1.00  0.00           C
ATOM    645 HG11 ILE A 624      54.560  42.030  67.560  1.00  0.00           H
ATOM    646 HG12 ILE A 624      53.170  42.290  66.600  1.00  0.00           H
ATOM    647  CD  ILE A 624      52.670  41.560  68.480  1.00  0.00           C
ATOM    648  HD1 ILE A 624      51.610  41.880  68.470  1.00  0.00           H
ATOM    649  HD2 ILE A 624      53.040  41.410  69.520  1.00  0.00           H
ATOM    650  HD3 ILE A 624      52.810  40.580  67.980  1.00  0.00           H
ATOM    651  C   ILE A 624      52.210  46.020  68.360  1.00  0.00           C
ATOM    652  O   ILE A 624      51.650  46.320  69.430  1.00  0.00           O
ATOM    653  N   THR A 625      52.910  46.950  67.710  1.00  0.00           N
ATOM    654  HN  THR A 625      53.340  46.640  66.860  1.00  0.00           H
ATOM    655  CA  THR A 625      53.070  48.350  68.020  1.00  0.00           C
ATOM    656  HA  THR A 625      53.580  48.410  68.960  1.00  0.00           H
ATOM    657  CB  THR A 625      53.990  49.070  67.060  1.00  0.00           C
ATOM    658  HB  THR A 625      53.630  48.920  66.020  1.00  0.00           H
ATOM    659  OG1 THR A 625      55.350  48.600  67.090  1.00  0.00           O
ATOM    660  HG1 THR A 625      55.430  47.740  66.660  1.00  0.00           H
ATOM    661  CG2 THR A 625      54.080  50.620  67.310  1.00  0.00           C
ATOM    662 HG21 THR A 625      53.040  51.040  67.280  1.00  0.00           H
ATOM    663 HG22 THR A 625      54.840  51.130  66.680  1.00  0.00           H
ATOM    664 HG23 THR A 625      54.410  50.750  68.360  1.00  0.00           H
ATOM    665  C   THR A 625      51.780  49.050  68.170  1.00  0.00           C
ATOM    666  O   THR A 625      51.550  49.710  69.170  1.00  0.00           O
ATOM    667  N   PHE A 626      50.880  48.920  67.100  1.00  0.00           N
ATOM    668  HN  PHE A 626      51.120  48.300  66.350  1.00  0.00           H
ATOM    669  CA  PHE A 626      49.570  49.570  67.060  1.00  0.00           C
ATOM    670  HA  PHE A 626      49.790  50.610  67.270  1.00  0.00           H
ATOM    671  CB  PHE A 626      48.890  49.580  65.690  1.00  0.00           C
ATOM    672  HB1 PHE A 626      47.790  49.440  65.790  1.00  0.00           H
ATOM    673  HB2 PHE A 626      49.110  48.640  65.120  1.00  0.00           H
ATOM    674  CG  PHE A 626      49.240  50.760  64.890  1.00  0.00           C
ATOM    675  CD1 PHE A 626      48.250  51.670  64.540  1.00  0.00           C
ATOM    676  HD1 PHE A 626      47.220  51.500  64.810  1.00  0.00           H
ATOM    677  CE1 PHE A 626      48.590  52.750  63.710  1.00  0.00           C
ATOM    678  HE1 PHE A 626      47.740  53.380  63.490  1.00  0.00           H
ATOM    679  CZ  PHE A 626      49.890  52.940  63.220  1.00  0.00           C
ATOM    680  HZ  PHE A 626      50.030  53.730  62.500  1.00  0.00           H
ATOM    681  CD2 PHE A 626      50.590  50.980  64.390  1.00  0.00           C
ATOM    682  HD2 PHE A 626      51.350  50.270  64.670  1.00  0.00           H
ATOM    683  CE2 PHE A 626      50.860  52.010  63.500  1.00  0.00           C
ATOM    684  HE2 PHE A 626      51.830  52.090  63.020  1.00  0.00           H
ATOM    685  C   PHE A 626      48.620  49.070  68.090  1.00  0.00           C
ATOM    686  O   PHE A 626      47.860  49.740  68.740  1.00  0.00           O
ATOM    687  N   GLY A 627      48.700  47.680  68.280  1.00  0.00           N
ATOM    688  HN  GLY A 627      49.170  47.150  67.570  1.00  0.00           H
ATOM    689  CA  GLY A 627      47.990  46.950  69.350  1.00  0.00           C
ATOM    690  HA1 GLY A 627      48.290  45.920  69.240  1.00  0.00           H
ATOM    691  HA2 GLY A 627      46.940  47.100  69.160  1.00  0.00           H
ATOM    692  C   GLY A 627      48.320  47.410  70.700  1.00  0.00           C
ATOM    693  O   GLY A 627      47.450  47.530  71.560  1.00  0.00           O
ATOM    694  N   GLY A 628      49.650  47.850  70.950  1.00  0.00           N
ATOM    695  HN  GLY A 628      50.310  47.900  70.190  1.00  0.00           H
ATOM    696  CA  GLY A 628      50.130  48.600  72.090  1.00  0.00           C
ATOM    697  HA1 GLY A 628      51.190  48.710  71.930  1.00  0.00           H
ATOM    698  HA2 GLY A 628      49.880  48.030  72.970  1.00  0.00           H
ATOM    699  C   GLY A 628      49.570  49.980  72.230  1.00  0.00           C
ATOM    700  O   GLY A 628      49.120  50.400  73.250  1.00  0.00           O
ATOM    701  N   LEU A 629      49.580  50.780  71.160  1.00  0.00           N
ATOM    702  HN  LEU A 629      49.870  50.560  70.230  1.00  0.00           H
ATOM    703  CA  LEU A 629      48.960  52.070  71.210  1.00  0.00           C
ATOM    704  HA  LEU A 629      49.450  52.670  71.960  1.00  0.00           H
ATOM    705  CB  LEU A 629      49.090  52.710  69.870  1.00  0.00           C
ATOM    706  HB1 LEU A 629      48.800  53.780  69.890  1.00  0.00           H
ATOM    707  HB2 LEU A 629      48.600  52.010  69.160  1.00  0.00           H
ATOM    708  CG  LEU A 629      50.600  52.850  69.390  1.00  0.00           C
ATOM    709  HG  LEU A 629      51.200  51.940  69.610  1.00  0.00           H
ATOM    710  CD1 LEU A 629      50.840  53.230  67.950  1.00  0.00           C
ATOM    711 HD11 LEU A 629      51.900  53.420  67.690  1.00  0.00           H
ATOM    712 HD12 LEU A 629      50.230  54.160  67.880  1.00  0.00           H
ATOM    713 HD13 LEU A 629      50.320  52.510  67.290  1.00  0.00           H
ATOM    714  CD2 LEU A 629      51.290  53.870  70.320  1.00  0.00           C
ATOM    715 HD21 LEU A 629      51.080  54.930  70.050  1.00  0.00           H
ATOM    716 HD22 LEU A 629      52.390  53.850  70.200  1.00  0.00           H
ATOM    717 HD23 LEU A 629      51.060  53.680  71.390  1.00  0.00           H
ATOM    718  C   LEU A 629      47.460  52.030  71.580  1.00  0.00           C
ATOM    719  O   LEU A 629      47.030  52.610  72.540  1.00  0.00           O
ATOM    720  N   LEU A 630      46.740  51.130  70.840  1.00  0.00           N
ATOM    721  HN  LEU A 630      47.060  50.700  70.000  1.00  0.00           H
ATOM    722  CA  LEU A 630      45.310  50.870  71.140  1.00  0.00           C
ATOM    723  HA  LEU A 630      44.720  51.760  71.000  1.00  0.00           H
ATOM    724  CB  LEU A 630      44.730  49.960  70.060  1.00  0.00           C
ATOM    725  HB1 LEU A 630      43.790  49.460  70.400  1.00  0.00           H
ATOM    726  HB2 LEU A 630      45.430  49.110  69.900  1.00  0.00           H
ATOM    727  CG  LEU A 630      44.440  50.570  68.680  1.00  0.00           C
ATOM    728  HG  LEU A 630      45.300  51.170  68.310  1.00  0.00           H
ATOM    729  CD1 LEU A 630      44.180  49.370  67.710  1.00  0.00           C
ATOM    730 HD11 LEU A 630      43.250  48.820  67.960  1.00  0.00           H
ATOM    731 HD12 LEU A 630      45.000  48.620  67.650  1.00  0.00           H
ATOM    732 HD13 LEU A 630      44.050  49.800  66.690  1.00  0.00           H
ATOM    733  CD2 LEU A 630      43.190  51.500  68.580  1.00  0.00           C
ATOM    734 HD21 LEU A 630      43.050  51.880  67.550  1.00  0.00           H
ATOM    735 HD22 LEU A 630      43.380  52.320  69.300  1.00  0.00           H
ATOM    736 HD23 LEU A 630      42.240  50.950  68.770  1.00  0.00           H
ATOM    737  C   LEU A 630      44.970  50.350  72.570  1.00  0.00           C
ATOM    738  O   LEU A 630      44.120  50.850  73.320  1.00  0.00           O
ATOM    739  N   GLY A 631      45.820  49.390  73.000  1.00  0.00           N
ATOM    740  HN  GLY A 631      46.510  48.980  72.400  1.00  0.00           H
ATOM    741  CA  GLY A 631      45.680  48.700  74.290  1.00  0.00           C
ATOM    742  HA1 GLY A 631      46.240  47.760  74.240  1.00  0.00           H
ATOM    743  HA2 GLY A 631      44.640  48.530  74.530  1.00  0.00           H
ATOM    744  C   GLY A 631      46.140  49.610  75.450  1.00  0.00           C
ATOM    745  O   GLY A 631      45.420  49.700  76.470  1.00  0.00           O
ATOM    746  N   GLU A 632      47.200  50.440  75.310  1.00  0.00           N
ATOM    747  HN  GLU A 632      47.950  50.400  74.660  1.00  0.00           H
ATOM    748  CA  GLU A 632      47.500  51.450  76.340  1.00  0.00           C
ATOM    749  HA  GLU A 632      47.520  50.880  77.270  1.00  0.00           H
ATOM    750  CB  GLU A 632      48.890  51.980  76.010  1.00  0.00           C
ATOM    751  HB1 GLU A 632      49.130  52.790  76.730  1.00  0.00           H
ATOM    752  HB2 GLU A 632      48.860  52.380  74.980  1.00  0.00           H
ATOM    753  CG  GLU A 632      50.050  50.960  76.230  1.00  0.00           C
ATOM    754  HG1 GLU A 632      49.960  50.000  75.690  1.00  0.00           H
ATOM    755  HG2 GLU A 632      50.100  50.820  77.330  1.00  0.00           H
ATOM    756  CD  GLU A 632      51.400  51.530  75.820  1.00  0.00           C
ATOM    757  OE1 GLU A 632      51.500  52.730  75.530  1.00  0.00           O
ATOM    758  OE2 GLU A 632      52.340  50.700  75.810  1.00  0.00           O
ATOM    759  C   GLU A 632      46.460  52.580  76.400  1.00  0.00           C
ATOM    760  O   GLU A 632      46.170  53.000  77.490  1.00  0.00           O
ATOM    761  N   ALA A 633      46.000  53.100  75.240  1.00  0.00           N
ATOM    762  HN  ALA A 633      46.260  52.590  74.420  1.00  0.00           H
ATOM    763  CA  ALA A 633      44.980  54.110  75.090  1.00  0.00           C
ATOM    764  HA  ALA A 633      45.200  55.000  75.670  1.00  0.00           H
ATOM    765  CB  ALA A 633      44.780  54.490  73.650  1.00  0.00           C
ATOM    766  HB1 ALA A 633      43.970  55.220  73.400  1.00  0.00           H
ATOM    767  HB2 ALA A 633      44.500  53.590  73.060  1.00  0.00           H
ATOM    768  HB3 ALA A 633      45.720  54.820  73.170  1.00  0.00           H
ATOM    769  C   ALA A 633      43.660  53.620  75.680  1.00  0.00           C
ATOM    770  O   ALA A 633      42.940  54.410  76.320  1.00  0.00           O
ATOM    771  N   THR A 634      43.200  52.380  75.480  1.00  0.00           N
ATOM    772  HN  THR A 634      43.810  51.820  74.910  1.00  0.00           H
ATOM    773  CA  THR A 634      41.760  52.030  75.580  1.00  0.00           C
ATOM    774  HA  THR A 634      41.200  52.950  75.670  1.00  0.00           H
ATOM    775  CB  THR A 634      41.080  51.350  74.360  1.00  0.00           C
ATOM    776  HB  THR A 634      40.010  51.210  74.610  1.00  0.00           H
ATOM    777  OG1 THR A 634      41.730  50.060  74.040  1.00  0.00           O
ATOM    778  HG1 THR A 634      42.620  50.310  73.780  1.00  0.00           H
ATOM    779  CG2 THR A 634      41.150  52.250  73.130  1.00  0.00           C
ATOM    780 HG21 THR A 634      40.740  51.700  72.250  1.00  0.00           H
ATOM    781 HG22 THR A 634      42.220  52.430  72.870  1.00  0.00           H
ATOM    782 HG23 THR A 634      40.650  53.220  73.310  1.00  0.00           H
ATOM    783  C   THR A 634      41.570  51.280  76.890  1.00  0.00           C
ATOM    784  O   THR A 634      40.590  50.560  77.100  1.00  0.00           O
ATOM    785  N   GLU A 635      42.560  51.250  77.810  1.00  0.00           N
ATOM    786  HN  GLU A 635      43.450  51.600  77.520  1.00  0.00           H
ATOM    787  CA  GLU A 635      42.480  50.490  79.060  1.00  0.00           C
ATOM    788  HA  GLU A 635      43.460  50.620  79.460  1.00  0.00           H
ATOM    789  CB  GLU A 635      41.440  51.100  79.970  1.00  0.00           C
ATOM    790  HB1 GLU A 635      41.370  50.590  80.950  1.00  0.00           H
ATOM    791  HB2 GLU A 635      40.410  51.050  79.550  1.00  0.00           H
ATOM    792  CG  GLU A 635      41.630  52.540  80.440  1.00  0.00           C
ATOM    793  HG1 GLU A 635      41.750  53.130  79.510  1.00  0.00           H
ATOM    794  HG2 GLU A 635      42.580  52.470  81.010  1.00  0.00           H
ATOM    795  CD  GLU A 635      40.490  53.050  81.290  1.00  0.00           C
ATOM    796  OE1 GLU A 635      39.880  54.030  80.760  1.00  0.00           O
ATOM    797  OE2 GLU A 635      40.230  52.560  82.380  1.00  0.00           O
ATOM    798  C   GLU A 635      42.240  48.990  78.850  1.00  0.00           C
ATOM    799  O   GLU A 635      41.360  48.370  79.460  1.00  0.00           O
ATOM    800  N   GLY A 636      43.060  48.410  77.890  1.00  0.00           N
ATOM    801  HN  GLY A 636      43.800  48.880  77.430  1.00  0.00           H
ATOM    802  CA  GLY A 636      42.880  47.060  77.400  1.00  0.00           C
ATOM    803  HA1 GLY A 636      43.140  46.450  78.260  1.00  0.00           H
ATOM    804  HA2 GLY A 636      43.580  46.860  76.620  1.00  0.00           H
ATOM    805  C   GLY A 636      41.490  46.700  76.900  1.00  0.00           C
ATOM    806  O   GLY A 636      41.040  45.590  77.040  1.00  0.00           O
ATOM    807  N   ARG A 637      40.820  47.630  76.210  1.00  0.00           N
ATOM    808  HN  ARG A 637      41.170  48.560  76.090  1.00  0.00           H
ATOM    809  CA  ARG A 637      39.610  47.320  75.430  1.00  0.00           C
ATOM    810  HA  ARG A 637      39.100  46.490  75.890  1.00  0.00           H
ATOM    811  CB  ARG A 637      38.610  48.420  75.450  1.00  0.00           C
ATOM    812  HB1 ARG A 637      37.920  48.220  74.600  1.00  0.00           H
ATOM    813  HB2 ARG A 637      38.910  49.450  75.160  1.00  0.00           H
ATOM    814  CG  ARG A 637      37.740  48.560  76.740  1.00  0.00           C
ATOM    815  HG1 ARG A 637      37.250  47.580  76.790  1.00  0.00           H
ATOM    816  HG2 ARG A 637      37.000  49.400  76.730  1.00  0.00           H
ATOM    817  CD  ARG A 637      38.430  48.560  78.110  1.00  0.00           C
ATOM    818  HD1 ARG A 637      38.920  49.530  78.340  1.00  0.00           H
ATOM    819  HD2 ARG A 637      39.170  47.740  78.170  1.00  0.00           H
ATOM    820  NE  ARG A 637      37.460  48.300  79.210  1.00  0.00           N
ATOM    821  HE  ARG A 637      36.540  47.960  79.000  1.00  0.00           H
ATOM    822  CZ  ARG A 637      37.750  48.500  80.490  1.00  0.00           C
ATOM    823  NH1 ARG A 637      39.020  48.820  80.860  1.00  0.00           N
ATOM    824 HH11 ARG A 637      39.270  48.920  81.820  1.00  0.00           H
ATOM    825 HH12 ARG A 637      39.840  48.610  80.330  1.00  0.00           H
ATOM    826  NH2 ARG A 637      36.910  48.320  81.480  1.00  0.00           N
ATOM    827 HH21 ARG A 637      35.970  48.180  81.170  1.00  0.00           H
ATOM    828 HH22 ARG A 637      37.060  48.530  82.440  1.00  0.00           H
ATOM    829  C   ARG A 637      39.930  46.760  74.010  1.00  0.00           C
ATOM    830  O   ARG A 637      39.150  46.020  73.480  1.00  0.00           O
ATOM    831  N   LEU A 638      41.160  47.050  73.500  1.00  0.00           N
ATOM    832  HN  LEU A 638      41.650  47.840  73.850  1.00  0.00           H
ATOM    833  CA  LEU A 638      41.780  46.320  72.360  1.00  0.00           C
ATOM    834  HA  LEU A 638      41.190  45.420  72.270  1.00  0.00           H
ATOM    835  CB  LEU A 638      41.700  47.240  71.050  1.00  0.00           C
ATOM    836  HB1 LEU A 638      41.990  46.620  70.180  1.00  0.00           H
ATOM    837  HB2 LEU A 638      42.420  48.100  71.090  1.00  0.00           H
ATOM    838  CG  LEU A 638      40.300  47.790  70.780  1.00  0.00           C
ATOM    839  HG  LEU A 638      39.870  48.290  71.680  1.00  0.00           H
ATOM    840  CD1 LEU A 638      40.470  48.930  69.710  1.00  0.00           C
ATOM    841 HD11 LEU A 638      40.870  48.560  68.740  1.00  0.00           H
ATOM    842 HD12 LEU A 638      41.030  49.780  70.130  1.00  0.00           H
ATOM    843 HD13 LEU A 638      39.420  49.240  69.480  1.00  0.00           H
ATOM    844  CD2 LEU A 638      39.300  46.800  70.370  1.00  0.00           C
ATOM    845 HD21 LEU A 638      38.910  46.130  71.160  1.00  0.00           H
ATOM    846 HD22 LEU A 638      39.680  46.160  69.550  1.00  0.00           H
ATOM    847 HD23 LEU A 638      38.380  47.360  70.070  1.00  0.00           H
ATOM    848  C   LEU A 638      43.220  46.010  72.750  1.00  0.00           C
ATOM    849  O   LEU A 638      43.560  46.320  73.870  1.00  0.00           O
ATOM    850  N   SER A 639      44.000  45.200  72.010  1.00  0.00           N
ATOM    851  HN  SER A 639      43.750  44.930  71.090  1.00  0.00           H
ATOM    852  CA  SER A 639      45.340  44.720  72.520  1.00  0.00           C
ATOM    853  HA  SER A 639      45.830  45.530  73.010  1.00  0.00           H
ATOM    854  CB  SER A 639      45.090  43.480  73.420  1.00  0.00           C
ATOM    855  HB1 SER A 639      44.470  43.840  74.260  1.00  0.00           H
ATOM    856  HB2 SER A 639      45.980  43.050  73.930  1.00  0.00           H
ATOM    857  OG  SER A 639      44.480  42.420  72.780  1.00  0.00           O
ATOM    858  HG1 SER A 639      43.530  42.560  72.820  1.00  0.00           H
ATOM    859  C   SER A 639      46.240  44.340  71.300  1.00  0.00           C
ATOM    860  O   SER A 639      45.760  44.420  70.120  1.00  0.00           O
ATOM    861  N   ALA A 640      47.490  43.860  71.490  1.00  0.00           N
ATOM    862  HN  ALA A 640      47.890  43.930  72.400  1.00  0.00           H
ATOM    863  CA  ALA A 640      48.380  43.270  70.550  1.00  0.00           C
ATOM    864  HA  ALA A 640      48.410  43.830  69.620  1.00  0.00           H
ATOM    865  CB  ALA A 640      49.800  43.070  71.160  1.00  0.00           C
ATOM    866  HB1 ALA A 640      50.370  42.500  70.400  1.00  0.00           H
ATOM    867  HB2 ALA A 640      49.640  42.510  72.100  1.00  0.00           H
ATOM    868  HB3 ALA A 640      50.340  44.050  71.260  1.00  0.00           H
ATOM    869  C   ALA A 640      47.810  41.870  70.200  1.00  0.00           C
ATOM    870  O   ALA A 640      47.850  41.460  68.980  1.00  0.00           O
ATOM    871  N   ILE A 641      47.360  41.010  71.110  1.00  0.00           N
ATOM    872  HN  ILE A 641      47.290  41.500  71.970  1.00  0.00           H
ATOM    873  CA  ILE A 641      46.860  39.650  70.900  1.00  0.00           C
ATOM    874  HA  ILE A 641      47.540  39.070  70.280  1.00  0.00           H
ATOM    875  CB  ILE A 641      46.790  38.900  72.270  1.00  0.00           C
ATOM    876  HB  ILE A 641      47.770  39.060  72.760  1.00  0.00           H
ATOM    877  CG2 ILE A 641      45.810  39.510  73.290  1.00  0.00           C
ATOM    878 HG21 ILE A 641      46.070  39.060  74.270  1.00  0.00           H
ATOM    879 HG22 ILE A 641      44.760  39.450  72.930  1.00  0.00           H
ATOM    880 HG23 ILE A 641      46.050  40.590  73.340  1.00  0.00           H
ATOM    881  CG1 ILE A 641      46.570  37.370  72.300  1.00  0.00           C
ATOM    882 HG11 ILE A 641      45.560  37.130  71.900  1.00  0.00           H
ATOM    883 HG12 ILE A 641      46.560  36.930  73.320  1.00  0.00           H
ATOM    884  CD  ILE A 641      47.570  36.590  71.360  1.00  0.00           C
ATOM    885  HD1 ILE A 641      48.600  37.000  71.410  1.00  0.00           H
ATOM    886  HD2 ILE A 641      47.200  36.710  70.320  1.00  0.00           H
ATOM    887  HD3 ILE A 641      47.530  35.530  71.710  1.00  0.00           H
ATOM    888  C   ILE A 641      45.590  39.640  70.120  1.00  0.00           C
ATOM    889  O   ILE A 641      45.510  38.870  69.150  1.00  0.00           O
ATOM    890  N   GLU A 642      44.620  40.520  70.410  1.00  0.00           N
ATOM    891  HN  GLU A 642      44.640  41.240  71.100  1.00  0.00           H
ATOM    892  CA  GLU A 642      43.500  40.800  69.540  1.00  0.00           C
ATOM    893  HA  GLU A 642      43.140  39.780  69.440  1.00  0.00           H
ATOM    894  CB  GLU A 642      42.410  41.600  70.330  1.00  0.00           C
ATOM    895  HB1 GLU A 642      41.520  41.660  69.670  1.00  0.00           H
ATOM    896  HB2 GLU A 642      42.720  42.640  70.570  1.00  0.00           H
ATOM    897  CG  GLU A 642      41.940  40.790  71.640  1.00  0.00           C
ATOM    898  HG1 GLU A 642      42.810  40.250  72.070  1.00  0.00           H
ATOM    899  HG2 GLU A 642      41.230  40.030  71.220  1.00  0.00           H
ATOM    900  CD  GLU A 642      41.200  41.650  72.670  1.00  0.00           C
ATOM    901  OE1 GLU A 642      41.820  42.580  73.230  1.00  0.00           O
ATOM    902  OE2 GLU A 642      39.960  41.500  72.910  1.00  0.00           O
ATOM    903  C   GLU A 642      43.820  41.330  68.140  1.00  0.00           C
ATOM    904  O   GLU A 642      43.330  40.820  67.130  1.00  0.00           O
ATOM    905  N   SER A 643      44.760  42.290  68.020  1.00  0.00           N
ATOM    906  HN  SER A 643      45.070  42.770  68.840  1.00  0.00           H
ATOM    907  CA  SER A 643      45.370  42.640  66.760  1.00  0.00           C
ATOM    908  HA  SER A 643      44.590  43.010  66.110  1.00  0.00           H
ATOM    909  CB  SER A 643      46.490  43.760  66.980  1.00  0.00           C
ATOM    910  HB1 SER A 643      47.090  43.960  66.070  1.00  0.00           H
ATOM    911  HB2 SER A 643      47.150  43.430  67.810  1.00  0.00           H
ATOM    912  OG  SER A 643      45.880  44.930  67.420  1.00  0.00           O
ATOM    913  HG1 SER A 643      45.710  44.680  68.330  1.00  0.00           H
ATOM    914  C   SER A 643      46.080  41.500  65.980  1.00  0.00           C
ATOM    915  O   SER A 643      46.010  41.430  64.780  1.00  0.00           O
ATOM    916  N   LEU A 644      46.820  40.560  66.630  1.00  0.00           N
ATOM    917  HN  LEU A 644      47.100  40.730  67.570  1.00  0.00           H
ATOM    918  CA  LEU A 644      47.370  39.390  66.000  1.00  0.00           C
ATOM    919  HA  LEU A 644      47.950  39.660  65.120  1.00  0.00           H
ATOM    920  CB  LEU A 644      48.170  38.570  67.010  1.00  0.00           C
ATOM    921  HB1 LEU A 644      48.350  37.540  66.650  1.00  0.00           H
ATOM    922  HB2 LEU A 644      47.600  38.550  67.960  1.00  0.00           H
ATOM    923  CG  LEU A 644      49.550  39.310  67.200  1.00  0.00           C
ATOM    924  HG  LEU A 644      49.450  40.380  67.460  1.00  0.00           H
ATOM    925  CD1 LEU A 644      50.330  38.530  68.230  1.00  0.00           C
ATOM    926 HD11 LEU A 644      51.200  39.060  68.670  1.00  0.00           H
ATOM    927 HD12 LEU A 644      50.700  37.590  67.780  1.00  0.00           H
ATOM    928 HD13 LEU A 644      49.680  38.270  69.110  1.00  0.00           H
ATOM    929  CD2 LEU A 644      50.380  39.350  65.870  1.00  0.00           C
ATOM    930 HD21 LEU A 644      51.420  39.660  66.070  1.00  0.00           H
ATOM    931 HD22 LEU A 644      49.950  40.010  65.090  1.00  0.00           H
ATOM    932 HD23 LEU A 644      50.450  38.310  65.480  1.00  0.00           H
ATOM    933  C   LEU A 644      46.310  38.400  65.420  1.00  0.00           C
ATOM    934  O   LEU A 644      46.410  37.980  64.260  1.00  0.00           O
ATOM    935  N   PHE A 645      45.220  38.140  66.240  1.00  0.00           N
ATOM    936  HN  PHE A 645      45.130  38.520  67.160  1.00  0.00           H
ATOM    937  CA  PHE A 645      44.170  37.280  65.880  1.00  0.00           C
ATOM    938  HA  PHE A 645      44.700  36.410  65.500  1.00  0.00           H
ATOM    939  CB  PHE A 645      43.150  36.960  67.160  1.00  0.00           C
ATOM    940  HB1 PHE A 645      42.930  38.000  67.500  1.00  0.00           H
ATOM    941  HB2 PHE A 645      43.780  36.430  67.900  1.00  0.00           H
ATOM    942  CG  PHE A 645      41.910  36.240  66.840  1.00  0.00           C
ATOM    943  CD1 PHE A 645      40.680  36.920  66.570  1.00  0.00           C
ATOM    944  HD1 PHE A 645      40.620  37.990  66.660  1.00  0.00           H
ATOM    945  CE1 PHE A 645      39.550  36.170  66.140  1.00  0.00           C
ATOM    946  HE1 PHE A 645      38.640  36.730  66.010  1.00  0.00           H
ATOM    947  CZ  PHE A 645      39.690  34.850  66.030  1.00  0.00           C
ATOM    948  HZ  PHE A 645      38.850  34.200  65.810  1.00  0.00           H
ATOM    949  CD2 PHE A 645      42.030  34.910  66.520  1.00  0.00           C
ATOM    950  HD2 PHE A 645      42.900  34.320  66.740  1.00  0.00           H
ATOM    951  CE2 PHE A 645      40.920  34.150  66.200  1.00  0.00           C
ATOM    952  HE2 PHE A 645      40.950  33.100  65.920  1.00  0.00           H
ATOM    953  C   PHE A 645      43.300  37.800  64.820  1.00  0.00           C
ATOM    954  O   PHE A 645      43.020  37.230  63.740  1.00  0.00           O
ATOM    955  N   GLY A 646      42.890  39.070  65.050  1.00  0.00           N
ATOM    956  HN  GLY A 646      43.050  39.590  65.880  1.00  0.00           H
ATOM    957  CA  GLY A 646      41.900  39.700  64.180  1.00  0.00           C
ATOM    958  HA1 GLY A 646      41.660  40.640  64.640  1.00  0.00           H
ATOM    959  HA2 GLY A 646      41.090  39.020  63.940  1.00  0.00           H
ATOM    960  C   GLY A 646      42.570  39.960  62.790  1.00  0.00           C
ATOM    961  O   GLY A 646      41.870  39.900  61.740  1.00  0.00           O
ATOM    962  N   ALA A 647      43.930  40.220  62.750  1.00  0.00           N
ATOM    963  HN  ALA A 647      44.410  40.210  63.630  1.00  0.00           H
ATOM    964  CA  ALA A 647      44.780  40.250  61.570  1.00  0.00           C
ATOM    965  HA  ALA A 647      44.240  40.870  60.870  1.00  0.00           H
ATOM    966  CB  ALA A 647      46.210  40.940  61.840  1.00  0.00           C
ATOM    967  HB1 ALA A 647      46.820  40.960  60.920  1.00  0.00           H
ATOM    968  HB2 ALA A 647      46.620  40.240  62.610  1.00  0.00           H
ATOM    969  HB3 ALA A 647      46.140  41.950  62.290  1.00  0.00           H
ATOM    970  C   ALA A 647      44.920  38.940  60.800  1.00  0.00           C
ATOM    971  O   ALA A 647      44.720  38.830  59.580  1.00  0.00           O
ATOM    972  N   SER A 648      45.060  37.800  61.520  1.00  0.00           N
ATOM    973  HN  SER A 648      45.160  37.690  62.510  1.00  0.00           H
ATOM    974  CA  SER A 648      44.890  36.460  60.920  1.00  0.00           C
ATOM    975  HA  SER A 648      45.620  36.490  60.130  1.00  0.00           H
ATOM    976  CB  SER A 648      45.320  35.430  61.940  1.00  0.00           C
ATOM    977  HB1 SER A 648      44.560  35.200  62.720  1.00  0.00           H
ATOM    978  HB2 SER A 648      46.110  35.890  62.580  1.00  0.00           H
ATOM    979  OG  SER A 648      45.810  34.180  61.310  1.00  0.00           O
ATOM    980  HG1 SER A 648      46.600  34.390  60.810  1.00  0.00           H
ATOM    981  C   SER A 648      43.550  36.220  60.300  1.00  0.00           C
ATOM    982  O   SER A 648      43.380  35.870  59.130  1.00  0.00           O
ATOM    983  N   LEU A 649      42.480  36.390  61.110  1.00  0.00           N
ATOM    984  HN  LEU A 649      42.720  36.620  62.050  1.00  0.00           H
ATOM    985  CA  LEU A 649      41.070  36.230  60.670  1.00  0.00           C
ATOM    986  HA  LEU A 649      41.040  35.190  60.380  1.00  0.00           H
ATOM    987  CB  LEU A 649      40.180  36.640  61.890  1.00  0.00           C
ATOM    988  HB1 LEU A 649      40.570  37.610  62.260  1.00  0.00           H
ATOM    989  HB2 LEU A 649      40.440  35.950  62.710  1.00  0.00           H
ATOM    990  CG  LEU A 649      38.670  36.690  61.600  1.00  0.00           C
ATOM    991  HG  LEU A 649      38.460  37.520  60.900  1.00  0.00           H
ATOM    992  CD1 LEU A 649      38.010  35.430  60.970  1.00  0.00           C
ATOM    993 HD11 LEU A 649      36.900  35.410  61.100  1.00  0.00           H
ATOM    994 HD12 LEU A 649      38.310  34.590  61.630  1.00  0.00           H
ATOM    995 HD13 LEU A 649      38.310  35.280  59.910  1.00  0.00           H
ATOM    996  CD2 LEU A 649      37.940  36.920  62.950  1.00  0.00           C
ATOM    997 HD21 LEU A 649      38.300  36.230  63.740  1.00  0.00           H
ATOM    998 HD22 LEU A 649      36.850  37.000  62.790  1.00  0.00           H
ATOM    999 HD23 LEU A 649      38.060  37.980  63.240  1.00  0.00           H
ATOM   1000  C   LEU A 649      40.780  37.050  59.430  1.00  0.00           C
ATOM   1001  O   LEU A 649      40.410  36.540  58.420  1.00  0.00           O
ATOM   1002  N   THR A 650      40.890  38.400  59.500  1.00  0.00           N
ATOM   1003  HN  THR A 650      41.350  38.800  60.300  1.00  0.00           H
ATOM   1004  CA  THR A 650      40.600  39.310  58.320  1.00  0.00           C
ATOM   1005  HA  THR A 650      39.560  39.290  58.020  1.00  0.00           H
ATOM   1006  CB  THR A 650      40.950  40.780  58.610  1.00  0.00           C
ATOM   1007  HB  THR A 650      42.030  40.970  58.820  1.00  0.00           H
ATOM   1008  OG1 THR A 650      40.190  41.230  59.630  1.00  0.00           O
ATOM   1009  HG1 THR A 650      40.670  40.930  60.410  1.00  0.00           H
ATOM   1010  CG2 THR A 650      40.510  41.690  57.440  1.00  0.00           C
ATOM   1011 HG21 THR A 650      40.300  42.690  57.870  1.00  0.00           H
ATOM   1012 HG22 THR A 650      39.650  41.180  56.950  1.00  0.00           H
ATOM   1013 HG23 THR A 650      41.280  41.770  56.650  1.00  0.00           H
ATOM   1014  C   THR A 650      41.480  38.960  57.100  1.00  0.00           C
ATOM   1015  O   THR A 650      41.040  38.970  55.940  1.00  0.00           O
ATOM   1016  N   GLY A 651      42.800  38.820  57.350  1.00  0.00           N
ATOM   1017  HN  GLY A 651      43.020  38.710  58.310  1.00  0.00           H
ATOM   1018  CA  GLY A 651      43.770  38.620  56.310  1.00  0.00           C
ATOM   1019  HA1 GLY A 651      44.750  38.620  56.770  1.00  0.00           H
ATOM   1020  HA2 GLY A 651      43.720  39.380  55.540  1.00  0.00           H
ATOM   1021  C   GLY A 651      43.590  37.320  55.670  1.00  0.00           C
ATOM   1022  O   GLY A 651      43.770  37.230  54.450  1.00  0.00           O
ATOM   1023  N   ILE A 652      43.290  36.240  56.370  1.00  0.00           N
ATOM   1024  HN  ILE A 652      43.230  36.280  57.360  1.00  0.00           H
ATOM   1025  CA  ILE A 652      42.900  34.990  55.760  1.00  0.00           C
ATOM   1026  HA  ILE A 652      43.640  34.840  54.980  1.00  0.00           H
ATOM   1027  CB  ILE A 652      43.070  33.860  56.780  1.00  0.00           C
ATOM   1028  HB  ILE A 652      42.460  34.140  57.660  1.00  0.00           H
ATOM   1029  CG2 ILE A 652      42.620  32.480  56.220  1.00  0.00           C
ATOM   1030 HG21 ILE A 652      41.600  32.480  55.800  1.00  0.00           H
ATOM   1031 HG22 ILE A 652      42.740  31.760  57.060  1.00  0.00           H
ATOM   1032 HG23 ILE A 652      43.170  32.040  55.360  1.00  0.00           H
ATOM   1033  CG1 ILE A 652      44.600  33.730  57.120  1.00  0.00           C
ATOM   1034 HG11 ILE A 652      45.080  34.720  57.240  1.00  0.00           H
ATOM   1035 HG12 ILE A 652      45.120  33.260  56.260  1.00  0.00           H
ATOM   1036  CD  ILE A 652      44.890  32.930  58.410  1.00  0.00           C
ATOM   1037  HD1 ILE A 652      44.210  33.380  59.170  1.00  0.00           H
ATOM   1038  HD2 ILE A 652      45.930  32.760  58.760  1.00  0.00           H
ATOM   1039  HD3 ILE A 652      44.490  31.900  58.250  1.00  0.00           H
ATOM   1040  C   ILE A 652      41.560  34.950  54.990  1.00  0.00           C
ATOM   1041  O   ILE A 652      41.470  34.480  53.850  1.00  0.00           O
ATOM   1042  N   ALA A 653      40.470  35.550  55.560  1.00  0.00           N
ATOM   1043  HN  ALA A 653      40.480  35.920  56.480  1.00  0.00           H
ATOM   1044  CA  ALA A 653      39.240  35.770  54.820  1.00  0.00           C
ATOM   1045  HA  ALA A 653      38.980  34.840  54.320  1.00  0.00           H
ATOM   1046  CB  ALA A 653      38.140  36.290  55.780  1.00  0.00           C
ATOM   1047  HB1 ALA A 653      37.110  36.310  55.350  1.00  0.00           H
ATOM   1048  HB2 ALA A 653      38.350  37.330  56.110  1.00  0.00           H
ATOM   1049  HB3 ALA A 653      38.150  35.500  56.570  1.00  0.00           H
ATOM   1050  C   ALA A 653      39.390  36.670  53.590  1.00  0.00           C
ATOM   1051  O   ALA A 653      38.830  36.530  52.520  1.00  0.00           O
ATOM   1052  N   TYR A 654      40.220  37.700  53.740  1.00  0.00           N
ATOM   1053  HN  TYR A 654      40.750  37.870  54.570  1.00  0.00           H
ATOM   1054  CA  TYR A 654      40.550  38.620  52.680  1.00  0.00           C
ATOM   1055  HA  TYR A 654      39.570  38.970  52.380  1.00  0.00           H
ATOM   1056  CB  TYR A 654      41.300  39.850  53.190  1.00  0.00           C
ATOM   1057  HB1 TYR A 654      42.190  39.540  53.790  1.00  0.00           H
ATOM   1058  HB2 TYR A 654      40.700  40.400  53.950  1.00  0.00           H
ATOM   1059  CG  TYR A 654      41.570  40.770  52.120  1.00  0.00           C
ATOM   1060  CD1 TYR A 654      42.750  40.530  51.410  1.00  0.00           C
ATOM   1061  HD1 TYR A 654      43.380  39.680  51.670  1.00  0.00           H
ATOM   1062  CE1 TYR A 654      43.050  41.400  50.330  1.00  0.00           C
ATOM   1063  HE1 TYR A 654      43.920  41.180  49.730  1.00  0.00           H
ATOM   1064  CZ  TYR A 654      42.100  42.360  49.910  1.00  0.00           C
ATOM   1065  OH  TYR A 654      42.470  43.130  48.820  1.00  0.00           O
ATOM   1066  HH  TYR A 654      43.400  42.950  48.610  1.00  0.00           H
ATOM   1067  CD2 TYR A 654      40.680  41.830  51.810  1.00  0.00           C
ATOM   1068  HD2 TYR A 654      39.710  42.000  52.250  1.00  0.00           H
ATOM   1069  CE2 TYR A 654      40.970  42.650  50.710  1.00  0.00           C
ATOM   1070  HE2 TYR A 654      40.270  43.430  50.440  1.00  0.00           H
ATOM   1071  C   TYR A 654      41.300  37.880  51.560  1.00  0.00           C
ATOM   1072  O   TYR A 654      40.910  37.910  50.360  1.00  0.00           O
ATOM   1073  N   SER A 655      42.310  37.070  52.010  1.00  0.00           N
ATOM   1074  HN  SER A 655      42.610  37.160  52.960  1.00  0.00           H
ATOM   1075  CA  SER A 655      43.320  36.430  51.060  1.00  0.00           C
ATOM   1076  HA  SER A 655      43.710  37.160  50.350  1.00  0.00           H
ATOM   1077  CB  SER A 655      44.640  35.940  51.830  1.00  0.00           C
ATOM   1078  HB1 SER A 655      45.220  35.310  51.110  1.00  0.00           H
ATOM   1079  HB2 SER A 655      44.320  35.240  52.630  1.00  0.00           H
ATOM   1080  OG  SER A 655      45.520  37.030  52.250  1.00  0.00           O
ATOM   1081  HG1 SER A 655      45.140  37.560  52.960  1.00  0.00           H
ATOM   1082  C   SER A 655      42.620  35.390  50.190  1.00  0.00           C
ATOM   1083  O   SER A 655      43.130  35.210  49.060  1.00  0.00           O
ATOM   1084  N   LEU A 656      41.540  34.710  50.600  1.00  0.00           N
ATOM   1085  HN  LEU A 656      41.180  34.880  51.520  1.00  0.00           H
ATOM   1086  CA  LEU A 656      40.810  33.720  49.800  1.00  0.00           C
ATOM   1087  HA  LEU A 656      41.570  33.290  49.170  1.00  0.00           H
ATOM   1088  CB  LEU A 656      40.120  32.620  50.690  1.00  0.00           C
ATOM   1089  HB1 LEU A 656      39.440  32.040  50.040  1.00  0.00           H
ATOM   1090  HB2 LEU A 656      39.530  33.220  51.410  1.00  0.00           H
ATOM   1091  CG  LEU A 656      41.040  31.620  51.410  1.00  0.00           C
ATOM   1092  HG  LEU A 656      41.720  32.250  52.010  1.00  0.00           H
ATOM   1093  CD1 LEU A 656      40.270  30.730  52.450  1.00  0.00           C
ATOM   1094 HD11 LEU A 656      40.940  30.210  53.170  1.00  0.00           H
ATOM   1095 HD12 LEU A 656      39.460  30.130  51.980  1.00  0.00           H
ATOM   1096 HD13 LEU A 656      39.900  31.470  53.180  1.00  0.00           H
ATOM   1097  CD2 LEU A 656      41.680  30.730  50.390  1.00  0.00           C
ATOM   1098 HD21 LEU A 656      42.440  31.320  49.830  1.00  0.00           H
ATOM   1099 HD22 LEU A 656      40.970  30.340  49.630  1.00  0.00           H
ATOM   1100 HD23 LEU A 656      42.210  29.850  50.800  1.00  0.00           H
ATOM   1101  C   LEU A 656      39.740  34.340  48.830  1.00  0.00           C
ATOM   1102  O   LEU A 656      39.660  33.990  47.660  1.00  0.00           O
ATOM   1103  N   PHE A 657      38.940  35.310  49.340  1.00  0.00           N
ATOM   1104  HN  PHE A 657      38.870  35.390  50.340  1.00  0.00           H
ATOM   1105  CA  PHE A 657      37.870  35.750  48.470  1.00  0.00           C
ATOM   1106  HA  PHE A 657      37.740  35.130  47.600  1.00  0.00           H
ATOM   1107  CB  PHE A 657      36.550  35.680  49.360  1.00  0.00           C
ATOM   1108  HB1 PHE A 657      35.660  36.010  48.780  1.00  0.00           H
ATOM   1109  HB2 PHE A 657      36.690  36.320  50.260  1.00  0.00           H
ATOM   1110  CG  PHE A 657      36.170  34.330  49.780  1.00  0.00           C
ATOM   1111  CD1 PHE A 657      36.110  33.340  48.820  1.00  0.00           C
ATOM   1112  HD1 PHE A 657      36.550  33.360  47.850  1.00  0.00           H
ATOM   1113  CE1 PHE A 657      35.650  32.060  49.140  1.00  0.00           C
ATOM   1114  HE1 PHE A 657      35.630  31.290  48.390  1.00  0.00           H
ATOM   1115  CZ  PHE A 657      35.150  31.810  50.430  1.00  0.00           C
ATOM   1116  HZ  PHE A 657      34.740  30.840  50.680  1.00  0.00           H
ATOM   1117  CD2 PHE A 657      35.740  34.020  51.090  1.00  0.00           C
ATOM   1118  HD2 PHE A 657      35.590  34.750  51.880  1.00  0.00           H
ATOM   1119  CE2 PHE A 657      35.270  32.730  51.440  1.00  0.00           C
ATOM   1120  HE2 PHE A 657      34.710  32.620  52.360  1.00  0.00           H
ATOM   1121  C   PHE A 657      37.980  37.210  47.930  1.00  0.00           C
ATOM   1122  O   PHE A 657      37.150  37.640  47.100  1.00  0.00           O
ATOM   1123  N   ALA A 658      38.920  38.020  48.340  1.00  0.00           N
ATOM   1124  HN  ALA A 658      39.510  37.730  49.080  1.00  0.00           H
ATOM   1125  CA  ALA A 658      39.270  39.260  47.640  1.00  0.00           C
ATOM   1126  HA  ALA A 658      38.370  39.830  47.500  1.00  0.00           H
ATOM   1127  CB  ALA A 658      40.280  40.120  48.450  1.00  0.00           C
ATOM   1128  HB1 ALA A 658      40.210  41.160  48.080  1.00  0.00           H
ATOM   1129  HB2 ALA A 658      41.330  39.730  48.380  1.00  0.00           H
ATOM   1130  HB3 ALA A 658      39.900  40.140  49.490  1.00  0.00           H
ATOM   1131  C   ALA A 658      39.830  39.140  46.210  1.00  0.00           C
ATOM   1132  O   ALA A 658      40.290  38.100  45.790  1.00  0.00           O
ATOM   1133  N   GLY A 659      39.720  40.200  45.460  1.00  0.00           N
ATOM   1134  HN  GLY A 659      39.430  41.060  45.860  1.00  0.00           H
ATOM   1135  CA  GLY A 659      40.200  40.290  44.050  1.00  0.00           C
ATOM   1136  HA1 GLY A 659      39.930  41.260  43.660  1.00  0.00           H
ATOM   1137  HA2 GLY A 659      39.740  39.490  43.500  1.00  0.00           H
ATOM   1138  C   GLY A 659      41.720  40.150  43.910  1.00  0.00           C
ATOM   1139  O   GLY A 659      42.260  39.550  42.950  1.00  0.00           O
ATOM   1140  N   GLN A 660      42.420  40.650  44.860  1.00  0.00           N
ATOM   1141  HN  GLN A 660      42.210  41.160  45.690  1.00  0.00           H
ATOM   1142  CA  GLN A 660      43.870  40.470  44.820  1.00  0.00           C
ATOM   1143  HA  GLN A 660      44.170  39.590  44.250  1.00  0.00           H
ATOM   1144  CB  GLN A 660      44.550  41.560  43.990  1.00  0.00           C
ATOM   1145  HB1 GLN A 660      44.550  41.430  42.890  1.00  0.00           H
ATOM   1146  HB2 GLN A 660      45.640  41.650  44.210  1.00  0.00           H
ATOM   1147  CG  GLN A 660      44.100  42.990  44.230  1.00  0.00           C
ATOM   1148  HG1 GLN A 660      43.010  43.030  44.040  1.00  0.00           H
ATOM   1149  HG2 GLN A 660      44.710  43.630  43.560  1.00  0.00           H
ATOM   1150  CD  GLN A 660      44.480  43.530  45.610  1.00  0.00           C
ATOM   1151  OE1 GLN A 660      45.550  43.300  46.140  1.00  0.00           O
ATOM   1152  NE2 GLN A 660      43.580  44.340  46.220  1.00  0.00           N
ATOM   1153 HE21 GLN A 660      43.920  44.680  47.100  1.00  0.00           H
ATOM   1154 HE22 GLN A 660      42.750  44.500  45.700  1.00  0.00           H
ATOM   1155  C   GLN A 660      44.460  40.180  46.240  1.00  0.00           C
ATOM   1156  O   GLN A 660      43.890  40.790  47.210  1.00  0.00           O
ATOM   1157  N   PRO A 661      45.450  39.450  46.510  1.00  0.00           N
ATOM   1158  CD  PRO A 661      46.000  38.410  45.660  1.00  0.00           C
ATOM   1159  HD1 PRO A 661      46.640  38.780  44.830  1.00  0.00           H
ATOM   1160  HD2 PRO A 661      45.260  37.700  45.240  1.00  0.00           H
ATOM   1161  CA  PRO A 661      45.920  39.280  47.930  1.00  0.00           C
ATOM   1162  HA  PRO A 661      45.270  39.520  48.750  1.00  0.00           H
ATOM   1163  CB  PRO A 661      46.360  37.820  47.890  1.00  0.00           C
ATOM   1164  HB1 PRO A 661      45.390  37.290  47.910  1.00  0.00           H
ATOM   1165  HB2 PRO A 661      47.030  37.420  48.690  1.00  0.00           H
ATOM   1166  CG  PRO A 661      47.020  37.670  46.500  1.00  0.00           C
ATOM   1167  HG1 PRO A 661      48.030  38.110  46.340  1.00  0.00           H
ATOM   1168  HG2 PRO A 661      47.000  36.590  46.230  1.00  0.00           H
ATOM   1169  C   PRO A 661      47.240  40.070  48.080  1.00  0.00           C
ATOM   1170  O   PRO A 661      47.960  39.680  48.960  1.00  0.00           O
ATOM   1171  N   LEU A 662      47.530  41.160  47.320  1.00  0.00           N
ATOM   1172  HN  LEU A 662      46.920  41.540  46.630  1.00  0.00           H
ATOM   1173  CA  LEU A 662      48.770  41.860  47.510  1.00  0.00           C
ATOM   1174  HA  LEU A 662      49.560  41.140  47.740  1.00  0.00           H
ATOM   1175  CB  LEU A 662      49.170  42.440  46.150  1.00  0.00           C
ATOM   1176  HB1 LEU A 662      50.230  42.760  46.260  1.00  0.00           H
ATOM   1177  HB2 LEU A 662      48.490  43.290  45.920  1.00  0.00           H
ATOM   1178  CG  LEU A 662      49.060  41.360  45.050  1.00  0.00           C
ATOM   1179  HG  LEU A 662      48.040  40.940  44.980  1.00  0.00           H
ATOM   1180  CD1 LEU A 662      49.250  42.040  43.630  1.00  0.00           C
ATOM   1181 HD11 LEU A 662      49.590  41.350  42.830  1.00  0.00           H
ATOM   1182 HD12 LEU A 662      49.990  42.860  43.630  1.00  0.00           H
ATOM   1183 HD13 LEU A 662      48.270  42.500  43.360  1.00  0.00           H
ATOM   1184  CD2 LEU A 662      50.070  40.180  45.160  1.00  0.00           C
ATOM   1185 HD21 LEU A 662      49.990  39.860  46.220  1.00  0.00           H
ATOM   1186 HD22 LEU A 662      51.090  40.600  45.090  1.00  0.00           H
ATOM   1187 HD23 LEU A 662      49.810  39.380  44.430  1.00  0.00           H
ATOM   1188  C   LEU A 662      48.620  42.930  48.530  1.00  0.00           C
ATOM   1189  O   LEU A 662      49.600  43.370  49.190  1.00  0.00           O
ATOM   1190  N   THR A 663      47.320  43.370  48.870  1.00  0.00           N
ATOM   1191  HN  THR A 663      46.470  43.150  48.380  1.00  0.00           H
ATOM   1192  CA  THR A 663      47.170  44.470  49.940  1.00  0.00           C
ATOM   1193  HA  THR A 663      48.060  45.080  49.900  1.00  0.00           H
ATOM   1194  CB  THR A 663      45.870  45.190  49.730  1.00  0.00           C
ATOM   1195  HB  THR A 663      45.620  45.800  50.620  1.00  0.00           H
ATOM   1196  OG1 THR A 663      44.800  44.260  49.670  1.00  0.00           O
ATOM   1197  HG1 THR A 663      44.860  43.680  50.430  1.00  0.00           H
ATOM   1198  CG2 THR A 663      45.970  46.050  48.520  1.00  0.00           C
ATOM   1199 HG21 THR A 663      45.930  45.530  47.540  1.00  0.00           H
ATOM   1200 HG22 THR A 663      46.900  46.650  48.620  1.00  0.00           H
ATOM   1201 HG23 THR A 663      45.170  46.820  48.570  1.00  0.00           H
ATOM   1202  C   THR A 663      47.220  43.890  51.390  1.00  0.00           C
ATOM   1203  O   THR A 663      46.530  42.900  51.680  1.00  0.00           O
ATOM   1204  N   ILE A 664      48.030  44.450  52.300  1.00  0.00           N
ATOM   1205  HN  ILE A 664      48.420  45.320  52.030  1.00  0.00           H
ATOM   1206  CA  ILE A 664      48.220  44.100  53.700  1.00  0.00           C
ATOM   1207  HA  ILE A 664      47.940  43.060  53.830  1.00  0.00           H
ATOM   1208  CB  ILE A 664      49.580  44.460  54.180  1.00  0.00           C
ATOM   1209  HB  ILE A 664      49.870  45.520  54.010  1.00  0.00           H
ATOM   1210  CG2 ILE A 664      49.870  43.970  55.600  1.00  0.00           C
ATOM   1211 HG21 ILE A 664      49.220  44.430  56.370  1.00  0.00           H
ATOM   1212 HG22 ILE A 664      50.900  44.260  55.920  1.00  0.00           H
ATOM   1213 HG23 ILE A 664      49.730  42.870  55.650  1.00  0.00           H
ATOM   1214  CG1 ILE A 664      50.640  43.720  53.280  1.00  0.00           C
ATOM   1215 HG11 ILE A 664      51.660  43.830  53.700  1.00  0.00           H
ATOM   1216 HG12 ILE A 664      50.740  44.110  52.240  1.00  0.00           H
ATOM   1217  CD  ILE A 664      50.380  42.210  53.200  1.00  0.00           C
ATOM   1218  HD1 ILE A 664      51.220  41.680  52.710  1.00  0.00           H
ATOM   1219  HD2 ILE A 664      49.480  41.990  52.590  1.00  0.00           H
ATOM   1220  HD3 ILE A 664      50.300  41.680  54.170  1.00  0.00           H
ATOM   1221  C   ILE A 664      47.250  44.900  54.510  1.00  0.00           C
ATOM   1222  O   ILE A 664      47.340  46.110  54.490  1.00  0.00           O
ATOM   1223  N   LEU A 665      46.230  44.300  55.080  1.00  0.00           N
ATOM   1224  HN  LEU A 665      46.010  43.340  54.920  1.00  0.00           H
ATOM   1225  CA  LEU A 665      45.280  44.780  55.880  1.00  0.00           C
ATOM   1226  HA  LEU A 665      45.040  45.800  55.630  1.00  0.00           H
ATOM   1227  CB  LEU A 665      43.860  44.080  55.860  1.00  0.00           C
ATOM   1228  HB1 LEU A 665      43.150  44.580  56.550  1.00  0.00           H
ATOM   1229  HB2 LEU A 665      44.010  43.030  56.180  1.00  0.00           H
ATOM   1230  CG  LEU A 665      43.200  44.000  54.390  1.00  0.00           C
ATOM   1231  HG  LEU A 665      43.920  43.330  53.850  1.00  0.00           H
ATOM   1232  CD1 LEU A 665      41.870  43.370  54.350  1.00  0.00           C
ATOM   1233 HD11 LEU A 665      41.330  43.450  53.380  1.00  0.00           H
ATOM   1234 HD12 LEU A 665      41.260  43.750  55.200  1.00  0.00           H
ATOM   1235 HD13 LEU A 665      41.790  42.290  54.600  1.00  0.00           H
ATOM   1236  CD2 LEU A 665      43.290  45.310  53.520  1.00  0.00           C
ATOM   1237 HD21 LEU A 665      44.290  45.790  53.510  1.00  0.00           H
ATOM   1238 HD22 LEU A 665      42.630  46.140  53.880  1.00  0.00           H
ATOM   1239 HD23 LEU A 665      42.920  45.110  52.490  1.00  0.00           H
ATOM   1240  C   LEU A 665      45.840  44.870  57.240  1.00  0.00           C
ATOM   1241  O   LEU A 665      46.390  44.040  57.940  1.00  0.00           O
ATOM   1242  N   GLY A 666      45.830  46.100  57.720  1.00  0.00           N
ATOM   1243  HN  GLY A 666      45.470  46.840  57.140  1.00  0.00           H
ATOM   1244  CA  GLY A 666      46.450  46.540  58.900  1.00  0.00           C
ATOM   1245  HA1 GLY A 666      47.480  46.760  58.670  1.00  0.00           H
ATOM   1246  HA2 GLY A 666      46.380  45.710  59.590  1.00  0.00           H
ATOM   1247  C   GLY A 666      45.860  47.830  59.450  1.00  0.00           C
ATOM   1248  O   GLY A 666      44.860  48.420  59.020  1.00  0.00           O
ATOM   1249  N   SER A 667      46.420  48.460  60.440  1.00  0.00           N
ATOM   1250  HN  SER A 667      47.220  48.050  60.860  1.00  0.00           H
ATOM   1251  CA  SER A 667      45.920  49.610  61.120  1.00  0.00           C
ATOM   1252  HA  SER A 667      44.870  49.750  60.940  1.00  0.00           H
ATOM   1253  CB  SER A 667      46.080  49.750  62.620  1.00  0.00           C
ATOM   1254  HB1 SER A 667      47.110  49.870  63.000  1.00  0.00           H
ATOM   1255  HB2 SER A 667      45.630  48.840  63.080  1.00  0.00           H
ATOM   1256  OG  SER A 667      45.270  50.810  63.020  1.00  0.00           O
ATOM   1257  HG1 SER A 667      44.460  50.400  63.320  1.00  0.00           H
ATOM   1258  C   SER A 667      46.670  50.750  60.420  1.00  0.00           C
ATOM   1259  O   SER A 667      47.720  50.630  59.790  1.00  0.00           O
ATOM   1260  N   THR A 668      46.250  51.960  60.680  1.00  0.00           N
ATOM   1261  HN  THR A 668      45.500  52.230  61.280  1.00  0.00           H
ATOM   1262  CA  THR A 668      46.790  53.130  60.020  1.00  0.00           C
ATOM   1263  HA  THR A 668      47.860  53.010  59.970  1.00  0.00           H
ATOM   1264  CB  THR A 668      46.200  53.330  58.610  1.00  0.00           C
ATOM   1265  HB  THR A 668      46.260  52.350  58.090  1.00  0.00           H
ATOM   1266  OG1 THR A 668      47.140  54.020  57.810  1.00  0.00           O
ATOM   1267  HG1 THR A 668      46.940  53.670  56.940  1.00  0.00           H
ATOM   1268  CG2 THR A 668      44.810  53.910  58.360  1.00  0.00           C
ATOM   1269 HG21 THR A 668      44.640  53.950  57.260  1.00  0.00           H
ATOM   1270 HG22 THR A 668      44.630  54.910  58.800  1.00  0.00           H
ATOM   1271 HG23 THR A 668      44.120  53.160  58.810  1.00  0.00           H
ATOM   1272  C   THR A 668      46.540  54.290  60.810  1.00  0.00           C
ATOM   1273  O   THR A 668      45.590  54.370  61.620  1.00  0.00           O
ATOM   1274  N   GLY A 669      47.320  55.400  60.600  1.00  0.00           N
ATOM   1275  HN  GLY A 669      47.940  55.420  59.810  1.00  0.00           H
ATOM   1276  CA  GLY A 669      47.200  56.720  61.280  1.00  0.00           C
ATOM   1277  HA1 GLY A 669      47.800  57.430  60.710  1.00  0.00           H
ATOM   1278  HA2 GLY A 669      47.640  56.510  62.240  1.00  0.00           H
ATOM   1279  C   GLY A 669      45.770  57.330  61.510  1.00  0.00           C
ATOM   1280  O   GLY A 669      45.360  57.450  62.680  1.00  0.00           O
ATOM   1281  N   PRO A 670      44.970  57.710  60.570  1.00  0.00           N
ATOM   1282  CD  PRO A 670      45.400  57.990  59.240  1.00  0.00           C
ATOM   1283  HD1 PRO A 670      45.500  57.060  58.640  1.00  0.00           H
ATOM   1284  HD2 PRO A 670      46.330  58.590  59.150  1.00  0.00           H
ATOM   1285  CA  PRO A 670      43.570  57.850  60.680  1.00  0.00           C
ATOM   1286  HA  PRO A 670      43.420  58.690  61.340  1.00  0.00           H
ATOM   1287  CB  PRO A 670      42.970  58.260  59.240  1.00  0.00           C
ATOM   1288  HB1 PRO A 670      42.120  58.940  59.390  1.00  0.00           H
ATOM   1289  HB2 PRO A 670      42.590  57.290  58.880  1.00  0.00           H
ATOM   1290  CG  PRO A 670      44.250  58.750  58.510  1.00  0.00           C
ATOM   1291  HG1 PRO A 670      44.230  58.690  57.400  1.00  0.00           H
ATOM   1292  HG2 PRO A 670      44.400  59.830  58.760  1.00  0.00           H
ATOM   1293  C   PRO A 670      42.750  56.770  61.480  1.00  0.00           C
ATOM   1294  O   PRO A 670      42.020  57.180  62.370  1.00  0.00           O
ATOM   1295  N   VAL A 671      42.830  55.450  61.210  1.00  0.00           N
ATOM   1296  HN  VAL A 671      43.640  55.120  60.730  1.00  0.00           H
ATOM   1297  CA  VAL A 671      41.960  54.470  61.860  1.00  0.00           C
ATOM   1298  HA  VAL A 671      40.930  54.790  61.810  1.00  0.00           H
ATOM   1299  CB  VAL A 671      42.000  53.140  61.120  1.00  0.00           C
ATOM   1300  HB  VAL A 671      43.020  52.720  61.090  1.00  0.00           H
ATOM   1301  CG1 VAL A 671      41.180  52.000  61.890  1.00  0.00           C
ATOM   1302 HG11 VAL A 671      41.580  51.670  62.870  1.00  0.00           H
ATOM   1303 HG12 VAL A 671      41.200  51.120  61.210  1.00  0.00           H
ATOM   1304 HG13 VAL A 671      40.100  52.240  62.010  1.00  0.00           H
ATOM   1305  CG2 VAL A 671      41.390  53.360  59.750  1.00  0.00           C
ATOM   1306 HG21 VAL A 671      40.340  53.700  59.870  1.00  0.00           H
ATOM   1307 HG22 VAL A 671      41.310  52.400  59.200  1.00  0.00           H
ATOM   1308 HG23 VAL A 671      41.970  54.060  59.110  1.00  0.00           H
ATOM   1309  C   VAL A 671      42.250  54.330  63.320  1.00  0.00           C
ATOM   1310  O   VAL A 671      41.260  54.150  64.030  1.00  0.00           O
ATOM   1311  N   LEU A 672      43.490  54.580  63.770  1.00  0.00           N
ATOM   1312  HN  LEU A 672      44.240  54.710  63.120  1.00  0.00           H
ATOM   1313  CA  LEU A 672      44.020  54.610  65.160  1.00  0.00           C
ATOM   1314  HA  LEU A 672      43.500  53.810  65.650  1.00  0.00           H
ATOM   1315  CB  LEU A 672      45.570  54.470  65.130  1.00  0.00           C
ATOM   1316  HB1 LEU A 672      46.060  54.930  64.240  1.00  0.00           H
ATOM   1317  HB2 LEU A 672      45.820  53.390  64.990  1.00  0.00           H
ATOM   1318  CG  LEU A 672      46.310  54.870  66.440  1.00  0.00           C
ATOM   1319  HG  LEU A 672      45.960  55.880  66.770  1.00  0.00           H
ATOM   1320  CD1 LEU A 672      46.060  53.880  67.580  1.00  0.00           C
ATOM   1321 HD11 LEU A 672      44.970  53.840  67.810  1.00  0.00           H
ATOM   1322 HD12 LEU A 672      46.510  54.370  68.470  1.00  0.00           H
ATOM   1323 HD13 LEU A 672      46.420  52.840  67.440  1.00  0.00           H
ATOM   1324  CD2 LEU A 672      47.850  54.990  66.120  1.00  0.00           C
ATOM   1325 HD21 LEU A 672      48.020  55.730  65.300  1.00  0.00           H
ATOM   1326 HD22 LEU A 672      48.350  54.050  65.840  1.00  0.00           H
ATOM   1327 HD23 LEU A 672      48.320  55.430  67.020  1.00  0.00           H
ATOM   1328  C   LEU A 672      43.540  55.930  65.830  1.00  0.00           C
ATOM   1329  O   LEU A 672      42.980  55.890  66.920  1.00  0.00           O
ATOM   1330  N   VAL A 673      43.610  57.140  65.220  1.00  0.00           N
ATOM   1331  HN  VAL A 673      44.140  57.140  64.370  1.00  0.00           H
ATOM   1332  CA  VAL A 673      43.090  58.370  65.830  1.00  0.00           C
ATOM   1333  HA  VAL A 673      43.370  58.480  66.860  1.00  0.00           H
ATOM   1334  CB  VAL A 673      43.660  59.630  65.120  1.00  0.00           C
ATOM   1335  HB  VAL A 673      43.440  59.590  64.030  1.00  0.00           H
ATOM   1336  CG1 VAL A 673      43.100  60.880  65.730  1.00  0.00           C
ATOM   1337 HG11 VAL A 673      42.040  61.090  65.450  1.00  0.00           H
ATOM   1338 HG12 VAL A 673      43.620  61.800  65.370  1.00  0.00           H
ATOM   1339 HG13 VAL A 673      42.970  60.870  66.830  1.00  0.00           H
ATOM   1340  CG2 VAL A 673      45.230  59.560  65.330  1.00  0.00           C
ATOM   1341 HG21 VAL A 673      45.740  60.440  64.870  1.00  0.00           H
ATOM   1342 HG22 VAL A 673      45.600  58.580  64.970  1.00  0.00           H
ATOM   1343 HG23 VAL A 673      45.430  59.640  66.420  1.00  0.00           H
ATOM   1344  C   VAL A 673      41.580  58.310  65.860  1.00  0.00           C
ATOM   1345  O   VAL A 673      41.030  58.670  66.900  1.00  0.00           O
ATOM   1346  N   PHE A 674      40.790  57.780  64.910  1.00  0.00           N
ATOM   1347  HN  PHE A 674      41.290  57.220  64.250  1.00  0.00           H
ATOM   1348  CA  PHE A 674      39.320  57.560  65.170  1.00  0.00           C
ATOM   1349  HA  PHE A 674      38.930  58.570  65.150  1.00  0.00           H
ATOM   1350  CB  PHE A 674      38.800  56.790  63.930  1.00  0.00           C
ATOM   1351  HB1 PHE A 674      39.060  55.710  63.950  1.00  0.00           H
ATOM   1352  HB2 PHE A 674      39.250  57.260  63.030  1.00  0.00           H
ATOM   1353  CG  PHE A 674      37.320  56.910  63.600  1.00  0.00           C
ATOM   1354  CD1 PHE A 674      36.400  56.190  64.330  1.00  0.00           C
ATOM   1355  HD1 PHE A 674      36.760  55.490  65.060  1.00  0.00           H
ATOM   1356  CE1 PHE A 674      35.040  56.210  64.100  1.00  0.00           C
ATOM   1357  HE1 PHE A 674      34.450  55.510  64.680  1.00  0.00           H
ATOM   1358  CZ  PHE A 674      34.500  57.090  63.080  1.00  0.00           C
ATOM   1359  HZ  PHE A 674      33.450  57.040  62.830  1.00  0.00           H
ATOM   1360  CD2 PHE A 674      36.840  57.760  62.590  1.00  0.00           C
ATOM   1361  HD2 PHE A 674      37.490  58.380  61.970  1.00  0.00           H
ATOM   1362  CE2 PHE A 674      35.460  57.780  62.270  1.00  0.00           C
ATOM   1363  HE2 PHE A 674      35.110  58.480  61.530  1.00  0.00           H
ATOM   1364  C   PHE A 674      39.020  56.820  66.510  1.00  0.00           C
ATOM   1365  O   PHE A 674      38.270  57.310  67.340  1.00  0.00           O
ATOM   1366  N   GLU A 675      39.670  55.680  66.750  1.00  0.00           N
ATOM   1367  HN  GLU A 675      40.390  55.350  66.150  1.00  0.00           H
ATOM   1368  CA  GLU A 675      39.510  54.940  67.970  1.00  0.00           C
ATOM   1369  HA  GLU A 675      38.440  54.820  68.130  1.00  0.00           H
ATOM   1370  CB  GLU A 675      40.330  53.670  67.820  1.00  0.00           C
ATOM   1371  HB1 GLU A 675      40.340  53.030  68.720  1.00  0.00           H
ATOM   1372  HB2 GLU A 675      41.370  53.900  67.490  1.00  0.00           H
ATOM   1373  CG  GLU A 675      39.780  52.730  66.720  1.00  0.00           C
ATOM   1374  HG1 GLU A 675      40.580  52.150  66.200  1.00  0.00           H
ATOM   1375  HG2 GLU A 675      39.340  53.440  65.980  1.00  0.00           H
ATOM   1376  CD  GLU A 675      38.680  51.770  67.160  1.00  0.00           C
ATOM   1377  OE1 GLU A 675      37.650  52.290  67.700  1.00  0.00           O
ATOM   1378  OE2 GLU A 675      38.790  50.600  66.860  1.00  0.00           O
ATOM   1379  C   GLU A 675      40.050  55.600  69.180  1.00  0.00           C
ATOM   1380  O   GLU A 675      39.280  55.620  70.170  1.00  0.00           O
ATOM   1381  N   LYS A 676      41.280  56.290  69.160  1.00  0.00           N
ATOM   1382  HN  LYS A 676      41.820  56.400  68.330  1.00  0.00           H
ATOM   1383  CA  LYS A 676      41.650  57.200  70.220  1.00  0.00           C
ATOM   1384  HA  LYS A 676      41.730  56.630  71.130  1.00  0.00           H
ATOM   1385  CB  LYS A 676      43.080  57.670  69.930  1.00  0.00           C
ATOM   1386  HB1 LYS A 676      43.290  58.510  70.630  1.00  0.00           H
ATOM   1387  HB2 LYS A 676      43.230  58.030  68.890  1.00  0.00           H
ATOM   1388  CG  LYS A 676      44.170  56.600  70.130  1.00  0.00           C
ATOM   1389  HG1 LYS A 676      44.150  55.880  69.290  1.00  0.00           H
ATOM   1390  HG2 LYS A 676      43.820  55.970  70.990  1.00  0.00           H
ATOM   1391  CD  LYS A 676      45.620  57.120  70.330  1.00  0.00           C
ATOM   1392  HD1 LYS A 676      45.870  57.740  69.440  1.00  0.00           H
ATOM   1393  HD2 LYS A 676      46.250  56.210  70.240  1.00  0.00           H
ATOM   1394  CE  LYS A 676      45.910  57.760  71.670  1.00  0.00           C
ATOM   1395  HE1 LYS A 676      45.810  57.050  72.510  1.00  0.00           H
ATOM   1396  HE2 LYS A 676      45.270  58.680  71.710  1.00  0.00           H
ATOM   1397  NZ  LYS A 676      47.330  58.110  71.700  1.00  0.00           N
ATOM   1398  HZ1 LYS A 676      47.830  57.450  72.340  1.00  0.00           H
ATOM   1399  HZ2 LYS A 676      47.430  59.040  72.140  1.00  0.00           H
ATOM   1400  HZ3 LYS A 676      47.790  58.170  70.770  1.00  0.00           H
ATOM   1401  C   LYS A 676      40.630  58.370  70.540  1.00  0.00           C
ATOM   1402  O   LYS A 676      40.240  58.490  71.720  1.00  0.00           O
ATOM   1403  N   ILE A 677      40.070  59.020  69.490  1.00  0.00           N
ATOM   1404  HN  ILE A 677      40.340  58.710  68.580  1.00  0.00           H
ATOM   1405  CA  ILE A 677      39.010  60.060  69.570  1.00  0.00           C
ATOM   1406  HA  ILE A 677      39.190  60.790  70.340  1.00  0.00           H
ATOM   1407  CB  ILE A 677      38.920  60.810  68.170  1.00  0.00           C
ATOM   1408  HB  ILE A 677      38.860  60.050  67.370  1.00  0.00           H
ATOM   1409  CG2 ILE A 677      37.690  61.770  68.120  1.00  0.00           C
ATOM   1410 HG21 ILE A 677      37.460  62.100  67.080  1.00  0.00           H
ATOM   1411 HG22 ILE A 677      37.860  62.660  68.770  1.00  0.00           H
ATOM   1412 HG23 ILE A 677      36.780  61.230  68.490  1.00  0.00           H
ATOM   1413  CG1 ILE A 677      40.200  61.670  68.030  1.00  0.00           C
ATOM   1414 HG11 ILE A 677      41.080  60.980  68.050  1.00  0.00           H
ATOM   1415 HG12 ILE A 677      40.270  62.290  68.950  1.00  0.00           H
ATOM   1416  CD  ILE A 677      40.270  62.580  66.810  1.00  0.00           C
ATOM   1417  HD1 ILE A 677      41.270  63.040  66.620  1.00  0.00           H
ATOM   1418  HD2 ILE A 677      39.540  63.390  66.960  1.00  0.00           H
ATOM   1419  HD3 ILE A 677      40.080  62.020  65.870  1.00  0.00           H
ATOM   1420  C   ILE A 677      37.760  59.500  70.190  1.00  0.00           C
ATOM   1421  O   ILE A 677      37.240  60.000  71.230  1.00  0.00           O
ATOM   1422  N   LEU A 678      37.240  58.380  69.640  1.00  0.00           N
ATOM   1423  HN  LEU A 678      37.640  58.050  68.790  1.00  0.00           H
ATOM   1424  CA  LEU A 678      36.070  57.710  70.010  1.00  0.00           C
ATOM   1425  HA  LEU A 678      35.320  58.460  70.110  1.00  0.00           H
ATOM   1426  CB  LEU A 678      35.590  56.710  68.920  1.00  0.00           C
ATOM   1427  HB1 LEU A 678      36.350  55.940  68.700  1.00  0.00           H
ATOM   1428  HB2 LEU A 678      35.480  57.350  68.030  1.00  0.00           H
ATOM   1429  CG  LEU A 678      34.230  56.100  69.190  1.00  0.00           C
ATOM   1430  HG  LEU A 678      34.250  55.580  70.170  1.00  0.00           H
ATOM   1431  CD1 LEU A 678      33.030  56.980  69.280  1.00  0.00           C
ATOM   1432 HD11 LEU A 678      32.840  57.640  68.410  1.00  0.00           H
ATOM   1433 HD12 LEU A 678      33.140  57.600  70.200  1.00  0.00           H
ATOM   1434 HD13 LEU A 678      32.100  56.420  69.460  1.00  0.00           H
ATOM   1435  CD2 LEU A 678      33.960  55.100  68.070  1.00  0.00           C
ATOM   1436 HD21 LEU A 678      33.230  54.390  68.510  1.00  0.00           H
ATOM   1437 HD22 LEU A 678      34.880  54.550  67.790  1.00  0.00           H
ATOM   1438 HD23 LEU A 678      33.510  55.560  67.150  1.00  0.00           H
ATOM   1439  C   LEU A 678      36.120  57.150  71.430  1.00  0.00           C
ATOM   1440  O   LEU A 678      35.090  57.200  72.110  1.00  0.00           O
ATOM   1441  N   TYR A 679      37.320  56.660  71.850  1.00  0.00           N
ATOM   1442  HN  TYR A 679      38.140  56.580  71.300  1.00  0.00           H
ATOM   1443  CA  TYR A 679      37.400  56.190  73.220  1.00  0.00           C
ATOM   1444  HA  TYR A 679      36.430  55.710  73.310  1.00  0.00           H
ATOM   1445  CB  TYR A 679      38.610  55.250  73.410  1.00  0.00           C
ATOM   1446  HB1 TYR A 679      39.600  55.730  73.340  1.00  0.00           H
ATOM   1447  HB2 TYR A 679      38.400  54.490  72.620  1.00  0.00           H
ATOM   1448  CG  TYR A 679      38.580  54.640  74.850  1.00  0.00           C
ATOM   1449  CD1 TYR A 679      39.320  55.090  75.970  1.00  0.00           C
ATOM   1450  HD1 TYR A 679      39.930  55.980  75.960  1.00  0.00           H
ATOM   1451  CE1 TYR A 679      39.290  54.390  77.220  1.00  0.00           C
ATOM   1452  HE1 TYR A 679      39.970  54.690  78.000  1.00  0.00           H
ATOM   1453  CZ  TYR A 679      38.520  53.180  77.330  1.00  0.00           C
ATOM   1454  OH  TYR A 679      38.600  52.400  78.480  1.00  0.00           O
ATOM   1455  HH  TYR A 679      38.960  53.000  79.150  1.00  0.00           H
ATOM   1456  CD2 TYR A 679      37.860  53.430  75.070  1.00  0.00           C
ATOM   1457  HD2 TYR A 679      37.230  53.090  74.260  1.00  0.00           H
ATOM   1458  CE2 TYR A 679      37.720  52.790  76.260  1.00  0.00           C
ATOM   1459  HE2 TYR A 679      37.130  51.910  76.440  1.00  0.00           H
ATOM   1460  C   TYR A 679      37.480  57.360  74.260  1.00  0.00           C
ATOM   1461  O   TYR A 679      36.830  57.390  75.290  1.00  0.00           O
ATOM   1462  N   LYS A 680      38.290  58.430  73.950  1.00  0.00           N
ATOM   1463  HN  LYS A 680      38.830  58.420  73.110  1.00  0.00           H
ATOM   1464  CA  LYS A 680      38.220  59.680  74.850  1.00  0.00           C
ATOM   1465  HA  LYS A 680      38.400  59.330  75.860  1.00  0.00           H
ATOM   1466  CB  LYS A 680      39.340  60.720  74.680  1.00  0.00           C
ATOM   1467  HB1 LYS A 680      39.450  61.000  73.610  1.00  0.00           H
ATOM   1468  HB2 LYS A 680      40.330  60.220  74.780  1.00  0.00           H
ATOM   1469  CG  LYS A 680      39.210  62.060  75.460  1.00  0.00           C
ATOM   1470  HG1 LYS A 680      38.290  62.670  75.330  1.00  0.00           H
ATOM   1471  HG2 LYS A 680      40.080  62.660  75.120  1.00  0.00           H
ATOM   1472  CD  LYS A 680      39.390  61.770  76.970  1.00  0.00           C
ATOM   1473  HD1 LYS A 680      40.110  60.930  77.090  1.00  0.00           H
ATOM   1474  HD2 LYS A 680      38.460  61.410  77.450  1.00  0.00           H
ATOM   1475  CE  LYS A 680      39.840  62.950  77.750  1.00  0.00           C
ATOM   1476  HE1 LYS A 680      40.840  63.370  77.510  1.00  0.00           H
ATOM   1477  HE2 LYS A 680      39.820  62.590  78.790  1.00  0.00           H
ATOM   1478  NZ  LYS A 680      38.930  64.120  77.600  1.00  0.00           N
ATOM   1479  HZ1 LYS A 680      39.110  64.860  76.890  1.00  0.00           H
ATOM   1480  HZ2 LYS A 680      38.870  64.610  78.510  1.00  0.00           H
ATOM   1481  HZ3 LYS A 680      37.970  63.770  77.440  1.00  0.00           H
ATOM   1482  C   LYS A 680      36.840  60.300  74.870  1.00  0.00           C
ATOM   1483  O   LYS A 680      36.390  60.710  75.940  1.00  0.00           O
ATOM   1484  N   PHE A 681      36.100  60.380  73.770  1.00  0.00           N
ATOM   1485  HN  PHE A 681      36.470  60.260  72.850  1.00  0.00           H
ATOM   1486  CA  PHE A 681      34.750  60.860  73.720  1.00  0.00           C
ATOM   1487  HA  PHE A 681      34.820  61.830  74.200  1.00  0.00           H
ATOM   1488  CB  PHE A 681      34.260  60.990  72.220  1.00  0.00           C
ATOM   1489  HB1 PHE A 681      34.380  60.000  71.740  1.00  0.00           H
ATOM   1490  HB2 PHE A 681      35.030  61.600  71.710  1.00  0.00           H
ATOM   1491  CG  PHE A 681      32.850  61.560  72.120  1.00  0.00           C
ATOM   1492  CD1 PHE A 681      31.740  60.670  72.020  1.00  0.00           C
ATOM   1493  HD1 PHE A 681      31.890  59.620  72.230  1.00  0.00           H
ATOM   1494  CE1 PHE A 681      30.430  61.140  71.960  1.00  0.00           C
ATOM   1495  HE1 PHE A 681      29.680  60.390  72.100  1.00  0.00           H
ATOM   1496  CZ  PHE A 681      30.220  62.490  71.850  1.00  0.00           C
ATOM   1497  HZ  PHE A 681      29.200  62.830  71.900  1.00  0.00           H
ATOM   1498  CD2 PHE A 681      32.600  62.950  71.970  1.00  0.00           C
ATOM   1499  HD2 PHE A 681      33.390  63.650  71.730  1.00  0.00           H
ATOM   1500  CE2 PHE A 681      31.220  63.430  71.860  1.00  0.00           C
ATOM   1501  HE2 PHE A 681      30.910  64.440  71.620  1.00  0.00           H
ATOM   1502  C   PHE A 681      33.770  60.030  74.550  1.00  0.00           C
ATOM   1503  O   PHE A 681      32.960  60.490  75.370  1.00  0.00           O
ATOM   1504  N   CYS A 682      33.850  58.670  74.330  1.00  0.00           N
ATOM   1505  HN  CYS A 682      34.490  58.220  73.730  1.00  0.00           H
ATOM   1506  CA  CYS A 682      33.030  57.730  75.060  1.00  0.00           C
ATOM   1507  HA  CYS A 682      31.990  58.030  75.010  1.00  0.00           H
ATOM   1508  CB  CYS A 682      33.120  56.240  74.590  1.00  0.00           C
ATOM   1509  HB1 CYS A 682      32.660  55.710  75.450  1.00  0.00           H
ATOM   1510  HB2 CYS A 682      34.140  55.810  74.530  1.00  0.00           H
ATOM   1511  SG  CYS A 682      32.130  55.920  73.120  1.00  0.00           S
ATOM   1512  HG1 CYS A 682      33.010  56.020  72.130  1.00  0.00           H
ATOM   1513  C   CYS A 682      33.190  57.820  76.590  1.00  0.00           C
ATOM   1514  O   CYS A 682      32.220  57.900  77.350  1.00  0.00           O
ATOM   1515  N   ARG A 683      34.380  57.820  77.060  1.00  0.00           N
ATOM   1516  HN  ARG A 683      35.220  57.720  76.520  1.00  0.00           H
ATOM   1517  CA  ARG A 683      34.730  57.930  78.410  1.00  0.00           C
ATOM   1518  HA  ARG A 683      34.110  57.240  78.970  1.00  0.00           H
ATOM   1519  CB  ARG A 683      36.220  57.500  78.560  1.00  0.00           C
ATOM   1520  HB1 ARG A 683      36.520  57.780  79.590  1.00  0.00           H
ATOM   1521  HB2 ARG A 683      36.900  58.060  77.870  1.00  0.00           H
ATOM   1522  CG  ARG A 683      36.440  55.930  78.410  1.00  0.00           C
ATOM   1523  HG1 ARG A 683      37.510  55.650  78.570  1.00  0.00           H
ATOM   1524  HG2 ARG A 683      36.210  55.800  77.330  1.00  0.00           H
ATOM   1525  CD  ARG A 683      35.630  55.020  79.230  1.00  0.00           C
ATOM   1526  HD1 ARG A 683      36.000  54.030  78.870  1.00  0.00           H
ATOM   1527  HD2 ARG A 683      34.540  55.140  79.060  1.00  0.00           H
ATOM   1528  NE  ARG A 683      35.980  55.120  80.670  1.00  0.00           N
ATOM   1529  HE  ARG A 683      36.820  55.580  80.960  1.00  0.00           H
ATOM   1530  CZ  ARG A 683      35.270  54.700  81.720  1.00  0.00           C
ATOM   1531  NH1 ARG A 683      34.140  54.060  81.730  1.00  0.00           N
ATOM   1532 HH11 ARG A 683      33.640  53.970  80.870  1.00  0.00           H
ATOM   1533 HH12 ARG A 683      33.640  53.960  82.590  1.00  0.00           H
ATOM   1534  NH2 ARG A 683      35.840  55.020  82.870  1.00  0.00           N
ATOM   1535 HH21 ARG A 683      36.700  55.530  82.800  1.00  0.00           H
ATOM   1536 HH22 ARG A 683      35.510  54.560  83.690  1.00  0.00           H
ATOM   1537  C   ARG A 683      34.330  59.200  79.110  1.00  0.00           C
ATOM   1538  O   ARG A 683      33.780  59.150  80.170  1.00  0.00           O
ATOM   1539  N   ASP A 684      34.440  60.410  78.430  1.00  0.00           N
ATOM   1540  HN  ASP A 684      34.900  60.550  77.560  1.00  0.00           H
ATOM   1541  CA  ASP A 684      33.910  61.670  78.960  1.00  0.00           C
ATOM   1542  HA  ASP A 684      34.300  61.850  79.950  1.00  0.00           H
ATOM   1543  CB  ASP A 684      34.280  62.700  77.910  1.00  0.00           C
ATOM   1544  HB1 ASP A 684      33.630  63.600  78.010  1.00  0.00           H
ATOM   1545  HB2 ASP A 684      34.310  62.410  76.840  1.00  0.00           H
ATOM   1546  CG  ASP A 684      35.710  63.070  78.040  1.00  0.00           C
ATOM   1547  OD1 ASP A 684      36.350  63.790  77.200  1.00  0.00           O
ATOM   1548  OD2 ASP A 684      36.200  63.000  79.200  1.00  0.00           O
ATOM   1549  C   ASP A 684      32.430  61.820  79.200  1.00  0.00           C
ATOM   1550  O   ASP A 684      32.000  62.480  80.150  1.00  0.00           O
ATOM   1551  N   TYR A 685      31.660  61.190  78.300  1.00  0.00           N
ATOM   1552  HN  TYR A 685      32.320  60.860  77.630  1.00  0.00           H
ATOM   1553  CA  TYR A 685      30.140  61.160  78.230  1.00  0.00           C
ATOM   1554  HA  TYR A 685      29.820  61.950  78.890  1.00  0.00           H
ATOM   1555  CB  TYR A 685      29.650  61.260  76.770  1.00  0.00           C
ATOM   1556  HB1 TYR A 685      28.620  60.930  76.550  1.00  0.00           H
ATOM   1557  HB2 TYR A 685      30.260  60.630  76.080  1.00  0.00           H
ATOM   1558  CG  TYR A 685      29.770  62.670  76.210  1.00  0.00           C
ATOM   1559  CD1 TYR A 685      28.820  63.650  76.580  1.00  0.00           C
ATOM   1560  HD1 TYR A 685      28.120  63.450  77.380  1.00  0.00           H
ATOM   1561  CE1 TYR A 685      28.830  64.930  76.000  1.00  0.00           C
ATOM   1562  HE1 TYR A 685      28.100  65.680  76.240  1.00  0.00           H
ATOM   1563  CZ  TYR A 685      29.910  65.210  75.130  1.00  0.00           C
ATOM   1564  OH  TYR A 685      30.100  66.510  74.670  1.00  0.00           O
ATOM   1565  HH  TYR A 685      29.500  67.040  75.210  1.00  0.00           H
ATOM   1566  CD2 TYR A 685      30.750  62.970  75.290  1.00  0.00           C
ATOM   1567  HD2 TYR A 685      31.530  62.240  75.120  1.00  0.00           H
ATOM   1568  CE2 TYR A 685      30.890  64.230  74.770  1.00  0.00           C
ATOM   1569  HE2 TYR A 685      31.790  64.590  74.280  1.00  0.00           H
ATOM   1570  C   TYR A 685      29.580  59.800  78.840  1.00  0.00           C
ATOM   1571  O   TYR A 685      28.330  59.670  78.880  1.00  0.00           O
ATOM   1572  N   GLN A 686      30.460  58.850  79.320  1.00  0.00           N
ATOM   1573  HN  GLN A 686      31.420  58.990  79.110  1.00  0.00           H
ATOM   1574  CA  GLN A 686      30.140  57.630  80.080  1.00  0.00           C
ATOM   1575  HA  GLN A 686      31.100  57.240  80.350  1.00  0.00           H
ATOM   1576  CB  GLN A 686      29.400  58.050  81.450  1.00  0.00           C
ATOM   1577  HB1 GLN A 686      28.970  57.150  81.930  1.00  0.00           H
ATOM   1578  HB2 GLN A 686      28.600  58.790  81.240  1.00  0.00           H
ATOM   1579  CG  GLN A 686      30.300  58.680  82.560  1.00  0.00           C
ATOM   1580  HG1 GLN A 686      29.710  59.000  83.450  1.00  0.00           H
ATOM   1581  HG2 GLN A 686      30.700  59.660  82.220  1.00  0.00           H
ATOM   1582  CD  GLN A 686      31.340  57.660  83.080  1.00  0.00           C
ATOM   1583  OE1 GLN A 686      31.010  56.540  83.450  1.00  0.00           O
ATOM   1584  NE2 GLN A 686      32.620  58.110  82.880  1.00  0.00           N
ATOM   1585 HE21 GLN A 686      33.370  57.480  83.070  1.00  0.00           H
ATOM   1586 HE22 GLN A 686      32.770  59.040  82.550  1.00  0.00           H
ATOM   1587  C   GLN A 686      29.410  56.550  79.180  1.00  0.00           C
ATOM   1588  O   GLN A 686      28.780  55.620  79.660  1.00  0.00           O
ATOM   1589  N   LEU A 687      29.500  56.620  77.810  1.00  0.00           N
ATOM   1590  HN  LEU A 687      30.150  57.250  77.390  1.00  0.00           H
ATOM   1591  CA  LEU A 687      28.990  55.710  76.730  1.00  0.00           C
ATOM   1592  HA  LEU A 687      27.920  55.520  76.850  1.00  0.00           H
ATOM   1593  CB  LEU A 687      29.050  56.430  75.380  1.00  0.00           C
ATOM   1594  HB1 LEU A 687      28.870  55.750  74.520  1.00  0.00           H
ATOM   1595  HB2 LEU A 687      30.120  56.700  75.350  1.00  0.00           H
ATOM   1596  CG  LEU A 687      28.290  57.770  75.270  1.00  0.00           C
ATOM   1597  HG  LEU A 687      28.750  58.310  76.120  1.00  0.00           H
ATOM   1598  CD1 LEU A 687      28.640  58.670  74.030  1.00  0.00           C
ATOM   1599 HD11 LEU A 687      29.740  58.860  73.990  1.00  0.00           H
ATOM   1600 HD12 LEU A 687      28.210  59.670  74.240  1.00  0.00           H
ATOM   1601 HD13 LEU A 687      28.140  58.360  73.090  1.00  0.00           H
ATOM   1602  CD2 LEU A 687      26.770  57.630  75.490  1.00  0.00           C
ATOM   1603 HD21 LEU A 687      26.520  56.990  76.360  1.00  0.00           H
ATOM   1604 HD22 LEU A 687      26.290  57.330  74.520  1.00  0.00           H
ATOM   1605 HD23 LEU A 687      26.300  58.600  75.780  1.00  0.00           H
ATOM   1606  C   LEU A 687      29.740  54.420  76.800  1.00  0.00           C
ATOM   1607  O   LEU A 687      30.920  54.340  77.210  1.00  0.00           O
ATOM   1608  N   SER A 688      29.040  53.290  76.510  1.00  0.00           N
ATOM   1609  HN  SER A 688      28.090  53.370  76.240  1.00  0.00           H
ATOM   1610  CA  SER A 688      29.580  52.000  76.460  1.00  0.00           C
ATOM   1611  HA  SER A 688      30.300  51.940  77.260  1.00  0.00           H
ATOM   1612  CB  SER A 688      28.500  51.020  76.570  1.00  0.00           C
ATOM   1613  HB1 SER A 688      27.770  51.160  75.760  1.00  0.00           H
ATOM   1614  HB2 SER A 688      27.940  51.220  77.500  1.00  0.00           H
ATOM   1615  OG  SER A 688      29.060  49.700  76.760  1.00  0.00           O
ATOM   1616  HG1 SER A 688      28.430  49.230  77.310  1.00  0.00           H
ATOM   1617  C   SER A 688      30.370  51.810  75.090  1.00  0.00           C
ATOM   1618  O   SER A 688      29.820  51.510  74.030  1.00  0.00           O
ATOM   1619  N   TYR A 689      31.720  51.900  75.150  1.00  0.00           N
ATOM   1620  HN  TYR A 689      32.200  51.840  76.020  1.00  0.00           H
ATOM   1621  CA  TYR A 689      32.500  52.030  73.930  1.00  0.00           C
ATOM   1622  HA  TYR A 689      32.380  52.900  73.310  1.00  0.00           H
ATOM   1623  CB  TYR A 689      34.010  52.220  74.370  1.00  0.00           C
ATOM   1624  HB1 TYR A 689      34.230  51.530  75.210  1.00  0.00           H
ATOM   1625  HB2 TYR A 689      34.190  53.210  74.840  1.00  0.00           H
ATOM   1626  CG  TYR A 689      35.100  52.110  73.300  1.00  0.00           C
ATOM   1627  CD1 TYR A 689      35.230  53.120  72.250  1.00  0.00           C
ATOM   1628  HD1 TYR A 689      34.410  53.830  72.200  1.00  0.00           H
ATOM   1629  CE1 TYR A 689      36.180  52.980  71.230  1.00  0.00           C
ATOM   1630  HE1 TYR A 689      36.100  53.660  70.390  1.00  0.00           H
ATOM   1631  CZ  TYR A 689      37.070  51.890  71.290  1.00  0.00           C
ATOM   1632  OH  TYR A 689      37.980  51.620  70.240  1.00  0.00           O
ATOM   1633  HH  TYR A 689      37.740  52.130  69.470  1.00  0.00           H
ATOM   1634  CD2 TYR A 689      35.980  51.060  73.260  1.00  0.00           C
ATOM   1635  HD2 TYR A 689      35.910  50.280  74.000  1.00  0.00           H
ATOM   1636  CE2 TYR A 689      37.080  51.070  72.370  1.00  0.00           C
ATOM   1637  HE2 TYR A 689      37.890  50.370  72.460  1.00  0.00           H
ATOM   1638  C   TYR A 689      32.370  50.950  72.890  1.00  0.00           C
ATOM   1639  O   TYR A 689      31.940  51.250  71.760  1.00  0.00           O
ATOM   1640  N   LEU A 690      32.560  49.680  73.230  1.00  0.00           N
ATOM   1641  HN  LEU A 690      32.760  49.360  74.150  1.00  0.00           H
ATOM   1642  CA  LEU A 690      32.470  48.590  72.230  1.00  0.00           C
ATOM   1643  HA  LEU A 690      33.080  48.850  71.380  1.00  0.00           H
ATOM   1644  CB  LEU A 690      33.020  47.250  72.770  1.00  0.00           C
ATOM   1645  HB1 LEU A 690      32.710  46.370  72.160  1.00  0.00           H
ATOM   1646  HB2 LEU A 690      32.550  47.110  73.770  1.00  0.00           H
ATOM   1647  CG  LEU A 690      34.560  47.350  72.970  1.00  0.00           C
ATOM   1648  HG  LEU A 690      34.820  48.140  73.710  1.00  0.00           H
ATOM   1649  CD1 LEU A 690      35.110  46.020  73.490  1.00  0.00           C
ATOM   1650 HD11 LEU A 690      36.200  46.040  73.700  1.00  0.00           H
ATOM   1651 HD12 LEU A 690      35.000  45.180  72.770  1.00  0.00           H
ATOM   1652 HD13 LEU A 690      34.600  45.730  74.430  1.00  0.00           H
ATOM   1653  CD2 LEU A 690      35.390  47.730  71.700  1.00  0.00           C
ATOM   1654 HD21 LEU A 690      36.450  47.480  71.940  1.00  0.00           H
ATOM   1655 HD22 LEU A 690      35.460  48.830  71.510  1.00  0.00           H
ATOM   1656 HD23 LEU A 690      35.210  47.140  70.780  1.00  0.00           H
ATOM   1657  C   LEU A 690      30.980  48.360  71.880  1.00  0.00           C
ATOM   1658  O   LEU A 690      30.620  48.040  70.780  1.00  0.00           O
ATOM   1659  N   SER A 691      30.060  48.660  72.800  1.00  0.00           N
ATOM   1660  HN  SER A 691      30.350  48.850  73.730  1.00  0.00           H
ATOM   1661  CA  SER A 691      28.630  48.620  72.460  1.00  0.00           C
ATOM   1662  HA  SER A 691      28.340  47.660  72.070  1.00  0.00           H
ATOM   1663  CB  SER A 691      27.720  48.610  73.740  1.00  0.00           C
ATOM   1664  HB1 SER A 691      27.910  49.600  74.210  1.00  0.00           H
ATOM   1665  HB2 SER A 691      27.950  47.840  74.500  1.00  0.00           H
ATOM   1666  OG  SER A 691      26.320  48.630  73.420  1.00  0.00           O
ATOM   1667  HG1 SER A 691      25.990  47.730  73.470  1.00  0.00           H
ATOM   1668  C   SER A 691      28.210  49.620  71.370  1.00  0.00           C
ATOM   1669  O   SER A 691      27.510  49.330  70.400  1.00  0.00           O
ATOM   1670  N   LEU A 692      28.610  50.900  71.600  1.00  0.00           N
ATOM   1671  HN  LEU A 692      28.990  51.090  72.510  1.00  0.00           H
ATOM   1672  CA  LEU A 692      28.450  51.960  70.630  1.00  0.00           C
ATOM   1673  HA  LEU A 692      27.400  51.950  70.370  1.00  0.00           H
ATOM   1674  CB  LEU A 692      28.760  53.380  71.270  1.00  0.00           C
ATOM   1675  HB1 LEU A 692      29.840  53.450  71.520  1.00  0.00           H
ATOM   1676  HB2 LEU A 692      28.210  53.340  72.230  1.00  0.00           H
ATOM   1677  CG  LEU A 692      28.310  54.640  70.470  1.00  0.00           C
ATOM   1678  HG  LEU A 692      27.580  54.310  69.710  1.00  0.00           H
ATOM   1679  CD1 LEU A 692      27.580  55.510  71.450  1.00  0.00           C
ATOM   1680 HD11 LEU A 692      28.130  55.580  72.410  1.00  0.00           H
ATOM   1681 HD12 LEU A 692      26.700  54.880  71.690  1.00  0.00           H
ATOM   1682 HD13 LEU A 692      27.240  56.510  71.110  1.00  0.00           H
ATOM   1683  CD2 LEU A 692      29.520  55.370  69.900  1.00  0.00           C
ATOM   1684 HD21 LEU A 692      30.180  55.710  70.730  1.00  0.00           H
ATOM   1685 HD22 LEU A 692      29.310  56.310  69.350  1.00  0.00           H
ATOM   1686 HD23 LEU A 692      30.180  54.810  69.200  1.00  0.00           H
ATOM   1687  C   LEU A 692      29.130  51.750  69.290  1.00  0.00           C
ATOM   1688  O   LEU A 692      28.580  52.000  68.240  1.00  0.00           O
ATOM   1689  N   ARG A 693      30.340  51.230  69.290  1.00  0.00           N
ATOM   1690  HN  ARG A 693      30.640  51.050  70.220  1.00  0.00           H
ATOM   1691  CA  ARG A 693      31.100  50.990  68.130  1.00  0.00           C
ATOM   1692  HA  ARG A 693      31.020  51.870  67.520  1.00  0.00           H
ATOM   1693  CB  ARG A 693      32.550  50.750  68.590  1.00  0.00           C
ATOM   1694  HB1 ARG A 693      32.630  50.000  69.410  1.00  0.00           H
ATOM   1695  HB2 ARG A 693      32.820  51.730  69.050  1.00  0.00           H
ATOM   1696  CG  ARG A 693      33.510  50.480  67.370  1.00  0.00           C
ATOM   1697  HG1 ARG A 693      33.350  51.370  66.730  1.00  0.00           H
ATOM   1698  HG2 ARG A 693      33.140  49.590  66.820  1.00  0.00           H
ATOM   1699  CD  ARG A 693      34.970  50.320  67.770  1.00  0.00           C
ATOM   1700  HD1 ARG A 693      35.290  51.110  68.490  1.00  0.00           H
ATOM   1701  HD2 ARG A 693      35.620  50.470  66.880  1.00  0.00           H
ATOM   1702  NE  ARG A 693      35.170  49.020  68.470  1.00  0.00           N
ATOM   1703  HE  ARG A 693      34.340  48.780  68.980  1.00  0.00           H
ATOM   1704  CZ  ARG A 693      35.990  48.120  67.990  1.00  0.00           C
ATOM   1705  NH1 ARG A 693      37.070  48.340  67.270  1.00  0.00           N
ATOM   1706 HH11 ARG A 693      37.440  49.260  67.170  1.00  0.00           H
ATOM   1707 HH12 ARG A 693      37.500  47.560  66.820  1.00  0.00           H
ATOM   1708  NH2 ARG A 693      35.690  46.830  68.150  1.00  0.00           N
ATOM   1709 HH21 ARG A 693      34.980  46.700  68.850  1.00  0.00           H
ATOM   1710 HH22 ARG A 693      36.430  46.200  67.930  1.00  0.00           H
ATOM   1711  C   ARG A 693      30.430  49.810  67.360  1.00  0.00           C
ATOM   1712  O   ARG A 693      30.450  49.740  66.180  1.00  0.00           O
ATOM   1713  N   THR A 694      29.780  48.890  68.010  1.00  0.00           N
ATOM   1714  HN  THR A 694      29.720  49.000  69.000  1.00  0.00           H
ATOM   1715  CA  THR A 694      29.130  47.820  67.350  1.00  0.00           C
ATOM   1716  HA  THR A 694      29.890  47.300  66.780  1.00  0.00           H
ATOM   1717  CB  THR A 694      28.660  46.700  68.330  1.00  0.00           C
ATOM   1718  HB  THR A 694      28.190  47.170  69.220  1.00  0.00           H
ATOM   1719  OG1 THR A 694      29.680  45.960  68.850  1.00  0.00           O
ATOM   1720  HG1 THR A 694      29.320  45.670  69.700  1.00  0.00           H
ATOM   1721  CG2 THR A 694      27.590  45.720  67.680  1.00  0.00           C
ATOM   1722 HG21 THR A 694      28.020  45.170  66.820  1.00  0.00           H
ATOM   1723 HG22 THR A 694      26.670  46.240  67.380  1.00  0.00           H
ATOM   1724 HG23 THR A 694      27.300  44.940  68.410  1.00  0.00           H
ATOM   1725  C   THR A 694      28.060  48.240  66.320  1.00  0.00           C
ATOM   1726  O   THR A 694      27.970  47.650  65.240  1.00  0.00           O
ATOM   1727  N   SER A 695      27.290  49.320  66.580  1.00  0.00           N
ATOM   1728  HN  SER A 695      27.530  49.610  67.500  1.00  0.00           H
ATOM   1729  CA  SER A 695      26.320  49.960  65.670  1.00  0.00           C
ATOM   1730  HA  SER A 695      25.690  49.280  65.120  1.00  0.00           H
ATOM   1731  CB  SER A 695      25.240  50.710  66.530  1.00  0.00           C
ATOM   1732  HB1 SER A 695      24.670  51.410  65.870  1.00  0.00           H
ATOM   1733  HB2 SER A 695      25.660  51.310  67.360  1.00  0.00           H
ATOM   1734  OG  SER A 695      24.360  49.690  67.010  1.00  0.00           O
ATOM   1735  HG1 SER A 695      24.570  49.450  67.920  1.00  0.00           H
ATOM   1736  C   SER A 695      26.960  50.770  64.640  1.00  0.00           C
ATOM   1737  O   SER A 695      26.470  50.740  63.490  1.00  0.00           O
ATOM   1738  N   ILE A 696      28.120  51.430  64.910  1.00  0.00           N
ATOM   1739  HN  ILE A 696      28.450  51.350  65.840  1.00  0.00           H
ATOM   1740  CA  ILE A 696      28.930  52.050  63.880  1.00  0.00           C
ATOM   1741  HA  ILE A 696      28.270  52.720  63.360  1.00  0.00           H
ATOM   1742  CB  ILE A 696      29.980  52.900  64.740  1.00  0.00           C
ATOM   1743  HB  ILE A 696      30.380  52.150  65.450  1.00  0.00           H
ATOM   1744  CG2 ILE A 696      31.010  53.520  63.830  1.00  0.00           C
ATOM   1745 HG21 ILE A 696      30.640  54.250  63.090  1.00  0.00           H
ATOM   1746 HG22 ILE A 696      31.550  52.780  63.190  1.00  0.00           H
ATOM   1747 HG23 ILE A 696      31.700  54.150  64.410  1.00  0.00           H
ATOM   1748  CG1 ILE A 696      29.240  54.010  65.560  1.00  0.00           C
ATOM   1749 HG11 ILE A 696      28.400  53.590  66.170  1.00  0.00           H
ATOM   1750 HG12 ILE A 696      28.730  54.700  64.860  1.00  0.00           H
ATOM   1751  CD  ILE A 696      30.110  54.840  66.500  1.00  0.00           C
ATOM   1752  HD1 ILE A 696      29.500  55.650  66.970  1.00  0.00           H
ATOM   1753  HD2 ILE A 696      30.960  55.260  65.920  1.00  0.00           H
ATOM   1754  HD3 ILE A 696      30.540  54.110  67.200  1.00  0.00           H
ATOM   1755  C   ILE A 696      29.500  51.140  62.900  1.00  0.00           C
ATOM   1756  O   ILE A 696      29.660  51.440  61.690  1.00  0.00           O
ATOM   1757  N   GLY A 697      29.810  49.970  63.370  1.00  0.00           N
ATOM   1758  HN  GLY A 697      29.850  49.800  64.350  1.00  0.00           H
ATOM   1759  CA  GLY A 697      30.290  48.820  62.700  1.00  0.00           C
ATOM   1760  HA1 GLY A 697      30.290  48.080  63.490  1.00  0.00           H
ATOM   1761  HA2 GLY A 697      31.230  48.980  62.200  1.00  0.00           H
ATOM   1762  C   GLY A 697      29.360  48.110  61.820  1.00  0.00           C
ATOM   1763  O   GLY A 697      29.570  47.840  60.670  1.00  0.00           O
ATOM   1764  N   LEU A 698      28.120  47.790  62.270  1.00  0.00           N
ATOM   1765  HN  LEU A 698      27.900  47.740  63.250  1.00  0.00           H
ATOM   1766  CA  LEU A 698      27.090  47.090  61.470  1.00  0.00           C
ATOM   1767  HA  LEU A 698      27.560  46.320  60.880  1.00  0.00           H
ATOM   1768  CB  LEU A 698      25.910  46.510  62.340  1.00  0.00           C
ATOM   1769  HB1 LEU A 698      25.020  46.280  61.720  1.00  0.00           H
ATOM   1770  HB2 LEU A 698      25.590  47.350  63.000  1.00  0.00           H
ATOM   1771  CG  LEU A 698      26.190  45.190  63.030  1.00  0.00           C
ATOM   1772  HG  LEU A 698      27.190  45.170  63.520  1.00  0.00           H
ATOM   1773  CD1 LEU A 698      25.160  44.870  64.140  1.00  0.00           C
ATOM   1774 HD11 LEU A 698      25.370  43.800  64.390  1.00  0.00           H
ATOM   1775 HD12 LEU A 698      24.120  44.830  63.760  1.00  0.00           H
ATOM   1776 HD13 LEU A 698      25.310  45.430  65.090  1.00  0.00           H
ATOM   1777  CD2 LEU A 698      26.230  44.010  61.960  1.00  0.00           C
ATOM   1778 HD21 LEU A 698      27.070  44.110  61.240  1.00  0.00           H
ATOM   1779 HD22 LEU A 698      25.260  43.820  61.470  1.00  0.00           H
ATOM   1780 HD23 LEU A 698      26.470  43.060  62.480  1.00  0.00           H
ATOM   1781  C   LEU A 698      26.620  47.990  60.380  1.00  0.00           C
ATOM   1782  O   LEU A 698      26.490  47.740  59.190  1.00  0.00           O
ATOM   1783  N   TRP A 699      26.370  49.240  60.710  1.00  0.00           N
ATOM   1784  HN  TRP A 699      26.510  49.540  61.650  1.00  0.00           H
ATOM   1785  CA  TRP A 699      26.010  50.330  59.760  1.00  0.00           C
ATOM   1786  HA  TRP A 699      25.110  50.070  59.230  1.00  0.00           H
ATOM   1787  CB  TRP A 699      25.540  51.650  60.510  1.00  0.00           C
ATOM   1788  HB1 TRP A 699      26.290  51.920  61.280  1.00  0.00           H
ATOM   1789  HB2 TRP A 699      24.740  51.150  61.090  1.00  0.00           H
ATOM   1790  CG  TRP A 699      24.940  52.720  59.720  1.00  0.00           C
ATOM   1791  CD1 TRP A 699      25.580  53.730  59.080  1.00  0.00           C
ATOM   1792  HD1 TRP A 699      26.650  53.890  59.010  1.00  0.00           H
ATOM   1793  NE1 TRP A 699      24.710  54.620  58.550  1.00  0.00           N
ATOM   1794  HE1 TRP A 699      24.770  55.590  58.590  1.00  0.00           H
ATOM   1795  CE2 TRP A 699      23.490  54.200  58.720  1.00  0.00           C
ATOM   1796  CD2 TRP A 699      23.520  53.050  59.530  1.00  0.00           C
ATOM   1797  CE3 TRP A 699      22.290  52.490  60.020  1.00  0.00           C
ATOM   1798  HE3 TRP A 699      22.400  51.620  60.650  1.00  0.00           H
ATOM   1799  CZ3 TRP A 699      21.030  53.060  59.600  1.00  0.00           C
ATOM   1800  HZ3 TRP A 699      20.130  52.640  60.020  1.00  0.00           H
ATOM   1801  CZ2 TRP A 699      22.260  54.630  58.310  1.00  0.00           C
ATOM   1802  HZ2 TRP A 699      22.270  55.520  57.690  1.00  0.00           H
ATOM   1803  CH2 TRP A 699      20.990  54.170  58.810  1.00  0.00           C
ATOM   1804  HH2 TRP A 699      20.070  54.630  58.470  1.00  0.00           H
ATOM   1805  C   TRP A 699      27.060  50.660  58.730  1.00  0.00           C
ATOM   1806  O   TRP A 699      26.790  50.910  57.520  1.00  0.00           O
ATOM   1807  N   THR A 700      28.320  50.680  59.090  1.00  0.00           N
ATOM   1808  HN  THR A 700      28.700  50.460  59.980  1.00  0.00           H
ATOM   1809  CA  THR A 700      29.460  50.760  58.170  1.00  0.00           C
ATOM   1810  HA  THR A 700      29.260  51.650  57.600  1.00  0.00           H
ATOM   1811  CB  THR A 700      30.810  51.030  58.700  1.00  0.00           C
ATOM   1812  HB  THR A 700      31.160  50.230  59.400  1.00  0.00           H
ATOM   1813  OG1 THR A 700      30.830  52.210  59.470  1.00  0.00           O
ATOM   1814  HG1 THR A 700      30.240  52.030  60.210  1.00  0.00           H
ATOM   1815  CG2 THR A 700      31.980  51.070  57.650  1.00  0.00           C
ATOM   1816 HG21 THR A 700      32.930  51.480  58.100  1.00  0.00           H
ATOM   1817 HG22 THR A 700      31.730  51.790  56.840  1.00  0.00           H
ATOM   1818 HG23 THR A 700      32.380  50.070  57.380  1.00  0.00           H
ATOM   1819  C   THR A 700      29.560  49.670  57.170  1.00  0.00           C
ATOM   1820  O   THR A 700      29.650  49.760  55.930  1.00  0.00           O
ATOM   1821  N   SER A 701      29.460  48.450  57.690  1.00  0.00           N
ATOM   1822  HN  SER A 701      29.300  48.320  58.670  1.00  0.00           H
ATOM   1823  CA  SER A 701      29.360  47.270  56.860  1.00  0.00           C
ATOM   1824  HA  SER A 701      30.260  47.190  56.260  1.00  0.00           H
ATOM   1825  CB  SER A 701      29.410  46.050  57.890  1.00  0.00           C
ATOM   1826  HB1 SER A 701      28.440  46.190  58.430  1.00  0.00           H
ATOM   1827  HB2 SER A 701      30.280  46.180  58.570  1.00  0.00           H
ATOM   1828  OG  SER A 701      29.470  44.800  57.280  1.00  0.00           O
ATOM   1829  HG1 SER A 701      30.380  44.590  57.080  1.00  0.00           H
ATOM   1830  C   SER A 701      28.100  47.200  55.920  1.00  0.00           C
ATOM   1831  O   SER A 701      28.190  46.660  54.770  1.00  0.00           O
ATOM   1832  N   PHE A 702      27.000  47.760  56.430  1.00  0.00           N
ATOM   1833  HN  PHE A 702      26.900  48.260  57.280  1.00  0.00           H
ATOM   1834  CA  PHE A 702      25.830  47.950  55.650  1.00  0.00           C
ATOM   1835  HA  PHE A 702      25.510  46.990  55.260  1.00  0.00           H
ATOM   1836  CB  PHE A 702      24.630  48.310  56.620  1.00  0.00           C
ATOM   1837  HB1 PHE A 702      24.930  49.220  57.190  1.00  0.00           H
ATOM   1838  HB2 PHE A 702      24.510  47.540  57.410  1.00  0.00           H
ATOM   1839  CG  PHE A 702      23.420  48.570  55.800  1.00  0.00           C
ATOM   1840  CD1 PHE A 702      22.910  49.910  55.840  1.00  0.00           C
ATOM   1841  HD1 PHE A 702      23.450  50.680  56.380  1.00  0.00           H
ATOM   1842  CE1 PHE A 702      21.760  50.270  55.170  1.00  0.00           C
ATOM   1843  HE1 PHE A 702      21.280  51.240  55.190  1.00  0.00           H
ATOM   1844  CZ  PHE A 702      21.040  49.310  54.410  1.00  0.00           C
ATOM   1845  HZ  PHE A 702      20.230  49.680  53.790  1.00  0.00           H
ATOM   1846  CD2 PHE A 702      22.660  47.590  55.110  1.00  0.00           C
ATOM   1847  HD2 PHE A 702      22.920  46.540  55.150  1.00  0.00           H
ATOM   1848  CE2 PHE A 702      21.470  47.980  54.420  1.00  0.00           C
ATOM   1849  HE2 PHE A 702      20.880  47.240  53.920  1.00  0.00           H
ATOM   1850  C   PHE A 702      26.000  48.950  54.430  1.00  0.00           C
ATOM   1851  O   PHE A 702      25.660  48.610  53.280  1.00  0.00           O
ATOM   1852  N   LEU A 703      26.620  50.160  54.630  1.00  0.00           N
ATOM   1853  HN  LEU A 703      26.770  50.510  55.550  1.00  0.00           H
ATOM   1854  CA  LEU A 703      26.890  51.080  53.520  1.00  0.00           C
ATOM   1855  HA  LEU A 703      26.010  51.200  52.910  1.00  0.00           H
ATOM   1856  CB  LEU A 703      27.280  52.430  54.160  1.00  0.00           C
ATOM   1857  HB1 LEU A 703      27.760  53.020  53.350  1.00  0.00           H
ATOM   1858  HB2 LEU A 703      28.080  52.220  54.900  1.00  0.00           H
ATOM   1859  CG  LEU A 703      26.150  53.310  54.670  1.00  0.00           C
ATOM   1860  HG  LEU A 703      26.020  52.980  55.720  1.00  0.00           H
ATOM   1861  CD1 LEU A 703      26.590  54.810  54.790  1.00  0.00           C
ATOM   1862 HD11 LEU A 703      25.950  55.230  55.590  1.00  0.00           H
ATOM   1863 HD12 LEU A 703      26.370  55.330  53.830  1.00  0.00           H
ATOM   1864 HD13 LEU A 703      27.680  54.820  54.990  1.00  0.00           H
ATOM   1865  CD2 LEU A 703      24.830  53.130  54.100  1.00  0.00           C
ATOM   1866 HD21 LEU A 703      24.000  53.700  54.560  1.00  0.00           H
ATOM   1867 HD22 LEU A 703      24.480  52.100  54.350  1.00  0.00           H
ATOM   1868 HD23 LEU A 703      24.840  53.360  53.010  1.00  0.00           H
ATOM   1869  C   LEU A 703      27.970  50.590  52.550  1.00  0.00           C
ATOM   1870  O   LEU A 703      27.800  50.730  51.310  1.00  0.00           O
ATOM   1871  N   CYS A 704      28.930  49.790  53.060  1.00  0.00           N
ATOM   1872  HN  CYS A 704      29.080  49.720  54.040  1.00  0.00           H
ATOM   1873  CA  CYS A 704      29.790  48.990  52.210  1.00  0.00           C
ATOM   1874  HA  CYS A 704      30.340  49.660  51.590  1.00  0.00           H
ATOM   1875  CB  CYS A 704      30.860  48.170  52.970  1.00  0.00           C
ATOM   1876  HB1 CYS A 704      31.470  47.530  52.300  1.00  0.00           H
ATOM   1877  HB2 CYS A 704      30.420  47.510  53.750  1.00  0.00           H
ATOM   1878  SG  CYS A 704      32.090  49.300  53.800  1.00  0.00           S
ATOM   1879  HG1 CYS A 704      31.880  49.010  55.080  1.00  0.00           H
ATOM   1880  C   CYS A 704      29.110  48.000  51.250  1.00  0.00           C
ATOM   1881  O   CYS A 704      29.470  47.760  50.100  1.00  0.00           O
ATOM   1882  N   ILE A 705      28.050  47.300  51.710  1.00  0.00           N
ATOM   1883  HN  ILE A 705      27.740  47.500  52.630  1.00  0.00           H
ATOM   1884  CA  ILE A 705      27.350  46.290  50.960  1.00  0.00           C
ATOM   1885  HA  ILE A 705      28.160  45.810  50.430  1.00  0.00           H
ATOM   1886  CB  ILE A 705      26.570  45.370  51.980  1.00  0.00           C
ATOM   1887  HB  ILE A 705      26.110  46.060  52.720  1.00  0.00           H
ATOM   1888  CG2 ILE A 705      25.360  44.570  51.410  1.00  0.00           C
ATOM   1889 HG21 ILE A 705      24.470  45.160  51.100  1.00  0.00           H
ATOM   1890 HG22 ILE A 705      25.080  43.860  52.210  1.00  0.00           H
ATOM   1891 HG23 ILE A 705      25.690  44.140  50.430  1.00  0.00           H
ATOM   1892  CG1 ILE A 705      27.670  44.410  52.680  1.00  0.00           C
ATOM   1893 HG11 ILE A 705      28.630  44.910  52.910  1.00  0.00           H
ATOM   1894 HG12 ILE A 705      27.900  43.580  51.970  1.00  0.00           H
ATOM   1895  CD  ILE A 705      27.240  43.660  53.920  1.00  0.00           C
ATOM   1896  HD1 ILE A 705      27.100  44.440  54.700  1.00  0.00           H
ATOM   1897  HD2 ILE A 705      28.150  43.080  54.180  1.00  0.00           H
ATOM   1898  HD3 ILE A 705      26.390  42.980  53.710  1.00  0.00           H
ATOM   1899  C   ILE A 705      26.510  47.000  49.920  1.00  0.00           C
ATOM   1900  O   ILE A 705      26.340  46.520  48.830  1.00  0.00           O
ATOM   1901  N   VAL A 706      26.000  48.210  50.200  1.00  0.00           N
ATOM   1902  HN  VAL A 706      26.100  48.590  51.110  1.00  0.00           H
ATOM   1903  CA  VAL A 706      25.270  49.000  49.230  1.00  0.00           C
ATOM   1904  HA  VAL A 706      24.570  48.350  48.730  1.00  0.00           H
ATOM   1905  CB  VAL A 706      24.280  50.020  49.900  1.00  0.00           C
ATOM   1906  HB  VAL A 706      24.830  50.590  50.680  1.00  0.00           H
ATOM   1907  CG1 VAL A 706      23.740  51.030  48.840  1.00  0.00           C
ATOM   1908 HG11 VAL A 706      22.920  51.650  49.260  1.00  0.00           H
ATOM   1909 HG12 VAL A 706      23.280  50.500  47.970  1.00  0.00           H
ATOM   1910 HG13 VAL A 706      24.570  51.710  48.540  1.00  0.00           H
ATOM   1911  CG2 VAL A 706      23.160  49.290  50.630  1.00  0.00           C
ATOM   1912 HG21 VAL A 706      23.550  48.730  51.500  1.00  0.00           H
ATOM   1913 HG22 VAL A 706      22.700  48.510  49.970  1.00  0.00           H
ATOM   1914 HG23 VAL A 706      22.430  50.030  51.010  1.00  0.00           H
ATOM   1915  C   VAL A 706      26.050  49.530  48.100  1.00  0.00           C
ATOM   1916  O   VAL A 706      25.570  49.570  46.940  1.00  0.00           O
ATOM   1917  N   LEU A 707      27.240  50.090  48.370  1.00  0.00           N
ATOM   1918  HN  LEU A 707      27.480  50.260  49.320  1.00  0.00           H
ATOM   1919  CA  LEU A 707      28.240  50.440  47.380  1.00  0.00           C
ATOM   1920  HA  LEU A 707      27.880  51.190  46.690  1.00  0.00           H
ATOM   1921  CB  LEU A 707      29.500  50.930  48.130  1.00  0.00           C
ATOM   1922  HB1 LEU A 707      30.480  50.720  47.630  1.00  0.00           H
ATOM   1923  HB2 LEU A 707      29.550  50.410  49.110  1.00  0.00           H
ATOM   1924  CG  LEU A 707      29.430  52.440  48.480  1.00  0.00           C
ATOM   1925  HG  LEU A 707      28.420  52.680  48.860  1.00  0.00           H
ATOM   1926  CD1 LEU A 707      30.450  52.680  49.650  1.00  0.00           C
ATOM   1927 HD11 LEU A 707      30.450  53.680  50.130  1.00  0.00           H
ATOM   1928 HD12 LEU A 707      31.470  52.490  49.250  1.00  0.00           H
ATOM   1929 HD13 LEU A 707      30.220  51.960  50.470  1.00  0.00           H
ATOM   1930  CD2 LEU A 707      29.630  53.320  47.250  1.00  0.00           C
ATOM   1931 HD21 LEU A 707      30.680  53.320  46.890  1.00  0.00           H
ATOM   1932 HD22 LEU A 707      29.540  54.420  47.420  1.00  0.00           H
ATOM   1933 HD23 LEU A 707      28.940  53.050  46.410  1.00  0.00           H
ATOM   1934  C   LEU A 707      28.770  49.330  46.420  1.00  0.00           C
ATOM   1935  O   LEU A 707      29.020  49.600  45.260  1.00  0.00           O
ATOM   1936  N   VAL A 708      28.990  48.060  46.870  1.00  0.00           N
ATOM   1937  HN  VAL A 708      29.120  47.860  47.840  1.00  0.00           H
ATOM   1938  CA  VAL A 708      29.150  46.910  46.070  1.00  0.00           C
ATOM   1939  HA  VAL A 708      30.010  47.050  45.440  1.00  0.00           H
ATOM   1940  CB  VAL A 708      29.560  45.600  46.800  1.00  0.00           C
ATOM   1941  HB  VAL A 708      28.790  45.520  47.600  1.00  0.00           H
ATOM   1942  CG1 VAL A 708      29.510  44.330  45.900  1.00  0.00           C
ATOM   1943 HG11 VAL A 708      29.720  43.410  46.490  1.00  0.00           H
ATOM   1944 HG12 VAL A 708      30.230  44.350  45.050  1.00  0.00           H
ATOM   1945 HG13 VAL A 708      28.520  44.220  45.420  1.00  0.00           H
ATOM   1946  CG2 VAL A 708      30.930  45.770  47.530  1.00  0.00           C
ATOM   1947 HG21 VAL A 708      31.630  45.920  46.690  1.00  0.00           H
ATOM   1948 HG22 VAL A 708      31.060  44.800  48.050  1.00  0.00           H
ATOM   1949 HG23 VAL A 708      30.980  46.650  48.210  1.00  0.00           H
ATOM   1950  C   VAL A 708      27.910  46.720  45.110  1.00  0.00           C
ATOM   1951  O   VAL A 708      27.980  46.670  43.900  1.00  0.00           O
ATOM   1952  N   ALA A 709      26.690  46.720  45.690  1.00  0.00           N
ATOM   1953  HN  ALA A 709      26.470  46.780  46.670  1.00  0.00           H
ATOM   1954  CA  ALA A 709      25.460  46.430  45.020  1.00  0.00           C
ATOM   1955  HA  ALA A 709      25.450  45.430  44.600  1.00  0.00           H
ATOM   1956  CB  ALA A 709      24.160  46.520  45.920  1.00  0.00           C
ATOM   1957  HB1 ALA A 709      24.320  46.070  46.930  1.00  0.00           H
ATOM   1958  HB2 ALA A 709      23.350  46.060  45.320  1.00  0.00           H
ATOM   1959  HB3 ALA A 709      23.990  47.600  46.110  1.00  0.00           H
ATOM   1960  C   ALA A 709      25.260  47.350  43.830  1.00  0.00           C
ATOM   1961  O   ALA A 709      25.040  46.990  42.650  1.00  0.00           O
ATOM   1962  N   THR A 710      25.440  48.650  44.140  1.00  0.00           N
ATOM   1963  HN  THR A 710      25.720  49.000  45.030  1.00  0.00           H
ATOM   1964  CA  THR A 710      25.250  49.710  43.100  1.00  0.00           C
ATOM   1965  HA  THR A 710      24.310  49.560  42.570  1.00  0.00           H
ATOM   1966  CB  THR A 710      25.050  51.020  43.790  1.00  0.00           C
ATOM   1967  HB  THR A 710      26.020  51.310  44.230  1.00  0.00           H
ATOM   1968  OG1 THR A 710      24.130  50.990  44.900  1.00  0.00           O
ATOM   1969  HG1 THR A 710      24.560  50.460  45.570  1.00  0.00           H
ATOM   1970  CG2 THR A 710      24.640  52.120  42.840  1.00  0.00           C
ATOM   1971 HG21 THR A 710      24.480  53.100  43.340  1.00  0.00           H
ATOM   1972 HG22 THR A 710      23.680  51.870  42.330  1.00  0.00           H
ATOM   1973 HG23 THR A 710      25.330  52.420  42.030  1.00  0.00           H
ATOM   1974  C   THR A 710      26.350  49.920  42.160  1.00  0.00           C
ATOM   1975  O   THR A 710      26.120  50.400  41.090  1.00  0.00           O
ATOM   1976  N   ASP A 711      27.600  49.470  42.540  1.00  0.00           N
ATOM   1977  HN  ASP A 711      27.820  48.960  43.370  1.00  0.00           H
ATOM   1978  CA  ASP A 711      28.780  49.740  41.660  1.00  0.00           C
ATOM   1979  HA  ASP A 711      29.580  49.220  42.180  1.00  0.00           H
ATOM   1980  CB  ASP A 711      28.780  48.980  40.290  1.00  0.00           C
ATOM   1981  HB1 ASP A 711      27.860  49.350  39.770  1.00  0.00           H
ATOM   1982  HB2 ASP A 711      28.790  47.870  40.360  1.00  0.00           H
ATOM   1983  CG  ASP A 711      29.940  49.350  39.310  1.00  0.00           C
ATOM   1984  OD1 ASP A 711      30.980  49.920  39.710  1.00  0.00           O
ATOM   1985  OD2 ASP A 711      29.850  49.010  38.110  1.00  0.00           O
ATOM   1986  C   ASP A 711      29.320  51.180  41.700  1.00  0.00           C
ATOM   1987  O   ASP A 711      28.570  52.150  41.520  1.00  0.00           O
ATOM   1988  N   ALA A 712      30.570  51.300  42.170  1.00  0.00           N
ATOM   1989  HN  ALA A 712      31.080  50.560  42.580  1.00  0.00           H
ATOM   1990  CA  ALA A 712      31.100  52.610  42.500  1.00  0.00           C
ATOM   1991  HA  ALA A 712      30.520  53.470  42.230  1.00  0.00           H
ATOM   1992  CB  ALA A 712      31.300  52.790  44.010  1.00  0.00           C
ATOM   1993  HB1 ALA A 712      30.280  52.690  44.440  1.00  0.00           H
ATOM   1994  HB2 ALA A 712      31.560  53.830  44.320  1.00  0.00           H
ATOM   1995  HB3 ALA A 712      32.000  52.180  44.610  1.00  0.00           H
ATOM   1996  C   ALA A 712      32.470  52.840  41.850  1.00  0.00           C
ATOM   1997  O   ALA A 712      33.150  53.820  42.000  1.00  0.00           O
ATOM   1998  N   SER A 713      32.820  51.890  40.900  1.00  0.00           N
ATOM   1999  HN  SER A 713      32.180  51.200  40.590  1.00  0.00           H
ATOM   2000  CA  SER A 713      34.120  51.710  40.180  1.00  0.00           C
ATOM   2001  HA  SER A 713      34.830  52.000  40.950  1.00  0.00           H
ATOM   2002  CB  SER A 713      34.210  50.390  39.400  1.00  0.00           C
ATOM   2003  HB1 SER A 713      33.970  49.560  40.100  1.00  0.00           H
ATOM   2004  HB2 SER A 713      35.240  50.200  39.030  1.00  0.00           H
ATOM   2005  OG  SER A 713      33.210  50.380  38.360  1.00  0.00           O
ATOM   2006  HG1 SER A 713      32.370  50.200  38.770  1.00  0.00           H
ATOM   2007  C   SER A 713      34.420  52.840  39.230  1.00  0.00           C
ATOM   2008  O   SER A 713      35.560  53.120  38.890  1.00  0.00           O
ATOM   2009  N   SER A 714      33.460  53.550  38.710  1.00  0.00           N
ATOM   2010  HN  SER A 714      32.540  53.200  38.850  1.00  0.00           H
ATOM   2011  CA  SER A 714      33.730  54.650  37.830  1.00  0.00           C
ATOM   2012  HA  SER A 714      34.470  54.430  37.060  1.00  0.00           H
ATOM   2013  CB  SER A 714      32.430  55.000  37.000  1.00  0.00           C
ATOM   2014  HB1 SER A 714      32.200  54.180  36.280  1.00  0.00           H
ATOM   2015  HB2 SER A 714      32.600  55.910  36.410  1.00  0.00           H
ATOM   2016  OG  SER A 714      31.360  55.180  37.950  1.00  0.00           O
ATOM   2017  HG1 SER A 714      30.960  54.350  38.240  1.00  0.00           H
ATOM   2018  C   SER A 714      34.380  55.890  38.610  1.00  0.00           C
ATOM   2019  O   SER A 714      35.400  56.450  38.200  1.00  0.00           O
ATOM   2020  N   LEU A 715      33.860  56.120  39.840  1.00  0.00           N
ATOM   2021  HN  LEU A 715      33.080  55.590  40.190  1.00  0.00           H
ATOM   2022  CA  LEU A 715      34.140  57.250  40.640  1.00  0.00           C
ATOM   2023  HA  LEU A 715      34.150  58.120  39.980  1.00  0.00           H
ATOM   2024  CB  LEU A 715      32.980  57.370  41.670  1.00  0.00           C
ATOM   2025  HB1 LEU A 715      33.310  58.040  42.470  1.00  0.00           H
ATOM   2026  HB2 LEU A 715      32.910  56.380  42.180  1.00  0.00           H
ATOM   2027  CG  LEU A 715      31.610  57.900  41.240  1.00  0.00           C
ATOM   2028  HG  LEU A 715      31.200  57.200  40.480  1.00  0.00           H
ATOM   2029  CD1 LEU A 715      30.820  57.900  42.630  1.00  0.00           C
ATOM   2030 HD11 LEU A 715      29.740  58.150  42.560  1.00  0.00           H
ATOM   2031 HD12 LEU A 715      31.250  58.680  43.280  1.00  0.00           H
ATOM   2032 HD13 LEU A 715      30.910  56.950  43.200  1.00  0.00           H
ATOM   2033  CD2 LEU A 715      31.780  59.310  40.650  1.00  0.00           C
ATOM   2034 HD21 LEU A 715      32.330  60.000  41.320  1.00  0.00           H
ATOM   2035 HD22 LEU A 715      30.750  59.730  40.590  1.00  0.00           H
ATOM   2036 HD23 LEU A 715      32.210  59.340  39.630  1.00  0.00           H
ATOM   2037  C   LEU A 715      35.510  57.320  41.310  1.00  0.00           C
ATOM   2038  O   LEU A 715      36.190  58.360  41.470  1.00  0.00           O
ATOM   2039  N   VAL A 716      35.990  56.150  41.630  1.00  0.00           N
ATOM   2040  HN  VAL A 716      35.500  55.310  41.440  1.00  0.00           H
ATOM   2041  CA  VAL A 716      37.310  55.990  42.230  1.00  0.00           C
ATOM   2042  HA  VAL A 716      37.460  56.780  42.950  1.00  0.00           H
ATOM   2043  CB  VAL A 716      37.460  54.850  43.130  1.00  0.00           C
ATOM   2044  HB  VAL A 716      38.400  55.070  43.670  1.00  0.00           H
ATOM   2045  CG1 VAL A 716      36.300  54.830  44.100  1.00  0.00           C
ATOM   2046 HG11 VAL A 716      36.120  55.790  44.630  1.00  0.00           H
ATOM   2047 HG12 VAL A 716      36.500  54.110  44.930  1.00  0.00           H
ATOM   2048 HG13 VAL A 716      35.370  54.540  43.570  1.00  0.00           H
ATOM   2049  CG2 VAL A 716      37.600  53.500  42.350  1.00  0.00           C
ATOM   2050 HG21 VAL A 716      36.690  53.430  41.720  1.00  0.00           H
ATOM   2051 HG22 VAL A 716      37.760  52.660  43.050  1.00  0.00           H
ATOM   2052 HG23 VAL A 716      38.490  53.640  41.700  1.00  0.00           H
ATOM   2053  C   VAL A 716      38.450  56.190  41.240  1.00  0.00           C
ATOM   2054  O   VAL A 716      39.630  56.340  41.570  1.00  0.00           O
ATOM   2055  N   CYS A 717      38.140  56.090  39.980  1.00  0.00           N
ATOM   2056  HN  CYS A 717      37.250  55.770  39.640  1.00  0.00           H
ATOM   2057  CA  CYS A 717      39.080  56.210  38.950  1.00  0.00           C
ATOM   2058  HA  CYS A 717      40.110  56.050  39.250  1.00  0.00           H
ATOM   2059  CB  CYS A 717      38.700  55.070  37.950  1.00  0.00           C
ATOM   2060  HB1 CYS A 717      39.250  55.190  36.990  1.00  0.00           H
ATOM   2061  HB2 CYS A 717      37.610  55.130  37.750  1.00  0.00           H
ATOM   2062  SG  CYS A 717      39.110  53.460  38.680  1.00  0.00           S
ATOM   2063  HG1 CYS A 717      39.480  52.850  37.560  1.00  0.00           H
ATOM   2064  C   CYS A 717      39.090  57.560  38.320  1.00  0.00           C
ATOM   2065  O   CYS A 717      39.940  57.880  37.460  1.00  0.00           O
ATOM   2066  N   TYR A 718      38.180  58.460  38.760  1.00  0.00           N
ATOM   2067  HN  TYR A 718      37.540  58.190  39.460  1.00  0.00           H
ATOM   2068  CA  TYR A 718      38.200  59.930  38.490  1.00  0.00           C
ATOM   2069  HA  TYR A 718      38.570  60.080  37.500  1.00  0.00           H
ATOM   2070  CB  TYR A 718      36.760  60.540  38.780  1.00  0.00           C
ATOM   2071  HB1 TYR A 718      36.840  61.630  38.590  1.00  0.00           H
ATOM   2072  HB2 TYR A 718      36.490  60.400  39.850  1.00  0.00           H
ATOM   2073  CG  TYR A 718      35.660  60.200  37.740  1.00  0.00           C
ATOM   2074  CD1 TYR A 718      35.900  59.950  36.370  1.00  0.00           C
ATOM   2075  HD1 TYR A 718      36.940  59.830  36.100  1.00  0.00           H
ATOM   2076  CE1 TYR A 718      34.870  59.530  35.520  1.00  0.00           C
ATOM   2077  HE1 TYR A 718      35.250  59.220  34.560  1.00  0.00           H
ATOM   2078  CZ  TYR A 718      33.590  59.640  35.940  1.00  0.00           C
ATOM   2079  OH  TYR A 718      32.580  59.160  35.100  1.00  0.00           O
ATOM   2080  HH  TYR A 718      31.710  59.310  35.490  1.00  0.00           H
ATOM   2081  CD2 TYR A 718      34.320  60.360  38.170  1.00  0.00           C
ATOM   2082  HD2 TYR A 718      34.100  60.760  39.140  1.00  0.00           H
ATOM   2083  CE2 TYR A 718      33.280  60.070  37.220  1.00  0.00           C
ATOM   2084  HE2 TYR A 718      32.240  60.140  37.480  1.00  0.00           H
ATOM   2085  C   TYR A 718      39.300  60.690  39.320  1.00  0.00           C
ATOM   2086  O   TYR A 718      39.890  61.670  38.800  1.00  0.00           O
ATOM   2087  N   ILE A 719      39.610  60.150  40.490  1.00  0.00           N
ATOM   2088  HN  ILE A 719      39.090  59.380  40.840  1.00  0.00           H
ATOM   2089  CA  ILE A 719      40.600  60.650  41.450  1.00  0.00           C
ATOM   2090  HA  ILE A 719      40.250  61.650  41.640  1.00  0.00           H
ATOM   2091  CB  ILE A 719      40.590  59.870  42.700  1.00  0.00           C
ATOM   2092  HB  ILE A 719      40.980  58.840  42.560  1.00  0.00           H
ATOM   2093  CG2 ILE A 719      41.400  60.550  43.830  1.00  0.00           C
ATOM   2094 HG21 ILE A 719      40.720  61.320  44.260  1.00  0.00           H
ATOM   2095 HG22 ILE A 719      42.400  60.880  43.510  1.00  0.00           H
ATOM   2096 HG23 ILE A 719      41.520  59.780  44.610  1.00  0.00           H
ATOM   2097  CG1 ILE A 719      39.120  59.650  43.340  1.00  0.00           C
ATOM   2098 HG11 ILE A 719      38.390  59.210  42.630  1.00  0.00           H
ATOM   2099 HG12 ILE A 719      38.660  60.660  43.410  1.00  0.00           H
ATOM   2100  CD  ILE A 719      39.030  58.730  44.500  1.00  0.00           C
ATOM   2101  HD1 ILE A 719      39.370  59.170  45.460  1.00  0.00           H
ATOM   2102  HD2 ILE A 719      39.410  57.720  44.230  1.00  0.00           H
ATOM   2103  HD3 ILE A 719      37.940  58.530  44.670  1.00  0.00           H
ATOM   2104  C   ILE A 719      42.040  60.910  40.890  1.00  0.00           C
ATOM   2105  O   ILE A 719      42.590  62.010  41.100  1.00  0.00           O
ATOM   2106  N   THR A 720      42.640  59.940  40.160  1.00  0.00           N
ATOM   2107  HN  THR A 720      42.240  59.020  40.090  1.00  0.00           H
ATOM   2108  CA  THR A 720      43.870  60.160  39.390  1.00  0.00           C
ATOM   2109  HA  THR A 720      44.110  59.140  39.190  1.00  0.00           H
ATOM   2110  CB  THR A 720      43.640  60.760  38.030  1.00  0.00           C
ATOM   2111  HB  THR A 720      44.600  60.930  37.490  1.00  0.00           H
ATOM   2112  OG1 THR A 720      42.850  61.970  38.150  1.00  0.00           O
ATOM   2113  HG1 THR A 720      42.790  62.110  39.100  1.00  0.00           H
ATOM   2114  CG2 THR A 720      42.810  59.890  37.150  1.00  0.00           C
ATOM   2115 HG21 THR A 720      41.880  59.520  37.640  1.00  0.00           H
ATOM   2116 HG22 THR A 720      43.460  59.020  36.890  1.00  0.00           H
ATOM   2117 HG23 THR A 720      42.400  60.260  36.190  1.00  0.00           H
ATOM   2118  C   THR A 720      45.210  60.640  39.950  1.00  0.00           C
ATOM   2119  O   THR A 720      45.250  61.070  41.160  1.00  0.00           O
ATOM   2120  N   ARG A 721      46.360  60.550  39.170  1.00  0.00           N
ATOM   2121  HN  ARG A 721      46.200  60.120  38.290  1.00  0.00           H
ATOM   2122  CA  ARG A 721      47.680  60.660  39.620  1.00  0.00           C
ATOM   2123  HA  ARG A 721      47.790  59.780  40.230  1.00  0.00           H
ATOM   2124  CB  ARG A 721      48.590  60.570  38.390  1.00  0.00           C
ATOM   2125  HB1 ARG A 721      48.510  61.450  37.730  1.00  0.00           H
ATOM   2126  HB2 ARG A 721      48.320  59.670  37.800  1.00  0.00           H
ATOM   2127  CG  ARG A 721      50.110  60.420  38.800  1.00  0.00           C
ATOM   2128  HG1 ARG A 721      49.940  60.070  39.840  1.00  0.00           H
ATOM   2129  HG2 ARG A 721      50.590  61.420  38.870  1.00  0.00           H
ATOM   2130  CD  ARG A 721      50.800  59.380  37.920  1.00  0.00           C
ATOM   2131  HD1 ARG A 721      50.780  59.590  36.830  1.00  0.00           H
ATOM   2132  HD2 ARG A 721      50.240  58.440  38.180  1.00  0.00           H
ATOM   2133  NE  ARG A 721      52.220  59.330  38.430  1.00  0.00           N
ATOM   2134  HE  ARG A 721      52.410  60.120  39.020  1.00  0.00           H
ATOM   2135  CZ  ARG A 721      52.920  58.220  38.640  1.00  0.00           C
ATOM   2136  NH1 ARG A 721      52.590  57.070  38.130  1.00  0.00           N
ATOM   2137 HH11 ARG A 721      51.850  57.170  37.460  1.00  0.00           H
ATOM   2138 HH12 ARG A 721      53.200  56.300  38.020  1.00  0.00           H
ATOM   2139  NH2 ARG A 721      54.110  58.360  39.240  1.00  0.00           N
ATOM   2140 HH21 ARG A 721      54.430  59.100  39.810  1.00  0.00           H
ATOM   2141 HH22 ARG A 721      54.620  57.490  39.280  1.00  0.00           H
ATOM   2142  C   ARG A 721      48.080  61.900  40.500  1.00  0.00           C
ATOM   2143  O   ARG A 721      48.770  61.740  41.540  1.00  0.00           O
ATOM   2144  N   PHE A 722      47.620  63.120  40.130  1.00  0.00           N
ATOM   2145  HN  PHE A 722      47.070  63.160  39.300  1.00  0.00           H
ATOM   2146  CA  PHE A 722      47.810  64.300  40.950  1.00  0.00           C
ATOM   2147  HA  PHE A 722      48.880  64.490  40.930  1.00  0.00           H
ATOM   2148  CB  PHE A 722      47.090  65.590  40.390  1.00  0.00           C
ATOM   2149  HB1 PHE A 722      46.020  65.350  40.230  1.00  0.00           H
ATOM   2150  HB2 PHE A 722      47.450  65.920  39.390  1.00  0.00           H
ATOM   2151  CG  PHE A 722      47.150  66.810  41.320  1.00  0.00           C
ATOM   2152  CD1 PHE A 722      48.290  67.600  41.280  1.00  0.00           C
ATOM   2153  HD1 PHE A 722      49.130  67.360  40.650  1.00  0.00           H
ATOM   2154  CE1 PHE A 722      48.310  68.780  42.090  1.00  0.00           C
ATOM   2155  HE1 PHE A 722      49.230  69.340  42.100  1.00  0.00           H
ATOM   2156  CZ  PHE A 722      47.250  69.120  42.870  1.00  0.00           C
ATOM   2157  HZ  PHE A 722      47.230  70.070  43.380  1.00  0.00           H
ATOM   2158  CD2 PHE A 722      46.020  67.240  42.070  1.00  0.00           C
ATOM   2159  HD2 PHE A 722      45.140  66.620  42.070  1.00  0.00           H
ATOM   2160  CE2 PHE A 722      46.130  68.320  42.900  1.00  0.00           C
ATOM   2161  HE2 PHE A 722      45.280  68.480  43.560  1.00  0.00           H
ATOM   2162  C   PHE A 722      47.580  64.090  42.460  1.00  0.00           C
ATOM   2163  O   PHE A 722      48.450  64.300  43.280  1.00  0.00           O
ATOM   2164  N   THR A 723      46.400  63.550  42.840  1.00  0.00           N
ATOM   2165  HN  THR A 723      45.730  63.420  42.120  1.00  0.00           H
ATOM   2166  CA  THR A 723      45.890  63.120  44.160  1.00  0.00           C
ATOM   2167  HA  THR A 723      46.060  63.880  44.910  1.00  0.00           H
ATOM   2168  CB  THR A 723      44.400  62.810  44.090  1.00  0.00           C
ATOM   2169  HB  THR A 723      44.190  62.130  43.230  1.00  0.00           H
ATOM   2170  OG1 THR A 723      43.710  64.040  43.830  1.00  0.00           O
ATOM   2171  HG1 THR A 723      43.730  64.160  42.880  1.00  0.00           H
ATOM   2172  CG2 THR A 723      43.910  62.450  45.510  1.00  0.00           C
ATOM   2173 HG21 THR A 723      42.810  62.510  45.620  1.00  0.00           H
ATOM   2174 HG22 THR A 723      44.250  63.200  46.240  1.00  0.00           H
ATOM   2175 HG23 THR A 723      44.270  61.440  45.830  1.00  0.00           H
ATOM   2176  C   THR A 723      46.560  61.790  44.710  1.00  0.00           C
ATOM   2177  O   THR A 723      47.050  61.840  45.850  1.00  0.00           O
ATOM   2178  N   GLU A 724      46.630  60.730  43.910  1.00  0.00           N
ATOM   2179  HN  GLU A 724      46.060  60.760  43.100  1.00  0.00           H
ATOM   2180  CA  GLU A 724      47.300  59.490  44.200  1.00  0.00           C
ATOM   2181  HA  GLU A 724      46.850  59.090  45.100  1.00  0.00           H
ATOM   2182  CB  GLU A 724      47.260  58.560  42.980  1.00  0.00           C
ATOM   2183  HB1 GLU A 724      48.010  57.740  43.110  1.00  0.00           H
ATOM   2184  HB2 GLU A 724      47.670  59.100  42.100  1.00  0.00           H
ATOM   2185  CG  GLU A 724      45.900  57.910  42.500  1.00  0.00           C
ATOM   2186  HG1 GLU A 724      45.220  58.780  42.540  1.00  0.00           H
ATOM   2187  HG2 GLU A 724      45.680  57.150  43.280  1.00  0.00           H
ATOM   2188  CD  GLU A 724      46.030  57.240  41.160  1.00  0.00           C
ATOM   2189  OE1 GLU A 724      44.980  57.150  40.440  1.00  0.00           O
ATOM   2190  OE2 GLU A 724      47.160  56.880  40.750  1.00  0.00           O
ATOM   2191  C   GLU A 724      48.760  59.660  44.550  1.00  0.00           C
ATOM   2192  O   GLU A 724      49.310  59.160  45.560  1.00  0.00           O
ATOM   2193  N   GLU A 725      49.590  60.390  43.790  1.00  0.00           N
ATOM   2194  HN  GLU A 725      49.190  60.830  42.990  1.00  0.00           H
ATOM   2195  CA  GLU A 725      50.980  60.680  44.260  1.00  0.00           C
ATOM   2196  HA  GLU A 725      51.460  59.790  44.630  1.00  0.00           H
ATOM   2197  CB  GLU A 725      51.890  61.170  43.150  1.00  0.00           C
ATOM   2198  HB1 GLU A 725      52.820  61.540  43.610  1.00  0.00           H
ATOM   2199  HB2 GLU A 725      51.480  62.000  42.550  1.00  0.00           H
ATOM   2200  CG  GLU A 725      52.280  60.000  42.240  1.00  0.00           C
ATOM   2201  HG1 GLU A 725      51.350  59.650  41.740  1.00  0.00           H
ATOM   2202  HG2 GLU A 725      52.820  59.130  42.680  1.00  0.00           H
ATOM   2203  CD  GLU A 725      53.190  60.560  41.210  1.00  0.00           C
ATOM   2204  OE1 GLU A 725      54.410  60.330  41.330  1.00  0.00           O
ATOM   2205  OE2 GLU A 725      52.740  61.330  40.290  1.00  0.00           O
ATOM   2206  C   GLU A 725      51.110  61.630  45.440  1.00  0.00           C
ATOM   2207  O   GLU A 725      52.010  61.510  46.300  1.00  0.00           O
ATOM   2208  N   ALA A 726      50.200  62.630  45.610  1.00  0.00           N
ATOM   2209  HN  ALA A 726      49.500  62.860  44.920  1.00  0.00           H
ATOM   2210  CA  ALA A 726      50.140  63.410  46.830  1.00  0.00           C
ATOM   2211  HA  ALA A 726      51.150  63.760  46.950  1.00  0.00           H
ATOM   2212  CB  ALA A 726      49.260  64.640  46.690  1.00  0.00           C
ATOM   2213  HB1 ALA A 726      48.190  64.380  46.600  1.00  0.00           H
ATOM   2214  HB2 ALA A 726      49.640  65.210  45.820  1.00  0.00           H
ATOM   2215  HB3 ALA A 726      49.370  65.250  47.620  1.00  0.00           H
ATOM   2216  C   ALA A 726      49.930  62.630  48.110  1.00  0.00           C
ATOM   2217  O   ALA A 726      50.800  62.700  48.990  1.00  0.00           O
ATOM   2218  N   PHE A 727      48.930  61.650  48.170  1.00  0.00           N
ATOM   2219  HN  PHE A 727      48.330  61.510  47.390  1.00  0.00           H
ATOM   2220  CA  PHE A 727      48.820  60.720  49.240  1.00  0.00           C
ATOM   2221  HA  PHE A 727      48.950  61.260  50.170  1.00  0.00           H
ATOM   2222  CB  PHE A 727      47.410  60.060  49.380  1.00  0.00           C
ATOM   2223  HB1 PHE A 727      47.500  59.210  50.080  1.00  0.00           H
ATOM   2224  HB2 PHE A 727      47.010  59.610  48.440  1.00  0.00           H
ATOM   2225  CG  PHE A 727      46.410  61.130  49.890  1.00  0.00           C
ATOM   2226  CD1 PHE A 727      46.320  61.400  51.300  1.00  0.00           C
ATOM   2227  HD1 PHE A 727      46.930  60.800  51.950  1.00  0.00           H
ATOM   2228  CE1 PHE A 727      45.470  62.370  51.790  1.00  0.00           C
ATOM   2229  HE1 PHE A 727      45.450  62.630  52.840  1.00  0.00           H
ATOM   2230  CZ  PHE A 727      44.660  63.070  50.930  1.00  0.00           C
ATOM   2231  HZ  PHE A 727      43.950  63.800  51.280  1.00  0.00           H
ATOM   2232  CD2 PHE A 727      45.600  61.770  49.020  1.00  0.00           C
ATOM   2233  HD2 PHE A 727      45.570  61.650  47.940  1.00  0.00           H
ATOM   2234  CE2 PHE A 727      44.760  62.850  49.540  1.00  0.00           C
ATOM   2235  HE2 PHE A 727      44.220  63.480  48.850  1.00  0.00           H
ATOM   2236  C   PHE A 727      50.090  59.760  49.290  1.00  0.00           C
ATOM   2237  O   PHE A 727      50.690  59.610  50.380  1.00  0.00           O
ATOM   2238  N   ALA A 728      50.470  59.120  48.170  1.00  0.00           N
ATOM   2239  HN  ALA A 728      49.990  59.180  47.300  1.00  0.00           H
ATOM   2240  CA  ALA A 728      51.560  58.160  48.210  1.00  0.00           C
ATOM   2241  HA  ALA A 728      51.260  57.330  48.830  1.00  0.00           H
ATOM   2242  CB  ALA A 728      51.780  57.590  46.840  1.00  0.00           C
ATOM   2243  HB1 ALA A 728      52.120  58.450  46.220  1.00  0.00           H
ATOM   2244  HB2 ALA A 728      50.840  57.220  46.380  1.00  0.00           H
ATOM   2245  HB3 ALA A 728      52.570  56.810  46.950  1.00  0.00           H
ATOM   2246  C   ALA A 728      52.890  58.700  48.650  1.00  0.00           C
ATOM   2247  O   ALA A 728      53.600  58.020  49.410  1.00  0.00           O
ATOM   2248  N   ALA A 729      53.240  59.970  48.250  1.00  0.00           N
ATOM   2249  HN  ALA A 729      52.720  60.490  47.580  1.00  0.00           H
ATOM   2250  CA  ALA A 729      54.460  60.620  48.710  1.00  0.00           C
ATOM   2251  HA  ALA A 729      55.160  59.810  48.570  1.00  0.00           H
ATOM   2252  CB  ALA A 729      54.730  61.830  47.850  1.00  0.00           C
ATOM   2253  HB1 ALA A 729      55.610  62.400  48.200  1.00  0.00           H
ATOM   2254  HB2 ALA A 729      53.860  62.520  47.890  1.00  0.00           H
ATOM   2255  HB3 ALA A 729      54.890  61.460  46.810  1.00  0.00           H
ATOM   2256  C   ALA A 729      54.450  60.900  50.250  1.00  0.00           C
ATOM   2257  O   ALA A 729      55.420  60.650  50.950  1.00  0.00           O
ATOM   2258  N   LEU A 730      53.310  61.420  50.620  1.00  0.00           N
ATOM   2259  HN  LEU A 730      52.430  61.490  50.160  1.00  0.00           H
ATOM   2260  CA  LEU A 730      53.150  61.900  51.970  1.00  0.00           C
ATOM   2261  HA  LEU A 730      54.080  62.420  52.160  1.00  0.00           H
ATOM   2262  CB  LEU A 730      51.850  62.730  51.860  1.00  0.00           C
ATOM   2263  HB1 LEU A 730      51.040  62.090  51.440  1.00  0.00           H
ATOM   2264  HB2 LEU A 730      51.970  63.530  51.100  1.00  0.00           H
ATOM   2265  CG  LEU A 730      51.410  63.550  53.070  1.00  0.00           C
ATOM   2266  HG  LEU A 730      51.100  62.850  53.880  1.00  0.00           H
ATOM   2267  CD1 LEU A 730      52.480  64.470  53.650  1.00  0.00           C
ATOM   2268 HD11 LEU A 730      53.430  63.930  53.870  1.00  0.00           H
ATOM   2269 HD12 LEU A 730      52.200  64.890  54.640  1.00  0.00           H
ATOM   2270 HD13 LEU A 730      52.640  65.240  52.870  1.00  0.00           H
ATOM   2271  CD2 LEU A 730      50.070  64.260  52.820  1.00  0.00           C
ATOM   2272 HD21 LEU A 730      50.210  65.220  52.270  1.00  0.00           H
ATOM   2273 HD22 LEU A 730      49.510  64.560  53.740  1.00  0.00           H
ATOM   2274 HD23 LEU A 730      49.520  63.540  52.180  1.00  0.00           H
ATOM   2275  C   LEU A 730      53.100  60.840  53.010  1.00  0.00           C
ATOM   2276  O   LEU A 730      53.780  60.810  54.010  1.00  0.00           O
ATOM   2277  N   ILE A 731      52.380  59.750  52.720  1.00  0.00           N
ATOM   2278  HN  ILE A 731      51.790  59.810  51.920  1.00  0.00           H
ATOM   2279  CA  ILE A 731      52.210  58.570  53.540  1.00  0.00           C
ATOM   2280  HA  ILE A 731      51.950  58.890  54.540  1.00  0.00           H
ATOM   2281  CB  ILE A 731      51.140  57.700  53.000  1.00  0.00           C
ATOM   2282  HB  ILE A 731      51.150  57.750  51.890  1.00  0.00           H
ATOM   2283  CG2 ILE A 731      51.290  56.180  53.360  1.00  0.00           C
ATOM   2284 HG21 ILE A 731      51.740  56.160  54.380  1.00  0.00           H
ATOM   2285 HG22 ILE A 731      51.950  55.750  52.570  1.00  0.00           H
ATOM   2286 HG23 ILE A 731      50.300  55.710  53.520  1.00  0.00           H
ATOM   2287  CG1 ILE A 731      49.790  58.300  53.450  1.00  0.00           C
ATOM   2288 HG11 ILE A 731      49.840  59.400  53.330  1.00  0.00           H
ATOM   2289 HG12 ILE A 731      49.760  58.070  54.540  1.00  0.00           H
ATOM   2290  CD  ILE A 731      48.510  57.770  52.750  1.00  0.00           C
ATOM   2291  HD1 ILE A 731      47.670  58.480  52.850  1.00  0.00           H
ATOM   2292  HD2 ILE A 731      48.310  56.710  53.010  1.00  0.00           H
ATOM   2293  HD3 ILE A 731      48.740  57.630  51.670  1.00  0.00           H
ATOM   2294  C   ILE A 731      53.590  57.870  53.480  1.00  0.00           C
ATOM   2295  O   ILE A 731      54.010  57.460  54.570  1.00  0.00           O
ATOM   2296  N   CYS A 732      54.320  57.910  52.370  1.00  0.00           N
ATOM   2297  HN  CYS A 732      54.060  58.370  51.530  1.00  0.00           H
ATOM   2298  CA  CYS A 732      55.750  57.530  52.370  1.00  0.00           C
ATOM   2299  HA  CYS A 732      55.720  56.550  52.820  1.00  0.00           H
ATOM   2300  CB  CYS A 732      56.390  57.370  50.950  1.00  0.00           C
ATOM   2301  HB1 CYS A 732      57.480  57.250  51.150  1.00  0.00           H
ATOM   2302  HB2 CYS A 732      56.210  58.240  50.280  1.00  0.00           H
ATOM   2303  SG  CYS A 732      55.660  55.920  50.130  1.00  0.00           S
ATOM   2304  HG1 CYS A 732      54.750  56.350  49.260  1.00  0.00           H
ATOM   2305  C   CYS A 732      56.650  58.370  53.190  1.00  0.00           C
ATOM   2306  O   CYS A 732      57.330  57.850  54.080  1.00  0.00           O
ATOM   2307  N   ILE A 733      56.650  59.710  53.110  1.00  0.00           N
ATOM   2308  HN  ILE A 733      56.140  60.090  52.340  1.00  0.00           H
ATOM   2309  CA  ILE A 733      57.390  60.690  53.950  1.00  0.00           C
ATOM   2310  HA  ILE A 733      58.420  60.360  53.840  1.00  0.00           H
ATOM   2311  CB  ILE A 733      57.090  62.110  53.370  1.00  0.00           C
ATOM   2312  HB  ILE A 733      56.000  62.260  53.260  1.00  0.00           H
ATOM   2313  CG2 ILE A 733      57.430  63.110  54.450  1.00  0.00           C
ATOM   2314 HG21 ILE A 733      57.190  64.130  54.090  1.00  0.00           H
ATOM   2315 HG22 ILE A 733      58.490  63.090  54.790  1.00  0.00           H
ATOM   2316 HG23 ILE A 733      56.870  63.110  55.410  1.00  0.00           H
ATOM   2317  CG1 ILE A 733      57.850  62.380  52.050  1.00  0.00           C
ATOM   2318 HG11 ILE A 733      57.820  63.460  51.790  1.00  0.00           H
ATOM   2319 HG12 ILE A 733      57.440  61.860  51.160  1.00  0.00           H
ATOM   2320  CD  ILE A 733      59.310  62.090  52.080  1.00  0.00           C
ATOM   2321  HD1 ILE A 733      59.380  60.990  52.030  1.00  0.00           H
ATOM   2322  HD2 ILE A 733      59.830  62.560  52.950  1.00  0.00           H
ATOM   2323  HD3 ILE A 733      59.900  62.480  51.220  1.00  0.00           H
ATOM   2324  C   ILE A 733      57.090  60.520  55.390  1.00  0.00           C
ATOM   2325  O   ILE A 733      58.020  60.500  56.220  1.00  0.00           O
ATOM   2326  N   ILE A 734      55.760  60.390  55.790  1.00  0.00           N
ATOM   2327  HN  ILE A 734      54.990  60.390  55.170  1.00  0.00           H
ATOM   2328  CA  ILE A 734      55.330  60.130  57.140  1.00  0.00           C
ATOM   2329  HA  ILE A 734      55.740  60.850  57.830  1.00  0.00           H
ATOM   2330  CB  ILE A 734      53.780  60.150  57.110  1.00  0.00           C
ATOM   2331  HB  ILE A 734      53.310  59.540  56.320  1.00  0.00           H
ATOM   2332  CG2 ILE A 734      53.230  59.860  58.530  1.00  0.00           C
ATOM   2333 HG21 ILE A 734      52.150  59.610  58.380  1.00  0.00           H
ATOM   2334 HG22 ILE A 734      53.480  60.660  59.260  1.00  0.00           H
ATOM   2335 HG23 ILE A 734      53.810  59.010  58.970  1.00  0.00           H
ATOM   2336  CG1 ILE A 734      53.460  61.640  56.850  1.00  0.00           C
ATOM   2337 HG11 ILE A 734      53.970  62.110  55.990  1.00  0.00           H
ATOM   2338 HG12 ILE A 734      53.750  62.150  57.790  1.00  0.00           H
ATOM   2339  CD  ILE A 734      51.950  61.720  56.640  1.00  0.00           C
ATOM   2340  HD1 ILE A 734      51.770  62.800  56.420  1.00  0.00           H
ATOM   2341  HD2 ILE A 734      51.440  61.480  57.610  1.00  0.00           H
ATOM   2342  HD3 ILE A 734      51.540  61.030  55.870  1.00  0.00           H
ATOM   2343  C   ILE A 734      55.900  58.850  57.640  1.00  0.00           C
ATOM   2344  O   ILE A 734      56.200  58.730  58.810  1.00  0.00           O
ATOM   2345  N   PHE A 735      56.040  57.840  56.760  1.00  0.00           N
ATOM   2346  HN  PHE A 735      55.770  57.900  55.800  1.00  0.00           H
ATOM   2347  CA  PHE A 735      56.490  56.490  57.160  1.00  0.00           C
ATOM   2348  HA  PHE A 735      55.860  56.110  57.940  1.00  0.00           H
ATOM   2349  CB  PHE A 735      56.170  55.430  56.040  1.00  0.00           C
ATOM   2350  HB1 PHE A 735      56.670  55.730  55.100  1.00  0.00           H
ATOM   2351  HB2 PHE A 735      55.100  55.610  55.780  1.00  0.00           H
ATOM   2352  CG  PHE A 735      56.270  53.990  56.470  1.00  0.00           C
ATOM   2353  CD1 PHE A 735      55.080  53.480  57.060  1.00  0.00           C
ATOM   2354  HD1 PHE A 735      54.200  54.110  57.080  1.00  0.00           H
ATOM   2355  CE1 PHE A 735      55.030  52.120  57.430  1.00  0.00           C
ATOM   2356  HE1 PHE A 735      54.120  51.730  57.840  1.00  0.00           H
ATOM   2357  CZ  PHE A 735      56.160  51.340  57.380  1.00  0.00           C
ATOM   2358  HZ  PHE A 735      56.020  50.300  57.650  1.00  0.00           H
ATOM   2359  CD2 PHE A 735      57.390  53.210  56.430  1.00  0.00           C
ATOM   2360  HD2 PHE A 735      58.300  53.690  56.110  1.00  0.00           H
ATOM   2361  CE2 PHE A 735      57.350  51.870  56.950  1.00  0.00           C
ATOM   2362  HE2 PHE A 735      58.250  51.280  56.940  1.00  0.00           H
ATOM   2363  C   PHE A 735      57.940  56.590  57.510  1.00  0.00           C
ATOM   2364  O   PHE A 735      58.400  56.090  58.500  1.00  0.00           O
ATOM   2365  N   ILE A 736      58.760  57.290  56.750  1.00  0.00           N
ATOM   2366  HN  ILE A 736      58.480  57.600  55.850  1.00  0.00           H
ATOM   2367  CA  ILE A 736      60.070  57.690  57.260  1.00  0.00           C
ATOM   2368  HA  ILE A 736      60.670  56.810  57.440  1.00  0.00           H
ATOM   2369  CB  ILE A 736      60.860  58.350  56.130  1.00  0.00           C
ATOM   2370  HB  ILE A 736      60.240  59.180  55.690  1.00  0.00           H
ATOM   2371  CG2 ILE A 736      62.190  59.010  56.730  1.00  0.00           C
ATOM   2372 HG21 ILE A 736      62.810  59.630  56.050  1.00  0.00           H
ATOM   2373 HG22 ILE A 736      62.780  58.260  57.280  1.00  0.00           H
ATOM   2374 HG23 ILE A 736      61.830  59.700  57.530  1.00  0.00           H
ATOM   2375  CG1 ILE A 736      61.220  57.370  54.960  1.00  0.00           C
ATOM   2376 HG11 ILE A 736      60.540  56.490  54.970  1.00  0.00           H
ATOM   2377 HG12 ILE A 736      62.260  57.030  55.150  1.00  0.00           H
ATOM   2378  CD  ILE A 736      61.160  58.030  53.600  1.00  0.00           C
ATOM   2379  HD1 ILE A 736      60.120  58.410  53.450  1.00  0.00           H
ATOM   2380  HD2 ILE A 736      61.410  57.420  52.710  1.00  0.00           H
ATOM   2381  HD3 ILE A 736      61.760  58.960  53.560  1.00  0.00           H
ATOM   2382  C   ILE A 736      60.090  58.470  58.630  1.00  0.00           C
ATOM   2383  O   ILE A 736      60.820  58.170  59.550  1.00  0.00           O
ATOM   2384  N   TYR A 737      59.260  59.550  58.700  1.00  0.00           N
ATOM   2385  HN  TYR A 737      58.810  59.870  57.870  1.00  0.00           H
ATOM   2386  CA  TYR A 737      59.160  60.380  59.910  1.00  0.00           C
ATOM   2387  HA  TYR A 737      60.160  60.750  60.070  1.00  0.00           H
ATOM   2388  CB  TYR A 737      58.180  61.590  59.760  1.00  0.00           C
ATOM   2389  HB1 TYR A 737      57.200  61.080  59.660  1.00  0.00           H
ATOM   2390  HB2 TYR A 737      58.250  62.140  58.800  1.00  0.00           H
ATOM   2391  CG  TYR A 737      58.030  62.510  60.950  1.00  0.00           C
ATOM   2392  CD1 TYR A 737      58.950  63.620  60.910  1.00  0.00           C
ATOM   2393  HD1 TYR A 737      59.520  63.800  60.020  1.00  0.00           H
ATOM   2394  CE1 TYR A 737      59.040  64.420  62.130  1.00  0.00           C
ATOM   2395  HE1 TYR A 737      59.870  65.100  62.200  1.00  0.00           H
ATOM   2396  CZ  TYR A 737      58.240  64.130  63.280  1.00  0.00           C
ATOM   2397  OH  TYR A 737      58.390  64.810  64.520  1.00  0.00           O
ATOM   2398  HH  TYR A 737      57.550  64.960  64.950  1.00  0.00           H
ATOM   2399  CD2 TYR A 737      57.190  62.330  62.020  1.00  0.00           C
ATOM   2400  HD2 TYR A 737      56.430  61.580  62.080  1.00  0.00           H
ATOM   2401  CE2 TYR A 737      57.260  63.120  63.170  1.00  0.00           C
ATOM   2402  HE2 TYR A 737      56.600  62.920  64.010  1.00  0.00           H
ATOM   2403  C   TYR A 737      58.930  59.570  61.220  1.00  0.00           C
ATOM   2404  O   TYR A 737      59.700  59.680  62.160  1.00  0.00           O
ATOM   2405  N   GLU A 738      57.930  58.700  61.200  1.00  0.00           N
ATOM   2406  HN  GLU A 738      57.370  58.630  60.370  1.00  0.00           H
ATOM   2407  CA  GLU A 738      57.530  57.780  62.250  1.00  0.00           C
ATOM   2408  HA  GLU A 738      57.410  58.290  63.190  1.00  0.00           H
ATOM   2409  CB  GLU A 738      56.240  57.110  61.880  1.00  0.00           C
ATOM   2410  HB1 GLU A 738      56.000  56.200  62.470  1.00  0.00           H
ATOM   2411  HB2 GLU A 738      56.300  56.740  60.840  1.00  0.00           H
ATOM   2412  CG  GLU A 738      55.030  58.030  61.820  1.00  0.00           C
ATOM   2413  HG1 GLU A 738      54.880  58.360  60.770  1.00  0.00           H
ATOM   2414  HG2 GLU A 738      55.150  58.960  62.410  1.00  0.00           H
ATOM   2415  CD  GLU A 738      53.780  57.430  62.400  1.00  0.00           C
ATOM   2416  OE1 GLU A 738      52.740  57.220  61.670  1.00  0.00           O
ATOM   2417  OE2 GLU A 738      53.750  57.040  63.600  1.00  0.00           O
ATOM   2418  C   GLU A 738      58.550  56.690  62.710  1.00  0.00           C
ATOM   2419  O   GLU A 738      58.680  56.400  63.910  1.00  0.00           O
ATOM   2420  N   ALA A 739      59.300  56.210  61.740  1.00  0.00           N
ATOM   2421  HN  ALA A 739      59.180  56.570  60.820  1.00  0.00           H
ATOM   2422  CA  ALA A 739      60.430  55.410  62.020  1.00  0.00           C
ATOM   2423  HA  ALA A 739      60.140  54.560  62.620  1.00  0.00           H
ATOM   2424  CB  ALA A 739      60.860  54.800  60.640  1.00  0.00           C
ATOM   2425  HB1 ALA A 739      61.200  55.590  59.940  1.00  0.00           H
ATOM   2426  HB2 ALA A 739      59.980  54.380  60.100  1.00  0.00           H
ATOM   2427  HB3 ALA A 739      61.680  54.040  60.730  1.00  0.00           H
ATOM   2428  C   ALA A 739      61.560  56.130  62.780  1.00  0.00           C
ATOM   2429  O   ALA A 739      62.060  55.700  63.820  1.00  0.00           O
ATOM   2430  N   LEU A 740      61.840  57.350  62.340  1.00  0.00           N
ATOM   2431  HN  LEU A 740      61.350  57.790  61.610  1.00  0.00           H
ATOM   2432  CA  LEU A 740      62.690  58.200  63.090  1.00  0.00           C
ATOM   2433  HA  LEU A 740      63.540  57.620  63.430  1.00  0.00           H
ATOM   2434  CB  LEU A 740      63.290  59.360  62.230  1.00  0.00           C
ATOM   2435  HB1 LEU A 740      64.070  59.890  62.790  1.00  0.00           H
ATOM   2436  HB2 LEU A 740      62.520  60.100  61.960  1.00  0.00           H
ATOM   2437  CG  LEU A 740      63.860  58.840  60.860  1.00  0.00           C
ATOM   2438  HG  LEU A 740      63.250  58.040  60.430  1.00  0.00           H
ATOM   2439  CD1 LEU A 740      63.750  59.860  59.710  1.00  0.00           C
ATOM   2440 HD11 LEU A 740      64.320  60.820  59.800  1.00  0.00           H
ATOM   2441 HD12 LEU A 740      62.730  60.100  59.350  1.00  0.00           H
ATOM   2442 HD13 LEU A 740      64.240  59.470  58.790  1.00  0.00           H
ATOM   2443  CD2 LEU A 740      65.350  58.410  61.080  1.00  0.00           C
ATOM   2444 HD21 LEU A 740      65.860  58.240  60.100  1.00  0.00           H
ATOM   2445 HD22 LEU A 740      65.310  57.460  61.660  1.00  0.00           H
ATOM   2446 HD23 LEU A 740      65.880  59.250  61.550  1.00  0.00           H
ATOM   2447  C   LEU A 740      62.120  58.620  64.510  1.00  0.00           C
ATOM   2448  O   LEU A 740      62.840  58.760  65.480  1.00  0.00           O
ATOM   2449  N   GLU A 741      60.810  58.920  64.610  1.00  0.00           N
ATOM   2450  HN  GLU A 741      60.220  58.850  63.810  1.00  0.00           H
ATOM   2451  CA  GLU A 741      60.100  59.290  65.860  1.00  0.00           C
ATOM   2452  HA  GLU A 741      60.680  60.120  66.250  1.00  0.00           H
ATOM   2453  CB  GLU A 741      58.680  59.720  65.480  1.00  0.00           C
ATOM   2454  HB1 GLU A 741      58.180  58.890  64.940  1.00  0.00           H
ATOM   2455  HB2 GLU A 741      58.850  60.530  64.730  1.00  0.00           H
ATOM   2456  CG  GLU A 741      57.850  60.270  66.660  1.00  0.00           C
ATOM   2457  HG1 GLU A 741      58.450  61.070  67.160  1.00  0.00           H
ATOM   2458  HG2 GLU A 741      57.720  59.500  67.450  1.00  0.00           H
ATOM   2459  CD  GLU A 741      56.500  60.790  66.380  1.00  0.00           C
ATOM   2460  OE1 GLU A 741      55.530  59.950  66.320  1.00  0.00           O
ATOM   2461  OE2 GLU A 741      56.340  62.060  66.170  1.00  0.00           O
ATOM   2462  C   GLU A 741      60.070  58.260  66.900  1.00  0.00           C
ATOM   2463  O   GLU A 741      60.290  58.470  68.090  1.00  0.00           O
ATOM   2464  N   LYS A 742      59.850  56.970  66.410  1.00  0.00           N
ATOM   2465  HN  LYS A 742      59.530  56.760  65.490  1.00  0.00           H
ATOM   2466  CA  LYS A 742      59.880  55.780  67.240  1.00  0.00           C
ATOM   2467  HA  LYS A 742      59.270  55.950  68.110  1.00  0.00           H
ATOM   2468  CB  LYS A 742      59.410  54.560  66.420  1.00  0.00           C
ATOM   2469  HB1 LYS A 742      59.870  53.600  66.750  1.00  0.00           H
ATOM   2470  HB2 LYS A 742      59.800  54.740  65.410  1.00  0.00           H
ATOM   2471  CG  LYS A 742      57.880  54.300  66.390  1.00  0.00           C
ATOM   2472  HG1 LYS A 742      57.690  53.560  65.580  1.00  0.00           H
ATOM   2473  HG2 LYS A 742      57.310  55.230  66.130  1.00  0.00           H
ATOM   2474  CD  LYS A 742      57.340  53.820  67.760  1.00  0.00           C
ATOM   2475  HD1 LYS A 742      57.980  54.260  68.540  1.00  0.00           H
ATOM   2476  HD2 LYS A 742      57.550  52.730  67.840  1.00  0.00           H
ATOM   2477  CE  LYS A 742      55.840  53.900  67.910  1.00  0.00           C
ATOM   2478  HE1 LYS A 742      55.340  53.490  68.800  1.00  0.00           H
ATOM   2479  HE2 LYS A 742      55.320  53.430  67.040  1.00  0.00           H
ATOM   2480  NZ  LYS A 742      55.390  55.330  67.880  1.00  0.00           N
ATOM   2481  HZ1 LYS A 742      55.900  55.920  68.550  1.00  0.00           H
ATOM   2482  HZ2 LYS A 742      54.360  55.380  68.030  1.00  0.00           H
ATOM   2483  HZ3 LYS A 742      55.630  55.630  66.920  1.00  0.00           H
ATOM   2484  C   LYS A 742      61.260  55.440  67.860  1.00  0.00           C
ATOM   2485  O   LYS A 742      61.370  55.340  69.060  1.00  0.00           O
ATOM   2486  N   LEU A 743      62.320  55.540  67.020  1.00  0.00           N
ATOM   2487  HN  LEU A 743      62.160  55.840  66.090  1.00  0.00           H
ATOM   2488  CA  LEU A 743      63.710  55.580  67.500  1.00  0.00           C
ATOM   2489  HA  LEU A 743      63.750  54.690  68.120  1.00  0.00           H
ATOM   2490  CB  LEU A 743      64.760  55.230  66.340  1.00  0.00           C
ATOM   2491  HB1 LEU A 743      64.610  55.970  65.520  1.00  0.00           H
ATOM   2492  HB2 LEU A 743      64.420  54.280  65.880  1.00  0.00           H
ATOM   2493  CG  LEU A 743      66.230  55.170  66.810  1.00  0.00           C
ATOM   2494  HG  LEU A 743      66.420  56.080  67.420  1.00  0.00           H
ATOM   2495  CD1 LEU A 743      66.400  53.830  67.550  1.00  0.00           C
ATOM   2496 HD11 LEU A 743      66.300  53.000  66.820  1.00  0.00           H
ATOM   2497 HD12 LEU A 743      65.700  53.690  68.400  1.00  0.00           H
ATOM   2498 HD13 LEU A 743      67.450  53.810  67.940  1.00  0.00           H
ATOM   2499  CD2 LEU A 743      67.240  55.130  65.730  1.00  0.00           C
ATOM   2500 HD21 LEU A 743      67.510  54.070  65.540  1.00  0.00           H
ATOM   2501 HD22 LEU A 743      68.180  55.710  65.900  1.00  0.00           H
ATOM   2502 HD23 LEU A 743      66.760  55.410  64.760  1.00  0.00           H
ATOM   2503  C   LEU A 743      64.200  56.680  68.440  1.00  0.00           C
ATOM   2504  O   LEU A 743      64.930  56.440  69.420  1.00  0.00           O
ATOM   2505  N   PHE A 744      63.830  57.910  68.080  1.00  0.00           N
ATOM   2506  HN  PHE A 744      63.350  58.100  67.230  1.00  0.00           H
ATOM   2507  CA  PHE A 744      64.060  59.080  68.950  1.00  0.00           C
ATOM   2508  HA  PHE A 744      65.120  59.180  69.170  1.00  0.00           H
ATOM   2509  CB  PHE A 744      63.650  60.340  68.270  1.00  0.00           C
ATOM   2510  HB1 PHE A 744      62.650  60.110  67.840  1.00  0.00           H
ATOM   2511  HB2 PHE A 744      64.220  60.400  67.320  1.00  0.00           H
ATOM   2512  CG  PHE A 744      63.760  61.710  68.990  1.00  0.00           C
ATOM   2513  CD1 PHE A 744      64.610  62.760  68.400  1.00  0.00           C
ATOM   2514  HD1 PHE A 744      65.120  62.550  67.480  1.00  0.00           H
ATOM   2515  CE1 PHE A 744      64.530  64.060  68.820  1.00  0.00           C
ATOM   2516  HE1 PHE A 744      65.010  64.920  68.380  1.00  0.00           H
ATOM   2517  CZ  PHE A 744      63.770  64.300  70.040  1.00  0.00           C
ATOM   2518  HZ  PHE A 744      63.720  65.320  70.410  1.00  0.00           H
ATOM   2519  CD2 PHE A 744      62.900  62.000  70.010  1.00  0.00           C
ATOM   2520  HD2 PHE A 744      62.210  61.260  70.370  1.00  0.00           H
ATOM   2521  CE2 PHE A 744      63.000  63.260  70.570  1.00  0.00           C
ATOM   2522  HE2 PHE A 744      62.380  63.410  71.440  1.00  0.00           H
ATOM   2523  C   PHE A 744      63.350  58.960  70.310  1.00  0.00           C
ATOM   2524  O   PHE A 744      63.880  59.290  71.350  1.00  0.00           O
ATOM   2525  N   ASP A 745      62.130  58.500  70.300  1.00  0.00           N
ATOM   2526  HN  ASP A 745      61.720  58.360  69.400  1.00  0.00           H
ATOM   2527  CA  ASP A 745      61.390  58.120  71.520  1.00  0.00           C
ATOM   2528  HA  ASP A 745      61.330  59.070  72.040  1.00  0.00           H
ATOM   2529  CB  ASP A 745      59.900  57.730  71.130  1.00  0.00           C
ATOM   2530  HB1 ASP A 745      59.900  56.880  70.410  1.00  0.00           H
ATOM   2531  HB2 ASP A 745      59.440  58.580  70.580  1.00  0.00           H
ATOM   2532  CG  ASP A 745      58.910  57.230  72.180  1.00  0.00           C
ATOM   2533  OD1 ASP A 745      59.090  57.410  73.390  1.00  0.00           O
ATOM   2534  OD2 ASP A 745      57.870  56.650  71.820  1.00  0.00           O
ATOM   2535  C   ASP A 745      62.050  57.050  72.470  1.00  0.00           C
ATOM   2536  O   ASP A 745      62.140  57.320  73.670  1.00  0.00           O
ATOM   2537  N   LEU A 746      62.640  55.980  71.840  1.00  0.00           N
ATOM   2538  HN  LEU A 746      62.520  55.860  70.860  1.00  0.00           H
ATOM   2539  CA  LEU A 746      63.500  55.030  72.490  1.00  0.00           C
ATOM   2540  HA  LEU A 746      62.960  54.670  73.350  1.00  0.00           H
ATOM   2541  CB  LEU A 746      63.860  53.920  71.440  1.00  0.00           C
ATOM   2542  HB1 LEU A 746      64.190  54.400  70.490  1.00  0.00           H
ATOM   2543  HB2 LEU A 746      62.990  53.250  71.290  1.00  0.00           H
ATOM   2544  CG  LEU A 746      65.010  52.950  71.730  1.00  0.00           C
ATOM   2545  HG  LEU A 746      65.040  52.800  72.830  1.00  0.00           H
ATOM   2546  CD1 LEU A 746      64.810  51.630  71.030  1.00  0.00           C
ATOM   2547 HD11 LEU A 746      63.920  51.180  71.500  1.00  0.00           H
ATOM   2548 HD12 LEU A 746      65.660  50.940  71.180  1.00  0.00           H
ATOM   2549 HD13 LEU A 746      64.760  51.840  69.940  1.00  0.00           H
ATOM   2550  CD2 LEU A 746      66.430  53.530  71.380  1.00  0.00           C
ATOM   2551 HD21 LEU A 746      66.500  53.670  70.280  1.00  0.00           H
ATOM   2552 HD22 LEU A 746      67.250  52.830  71.680  1.00  0.00           H
ATOM   2553 HD23 LEU A 746      66.690  54.460  71.930  1.00  0.00           H
ATOM   2554  C   LEU A 746      64.770  55.710  73.090  1.00  0.00           C
ATOM   2555  O   LEU A 746      65.270  55.390  74.170  1.00  0.00           O
ATOM   2556  N   GLY A 747      65.230  56.720  72.370  1.00  0.00           N
ATOM   2557  HN  GLY A 747      64.730  57.120  71.610  1.00  0.00           H
ATOM   2558  CA  GLY A 747      66.410  57.420  72.720  1.00  0.00           C
ATOM   2559  HA1 GLY A 747      66.710  58.030  71.880  1.00  0.00           H
ATOM   2560  HA2 GLY A 747      67.230  56.760  73.010  1.00  0.00           H
ATOM   2561  C   GLY A 747      66.330  58.340  73.950  1.00  0.00           C
ATOM   2562  O   GLY A 747      67.240  58.370  74.830  1.00  0.00           O
ATOM   2563  N   GLU A 748      65.120  58.920  74.180  1.00  0.00           N
ATOM   2564  HN  GLU A 748      64.460  58.700  73.470  1.00  0.00           H
ATOM   2565  CA  GLU A 748      64.680  59.760  75.340  1.00  0.00           C
ATOM   2566  HA  GLU A 748      65.460  60.480  75.480  1.00  0.00           H
ATOM   2567  CB  GLU A 748      63.210  60.310  75.270  1.00  0.00           C
ATOM   2568  HB1 GLU A 748      62.970  60.820  76.230  1.00  0.00           H
ATOM   2569  HB2 GLU A 748      62.570  59.410  75.200  1.00  0.00           H
ATOM   2570  CG  GLU A 748      62.970  61.350  74.140  1.00  0.00           C
ATOM   2571  HG1 GLU A 748      63.110  60.880  73.140  1.00  0.00           H
ATOM   2572  HG2 GLU A 748      63.730  62.160  74.240  1.00  0.00           H
ATOM   2573  CD  GLU A 748      61.610  62.080  74.130  1.00  0.00           C
ATOM   2574  OE1 GLU A 748      60.630  61.490  74.530  1.00  0.00           O
ATOM   2575  OE2 GLU A 748      61.570  63.330  73.860  1.00  0.00           O
ATOM   2576  C   GLU A 748      64.940  59.110  76.710  1.00  0.00           C
ATOM   2577  O   GLU A 748      65.170  59.840  77.660  1.00  0.00           O
ATOM   2578  N   THR A 749      64.930  57.710  76.820  1.00  0.00           N
ATOM   2579  HN  THR A 749      64.940  57.150  76.000  1.00  0.00           H
ATOM   2580  CA  THR A 749      65.040  57.030  78.110  1.00  0.00           C
ATOM   2581  HA  THR A 749      65.210  57.810  78.830  1.00  0.00           H
ATOM   2582  CB  THR A 749      63.740  56.270  78.390  1.00  0.00           C
ATOM   2583  HB  THR A 749      63.780  55.670  79.330  1.00  0.00           H
ATOM   2584  OG1 THR A 749      63.300  55.450  77.280  1.00  0.00           O
ATOM   2585  HG1 THR A 749      63.970  54.770  77.180  1.00  0.00           H
ATOM   2586  CG2 THR A 749      62.610  57.340  78.630  1.00  0.00           C
ATOM   2587 HG21 THR A 749      62.900  58.090  79.390  1.00  0.00           H
ATOM   2588 HG22 THR A 749      61.610  56.910  78.880  1.00  0.00           H
ATOM   2589 HG23 THR A 749      62.530  57.890  77.670  1.00  0.00           H
ATOM   2590  C   THR A 749      66.220  56.130  78.330  1.00  0.00           C
ATOM   2591  O   THR A 749      66.210  55.400  79.310  1.00  0.00           O
ATOM   2592  N   TYR A 750      67.170  56.190  77.390  1.00  0.00           N
ATOM   2593  HN  TYR A 750      67.160  56.980  76.780  1.00  0.00           H
ATOM   2594  CA  TYR A 750      68.340  55.370  77.270  1.00  0.00           C
ATOM   2595  HA  TYR A 750      68.470  54.870  78.230  1.00  0.00           H
ATOM   2596  CB  TYR A 750      68.220  54.320  76.130  1.00  0.00           C
ATOM   2597  HB1 TYR A 750      69.210  53.910  75.830  1.00  0.00           H
ATOM   2598  HB2 TYR A 750      67.750  54.890  75.300  1.00  0.00           H
ATOM   2599  CG  TYR A 750      67.350  53.180  76.480  1.00  0.00           C
ATOM   2600  CD1 TYR A 750      67.460  52.580  77.710  1.00  0.00           C
ATOM   2601  HD1 TYR A 750      68.180  52.810  78.480  1.00  0.00           H
ATOM   2602  CE1 TYR A 750      66.740  51.450  78.080  1.00  0.00           C
ATOM   2603  HE1 TYR A 750      66.880  51.000  79.050  1.00  0.00           H
ATOM   2604  CZ  TYR A 750      65.870  50.900  77.170  1.00  0.00           C
ATOM   2605  OH  TYR A 750      65.140  49.810  77.580  1.00  0.00           O
ATOM   2606  HH  TYR A 750      64.260  50.200  77.550  1.00  0.00           H
ATOM   2607  CD2 TYR A 750      66.360  52.630  75.560  1.00  0.00           C
ATOM   2608  HD2 TYR A 750      66.250  53.110  74.600  1.00  0.00           H
ATOM   2609  CE2 TYR A 750      65.550  51.570  75.980  1.00  0.00           C
ATOM   2610  HE2 TYR A 750      64.730  51.150  75.410  1.00  0.00           H
ATOM   2611  C   TYR A 750      69.610  56.100  76.980  1.00  0.00           C
ATOM   2612  O   TYR A 750      69.660  57.180  76.410  1.00  0.00           O
ATOM   2613  N   ALA A 751      70.770  55.620  77.420  1.00  0.00           N
ATOM   2614  HN  ALA A 751      70.860  54.900  78.110  1.00  0.00           H
ATOM   2615  CA  ALA A 751      72.000  56.290  77.150  1.00  0.00           C
ATOM   2616  HA  ALA A 751      72.000  57.120  76.470  1.00  0.00           H
ATOM   2617  CB  ALA A 751      72.510  56.910  78.480  1.00  0.00           C
ATOM   2618  HB1 ALA A 751      71.730  57.650  78.770  1.00  0.00           H
ATOM   2619  HB2 ALA A 751      73.540  57.300  78.320  1.00  0.00           H
ATOM   2620  HB3 ALA A 751      72.500  56.200  79.330  1.00  0.00           H
ATOM   2621  C   ALA A 751      72.950  55.220  76.570  1.00  0.00           C
ATOM   2622  O   ALA A 751      73.240  55.120  75.360  1.00  0.00           O
ATOM   2623  N   ASP A 752      73.550  54.330  77.330  1.00  0.00           N
ATOM   2624  HN  ASP A 752      73.430  54.280  78.320  1.00  0.00           H
ATOM   2625  CA  ASP A 752      74.470  53.270  76.900  1.00  0.00           C
ATOM   2626  HA  ASP A 752      75.230  53.730  76.280  1.00  0.00           H
ATOM   2627  CB  ASP A 752      75.290  52.850  78.140  1.00  0.00           C
ATOM   2628  HB1 ASP A 752      75.770  53.750  78.590  1.00  0.00           H
ATOM   2629  HB2 ASP A 752      76.160  52.200  77.890  1.00  0.00           H
ATOM   2630  CG  ASP A 752      74.520  52.140  79.190  1.00  0.00           C
ATOM   2631  OD1 ASP A 752      73.470  51.560  78.900  1.00  0.00           O
ATOM   2632  OD2 ASP A 752      75.120  52.000  80.320  1.00  0.00           O
ATOM   2633  C   ASP A 752      73.930  52.210  75.930  1.00  0.00           C
ATOM   2634  O   ASP A 752      74.520  51.860  74.890  1.00  0.00           O
ATOM   2635  N   VAL A 753      72.650  51.790  76.220  1.00  0.00           N
ATOM   2636  HN  VAL A 753      72.570  51.890  77.210  1.00  0.00           H
ATOM   2637  CA  VAL A 753      71.840  50.970  75.390  1.00  0.00           C
ATOM   2638  HA  VAL A 753      72.380  50.080  75.140  1.00  0.00           H
ATOM   2639  CB  VAL A 753      70.540  50.700  76.150  1.00  0.00           C
ATOM   2640  HB  VAL A 753      70.140  51.670  76.510  1.00  0.00           H
ATOM   2641  CG1 VAL A 753      69.530  49.990  75.220  1.00  0.00           C
ATOM   2642 HG11 VAL A 753      69.130  50.600  74.380  1.00  0.00           H
ATOM   2643 HG12 VAL A 753      68.650  49.640  75.800  1.00  0.00           H
ATOM   2644 HG13 VAL A 753      70.080  49.150  74.760  1.00  0.00           H
ATOM   2645  CG2 VAL A 753      70.760  49.810  77.390  1.00  0.00           C
ATOM   2646 HG21 VAL A 753      71.480  49.010  77.150  1.00  0.00           H
ATOM   2647 HG22 VAL A 753      69.860  49.350  77.870  1.00  0.00           H
ATOM   2648 HG23 VAL A 753      71.300  50.410  78.160  1.00  0.00           H
ATOM   2649  C   VAL A 753      71.620  51.760  74.040  1.00  0.00           C
ATOM   2650  O   VAL A 753      71.450  51.150  72.980  1.00  0.00           O
ATOM   2651  N   LEU A 754      71.380  53.130  74.160  1.00  0.00           N
ATOM   2652  HN  LEU A 754      71.370  53.460  75.100  1.00  0.00           H
ATOM   2653  CA  LEU A 754      71.080  54.060  73.030  1.00  0.00           C
ATOM   2654  HA  LEU A 754      70.220  53.670  72.490  1.00  0.00           H
ATOM   2655  CB  LEU A 754      70.510  55.510  73.460  1.00  0.00           C
ATOM   2656  HB1 LEU A 754      71.130  55.910  74.310  1.00  0.00           H
ATOM   2657  HB2 LEU A 754      69.480  55.250  73.810  1.00  0.00           H
ATOM   2658  CG  LEU A 754      70.590  56.600  72.380  1.00  0.00           C
ATOM   2659  HG  LEU A 754      71.630  56.720  72.020  1.00  0.00           H
ATOM   2660  CD1 LEU A 754      69.650  56.150  71.200  1.00  0.00           C
ATOM   2661 HD11 LEU A 754      69.460  57.040  70.580  1.00  0.00           H
ATOM   2662 HD12 LEU A 754      68.660  55.810  71.570  1.00  0.00           H
ATOM   2663 HD13 LEU A 754      70.040  55.290  70.620  1.00  0.00           H
ATOM   2664  CD2 LEU A 754      70.230  57.930  72.920  1.00  0.00           C
ATOM   2665 HD21 LEU A 754      69.130  57.930  73.050  1.00  0.00           H
ATOM   2666 HD22 LEU A 754      70.410  58.650  72.100  1.00  0.00           H
ATOM   2667 HD23 LEU A 754      70.740  58.300  73.830  1.00  0.00           H
ATOM   2668  C   LEU A 754      72.190  54.080  71.970  1.00  0.00           C
ATOM   2669  O   LEU A 754      71.940  53.790  70.790  1.00  0.00           O
ATOM   2670  N   PHE A 755      73.430  54.260  72.470  1.00  0.00           N
ATOM   2671  HN  PHE A 755      73.630  54.530  73.410  1.00  0.00           H
ATOM   2672  CA  PHE A 755      74.520  54.190  71.510  1.00  0.00           C
ATOM   2673  HA  PHE A 755      74.220  54.890  70.740  1.00  0.00           H
ATOM   2674  CB  PHE A 755      75.890  54.610  72.150  1.00  0.00           C
ATOM   2675  HB1 PHE A 755      76.660  54.560  71.340  1.00  0.00           H
ATOM   2676  HB2 PHE A 755      76.210  53.940  72.980  1.00  0.00           H
ATOM   2677  CG  PHE A 755      75.800  55.940  72.660  1.00  0.00           C
ATOM   2678  CD1 PHE A 755      75.760  56.160  74.070  1.00  0.00           C
ATOM   2679  HD1 PHE A 755      75.780  55.320  74.740  1.00  0.00           H
ATOM   2680  CE1 PHE A 755      75.660  57.490  74.610  1.00  0.00           C
ATOM   2681  HE1 PHE A 755      75.510  57.620  75.680  1.00  0.00           H
ATOM   2682  CZ  PHE A 755      75.530  58.590  73.720  1.00  0.00           C
ATOM   2683  HZ  PHE A 755      75.490  59.600  74.070  1.00  0.00           H
ATOM   2684  CD2 PHE A 755      75.630  57.150  71.860  1.00  0.00           C
ATOM   2685  HD2 PHE A 755      75.780  56.980  70.800  1.00  0.00           H
ATOM   2686  CE2 PHE A 755      75.540  58.370  72.360  1.00  0.00           C
ATOM   2687  HE2 PHE A 755      75.590  59.260  71.740  1.00  0.00           H
ATOM   2688  C   PHE A 755      74.750  52.930  70.660  1.00  0.00           C
ATOM   2689  O   PHE A 755      74.730  53.040  69.390  1.00  0.00           O
ATOM   2690  N   TRP A 756      74.670  51.690  71.250  1.00  0.00           N
ATOM   2691  HN  TRP A 756      74.570  51.550  72.230  1.00  0.00           H
ATOM   2692  CA  TRP A 756      74.440  50.500  70.380  1.00  0.00           C
ATOM   2693  HA  TRP A 756      75.220  50.550  69.640  1.00  0.00           H
ATOM   2694  CB  TRP A 756      74.620  49.210  71.270  1.00  0.00           C
ATOM   2695  HB1 TRP A 756      74.130  49.400  72.250  1.00  0.00           H
ATOM   2696  HB2 TRP A 756      75.710  49.090  71.460  1.00  0.00           H
ATOM   2697  CG  TRP A 756      74.110  47.920  70.700  1.00  0.00           C
ATOM   2698  CD1 TRP A 756      73.290  46.980  71.290  1.00  0.00           C
ATOM   2699  HD1 TRP A 756      72.990  46.890  72.330  1.00  0.00           H
ATOM   2700  NE1 TRP A 756      73.100  45.910  70.350  1.00  0.00           N
ATOM   2701  HE1 TRP A 756      72.370  45.260  70.390  1.00  0.00           H
ATOM   2702  CE2 TRP A 756      73.760  46.150  69.200  1.00  0.00           C
ATOM   2703  CD2 TRP A 756      74.500  47.360  69.420  1.00  0.00           C
ATOM   2704  CE3 TRP A 756      75.410  47.730  68.430  1.00  0.00           C
ATOM   2705  HE3 TRP A 756      75.980  48.660  68.440  1.00  0.00           H
ATOM   2706  CZ3 TRP A 756      75.580  46.980  67.260  1.00  0.00           C
ATOM   2707  HZ3 TRP A 756      76.310  47.250  66.500  1.00  0.00           H
ATOM   2708  CZ2 TRP A 756      73.850  45.390  68.040  1.00  0.00           C
ATOM   2709  HZ2 TRP A 756      73.270  44.480  67.960  1.00  0.00           H
ATOM   2710  CH2 TRP A 756      74.790  45.780  67.100  1.00  0.00           C
ATOM   2711  HH2 TRP A 756      74.760  45.200  66.190  1.00  0.00           H
ATOM   2712  C   TRP A 756      73.190  50.510  69.540  1.00  0.00           C
ATOM   2713  O   TRP A 756      73.290  50.040  68.410  1.00  0.00           O
ATOM   2714  N   CYS A 757      71.930  50.960  69.960  1.00  0.00           N
ATOM   2715  HN  CYS A 757      71.790  51.410  70.840  1.00  0.00           H
ATOM   2716  CA  CYS A 757      70.670  51.040  69.120  1.00  0.00           C
ATOM   2717  HA  CYS A 757      70.440  50.030  68.820  1.00  0.00           H
ATOM   2718  CB  CYS A 757      69.520  51.660  69.960  1.00  0.00           C
ATOM   2719  HB1 CYS A 757      68.610  51.970  69.390  1.00  0.00           H
ATOM   2720  HB2 CYS A 757      69.990  52.610  70.310  1.00  0.00           H
ATOM   2721  SG  CYS A 757      69.040  50.370  71.170  1.00  0.00           S
ATOM   2722  HG1 CYS A 757      70.200  50.620  71.780  1.00  0.00           H
ATOM   2723  C   CYS A 757      70.820  51.890  67.900  1.00  0.00           C
ATOM   2724  O   CYS A 757      70.350  51.550  66.790  1.00  0.00           O
ATOM   2725  N   VAL A 758      71.460  53.110  68.010  1.00  0.00           N
ATOM   2726  HN  VAL A 758      71.740  53.280  68.950  1.00  0.00           H
ATOM   2727  CA  VAL A 758      71.910  54.030  66.950  1.00  0.00           C
ATOM   2728  HA  VAL A 758      71.030  54.350  66.430  1.00  0.00           H
ATOM   2729  CB  VAL A 758      72.630  55.260  67.450  1.00  0.00           C
ATOM   2730  HB  VAL A 758      73.380  54.930  68.200  1.00  0.00           H
ATOM   2731  CG1 VAL A 758      73.330  56.090  66.390  1.00  0.00           C
ATOM   2732 HG11 VAL A 758      74.180  55.610  65.870  1.00  0.00           H
ATOM   2733 HG12 VAL A 758      73.630  57.050  66.850  1.00  0.00           H
ATOM   2734 HG13 VAL A 758      72.610  56.330  65.580  1.00  0.00           H
ATOM   2735  CG2 VAL A 758      71.520  56.130  68.180  1.00  0.00           C
ATOM   2736 HG21 VAL A 758      70.770  56.530  67.450  1.00  0.00           H
ATOM   2737 HG22 VAL A 758      72.020  56.930  68.770  1.00  0.00           H
ATOM   2738 HG23 VAL A 758      70.950  55.530  68.910  1.00  0.00           H
ATOM   2739  C   VAL A 758      72.750  53.390  65.860  1.00  0.00           C
ATOM   2740  O   VAL A 758      72.680  53.640  64.680  1.00  0.00           O
ATOM   2741  N   ILE A 759      73.700  52.570  66.350  1.00  0.00           N
ATOM   2742  HN  ILE A 759      73.900  52.620  67.330  1.00  0.00           H
ATOM   2743  CA  ILE A 759      74.580  51.910  65.470  1.00  0.00           C
ATOM   2744  HA  ILE A 759      74.890  52.680  64.770  1.00  0.00           H
ATOM   2745  CB  ILE A 759      75.800  51.550  66.300  1.00  0.00           C
ATOM   2746  HB  ILE A 759      75.540  51.120  67.290  1.00  0.00           H
ATOM   2747  CG2 ILE A 759      76.700  50.550  65.600  1.00  0.00           C
ATOM   2748 HG21 ILE A 759      77.610  50.280  66.180  1.00  0.00           H
ATOM   2749 HG22 ILE A 759      77.060  50.990  64.640  1.00  0.00           H
ATOM   2750 HG23 ILE A 759      76.110  49.620  65.420  1.00  0.00           H
ATOM   2751  CG1 ILE A 759      76.490  52.940  66.600  1.00  0.00           C
ATOM   2752 HG11 ILE A 759      75.840  53.800  66.880  1.00  0.00           H
ATOM   2753 HG12 ILE A 759      76.870  53.340  65.640  1.00  0.00           H
ATOM   2754  CD  ILE A 759      77.840  52.870  67.510  1.00  0.00           C
ATOM   2755  HD1 ILE A 759      77.610  52.680  68.590  1.00  0.00           H
ATOM   2756  HD2 ILE A 759      78.310  53.860  67.390  1.00  0.00           H
ATOM   2757  HD3 ILE A 759      78.610  52.100  67.340  1.00  0.00           H
ATOM   2758  C   ILE A 759      73.940  50.770  64.680  1.00  0.00           C
ATOM   2759  O   ILE A 759      74.040  50.630  63.430  1.00  0.00           O
ATOM   2760  N   LEU A 760      73.190  49.960  65.430  1.00  0.00           N
ATOM   2761  HN  LEU A 760      73.140  50.110  66.410  1.00  0.00           H
ATOM   2762  CA  LEU A 760      72.370  48.860  65.030  1.00  0.00           C
ATOM   2763  HA  LEU A 760      72.950  48.040  64.640  1.00  0.00           H
ATOM   2764  CB  LEU A 760      71.700  48.230  66.310  1.00  0.00           C
ATOM   2765  HB1 LEU A 760      71.140  49.010  66.860  1.00  0.00           H
ATOM   2766  HB2 LEU A 760      72.490  48.010  67.050  1.00  0.00           H
ATOM   2767  CG  LEU A 760      70.760  47.030  66.110  1.00  0.00           C
ATOM   2768  HG  LEU A 760      69.890  47.200  65.440  1.00  0.00           H
ATOM   2769  CD1 LEU A 760      71.430  45.970  65.200  1.00  0.00           C
ATOM   2770 HD11 LEU A 760      71.810  46.460  64.270  1.00  0.00           H
ATOM   2771 HD12 LEU A 760      70.820  45.090  64.920  1.00  0.00           H
ATOM   2772 HD13 LEU A 760      72.400  45.610  65.600  1.00  0.00           H
ATOM   2773  CD2 LEU A 760      70.320  46.360  67.440  1.00  0.00           C
ATOM   2774 HD21 LEU A 760      69.860  45.360  67.230  1.00  0.00           H
ATOM   2775 HD22 LEU A 760      69.590  46.990  67.990  1.00  0.00           H
ATOM   2776 HD23 LEU A 760      71.240  46.260  68.060  1.00  0.00           H
ATOM   2777  C   LEU A 760      71.220  49.210  64.060  1.00  0.00           C
ATOM   2778  O   LEU A 760      71.110  48.620  62.950  1.00  0.00           O
ATOM   2779  N   PHE A 761      70.510  50.280  64.300  1.00  0.00           N
ATOM   2780  HN  PHE A 761      70.650  50.720  65.190  1.00  0.00           H
ATOM   2781  CA  PHE A 761      69.560  50.890  63.390  1.00  0.00           C
ATOM   2782  HA  PHE A 761      68.790  50.160  63.170  1.00  0.00           H
ATOM   2783  CB  PHE A 761      68.890  52.100  64.040  1.00  0.00           C
ATOM   2784  HB1 PHE A 761      69.720  52.760  64.390  1.00  0.00           H
ATOM   2785  HB2 PHE A 761      68.330  51.690  64.910  1.00  0.00           H
ATOM   2786  CG  PHE A 761      68.010  52.890  63.200  1.00  0.00           C
ATOM   2787  CD1 PHE A 761      66.650  52.580  63.110  1.00  0.00           C
ATOM   2788  HD1 PHE A 761      66.400  51.680  63.650  1.00  0.00           H
ATOM   2789  CE1 PHE A 761      65.780  53.470  62.460  1.00  0.00           C
ATOM   2790  HE1 PHE A 761      64.750  53.200  62.310  1.00  0.00           H
ATOM   2791  CZ  PHE A 761      66.300  54.650  61.820  1.00  0.00           C
ATOM   2792  HZ  PHE A 761      65.610  55.210  61.230  1.00  0.00           H
ATOM   2793  CD2 PHE A 761      68.460  54.090  62.520  1.00  0.00           C
ATOM   2794  HD2 PHE A 761      69.510  54.340  62.510  1.00  0.00           H
ATOM   2795  CE2 PHE A 761      67.660  54.980  61.810  1.00  0.00           C
ATOM   2796  HE2 PHE A 761      68.030  55.900  61.380  1.00  0.00           H
ATOM   2797  C   PHE A 761      70.160  51.250  62.080  1.00  0.00           C
ATOM   2798  O   PHE A 761      69.580  50.870  61.040  1.00  0.00           O
ATOM   2799  N   PHE A 762      71.270  52.070  62.090  1.00  0.00           N
ATOM   2800  HN  PHE A 762      71.680  52.510  62.890  1.00  0.00           H
ATOM   2801  CA  PHE A 762      71.880  52.560  60.850  1.00  0.00           C
ATOM   2802  HA  PHE A 762      71.050  52.810  60.210  1.00  0.00           H
ATOM   2803  CB  PHE A 762      72.820  53.740  60.920  1.00  0.00           C
ATOM   2804  HB1 PHE A 762      73.530  53.810  60.060  1.00  0.00           H
ATOM   2805  HB2 PHE A 762      73.470  53.730  61.820  1.00  0.00           H
ATOM   2806  CG  PHE A 762      72.030  55.000  60.900  1.00  0.00           C
ATOM   2807  CD1 PHE A 762      71.240  55.300  59.780  1.00  0.00           C
ATOM   2808  HD1 PHE A 762      71.290  54.620  58.950  1.00  0.00           H
ATOM   2809  CE1 PHE A 762      70.530  56.520  59.680  1.00  0.00           C
ATOM   2810  HE1 PHE A 762      69.990  56.780  58.780  1.00  0.00           H
ATOM   2811  CZ  PHE A 762      70.520  57.370  60.830  1.00  0.00           C
ATOM   2812  HZ  PHE A 762      69.860  58.220  60.920  1.00  0.00           H
ATOM   2813  CD2 PHE A 762      72.060  55.900  62.000  1.00  0.00           C
ATOM   2814  HD2 PHE A 762      72.650  55.600  62.850  1.00  0.00           H
ATOM   2815  CE2 PHE A 762      71.220  57.070  61.960  1.00  0.00           C
ATOM   2816  HE2 PHE A 762      71.120  57.680  62.840  1.00  0.00           H
ATOM   2817  C   PHE A 762      72.430  51.310  60.130  1.00  0.00           C
ATOM   2818  O   PHE A 762      72.360  51.200  58.910  1.00  0.00           O
ATOM   2819  N   THR A 763      73.040  50.360  60.860  1.00  0.00           N
ATOM   2820  HN  THR A 763      73.050  50.500  61.850  1.00  0.00           H
ATOM   2821  CA  THR A 763      73.680  49.190  60.250  1.00  0.00           C
ATOM   2822  HA  THR A 763      74.390  49.540  59.510  1.00  0.00           H
ATOM   2823  CB  THR A 763      74.430  48.300  61.170  1.00  0.00           C
ATOM   2824  HB  THR A 763      73.860  47.990  62.070  1.00  0.00           H
ATOM   2825  OG1 THR A 763      75.600  49.020  61.630  1.00  0.00           O
ATOM   2826  HG1 THR A 763      75.330  49.650  62.310  1.00  0.00           H
ATOM   2827  CG2 THR A 763      75.050  47.110  60.460  1.00  0.00           C
ATOM   2828 HG21 THR A 763      75.680  47.410  59.610  1.00  0.00           H
ATOM   2829 HG22 THR A 763      74.310  46.380  60.050  1.00  0.00           H
ATOM   2830 HG23 THR A 763      75.700  46.520  61.140  1.00  0.00           H
ATOM   2831  C   THR A 763      72.680  48.290  59.590  1.00  0.00           C
ATOM   2832  O   THR A 763      72.850  47.860  58.430  1.00  0.00           O
ATOM   2833  N   THR A 764      71.520  48.070  60.230  1.00  0.00           N
ATOM   2834  HN  THR A 764      71.410  48.320  61.190  1.00  0.00           H
ATOM   2835  CA  THR A 764      70.400  47.320  59.690  1.00  0.00           C
ATOM   2836  HA  THR A 764      70.770  46.320  59.500  1.00  0.00           H
ATOM   2837  CB  THR A 764      69.210  47.300  60.650  1.00  0.00           C
ATOM   2838  HB  THR A 764      68.870  48.320  60.900  1.00  0.00           H
ATOM   2839  OG1 THR A 764      69.540  46.550  61.800  1.00  0.00           O
ATOM   2840  HG1 THR A 764      69.970  47.200  62.360  1.00  0.00           H
ATOM   2841  CG2 THR A 764      68.060  46.510  60.030  1.00  0.00           C
ATOM   2842 HG21 THR A 764      67.240  46.350  60.760  1.00  0.00           H
ATOM   2843 HG22 THR A 764      68.380  45.460  59.880  1.00  0.00           H
ATOM   2844 HG23 THR A 764      67.650  46.920  59.080  1.00  0.00           H
ATOM   2845  C   THR A 764      69.880  47.970  58.380  1.00  0.00           C
ATOM   2846  O   THR A 764      69.600  47.260  57.410  1.00  0.00           O
ATOM   2847  N   PHE A 765      69.780  49.270  58.280  1.00  0.00           N
ATOM   2848  HN  PHE A 765      70.100  49.900  58.980  1.00  0.00           H
ATOM   2849  CA  PHE A 765      69.330  50.020  57.020  1.00  0.00           C
ATOM   2850  HA  PHE A 765      68.520  49.500  56.550  1.00  0.00           H
ATOM   2851  CB  PHE A 765      69.050  51.470  57.500  1.00  0.00           C
ATOM   2852  HB1 PHE A 765      69.850  51.930  58.110  1.00  0.00           H
ATOM   2853  HB2 PHE A 765      68.250  51.550  58.270  1.00  0.00           H
ATOM   2854  CG  PHE A 765      68.750  52.390  56.300  1.00  0.00           C
ATOM   2855  CD1 PHE A 765      67.860  52.110  55.230  1.00  0.00           C
ATOM   2856  HD1 PHE A 765      67.380  51.140  55.240  1.00  0.00           H
ATOM   2857  CE1 PHE A 765      67.640  53.030  54.190  1.00  0.00           C
ATOM   2858  HE1 PHE A 765      67.030  52.710  53.360  1.00  0.00           H
ATOM   2859  CZ  PHE A 765      68.300  54.280  54.190  1.00  0.00           C
ATOM   2860  HZ  PHE A 765      68.140  55.020  53.430  1.00  0.00           H
ATOM   2861  CD2 PHE A 765      69.300  53.620  56.340  1.00  0.00           C
ATOM   2862  HD2 PHE A 765      69.940  53.920  57.160  1.00  0.00           H
ATOM   2863  CE2 PHE A 765      69.080  54.590  55.300  1.00  0.00           C
ATOM   2864  HE2 PHE A 765      69.530  55.560  55.380  1.00  0.00           H
ATOM   2865  C   PHE A 765      70.410  49.960  55.940  1.00  0.00           C
ATOM   2866  O   PHE A 765      70.070  49.770  54.790  1.00  0.00           O
ATOM   2867  N   PHE A 766      71.690  50.070  56.330  1.00  0.00           N
ATOM   2868  HN  PHE A 766      71.820  50.370  57.270  1.00  0.00           H
ATOM   2869  CA  PHE A 766      72.810  50.000  55.370  1.00  0.00           C
ATOM   2870  HA  PHE A 766      72.560  50.720  54.600  1.00  0.00           H
ATOM   2871  CB  PHE A 766      74.160  50.380  56.030  1.00  0.00           C
ATOM   2872  HB1 PHE A 766      75.000  50.260  55.310  1.00  0.00           H
ATOM   2873  HB2 PHE A 766      74.350  49.720  56.910  1.00  0.00           H
ATOM   2874  CG  PHE A 766      74.310  51.910  56.340  1.00  0.00           C
ATOM   2875  CD1 PHE A 766      73.280  52.920  56.180  1.00  0.00           C
ATOM   2876  HD1 PHE A 766      72.290  52.550  55.960  1.00  0.00           H
ATOM   2877  CE1 PHE A 766      73.610  54.330  56.460  1.00  0.00           C
ATOM   2878  HE1 PHE A 766      72.940  55.150  56.230  1.00  0.00           H
ATOM   2879  CZ  PHE A 766      74.920  54.690  56.960  1.00  0.00           C
ATOM   2880  HZ  PHE A 766      75.200  55.720  57.100  1.00  0.00           H
ATOM   2881  CD2 PHE A 766      75.540  52.330  56.830  1.00  0.00           C
ATOM   2882  HD2 PHE A 766      76.200  51.480  57.010  1.00  0.00           H
ATOM   2883  CE2 PHE A 766      75.810  53.590  57.220  1.00  0.00           C
ATOM   2884  HE2 PHE A 766      76.770  53.930  57.590  1.00  0.00           H
ATOM   2885  C   PHE A 766      73.070  48.670  54.710  1.00  0.00           C
ATOM   2886  O   PHE A 766      73.200  48.500  53.550  1.00  0.00           O
ATOM   2887  N   LEU A 767      73.170  47.610  55.580  1.00  0.00           N
ATOM   2888  HN  LEU A 767      73.090  47.680  56.570  1.00  0.00           H
ATOM   2889  CA  LEU A 767      73.250  46.240  55.140  1.00  0.00           C
ATOM   2890  HA  LEU A 767      74.160  46.330  54.570  1.00  0.00           H
ATOM   2891  CB  LEU A 767      73.580  45.320  56.350  1.00  0.00           C
ATOM   2892  HB1 LEU A 767      72.850  45.590  57.150  1.00  0.00           H
ATOM   2893  HB2 LEU A 767      74.580  45.580  56.740  1.00  0.00           H
ATOM   2894  CG  LEU A 767      73.690  43.760  55.960  1.00  0.00           C
ATOM   2895  HG  LEU A 767      72.890  43.420  55.270  1.00  0.00           H
ATOM   2896  CD1 LEU A 767      74.970  43.470  55.200  1.00  0.00           C
ATOM   2897 HD11 LEU A 767      75.080  44.210  54.380  1.00  0.00           H
ATOM   2898 HD12 LEU A 767      74.950  42.420  54.840  1.00  0.00           H
ATOM   2899 HD13 LEU A 767      75.870  43.570  55.850  1.00  0.00           H
ATOM   2900  CD2 LEU A 767      73.760  42.940  57.250  1.00  0.00           C
ATOM   2901 HD21 LEU A 767      74.740  43.060  57.760  1.00  0.00           H
ATOM   2902 HD22 LEU A 767      73.580  41.890  56.920  1.00  0.00           H
ATOM   2903 HD23 LEU A 767      72.930  43.220  57.950  1.00  0.00           H
ATOM   2904  C   LEU A 767      72.130  45.750  54.200  1.00  0.00           C
ATOM   2905  O   LEU A 767      72.380  45.120  53.150  1.00  0.00           O
ATOM   2906  N   SER A 768      70.860  45.970  54.600  1.00  0.00           N
ATOM   2907  HN  SER A 768      70.760  46.450  55.470  1.00  0.00           H
ATOM   2908  CA  SER A 768      69.780  45.500  53.810  1.00  0.00           C
ATOM   2909  HA  SER A 768      70.060  44.480  53.610  1.00  0.00           H
ATOM   2910  CB  SER A 768      68.380  45.520  54.430  1.00  0.00           C
ATOM   2911  HB1 SER A 768      68.300  44.710  55.180  1.00  0.00           H
ATOM   2912  HB2 SER A 768      67.580  45.400  53.680  1.00  0.00           H
ATOM   2913  OG  SER A 768      68.180  46.710  55.290  1.00  0.00           O
ATOM   2914  HG1 SER A 768      68.680  46.610  56.110  1.00  0.00           H
ATOM   2915  C   SER A 768      69.660  46.260  52.540  1.00  0.00           C
ATOM   2916  O   SER A 768      69.270  45.600  51.530  1.00  0.00           O
ATOM   2917  N   SER A 769      69.860  47.610  52.500  1.00  0.00           N
ATOM   2918  HN  SER A 769      70.100  48.110  53.330  1.00  0.00           H
ATOM   2919  CA  SER A 769      69.890  48.420  51.290  1.00  0.00           C
ATOM   2920  HA  SER A 769      68.960  48.260  50.760  1.00  0.00           H
ATOM   2921  CB  SER A 769      69.880  49.940  51.530  1.00  0.00           C
ATOM   2922  HB1 SER A 769      69.890  50.450  50.530  1.00  0.00           H
ATOM   2923  HB2 SER A 769      70.860  50.120  52.030  1.00  0.00           H
ATOM   2924  OG  SER A 769      68.780  50.390  52.390  1.00  0.00           O
ATOM   2925  HG1 SER A 769      69.160  50.130  53.230  1.00  0.00           H
ATOM   2926  C   SER A 769      71.030  47.930  50.350  1.00  0.00           C
ATOM   2927  O   SER A 769      70.800  47.690  49.160  1.00  0.00           O
ATOM   2928  N   PHE A 770      72.220  47.690  50.870  1.00  0.00           N
ATOM   2929  HN  PHE A 770      72.350  47.790  51.850  1.00  0.00           H
ATOM   2930  CA  PHE A 770      73.340  47.060  50.240  1.00  0.00           C
ATOM   2931  HA  PHE A 770      73.610  47.690  49.400  1.00  0.00           H
ATOM   2932  CB  PHE A 770      74.640  47.230  51.100  1.00  0.00           C
ATOM   2933  HB1 PHE A 770      74.440  46.980  52.160  1.00  0.00           H
ATOM   2934  HB2 PHE A 770      75.100  48.230  51.050  1.00  0.00           H
ATOM   2935  CG  PHE A 770      75.730  46.130  50.770  1.00  0.00           C
ATOM   2936  CD1 PHE A 770      76.590  46.450  49.640  1.00  0.00           C
ATOM   2937  HD1 PHE A 770      76.460  47.450  49.250  1.00  0.00           H
ATOM   2938  CE1 PHE A 770      77.510  45.520  49.240  1.00  0.00           C
ATOM   2939  HE1 PHE A 770      78.180  45.740  48.410  1.00  0.00           H
ATOM   2940  CZ  PHE A 770      77.540  44.200  49.810  1.00  0.00           C
ATOM   2941  HZ  PHE A 770      78.080  43.450  49.250  1.00  0.00           H
ATOM   2942  CD2 PHE A 770      75.940  44.950  51.460  1.00  0.00           C
ATOM   2943  HD2 PHE A 770      75.340  44.830  52.350  1.00  0.00           H
ATOM   2944  CE2 PHE A 770      76.780  43.970  50.940  1.00  0.00           C
ATOM   2945  HE2 PHE A 770      76.680  42.920  51.170  1.00  0.00           H
ATOM   2946  C   PHE A 770      73.090  45.700  49.600  1.00  0.00           C
ATOM   2947  O   PHE A 770      73.510  45.530  48.470  1.00  0.00           O
ATOM   2948  N   LEU A 771      72.400  44.730  50.300  1.00  0.00           N
ATOM   2949  HN  LEU A 771      72.340  44.740  51.290  1.00  0.00           H
ATOM   2950  CA  LEU A 771      72.170  43.370  49.720  1.00  0.00           C
ATOM   2951  HA  LEU A 771      73.080  43.020  49.240  1.00  0.00           H
ATOM   2952  CB  LEU A 771      71.870  42.410  50.910  1.00  0.00           C
ATOM   2953  HB1 LEU A 771      71.310  41.490  50.660  1.00  0.00           H
ATOM   2954  HB2 LEU A 771      71.130  42.990  51.490  1.00  0.00           H
ATOM   2955  CG  LEU A 771      73.110  42.060  51.830  1.00  0.00           C
ATOM   2956  HG  LEU A 771      73.700  42.980  52.020  1.00  0.00           H
ATOM   2957  CD1 LEU A 771      72.540  41.360  53.070  1.00  0.00           C
ATOM   2958 HD11 LEU A 771      71.880  42.030  53.670  1.00  0.00           H
ATOM   2959 HD12 LEU A 771      73.350  40.830  53.620  1.00  0.00           H
ATOM   2960 HD13 LEU A 771      71.990  40.570  52.520  1.00  0.00           H
ATOM   2961  CD2 LEU A 771      74.090  41.130  50.950  1.00  0.00           C
ATOM   2962 HD21 LEU A 771      74.920  40.960  51.660  1.00  0.00           H
ATOM   2963 HD22 LEU A 771      74.370  41.640  50.000  1.00  0.00           H
ATOM   2964 HD23 LEU A 771      73.590  40.170  50.710  1.00  0.00           H
ATOM   2965  C   LEU A 771      70.920  43.330  48.760  1.00  0.00           C
ATOM   2966  O   LEU A 771      70.630  42.370  48.010  1.00  0.00           O
ATOM   2967  N   LYS A 772      70.220  44.480  48.680  1.00  0.00           N
ATOM   2968  HN  LYS A 772      70.410  45.320  49.160  1.00  0.00           H
ATOM   2969  CA  LYS A 772      69.120  44.670  47.680  1.00  0.00           C
ATOM   2970  HA  LYS A 772      68.660  43.780  47.270  1.00  0.00           H
ATOM   2971  CB  LYS A 772      67.960  45.530  48.200  1.00  0.00           C
ATOM   2972  HB1 LYS A 772      67.320  45.850  47.360  1.00  0.00           H
ATOM   2973  HB2 LYS A 772      68.240  46.470  48.710  1.00  0.00           H
ATOM   2974  CG  LYS A 772      67.130  44.680  49.220  1.00  0.00           C
ATOM   2975  HG1 LYS A 772      66.410  45.390  49.670  1.00  0.00           H
ATOM   2976  HG2 LYS A 772      67.900  44.400  49.970  1.00  0.00           H
ATOM   2977  CD  LYS A 772      66.520  43.370  48.720  1.00  0.00           C
ATOM   2978  HD1 LYS A 772      66.010  42.850  49.560  1.00  0.00           H
ATOM   2979  HD2 LYS A 772      67.240  42.640  48.300  1.00  0.00           H
ATOM   2980  CE  LYS A 772      65.610  43.740  47.560  1.00  0.00           C
ATOM   2981  HE1 LYS A 772      66.230  43.920  46.660  1.00  0.00           H
ATOM   2982  HE2 LYS A 772      64.970  44.590  47.900  1.00  0.00           H
ATOM   2983  NZ  LYS A 772      64.650  42.620  47.260  1.00  0.00           N
ATOM   2984  HZ1 LYS A 772      65.190  41.790  46.950  1.00  0.00           H
ATOM   2985  HZ2 LYS A 772      63.970  42.890  46.520  1.00  0.00           H
ATOM   2986  HZ3 LYS A 772      64.120  42.360  48.100  1.00  0.00           H
ATOM   2987  C   LYS A 772      69.720  45.280  46.360  1.00  0.00           C
ATOM   2988  O   LYS A 772      69.260  44.830  45.290  1.00  0.00           O
ATOM   2989  N   GLN A 773      70.810  46.070  46.450  1.00  0.00           N
ATOM   2990  HN  GLN A 773      71.150  46.480  47.300  1.00  0.00           H
ATOM   2991  CA  GLN A 773      71.380  46.620  45.240  1.00  0.00           C
ATOM   2992  HA  GLN A 773      70.670  46.720  44.440  1.00  0.00           H
ATOM   2993  CB  GLN A 773      72.040  48.010  45.560  1.00  0.00           C
ATOM   2994  HB1 GLN A 773      72.410  48.440  44.600  1.00  0.00           H
ATOM   2995  HB2 GLN A 773      72.910  47.770  46.210  1.00  0.00           H
ATOM   2996  CG  GLN A 773      71.160  49.130  46.110  1.00  0.00           C
ATOM   2997  HG1 GLN A 773      71.620  50.140  46.230  1.00  0.00           H
ATOM   2998  HG2 GLN A 773      70.760  48.940  47.130  1.00  0.00           H
ATOM   2999  CD  GLN A 773      69.960  49.120  45.290  1.00  0.00           C
ATOM   3000  OE1 GLN A 773      68.960  48.450  45.460  1.00  0.00           O
ATOM   3001  NE2 GLN A 773      69.960  50.100  44.280  1.00  0.00           N
ATOM   3002 HE21 GLN A 773      69.160  50.200  43.690  1.00  0.00           H
ATOM   3003 HE22 GLN A 773      70.840  50.500  44.020  1.00  0.00           H
ATOM   3004  C   GLN A 773      72.450  45.670  44.710  1.00  0.00           C
ATOM   3005  O   GLN A 773      73.140  45.980  43.760  1.00  0.00           O
ATOM   3006  N   PHE A 774      72.740  44.510  45.320  1.00  0.00           N
ATOM   3007  HN  PHE A 774      72.110  44.290  46.060  1.00  0.00           H
ATOM   3008  CA  PHE A 774      73.870  43.650  45.100  1.00  0.00           C
ATOM   3009  HA  PHE A 774      74.770  44.250  44.980  1.00  0.00           H
ATOM   3010  CB  PHE A 774      74.070  42.810  46.350  1.00  0.00           C
ATOM   3011  HB1 PHE A 774      73.110  42.420  46.770  1.00  0.00           H
ATOM   3012  HB2 PHE A 774      74.610  43.360  47.150  1.00  0.00           H
ATOM   3013  CG  PHE A 774      74.850  41.560  46.190  1.00  0.00           C
ATOM   3014  CD1 PHE A 774      76.250  41.640  46.480  1.00  0.00           C
ATOM   3015  HD1 PHE A 774      76.600  42.600  46.820  1.00  0.00           H
ATOM   3016  CE1 PHE A 774      77.050  40.560  46.830  1.00  0.00           C
ATOM   3017  HE1 PHE A 774      78.030  40.780  47.220  1.00  0.00           H
ATOM   3018  CZ  PHE A 774      76.470  39.300  46.710  1.00  0.00           C
ATOM   3019  HZ  PHE A 774      77.080  38.400  46.750  1.00  0.00           H
ATOM   3020  CD2 PHE A 774      74.350  40.230  46.050  1.00  0.00           C
ATOM   3021  HD2 PHE A 774      73.320  40.160  45.730  1.00  0.00           H
ATOM   3022  CE2 PHE A 774      75.160  39.130  46.260  1.00  0.00           C
ATOM   3023  HE2 PHE A 774      74.790  38.120  46.150  1.00  0.00           H
ATOM   3024  C   PHE A 774      73.710  42.890  43.800  1.00  0.00           C
ATOM   3025  O   PHE A 774      74.610  42.400  43.140  1.00  0.00           O
ATOM   3026  N   LYS A 775      72.440  42.790  43.420  1.00  0.00           N
ATOM   3027  HN  LYS A 775      71.680  43.210  43.900  1.00  0.00           H
ATOM   3028  CA  LYS A 775      72.150  42.170  42.140  1.00  0.00           C
ATOM   3029  HA  LYS A 775      72.760  41.290  42.100  1.00  0.00           H
ATOM   3030  CB  LYS A 775      70.650  41.690  42.020  1.00  0.00           C
ATOM   3031  HB1 LYS A 775      70.490  40.820  42.690  1.00  0.00           H
ATOM   3032  HB2 LYS A 775      70.320  41.340  41.030  1.00  0.00           H
ATOM   3033  CG  LYS A 775      69.720  42.750  42.410  1.00  0.00           C
ATOM   3034  HG1 LYS A 775      69.820  43.590  41.690  1.00  0.00           H
ATOM   3035  HG2 LYS A 775      69.790  43.090  43.470  1.00  0.00           H
ATOM   3036  CD  LYS A 775      68.320  42.350  42.080  1.00  0.00           C
ATOM   3037  HD1 LYS A 775      68.070  41.410  42.630  1.00  0.00           H
ATOM   3038  HD2 LYS A 775      68.280  42.290  40.970  1.00  0.00           H
ATOM   3039  CE  LYS A 775      67.190  43.270  42.580  1.00  0.00           C
ATOM   3040  HE1 LYS A 775      67.120  44.260  42.070  1.00  0.00           H
ATOM   3041  HE2 LYS A 775      67.190  43.410  43.680  1.00  0.00           H
ATOM   3042  NZ  LYS A 775      65.870  42.640  42.270  1.00  0.00           N
ATOM   3043  HZ1 LYS A 775      66.000  41.610  42.340  1.00  0.00           H
ATOM   3044  HZ2 LYS A 775      65.720  42.750  41.250  1.00  0.00           H
ATOM   3045  HZ3 LYS A 775      65.070  43.080  42.780  1.00  0.00           H
ATOM   3046  C   LYS A 775      72.550  42.990  41.000  1.00  0.00           C
ATOM   3047  O   LYS A 775      72.740  42.480  39.890  1.00  0.00           O
ATOM   3048  N   THR A 776      72.650  44.370  41.180  1.00  0.00           N
ATOM   3049  HN  THR A 776      72.290  44.810  41.990  1.00  0.00           H
ATOM   3050  CA  THR A 776      72.930  45.300  40.110  1.00  0.00           C
ATOM   3051  HA  THR A 776      72.500  44.850  39.220  1.00  0.00           H
ATOM   3052  CB  THR A 776      72.270  46.600  40.430  1.00  0.00           C
ATOM   3053  HB  THR A 776      72.250  47.180  39.480  1.00  0.00           H
ATOM   3054  OG1 THR A 776      72.870  47.400  41.430  1.00  0.00           O
ATOM   3055  HG1 THR A 776      73.100  46.810  42.160  1.00  0.00           H
ATOM   3056  CG2 THR A 776      70.750  46.480  40.750  1.00  0.00           C
ATOM   3057 HG21 THR A 776      70.210  45.800  40.050  1.00  0.00           H
ATOM   3058 HG22 THR A 776      70.160  47.410  40.610  1.00  0.00           H
ATOM   3059 HG23 THR A 776      70.630  46.110  41.790  1.00  0.00           H
ATOM   3060  C   THR A 776      74.380  45.520  39.940  1.00  0.00           C
ATOM   3061  O   THR A 776      74.910  46.060  38.950  1.00  0.00           O
ATOM   3062  N   LYS A 777      75.120  45.050  40.960  1.00  0.00           N
ATOM   3063  HN  LYS A 777      74.740  44.770  41.840  1.00  0.00           H
ATOM   3064  CA  LYS A 777      76.580  45.110  40.910  1.00  0.00           C
ATOM   3065  HA  LYS A 777      77.000  45.940  40.350  1.00  0.00           H
ATOM   3066  CB  LYS A 777      77.170  45.060  42.350  1.00  0.00           C
ATOM   3067  HB1 LYS A 777      78.270  45.180  42.320  1.00  0.00           H
ATOM   3068  HB2 LYS A 777      77.000  44.070  42.840  1.00  0.00           H
ATOM   3069  CG  LYS A 777      76.620  46.160  43.300  1.00  0.00           C
ATOM   3070  HG1 LYS A 777      77.180  46.220  44.260  1.00  0.00           H
ATOM   3071  HG2 LYS A 777      75.560  45.970  43.550  1.00  0.00           H
ATOM   3072  CD  LYS A 777      76.680  47.520  42.620  1.00  0.00           C
ATOM   3073  HD1 LYS A 777      75.980  47.600  41.770  1.00  0.00           H
ATOM   3074  HD2 LYS A 777      77.740  47.720  42.350  1.00  0.00           H
ATOM   3075  CE  LYS A 777      76.220  48.650  43.560  1.00  0.00           C
ATOM   3076  HE1 LYS A 777      76.690  48.460  44.550  1.00  0.00           H
ATOM   3077  HE2 LYS A 777      75.110  48.650  43.650  1.00  0.00           H
ATOM   3078  NZ  LYS A 777      76.550  50.010  43.020  1.00  0.00           N
ATOM   3079  HZ1 LYS A 777      76.210  49.940  42.040  1.00  0.00           H
ATOM   3080  HZ2 LYS A 777      77.580  50.150  43.040  1.00  0.00           H
ATOM   3081  HZ3 LYS A 777      76.110  50.810  43.540  1.00  0.00           H
ATOM   3082  C   LYS A 777      77.150  43.990  40.060  1.00  0.00           C
ATOM   3083  O   LYS A 777      76.610  42.940  39.840  1.00  0.00           O
ATOM   3084  N   ARG A 778      78.410  44.190  39.480  1.00  0.00           N
ATOM   3085  HN  ARG A 778      78.970  44.950  39.780  1.00  0.00           H
ATOM   3086  CA  ARG A 778      79.230  43.310  38.640  1.00  0.00           C
ATOM   3087  HA  ARG A 778      78.600  42.840  37.900  1.00  0.00           H
ATOM   3088  CB  ARG A 778      80.410  44.090  38.020  1.00  0.00           C
ATOM   3089  HB1 ARG A 778      80.820  43.420  37.250  1.00  0.00           H
ATOM   3090  HB2 ARG A 778      81.210  44.290  38.750  1.00  0.00           H
ATOM   3091  CG  ARG A 778      79.970  45.400  37.310  1.00  0.00           C
ATOM   3092  HG1 ARG A 778      79.570  46.090  38.100  1.00  0.00           H
ATOM   3093  HG2 ARG A 778      79.160  45.160  36.590  1.00  0.00           H
ATOM   3094  CD  ARG A 778      81.110  46.000  36.590  1.00  0.00           C
ATOM   3095  HD1 ARG A 778      81.590  45.260  35.910  1.00  0.00           H
ATOM   3096  HD2 ARG A 778      81.750  46.290  37.450  1.00  0.00           H
ATOM   3097  NE  ARG A 778      80.690  47.210  35.970  1.00  0.00           N
ATOM   3098  HE  ARG A 778      80.600  48.070  36.460  1.00  0.00           H
ATOM   3099  CZ  ARG A 778      80.280  47.360  34.660  1.00  0.00           C
ATOM   3100  NH1 ARG A 778      80.240  46.430  33.770  1.00  0.00           N
ATOM   3101 HH11 ARG A 778      80.270  45.490  34.140  1.00  0.00           H
ATOM   3102 HH12 ARG A 778      80.110  46.640  32.810  1.00  0.00           H
ATOM   3103  NH2 ARG A 778      79.790  48.560  34.340  1.00  0.00           N
ATOM   3104 HH21 ARG A 778      79.660  49.210  35.090  1.00  0.00           H
ATOM   3105 HH22 ARG A 778      79.220  48.690  33.530  1.00  0.00           H
ATOM   3106  C   ARG A 778      79.810  42.200  39.530  1.00  0.00           C
ATOM   3107  O   ARG A 778      79.640  42.270  40.770  1.00  0.00           O
ATOM   3108  N   TYR A 779      80.520  41.220  38.900  1.00  0.00           N
ATOM   3109  HN  TYR A 779      80.550  41.180  37.910  1.00  0.00           H
ATOM   3110  CA  TYR A 779      81.260  40.230  39.600  1.00  0.00           C
ATOM   3111  HA  TYR A 779      81.720  39.660  38.800  1.00  0.00           H
ATOM   3112  CB  TYR A 779      82.480  40.730  40.510  1.00  0.00           C
ATOM   3113  HB1 TYR A 779      82.280  41.720  40.970  1.00  0.00           H
ATOM   3114  HB2 TYR A 779      83.300  41.030  39.810  1.00  0.00           H
ATOM   3115  CG  TYR A 779      83.190  39.870  41.500  1.00  0.00           C
ATOM   3116  CD1 TYR A 779      82.750  39.830  42.830  1.00  0.00           C
ATOM   3117  HD1 TYR A 779      81.870  40.420  43.070  1.00  0.00           H
ATOM   3118  CE1 TYR A 779      83.370  38.900  43.760  1.00  0.00           C
ATOM   3119  HE1 TYR A 779      83.100  38.730  44.800  1.00  0.00           H
ATOM   3120  CZ  TYR A 779      84.400  38.070  43.350  1.00  0.00           C
ATOM   3121  OH  TYR A 779      85.190  37.190  44.240  1.00  0.00           O
ATOM   3122  HH  TYR A 779      86.070  37.180  43.870  1.00  0.00           H
ATOM   3123  CD2 TYR A 779      84.200  39.040  41.130  1.00  0.00           C
ATOM   3124  HD2 TYR A 779      84.570  39.190  40.120  1.00  0.00           H
ATOM   3125  CE2 TYR A 779      84.870  38.140  42.010  1.00  0.00           C
ATOM   3126  HE2 TYR A 779      85.750  37.590  41.710  1.00  0.00           H
ATOM   3127  C   TYR A 779      80.530  39.010  40.200  1.00  0.00           C
ATOM   3128  O   TYR A 779      80.940  37.900  39.750  1.00  0.00           O
ATOM   3129  N   PHE A 780      79.630  39.210  41.120  1.00  0.00           N
ATOM   3130  HN  PHE A 780      79.410  40.090  41.530  1.00  0.00           H
ATOM   3131  CA  PHE A 780      78.990  38.110  41.850  1.00  0.00           C
ATOM   3132  HA  PHE A 780      79.810  37.550  42.260  1.00  0.00           H
ATOM   3133  CB  PHE A 780      78.080  38.620  42.950  1.00  0.00           C
ATOM   3134  HB1 PHE A 780      77.530  37.810  43.480  1.00  0.00           H
ATOM   3135  HB2 PHE A 780      77.330  39.400  42.690  1.00  0.00           H
ATOM   3136  CG  PHE A 780      78.900  39.260  44.040  1.00  0.00           C
ATOM   3137  CD1 PHE A 780      79.200  40.650  44.090  1.00  0.00           C
ATOM   3138  HD1 PHE A 780      78.750  41.440  43.500  1.00  0.00           H
ATOM   3139  CE1 PHE A 780      80.240  41.090  45.040  1.00  0.00           C
ATOM   3140  HE1 PHE A 780      80.670  42.070  44.960  1.00  0.00           H
ATOM   3141  CZ  PHE A 780      80.880  40.180  45.920  1.00  0.00           C
ATOM   3142  HZ  PHE A 780      81.660  40.470  46.610  1.00  0.00           H
ATOM   3143  CD2 PHE A 780      79.410  38.370  45.010  1.00  0.00           C
ATOM   3144  HD2 PHE A 780      79.120  37.330  44.990  1.00  0.00           H
ATOM   3145  CE2 PHE A 780      80.370  38.850  45.940  1.00  0.00           C
ATOM   3146  HE2 PHE A 780      80.830  38.160  46.640  1.00  0.00           H
ATOM   3147  C   PHE A 780      78.120  37.220  40.950  1.00  0.00           C
ATOM   3148  O   PHE A 780      77.410  37.750  40.150  1.00  0.00           O
ATOM   3149  N   PRO A 781      78.040  35.900  41.130  1.00  0.00           N
ATOM   3150  CD  PRO A 781      79.010  35.110  41.920  1.00  0.00           C
ATOM   3151  HD1 PRO A 781      78.790  35.140  43.000  1.00  0.00           H
ATOM   3152  HD2 PRO A 781      80.060  35.390  41.650  1.00  0.00           H
ATOM   3153  CA  PRO A 781      77.210  35.000  40.280  1.00  0.00           C
ATOM   3154  HA  PRO A 781      77.560  35.060  39.260  1.00  0.00           H
ATOM   3155  CB  PRO A 781      77.260  33.690  40.980  1.00  0.00           C
ATOM   3156  HB1 PRO A 781      76.990  32.900  40.250  1.00  0.00           H
ATOM   3157  HB2 PRO A 781      76.640  33.640  41.900  1.00  0.00           H
ATOM   3158  CG  PRO A 781      78.700  33.650  41.560  1.00  0.00           C
ATOM   3159  HG1 PRO A 781      78.610  32.950  42.420  1.00  0.00           H
ATOM   3160  HG2 PRO A 781      79.430  33.250  40.830  1.00  0.00           H
ATOM   3161  C   PRO A 781      75.730  35.380  40.150  1.00  0.00           C
ATOM   3162  O   PRO A 781      75.180  35.880  41.140  1.00  0.00           O
ATOM   3163  N   THR A 782      75.060  35.140  39.050  1.00  0.00           N
ATOM   3164  HN  THR A 782      75.660  34.680  38.390  1.00  0.00           H
ATOM   3165  CA  THR A 782      73.670  35.390  38.680  1.00  0.00           C
ATOM   3166  HA  THR A 782      73.520  36.460  38.600  1.00  0.00           H
ATOM   3167  CB  THR A 782      73.290  34.850  37.270  1.00  0.00           C
ATOM   3168  HB  THR A 782      72.210  34.960  37.130  1.00  0.00           H
ATOM   3169  OG1 THR A 782      73.720  33.500  36.970  1.00  0.00           O
ATOM   3170  HG1 THR A 782      74.670  33.550  37.110  1.00  0.00           H
ATOM   3171  CG2 THR A 782      73.940  35.720  36.160  1.00  0.00           C
ATOM   3172 HG21 THR A 782      73.520  36.740  36.240  1.00  0.00           H
ATOM   3173 HG22 THR A 782      73.730  35.280  35.160  1.00  0.00           H
ATOM   3174 HG23 THR A 782      75.040  35.620  36.110  1.00  0.00           H
ATOM   3175  C   THR A 782      72.650  34.830  39.690  1.00  0.00           C
ATOM   3176  O   THR A 782      71.770  35.460  40.250  1.00  0.00           O
ATOM   3177  N   LYS A 783      72.850  33.520  40.040  1.00  0.00           N
ATOM   3178  HN  LYS A 783      73.510  32.960  39.540  1.00  0.00           H
ATOM   3179  CA  LYS A 783      71.950  32.830  40.920  1.00  0.00           C
ATOM   3180  HA  LYS A 783      70.950  33.250  40.830  1.00  0.00           H
ATOM   3181  CB  LYS A 783      71.880  31.300  40.710  1.00  0.00           C
ATOM   3182  HB1 LYS A 783      71.560  30.840  41.660  1.00  0.00           H
ATOM   3183  HB2 LYS A 783      72.900  30.930  40.480  1.00  0.00           H
ATOM   3184  CG  LYS A 783      70.950  30.880  39.560  1.00  0.00           C
ATOM   3185  HG1 LYS A 783      71.100  29.790  39.400  1.00  0.00           H
ATOM   3186  HG2 LYS A 783      71.280  31.430  38.660  1.00  0.00           H
ATOM   3187  CD  LYS A 783      69.470  31.200  39.790  1.00  0.00           C
ATOM   3188  HD1 LYS A 783      69.190  32.160  39.300  1.00  0.00           H
ATOM   3189  HD2 LYS A 783      69.460  31.360  40.890  1.00  0.00           H
ATOM   3190  CE  LYS A 783      68.590  30.000  39.360  1.00  0.00           C
ATOM   3191  HE1 LYS A 783      67.520  30.270  39.480  1.00  0.00           H
ATOM   3192  HE2 LYS A 783      68.820  29.160  40.060  1.00  0.00           H
ATOM   3193  NZ  LYS A 783      68.840  29.640  37.940  1.00  0.00           N
ATOM   3194  HZ1 LYS A 783      68.790  30.510  37.380  1.00  0.00           H
ATOM   3195  HZ2 LYS A 783      68.050  29.090  37.530  1.00  0.00           H
ATOM   3196  HZ3 LYS A 783      69.690  29.050  37.810  1.00  0.00           H
ATOM   3197  C   LYS A 783      72.150  33.090  42.440  1.00  0.00           C
ATOM   3198  O   LYS A 783      71.250  33.080  43.300  1.00  0.00           O
ATOM   3199  N   VAL A 784      73.390  33.550  42.840  1.00  0.00           N
ATOM   3200  HN  VAL A 784      73.970  33.830  42.080  1.00  0.00           H
ATOM   3201  CA  VAL A 784      73.630  34.050  44.180  1.00  0.00           C
ATOM   3202  HA  VAL A 784      73.100  33.560  44.980  1.00  0.00           H
ATOM   3203  CB  VAL A 784      75.020  33.880  44.700  1.00  0.00           C
ATOM   3204  HB  VAL A 784      75.720  34.180  43.900  1.00  0.00           H
ATOM   3205  CG1 VAL A 784      75.280  34.750  45.980  1.00  0.00           C
ATOM   3206 HG11 VAL A 784      75.210  35.850  45.920  1.00  0.00           H
ATOM   3207 HG12 VAL A 784      76.270  34.470  46.400  1.00  0.00           H
ATOM   3208 HG13 VAL A 784      74.620  34.490  46.830  1.00  0.00           H
ATOM   3209  CG2 VAL A 784      75.310  32.410  45.010  1.00  0.00           C
ATOM   3210 HG21 VAL A 784      75.390  31.910  44.020  1.00  0.00           H
ATOM   3211 HG22 VAL A 784      74.470  32.010  45.620  1.00  0.00           H
ATOM   3212 HG23 VAL A 784      76.240  32.300  45.600  1.00  0.00           H
ATOM   3213  C   VAL A 784      73.060  35.400  44.200  1.00  0.00           C
ATOM   3214  O   VAL A 784      72.340  35.680  45.110  1.00  0.00           O
ATOM   3215  N   ARG A 785      73.240  36.280  43.240  1.00  0.00           N
ATOM   3216  HN  ARG A 785      73.850  36.070  42.480  1.00  0.00           H
ATOM   3217  CA  ARG A 785      72.620  37.650  43.350  1.00  0.00           C
ATOM   3218  HA  ARG A 785      72.910  38.180  44.250  1.00  0.00           H
ATOM   3219  CB  ARG A 785      73.000  38.450  42.080  1.00  0.00           C
ATOM   3220  HB1 ARG A 785      72.400  39.370  41.930  1.00  0.00           H
ATOM   3221  HB2 ARG A 785      72.810  37.780  41.210  1.00  0.00           H
ATOM   3222  CG  ARG A 785      74.440  38.950  42.190  1.00  0.00           C
ATOM   3223  HG1 ARG A 785      75.150  38.090  42.260  1.00  0.00           H
ATOM   3224  HG2 ARG A 785      74.620  39.500  43.140  1.00  0.00           H
ATOM   3225  CD  ARG A 785      74.990  39.950  41.070  1.00  0.00           C
ATOM   3226  HD1 ARG A 785      76.010  40.250  41.370  1.00  0.00           H
ATOM   3227  HD2 ARG A 785      74.410  40.900  40.980  1.00  0.00           H
ATOM   3228  NE  ARG A 785      75.170  39.230  39.760  1.00  0.00           N
ATOM   3229  HE  ARG A 785      75.940  38.580  39.700  1.00  0.00           H
ATOM   3230  CZ  ARG A 785      74.270  39.330  38.740  1.00  0.00           C
ATOM   3231  NH1 ARG A 785      73.160  40.000  38.720  1.00  0.00           N
ATOM   3232 HH11 ARG A 785      72.610  39.960  37.890  1.00  0.00           H
ATOM   3233 HH12 ARG A 785      73.180  40.850  39.240  1.00  0.00           H
ATOM   3234  NH2 ARG A 785      74.490  38.720  37.610  1.00  0.00           N
ATOM   3235 HH21 ARG A 785      75.390  38.330  37.400  1.00  0.00           H
ATOM   3236 HH22 ARG A 785      73.850  38.780  36.850  1.00  0.00           H
ATOM   3237  C   ARG A 785      71.080  37.710  43.380  1.00  0.00           C
ATOM   3238  O   ARG A 785      70.460  38.570  44.020  1.00  0.00           O
ATOM   3239  N   SER A 786      70.450  36.790  42.580  1.00  0.00           N
ATOM   3240  HN  SER A 786      70.950  36.210  41.960  1.00  0.00           H
ATOM   3241  CA  SER A 786      69.030  36.500  42.630  1.00  0.00           C
ATOM   3242  HA  SER A 786      68.560  37.410  42.270  1.00  0.00           H
ATOM   3243  CB  SER A 786      68.620  35.430  41.610  1.00  0.00           C
ATOM   3244  HB1 SER A 786      69.070  34.440  41.830  1.00  0.00           H
ATOM   3245  HB2 SER A 786      69.040  35.870  40.680  1.00  0.00           H
ATOM   3246  OG  SER A 786      67.260  35.440  41.410  1.00  0.00           O
ATOM   3247  HG1 SER A 786      66.800  34.920  42.080  1.00  0.00           H
ATOM   3248  C   SER A 786      68.600  36.010  44.000  1.00  0.00           C
ATOM   3249  O   SER A 786      67.560  36.500  44.470  1.00  0.00           O
ATOM   3250  N   THR A 787      69.270  35.030  44.670  1.00  0.00           N
ATOM   3251  HN  THR A 787      70.200  34.810  44.380  1.00  0.00           H
ATOM   3252  CA  THR A 787      68.880  34.380  45.880  1.00  0.00           C
ATOM   3253  HA  THR A 787      67.820  34.160  45.950  1.00  0.00           H
ATOM   3254  CB  THR A 787      69.500  32.940  46.170  1.00  0.00           C
ATOM   3255  HB  THR A 787      69.430  32.590  47.220  1.00  0.00           H
ATOM   3256  OG1 THR A 787      70.850  32.840  45.780  1.00  0.00           O
ATOM   3257  HG1 THR A 787      70.920  32.900  44.820  1.00  0.00           H
ATOM   3258  CG2 THR A 787      68.920  31.810  45.320  1.00  0.00           C
ATOM   3259 HG21 THR A 787      69.150  30.770  45.640  1.00  0.00           H
ATOM   3260 HG22 THR A 787      69.160  31.820  44.230  1.00  0.00           H
ATOM   3261 HG23 THR A 787      67.810  31.850  45.340  1.00  0.00           H
ATOM   3262  C   THR A 787      69.140  35.270  47.030  1.00  0.00           C
ATOM   3263  O   THR A 787      68.420  35.300  48.020  1.00  0.00           O
ATOM   3264  N   ILE A 788      70.220  36.130  46.920  1.00  0.00           N
ATOM   3265  HN  ILE A 788      70.930  35.970  46.240  1.00  0.00           H
ATOM   3266  CA  ILE A 788      70.530  37.240  47.850  1.00  0.00           C
ATOM   3267  HA  ILE A 788      70.240  36.840  48.810  1.00  0.00           H
ATOM   3268  CB  ILE A 788      71.990  37.580  47.970  1.00  0.00           C
ATOM   3269  HB  ILE A 788      72.380  37.550  46.930  1.00  0.00           H
ATOM   3270  CG2 ILE A 788      72.190  39.000  48.670  1.00  0.00           C
ATOM   3271 HG21 ILE A 788      71.860  38.910  49.730  1.00  0.00           H
ATOM   3272 HG22 ILE A 788      71.640  39.740  48.060  1.00  0.00           H
ATOM   3273 HG23 ILE A 788      73.250  39.310  48.580  1.00  0.00           H
ATOM   3274  CG1 ILE A 788      72.550  36.370  48.680  1.00  0.00           C
ATOM   3275 HG11 ILE A 788      72.600  35.450  48.070  1.00  0.00           H
ATOM   3276 HG12 ILE A 788      71.990  36.170  49.620  1.00  0.00           H
ATOM   3277  CD  ILE A 788      74.000  36.550  49.120  1.00  0.00           C
ATOM   3278  HD1 ILE A 788      74.580  36.990  48.290  1.00  0.00           H
ATOM   3279  HD2 ILE A 788      74.450  35.590  49.480  1.00  0.00           H
ATOM   3280  HD3 ILE A 788      74.020  37.130  50.060  1.00  0.00           H
ATOM   3281  C   ILE A 788      69.520  38.360  47.680  1.00  0.00           C
ATOM   3282  O   ILE A 788      69.140  38.910  48.730  1.00  0.00           O
ATOM   3283  N   SER A 789      69.070  38.700  46.520  1.00  0.00           N
ATOM   3284  HN  SER A 789      69.250  38.150  45.700  1.00  0.00           H
ATOM   3285  CA  SER A 789      68.020  39.720  46.370  1.00  0.00           C
ATOM   3286  HA  SER A 789      68.400  40.670  46.740  1.00  0.00           H
ATOM   3287  CB  SER A 789      67.640  40.010  44.900  1.00  0.00           C
ATOM   3288  HB1 SER A 789      67.320  39.020  44.490  1.00  0.00           H
ATOM   3289  HB2 SER A 789      68.470  40.420  44.300  1.00  0.00           H
ATOM   3290  OG  SER A 789      66.610  40.970  44.800  1.00  0.00           O
ATOM   3291  HG1 SER A 789      65.700  40.660  44.840  1.00  0.00           H
ATOM   3292  C   SER A 789      66.730  39.370  47.150  1.00  0.00           C
ATOM   3293  O   SER A 789      66.070  40.200  47.830  1.00  0.00           O
ATOM   3294  N   ASP A 790      66.350  38.080  47.110  1.00  0.00           N
ATOM   3295  HN  ASP A 790      66.870  37.410  46.580  1.00  0.00           H
ATOM   3296  CA  ASP A 790      65.160  37.570  47.840  1.00  0.00           C
ATOM   3297  HA  ASP A 790      64.300  38.200  47.730  1.00  0.00           H
ATOM   3298  CB  ASP A 790      64.820  36.160  47.180  1.00  0.00           C
ATOM   3299  HB1 ASP A 790      64.120  35.600  47.830  1.00  0.00           H
ATOM   3300  HB2 ASP A 790      65.780  35.600  47.200  1.00  0.00           H
ATOM   3301  CG  ASP A 790      64.240  36.310  45.810  1.00  0.00           C
ATOM   3302  OD1 ASP A 790      63.830  37.430  45.300  1.00  0.00           O
ATOM   3303  OD2 ASP A 790      63.990  35.200  45.270  1.00  0.00           O
ATOM   3304  C   ASP A 790      65.410  37.440  49.390  1.00  0.00           C
ATOM   3305  O   ASP A 790      64.520  37.900  50.130  1.00  0.00           O
ATOM   3306  N   PHE A 791      66.490  36.910  49.890  1.00  0.00           N
ATOM   3307  HN  PHE A 791      67.170  36.540  49.270  1.00  0.00           H
ATOM   3308  CA  PHE A 791      66.730  36.660  51.310  1.00  0.00           C
ATOM   3309  HA  PHE A 791      65.740  36.730  51.750  1.00  0.00           H
ATOM   3310  CB  PHE A 791      67.440  35.320  51.570  1.00  0.00           C
ATOM   3311  HB1 PHE A 791      67.500  35.160  52.670  1.00  0.00           H
ATOM   3312  HB2 PHE A 791      68.470  35.440  51.170  1.00  0.00           H
ATOM   3313  CG  PHE A 791      66.800  34.100  50.900  1.00  0.00           C
ATOM   3314  CD1 PHE A 791      65.400  33.920  50.850  1.00  0.00           C
ATOM   3315  HD1 PHE A 791      64.830  34.710  51.310  1.00  0.00           H
ATOM   3316  CE1 PHE A 791      64.840  32.860  50.220  1.00  0.00           C
ATOM   3317  HE1 PHE A 791      63.790  32.650  50.080  1.00  0.00           H
ATOM   3318  CZ  PHE A 791      65.690  31.940  49.610  1.00  0.00           C
ATOM   3319  HZ  PHE A 791      65.200  31.120  49.120  1.00  0.00           H
ATOM   3320  CD2 PHE A 791      67.670  33.100  50.400  1.00  0.00           C
ATOM   3321  HD2 PHE A 791      68.730  33.170  50.600  1.00  0.00           H
ATOM   3322  CE2 PHE A 791      67.070  32.060  49.660  1.00  0.00           C
ATOM   3323  HE2 PHE A 791      67.610  31.270  49.160  1.00  0.00           H
ATOM   3324  C   PHE A 791      67.480  37.720  51.970  1.00  0.00           C
ATOM   3325  O   PHE A 791      68.000  37.580  53.040  1.00  0.00           O
ATOM   3326  N   ALA A 792      67.580  38.910  51.290  1.00  0.00           N
ATOM   3327  HN  ALA A 792      67.040  39.060  50.450  1.00  0.00           H
ATOM   3328  CA  ALA A 792      68.350  40.030  51.790  1.00  0.00           C
ATOM   3329  HA  ALA A 792      69.390  39.730  51.760  1.00  0.00           H
ATOM   3330  CB  ALA A 792      68.160  41.220  50.760  1.00  0.00           C
ATOM   3331  HB1 ALA A 792      68.230  40.910  49.700  1.00  0.00           H
ATOM   3332  HB2 ALA A 792      68.980  41.940  50.950  1.00  0.00           H
ATOM   3333  HB3 ALA A 792      67.160  41.640  50.990  1.00  0.00           H
ATOM   3334  C   ALA A 792      68.090  40.700  53.160  1.00  0.00           C
ATOM   3335  O   ALA A 792      68.970  41.040  54.010  1.00  0.00           O
ATOM   3336  N   VAL A 793      66.790  40.870  53.500  1.00  0.00           N
ATOM   3337  HN  VAL A 793      66.080  40.820  52.800  1.00  0.00           H
ATOM   3338  CA  VAL A 793      66.310  41.180  54.920  1.00  0.00           C
ATOM   3339  HA  VAL A 793      66.780  42.060  55.340  1.00  0.00           H
ATOM   3340  CB  VAL A 793      64.750  41.580  54.740  1.00  0.00           C
ATOM   3341  HB  VAL A 793      64.230  40.960  54.000  1.00  0.00           H
ATOM   3342  CG1 VAL A 793      64.010  41.440  56.040  1.00  0.00           C
ATOM   3343 HG11 VAL A 793      63.030  41.950  55.960  1.00  0.00           H
ATOM   3344 HG12 VAL A 793      64.510  41.970  56.880  1.00  0.00           H
ATOM   3345 HG13 VAL A 793      63.850  40.370  56.290  1.00  0.00           H
ATOM   3346  CG2 VAL A 793      64.690  43.000  54.130  1.00  0.00           C
ATOM   3347 HG21 VAL A 793      65.220  43.710  54.800  1.00  0.00           H
ATOM   3348 HG22 VAL A 793      63.670  43.400  53.930  1.00  0.00           H
ATOM   3349 HG23 VAL A 793      65.250  43.090  53.180  1.00  0.00           H
ATOM   3350  C   VAL A 793      66.520  39.990  55.870  1.00  0.00           C
ATOM   3351  O   VAL A 793      67.010  40.180  56.990  1.00  0.00           O
ATOM   3352  N   PHE A 794      66.150  38.760  55.410  1.00  0.00           N
ATOM   3353  HN  PHE A 794      65.810  38.590  54.490  1.00  0.00           H
ATOM   3354  CA  PHE A 794      66.340  37.560  56.180  1.00  0.00           C
ATOM   3355  HA  PHE A 794      65.860  37.820  57.110  1.00  0.00           H
ATOM   3356  CB  PHE A 794      65.750  36.280  55.510  1.00  0.00           C
ATOM   3357  HB1 PHE A 794      66.290  36.270  54.540  1.00  0.00           H
ATOM   3358  HB2 PHE A 794      64.670  36.350  55.270  1.00  0.00           H
ATOM   3359  CG  PHE A 794      66.010  35.000  56.320  1.00  0.00           C
ATOM   3360  CD1 PHE A 794      65.410  34.830  57.540  1.00  0.00           C
ATOM   3361  HD1 PHE A 794      64.690  35.560  57.880  1.00  0.00           H
ATOM   3362  CE1 PHE A 794      65.640  33.700  58.270  1.00  0.00           C
ATOM   3363  HE1 PHE A 794      65.340  33.670  59.310  1.00  0.00           H
ATOM   3364  CZ  PHE A 794      66.410  32.650  57.790  1.00  0.00           C
ATOM   3365  HZ  PHE A 794      66.650  31.870  58.490  1.00  0.00           H
ATOM   3366  CD2 PHE A 794      66.820  33.970  55.810  1.00  0.00           C
ATOM   3367  HD2 PHE A 794      67.170  34.030  54.790  1.00  0.00           H
ATOM   3368  CE2 PHE A 794      66.950  32.740  56.490  1.00  0.00           C
ATOM   3369  HE2 PHE A 794      67.510  31.920  56.060  1.00  0.00           H
ATOM   3370  C   PHE A 794      67.820  37.360  56.540  1.00  0.00           C
ATOM   3371  O   PHE A 794      68.140  37.060  57.690  1.00  0.00           O
ATOM   3372  N   LEU A 795      68.810  37.530  55.620  1.00  0.00           N
ATOM   3373  HN  LEU A 795      68.500  37.830  54.720  1.00  0.00           H
ATOM   3374  CA  LEU A 795      70.220  37.560  55.840  1.00  0.00           C
ATOM   3375  HA  LEU A 795      70.440  36.680  56.410  1.00  0.00           H
ATOM   3376  CB  LEU A 795      71.100  37.620  54.560  1.00  0.00           C
ATOM   3377  HB1 LEU A 795      70.880  38.550  53.960  1.00  0.00           H
ATOM   3378  HB2 LEU A 795      70.690  36.830  53.910  1.00  0.00           H
ATOM   3379  CG  LEU A 795      72.610  37.550  54.710  1.00  0.00           C
ATOM   3380  HG  LEU A 795      72.900  38.390  55.380  1.00  0.00           H
ATOM   3381  CD1 LEU A 795      72.920  36.280  55.480  1.00  0.00           C
ATOM   3382 HD11 LEU A 795      72.360  36.380  56.440  1.00  0.00           H
ATOM   3383 HD12 LEU A 795      74.000  36.200  55.700  1.00  0.00           H
ATOM   3384 HD13 LEU A 795      72.560  35.320  55.060  1.00  0.00           H
ATOM   3385  CD2 LEU A 795      73.400  37.710  53.360  1.00  0.00           C
ATOM   3386 HD21 LEU A 795      73.130  38.560  52.700  1.00  0.00           H
ATOM   3387 HD22 LEU A 795      73.310  36.780  52.760  1.00  0.00           H
ATOM   3388 HD23 LEU A 795      74.480  37.850  53.570  1.00  0.00           H
ATOM   3389  C   LEU A 795      70.670  38.700  56.780  1.00  0.00           C
ATOM   3390  O   LEU A 795      71.470  38.450  57.720  1.00  0.00           O
ATOM   3391  N   THR A 796      70.200  39.960  56.630  1.00  0.00           N
ATOM   3392  HN  THR A 796      69.570  40.130  55.870  1.00  0.00           H
ATOM   3393  CA  THR A 796      70.470  41.060  57.610  1.00  0.00           C
ATOM   3394  HA  THR A 796      71.550  41.150  57.650  1.00  0.00           H
ATOM   3395  CB  THR A 796      69.970  42.460  57.180  1.00  0.00           C
ATOM   3396  HB  THR A 796      68.890  42.250  57.150  1.00  0.00           H
ATOM   3397  OG1 THR A 796      70.490  42.950  55.900  1.00  0.00           O
ATOM   3398  HG1 THR A 796      70.200  42.360  55.210  1.00  0.00           H
ATOM   3399  CG2 THR A 796      70.160  43.620  58.220  1.00  0.00           C
ATOM   3400 HG21 THR A 796      69.620  43.460  59.180  1.00  0.00           H
ATOM   3401 HG22 THR A 796      69.750  44.560  57.790  1.00  0.00           H
ATOM   3402 HG23 THR A 796      71.230  43.790  58.470  1.00  0.00           H
ATOM   3403  C   THR A 796      69.950  40.870  58.990  1.00  0.00           C
ATOM   3404  O   THR A 796      70.610  41.190  59.970  1.00  0.00           O
ATOM   3405  N   ILE A 797      68.680  40.420  59.130  1.00  0.00           N
ATOM   3406  HN  ILE A 797      68.210  40.320  58.260  1.00  0.00           H
ATOM   3407  CA  ILE A 797      68.040  40.220  60.450  1.00  0.00           C
ATOM   3408  HA  ILE A 797      68.210  41.100  61.040  1.00  0.00           H
ATOM   3409  CB  ILE A 797      66.510  39.970  60.330  1.00  0.00           C
ATOM   3410  HB  ILE A 797      66.470  39.150  59.580  1.00  0.00           H
ATOM   3411  CG2 ILE A 797      65.880  39.280  61.540  1.00  0.00           C
ATOM   3412 HG21 ILE A 797      64.800  39.050  61.410  1.00  0.00           H
ATOM   3413 HG22 ILE A 797      65.920  39.890  62.460  1.00  0.00           H
ATOM   3414 HG23 ILE A 797      66.470  38.370  61.770  1.00  0.00           H
ATOM   3415  CG1 ILE A 797      65.810  41.220  59.780  1.00  0.00           C
ATOM   3416 HG11 ILE A 797      66.190  41.390  58.750  1.00  0.00           H
ATOM   3417 HG12 ILE A 797      65.890  42.120  60.430  1.00  0.00           H
ATOM   3418  CD  ILE A 797      64.330  40.880  59.680  1.00  0.00           C
ATOM   3419  HD1 ILE A 797      63.880  41.650  59.030  1.00  0.00           H
ATOM   3420  HD2 ILE A 797      63.850  40.890  60.680  1.00  0.00           H
ATOM   3421  HD3 ILE A 797      64.220  39.900  59.160  1.00  0.00           H
ATOM   3422  C   ILE A 797      68.760  39.170  61.180  1.00  0.00           C
ATOM   3423  O   ILE A 797      69.050  39.330  62.330  1.00  0.00           O
ATOM   3424  N   VAL A 798      69.250  38.080  60.550  1.00  0.00           N
ATOM   3425  HN  VAL A 798      69.110  37.970  59.560  1.00  0.00           H
ATOM   3426  CA  VAL A 798      70.070  37.050  61.190  1.00  0.00           C
ATOM   3427  HA  VAL A 798      69.610  36.770  62.120  1.00  0.00           H
ATOM   3428  CB  VAL A 798      70.260  35.760  60.330  1.00  0.00           C
ATOM   3429  HB  VAL A 798      70.740  36.050  59.380  1.00  0.00           H
ATOM   3430  CG1 VAL A 798      71.090  34.660  61.090  1.00  0.00           C
ATOM   3431 HG11 VAL A 798      72.150  34.890  60.850  1.00  0.00           H
ATOM   3432 HG12 VAL A 798      70.720  33.710  60.670  1.00  0.00           H
ATOM   3433 HG13 VAL A 798      70.930  34.610  62.190  1.00  0.00           H
ATOM   3434  CG2 VAL A 798      68.860  35.110  60.000  1.00  0.00           C
ATOM   3435 HG21 VAL A 798      68.380  34.600  60.860  1.00  0.00           H
ATOM   3436 HG22 VAL A 798      68.950  34.270  59.280  1.00  0.00           H
ATOM   3437 HG23 VAL A 798      68.150  35.870  59.630  1.00  0.00           H
ATOM   3438  C   VAL A 798      71.450  37.500  61.660  1.00  0.00           C
ATOM   3439  O   VAL A 798      71.830  37.270  62.830  1.00  0.00           O
ATOM   3440  N   ILE A 799      72.200  38.170  60.790  1.00  0.00           N
ATOM   3441  HN  ILE A 799      71.800  38.460  59.920  1.00  0.00           H
ATOM   3442  CA  ILE A 799      73.470  38.730  61.100  1.00  0.00           C
ATOM   3443  HA  ILE A 799      74.240  38.000  61.240  1.00  0.00           H
ATOM   3444  CB  ILE A 799      74.000  39.360  59.840  1.00  0.00           C
ATOM   3445  HB  ILE A 799      73.170  39.910  59.340  1.00  0.00           H
ATOM   3446  CG2 ILE A 799      75.140  40.450  60.180  1.00  0.00           C
ATOM   3447 HG21 ILE A 799      76.000  39.990  60.730  1.00  0.00           H
ATOM   3448 HG22 ILE A 799      74.670  41.230  60.810  1.00  0.00           H
ATOM   3449 HG23 ILE A 799      75.470  40.950  59.250  1.00  0.00           H
ATOM   3450  CG1 ILE A 799      74.490  38.290  58.820  1.00  0.00           C
ATOM   3451 HG11 ILE A 799      73.690  37.530  58.770  1.00  0.00           H
ATOM   3452 HG12 ILE A 799      75.310  37.720  59.310  1.00  0.00           H
ATOM   3453  CD  ILE A 799      74.870  38.860  57.480  1.00  0.00           C
ATOM   3454  HD1 ILE A 799      75.840  39.380  57.340  1.00  0.00           H
ATOM   3455  HD2 ILE A 799      74.140  39.660  57.230  1.00  0.00           H
ATOM   3456  HD3 ILE A 799      74.880  37.980  56.810  1.00  0.00           H
ATOM   3457  C   ILE A 799      73.410  39.660  62.270  1.00  0.00           C
ATOM   3458  O   ILE A 799      74.230  39.700  63.210  1.00  0.00           O
ATOM   3459  N   MET A 800      72.340  40.510  62.220  1.00  0.00           N
ATOM   3460  HN  MET A 800      71.670  40.520  61.500  1.00  0.00           H
ATOM   3461  CA  MET A 800      72.170  41.540  63.220  1.00  0.00           C
ATOM   3462  HA  MET A 800      73.160  41.990  63.170  1.00  0.00           H
ATOM   3463  CB  MET A 800      71.230  42.670  62.740  1.00  0.00           C
ATOM   3464  HB1 MET A 800      70.940  43.260  63.630  1.00  0.00           H
ATOM   3465  HB2 MET A 800      70.240  42.240  62.480  1.00  0.00           H
ATOM   3466  CG  MET A 800      71.840  43.620  61.700  1.00  0.00           C
ATOM   3467  HG1 MET A 800      70.970  44.220  61.340  1.00  0.00           H
ATOM   3468  HG2 MET A 800      72.270  43.120  60.800  1.00  0.00           H
ATOM   3469  SD  MET A 800      73.080  44.700  62.460  1.00  0.00           S
ATOM   3470  CE  MET A 800      74.710  43.990  61.980  1.00  0.00           C
ATOM   3471  HE1 MET A 800      74.780  44.000  60.870  1.00  0.00           H
ATOM   3472  HE2 MET A 800      74.740  42.950  62.360  1.00  0.00           H
ATOM   3473  HE3 MET A 800      75.470  44.550  62.570  1.00  0.00           H
ATOM   3474  C   MET A 800      71.740  40.970  64.630  1.00  0.00           C
ATOM   3475  O   MET A 800      72.220  41.410  65.690  1.00  0.00           O
ATOM   3476  N   VAL A 801      70.760  39.970  64.740  1.00  0.00           N
ATOM   3477  HN  VAL A 801      70.340  39.500  63.970  1.00  0.00           H
ATOM   3478  CA  VAL A 801      70.430  39.460  66.020  1.00  0.00           C
ATOM   3479  HA  VAL A 801      70.230  40.250  66.740  1.00  0.00           H
ATOM   3480  CB  VAL A 801      69.160  38.710  65.920  1.00  0.00           C
ATOM   3481  HB  VAL A 801      69.240  37.810  65.280  1.00  0.00           H
ATOM   3482  CG1 VAL A 801      68.710  38.280  67.270  1.00  0.00           C
ATOM   3483 HG11 VAL A 801      69.400  37.530  67.710  1.00  0.00           H
ATOM   3484 HG12 VAL A 801      67.730  37.780  67.120  1.00  0.00           H
ATOM   3485 HG13 VAL A 801      68.470  39.170  67.890  1.00  0.00           H
ATOM   3486  CG2 VAL A 801      68.150  39.730  65.270  1.00  0.00           C
ATOM   3487 HG21 VAL A 801      67.090  39.420  65.420  1.00  0.00           H
ATOM   3488 HG22 VAL A 801      68.270  40.020  64.210  1.00  0.00           H
ATOM   3489 HG23 VAL A 801      68.320  40.610  65.930  1.00  0.00           H
ATOM   3490  C   VAL A 801      71.530  38.670  66.630  1.00  0.00           C
ATOM   3491  O   VAL A 801      71.790  38.690  67.830  1.00  0.00           O
ATOM   3492  N   THR A 802      72.370  37.870  65.890  1.00  0.00           N
ATOM   3493  HN  THR A 802      72.230  37.710  64.920  1.00  0.00           H
ATOM   3494  CA  THR A 802      73.490  37.020  66.340  1.00  0.00           C
ATOM   3495  HA  THR A 802      73.050  36.440  67.150  1.00  0.00           H
ATOM   3496  CB  THR A 802      74.070  36.020  65.360  1.00  0.00           C
ATOM   3497  HB  THR A 802      74.980  35.550  65.810  1.00  0.00           H
ATOM   3498  OG1 THR A 802      74.380  36.820  64.240  1.00  0.00           O
ATOM   3499  HG1 THR A 802      73.580  37.030  63.740  1.00  0.00           H
ATOM   3500  CG2 THR A 802      73.000  35.020  65.070  1.00  0.00           C
ATOM   3501 HG21 THR A 802      73.300  34.330  64.260  1.00  0.00           H
ATOM   3502 HG22 THR A 802      72.040  35.510  64.760  1.00  0.00           H
ATOM   3503 HG23 THR A 802      72.650  34.390  65.910  1.00  0.00           H
ATOM   3504  C   THR A 802      74.610  37.910  66.920  1.00  0.00           C
ATOM   3505  O   THR A 802      75.360  37.490  67.820  1.00  0.00           O
ATOM   3506  N   ILE A 803      74.840  39.110  66.280  1.00  0.00           N
ATOM   3507  HN  ILE A 803      74.460  39.290  65.370  1.00  0.00           H
ATOM   3508  CA  ILE A 803      75.660  40.230  66.820  1.00  0.00           C
ATOM   3509  HA  ILE A 803      76.550  39.820  67.270  1.00  0.00           H
ATOM   3510  CB  ILE A 803      76.340  41.210  65.820  1.00  0.00           C
ATOM   3511  HB  ILE A 803      75.590  41.880  65.340  1.00  0.00           H
ATOM   3512  CG2 ILE A 803      77.180  42.280  66.490  1.00  0.00           C
ATOM   3513 HG21 ILE A 803      77.820  41.830  67.280  1.00  0.00           H
ATOM   3514 HG22 ILE A 803      76.470  43.010  66.930  1.00  0.00           H
ATOM   3515 HG23 ILE A 803      77.840  42.800  65.750  1.00  0.00           H
ATOM   3516  CG1 ILE A 803      77.190  40.550  64.680  1.00  0.00           C
ATOM   3517 HG11 ILE A 803      76.660  39.610  64.400  1.00  0.00           H
ATOM   3518 HG12 ILE A 803      78.100  40.340  65.270  1.00  0.00           H
ATOM   3519  CD  ILE A 803      77.390  41.440  63.450  1.00  0.00           C
ATOM   3520  HD1 ILE A 803      76.400  41.680  63.020  1.00  0.00           H
ATOM   3521  HD2 ILE A 803      78.030  41.000  62.670  1.00  0.00           H
ATOM   3522  HD3 ILE A 803      77.840  42.380  63.850  1.00  0.00           H
ATOM   3523  C   ILE A 803      75.100  40.810  68.120  1.00  0.00           C
ATOM   3524  O   ILE A 803      75.910  40.980  69.120  1.00  0.00           O
ATOM   3525  N   ASP A 804      73.770  41.150  68.170  1.00  0.00           N
ATOM   3526  HN  ASP A 804      73.200  41.170  67.350  1.00  0.00           H
ATOM   3527  CA  ASP A 804      73.090  41.620  69.330  1.00  0.00           C
ATOM   3528  HA  ASP A 804      73.520  42.570  69.610  1.00  0.00           H
ATOM   3529  CB  ASP A 804      71.580  41.910  68.870  1.00  0.00           C
ATOM   3530  HB1 ASP A 804      71.060  41.000  68.510  1.00  0.00           H
ATOM   3531  HB2 ASP A 804      71.570  42.630  68.020  1.00  0.00           H
ATOM   3532  CG  ASP A 804      70.840  42.440  70.090  1.00  0.00           C
ATOM   3533  OD1 ASP A 804      69.950  41.740  70.650  1.00  0.00           O
ATOM   3534  OD2 ASP A 804      71.200  43.500  70.550  1.00  0.00           O
ATOM   3535  C   ASP A 804      73.300  40.680  70.470  1.00  0.00           C
ATOM   3536  O   ASP A 804      73.580  41.000  71.600  1.00  0.00           O
ATOM   3537  N   TYR A 805      73.110  39.370  70.190  1.00  0.00           N
ATOM   3538  HN  TYR A 805      72.800  39.250  69.260  1.00  0.00           H
ATOM   3539  CA  TYR A 805      73.250  38.270  71.170  1.00  0.00           C
ATOM   3540  HA  TYR A 805      72.650  38.520  72.030  1.00  0.00           H
ATOM   3541  CB  TYR A 805      72.740  36.990  70.440  1.00  0.00           C
ATOM   3542  HB1 TYR A 805      73.470  36.670  69.670  1.00  0.00           H
ATOM   3543  HB2 TYR A 805      71.760  37.320  70.010  1.00  0.00           H
ATOM   3544  CG  TYR A 805      72.560  35.820  71.410  1.00  0.00           C
ATOM   3545  CD1 TYR A 805      73.600  35.140  71.970  1.00  0.00           C
ATOM   3546  HD1 TYR A 805      74.610  35.460  71.740  1.00  0.00           H
ATOM   3547  CE1 TYR A 805      73.330  34.050  72.850  1.00  0.00           C
ATOM   3548  HE1 TYR A 805      74.150  33.460  73.240  1.00  0.00           H
ATOM   3549  CZ  TYR A 805      72.070  33.900  73.350  1.00  0.00           C
ATOM   3550  OH  TYR A 805      71.860  32.830  74.250  1.00  0.00           O
ATOM   3551  HH  TYR A 805      70.910  32.740  74.240  1.00  0.00           H
ATOM   3552  CD2 TYR A 805      71.300  35.630  71.950  1.00  0.00           C
ATOM   3553  HD2 TYR A 805      70.440  36.190  71.580  1.00  0.00           H
ATOM   3554  CE2 TYR A 805      70.990  34.610  72.850  1.00  0.00           C
ATOM   3555  HE2 TYR A 805      69.940  34.500  73.070  1.00  0.00           H
ATOM   3556  C   TYR A 805      74.690  38.180  71.630  1.00  0.00           C
ATOM   3557  O   TYR A 805      75.020  37.890  72.750  1.00  0.00           O
ATOM   3558  N   LEU A 806      75.700  38.400  70.740  1.00  0.00           N
ATOM   3559  HN  LEU A 806      75.490  38.540  69.780  1.00  0.00           H
ATOM   3560  CA  LEU A 806      77.130  38.490  71.150  1.00  0.00           C
ATOM   3561  HA  LEU A 806      77.360  37.680  71.820  1.00  0.00           H
ATOM   3562  CB  LEU A 806      77.930  38.380  69.780  1.00  0.00           C
ATOM   3563  HB1 LEU A 806      77.600  39.200  69.110  1.00  0.00           H
ATOM   3564  HB2 LEU A 806      77.480  37.440  69.390  1.00  0.00           H
ATOM   3565  CG  LEU A 806      79.470  38.410  69.910  1.00  0.00           C
ATOM   3566  HG  LEU A 806      79.810  39.410  70.280  1.00  0.00           H
ATOM   3567  CD1 LEU A 806      79.930  37.370  70.910  1.00  0.00           C
ATOM   3568 HD11 LEU A 806      79.500  36.370  70.700  1.00  0.00           H
ATOM   3569 HD12 LEU A 806      79.760  37.580  71.990  1.00  0.00           H
ATOM   3570 HD13 LEU A 806      81.030  37.210  70.800  1.00  0.00           H
ATOM   3571  CD2 LEU A 806      80.170  38.290  68.570  1.00  0.00           C
ATOM   3572 HD21 LEU A 806      79.570  37.580  67.970  1.00  0.00           H
ATOM   3573 HD22 LEU A 806      81.180  37.860  68.640  1.00  0.00           H
ATOM   3574 HD23 LEU A 806      80.110  39.200  67.930  1.00  0.00           H
ATOM   3575  C   LEU A 806      77.590  39.650  71.920  1.00  0.00           C
ATOM   3576  O   LEU A 806      78.130  39.470  73.020  1.00  0.00           O
ATOM   3577  N   VAL A 807      77.170  40.930  71.560  1.00  0.00           N
ATOM   3578  HN  VAL A 807      76.610  40.950  70.730  1.00  0.00           H
ATOM   3579  CA  VAL A 807      77.610  42.070  72.260  1.00  0.00           C
ATOM   3580  HA  VAL A 807      78.680  41.990  72.350  1.00  0.00           H
ATOM   3581  CB  VAL A 807      77.340  43.330  71.320  1.00  0.00           C
ATOM   3582  HB  VAL A 807      77.660  43.110  70.280  1.00  0.00           H
ATOM   3583  CG1 VAL A 807      75.780  43.600  71.170  1.00  0.00           C
ATOM   3584 HG11 VAL A 807      75.290  42.810  70.560  1.00  0.00           H
ATOM   3585 HG12 VAL A 807      75.560  44.580  70.720  1.00  0.00           H
ATOM   3586 HG13 VAL A 807      75.390  43.640  72.210  1.00  0.00           H
ATOM   3587  CG2 VAL A 807      78.040  44.590  71.940  1.00  0.00           C
ATOM   3588 HG21 VAL A 807      79.100  44.430  72.220  1.00  0.00           H
ATOM   3589 HG22 VAL A 807      77.530  44.830  72.900  1.00  0.00           H
ATOM   3590 HG23 VAL A 807      77.960  45.390  71.170  1.00  0.00           H
ATOM   3591  C   VAL A 807      76.990  42.220  73.630  1.00  0.00           C
ATOM   3592  O   VAL A 807      77.570  42.830  74.590  1.00  0.00           O
ATOM   3593  N   GLY A 808      75.810  41.720  73.750  1.00  0.00           N
ATOM   3594  HN  GLY A 808      75.240  41.430  72.980  1.00  0.00           H
ATOM   3595  CA  GLY A 808      75.220  41.620  75.120  1.00  0.00           C
ATOM   3596  HA1 GLY A 808      75.960  41.100  75.720  1.00  0.00           H
ATOM   3597  HA2 GLY A 808      74.330  41.030  74.970  1.00  0.00           H
ATOM   3598  C   GLY A 808      74.850  42.980  75.830  1.00  0.00           C
ATOM   3599  O   GLY A 808      74.750  43.050  77.040  1.00  0.00           O
ATOM   3600  N   VAL A 809      74.540  43.930  75.110  1.00  0.00           N
ATOM   3601  HN  VAL A 809      74.480  43.730  74.140  1.00  0.00           H
ATOM   3602  CA  VAL A 809      74.050  45.220  75.540  1.00  0.00           C
ATOM   3603  HA  VAL A 809      74.070  45.310  76.620  1.00  0.00           H
ATOM   3604  CB  VAL A 809      74.850  46.390  74.840  1.00  0.00           C
ATOM   3605  HB  VAL A 809      75.030  46.110  73.780  1.00  0.00           H
ATOM   3606  CG1 VAL A 809      74.080  47.680  75.070  1.00  0.00           C
ATOM   3607 HG11 VAL A 809      74.660  48.530  74.630  1.00  0.00           H
ATOM   3608 HG12 VAL A 809      73.930  47.790  76.160  1.00  0.00           H
ATOM   3609 HG13 VAL A 809      73.100  47.660  74.550  1.00  0.00           H
ATOM   3610  CG2 VAL A 809      76.290  46.490  75.390  1.00  0.00           C
ATOM   3611 HG21 VAL A 809      76.210  46.860  76.440  1.00  0.00           H
ATOM   3612 HG22 VAL A 809      76.700  47.270  74.730  1.00  0.00           H
ATOM   3613 HG23 VAL A 809      76.800  45.510  75.390  1.00  0.00           H
ATOM   3614  C   VAL A 809      72.530  45.300  75.190  1.00  0.00           C
ATOM   3615  O   VAL A 809      72.260  45.100  74.000  1.00  0.00           O
ATOM   3616  N   PRO A 810      71.510  45.460  76.040  1.00  0.00           N
ATOM   3617  CD  PRO A 810      71.780  45.790  77.490  1.00  0.00           C
ATOM   3618  HD1 PRO A 810      72.360  46.730  77.620  1.00  0.00           H
ATOM   3619  HD2 PRO A 810      72.230  44.880  77.950  1.00  0.00           H
ATOM   3620  CA  PRO A 810      70.190  44.900  75.880  1.00  0.00           C
ATOM   3621  HA  PRO A 810      70.230  43.940  75.390  1.00  0.00           H
ATOM   3622  CB  PRO A 810      69.620  44.750  77.210  1.00  0.00           C
ATOM   3623  HB1 PRO A 810      70.010  43.870  77.770  1.00  0.00           H
ATOM   3624  HB2 PRO A 810      68.530  44.850  77.360  1.00  0.00           H
ATOM   3625  CG  PRO A 810      70.330  45.940  77.940  1.00  0.00           C
ATOM   3626  HG1 PRO A 810      70.050  46.930  77.510  1.00  0.00           H
ATOM   3627  HG2 PRO A 810      70.350  45.900  79.050  1.00  0.00           H
ATOM   3628  C   PRO A 810      69.350  45.750  74.980  1.00  0.00           C
ATOM   3629  O   PRO A 810      68.440  46.400  75.470  1.00  0.00           O
ATOM   3630  N   SER A 811      69.620  45.910  73.700  1.00  0.00           N
ATOM   3631  HN  SER A 811      70.400  45.390  73.360  1.00  0.00           H
ATOM   3632  CA  SER A 811      68.650  46.480  72.760  1.00  0.00           C
ATOM   3633  HA  SER A 811      68.770  47.550  72.920  1.00  0.00           H
ATOM   3634  CB  SER A 811      69.030  46.290  71.270  1.00  0.00           C
ATOM   3635  HB1 SER A 811      70.100  46.530  71.070  1.00  0.00           H
ATOM   3636  HB2 SER A 811      68.400  46.950  70.620  1.00  0.00           H
ATOM   3637  OG  SER A 811      68.930  44.950  70.780  1.00  0.00           O
ATOM   3638  HG1 SER A 811      69.810  44.570  70.710  1.00  0.00           H
ATOM   3639  C   SER A 811      67.140  45.990  72.940  1.00  0.00           C
ATOM   3640  O   SER A 811      66.850  44.790  73.060  1.00  0.00           O
ATOM   3641  N   PRO A 812      66.170  46.970  73.020  1.00  0.00           N
ATOM   3642  CD  PRO A 812      66.410  48.410  73.160  1.00  0.00           C
ATOM   3643  HD1 PRO A 812      66.580  48.720  72.100  1.00  0.00           H
ATOM   3644  HD2 PRO A 812      67.270  48.700  73.790  1.00  0.00           H
ATOM   3645  CA  PRO A 812      64.730  46.680  73.140  1.00  0.00           C
ATOM   3646  HA  PRO A 812      64.600  46.280  74.140  1.00  0.00           H
ATOM   3647  CB  PRO A 812      63.990  47.980  73.010  1.00  0.00           C
ATOM   3648  HB1 PRO A 812      63.040  48.050  73.590  1.00  0.00           H
ATOM   3649  HB2 PRO A 812      63.880  48.160  71.920  1.00  0.00           H
ATOM   3650  CG  PRO A 812      65.040  48.900  73.700  1.00  0.00           C
ATOM   3651  HG1 PRO A 812      64.720  49.950  73.470  1.00  0.00           H
ATOM   3652  HG2 PRO A 812      65.120  48.750  74.800  1.00  0.00           H
ATOM   3653  C   PRO A 812      64.250  45.660  72.120  1.00  0.00           C
ATOM   3654  O   PRO A 812      64.660  45.730  70.970  1.00  0.00           O
ATOM   3655  N   LYS A 813      63.270  44.820  72.520  1.00  0.00           N
ATOM   3656  HN  LYS A 813      62.750  44.850  73.370  1.00  0.00           H
ATOM   3657  CA  LYS A 813      62.920  43.600  71.830  1.00  0.00           C
ATOM   3658  HA  LYS A 813      63.360  43.470  70.850  1.00  0.00           H
ATOM   3659  CB  LYS A 813      63.310  42.410  72.680  1.00  0.00           C
ATOM   3660  HB1 LYS A 813      62.860  41.480  72.270  1.00  0.00           H
ATOM   3661  HB2 LYS A 813      62.920  42.340  73.720  1.00  0.00           H
ATOM   3662  CG  LYS A 813      64.760  42.070  72.830  1.00  0.00           C
ATOM   3663  HG1 LYS A 813      64.860  41.010  73.160  1.00  0.00           H
ATOM   3664  HG2 LYS A 813      65.320  42.720  73.530  1.00  0.00           H
ATOM   3665  CD  LYS A 813      65.540  42.120  71.490  1.00  0.00           C
ATOM   3666  HD1 LYS A 813      65.550  43.190  71.180  1.00  0.00           H
ATOM   3667  HD2 LYS A 813      65.010  41.530  70.720  1.00  0.00           H
ATOM   3668  CE  LYS A 813      66.910  41.460  71.410  1.00  0.00           C
ATOM   3669  HE1 LYS A 813      67.490  41.380  70.460  1.00  0.00           H
ATOM   3670  HE2 LYS A 813      66.680  40.410  71.660  1.00  0.00           H
ATOM   3671  NZ  LYS A 813      67.770  42.060  72.370  1.00  0.00           N
ATOM   3672  HZ1 LYS A 813      68.620  42.240  71.790  1.00  0.00           H
ATOM   3673  HZ2 LYS A 813      68.200  41.510  73.150  1.00  0.00           H
ATOM   3674  HZ3 LYS A 813      67.550  43.020  72.680  1.00  0.00           H
ATOM   3675  C   LYS A 813      61.460  43.530  71.510  1.00  0.00           C
ATOM   3676  O   LYS A 813      60.640  44.150  72.170  1.00  0.00           O
ATOM   3677  N   LEU A 814      61.120  42.750  70.460  1.00  0.00           N
ATOM   3678  HN  LEU A 814      61.780  42.240  69.910  1.00  0.00           H
ATOM   3679  CA  LEU A 814      59.720  42.510  70.120  1.00  0.00           C
ATOM   3680  HA  LEU A 814      59.260  43.470  70.030  1.00  0.00           H
ATOM   3681  CB  LEU A 814      59.640  41.780  68.770  1.00  0.00           C
ATOM   3682  HB1 LEU A 814      60.180  40.840  69.040  1.00  0.00           H
ATOM   3683  HB2 LEU A 814      60.160  42.420  68.020  1.00  0.00           H
ATOM   3684  CG  LEU A 814      58.320  41.580  68.030  1.00  0.00           C
ATOM   3685  HG  LEU A 814      57.600  41.220  68.790  1.00  0.00           H
ATOM   3686  CD1 LEU A 814      57.710  42.780  67.360  1.00  0.00           C
ATOM   3687 HD11 LEU A 814      58.430  43.130  66.590  1.00  0.00           H
ATOM   3688 HD12 LEU A 814      57.530  43.620  68.080  1.00  0.00           H
ATOM   3689 HD13 LEU A 814      56.770  42.430  66.880  1.00  0.00           H
ATOM   3690  CD2 LEU A 814      58.540  40.570  66.960  1.00  0.00           C
ATOM   3691 HD21 LEU A 814      59.010  39.650  67.380  1.00  0.00           H
ATOM   3692 HD22 LEU A 814      59.200  40.890  66.120  1.00  0.00           H
ATOM   3693 HD23 LEU A 814      57.500  40.380  66.630  1.00  0.00           H
ATOM   3694  C   LEU A 814      58.980  41.670  71.260  1.00  0.00           C
ATOM   3695  O   LEU A 814      59.200  40.450  71.520  1.00  0.00           O
ATOM   3696  N   HSD A 815      58.120  42.340  71.960  1.00  0.00           N
ATOM   3697  HN  HSD A 815      58.040  43.290  71.660  1.00  0.00           H
ATOM   3698  CA  HSD A 815      57.210  41.730  72.940  1.00  0.00           C
ATOM   3699  HA  HSD A 815      57.810  40.940  73.360  1.00  0.00           H
ATOM   3700  CB  HSD A 815      56.850  42.760  74.090  1.00  0.00           C
ATOM   3701  HB1 HSD A 815      56.060  42.330  74.740  1.00  0.00           H
ATOM   3702  HB2 HSD A 815      56.500  43.690  73.590  1.00  0.00           H
ATOM   3703  ND1 HSD A 815      59.180  43.510  74.710  1.00  0.00           N
ATOM   3704  HD1 HSD A 815      59.390  44.030  73.880  1.00  0.00           H
ATOM   3705  CG  HSD A 815      58.020  42.860  75.030  1.00  0.00           C
ATOM   3706  CE1 HSD A 815      59.920  43.510  75.850  1.00  0.00           C
ATOM   3707  HE1 HSD A 815      60.880  43.990  76.000  1.00  0.00           H
ATOM   3708  NE2 HSD A 815      59.260  42.910  76.820  1.00  0.00           N
ATOM   3709  CD2 HSD A 815      58.080  42.520  76.330  1.00  0.00           C
ATOM   3710  HD2 HSD A 815      57.370  41.970  76.940  1.00  0.00           H
ATOM   3711  C   HSD A 815      55.990  41.120  72.390  1.00  0.00           C
ATOM   3712  O   HSD A 815      54.940  41.800  72.140  1.00  0.00           O
ATOM   3713  N   VAL A 816      56.010  39.820  72.100  1.00  0.00           N
ATOM   3714  HN  VAL A 816      56.820  39.270  72.290  1.00  0.00           H
ATOM   3715  CA  VAL A 816      54.810  39.220  71.610  1.00  0.00           C
ATOM   3716  HA  VAL A 816      54.260  39.960  71.060  1.00  0.00           H
ATOM   3717  CB  VAL A 816      55.110  38.140  70.560  1.00  0.00           C
ATOM   3718  HB  VAL A 816      55.760  37.370  71.020  1.00  0.00           H
ATOM   3719  CG1 VAL A 816      53.840  37.460  69.890  1.00  0.00           C
ATOM   3720 HG11 VAL A 816      53.230  37.090  70.750  1.00  0.00           H
ATOM   3721 HG12 VAL A 816      54.200  36.590  69.310  1.00  0.00           H
ATOM   3722 HG13 VAL A 816      53.270  38.180  69.260  1.00  0.00           H
ATOM   3723  CG2 VAL A 816      55.880  38.740  69.360  1.00  0.00           C
ATOM   3724 HG21 VAL A 816      56.660  39.370  69.850  1.00  0.00           H
ATOM   3725 HG22 VAL A 816      55.260  39.460  68.770  1.00  0.00           H
ATOM   3726 HG23 VAL A 816      56.360  37.910  68.820  1.00  0.00           H
ATOM   3727  C   VAL A 816      54.030  38.700  72.770  1.00  0.00           C
ATOM   3728  O   VAL A 816      54.680  38.010  73.560  1.00  0.00           O
ATOM   3729  N   PRO A 817      52.760  38.950  72.990  1.00  0.00           N
ATOM   3730  CD  PRO A 817      51.950  39.780  72.060  1.00  0.00           C
ATOM   3731  HD1 PRO A 817      52.070  39.420  71.020  1.00  0.00           H
ATOM   3732  HD2 PRO A 817      52.320  40.830  72.060  1.00  0.00           H
ATOM   3733  CA  PRO A 817      51.870  38.200  73.960  1.00  0.00           C
ATOM   3734  HA  PRO A 817      52.050  38.750  74.870  1.00  0.00           H
ATOM   3735  CB  PRO A 817      50.490  38.370  73.410  1.00  0.00           C
ATOM   3736  HB1 PRO A 817      49.640  38.530  74.110  1.00  0.00           H
ATOM   3737  HB2 PRO A 817      50.290  37.450  72.830  1.00  0.00           H
ATOM   3738  CG  PRO A 817      50.550  39.700  72.530  1.00  0.00           C
ATOM   3739  HG1 PRO A 817      49.740  39.720  71.770  1.00  0.00           H
ATOM   3740  HG2 PRO A 817      50.430  40.530  73.250  1.00  0.00           H
ATOM   3741  C   PRO A 817      52.230  36.680  74.160  1.00  0.00           C
ATOM   3742  O   PRO A 817      52.460  35.950  73.210  1.00  0.00           O
ATOM   3743  N   GLU A 818      52.270  36.170  75.450  1.00  0.00           N
ATOM   3744  HN  GLU A 818      51.960  36.750  76.210  1.00  0.00           H
ATOM   3745  CA  GLU A 818      52.630  34.840  75.790  1.00  0.00           C
ATOM   3746  HA  GLU A 818      53.120  34.380  74.950  1.00  0.00           H
ATOM   3747  CB  GLU A 818      53.660  34.810  76.980  1.00  0.00           C
ATOM   3748  HB1 GLU A 818      53.610  33.770  77.360  1.00  0.00           H
ATOM   3749  HB2 GLU A 818      53.290  35.570  77.700  1.00  0.00           H
ATOM   3750  CG  GLU A 818      55.140  35.170  76.600  1.00  0.00           C
ATOM   3751  HG1 GLU A 818      55.210  36.060  75.930  1.00  0.00           H
ATOM   3752  HG2 GLU A 818      55.650  34.420  75.970  1.00  0.00           H
ATOM   3753  CD  GLU A 818      55.950  35.490  77.850  1.00  0.00           C
ATOM   3754  OE1 GLU A 818      56.350  34.550  78.540  1.00  0.00           O
ATOM   3755  OE2 GLU A 818      56.200  36.720  78.170  1.00  0.00           O
ATOM   3756  C   GLU A 818      51.410  33.970  76.020  1.00  0.00           C
ATOM   3757  O   GLU A 818      51.500  32.730  76.200  1.00  0.00           O
ATOM   3758  N   LYS A 819      50.250  34.600  76.100  1.00  0.00           N
ATOM   3759  HN  LYS A 819      50.030  35.540  75.800  1.00  0.00           H
ATOM   3760  CA  LYS A 819      49.010  33.940  76.440  1.00  0.00           C
ATOM   3761  HA  LYS A 819      49.110  32.890  76.180  1.00  0.00           H
ATOM   3762  CB  LYS A 819      48.610  34.210  77.860  1.00  0.00           C
ATOM   3763  HB1 LYS A 819      49.420  33.840  78.520  1.00  0.00           H
ATOM   3764  HB2 LYS A 819      47.800  33.490  78.050  1.00  0.00           H
ATOM   3765  CG  LYS A 819      48.320  35.680  78.330  1.00  0.00           C
ATOM   3766  HG1 LYS A 819      47.270  36.050  78.390  1.00  0.00           H
ATOM   3767  HG2 LYS A 819      48.610  36.360  77.500  1.00  0.00           H
ATOM   3768  CD  LYS A 819      49.090  35.970  79.680  1.00  0.00           C
ATOM   3769  HD1 LYS A 819      50.190  35.850  79.590  1.00  0.00           H
ATOM   3770  HD2 LYS A 819      48.720  35.230  80.430  1.00  0.00           H
ATOM   3771  CE  LYS A 819      49.000  37.400  80.190  1.00  0.00           C
ATOM   3772  HE1 LYS A 819      48.010  37.880  79.970  1.00  0.00           H
ATOM   3773  HE2 LYS A 819      49.570  38.160  79.600  1.00  0.00           H
ATOM   3774  NZ  LYS A 819      49.450  37.480  81.540  1.00  0.00           N
ATOM   3775  HZ1 LYS A 819      49.400  38.450  81.900  1.00  0.00           H
ATOM   3776  HZ2 LYS A 819      50.450  37.200  81.580  1.00  0.00           H
ATOM   3777  HZ3 LYS A 819      48.950  36.760  82.110  1.00  0.00           H
ATOM   3778  C   LYS A 819      47.990  34.630  75.540  1.00  0.00           C
ATOM   3779  O   LYS A 819      48.120  35.780  75.040  1.00  0.00           O
ATOM   3780  N   PHE A 820      46.910  33.850  75.380  1.00  0.00           N
ATOM   3781  HN  PHE A 820      46.860  32.960  75.820  1.00  0.00           H
ATOM   3782  CA  PHE A 820      45.840  34.190  74.420  1.00  0.00           C
ATOM   3783  HA  PHE A 820      46.320  34.870  73.720  1.00  0.00           H
ATOM   3784  CB  PHE A 820      45.200  32.910  73.750  1.00  0.00           C
ATOM   3785  HB1 PHE A 820      44.630  32.400  74.570  1.00  0.00           H
ATOM   3786  HB2 PHE A 820      46.030  32.240  73.440  1.00  0.00           H
ATOM   3787  CG  PHE A 820      44.200  33.110  72.610  1.00  0.00           C
ATOM   3788  CD1 PHE A 820      42.780  32.970  72.700  1.00  0.00           C
ATOM   3789  HD1 PHE A 820      42.430  32.520  73.620  1.00  0.00           H
ATOM   3790  CE1 PHE A 820      41.970  33.110  71.560  1.00  0.00           C
ATOM   3791  HE1 PHE A 820      40.910  32.920  71.620  1.00  0.00           H
ATOM   3792  CZ  PHE A 820      42.560  33.620  70.420  1.00  0.00           C
ATOM   3793  HZ  PHE A 820      41.900  33.800  69.580  1.00  0.00           H
ATOM   3794  CD2 PHE A 820      44.800  33.470  71.380  1.00  0.00           C
ATOM   3795  HD2 PHE A 820      45.860  33.370  71.190  1.00  0.00           H
ATOM   3796  CE2 PHE A 820      43.940  33.860  70.280  1.00  0.00           C
ATOM   3797  HE2 PHE A 820      44.380  34.180  69.350  1.00  0.00           H
ATOM   3798  C   PHE A 820      44.670  34.930  75.190  1.00  0.00           C
ATOM   3799  O   PHE A 820      43.600  35.240  74.650  1.00  0.00           O
ATOM   3800  N   GLU A 821      44.840  35.270  76.430  1.00  0.00           N
ATOM   3801  HN  GLU A 821      45.810  35.220  76.680  1.00  0.00           H
ATOM   3802  CA  GLU A 821      43.830  35.780  77.340  1.00  0.00           C
ATOM   3803  HA  GLU A 821      42.900  35.240  77.210  1.00  0.00           H
ATOM   3804  CB  GLU A 821      44.360  35.480  78.780  1.00  0.00           C
ATOM   3805  HB1 GLU A 821      43.450  35.590  79.420  1.00  0.00           H
ATOM   3806  HB2 GLU A 821      45.100  36.270  79.020  1.00  0.00           H
ATOM   3807  CG  GLU A 821      44.830  34.050  78.980  1.00  0.00           C
ATOM   3808  HG1 GLU A 821      45.570  33.820  78.180  1.00  0.00           H
ATOM   3809  HG2 GLU A 821      43.960  33.410  78.720  1.00  0.00           H
ATOM   3810  CD  GLU A 821      45.150  33.560  80.460  1.00  0.00           C
ATOM   3811  OE1 GLU A 821      44.930  34.310  81.410  1.00  0.00           O
ATOM   3812  OE2 GLU A 821      45.860  32.530  80.560  1.00  0.00           O
ATOM   3813  C   GLU A 821      43.590  37.250  77.080  1.00  0.00           C
ATOM   3814  O   GLU A 821      44.580  37.930  76.940  1.00  0.00           O
ATOM   3815  N   PRO A 822      42.360  37.800  76.910  1.00  0.00           N
ATOM   3816  CD  PRO A 822      41.130  37.040  76.520  1.00  0.00           C
ATOM   3817  HD1 PRO A 822      40.740  36.530  77.430  1.00  0.00           H
ATOM   3818  HD2 PRO A 822      41.350  36.190  75.830  1.00  0.00           H
ATOM   3819  CA  PRO A 822      42.220  39.230  76.730  1.00  0.00           C
ATOM   3820  HA  PRO A 822      42.780  39.530  75.860  1.00  0.00           H
ATOM   3821  CB  PRO A 822      40.730  39.420  76.590  1.00  0.00           C
ATOM   3822  HB1 PRO A 822      40.550  40.360  76.020  1.00  0.00           H
ATOM   3823  HB2 PRO A 822      40.270  39.430  77.610  1.00  0.00           H
ATOM   3824  CG  PRO A 822      40.180  38.130  75.980  1.00  0.00           C
ATOM   3825  HG1 PRO A 822      39.120  37.980  76.280  1.00  0.00           H
ATOM   3826  HG2 PRO A 822      40.260  38.120  74.870  1.00  0.00           H
ATOM   3827  C   PRO A 822      42.790  39.970  77.880  1.00  0.00           C
ATOM   3828  O   PRO A 822      42.930  39.430  79.000  1.00  0.00           O
ATOM   3829  N   THR A 823      43.280  41.200  77.540  1.00  0.00           N
ATOM   3830  HN  THR A 823      42.970  41.530  76.650  1.00  0.00           H
ATOM   3831  CA  THR A 823      44.190  41.980  78.370  1.00  0.00           C
ATOM   3832  HA  THR A 823      44.860  41.360  78.940  1.00  0.00           H
ATOM   3833  CB  THR A 823      45.060  42.980  77.670  1.00  0.00           C
ATOM   3834  HB  THR A 823      45.750  43.510  78.350  1.00  0.00           H
ATOM   3835  OG1 THR A 823      44.360  43.920  76.920  1.00  0.00           O
ATOM   3836  HG1 THR A 823      43.560  43.500  76.600  1.00  0.00           H
ATOM   3837  CG2 THR A 823      45.960  42.220  76.680  1.00  0.00           C
ATOM   3838 HG21 THR A 823      46.370  41.310  77.170  1.00  0.00           H
ATOM   3839 HG22 THR A 823      46.790  42.860  76.300  1.00  0.00           H
ATOM   3840 HG23 THR A 823      45.350  41.750  75.870  1.00  0.00           H
ATOM   3841  C   THR A 823      43.500  42.610  79.550  1.00  0.00           C
ATOM   3842  O   THR A 823      44.090  43.170  80.430  1.00  0.00           O
ATOM   3843  N   HSD A 824      42.150  42.530  79.650  1.00  0.00           N
ATOM   3844  HN  HSD A 824      41.650  42.310  78.810  1.00  0.00           H
ATOM   3845  CA  HSD A 824      41.420  42.830  80.810  1.00  0.00           C
ATOM   3846  HA  HSD A 824      42.150  42.880  81.610  1.00  0.00           H
ATOM   3847  CB  HSD A 824      40.660  44.170  80.780  1.00  0.00           C
ATOM   3848  HB1 HSD A 824      40.120  44.320  79.820  1.00  0.00           H
ATOM   3849  HB2 HSD A 824      41.400  44.990  80.880  1.00  0.00           H
ATOM   3850  ND1 HSD A 824      38.400  44.670  81.950  1.00  0.00           N
ATOM   3851  HD1 HSD A 824      37.840  44.670  81.130  1.00  0.00           H
ATOM   3852  CG  HSD A 824      39.770  44.510  81.990  1.00  0.00           C
ATOM   3853  CE1 HSD A 824      38.040  44.970  83.300  1.00  0.00           C
ATOM   3854  HE1 HSD A 824      37.030  45.280  83.570  1.00  0.00           H
ATOM   3855  NE2 HSD A 824      39.110  45.020  84.090  1.00  0.00           N
ATOM   3856  CD2 HSD A 824      40.180  44.740  83.290  1.00  0.00           C
ATOM   3857  HD2 HSD A 824      41.150  44.840  83.760  1.00  0.00           H
ATOM   3858  C   HSD A 824      40.400  41.770  81.190  1.00  0.00           C
ATOM   3859  O   HSD A 824      39.500  41.560  80.370  1.00  0.00           O
ATOM   3860  N   PRO A 825      40.390  41.050  82.290  1.00  0.00           N
ATOM   3861  CD  PRO A 825      41.230  41.280  83.460  1.00  0.00           C
ATOM   3862  HD1 PRO A 825      40.600  41.890  84.140  1.00  0.00           H
ATOM   3863  HD2 PRO A 825      42.250  41.690  83.310  1.00  0.00           H
ATOM   3864  CA  PRO A 825      39.890  39.660  82.310  1.00  0.00           C
ATOM   3865  HA  PRO A 825      40.450  39.140  81.530  1.00  0.00           H
ATOM   3866  CB  PRO A 825      40.220  39.150  83.690  1.00  0.00           C
ATOM   3867  HB1 PRO A 825      40.500  38.070  83.680  1.00  0.00           H
ATOM   3868  HB2 PRO A 825      39.360  39.320  84.380  1.00  0.00           H
ATOM   3869  CG  PRO A 825      41.400  40.020  84.180  1.00  0.00           C
ATOM   3870  HG1 PRO A 825      41.330  40.060  85.280  1.00  0.00           H
ATOM   3871  HG2 PRO A 825      42.280  39.450  83.820  1.00  0.00           H
ATOM   3872  C   PRO A 825      38.380  39.440  81.940  1.00  0.00           C
ATOM   3873  O   PRO A 825      38.020  38.320  81.530  1.00  0.00           O
ATOM   3874  N   GLU A 826      37.500  40.470  82.030  1.00  0.00           N
ATOM   3875  HN  GLU A 826      37.860  41.290  82.460  1.00  0.00           H
ATOM   3876  CA  GLU A 826      36.090  40.400  81.730  1.00  0.00           C
ATOM   3877  HA  GLU A 826      35.770  39.450  82.090  1.00  0.00           H
ATOM   3878  CB  GLU A 826      35.230  41.600  82.310  1.00  0.00           C
ATOM   3879  HB1 GLU A 826      34.350  41.770  81.660  1.00  0.00           H
ATOM   3880  HB2 GLU A 826      35.810  42.540  82.420  1.00  0.00           H
ATOM   3881  CG  GLU A 826      34.690  41.270  83.770  1.00  0.00           C
ATOM   3882  HG1 GLU A 826      35.400  40.620  84.310  1.00  0.00           H
ATOM   3883  HG2 GLU A 826      33.780  40.650  83.640  1.00  0.00           H
ATOM   3884  CD  GLU A 826      34.300  42.420  84.570  1.00  0.00           C
ATOM   3885  OE1 GLU A 826      35.240  42.940  85.250  1.00  0.00           O
ATOM   3886  OE2 GLU A 826      33.080  42.800  84.560  1.00  0.00           O
ATOM   3887  C   GLU A 826      35.870  40.470  80.200  1.00  0.00           C
ATOM   3888  O   GLU A 826      34.790  40.130  79.740  1.00  0.00           O
ATOM   3889  N   ARG A 827      36.880  40.860  79.450  1.00  0.00           N
ATOM   3890  HN  ARG A 827      37.780  41.090  79.830  1.00  0.00           H
ATOM   3891  CA  ARG A 827      36.740  40.900  78.030  1.00  0.00           C
ATOM   3892  HA  ARG A 827      35.880  41.520  77.880  1.00  0.00           H
ATOM   3893  CB  ARG A 827      37.810  41.650  77.260  1.00  0.00           C
ATOM   3894  HB1 ARG A 827      37.760  41.360  76.190  1.00  0.00           H
ATOM   3895  HB2 ARG A 827      38.760  41.250  77.680  1.00  0.00           H
ATOM   3896  CG  ARG A 827      37.860  43.210  77.350  1.00  0.00           C
ATOM   3897  HG1 ARG A 827      38.710  43.610  76.760  1.00  0.00           H
ATOM   3898  HG2 ARG A 827      37.980  43.620  78.370  1.00  0.00           H
ATOM   3899  CD  ARG A 827      36.620  44.000  76.870  1.00  0.00           C
ATOM   3900  HD1 ARG A 827      36.910  45.040  76.610  1.00  0.00           H
ATOM   3901  HD2 ARG A 827      35.800  43.990  77.610  1.00  0.00           H
ATOM   3902  NE  ARG A 827      36.170  43.440  75.550  1.00  0.00           N
ATOM   3903  HE  ARG A 827      36.810  43.280  74.800  1.00  0.00           H
ATOM   3904  CZ  ARG A 827      34.990  42.890  75.280  1.00  0.00           C
ATOM   3905  NH1 ARG A 827      33.940  42.980  76.040  1.00  0.00           N
ATOM   3906 HH11 ARG A 827      34.020  43.630  76.800  1.00  0.00           H
ATOM   3907 HH12 ARG A 827      33.090  42.590  75.710  1.00  0.00           H
ATOM   3908  NH2 ARG A 827      34.970  42.080  74.240  1.00  0.00           N
ATOM   3909 HH21 ARG A 827      35.730  42.090  73.580  1.00  0.00           H
ATOM   3910 HH22 ARG A 827      34.150  41.830  73.720  1.00  0.00           H
ATOM   3911  C   ARG A 827      36.490  39.510  77.350  1.00  0.00           C
ATOM   3912  O   ARG A 827      36.840  38.420  77.820  1.00  0.00           O
ATOM   3913  N   GLY A 828      35.720  39.470  76.250  1.00  0.00           N
ATOM   3914  HN  GLY A 828      35.360  40.300  75.820  1.00  0.00           H
ATOM   3915  CA  GLY A 828      35.410  38.170  75.590  1.00  0.00           C
ATOM   3916  HA1 GLY A 828      34.940  37.440  76.230  1.00  0.00           H
ATOM   3917  HA2 GLY A 828      36.400  37.850  75.310  1.00  0.00           H
ATOM   3918  C   GLY A 828      34.660  38.320  74.320  1.00  0.00           C
ATOM   3919  O   GLY A 828      33.950  39.320  74.130  1.00  0.00           O
ATOM   3920  N   TRP A 829      34.760  37.290  73.380  1.00  0.00           N
ATOM   3921  HN  TRP A 829      35.420  36.540  73.440  1.00  0.00           H
ATOM   3922  CA  TRP A 829      34.160  37.390  72.060  1.00  0.00           C
ATOM   3923  HA  TRP A 829      34.650  38.130  71.450  1.00  0.00           H
ATOM   3924  CB  TRP A 829      34.410  36.100  71.250  1.00  0.00           C
ATOM   3925  HB1 TRP A 829      34.000  36.250  70.230  1.00  0.00           H
ATOM   3926  HB2 TRP A 829      33.810  35.310  71.760  1.00  0.00           H
ATOM   3927  CG  TRP A 829      35.860  35.610  71.240  1.00  0.00           C
ATOM   3928  CD1 TRP A 829      36.170  34.280  71.490  1.00  0.00           C
ATOM   3929  HD1 TRP A 829      35.460  33.490  71.670  1.00  0.00           H
ATOM   3930  NE1 TRP A 829      37.510  34.070  71.260  1.00  0.00           N
ATOM   3931  HE1 TRP A 829      38.080  33.400  71.650  1.00  0.00           H
ATOM   3932  CE2 TRP A 829      38.120  35.300  71.070  1.00  0.00           C
ATOM   3933  CD2 TRP A 829      37.100  36.290  70.960  1.00  0.00           C
ATOM   3934  CE3 TRP A 829      37.440  37.680  70.930  1.00  0.00           C
ATOM   3935  HE3 TRP A 829      36.770  38.530  70.980  1.00  0.00           H
ATOM   3936  CZ3 TRP A 829      38.800  37.960  70.790  1.00  0.00           C
ATOM   3937  HZ3 TRP A 829      39.030  39.000  70.760  1.00  0.00           H
ATOM   3938  CZ2 TRP A 829      39.440  35.590  70.760  1.00  0.00           C
ATOM   3939  HZ2 TRP A 829      40.150  34.810  70.540  1.00  0.00           H
ATOM   3940  CH2 TRP A 829      39.760  36.990  70.600  1.00  0.00           C
ATOM   3941  HH2 TRP A 829      40.740  37.270  70.230  1.00  0.00           H
ATOM   3942  C   TRP A 829      32.660  37.600  72.060  1.00  0.00           C
ATOM   3943  O   TRP A 829      32.150  38.230  71.080  1.00  0.00           O
ATOM   3944  N   ILE A 830      31.830  37.150  73.060  1.00  0.00           N
ATOM   3945  HN  ILE A 830      32.160  36.560  73.790  1.00  0.00           H
ATOM   3946  CA  ILE A 830      30.360  37.310  73.030  1.00  0.00           C
ATOM   3947  HA  ILE A 830      30.050  37.680  72.070  1.00  0.00           H
ATOM   3948  CB  ILE A 830      29.750  35.990  73.360  1.00  0.00           C
ATOM   3949  HB  ILE A 830      30.270  35.130  72.880  1.00  0.00           H
ATOM   3950  CG2 ILE A 830      29.830  35.740  74.880  1.00  0.00           C
ATOM   3951 HG21 ILE A 830      29.190  36.430  75.450  1.00  0.00           H
ATOM   3952 HG22 ILE A 830      30.860  35.750  75.310  1.00  0.00           H
ATOM   3953 HG23 ILE A 830      29.260  34.810  75.130  1.00  0.00           H
ATOM   3954  CG1 ILE A 830      28.320  36.010  72.650  1.00  0.00           C
ATOM   3955 HG11 ILE A 830      28.010  37.070  72.560  1.00  0.00           H
ATOM   3956 HG12 ILE A 830      27.540  35.560  73.310  1.00  0.00           H
ATOM   3957  CD  ILE A 830      28.410  35.360  71.290  1.00  0.00           C
ATOM   3958  HD1 ILE A 830      29.260  35.830  70.730  1.00  0.00           H
ATOM   3959  HD2 ILE A 830      27.550  35.530  70.620  1.00  0.00           H
ATOM   3960  HD3 ILE A 830      28.670  34.280  71.360  1.00  0.00           H
ATOM   3961  C   ILE A 830      30.010  38.410  74.060  1.00  0.00           C
ATOM   3962  O   ILE A 830      28.880  38.800  74.080  1.00  0.00           O
ATOM   3963  N   ILE A 831      30.950  38.990  74.770  1.00  0.00           N
ATOM   3964  HN  ILE A 831      31.910  38.740  74.660  1.00  0.00           H
ATOM   3965  CA  ILE A 831      30.770  39.990  75.830  1.00  0.00           C
ATOM   3966  HA  ILE A 831      29.850  39.790  76.360  1.00  0.00           H
ATOM   3967  CB  ILE A 831      31.930  39.860  76.880  1.00  0.00           C
ATOM   3968  HB  ILE A 831      32.810  40.230  76.310  1.00  0.00           H
ATOM   3969  CG2 ILE A 831      31.530  40.770  78.050  1.00  0.00           C
ATOM   3970 HG21 ILE A 831      31.520  41.830  77.700  1.00  0.00           H
ATOM   3971 HG22 ILE A 831      32.230  40.690  78.910  1.00  0.00           H
ATOM   3972 HG23 ILE A 831      30.540  40.500  78.480  1.00  0.00           H
ATOM   3973  CG1 ILE A 831      32.140  38.310  77.260  1.00  0.00           C
ATOM   3974 HG11 ILE A 831      32.830  38.330  78.140  1.00  0.00           H
ATOM   3975 HG12 ILE A 831      32.650  37.910  76.360  1.00  0.00           H
ATOM   3976  CD  ILE A 831      30.950  37.570  77.790  1.00  0.00           C
ATOM   3977  HD1 ILE A 831      30.170  37.520  77.000  1.00  0.00           H
ATOM   3978  HD2 ILE A 831      30.500  38.110  78.640  1.00  0.00           H
ATOM   3979  HD3 ILE A 831      31.210  36.530  78.100  1.00  0.00           H
ATOM   3980  C   ILE A 831      30.650  41.440  75.300  1.00  0.00           C
ATOM   3981  O   ILE A 831      31.630  42.040  74.980  1.00  0.00           O
ATOM   3982  N   SER A 832      29.480  42.000  75.310  1.00  0.00           N
ATOM   3983  HN  SER A 832      28.650  41.440  75.330  1.00  0.00           H
ATOM   3984  CA  SER A 832      29.180  43.350  74.940  1.00  0.00           C
ATOM   3985  HA  SER A 832      29.220  43.900  75.860  1.00  0.00           H
ATOM   3986  CB  SER A 832      30.070  44.110  73.860  1.00  0.00           C
ATOM   3987  HB1 SER A 832      30.140  43.530  72.920  1.00  0.00           H
ATOM   3988  HB2 SER A 832      31.070  44.370  74.270  1.00  0.00           H
ATOM   3989  OG  SER A 832      29.520  45.460  73.660  1.00  0.00           O
ATOM   3990  HG1 SER A 832      29.460  45.750  74.580  1.00  0.00           H
ATOM   3991  C   SER A 832      27.770  43.390  74.480  1.00  0.00           C
ATOM   3992  O   SER A 832      27.520  43.140  73.280  1.00  0.00           O
ATOM   3993  N   PRO A 833      26.700  43.700  75.320  1.00  0.00           N
ATOM   3994  CD  PRO A 833      26.810  43.720  76.750  1.00  0.00           C
ATOM   3995  HD1 PRO A 833      27.180  44.720  77.080  1.00  0.00           H
ATOM   3996  HD2 PRO A 833      27.350  42.840  77.170  1.00  0.00           H
ATOM   3997  CA  PRO A 833      25.360  43.930  74.870  1.00  0.00           C
ATOM   3998  HA  PRO A 833      24.960  42.950  74.630  1.00  0.00           H
ATOM   3999  CB  PRO A 833      24.610  44.400  76.130  1.00  0.00           C
ATOM   4000  HB1 PRO A 833      23.510  44.370  76.020  1.00  0.00           H
ATOM   4001  HB2 PRO A 833      24.790  45.490  76.320  1.00  0.00           H
ATOM   4002  CG  PRO A 833      25.330  43.640  77.220  1.00  0.00           C
ATOM   4003  HG1 PRO A 833      25.290  44.040  78.250  1.00  0.00           H
ATOM   4004  HG2 PRO A 833      24.960  42.590  77.140  1.00  0.00           H
ATOM   4005  C   PRO A 833      25.180  44.850  73.670  1.00  0.00           C
ATOM   4006  O   PRO A 833      26.000  45.810  73.580  1.00  0.00           O
ATOM   4007  N   LEU A 834      24.250  44.600  72.730  1.00  0.00           N
ATOM   4008  HN  LEU A 834      23.740  43.760  72.810  1.00  0.00           H
ATOM   4009  CA  LEU A 834      24.070  45.510  71.580  1.00  0.00           C
ATOM   4010  HA  LEU A 834      25.070  45.680  71.210  1.00  0.00           H
ATOM   4011  CB  LEU A 834      23.250  44.850  70.470  1.00  0.00           C
ATOM   4012  HB1 LEU A 834      23.180  45.520  69.590  1.00  0.00           H
ATOM   4013  HB2 LEU A 834      22.160  44.770  70.630  1.00  0.00           H
ATOM   4014  CG  LEU A 834      23.650  43.360  69.990  1.00  0.00           C
ATOM   4015  HG  LEU A 834      23.380  42.670  70.820  1.00  0.00           H
ATOM   4016  CD1 LEU A 834      22.870  43.120  68.670  1.00  0.00           C
ATOM   4017 HD11 LEU A 834      23.380  43.730  67.890  1.00  0.00           H
ATOM   4018 HD12 LEU A 834      21.900  43.670  68.670  1.00  0.00           H
ATOM   4019 HD13 LEU A 834      22.580  42.060  68.480  1.00  0.00           H
ATOM   4020  CD2 LEU A 834      25.170  43.200  69.800  1.00  0.00           C
ATOM   4021 HD21 LEU A 834      25.770  43.390  70.710  1.00  0.00           H
ATOM   4022 HD22 LEU A 834      25.530  43.900  69.020  1.00  0.00           H
ATOM   4023 HD23 LEU A 834      25.310  42.170  69.420  1.00  0.00           H
ATOM   4024  C   LEU A 834      23.440  46.760  72.010  1.00  0.00           C
ATOM   4025  O   LEU A 834      23.690  47.870  71.560  1.00  0.00           O
ATOM   4026  N   GLY A 835      22.600  46.650  73.090  1.00  0.00           N
ATOM   4027  HN  GLY A 835      22.450  45.730  73.470  1.00  0.00           H
ATOM   4028  CA  GLY A 835      22.010  47.710  73.950  1.00  0.00           C
ATOM   4029  HA1 GLY A 835      21.050  47.280  74.260  1.00  0.00           H
ATOM   4030  HA2 GLY A 835      22.000  48.560  73.290  1.00  0.00           H
ATOM   4031  C   GLY A 835      22.690  47.950  75.330  1.00  0.00           C
ATOM   4032  O   GLY A 835      22.240  47.410  76.400  1.00  0.00           O
ATOM   4033  N   ASP A 836      23.710  48.780  75.340  1.00  0.00           N
ATOM   4034  HN  ASP A 836      24.180  49.020  74.490  1.00  0.00           H
ATOM   4035  CA  ASP A 836      24.220  49.320  76.630  1.00  0.00           C
ATOM   4036  HA  ASP A 836      23.490  49.120  77.410  1.00  0.00           H
ATOM   4037  CB  ASP A 836      25.550  48.610  76.880  1.00  0.00           C
ATOM   4038  HB1 ASP A 836      26.340  48.880  76.130  1.00  0.00           H
ATOM   4039  HB2 ASP A 836      25.330  47.550  76.630  1.00  0.00           H
ATOM   4040  CG  ASP A 836      26.130  48.670  78.300  1.00  0.00           C
ATOM   4041  OD1 ASP A 836      27.370  48.510  78.330  1.00  0.00           O
ATOM   4042  OD2 ASP A 836      25.370  48.770  79.300  1.00  0.00           O
ATOM   4043  C   ASP A 836      24.290  50.870  76.590  1.00  0.00           C
ATOM   4044  O   ASP A 836      24.980  51.440  77.370  1.00  0.00           O
ATOM   4045  N   ASN A 837      23.450  51.550  75.830  1.00  0.00           N
ATOM   4046  HN  ASN A 837      22.740  51.090  75.320  1.00  0.00           H
ATOM   4047  CA  ASN A 837      23.350  53.070  75.950  1.00  0.00           C
ATOM   4048  HA  ASN A 837      23.600  53.300  76.960  1.00  0.00           H
ATOM   4049  CB  ASN A 837      24.190  53.840  74.880  1.00  0.00           C
ATOM   4050  HB1 ASN A 837      24.320  54.860  75.280  1.00  0.00           H
ATOM   4051  HB2 ASN A 837      23.750  53.800  73.860  1.00  0.00           H
ATOM   4052  CG  ASN A 837      25.590  53.250  74.770  1.00  0.00           C
ATOM   4053  OD1 ASN A 837      26.540  53.640  75.450  1.00  0.00           O
ATOM   4054  ND2 ASN A 837      25.760  52.490  73.640  1.00  0.00           N
ATOM   4055 HD21 ASN A 837      26.590  51.940  73.620  1.00  0.00           H
ATOM   4056 HD22 ASN A 837      24.930  52.160  73.190  1.00  0.00           H
ATOM   4057  C   ASN A 837      21.890  53.330  75.760  1.00  0.00           C
ATOM   4058  O   ASN A 837      21.200  52.440  75.220  1.00  0.00           O
ATOM   4059  N   PRO A 838      21.250  54.410  76.250  1.00  0.00           N
ATOM   4060  CD  PRO A 838      21.820  55.470  77.110  1.00  0.00           C
ATOM   4061  HD1 PRO A 838      22.530  56.000  76.450  1.00  0.00           H
ATOM   4062  HD2 PRO A 838      22.370  55.070  78.000  1.00  0.00           H
ATOM   4063  CA  PRO A 838      19.940  54.900  75.680  1.00  0.00           C
ATOM   4064  HA  PRO A 838      19.250  54.180  76.100  1.00  0.00           H
ATOM   4065  CB  PRO A 838      19.640  56.260  76.210  1.00  0.00           C
ATOM   4066  HB1 PRO A 838      18.550  56.390  76.390  1.00  0.00           H
ATOM   4067  HB2 PRO A 838      19.930  57.040  75.490  1.00  0.00           H
ATOM   4068  CG  PRO A 838      20.580  56.370  77.480  1.00  0.00           C
ATOM   4069  HG1 PRO A 838      20.860  57.430  77.670  1.00  0.00           H
ATOM   4070  HG2 PRO A 838      20.120  55.940  78.400  1.00  0.00           H
ATOM   4071  C   PRO A 838      19.830  54.840  74.200  1.00  0.00           C
ATOM   4072  O   PRO A 838      20.810  55.110  73.470  1.00  0.00           O
ATOM   4073  N   TRP A 839      18.640  54.650  73.680  1.00  0.00           N
ATOM   4074  HN  TRP A 839      17.850  54.480  74.240  1.00  0.00           H
ATOM   4075  CA  TRP A 839      18.320  54.410  72.290  1.00  0.00           C
ATOM   4076  HA  TRP A 839      19.110  53.710  72.050  1.00  0.00           H
ATOM   4077  CB  TRP A 839      16.930  53.800  71.990  1.00  0.00           C
ATOM   4078  HB1 TRP A 839      16.860  53.760  70.880  1.00  0.00           H
ATOM   4079  HB2 TRP A 839      16.120  54.470  72.350  1.00  0.00           H
ATOM   4080  CG  TRP A 839      16.670  52.410  72.590  1.00  0.00           C
ATOM   4081  CD1 TRP A 839      15.900  52.090  73.740  1.00  0.00           C
ATOM   4082  HD1 TRP A 839      15.220  52.850  74.120  1.00  0.00           H
ATOM   4083  NE1 TRP A 839      15.890  50.730  73.960  1.00  0.00           N
ATOM   4084  HE1 TRP A 839      15.490  50.220  74.680  1.00  0.00           H
ATOM   4085  CE2 TRP A 839      16.720  50.170  73.030  1.00  0.00           C
ATOM   4086  CD2 TRP A 839      17.230  51.180  72.180  1.00  0.00           C
ATOM   4087  CE3 TRP A 839      17.890  50.840  70.950  1.00  0.00           C
ATOM   4088  HE3 TRP A 839      18.250  51.590  70.260  1.00  0.00           H
ATOM   4089  CZ3 TRP A 839      18.130  49.430  70.770  1.00  0.00           C
ATOM   4090  HZ3 TRP A 839      18.500  49.210  69.780  1.00  0.00           H
ATOM   4091  CZ2 TRP A 839      17.020  48.800  72.780  1.00  0.00           C
ATOM   4092  HZ2 TRP A 839      16.540  48.060  73.400  1.00  0.00           H
ATOM   4093  CH2 TRP A 839      17.780  48.420  71.690  1.00  0.00           C
ATOM   4094  HH2 TRP A 839      18.010  47.390  71.440  1.00  0.00           H
ATOM   4095  C   TRP A 839      18.570  55.560  71.390  1.00  0.00           C
ATOM   4096  O   TRP A 839      19.230  55.350  70.380  1.00  0.00           O
ATOM   4097  N   TRP A 840      18.220  56.770  71.810  1.00  0.00           N
ATOM   4098  HN  TRP A 840      17.800  56.840  72.710  1.00  0.00           H
ATOM   4099  CA  TRP A 840      18.430  57.970  70.990  1.00  0.00           C
ATOM   4100  HA  TRP A 840      17.910  57.700  70.080  1.00  0.00           H
ATOM   4101  CB  TRP A 840      17.680  59.270  71.650  1.00  0.00           C
ATOM   4102  HB1 TRP A 840      16.640  58.900  71.760  1.00  0.00           H
ATOM   4103  HB2 TRP A 840      17.680  60.090  70.890  1.00  0.00           H
ATOM   4104  CG  TRP A 840      18.330  59.720  72.980  1.00  0.00           C
ATOM   4105  CD1 TRP A 840      18.180  59.030  74.220  1.00  0.00           C
ATOM   4106  HD1 TRP A 840      17.400  58.330  74.470  1.00  0.00           H
ATOM   4107  NE1 TRP A 840      19.110  59.500  75.110  1.00  0.00           N
ATOM   4108  HE1 TRP A 840      19.000  59.720  76.060  1.00  0.00           H
ATOM   4109  CE2 TRP A 840      19.940  60.430  74.470  1.00  0.00           C
ATOM   4110  CD2 TRP A 840      19.470  60.600  73.130  1.00  0.00           C
ATOM   4111  CE3 TRP A 840      20.210  61.390  72.210  1.00  0.00           C
ATOM   4112  HE3 TRP A 840      19.960  61.410  71.160  1.00  0.00           H
ATOM   4113  CZ3 TRP A 840      21.200  62.110  72.670  1.00  0.00           C
ATOM   4114  HZ3 TRP A 840      21.720  62.790  72.000  1.00  0.00           H
ATOM   4115  CZ2 TRP A 840      21.040  61.170  74.880  1.00  0.00           C
ATOM   4116  HZ2 TRP A 840      21.330  61.190  75.910  1.00  0.00           H
ATOM   4117  CH2 TRP A 840      21.720  62.020  73.970  1.00  0.00           C
ATOM   4118  HH2 TRP A 840      22.520  62.690  74.220  1.00  0.00           H
ATOM   4119  C   TRP A 840      19.800  58.260  70.610  1.00  0.00           C
ATOM   4120  O   TRP A 840      20.090  58.600  69.500  1.00  0.00           O
ATOM   4121  N   THR A 841      20.810  58.080  71.490  1.00  0.00           N
ATOM   4122  HN  THR A 841      20.540  57.620  72.330  1.00  0.00           H
ATOM   4123  CA  THR A 841      22.270  58.200  71.250  1.00  0.00           C
ATOM   4124  HA  THR A 841      22.550  59.230  71.090  1.00  0.00           H
ATOM   4125  CB  THR A 841      23.120  57.650  72.410  1.00  0.00           C
ATOM   4126  HB  THR A 841      24.180  58.000  72.450  1.00  0.00           H
ATOM   4127  OG1 THR A 841      23.260  56.250  72.530  1.00  0.00           O
ATOM   4128  HG1 THR A 841      22.390  55.860  72.630  1.00  0.00           H
ATOM   4129  CG2 THR A 841      22.520  58.110  73.740  1.00  0.00           C
ATOM   4130 HG21 THR A 841      22.360  59.210  73.750  1.00  0.00           H
ATOM   4131 HG22 THR A 841      23.190  57.980  74.630  1.00  0.00           H
ATOM   4132 HG23 THR A 841      21.530  57.650  73.930  1.00  0.00           H
ATOM   4133  C   THR A 841      22.820  57.520  70.060  1.00  0.00           C
ATOM   4134  O   THR A 841      23.860  57.880  69.560  1.00  0.00           O
ATOM   4135  N   LEU A 842      22.130  56.390  69.660  1.00  0.00           N
ATOM   4136  HN  LEU A 842      21.230  56.130  69.990  1.00  0.00           H
ATOM   4137  CA  LEU A 842      22.650  55.680  68.610  1.00  0.00           C
ATOM   4138  HA  LEU A 842      23.720  55.560  68.590  1.00  0.00           H
ATOM   4139  CB  LEU A 842      22.240  54.250  68.800  1.00  0.00           C
ATOM   4140  HB1 LEU A 842      22.720  53.560  68.080  1.00  0.00           H
ATOM   4141  HB2 LEU A 842      21.140  54.070  68.720  1.00  0.00           H
ATOM   4142  CG  LEU A 842      22.650  53.660  70.210  1.00  0.00           C
ATOM   4143  HG  LEU A 842      22.100  54.130  71.050  1.00  0.00           H
ATOM   4144  CD1 LEU A 842      22.400  52.130  70.190  1.00  0.00           C
ATOM   4145 HD11 LEU A 842      21.330  52.020  69.910  1.00  0.00           H
ATOM   4146 HD12 LEU A 842      22.720  51.650  71.130  1.00  0.00           H
ATOM   4147 HD13 LEU A 842      23.040  51.630  69.440  1.00  0.00           H
ATOM   4148  CD2 LEU A 842      24.090  53.830  70.560  1.00  0.00           C
ATOM   4149 HD21 LEU A 842      24.530  54.860  70.530  1.00  0.00           H
ATOM   4150 HD22 LEU A 842      24.700  53.240  69.850  1.00  0.00           H
ATOM   4151 HD23 LEU A 842      24.220  53.450  71.600  1.00  0.00           H
ATOM   4152  C   LEU A 842      22.230  56.110  67.210  1.00  0.00           C
ATOM   4153  O   LEU A 842      22.910  55.860  66.240  1.00  0.00           O
ATOM   4154  N   LEU A 843      21.100  56.800  67.040  1.00  0.00           N
ATOM   4155  HN  LEU A 843      20.430  56.870  67.790  1.00  0.00           H
ATOM   4156  CA  LEU A 843      20.670  57.480  65.810  1.00  0.00           C
ATOM   4157  HA  LEU A 843      20.750  56.850  64.940  1.00  0.00           H
ATOM   4158  CB  LEU A 843      19.320  58.180  65.910  1.00  0.00           C
ATOM   4159  HB1 LEU A 843      19.010  58.430  64.870  1.00  0.00           H
ATOM   4160  HB2 LEU A 843      19.460  59.080  66.540  1.00  0.00           H
ATOM   4161  CG  LEU A 843      18.180  57.340  66.450  1.00  0.00           C
ATOM   4162  HG  LEU A 843      18.580  56.810  67.340  1.00  0.00           H
ATOM   4163  CD1 LEU A 843      16.890  58.120  66.750  1.00  0.00           C
ATOM   4164 HD11 LEU A 843      17.120  58.810  67.590  1.00  0.00           H
ATOM   4165 HD12 LEU A 843      16.140  57.380  67.110  1.00  0.00           H
ATOM   4166 HD13 LEU A 843      16.430  58.620  65.880  1.00  0.00           H
ATOM   4167  CD2 LEU A 843      17.920  56.120  65.560  1.00  0.00           C
ATOM   4168 HD21 LEU A 843      17.400  56.370  64.620  1.00  0.00           H
ATOM   4169 HD22 LEU A 843      17.160  55.430  65.990  1.00  0.00           H
ATOM   4170 HD23 LEU A 843      18.910  55.680  65.310  1.00  0.00           H
ATOM   4171  C   LEU A 843      21.680  58.610  65.530  1.00  0.00           C
ATOM   4172  O   LEU A 843      22.010  58.960  64.380  1.00  0.00           O
ATOM   4173  N   ILE A 844      22.290  59.220  66.570  1.00  0.00           N
ATOM   4174  HN  ILE A 844      21.930  58.950  67.460  1.00  0.00           H
ATOM   4175  CA  ILE A 844      23.360  60.130  66.700  1.00  0.00           C
ATOM   4176  HA  ILE A 844      23.060  60.920  66.030  1.00  0.00           H
ATOM   4177  CB  ILE A 844      23.670  60.750  68.120  1.00  0.00           C
ATOM   4178  HB  ILE A 844      24.220  60.030  68.760  1.00  0.00           H
ATOM   4179  CG2 ILE A 844      24.540  62.010  67.840  1.00  0.00           C
ATOM   4180 HG21 ILE A 844      24.910  62.410  68.810  1.00  0.00           H
ATOM   4181 HG22 ILE A 844      23.980  62.740  67.200  1.00  0.00           H
ATOM   4182 HG23 ILE A 844      25.490  61.830  67.290  1.00  0.00           H
ATOM   4183  CG1 ILE A 844      22.370  61.080  68.800  1.00  0.00           C
ATOM   4184 HG11 ILE A 844      22.430  61.340  69.880  1.00  0.00           H
ATOM   4185 HG12 ILE A 844      21.810  60.130  68.890  1.00  0.00           H
ATOM   4186  CD  ILE A 844      21.440  62.200  68.180  1.00  0.00           C
ATOM   4187  HD1 ILE A 844      21.480  62.250  67.070  1.00  0.00           H
ATOM   4188  HD2 ILE A 844      21.850  63.190  68.410  1.00  0.00           H
ATOM   4189  HD3 ILE A 844      20.450  62.150  68.680  1.00  0.00           H
ATOM   4190  C   ILE A 844      24.580  59.580  66.090  1.00  0.00           C
ATOM   4191  O   ILE A 844      25.270  60.320  65.390  1.00  0.00           O
ATOM   4192  N   ALA A 845      24.970  58.300  66.320  1.00  0.00           N
ATOM   4193  HN  ALA A 845      24.290  57.840  66.890  1.00  0.00           H
ATOM   4194  CA  ALA A 845      26.080  57.520  65.890  1.00  0.00           C
ATOM   4195  HA  ALA A 845      26.840  58.270  66.100  1.00  0.00           H
ATOM   4196  CB  ALA A 845      26.230  56.220  66.720  1.00  0.00           C
ATOM   4197  HB1 ALA A 845      27.150  55.630  66.530  1.00  0.00           H
ATOM   4198  HB2 ALA A 845      25.310  55.610  66.590  1.00  0.00           H
ATOM   4199  HB3 ALA A 845      26.320  56.490  67.800  1.00  0.00           H
ATOM   4200  C   ALA A 845      26.160  57.140  64.440  1.00  0.00           C
ATOM   4201  O   ALA A 845      27.170  56.630  63.950  1.00  0.00           O
ATOM   4202  N   ALA A 846      25.050  57.370  63.700  1.00  0.00           N
ATOM   4203  HN  ALA A 846      24.280  57.860  64.100  1.00  0.00           H
ATOM   4204  CA  ALA A 846      25.010  57.080  62.280  1.00  0.00           C
ATOM   4205  HA  ALA A 846      25.680  56.240  62.180  1.00  0.00           H
ATOM   4206  CB  ALA A 846      23.520  56.920  61.890  1.00  0.00           C
ATOM   4207  HB1 ALA A 846      23.400  56.490  60.870  1.00  0.00           H
ATOM   4208  HB2 ALA A 846      23.040  57.920  61.850  1.00  0.00           H
ATOM   4209  HB3 ALA A 846      22.990  56.300  62.640  1.00  0.00           H
ATOM   4210  C   ALA A 846      25.880  58.120  61.560  1.00  0.00           C
ATOM   4211  O   ALA A 846      26.460  57.810  60.550  1.00  0.00           O
ATOM   4212  N   ILE A 847      26.100  59.340  62.080  1.00  0.00           N
ATOM   4213  HN  ILE A 847      25.740  59.420  63.010  1.00  0.00           H
ATOM   4214  CA  ILE A 847      26.880  60.330  61.490  1.00  0.00           C
ATOM   4215  HA  ILE A 847      26.700  60.420  60.430  1.00  0.00           H
ATOM   4216  CB  ILE A 847      26.710  61.800  61.980  1.00  0.00           C
ATOM   4217  HB  ILE A 847      26.700  61.920  63.090  1.00  0.00           H
ATOM   4218  CG2 ILE A 847      27.830  62.680  61.430  1.00  0.00           C
ATOM   4219 HG21 ILE A 847      27.910  62.630  60.330  1.00  0.00           H
ATOM   4220 HG22 ILE A 847      28.810  62.310  61.800  1.00  0.00           H
ATOM   4221 HG23 ILE A 847      27.680  63.720  61.780  1.00  0.00           H
ATOM   4222  CG1 ILE A 847      25.350  62.410  61.620  1.00  0.00           C
ATOM   4223 HG11 ILE A 847      25.430  63.510  61.790  1.00  0.00           H
ATOM   4224 HG12 ILE A 847      24.560  62.010  62.300  1.00  0.00           H
ATOM   4225  CD  ILE A 847      24.910  62.180  60.220  1.00  0.00           C
ATOM   4226  HD1 ILE A 847      23.840  62.490  60.140  1.00  0.00           H
ATOM   4227  HD2 ILE A 847      25.090  61.150  59.840  1.00  0.00           H
ATOM   4228  HD3 ILE A 847      25.480  62.760  59.450  1.00  0.00           H
ATOM   4229  C   ILE A 847      28.420  59.900  61.500  1.00  0.00           C
ATOM   4230  O   ILE A 847      29.110  60.030  60.500  1.00  0.00           O
ATOM   4231  N   PRO A 848      28.920  59.320  62.630  1.00  0.00           N
ATOM   4232  CD  PRO A 848      28.580  59.760  63.940  1.00  0.00           C
ATOM   4233  HD1 PRO A 848      27.730  59.100  64.240  1.00  0.00           H
ATOM   4234  HD2 PRO A 848      28.390  60.850  63.830  1.00  0.00           H
ATOM   4235  CA  PRO A 848      30.240  58.680  62.630  1.00  0.00           C
ATOM   4236  HA  PRO A 848      30.890  59.440  62.240  1.00  0.00           H
ATOM   4237  CB  PRO A 848      30.640  58.510  64.120  1.00  0.00           C
ATOM   4238  HB1 PRO A 848      31.720  58.700  64.280  1.00  0.00           H
ATOM   4239  HB2 PRO A 848      30.480  57.470  64.480  1.00  0.00           H
ATOM   4240  CG  PRO A 848      29.720  59.460  64.830  1.00  0.00           C
ATOM   4241  HG1 PRO A 848      29.400  59.050  65.800  1.00  0.00           H
ATOM   4242  HG2 PRO A 848      30.150  60.440  65.140  1.00  0.00           H
ATOM   4243  C   PRO A 848      30.460  57.510  61.720  1.00  0.00           C
ATOM   4244  O   PRO A 848      31.520  57.370  61.100  1.00  0.00           O
ATOM   4245  N   ALA A 849      29.480  56.550  61.620  1.00  0.00           N
ATOM   4246  HN  ALA A 849      28.690  56.650  62.220  1.00  0.00           H
ATOM   4247  CA  ALA A 849      29.350  55.440  60.660  1.00  0.00           C
ATOM   4248  HA  ALA A 849      30.260  54.890  60.800  1.00  0.00           H
ATOM   4249  CB  ALA A 849      28.140  54.700  61.270  1.00  0.00           C
ATOM   4250  HB1 ALA A 849      27.220  55.310  61.220  1.00  0.00           H
ATOM   4251  HB2 ALA A 849      28.310  54.640  62.360  1.00  0.00           H
ATOM   4252  HB3 ALA A 849      27.780  53.710  60.890  1.00  0.00           H
ATOM   4253  C   ALA A 849      29.220  55.840  59.180  1.00  0.00           C
ATOM   4254  O   ALA A 849      29.740  55.140  58.300  1.00  0.00           O
ATOM   4255  N   LEU A 850      28.540  56.900  58.840  1.00  0.00           N
ATOM   4256  HN  LEU A 850      28.140  57.340  59.640  1.00  0.00           H
ATOM   4257  CA  LEU A 850      28.750  57.600  57.570  1.00  0.00           C
ATOM   4258  HA  LEU A 850      28.570  56.830  56.840  1.00  0.00           H
ATOM   4259  CB  LEU A 850      27.740  58.720  57.510  1.00  0.00           C
ATOM   4260  HB1 LEU A 850      28.000  59.360  58.390  1.00  0.00           H
ATOM   4261  HB2 LEU A 850      26.690  58.410  57.720  1.00  0.00           H
ATOM   4262  CG  LEU A 850      27.630  59.420  56.130  1.00  0.00           C
ATOM   4263  HG  LEU A 850      28.620  59.620  55.660  1.00  0.00           H
ATOM   4264  CD1 LEU A 850      27.010  58.410  55.180  1.00  0.00           C
ATOM   4265 HD11 LEU A 850      27.700  57.620  54.830  1.00  0.00           H
ATOM   4266 HD12 LEU A 850      26.840  58.980  54.230  1.00  0.00           H
ATOM   4267 HD13 LEU A 850      26.040  57.990  55.520  1.00  0.00           H
ATOM   4268  CD2 LEU A 850      26.920  60.750  56.130  1.00  0.00           C
ATOM   4269 HD21 LEU A 850      27.440  61.280  56.970  1.00  0.00           H
ATOM   4270 HD22 LEU A 850      25.820  60.710  56.290  1.00  0.00           H
ATOM   4271 HD23 LEU A 850      27.120  61.250  55.160  1.00  0.00           H
ATOM   4272  C   LEU A 850      30.200  58.170  57.330  1.00  0.00           C
ATOM   4273  O   LEU A 850      30.890  57.750  56.390  1.00  0.00           O
ATOM   4274  N   LEU A 851      30.730  58.910  58.270  1.00  0.00           N
ATOM   4275  HN  LEU A 851      30.160  59.140  59.040  1.00  0.00           H
ATOM   4276  CA  LEU A 851      32.170  59.410  58.190  1.00  0.00           C
ATOM   4277  HA  LEU A 851      32.290  59.880  57.230  1.00  0.00           H
ATOM   4278  CB  LEU A 851      32.460  60.540  59.220  1.00  0.00           C
ATOM   4279  HB1 LEU A 851      33.530  60.790  59.100  1.00  0.00           H
ATOM   4280  HB2 LEU A 851      32.320  60.280  60.290  1.00  0.00           H
ATOM   4281  CG  LEU A 851      31.530  61.810  59.110  1.00  0.00           C
ATOM   4282  HG  LEU A 851      30.480  61.450  59.020  1.00  0.00           H
ATOM   4283  CD1 LEU A 851      31.670  62.770  60.340  1.00  0.00           C
ATOM   4284 HD11 LEU A 851      32.710  63.090  60.520  1.00  0.00           H
ATOM   4285 HD12 LEU A 851      31.300  62.270  61.250  1.00  0.00           H
ATOM   4286 HD13 LEU A 851      30.970  63.620  60.170  1.00  0.00           H
ATOM   4287  CD2 LEU A 851      31.800  62.510  57.730  1.00  0.00           C
ATOM   4288 HD21 LEU A 851      31.110  63.350  57.510  1.00  0.00           H
ATOM   4289 HD22 LEU A 851      31.770  61.850  56.830  1.00  0.00           H
ATOM   4290 HD23 LEU A 851      32.840  62.910  57.770  1.00  0.00           H
ATOM   4291  C   LEU A 851      33.250  58.310  58.130  1.00  0.00           C
ATOM   4292  O   LEU A 851      34.120  58.320  57.220  1.00  0.00           O
ATOM   4293  N   CYS A 852      33.070  57.300  58.950  1.00  0.00           N
ATOM   4294  HN  CYS A 852      32.360  57.220  59.640  1.00  0.00           H
ATOM   4295  CA  CYS A 852      33.950  56.200  58.890  1.00  0.00           C
ATOM   4296  HA  CYS A 852      35.010  56.390  59.000  1.00  0.00           H
ATOM   4297  CB  CYS A 852      33.380  55.210  59.980  1.00  0.00           C
ATOM   4298  HB1 CYS A 852      32.290  55.060  59.830  1.00  0.00           H
ATOM   4299  HB2 CYS A 852      33.540  55.740  60.950  1.00  0.00           H
ATOM   4300  SG  CYS A 852      34.100  53.530  60.010  1.00  0.00           S
ATOM   4301  HG1 CYS A 852      33.400  52.950  59.050  1.00  0.00           H
ATOM   4302  C   CYS A 852      33.890  55.490  57.550  1.00  0.00           C
ATOM   4303  O   CYS A 852      34.930  55.070  57.000  1.00  0.00           O
ATOM   4304  N   THR A 853      32.680  55.320  56.940  1.00  0.00           N
ATOM   4305  HN  THR A 853      31.900  55.860  57.250  1.00  0.00           H
ATOM   4306  CA  THR A 853      32.630  54.610  55.630  1.00  0.00           C
ATOM   4307  HA  THR A 853      33.110  53.660  55.820  1.00  0.00           H
ATOM   4308  CB  THR A 853      31.180  54.440  55.170  1.00  0.00           C
ATOM   4309  HB  THR A 853      30.730  55.430  54.980  1.00  0.00           H
ATOM   4310  OG1 THR A 853      30.370  53.750  56.140  1.00  0.00           O
ATOM   4311  HG1 THR A 853      30.200  54.390  56.830  1.00  0.00           H
ATOM   4312  CG2 THR A 853      31.170  53.670  53.830  1.00  0.00           C
ATOM   4313 HG21 THR A 853      31.290  54.380  52.980  1.00  0.00           H
ATOM   4314 HG22 THR A 853      30.230  53.100  53.670  1.00  0.00           H
ATOM   4315 HG23 THR A 853      32.030  52.990  53.790  1.00  0.00           H
ATOM   4316  C   THR A 853      33.470  55.290  54.510  1.00  0.00           C
ATOM   4317  O   THR A 853      34.280  54.670  53.820  1.00  0.00           O
ATOM   4318  N   ILE A 854      33.300  56.620  54.450  1.00  0.00           N
ATOM   4319  HN  ILE A 854      32.640  57.080  55.050  1.00  0.00           H
ATOM   4320  CA  ILE A 854      34.170  57.400  53.560  1.00  0.00           C
ATOM   4321  HA  ILE A 854      33.990  57.090  52.540  1.00  0.00           H
ATOM   4322  CB  ILE A 854      33.760  58.860  53.530  1.00  0.00           C
ATOM   4323  HB  ILE A 854      33.770  59.200  54.590  1.00  0.00           H
ATOM   4324  CG2 ILE A 854      34.810  59.700  52.750  1.00  0.00           C
ATOM   4325 HG21 ILE A 854      35.810  59.730  53.230  1.00  0.00           H
ATOM   4326 HG22 ILE A 854      34.420  60.740  52.640  1.00  0.00           H
ATOM   4327 HG23 ILE A 854      34.920  59.250  51.740  1.00  0.00           H
ATOM   4328  CG1 ILE A 854      32.410  59.170  52.910  1.00  0.00           C
ATOM   4329 HG11 ILE A 854      31.730  58.290  52.960  1.00  0.00           H
ATOM   4330 HG12 ILE A 854      32.420  59.480  51.850  1.00  0.00           H
ATOM   4331  CD  ILE A 854      31.570  60.270  53.660  1.00  0.00           C
ATOM   4332  HD1 ILE A 854      31.240  59.760  54.590  1.00  0.00           H
ATOM   4333  HD2 ILE A 854      30.710  60.490  52.990  1.00  0.00           H
ATOM   4334  HD3 ILE A 854      32.110  61.180  53.990  1.00  0.00           H
ATOM   4335  C   ILE A 854      35.660  57.310  53.950  1.00  0.00           C
ATOM   4336  O   ILE A 854      36.510  57.020  53.160  1.00  0.00           O
ATOM   4337  N   LEU A 855      35.980  57.380  55.250  1.00  0.00           N
ATOM   4338  HN  LEU A 855      35.310  57.710  55.900  1.00  0.00           H
ATOM   4339  CA  LEU A 855      37.290  57.230  55.780  1.00  0.00           C
ATOM   4340  HA  LEU A 855      37.970  57.890  55.280  1.00  0.00           H
ATOM   4341  CB  LEU A 855      37.290  57.650  57.240  1.00  0.00           C
ATOM   4342  HB1 LEU A 855      36.450  57.140  57.760  1.00  0.00           H
ATOM   4343  HB2 LEU A 855      37.120  58.760  57.220  1.00  0.00           H
ATOM   4344  CG  LEU A 855      38.480  57.390  58.230  1.00  0.00           C
ATOM   4345  HG  LEU A 855      39.500  57.380  57.770  1.00  0.00           H
ATOM   4346  CD1 LEU A 855      38.510  58.330  59.430  1.00  0.00           C
ATOM   4347 HD11 LEU A 855      38.930  59.330  59.140  1.00  0.00           H
ATOM   4348 HD12 LEU A 855      39.090  57.910  60.280  1.00  0.00           H
ATOM   4349 HD13 LEU A 855      37.440  58.480  59.690  1.00  0.00           H
ATOM   4350  CD2 LEU A 855      38.230  55.900  58.760  1.00  0.00           C
ATOM   4351 HD21 LEU A 855      38.880  55.630  59.620  1.00  0.00           H
ATOM   4352 HD22 LEU A 855      38.350  55.150  57.940  1.00  0.00           H
ATOM   4353 HD23 LEU A 855      37.210  55.680  59.140  1.00  0.00           H
ATOM   4354  C   LEU A 855      37.970  55.980  55.380  1.00  0.00           C
ATOM   4355  O   LEU A 855      39.100  56.000  54.870  1.00  0.00           O
ATOM   4356  N   ILE A 856      37.250  54.830  55.480  1.00  0.00           N
ATOM   4357  HN  ILE A 856      36.320  54.830  55.840  1.00  0.00           H
ATOM   4358  CA  ILE A 856      37.870  53.570  55.140  1.00  0.00           C
ATOM   4359  HA  ILE A 856      38.910  53.570  55.420  1.00  0.00           H
ATOM   4360  CB  ILE A 856      37.140  52.410  55.640  1.00  0.00           C
ATOM   4361  HB  ILE A 856      36.060  52.480  55.380  1.00  0.00           H
ATOM   4362  CG2 ILE A 856      37.780  51.040  55.100  1.00  0.00           C
ATOM   4363 HG21 ILE A 856      37.210  50.260  55.650  1.00  0.00           H
ATOM   4364 HG22 ILE A 856      38.840  50.950  55.400  1.00  0.00           H
ATOM   4365 HG23 ILE A 856      37.720  50.990  53.990  1.00  0.00           H
ATOM   4366  CG1 ILE A 856      37.150  52.500  57.180  1.00  0.00           C
ATOM   4367 HG11 ILE A 856      36.380  51.830  57.610  1.00  0.00           H
ATOM   4368 HG12 ILE A 856      36.900  53.520  57.510  1.00  0.00           H
ATOM   4369  CD  ILE A 856      38.550  52.150  57.740  1.00  0.00           C
ATOM   4370  HD1 ILE A 856      38.630  52.150  58.850  1.00  0.00           H
ATOM   4371  HD2 ILE A 856      39.260  52.930  57.380  1.00  0.00           H
ATOM   4372  HD3 ILE A 856      38.920  51.190  57.330  1.00  0.00           H
ATOM   4373  C   ILE A 856      37.850  53.450  53.620  1.00  0.00           C
ATOM   4374  O   ILE A 856      38.870  53.070  53.020  1.00  0.00           O
ATOM   4375  N   PHE A 857      36.780  53.840  52.870  1.00  0.00           N
ATOM   4376  HN  PHE A 857      36.060  54.350  53.340  1.00  0.00           H
ATOM   4377  CA  PHE A 857      36.600  53.660  51.450  1.00  0.00           C
ATOM   4378  HA  PHE A 857      36.510  52.640  51.100  1.00  0.00           H
ATOM   4379  CB  PHE A 857      35.210  54.270  51.170  1.00  0.00           C
ATOM   4380  HB1 PHE A 857      35.140  55.300  51.580  1.00  0.00           H
ATOM   4381  HB2 PHE A 857      34.350  53.720  51.620  1.00  0.00           H
ATOM   4382  CG  PHE A 857      34.870  54.280  49.740  1.00  0.00           C
ATOM   4383  CD1 PHE A 857      34.280  53.130  49.130  1.00  0.00           C
ATOM   4384  HD1 PHE A 857      33.970  52.290  49.720  1.00  0.00           H
ATOM   4385  CE1 PHE A 857      33.760  53.210  47.810  1.00  0.00           C
ATOM   4386  HE1 PHE A 857      33.340  52.350  47.320  1.00  0.00           H
ATOM   4387  CZ  PHE A 857      33.960  54.360  47.060  1.00  0.00           C
ATOM   4388  HZ  PHE A 857      33.690  54.340  46.010  1.00  0.00           H
ATOM   4389  CD2 PHE A 857      34.930  55.480  48.990  1.00  0.00           C
ATOM   4390  HD2 PHE A 857      35.350  56.430  49.290  1.00  0.00           H
ATOM   4391  CE2 PHE A 857      34.480  55.460  47.670  1.00  0.00           C
ATOM   4392  HE2 PHE A 857      34.600  56.410  47.150  1.00  0.00           H
ATOM   4393  C   PHE A 857      37.630  54.340  50.610  1.00  0.00           C
ATOM   4394  O   PHE A 857      38.210  53.770  49.730  1.00  0.00           O
ATOM   4395  N   MET A 858      37.880  55.580  50.900  1.00  0.00           N
ATOM   4396  HN  MET A 858      37.550  56.110  51.680  1.00  0.00           H
ATOM   4397  CA  MET A 858      38.990  56.330  50.300  1.00  0.00           C
ATOM   4398  HA  MET A 858      38.750  56.470  49.260  1.00  0.00           H
ATOM   4399  CB  MET A 858      39.030  57.790  50.800  1.00  0.00           C
ATOM   4400  HB1 MET A 858      39.980  58.280  50.460  1.00  0.00           H
ATOM   4401  HB2 MET A 858      38.920  57.750  51.900  1.00  0.00           H
ATOM   4402  CG  MET A 858      37.880  58.680  50.270  1.00  0.00           C
ATOM   4403  HG1 MET A 858      37.870  59.540  50.980  1.00  0.00           H
ATOM   4404  HG2 MET A 858      36.890  58.230  50.460  1.00  0.00           H
ATOM   4405  SD  MET A 858      37.980  59.270  48.520  1.00  0.00           S
ATOM   4406  CE  MET A 858      36.490  60.370  48.610  1.00  0.00           C
ATOM   4407  HE1 MET A 858      36.280  60.930  47.680  1.00  0.00           H
ATOM   4408  HE2 MET A 858      36.650  61.200  49.330  1.00  0.00           H
ATOM   4409  HE3 MET A 858      35.610  59.770  48.930  1.00  0.00           H
ATOM   4410  C   MET A 858      40.370  55.720  50.470  1.00  0.00           C
ATOM   4411  O   MET A 858      41.040  55.410  49.510  1.00  0.00           O
ATOM   4412  N   ASP A 859      40.720  55.350  51.680  1.00  0.00           N
ATOM   4413  HN  ASP A 859      40.130  55.380  52.480  1.00  0.00           H
ATOM   4414  CA  ASP A 859      42.040  54.800  51.820  1.00  0.00           C
ATOM   4415  HA  ASP A 859      42.700  55.330  51.140  1.00  0.00           H
ATOM   4416  CB  ASP A 859      42.420  55.040  53.270  1.00  0.00           C
ATOM   4417  HB1 ASP A 859      41.620  54.550  53.870  1.00  0.00           H
ATOM   4418  HB2 ASP A 859      42.300  56.140  53.400  1.00  0.00           H
ATOM   4419  CG  ASP A 859      43.860  54.810  53.610  1.00  0.00           C
ATOM   4420  OD1 ASP A 859      44.180  54.580  54.740  1.00  0.00           O
ATOM   4421  OD2 ASP A 859      44.710  55.070  52.730  1.00  0.00           O
ATOM   4422  C   ASP A 859      42.090  53.310  51.250  1.00  0.00           C
ATOM   4423  O   ASP A 859      43.090  52.900  50.670  1.00  0.00           O
ATOM   4424  N   GLN A 860      40.980  52.520  51.410  1.00  0.00           N
ATOM   4425  HN  GLN A 860      40.180  52.870  51.890  1.00  0.00           H
ATOM   4426  CA  GLN A 860      40.970  51.210  50.800  1.00  0.00           C
ATOM   4427  HA  GLN A 860      41.860  50.650  51.040  1.00  0.00           H
ATOM   4428  CB  GLN A 860      39.740  50.420  51.240  1.00  0.00           C
ATOM   4429  HB1 GLN A 860      38.850  51.010  50.960  1.00  0.00           H
ATOM   4430  HB2 GLN A 860      39.720  50.380  52.350  1.00  0.00           H
ATOM   4431  CG  GLN A 860      39.610  48.940  50.760  1.00  0.00           C
ATOM   4432  HG1 GLN A 860      39.530  48.990  49.650  1.00  0.00           H
ATOM   4433  HG2 GLN A 860      38.670  48.520  51.160  1.00  0.00           H
ATOM   4434  CD  GLN A 860      40.760  48.010  51.300  1.00  0.00           C
ATOM   4435  OE1 GLN A 860      41.260  47.880  52.440  1.00  0.00           O
ATOM   4436  NE2 GLN A 860      41.350  47.300  50.300  1.00  0.00           N
ATOM   4437 HE21 GLN A 860      42.100  46.690  50.510  1.00  0.00           H
ATOM   4438 HE22 GLN A 860      40.930  47.260  49.390  1.00  0.00           H
ATOM   4439  C   GLN A 860      41.010  51.060  49.250  1.00  0.00           C
ATOM   4440  O   GLN A 860      41.840  50.340  48.690  1.00  0.00           O
ATOM   4441  N   GLN A 861      40.210  51.860  48.580  1.00  0.00           N
ATOM   4442  HN  GLN A 861      39.660  52.510  49.090  1.00  0.00           H
ATOM   4443  CA  GLN A 861      40.160  51.950  47.190  1.00  0.00           C
ATOM   4444  HA  GLN A 861      40.280  50.950  46.790  1.00  0.00           H
ATOM   4445  CB  GLN A 861      38.830  52.510  46.610  1.00  0.00           C
ATOM   4446  HB1 GLN A 861      38.860  52.550  45.500  1.00  0.00           H
ATOM   4447  HB2 GLN A 861      38.770  53.580  46.910  1.00  0.00           H
ATOM   4448  CG  GLN A 861      37.560  51.650  46.940  1.00  0.00           C
ATOM   4449  HG1 GLN A 861      36.700  52.110  46.400  1.00  0.00           H
ATOM   4450  HG2 GLN A 861      37.390  51.810  48.030  1.00  0.00           H
ATOM   4451  CD  GLN A 861      37.860  50.200  46.670  1.00  0.00           C
ATOM   4452  OE1 GLN A 861      38.060  49.430  47.610  1.00  0.00           O
ATOM   4453  NE2 GLN A 861      37.870  49.770  45.380  1.00  0.00           N
ATOM   4454 HE21 GLN A 861      37.850  48.780  45.260  1.00  0.00           H
ATOM   4455 HE22 GLN A 861      37.850  50.380  44.600  1.00  0.00           H
ATOM   4456  C   GLN A 861      41.250  52.660  46.440  1.00  0.00           C
ATOM   4457  O   GLN A 861      41.860  52.170  45.540  1.00  0.00           O
ATOM   4458  N   ILE A 862      41.680  53.820  47.060  1.00  0.00           N
ATOM   4459  HN  ILE A 862      41.150  54.170  47.820  1.00  0.00           H
ATOM   4460  CA  ILE A 862      42.960  54.430  46.560  1.00  0.00           C
ATOM   4461  HA  ILE A 862      42.800  54.620  45.510  1.00  0.00           H
ATOM   4462  CB  ILE A 862      43.260  55.800  47.180  1.00  0.00           C
ATOM   4463  HB  ILE A 862      43.200  55.690  48.280  1.00  0.00           H
ATOM   4464  CG2 ILE A 862      44.640  56.290  46.780  1.00  0.00           C
ATOM   4465 HG21 ILE A 862      44.760  56.210  45.680  1.00  0.00           H
ATOM   4466 HG22 ILE A 862      45.380  55.610  47.240  1.00  0.00           H
ATOM   4467 HG23 ILE A 862      44.860  57.350  47.030  1.00  0.00           H
ATOM   4468  CG1 ILE A 862      42.120  56.770  46.750  1.00  0.00           C
ATOM   4469 HG11 ILE A 862      41.100  56.520  47.100  1.00  0.00           H
ATOM   4470 HG12 ILE A 862      42.090  56.770  45.640  1.00  0.00           H
ATOM   4471  CD  ILE A 862      42.420  58.190  47.260  1.00  0.00           C
ATOM   4472  HD1 ILE A 862      41.460  58.760  47.110  1.00  0.00           H
ATOM   4473  HD2 ILE A 862      43.190  58.700  46.630  1.00  0.00           H
ATOM   4474  HD3 ILE A 862      42.720  58.170  48.330  1.00  0.00           H
ATOM   4475  C   ILE A 862      44.250  53.450  46.600  1.00  0.00           C
ATOM   4476  O   ILE A 862      45.030  53.430  45.680  1.00  0.00           O
ATOM   4477  N   THR A 863      44.310  52.570  47.690  1.00  0.00           N
ATOM   4478  HN  THR A 863      43.640  52.720  48.400  1.00  0.00           H
ATOM   4479  CA  THR A 863      45.290  51.500  47.840  1.00  0.00           C
ATOM   4480  HA  THR A 863      46.260  51.910  47.570  1.00  0.00           H
ATOM   4481  CB  THR A 863      45.340  50.790  49.220  1.00  0.00           C
ATOM   4482  HB  THR A 863      44.470  50.110  49.340  1.00  0.00           H
ATOM   4483  OG1 THR A 863      45.410  51.690  50.300  1.00  0.00           O
ATOM   4484  HG1 THR A 863      44.540  52.070  50.460  1.00  0.00           H
ATOM   4485  CG2 THR A 863      46.710  50.030  49.370  1.00  0.00           C
ATOM   4486 HG21 THR A 863      46.690  49.390  50.280  1.00  0.00           H
ATOM   4487 HG22 THR A 863      47.510  50.790  49.510  1.00  0.00           H
ATOM   4488 HG23 THR A 863      46.860  49.440  48.440  1.00  0.00           H
ATOM   4489  C   THR A 863      45.170  50.470  46.770  1.00  0.00           C
ATOM   4490  O   THR A 863      46.210  50.110  46.200  1.00  0.00           O
ATOM   4491  N   ALA A 864      43.890  50.110  46.470  1.00  0.00           N
ATOM   4492  HN  ALA A 864      43.100  50.360  47.030  1.00  0.00           H
ATOM   4493  CA  ALA A 864      43.570  49.210  45.310  1.00  0.00           C
ATOM   4494  HA  ALA A 864      44.180  48.320  45.350  1.00  0.00           H
ATOM   4495  CB  ALA A 864      42.220  48.550  45.460  1.00  0.00           C
ATOM   4496  HB1 ALA A 864      41.470  49.370  45.370  1.00  0.00           H
ATOM   4497  HB2 ALA A 864      42.040  48.050  46.440  1.00  0.00           H
ATOM   4498  HB3 ALA A 864      42.040  47.780  44.680  1.00  0.00           H
ATOM   4499  C   ALA A 864      43.970  49.720  43.990  1.00  0.00           C
ATOM   4500  O   ALA A 864      44.500  49.090  43.130  1.00  0.00           O
ATOM   4501  N   VAL A 865      43.620  51.030  43.630  1.00  0.00           N
ATOM   4502  HN  VAL A 865      43.270  51.600  44.370  1.00  0.00           H
ATOM   4503  CA  VAL A 865      44.010  51.710  42.480  1.00  0.00           C
ATOM   4504  HA  VAL A 865      43.720  51.000  41.720  1.00  0.00           H
ATOM   4505  CB  VAL A 865      43.370  53.030  42.320  1.00  0.00           C
ATOM   4506  HB  VAL A 865      43.600  53.700  43.180  1.00  0.00           H
ATOM   4507  CG1 VAL A 865      43.880  53.690  41.060  1.00  0.00           C
ATOM   4508 HG11 VAL A 865      43.830  52.870  40.310  1.00  0.00           H
ATOM   4509 HG12 VAL A 865      44.960  53.930  41.160  1.00  0.00           H
ATOM   4510 HG13 VAL A 865      43.220  54.550  40.780  1.00  0.00           H
ATOM   4511  CG2 VAL A 865      41.780  52.880  42.260  1.00  0.00           C
ATOM   4512 HG21 VAL A 865      41.400  52.390  43.180  1.00  0.00           H
ATOM   4513 HG22 VAL A 865      41.370  52.430  41.340  1.00  0.00           H
ATOM   4514 HG23 VAL A 865      41.400  53.930  42.310  1.00  0.00           H
ATOM   4515  C   VAL A 865      45.510  51.840  42.380  1.00  0.00           C
ATOM   4516  O   VAL A 865      46.040  51.610  41.300  1.00  0.00           O
ATOM   4517  N   ILE A 866      46.310  52.110  43.480  1.00  0.00           N
ATOM   4518  HN  ILE A 866      45.850  52.410  44.310  1.00  0.00           H
ATOM   4519  CA  ILE A 866      47.790  52.130  43.400  1.00  0.00           C
ATOM   4520  HA  ILE A 866      48.050  52.610  42.470  1.00  0.00           H
ATOM   4521  CB  ILE A 866      48.500  52.930  44.490  1.00  0.00           C
ATOM   4522  HB  ILE A 866      48.200  52.450  45.450  1.00  0.00           H
ATOM   4523  CG2 ILE A 866      50.050  52.780  44.460  1.00  0.00           C
ATOM   4524 HG21 ILE A 866      50.490  53.540  45.140  1.00  0.00           H
ATOM   4525 HG22 ILE A 866      50.450  52.900  43.430  1.00  0.00           H
ATOM   4526 HG23 ILE A 866      50.430  51.790  44.790  1.00  0.00           H
ATOM   4527  CG1 ILE A 866      48.170  54.470  44.380  1.00  0.00           C
ATOM   4528 HG11 ILE A 866      47.070  54.560  44.270  1.00  0.00           H
ATOM   4529 HG12 ILE A 866      48.700  54.850  43.500  1.00  0.00           H
ATOM   4530  CD  ILE A 866      48.520  55.350  45.650  1.00  0.00           C
ATOM   4531  HD1 ILE A 866      47.940  54.990  46.530  1.00  0.00           H
ATOM   4532  HD2 ILE A 866      48.240  56.430  45.650  1.00  0.00           H
ATOM   4533  HD3 ILE A 866      49.610  55.320  45.850  1.00  0.00           H
ATOM   4534  C   ILE A 866      48.430  50.770  43.240  1.00  0.00           C
ATOM   4535  O   ILE A 866      49.430  50.590  42.540  1.00  0.00           O
ATOM   4536  N   ILE A 867      47.740  49.760  43.790  1.00  0.00           N
ATOM   4537  HN  ILE A 867      46.950  49.950  44.350  1.00  0.00           H
ATOM   4538  CA  ILE A 867      48.000  48.370  43.570  1.00  0.00           C
ATOM   4539  HA  ILE A 867      49.070  48.200  43.540  1.00  0.00           H
ATOM   4540  CB  ILE A 867      47.480  47.580  44.800  1.00  0.00           C
ATOM   4541  HB  ILE A 867      46.480  47.960  45.060  1.00  0.00           H
ATOM   4542  CG2 ILE A 867      47.350  46.080  44.640  1.00  0.00           C
ATOM   4543 HG21 ILE A 867      46.950  45.630  45.580  1.00  0.00           H
ATOM   4544 HG22 ILE A 867      48.250  45.590  44.230  1.00  0.00           H
ATOM   4545 HG23 ILE A 867      46.640  45.810  43.830  1.00  0.00           H
ATOM   4546  CG1 ILE A 867      48.310  47.890  46.020  1.00  0.00           C
ATOM   4547 HG11 ILE A 867      47.810  47.440  46.900  1.00  0.00           H
ATOM   4548 HG12 ILE A 867      48.410  49.000  46.070  1.00  0.00           H
ATOM   4549  CD  ILE A 867      49.730  47.260  46.150  1.00  0.00           C
ATOM   4550  HD1 ILE A 867      50.400  47.890  45.520  1.00  0.00           H
ATOM   4551  HD2 ILE A 867      49.780  46.150  46.160  1.00  0.00           H
ATOM   4552  HD3 ILE A 867      50.070  47.600  47.150  1.00  0.00           H
ATOM   4553  C   ILE A 867      47.660  47.870  42.190  1.00  0.00           C
ATOM   4554  O   ILE A 867      48.300  46.940  41.680  1.00  0.00           O
ATOM   4555  N   ASN A 868      46.720  48.530  41.510  1.00  0.00           N
ATOM   4556  HN  ASN A 868      46.360  49.350  41.950  1.00  0.00           H
ATOM   4557  CA  ASN A 868      46.280  48.140  40.150  1.00  0.00           C
ATOM   4558  HA  ASN A 868      46.670  47.160  39.930  1.00  0.00           H
ATOM   4559  CB  ASN A 868      44.750  48.030  40.000  1.00  0.00           C
ATOM   4560  HB1 ASN A 868      44.260  49.030  39.970  1.00  0.00           H
ATOM   4561  HB2 ASN A 868      44.470  47.510  40.940  1.00  0.00           H
ATOM   4562  CG  ASN A 868      44.160  47.290  38.830  1.00  0.00           C
ATOM   4563  OD1 ASN A 868      44.890  46.480  38.160  1.00  0.00           O
ATOM   4564  ND2 ASN A 868      42.880  47.530  38.530  1.00  0.00           N
ATOM   4565 HD21 ASN A 868      42.310  48.070  39.140  1.00  0.00           H
ATOM   4566 HD22 ASN A 868      42.520  47.170  37.670  1.00  0.00           H
ATOM   4567  C   ASN A 868      46.950  49.110  39.150  1.00  0.00           C
ATOM   4568  O   ASN A 868      46.630  49.090  37.970  1.00  0.00           O
ATOM   4569  N   ARG A 869      47.900  49.960  39.500  1.00  0.00           N
ATOM   4570  HN  ARG A 869      48.210  50.020  40.450  1.00  0.00           H
ATOM   4571  CA  ARG A 869      48.640  50.840  38.530  1.00  0.00           C
ATOM   4572  HA  ARG A 869      47.810  51.430  38.180  1.00  0.00           H
ATOM   4573  CB  ARG A 869      49.610  51.820  39.290  1.00  0.00           C
ATOM   4574  HB1 ARG A 869      49.090  52.240  40.180  1.00  0.00           H
ATOM   4575  HB2 ARG A 869      49.720  52.670  38.580  1.00  0.00           H
ATOM   4576  CG  ARG A 869      50.970  51.140  39.780  1.00  0.00           C
ATOM   4577  HG1 ARG A 869      51.460  50.670  38.910  1.00  0.00           H
ATOM   4578  HG2 ARG A 869      50.720  50.320  40.480  1.00  0.00           H
ATOM   4579  CD  ARG A 869      51.840  52.180  40.430  1.00  0.00           C
ATOM   4580  HD1 ARG A 869      51.200  52.860  41.030  1.00  0.00           H
ATOM   4581  HD2 ARG A 869      52.340  52.830  39.680  1.00  0.00           H
ATOM   4582  NE  ARG A 869      52.920  51.600  41.250  1.00  0.00           N
ATOM   4583  HE  ARG A 869      52.760  50.630  41.430  1.00  0.00           H
ATOM   4584  CZ  ARG A 869      53.750  52.240  42.100  1.00  0.00           C
ATOM   4585  NH1 ARG A 869      53.950  53.530  42.040  1.00  0.00           N
ATOM   4586 HH11 ARG A 869      54.670  54.060  42.470  1.00  0.00           H
ATOM   4587 HH12 ARG A 869      53.530  53.970  41.250  1.00  0.00           H
ATOM   4588  NH2 ARG A 869      54.440  51.590  42.970  1.00  0.00           N
ATOM   4589 HH21 ARG A 869      54.980  52.080  43.640  1.00  0.00           H
ATOM   4590 HH22 ARG A 869      54.380  50.590  42.990  1.00  0.00           H
ATOM   4591  C   ARG A 869      49.410  50.070  37.440  1.00  0.00           C
ATOM   4592  O   ARG A 869      49.600  48.830  37.490  1.00  0.00           O
ATOM   4593  N   LYS A 870      49.740  50.840  36.410  1.00  0.00           N
ATOM   4594  HN  LYS A 870      49.460  51.800  36.460  1.00  0.00           H
ATOM   4595  CA  LYS A 870      50.150  50.400  35.090  1.00  0.00           C
ATOM   4596  HA  LYS A 870      49.750  49.440  34.790  1.00  0.00           H
ATOM   4597  CB  LYS A 870      49.700  51.410  33.970  1.00  0.00           C
ATOM   4598  HB1 LYS A 870      48.610  51.600  33.940  1.00  0.00           H
ATOM   4599  HB2 LYS A 870      49.910  50.950  32.980  1.00  0.00           H
ATOM   4600  CG  LYS A 870      50.460  52.750  34.050  1.00  0.00           C
ATOM   4601  HG1 LYS A 870      51.550  52.600  33.920  1.00  0.00           H
ATOM   4602  HG2 LYS A 870      50.360  53.280  35.020  1.00  0.00           H
ATOM   4603  CD  LYS A 870      50.090  53.830  33.020  1.00  0.00           C
ATOM   4604  HD1 LYS A 870      49.110  54.240  33.350  1.00  0.00           H
ATOM   4605  HD2 LYS A 870      50.120  53.320  32.040  1.00  0.00           H
ATOM   4606  CE  LYS A 870      51.080  55.050  33.010  1.00  0.00           C
ATOM   4607  HE1 LYS A 870      52.140  54.740  33.110  1.00  0.00           H
ATOM   4608  HE2 LYS A 870      50.930  55.610  33.960  1.00  0.00           H
ATOM   4609  NZ  LYS A 870      50.920  55.930  31.850  1.00  0.00           N
ATOM   4610  HZ1 LYS A 870      51.310  56.870  32.040  1.00  0.00           H
ATOM   4611  HZ2 LYS A 870      49.930  56.090  31.570  1.00  0.00           H
ATOM   4612  HZ3 LYS A 870      51.430  55.420  31.100  1.00  0.00           H
ATOM   4613  C   LYS A 870      51.660  50.160  35.100  1.00  0.00           C
ATOM   4614  O   LYS A 870      52.200  49.290  34.400  1.00  0.00           O
ATOM   4615  N   GLU A 871      52.430  50.810  36.040  1.00  0.00           N
ATOM   4616  HN  GLU A 871      52.140  51.670  36.460  1.00  0.00           H
ATOM   4617  CA  GLU A 871      53.760  50.430  36.370  1.00  0.00           C
ATOM   4618  HA  GLU A 871      54.350  50.260  35.480  1.00  0.00           H
ATOM   4619  CB  GLU A 871      54.380  51.560  37.140  1.00  0.00           C
ATOM   4620  HB1 GLU A 871      55.330  51.310  37.680  1.00  0.00           H
ATOM   4621  HB2 GLU A 871      53.600  51.950  37.840  1.00  0.00           H
ATOM   4622  CG  GLU A 871      54.760  52.800  36.270  1.00  0.00           C
ATOM   4623  HG1 GLU A 871      53.870  53.080  35.670  1.00  0.00           H
ATOM   4624  HG2 GLU A 871      55.670  52.590  35.680  1.00  0.00           H
ATOM   4625  CD  GLU A 871      54.930  54.120  37.070  1.00  0.00           C
ATOM   4626  OE1 GLU A 871      53.960  54.970  37.000  1.00  0.00           O
ATOM   4627  OE2 GLU A 871      55.950  54.390  37.750  1.00  0.00           O
ATOM   4628  C   GLU A 871      53.890  49.040  37.020  1.00  0.00           C
ATOM   4629  O   GLU A 871      54.930  48.380  36.820  1.00  0.00           O
ATOM   4630  N   HSD A 872      52.880  48.410  37.590  1.00  0.00           N
ATOM   4631  HN  HSD A 872      51.910  48.640  37.560  1.00  0.00           H
ATOM   4632  CA  HSD A 872      53.020  47.040  37.950  1.00  0.00           C
ATOM   4633  HA  HSD A 872      54.030  46.900  38.320  1.00  0.00           H
ATOM   4634  CB  HSD A 872      51.890  46.740  39.020  1.00  0.00           C
ATOM   4635  HB1 HSD A 872      51.890  45.660  39.300  1.00  0.00           H
ATOM   4636  HB2 HSD A 872      50.910  46.950  38.560  1.00  0.00           H
ATOM   4637  ND1 HSD A 872      50.960  47.800  41.220  1.00  0.00           N
ATOM   4638  HD1 HSD A 872      50.040  47.420  41.190  1.00  0.00           H
ATOM   4639  CG  HSD A 872      52.020  47.640  40.310  1.00  0.00           C
ATOM   4640  CE1 HSD A 872      51.420  48.590  42.180  1.00  0.00           C
ATOM   4641  HE1 HSD A 872      50.810  48.870  43.040  1.00  0.00           H
ATOM   4642  NE2 HSD A 872      52.720  48.820  42.070  1.00  0.00           N
ATOM   4643  CD2 HSD A 872      53.070  48.210  40.850  1.00  0.00           C
ATOM   4644  HD2 HSD A 872      54.060  48.280  40.410  1.00  0.00           H
ATOM   4645  C   HSD A 872      52.940  45.970  36.790  1.00  0.00           C
ATOM   4646  O   HSD A 872      53.480  44.870  36.930  1.00  0.00           O
ATOM   4647  N   LYS A 873      52.400  46.280  35.630  1.00  0.00           N
ATOM   4648  HN  LYS A 873      52.070  47.210  35.530  1.00  0.00           H
ATOM   4649  CA  LYS A 873      52.090  45.430  34.530  1.00  0.00           C
ATOM   4650  HA  LYS A 873      51.340  46.060  34.070  1.00  0.00           H
ATOM   4651  CB  LYS A 873      53.210  45.410  33.350  1.00  0.00           C
ATOM   4652  HB1 LYS A 873      52.890  44.820  32.470  1.00  0.00           H
ATOM   4653  HB2 LYS A 873      54.080  44.920  33.850  1.00  0.00           H
ATOM   4654  CG  LYS A 873      53.570  46.830  32.790  1.00  0.00           C
ATOM   4655  HG1 LYS A 873      53.530  47.510  33.680  1.00  0.00           H
ATOM   4656  HG2 LYS A 873      52.720  47.060  32.110  1.00  0.00           H
ATOM   4657  CD  LYS A 873      54.940  47.030  32.050  1.00  0.00           C
ATOM   4658  HD1 LYS A 873      54.820  46.430  31.120  1.00  0.00           H
ATOM   4659  HD2 LYS A 873      55.720  46.420  32.560  1.00  0.00           H
ATOM   4660  CE  LYS A 873      55.260  48.480  31.720  1.00  0.00           C
ATOM   4661  HE1 LYS A 873      56.190  48.640  31.120  1.00  0.00           H
ATOM   4662  HE2 LYS A 873      55.410  49.010  32.690  1.00  0.00           H
ATOM   4663  NZ  LYS A 873      54.110  49.160  31.090  1.00  0.00           N
ATOM   4664  HZ1 LYS A 873      54.130  48.960  30.070  1.00  0.00           H
ATOM   4665  HZ2 LYS A 873      54.200  50.200  31.050  1.00  0.00           H
ATOM   4666  HZ3 LYS A 873      53.130  48.920  31.320  1.00  0.00           H
ATOM   4667  C   LYS A 873      51.490  44.010  34.760  1.00  0.00           C
ATOM   4668  O   LYS A 873      51.890  43.110  34.040  1.00  0.00           O
ATOM   4669  N   LEU A 874      50.480  44.000  35.600  1.00  0.00           N
ATOM   4670  HN  LEU A 874      50.250  44.800  36.160  1.00  0.00           H
ATOM   4671  CA  LEU A 874      49.680  42.820  36.000  1.00  0.00           C
ATOM   4672  HA  LEU A 874      50.360  42.070  36.370  1.00  0.00           H
ATOM   4673  CB  LEU A 874      48.520  43.220  37.070  1.00  0.00           C
ATOM   4674  HB1 LEU A 874      47.990  42.290  37.340  1.00  0.00           H
ATOM   4675  HB2 LEU A 874      47.910  44.000  36.570  1.00  0.00           H
ATOM   4676  CG  LEU A 874      49.110  43.740  38.410  1.00  0.00           C
ATOM   4677  HG  LEU A 874      49.960  44.390  38.110  1.00  0.00           H
ATOM   4678  CD1 LEU A 874      48.110  44.660  39.170  1.00  0.00           C
ATOM   4679 HD11 LEU A 874      48.630  45.200  40.000  1.00  0.00           H
ATOM   4680 HD12 LEU A 874      47.250  44.110  39.590  1.00  0.00           H
ATOM   4681 HD13 LEU A 874      47.590  45.370  38.490  1.00  0.00           H
ATOM   4682  CD2 LEU A 874      49.430  42.520  39.170  1.00  0.00           C
ATOM   4683 HD21 LEU A 874      48.440  42.130  39.480  1.00  0.00           H
ATOM   4684 HD22 LEU A 874      49.990  42.880  40.070  1.00  0.00           H
ATOM   4685 HD23 LEU A 874      50.070  41.710  38.750  1.00  0.00           H
ATOM   4686  C   LEU A 874      48.930  42.110  34.850  1.00  0.00           C
ATOM   4687  O   LEU A 874      48.290  42.670  33.920  1.00  0.00           O
ATOM   4688  N   LYS A 875      49.080  40.760  34.800  1.00  0.00           N
ATOM   4689  HN  LYS A 875      49.390  40.340  35.660  1.00  0.00           H
ATOM   4690  CA  LYS A 875      48.600  39.980  33.670  1.00  0.00           C
ATOM   4691  HA  LYS A 875      48.340  40.620  32.850  1.00  0.00           H
ATOM   4692  CB  LYS A 875      49.790  39.070  33.140  1.00  0.00           C
ATOM   4693  HB1 LYS A 875      49.570  38.460  32.230  1.00  0.00           H
ATOM   4694  HB2 LYS A 875      50.110  38.330  33.910  1.00  0.00           H
ATOM   4695  CG  LYS A 875      51.110  39.850  32.790  1.00  0.00           C
ATOM   4696  HG1 LYS A 875      51.710  39.050  32.280  1.00  0.00           H
ATOM   4697  HG2 LYS A 875      51.630  40.110  33.730  1.00  0.00           H
ATOM   4698  CD  LYS A 875      50.860  40.950  31.780  1.00  0.00           C
ATOM   4699  HD1 LYS A 875      50.060  41.670  32.070  1.00  0.00           H
ATOM   4700  HD2 LYS A 875      50.510  40.310  30.940  1.00  0.00           H
ATOM   4701  CE  LYS A 875      52.110  41.670  31.380  1.00  0.00           C
ATOM   4702  HE1 LYS A 875      52.760  41.070  30.710  1.00  0.00           H
ATOM   4703  HE2 LYS A 875      52.840  41.880  32.190  1.00  0.00           H
ATOM   4704  NZ  LYS A 875      51.740  42.960  30.800  1.00  0.00           N
ATOM   4705  HZ1 LYS A 875      52.570  43.480  30.470  1.00  0.00           H
ATOM   4706  HZ2 LYS A 875      50.990  43.510  31.280  1.00  0.00           H
ATOM   4707  HZ3 LYS A 875      51.200  42.700  29.950  1.00  0.00           H
ATOM   4708  C   LYS A 875      47.320  39.030  33.900  1.00  0.00           C
ATOM   4709  O   LYS A 875      46.870  38.240  33.090  1.00  0.00           O
ATOM   4710  N   LYS A 876      46.750  39.210  35.120  1.00  0.00           N
ATOM   4711  HN  LYS A 876      47.250  39.720  35.810  1.00  0.00           H
ATOM   4712  CA  LYS A 876      45.540  38.620  35.570  1.00  0.00           C
ATOM   4713  HA  LYS A 876      45.020  38.390  34.650  1.00  0.00           H
ATOM   4714  CB  LYS A 876      45.740  37.450  36.590  1.00  0.00           C
ATOM   4715  HB1 LYS A 876      44.770  37.030  36.910  1.00  0.00           H
ATOM   4716  HB2 LYS A 876      46.300  37.730  37.510  1.00  0.00           H
ATOM   4717  CG  LYS A 876      46.450  36.260  35.870  1.00  0.00           C
ATOM   4718  HG1 LYS A 876      47.350  36.750  35.430  1.00  0.00           H
ATOM   4719  HG2 LYS A 876      45.870  36.010  34.960  1.00  0.00           H
ATOM   4720  CD  LYS A 876      46.750  35.060  36.780  1.00  0.00           C
ATOM   4721  HD1 LYS A 876      46.960  34.210  36.100  1.00  0.00           H
ATOM   4722  HD2 LYS A 876      45.860  34.890  37.440  1.00  0.00           H
ATOM   4723  CE  LYS A 876      48.020  35.270  37.570  1.00  0.00           C
ATOM   4724  HE1 LYS A 876      47.970  36.240  38.100  1.00  0.00           H
ATOM   4725  HE2 LYS A 876      48.860  35.250  36.840  1.00  0.00           H
ATOM   4726  NZ  LYS A 876      48.220  34.180  38.550  1.00  0.00           N
ATOM   4727  HZ1 LYS A 876      48.110  33.190  38.240  1.00  0.00           H
ATOM   4728  HZ2 LYS A 876      47.600  34.370  39.360  1.00  0.00           H
ATOM   4729  HZ3 LYS A 876      49.220  34.170  38.850  1.00  0.00           H
ATOM   4730  C   LYS A 876      44.740  39.760  36.170  1.00  0.00           C
ATOM   4731  O   LYS A 876      45.210  40.290  37.210  1.00  0.00           O
ATOM   4732  N   GLY A 877      43.570  40.120  35.720  1.00  0.00           N
ATOM   4733  HN  GLY A 877      43.120  39.610  34.990  1.00  0.00           H
ATOM   4734  CA  GLY A 877      42.820  41.220  36.370  1.00  0.00           C
ATOM   4735  HA1 GLY A 877      42.010  41.480  35.700  1.00  0.00           H
ATOM   4736  HA2 GLY A 877      43.410  42.120  36.460  1.00  0.00           H
ATOM   4737  C   GLY A 877      42.280  40.980  37.780  1.00  0.00           C
ATOM   4738  O   GLY A 877      42.130  39.880  38.270  1.00  0.00           O
ATOM   4739  N   ALA A 878      41.980  42.090  38.500  1.00  0.00           N
ATOM   4740  HN  ALA A 878      41.920  43.060  38.240  1.00  0.00           H
ATOM   4741  CA  ALA A 878      41.680  42.130  39.890  1.00  0.00           C
ATOM   4742  HA  ALA A 878      41.870  41.150  40.310  1.00  0.00           H
ATOM   4743  CB  ALA A 878      42.590  43.220  40.640  1.00  0.00           C
ATOM   4744  HB1 ALA A 878      42.790  44.120  40.030  1.00  0.00           H
ATOM   4745  HB2 ALA A 878      43.580  42.790  40.890  1.00  0.00           H
ATOM   4746  HB3 ALA A 878      42.040  43.660  41.490  1.00  0.00           H
ATOM   4747  C   ALA A 878      40.190  42.430  40.140  1.00  0.00           C
ATOM   4748  O   ALA A 878      39.460  41.660  40.740  1.00  0.00           O
ATOM   4749  N   GLY A 879      39.760  43.670  39.800  1.00  0.00           N
ATOM   4750  HN  GLY A 879      40.410  44.260  39.350  1.00  0.00           H
ATOM   4751  CA  GLY A 879      38.390  44.210  40.050  1.00  0.00           C
ATOM   4752  HA1 GLY A 879      37.640  43.430  39.990  1.00  0.00           H
ATOM   4753  HA2 GLY A 879      38.230  45.000  39.330  1.00  0.00           H
ATOM   4754  C   GLY A 879      38.320  44.840  41.440  1.00  0.00           C
ATOM   4755  O   GLY A 879      39.220  44.700  42.290  1.00  0.00           O
ATOM   4756  N   TYR A 880      37.360  45.810  41.550  1.00  0.00           N
ATOM   4757  HN  TYR A 880      36.680  45.900  40.830  1.00  0.00           H
ATOM   4758  CA  TYR A 880      37.220  46.750  42.690  1.00  0.00           C
ATOM   4759  HA  TYR A 880      38.130  46.700  43.280  1.00  0.00           H
ATOM   4760  CB  TYR A 880      37.110  48.230  42.240  1.00  0.00           C
ATOM   4761  HB1 TYR A 880      36.910  48.900  43.110  1.00  0.00           H
ATOM   4762  HB2 TYR A 880      36.200  48.370  41.640  1.00  0.00           H
ATOM   4763  CG  TYR A 880      38.280  48.800  41.420  1.00  0.00           C
ATOM   4764  CD1 TYR A 880      39.530  48.680  42.040  1.00  0.00           C
ATOM   4765  HD1 TYR A 880      39.570  48.310  43.060  1.00  0.00           H
ATOM   4766  CE1 TYR A 880      40.760  49.130  41.420  1.00  0.00           C
ATOM   4767  HE1 TYR A 880      41.750  49.110  41.860  1.00  0.00           H
ATOM   4768  CZ  TYR A 880      40.580  49.550  40.060  1.00  0.00           C
ATOM   4769  OH  TYR A 880      41.740  49.850  39.400  1.00  0.00           O
ATOM   4770  HH  TYR A 880      41.500  49.970  38.480  1.00  0.00           H
ATOM   4771  CD2 TYR A 880      38.140  49.260  40.160  1.00  0.00           C
ATOM   4772  HD2 TYR A 880      37.240  49.160  39.570  1.00  0.00           H
ATOM   4773  CE2 TYR A 880      39.330  49.670  39.480  1.00  0.00           C
ATOM   4774  HE2 TYR A 880      39.130  50.000  38.470  1.00  0.00           H
ATOM   4775  C   TYR A 880      36.040  46.500  43.660  1.00  0.00           C
ATOM   4776  O   TYR A 880      35.760  47.340  44.550  1.00  0.00           O
ATOM   4777  N   HSD A 881      35.380  45.340  43.560  1.00  0.00           N
ATOM   4778  HN  HSD A 881      35.640  44.740  42.800  1.00  0.00           H
ATOM   4779  CA  HSD A 881      34.250  45.060  44.420  1.00  0.00           C
ATOM   4780  HA  HSD A 881      33.850  45.940  44.880  1.00  0.00           H
ATOM   4781  CB  HSD A 881      32.990  44.470  43.640  1.00  0.00           C
ATOM   4782  HB1 HSD A 881      32.100  44.210  44.240  1.00  0.00           H
ATOM   4783  HB2 HSD A 881      33.320  43.540  43.100  1.00  0.00           H
ATOM   4784  ND1 HSD A 881      32.800  45.160  41.220  1.00  0.00           N
ATOM   4785  HD1 HSD A 881      33.470  44.510  40.830  1.00  0.00           H
ATOM   4786  CG  HSD A 881      32.390  45.270  42.540  1.00  0.00           C
ATOM   4787  CE1 HSD A 881      31.890  45.720  40.420  1.00  0.00           C
ATOM   4788  HE1 HSD A 881      31.850  45.650  39.340  1.00  0.00           H
ATOM   4789  NE2 HSD A 881      30.900  46.200  41.180  1.00  0.00           N
ATOM   4790  CD2 HSD A 881      31.230  45.990  42.500  1.00  0.00           C
ATOM   4791  HD2 HSD A 881      30.490  46.260  43.250  1.00  0.00           H
ATOM   4792  C   HSD A 881      34.540  43.960  45.530  1.00  0.00           C
ATOM   4793  O   HSD A 881      34.060  44.170  46.630  1.00  0.00           O
ATOM   4794  N   LEU A 882      35.340  42.940  45.260  1.00  0.00           N
ATOM   4795  HN  LEU A 882      35.660  42.870  44.320  1.00  0.00           H
ATOM   4796  CA  LEU A 882      35.600  41.930  46.260  1.00  0.00           C
ATOM   4797  HA  LEU A 882      34.700  41.480  46.660  1.00  0.00           H
ATOM   4798  CB  LEU A 882      36.230  40.720  45.510  1.00  0.00           C
ATOM   4799  HB1 LEU A 882      36.660  39.970  46.200  1.00  0.00           H
ATOM   4800  HB2 LEU A 882      37.100  41.050  44.910  1.00  0.00           H
ATOM   4801  CG  LEU A 882      35.320  40.040  44.490  1.00  0.00           C
ATOM   4802  HG  LEU A 882      34.830  40.800  43.840  1.00  0.00           H
ATOM   4803  CD1 LEU A 882      36.280  39.100  43.620  1.00  0.00           C
ATOM   4804 HD11 LEU A 882      36.990  39.710  43.030  1.00  0.00           H
ATOM   4805 HD12 LEU A 882      35.650  38.560  42.880  1.00  0.00           H
ATOM   4806 HD13 LEU A 882      36.740  38.260  44.170  1.00  0.00           H
ATOM   4807  CD2 LEU A 882      34.300  39.100  45.230  1.00  0.00           C
ATOM   4808 HD21 LEU A 882      33.630  38.560  44.510  1.00  0.00           H
ATOM   4809 HD22 LEU A 882      33.690  39.760  45.880  1.00  0.00           H
ATOM   4810 HD23 LEU A 882      34.890  38.390  45.840  1.00  0.00           H
ATOM   4811  C   LEU A 882      36.450  42.410  47.460  1.00  0.00           C
ATOM   4812  O   LEU A 882      36.110  42.010  48.600  1.00  0.00           O
ATOM   4813  N   ASP A 883      37.480  43.240  47.150  1.00  0.00           N
ATOM   4814  HN  ASP A 883      37.710  43.400  46.200  1.00  0.00           H
ATOM   4815  CA  ASP A 883      38.260  43.880  48.230  1.00  0.00           C
ATOM   4816  HA  ASP A 883      38.660  43.040  48.770  1.00  0.00           H
ATOM   4817  CB  ASP A 883      39.540  44.630  47.620  1.00  0.00           C
ATOM   4818  HB1 ASP A 883      39.970  44.010  46.800  1.00  0.00           H
ATOM   4819  HB2 ASP A 883      40.390  44.800  48.320  1.00  0.00           H
ATOM   4820  CG  ASP A 883      39.150  46.000  46.980  1.00  0.00           C
ATOM   4821  OD1 ASP A 883      38.510  46.300  45.950  1.00  0.00           O
ATOM   4822  OD2 ASP A 883      39.550  47.030  47.830  1.00  0.00           O
ATOM   4823  HD2 ASP A 883      39.200  47.870  47.510  1.00  0.00           H
ATOM   4824  C   ASP A 883      37.490  44.740  49.140  1.00  0.00           C
ATOM   4825  O   ASP A 883      37.610  44.500  50.330  1.00  0.00           O
ATOM   4826  N   LEU A 884      36.640  45.740  48.640  1.00  0.00           N
ATOM   4827  HN  LEU A 884      36.560  45.810  47.650  1.00  0.00           H
ATOM   4828  CA  LEU A 884      35.740  46.510  49.420  1.00  0.00           C
ATOM   4829  HA  LEU A 884      36.420  46.950  50.120  1.00  0.00           H
ATOM   4830  CB  LEU A 884      35.010  47.490  48.440  1.00  0.00           C
ATOM   4831  HB1 LEU A 884      34.440  47.010  47.610  1.00  0.00           H
ATOM   4832  HB2 LEU A 884      35.790  48.080  47.920  1.00  0.00           H
ATOM   4833  CG  LEU A 884      34.100  48.510  49.220  1.00  0.00           C
ATOM   4834  HG  LEU A 884      33.190  48.000  49.620  1.00  0.00           H
ATOM   4835  CD1 LEU A 884      34.800  49.160  50.460  1.00  0.00           C
ATOM   4836 HD11 LEU A 884      34.100  49.950  50.840  1.00  0.00           H
ATOM   4837 HD12 LEU A 884      35.780  49.570  50.160  1.00  0.00           H
ATOM   4838 HD13 LEU A 884      34.920  48.470  51.330  1.00  0.00           H
ATOM   4839  CD2 LEU A 884      33.620  49.610  48.190  1.00  0.00           C
ATOM   4840 HD21 LEU A 884      34.480  50.200  47.800  1.00  0.00           H
ATOM   4841 HD22 LEU A 884      32.940  50.360  48.620  1.00  0.00           H
ATOM   4842 HD23 LEU A 884      33.210  49.000  47.360  1.00  0.00           H
ATOM   4843  C   LEU A 884      34.670  45.670  50.100  1.00  0.00           C
ATOM   4844  O   LEU A 884      34.500  45.890  51.300  1.00  0.00           O
ATOM   4845  N   LEU A 885      34.120  44.620  49.430  1.00  0.00           N
ATOM   4846  HN  LEU A 885      34.300  44.430  48.470  1.00  0.00           H
ATOM   4847  CA  LEU A 885      33.170  43.720  50.060  1.00  0.00           C
ATOM   4848  HA  LEU A 885      32.310  44.270  50.420  1.00  0.00           H
ATOM   4849  CB  LEU A 885      32.630  42.650  49.060  1.00  0.00           C
ATOM   4850  HB1 LEU A 885      33.540  42.080  48.780  1.00  0.00           H
ATOM   4851  HB2 LEU A 885      32.400  43.120  48.080  1.00  0.00           H
ATOM   4852  CG  LEU A 885      31.560  41.620  49.570  1.00  0.00           C
ATOM   4853  HG  LEU A 885      31.960  41.200  50.510  1.00  0.00           H
ATOM   4854  CD1 LEU A 885      30.230  42.320  49.680  1.00  0.00           C
ATOM   4855 HD11 LEU A 885      29.430  41.620  50.000  1.00  0.00           H
ATOM   4856 HD12 LEU A 885      29.960  42.760  48.690  1.00  0.00           H
ATOM   4857 HD13 LEU A 885      30.230  43.110  50.470  1.00  0.00           H
ATOM   4858  CD2 LEU A 885      31.510  40.420  48.590  1.00  0.00           C
ATOM   4859 HD21 LEU A 885      32.460  39.950  48.230  1.00  0.00           H
ATOM   4860 HD22 LEU A 885      31.040  40.740  47.630  1.00  0.00           H
ATOM   4861 HD23 LEU A 885      30.950  39.540  48.990  1.00  0.00           H
ATOM   4862  C   LEU A 885      33.760  42.990  51.280  1.00  0.00           C
ATOM   4863  O   LEU A 885      33.070  42.910  52.340  1.00  0.00           O
ATOM   4864  N   MET A 886      34.980  42.400  51.170  1.00  0.00           N
ATOM   4865  HN  MET A 886      35.430  42.350  50.280  1.00  0.00           H
ATOM   4866  CA  MET A 886      35.740  41.700  52.220  1.00  0.00           C
ATOM   4867  HA  MET A 886      35.000  41.000  52.610  1.00  0.00           H
ATOM   4868  CB  MET A 886      36.890  40.850  51.820  1.00  0.00           C
ATOM   4869  HB1 MET A 886      37.560  40.760  52.710  1.00  0.00           H
ATOM   4870  HB2 MET A 886      37.480  41.340  51.010  1.00  0.00           H
ATOM   4871  CG  MET A 886      36.540  39.470  51.250  1.00  0.00           C
ATOM   4872  HG1 MET A 886      37.500  38.940  51.070  1.00  0.00           H
ATOM   4873  HG2 MET A 886      36.020  39.570  50.280  1.00  0.00           H
ATOM   4874  SD  MET A 886      35.430  38.420  52.250  1.00  0.00           S
ATOM   4875  CE  MET A 886      36.390  38.570  53.820  1.00  0.00           C
ATOM   4876  HE1 MET A 886      36.130  39.560  54.250  1.00  0.00           H
ATOM   4877  HE2 MET A 886      37.490  38.500  53.690  1.00  0.00           H
ATOM   4878  HE3 MET A 886      36.000  37.770  54.490  1.00  0.00           H
ATOM   4879  C   MET A 886      36.050  42.570  53.400  1.00  0.00           C
ATOM   4880  O   MET A 886      35.980  42.170  54.550  1.00  0.00           O
ATOM   4881  N   VAL A 887      36.570  43.790  53.130  1.00  0.00           N
ATOM   4882  HN  VAL A 887      36.790  44.180  52.240  1.00  0.00           H
ATOM   4883  CA  VAL A 887      36.730  44.760  54.150  1.00  0.00           C
ATOM   4884  HA  VAL A 887      37.380  44.360  54.930  1.00  0.00           H
ATOM   4885  CB  VAL A 887      37.590  45.880  53.510  1.00  0.00           C
ATOM   4886  HB  VAL A 887      37.070  46.110  52.560  1.00  0.00           H
ATOM   4887  CG1 VAL A 887      37.710  47.070  54.420  1.00  0.00           C
ATOM   4888 HG11 VAL A 887      38.190  46.810  55.380  1.00  0.00           H
ATOM   4889 HG12 VAL A 887      36.720  47.580  54.450  1.00  0.00           H
ATOM   4890 HG13 VAL A 887      38.370  47.810  53.920  1.00  0.00           H
ATOM   4891  CG2 VAL A 887      38.970  45.360  53.150  1.00  0.00           C
ATOM   4892 HG21 VAL A 887      39.060  44.440  52.530  1.00  0.00           H
ATOM   4893 HG22 VAL A 887      39.590  45.090  54.030  1.00  0.00           H
ATOM   4894 HG23 VAL A 887      39.600  46.150  52.680  1.00  0.00           H
ATOM   4895  C   VAL A 887      35.430  45.170  54.840  1.00  0.00           C
ATOM   4896  O   VAL A 887      35.370  45.100  56.070  1.00  0.00           O
ATOM   4897  N   GLY A 888      34.370  45.490  54.000  1.00  0.00           N
ATOM   4898  HN  GLY A 888      34.620  45.530  53.040  1.00  0.00           H
ATOM   4899  CA  GLY A 888      32.940  45.550  54.350  1.00  0.00           C
ATOM   4900  HA1 GLY A 888      32.320  45.360  53.490  1.00  0.00           H
ATOM   4901  HA2 GLY A 888      32.860  46.520  54.820  1.00  0.00           H
ATOM   4902  C   GLY A 888      32.450  44.550  55.350  1.00  0.00           C
ATOM   4903  O   GLY A 888      32.120  44.830  56.500  1.00  0.00           O
ATOM   4904  N   VAL A 889      32.440  43.210  54.950  1.00  0.00           N
ATOM   4905  HN  VAL A 889      32.690  43.020  54.010  1.00  0.00           H
ATOM   4906  CA  VAL A 889      32.130  42.070  55.860  1.00  0.00           C
ATOM   4907  HA  VAL A 889      31.070  42.080  56.070  1.00  0.00           H
ATOM   4908  CB  VAL A 889      32.420  40.740  55.180  1.00  0.00           C
ATOM   4909  HB  VAL A 889      33.380  40.940  54.640  1.00  0.00           H
ATOM   4910  CG1 VAL A 889      32.520  39.400  56.000  1.00  0.00           C
ATOM   4911 HG11 VAL A 889      32.340  38.520  55.340  1.00  0.00           H
ATOM   4912 HG12 VAL A 889      31.680  39.360  56.730  1.00  0.00           H
ATOM   4913 HG13 VAL A 889      33.490  39.240  56.520  1.00  0.00           H
ATOM   4914  CG2 VAL A 889      31.270  40.560  54.220  1.00  0.00           C
ATOM   4915 HG21 VAL A 889      30.290  40.610  54.750  1.00  0.00           H
ATOM   4916 HG22 VAL A 889      31.440  39.620  53.650  1.00  0.00           H
ATOM   4917 HG23 VAL A 889      31.130  41.360  53.470  1.00  0.00           H
ATOM   4918  C   VAL A 889      32.980  42.070  57.170  1.00  0.00           C
ATOM   4919  O   VAL A 889      32.430  42.040  58.300  1.00  0.00           O
ATOM   4920  N   MET A 890      34.260  42.240  57.030  1.00  0.00           N
ATOM   4921  HN  MET A 890      34.730  42.510  56.200  1.00  0.00           H
ATOM   4922  CA  MET A 890      35.190  42.050  58.160  1.00  0.00           C
ATOM   4923  HA  MET A 890      34.920  41.210  58.760  1.00  0.00           H
ATOM   4924  CB  MET A 890      36.640  41.790  57.690  1.00  0.00           C
ATOM   4925  HB1 MET A 890      37.380  42.010  58.480  1.00  0.00           H
ATOM   4926  HB2 MET A 890      36.970  42.520  56.920  1.00  0.00           H
ATOM   4927  CG  MET A 890      36.880  40.450  57.080  1.00  0.00           C
ATOM   4928  HG1 MET A 890      37.930  40.450  56.730  1.00  0.00           H
ATOM   4929  HG2 MET A 890      36.270  40.440  56.150  1.00  0.00           H
ATOM   4930  SD  MET A 890      36.590  39.020  58.110  1.00  0.00           S
ATOM   4931  CE  MET A 890      37.010  39.520  59.770  1.00  0.00           C
ATOM   4932  HE1 MET A 890      36.610  38.860  60.570  1.00  0.00           H
ATOM   4933  HE2 MET A 890      36.510  40.470  60.030  1.00  0.00           H
ATOM   4934  HE3 MET A 890      38.080  39.780  59.930  1.00  0.00           H
ATOM   4935  C   MET A 890      35.100  43.090  59.240  1.00  0.00           C
ATOM   4936  O   MET A 890      35.180  42.790  60.480  1.00  0.00           O
ATOM   4937  N   LEU A 891      35.010  44.420  58.950  1.00  0.00           N
ATOM   4938  HN  LEU A 891      34.930  44.680  57.980  1.00  0.00           H
ATOM   4939  CA  LEU A 891      34.770  45.470  59.870  1.00  0.00           C
ATOM   4940  HA  LEU A 891      35.620  45.630  60.530  1.00  0.00           H
ATOM   4941  CB  LEU A 891      34.530  46.830  59.140  1.00  0.00           C
ATOM   4942  HB1 LEU A 891      34.100  47.500  59.920  1.00  0.00           H
ATOM   4943  HB2 LEU A 891      33.830  46.710  58.290  1.00  0.00           H
ATOM   4944  CG  LEU A 891      35.770  47.390  58.600  1.00  0.00           C
ATOM   4945  HG  LEU A 891      36.310  46.650  57.980  1.00  0.00           H
ATOM   4946  CD1 LEU A 891      35.360  48.540  57.570  1.00  0.00           C
ATOM   4947 HD11 LEU A 891      34.910  49.450  58.030  1.00  0.00           H
ATOM   4948 HD12 LEU A 891      34.640  48.090  56.860  1.00  0.00           H
ATOM   4949 HD13 LEU A 891      36.160  48.900  56.900  1.00  0.00           H
ATOM   4950  CD2 LEU A 891      36.790  47.960  59.620  1.00  0.00           C
ATOM   4951 HD21 LEU A 891      37.270  47.090  60.110  1.00  0.00           H
ATOM   4952 HD22 LEU A 891      36.270  48.590  60.370  1.00  0.00           H
ATOM   4953 HD23 LEU A 891      37.540  48.530  59.050  1.00  0.00           H
ATOM   4954  C   LEU A 891      33.460  45.180  60.690  1.00  0.00           C
ATOM   4955  O   LEU A 891      33.580  45.310  61.900  1.00  0.00           O
ATOM   4956  N   GLY A 892      32.390  44.680  60.110  1.00  0.00           N
ATOM   4957  HN  GLY A 892      32.350  44.560  59.120  1.00  0.00           H
ATOM   4958  CA  GLY A 892      31.220  44.380  60.890  1.00  0.00           C
ATOM   4959  HA1 GLY A 892      30.420  44.150  60.190  1.00  0.00           H
ATOM   4960  HA2 GLY A 892      30.860  45.260  61.410  1.00  0.00           H
ATOM   4961  C   GLY A 892      31.420  43.220  61.790  1.00  0.00           C
ATOM   4962  O   GLY A 892      31.040  43.280  62.960  1.00  0.00           O
ATOM   4963  N   VAL A 893      32.080  42.140  61.370  1.00  0.00           N
ATOM   4964  HN  VAL A 893      32.410  42.170  60.420  1.00  0.00           H
ATOM   4965  CA  VAL A 893      32.490  40.950  62.230  1.00  0.00           C
ATOM   4966  HA  VAL A 893      31.630  40.620  62.800  1.00  0.00           H
ATOM   4967  CB  VAL A 893      32.950  39.730  61.430  1.00  0.00           C
ATOM   4968  HB  VAL A 893      33.610  40.050  60.600  1.00  0.00           H
ATOM   4969  CG1 VAL A 893      33.750  38.780  62.370  1.00  0.00           C
ATOM   4970 HG11 VAL A 893      33.040  38.290  63.050  1.00  0.00           H
ATOM   4971 HG12 VAL A 893      34.680  39.290  62.730  1.00  0.00           H
ATOM   4972 HG13 VAL A 893      34.120  38.020  61.650  1.00  0.00           H
ATOM   4973  CG2 VAL A 893      31.730  39.000  60.920  1.00  0.00           C
ATOM   4974 HG21 VAL A 893      31.190  39.650  60.190  1.00  0.00           H
ATOM   4975 HG22 VAL A 893      31.040  38.800  61.770  1.00  0.00           H
ATOM   4976 HG23 VAL A 893      32.060  38.030  60.490  1.00  0.00           H
ATOM   4977  C   VAL A 893      33.460  41.410  63.340  1.00  0.00           C
ATOM   4978  O   VAL A 893      33.240  41.060  64.490  1.00  0.00           O
ATOM   4979  N   CYS A 894      34.470  42.260  63.040  1.00  0.00           N
ATOM   4980  HN  CYS A 894      34.650  42.590  62.120  1.00  0.00           H
ATOM   4981  CA  CYS A 894      35.440  42.760  63.990  1.00  0.00           C
ATOM   4982  HA  CYS A 894      35.840  41.890  64.490  1.00  0.00           H
ATOM   4983  CB  CYS A 894      36.560  43.580  63.280  1.00  0.00           C
ATOM   4984  HB1 CYS A 894      37.150  44.180  64.010  1.00  0.00           H
ATOM   4985  HB2 CYS A 894      36.100  44.300  62.590  1.00  0.00           H
ATOM   4986  SG  CYS A 894      37.740  42.550  62.290  1.00  0.00           S
ATOM   4987  HG1 CYS A 894      37.050  42.440  61.170  1.00  0.00           H
ATOM   4988  C   CYS A 894      34.770  43.640  65.020  1.00  0.00           C
ATOM   4989  O   CYS A 894      35.040  43.680  66.200  1.00  0.00           O
ATOM   4990  N   SER A 895      33.810  44.460  64.610  1.00  0.00           N
ATOM   4991  HN  SER A 895      33.650  44.560  63.640  1.00  0.00           H
ATOM   4992  CA  SER A 895      32.940  45.230  65.540  1.00  0.00           C
ATOM   4993  HA  SER A 895      33.620  45.870  66.100  1.00  0.00           H
ATOM   4994  CB  SER A 895      31.990  46.180  64.740  1.00  0.00           C
ATOM   4995  HB1 SER A 895      31.410  46.770  65.480  1.00  0.00           H
ATOM   4996  HB2 SER A 895      31.240  45.700  64.080  1.00  0.00           H
ATOM   4997  OG  SER A 895      32.680  47.120  63.900  1.00  0.00           O
ATOM   4998  HG1 SER A 895      32.720  46.670  63.050  1.00  0.00           H
ATOM   4999  C   SER A 895      32.080  44.510  66.460  1.00  0.00           C
ATOM   5000  O   SER A 895      32.180  44.750  67.660  1.00  0.00           O
ATOM   5001  N   VAL A 896      31.340  43.510  66.030  1.00  0.00           N
ATOM   5002  HN  VAL A 896      31.340  43.390  65.040  1.00  0.00           H
ATOM   5003  CA  VAL A 896      30.640  42.590  66.870  1.00  0.00           C
ATOM   5004  HA  VAL A 896      30.050  43.230  67.520  1.00  0.00           H
ATOM   5005  CB  VAL A 896      29.790  41.620  66.010  1.00  0.00           C
ATOM   5006  HB  VAL A 896      30.440  40.950  65.430  1.00  0.00           H
ATOM   5007  CG1 VAL A 896      28.930  40.530  66.810  1.00  0.00           C
ATOM   5008 HG11 VAL A 896      29.480  39.900  67.550  1.00  0.00           H
ATOM   5009 HG12 VAL A 896      28.520  39.800  66.070  1.00  0.00           H
ATOM   5010 HG13 VAL A 896      28.030  40.980  67.260  1.00  0.00           H
ATOM   5011  CG2 VAL A 896      28.790  42.360  65.190  1.00  0.00           C
ATOM   5012 HG21 VAL A 896      28.140  43.030  65.780  1.00  0.00           H
ATOM   5013 HG22 VAL A 896      28.160  41.800  64.470  1.00  0.00           H
ATOM   5014 HG23 VAL A 896      29.310  43.000  64.430  1.00  0.00           H
ATOM   5015  C   VAL A 896      31.550  41.770  67.880  1.00  0.00           C
ATOM   5016  O   VAL A 896      31.320  41.690  69.120  1.00  0.00           O
ATOM   5017  N   MET A 897      32.570  41.140  67.360  1.00  0.00           N
ATOM   5018  HN  MET A 897      32.720  41.260  66.380  1.00  0.00           H
ATOM   5019  CA  MET A 897      33.620  40.350  68.090  1.00  0.00           C
ATOM   5020  HA  MET A 897      33.220  39.600  68.760  1.00  0.00           H
ATOM   5021  CB  MET A 897      34.400  39.530  67.050  1.00  0.00           C
ATOM   5022  HB1 MET A 897      35.260  39.340  67.700  1.00  0.00           H
ATOM   5023  HB2 MET A 897      34.730  40.190  66.210  1.00  0.00           H
ATOM   5024  CG  MET A 897      33.830  38.220  66.520  1.00  0.00           C
ATOM   5025  HG1 MET A 897      33.080  38.570  65.770  1.00  0.00           H
ATOM   5026  HG2 MET A 897      33.250  37.630  67.260  1.00  0.00           H
ATOM   5027  SD  MET A 897      35.110  37.230  65.700  1.00  0.00           S
ATOM   5028  CE  MET A 897      35.390  36.180  67.220  1.00  0.00           C
ATOM   5029  HE1 MET A 897      34.480  35.570  67.390  1.00  0.00           H
ATOM   5030  HE2 MET A 897      35.610  36.650  68.200  1.00  0.00           H
ATOM   5031  HE3 MET A 897      36.250  35.540  66.900  1.00  0.00           H
ATOM   5032  C   MET A 897      34.500  41.130  69.040  1.00  0.00           C
ATOM   5033  O   MET A 897      35.020  40.620  70.000  1.00  0.00           O
ATOM   5034  N   GLY A 898      34.640  42.400  68.750  1.00  0.00           N
ATOM   5035  HN  GLY A 898      34.170  42.780  67.950  1.00  0.00           H
ATOM   5036  CA  GLY A 898      35.130  43.500  69.630  1.00  0.00           C
ATOM   5037  HA1 GLY A 898      35.100  43.130  70.650  1.00  0.00           H
ATOM   5038  HA2 GLY A 898      34.630  44.440  69.440  1.00  0.00           H
ATOM   5039  C   GLY A 898      36.550  43.910  69.340  1.00  0.00           C
ATOM   5040  O   GLY A 898      37.240  44.360  70.230  1.00  0.00           O
ATOM   5041  N   LEU A 899      36.970  43.730  68.140  1.00  0.00           N
ATOM   5042  HN  LEU A 899      36.380  43.450  67.390  1.00  0.00           H
ATOM   5043  CA  LEU A 899      38.270  43.680  67.580  1.00  0.00           C
ATOM   5044  HA  LEU A 899      38.910  43.440  68.430  1.00  0.00           H
ATOM   5045  CB  LEU A 899      38.340  42.490  66.570  1.00  0.00           C
ATOM   5046  HB1 LEU A 899      39.380  42.420  66.180  1.00  0.00           H
ATOM   5047  HB2 LEU A 899      37.620  42.690  65.730  1.00  0.00           H
ATOM   5048  CG  LEU A 899      37.970  41.120  67.200  1.00  0.00           C
ATOM   5049  HG  LEU A 899      37.140  41.340  67.890  1.00  0.00           H
ATOM   5050  CD1 LEU A 899      37.590  39.990  66.200  1.00  0.00           C
ATOM   5051 HD11 LEU A 899      38.320  39.960  65.370  1.00  0.00           H
ATOM   5052 HD12 LEU A 899      36.660  40.190  65.630  1.00  0.00           H
ATOM   5053 HD13 LEU A 899      37.570  38.980  66.660  1.00  0.00           H
ATOM   5054  CD2 LEU A 899      39.150  40.480  68.060  1.00  0.00           C
ATOM   5055 HD21 LEU A 899      39.510  41.150  68.870  1.00  0.00           H
ATOM   5056 HD22 LEU A 899      40.080  40.320  67.480  1.00  0.00           H
ATOM   5057 HD23 LEU A 899      38.790  39.530  68.530  1.00  0.00           H
ATOM   5058  C   LEU A 899      38.720  45.020  66.940  1.00  0.00           C
ATOM   5059  O   LEU A 899      37.890  45.840  66.610  1.00  0.00           O
ATOM   5060  N   PRO A 900      39.980  45.380  66.870  1.00  0.00           N
[truncated: 7,490,634 more chars]
