# Supplementary material for: CryoEM and computational modeling structural insights into the pH regulator NBCn1
Source: Nat Commun. 2025 Nov 11;16:9932. doi: 10.1038/s41467-025-64868-z (PMC12606367; doi:10.1038/s41467-025-64868-z)
Supplement: Supplementary file 8 — Supplementary Data 6 [file 41467_2025_64868_MOESM8_ESM.zip › 1us_unrestr_MD_OF_IF_transition_apoNBCn1/transition_rep1_traj3_last.pdb]

REMARK    GENERATED BY TRJCONV
TITLE     Title t= 1000000.00000 step= 500000000
REMARK    THIS IS A SIMULATION BOX
CRYST1   96.727   96.727  103.522  90.00  90.00  90.00 P 1           1
MODEL        1
ATOM      1  N   LEU A 585      28.770  46.450  39.810  1.00  0.00           N
ATOM      2  HT1 LEU A 585      29.380  46.230  38.990  1.00  0.00           H
ATOM      3  HT2 LEU A 585      29.220  47.230  40.310  1.00  0.00           H
ATOM      4  HT3 LEU A 585      27.860  46.820  39.470  1.00  0.00           H
ATOM      5  CA  LEU A 585      28.710  45.260  40.730  1.00  0.00           C
ATOM      6  HA  LEU A 585      29.700  45.030  41.070  1.00  0.00           H
ATOM      7  CB  LEU A 585      27.970  45.740  42.060  1.00  0.00           C
ATOM      8  HB1 LEU A 585      26.970  46.210  41.860  1.00  0.00           H
ATOM      9  HB2 LEU A 585      28.610  46.590  42.370  1.00  0.00           H
ATOM     10  CG  LEU A 585      27.780  44.650  43.200  1.00  0.00           C
ATOM     11  HG  LEU A 585      27.080  43.910  42.770  1.00  0.00           H
ATOM     12  CD1 LEU A 585      29.140  44.080  43.590  1.00  0.00           C
ATOM     13 HD11 LEU A 585      29.870  44.890  43.740  1.00  0.00           H
ATOM     14 HD12 LEU A 585      29.400  43.380  42.760  1.00  0.00           H
ATOM     15 HD13 LEU A 585      28.980  43.630  44.590  1.00  0.00           H
ATOM     16  CD2 LEU A 585      27.120  45.260  44.390  1.00  0.00           C
ATOM     17 HD21 LEU A 585      26.100  45.540  44.080  1.00  0.00           H
ATOM     18 HD22 LEU A 585      27.530  46.250  44.650  1.00  0.00           H
ATOM     19 HD23 LEU A 585      27.190  44.570  45.260  1.00  0.00           H
ATOM     20  C   LEU A 585      28.200  43.860  40.220  1.00  0.00           C
ATOM     21  O   LEU A 585      28.940  42.850  40.060  1.00  0.00           O
ATOM     22  N   ILE A 586      26.910  43.620  40.000  1.00  0.00           N
ATOM     23  HN  ILE A 586      26.180  44.220  40.300  1.00  0.00           H
ATOM     24  CA  ILE A 586      26.470  42.340  39.510  1.00  0.00           C
ATOM     25  HA  ILE A 586      26.880  41.640  40.220  1.00  0.00           H
ATOM     26  CB  ILE A 586      24.940  42.390  39.620  1.00  0.00           C
ATOM     27  HB  ILE A 586      24.700  42.760  40.640  1.00  0.00           H
ATOM     28  CG2 ILE A 586      24.310  43.540  38.680  1.00  0.00           C
ATOM     29 HG21 ILE A 586      24.530  43.280  37.620  1.00  0.00           H
ATOM     30 HG22 ILE A 586      24.620  44.570  38.940  1.00  0.00           H
ATOM     31 HG23 ILE A 586      23.210  43.600  38.800  1.00  0.00           H
ATOM     32  CG1 ILE A 586      24.290  41.000  39.480  1.00  0.00           C
ATOM     33 HG11 ILE A 586      24.140  40.800  38.400  1.00  0.00           H
ATOM     34 HG12 ILE A 586      23.320  41.160  39.980  1.00  0.00           H
ATOM     35  CD  ILE A 586      25.020  39.820  40.170  1.00  0.00           C
ATOM     36  HD1 ILE A 586      25.940  39.540  39.610  1.00  0.00           H
ATOM     37  HD2 ILE A 586      24.420  38.890  40.210  1.00  0.00           H
ATOM     38  HD3 ILE A 586      25.230  40.150  41.210  1.00  0.00           H
ATOM     39  C   ILE A 586      26.970  41.780  38.130  1.00  0.00           C
ATOM     40  O   ILE A 586      27.480  40.660  38.000  1.00  0.00           O
ATOM     41  N   LEU A 587      27.010  42.690  37.130  1.00  0.00           N
ATOM     42  HN  LEU A 587      26.600  43.590  37.210  1.00  0.00           H
ATOM     43  CA  LEU A 587      27.610  42.250  35.840  1.00  0.00           C
ATOM     44  HA  LEU A 587      27.240  41.270  35.580  1.00  0.00           H
ATOM     45  CB  LEU A 587      27.270  43.330  34.800  1.00  0.00           C
ATOM     46  HB1 LEU A 587      27.690  44.320  35.060  1.00  0.00           H
ATOM     47  HB2 LEU A 587      26.180  43.380  34.600  1.00  0.00           H
ATOM     48  CG  LEU A 587      27.910  42.980  33.390  1.00  0.00           C
ATOM     49  HG  LEU A 587      29.020  43.040  33.340  1.00  0.00           H
ATOM     50  CD1 LEU A 587      27.400  41.620  32.970  1.00  0.00           C
ATOM     51 HD11 LEU A 587      27.910  40.830  33.560  1.00  0.00           H
ATOM     52 HD12 LEU A 587      27.710  41.430  31.920  1.00  0.00           H
ATOM     53 HD13 LEU A 587      26.310  41.430  33.060  1.00  0.00           H
ATOM     54  CD2 LEU A 587      27.370  43.880  32.240  1.00  0.00           C
ATOM     55 HD21 LEU A 587      27.370  43.300  31.300  1.00  0.00           H
ATOM     56 HD22 LEU A 587      28.070  44.740  32.090  1.00  0.00           H
ATOM     57 HD23 LEU A 587      26.340  44.220  32.510  1.00  0.00           H
ATOM     58  C   LEU A 587      29.120  41.960  36.020  1.00  0.00           C
ATOM     59  O   LEU A 587      29.600  40.930  35.520  1.00  0.00           O
ATOM     60  N   ASP A 588      29.800  42.720  36.860  1.00  0.00           N
ATOM     61  HN  ASP A 588      29.390  43.490  37.330  1.00  0.00           H
ATOM     62  CA  ASP A 588      31.260  42.590  37.090  1.00  0.00           C
ATOM     63  HA  ASP A 588      31.750  42.800  36.160  1.00  0.00           H
ATOM     64  CB  ASP A 588      31.650  43.760  38.020  1.00  0.00           C
ATOM     65  HB1 ASP A 588      32.740  43.720  38.260  1.00  0.00           H
ATOM     66  HB2 ASP A 588      31.040  43.710  38.950  1.00  0.00           H
ATOM     67  CG  ASP A 588      31.290  45.080  37.420  1.00  0.00           C
ATOM     68  OD1 ASP A 588      30.270  45.640  37.870  1.00  0.00           O
ATOM     69  OD2 ASP A 588      32.110  45.650  36.600  1.00  0.00           O
ATOM     70  C   ASP A 588      31.670  41.200  37.690  1.00  0.00           C
ATOM     71  O   ASP A 588      32.580  40.510  37.260  1.00  0.00           O
ATOM     72  N   ILE A 589      30.870  40.690  38.690  1.00  0.00           N
ATOM     73  HN  ILE A 589      30.210  41.330  39.070  1.00  0.00           H
ATOM     74  CA  ILE A 589      30.870  39.300  39.160  1.00  0.00           C
ATOM     75  HA  ILE A 589      31.880  39.100  39.470  1.00  0.00           H
ATOM     76  CB  ILE A 589      29.880  39.110  40.340  1.00  0.00           C
ATOM     77  HB  ILE A 589      28.820  39.400  40.100  1.00  0.00           H
ATOM     78  CG2 ILE A 589      29.880  37.620  40.750  1.00  0.00           C
ATOM     79 HG21 ILE A 589      29.570  36.840  40.010  1.00  0.00           H
ATOM     80 HG22 ILE A 589      29.110  37.550  41.560  1.00  0.00           H
ATOM     81 HG23 ILE A 589      30.860  37.220  41.070  1.00  0.00           H
ATOM     82  CG1 ILE A 589      30.300  39.930  41.620  1.00  0.00           C
ATOM     83 HG11 ILE A 589      30.420  40.970  41.260  1.00  0.00           H
ATOM     84 HG12 ILE A 589      31.300  39.490  41.860  1.00  0.00           H
ATOM     85  CD  ILE A 589      29.380  39.790  42.850  1.00  0.00           C
ATOM     86  HD1 ILE A 589      28.310  40.030  42.650  1.00  0.00           H
ATOM     87  HD2 ILE A 589      29.810  40.430  43.650  1.00  0.00           H
ATOM     88  HD3 ILE A 589      29.430  38.750  43.260  1.00  0.00           H
ATOM     89  C   ILE A 589      30.580  38.310  38.120  1.00  0.00           C
ATOM     90  O   ILE A 589      31.260  37.300  37.860  1.00  0.00           O
ATOM     91  N   LYS A 590      29.530  38.620  37.350  1.00  0.00           N
ATOM     92  HN  LYS A 590      29.110  39.530  37.390  1.00  0.00           H
ATOM     93  CA  LYS A 590      29.010  37.750  36.260  1.00  0.00           C
ATOM     94  HA  LYS A 590      28.740  36.790  36.680  1.00  0.00           H
ATOM     95  CB  LYS A 590      27.560  38.120  35.750  1.00  0.00           C
ATOM     96  HB1 LYS A 590      27.360  37.380  34.950  1.00  0.00           H
ATOM     97  HB2 LYS A 590      27.650  39.100  35.260  1.00  0.00           H
ATOM     98  CG  LYS A 590      26.390  37.890  36.780  1.00  0.00           C
ATOM     99  HG1 LYS A 590      26.760  38.090  37.800  1.00  0.00           H
ATOM    100  HG2 LYS A 590      26.180  36.790  36.750  1.00  0.00           H
ATOM    101  CD  LYS A 590      25.150  38.730  36.490  1.00  0.00           C
ATOM    102  HD1 LYS A 590      25.530  39.720  36.160  1.00  0.00           H
ATOM    103  HD2 LYS A 590      24.660  38.880  37.470  1.00  0.00           H
ATOM    104  CE  LYS A 590      24.280  38.070  35.390  1.00  0.00           C
ATOM    105  HE1 LYS A 590      24.030  37.000  35.580  1.00  0.00           H
ATOM    106  HE2 LYS A 590      24.950  38.050  34.510  1.00  0.00           H
ATOM    107  NZ  LYS A 590      23.030  38.890  35.390  1.00  0.00           N
ATOM    108  HZ1 LYS A 590      22.350  38.580  36.130  1.00  0.00           H
ATOM    109  HZ2 LYS A 590      22.470  38.780  34.520  1.00  0.00           H
ATOM    110  HZ3 LYS A 590      23.320  39.880  35.540  1.00  0.00           H
ATOM    111  C   LYS A 590      29.930  37.440  35.100  1.00  0.00           C
ATOM    112  O   LYS A 590      30.060  36.340  34.680  1.00  0.00           O
ATOM    113  N   ARG A 591      30.570  38.510  34.600  1.00  0.00           N
ATOM    114  HN  ARG A 591      30.300  39.380  35.010  1.00  0.00           H
ATOM    115  CA  ARG A 591      31.710  38.560  33.760  1.00  0.00           C
ATOM    116  HA  ARG A 591      31.590  38.010  32.830  1.00  0.00           H
ATOM    117  CB  ARG A 591      32.030  39.950  33.240  1.00  0.00           C
ATOM    118  HB1 ARG A 591      33.060  40.000  32.830  1.00  0.00           H
ATOM    119  HB2 ARG A 591      31.990  40.640  34.110  1.00  0.00           H
ATOM    120  CG  ARG A 591      31.050  40.520  32.230  1.00  0.00           C
ATOM    121  HG1 ARG A 591      31.260  41.600  32.080  1.00  0.00           H
ATOM    122  HG2 ARG A 591      30.030  40.490  32.680  1.00  0.00           H
ATOM    123  CD  ARG A 591      31.030  39.980  30.820  1.00  0.00           C
ATOM    124  HD1 ARG A 591      31.020  38.860  30.780  1.00  0.00           H
ATOM    125  HD2 ARG A 591      31.960  40.270  30.300  1.00  0.00           H
ATOM    126  NE  ARG A 591      29.830  40.490  30.090  1.00  0.00           N
ATOM    127  HE  ARG A 591      29.000  39.940  30.000  1.00  0.00           H
ATOM    128  CZ  ARG A 591      29.690  41.720  29.630  1.00  0.00           C
ATOM    129  NH1 ARG A 591      30.630  42.640  29.660  1.00  0.00           N
ATOM    130 HH11 ARG A 591      30.450  43.490  29.170  1.00  0.00           H
ATOM    131 HH12 ARG A 591      31.540  42.380  29.980  1.00  0.00           H
ATOM    132  NH2 ARG A 591      28.540  42.010  29.070  1.00  0.00           N
ATOM    133 HH21 ARG A 591      27.870  41.290  28.910  1.00  0.00           H
ATOM    134 HH22 ARG A 591      28.500  42.910  28.630  1.00  0.00           H
ATOM    135  C   ARG A 591      32.940  37.940  34.330  1.00  0.00           C
ATOM    136  O   ARG A 591      33.560  37.090  33.630  1.00  0.00           O
ATOM    137  N   LYS A 592      33.260  38.200  35.610  1.00  0.00           N
ATOM    138  HN  LYS A 592      32.780  38.860  36.170  1.00  0.00           H
ATOM    139  CA  LYS A 592      34.570  37.690  36.160  1.00  0.00           C
ATOM    140  HA  LYS A 592      35.270  37.730  35.360  1.00  0.00           H
ATOM    141  CB  LYS A 592      35.120  38.570  37.320  1.00  0.00           C
ATOM    142  HB1 LYS A 592      34.230  38.690  37.990  1.00  0.00           H
ATOM    143  HB2 LYS A 592      35.370  39.570  36.900  1.00  0.00           H
ATOM    144  CG  LYS A 592      36.370  38.180  38.090  1.00  0.00           C
ATOM    145  HG1 LYS A 592      36.210  37.230  38.640  1.00  0.00           H
ATOM    146  HG2 LYS A 592      36.580  38.930  38.880  1.00  0.00           H
ATOM    147  CD  LYS A 592      37.750  37.940  37.390  1.00  0.00           C
ATOM    148  HD1 LYS A 592      38.060  38.810  36.780  1.00  0.00           H
ATOM    149  HD2 LYS A 592      37.630  37.130  36.640  1.00  0.00           H
ATOM    150  CE  LYS A 592      38.950  37.530  38.360  1.00  0.00           C
ATOM    151  HE1 LYS A 592      38.510  36.690  38.930  1.00  0.00           H
ATOM    152  HE2 LYS A 592      39.280  38.380  39.000  1.00  0.00           H
ATOM    153  NZ  LYS A 592      40.090  37.070  37.520  1.00  0.00           N
ATOM    154  HZ1 LYS A 592      39.800  36.350  36.840  1.00  0.00           H
ATOM    155  HZ2 LYS A 592      40.860  36.670  38.100  1.00  0.00           H
ATOM    156  HZ3 LYS A 592      40.420  37.940  37.050  1.00  0.00           H
ATOM    157  C   LYS A 592      34.560  36.180  36.440  1.00  0.00           C
ATOM    158  O   LYS A 592      35.560  35.460  36.370  1.00  0.00           O
ATOM    159  N   ALA A 593      33.350  35.640  36.740  1.00  0.00           N
ATOM    160  HN  ALA A 593      32.560  36.230  36.700  1.00  0.00           H
ATOM    161  CA  ALA A 593      33.060  34.320  37.150  1.00  0.00           C
ATOM    162  HA  ALA A 593      33.630  34.100  38.040  1.00  0.00           H
ATOM    163  CB  ALA A 593      31.470  34.290  37.420  1.00  0.00           C
ATOM    164  HB1 ALA A 593      31.180  33.290  37.790  1.00  0.00           H
ATOM    165  HB2 ALA A 593      30.870  34.560  36.530  1.00  0.00           H
ATOM    166  HB3 ALA A 593      31.130  34.980  38.230  1.00  0.00           H
ATOM    167  C   ALA A 593      33.630  33.240  36.210  1.00  0.00           C
ATOM    168  O   ALA A 593      34.350  32.390  36.640  1.00  0.00           O
ATOM    169  N   PRO A 594      33.500  33.200  34.840  1.00  0.00           N
ATOM    170  CD  PRO A 594      32.620  34.100  34.100  1.00  0.00           C
ATOM    171  HD1 PRO A 594      32.440  35.090  34.570  1.00  0.00           H
ATOM    172  HD2 PRO A 594      31.710  33.460  33.990  1.00  0.00           H
ATOM    173  CA  PRO A 594      34.350  32.340  33.970  1.00  0.00           C
ATOM    174  HA  PRO A 594      34.120  31.330  34.280  1.00  0.00           H
ATOM    175  CB  PRO A 594      33.900  32.770  32.570  1.00  0.00           C
ATOM    176  HB1 PRO A 594      33.040  32.140  32.260  1.00  0.00           H
ATOM    177  HB2 PRO A 594      34.650  32.770  31.760  1.00  0.00           H
ATOM    178  CG  PRO A 594      33.330  34.190  32.750  1.00  0.00           C
ATOM    179  HG1 PRO A 594      34.100  34.970  32.870  1.00  0.00           H
ATOM    180  HG2 PRO A 594      32.580  34.440  31.960  1.00  0.00           H
ATOM    181  C   PRO A 594      35.880  32.300  34.050  1.00  0.00           C
ATOM    182  O   PRO A 594      36.520  31.300  33.680  1.00  0.00           O
ATOM    183  N   PHE A 595      36.480  33.400  34.460  1.00  0.00           N
ATOM    184  HN  PHE A 595      36.030  34.260  34.740  1.00  0.00           H
ATOM    185  CA  PHE A 595      37.880  33.690  34.560  1.00  0.00           C
ATOM    186  HA  PHE A 595      38.440  32.860  34.190  1.00  0.00           H
ATOM    187  CB  PHE A 595      38.150  34.960  33.750  1.00  0.00           C
ATOM    188  HB1 PHE A 595      39.250  35.130  33.770  1.00  0.00           H
ATOM    189  HB2 PHE A 595      37.630  35.870  34.120  1.00  0.00           H
ATOM    190  CG  PHE A 595      37.720  34.750  32.260  1.00  0.00           C
ATOM    191  CD1 PHE A 595      36.790  35.620  31.730  1.00  0.00           C
ATOM    192  HD1 PHE A 595      36.420  36.400  32.390  1.00  0.00           H
ATOM    193  CE1 PHE A 595      36.300  35.500  30.480  1.00  0.00           C
ATOM    194  HE1 PHE A 595      35.520  36.140  30.090  1.00  0.00           H
ATOM    195  CZ  PHE A 595      36.770  34.420  29.690  1.00  0.00           C
ATOM    196  HZ  PHE A 595      36.300  34.180  28.750  1.00  0.00           H
ATOM    197  CD2 PHE A 595      38.300  33.760  31.460  1.00  0.00           C
ATOM    198  HD2 PHE A 595      39.000  33.020  31.810  1.00  0.00           H
ATOM    199  CE2 PHE A 595      37.740  33.550  30.180  1.00  0.00           C
ATOM    200  HE2 PHE A 595      38.130  32.810  29.500  1.00  0.00           H
ATOM    201  C   PHE A 595      38.490  33.870  35.930  1.00  0.00           C
ATOM    202  O   PHE A 595      39.600  34.400  36.120  1.00  0.00           O
ATOM    203  N   PHE A 596      37.680  33.430  36.970  1.00  0.00           N
ATOM    204  HN  PHE A 596      36.750  33.290  36.670  1.00  0.00           H
ATOM    205  CA  PHE A 596      37.950  33.480  38.390  1.00  0.00           C
ATOM    206  HA  PHE A 596      38.330  34.440  38.680  1.00  0.00           H
ATOM    207  CB  PHE A 596      36.600  33.240  39.130  1.00  0.00           C
ATOM    208  HB1 PHE A 596      36.120  32.360  38.640  1.00  0.00           H
ATOM    209  HB2 PHE A 596      35.930  34.100  38.950  1.00  0.00           H
ATOM    210  CG  PHE A 596      36.730  32.980  40.570  1.00  0.00           C
ATOM    211  CD1 PHE A 596      37.580  33.800  41.370  1.00  0.00           C
ATOM    212  HD1 PHE A 596      37.990  34.720  40.960  1.00  0.00           H
ATOM    213  CE1 PHE A 596      37.960  33.440  42.650  1.00  0.00           C
ATOM    214  HE1 PHE A 596      38.650  34.090  43.160  1.00  0.00           H
ATOM    215  CZ  PHE A 596      37.410  32.340  43.230  1.00  0.00           C
ATOM    216  HZ  PHE A 596      37.470  32.110  44.280  1.00  0.00           H
ATOM    217  CD2 PHE A 596      36.190  31.800  41.200  1.00  0.00           C
ATOM    218  HD2 PHE A 596      35.490  31.160  40.670  1.00  0.00           H
ATOM    219  CE2 PHE A 596      36.490  31.500  42.560  1.00  0.00           C
ATOM    220  HE2 PHE A 596      35.950  30.700  43.040  1.00  0.00           H
ATOM    221  C   PHE A 596      39.140  32.600  38.840  1.00  0.00           C
ATOM    222  O   PHE A 596      40.000  33.010  39.650  1.00  0.00           O
ATOM    223  N   LEU A 597      39.350  31.440  38.160  1.00  0.00           N
ATOM    224  HN  LEU A 597      38.750  31.030  37.470  1.00  0.00           H
ATOM    225  CA  LEU A 597      40.380  30.480  38.530  1.00  0.00           C
ATOM    226  HA  LEU A 597      40.890  30.770  39.440  1.00  0.00           H
ATOM    227  CB  LEU A 597      39.740  29.100  38.710  1.00  0.00           C
ATOM    228  HB1 LEU A 597      40.520  28.350  38.950  1.00  0.00           H
ATOM    229  HB2 LEU A 597      39.350  28.760  37.730  1.00  0.00           H
ATOM    230  CG  LEU A 597      38.570  29.080  39.710  1.00  0.00           C
ATOM    231  HG  LEU A 597      37.830  29.810  39.300  1.00  0.00           H
ATOM    232  CD1 LEU A 597      38.090  27.660  39.740  1.00  0.00           C
ATOM    233 HD11 LEU A 597      37.110  27.580  40.250  1.00  0.00           H
ATOM    234 HD12 LEU A 597      38.820  27.010  40.300  1.00  0.00           H
ATOM    235 HD13 LEU A 597      38.000  27.290  38.700  1.00  0.00           H
ATOM    236  CD2 LEU A 597      38.970  29.450  41.150  1.00  0.00           C
ATOM    237 HD21 LEU A 597      39.420  30.460  41.190  1.00  0.00           H
ATOM    238 HD22 LEU A 597      39.790  28.810  41.540  1.00  0.00           H
ATOM    239 HD23 LEU A 597      38.210  29.510  41.970  1.00  0.00           H
ATOM    240  C   LEU A 597      41.510  30.520  37.500  1.00  0.00           C
ATOM    241  O   LEU A 597      42.620  30.040  37.790  1.00  0.00           O
ATOM    242  N   SER A 598      41.360  31.300  36.340  1.00  0.00           N
ATOM    243  HN  SER A 598      40.460  31.700  36.130  1.00  0.00           H
ATOM    244  CA  SER A 598      42.440  31.380  35.320  1.00  0.00           C
ATOM    245  HA  SER A 598      42.820  30.390  35.120  1.00  0.00           H
ATOM    246  CB  SER A 598      41.990  31.850  33.890  1.00  0.00           C
ATOM    247  HB1 SER A 598      41.530  30.930  33.490  1.00  0.00           H
ATOM    248  HB2 SER A 598      42.870  32.030  33.240  1.00  0.00           H
ATOM    249  OG  SER A 598      41.170  32.980  34.040  1.00  0.00           O
ATOM    250  HG1 SER A 598      41.650  33.710  34.410  1.00  0.00           H
ATOM    251  C   SER A 598      43.640  32.250  35.820  1.00  0.00           C
ATOM    252  O   SER A 598      44.730  32.060  35.400  1.00  0.00           O
ATOM    253  N   ASP A 599      43.420  33.060  36.810  1.00  0.00           N
ATOM    254  HN  ASP A 599      42.470  33.200  37.080  1.00  0.00           H
ATOM    255  CA  ASP A 599      44.420  33.790  37.580  1.00  0.00           C
ATOM    256  HA  ASP A 599      44.920  34.510  36.950  1.00  0.00           H
ATOM    257  CB  ASP A 599      43.760  34.620  38.660  1.00  0.00           C
ATOM    258  HB1 ASP A 599      44.580  35.130  39.220  1.00  0.00           H
ATOM    259  HB2 ASP A 599      43.250  34.010  39.450  1.00  0.00           H
ATOM    260  CG  ASP A 599      42.930  35.750  38.180  1.00  0.00           C
ATOM    261  OD1 ASP A 599      43.070  36.120  37.000  1.00  0.00           O
ATOM    262  OD2 ASP A 599      42.160  36.340  38.940  1.00  0.00           O
ATOM    263  C   ASP A 599      45.450  33.010  38.320  1.00  0.00           C
ATOM    264  O   ASP A 599      46.590  33.440  38.600  1.00  0.00           O
ATOM    265  N   PHE A 600      45.220  31.760  38.680  1.00  0.00           N
ATOM    266  HN  PHE A 600      44.370  31.350  38.390  1.00  0.00           H
ATOM    267  CA  PHE A 600      46.190  30.900  39.330  1.00  0.00           C
ATOM    268  HA  PHE A 600      46.850  31.400  40.020  1.00  0.00           H
ATOM    269  CB  PHE A 600      45.330  29.870  40.140  1.00  0.00           C
ATOM    270  HB1 PHE A 600      45.800  29.010  40.670  1.00  0.00           H
ATOM    271  HB2 PHE A 600      44.560  29.380  39.500  1.00  0.00           H
ATOM    272  CG  PHE A 600      44.540  30.600  41.240  1.00  0.00           C
ATOM    273  CD1 PHE A 600      43.160  30.360  41.400  1.00  0.00           C
ATOM    274  HD1 PHE A 600      42.700  29.750  40.640  1.00  0.00           H
ATOM    275  CE1 PHE A 600      42.410  31.130  42.260  1.00  0.00           C
ATOM    276  HE1 PHE A 600      41.320  31.060  42.240  1.00  0.00           H
ATOM    277  CZ  PHE A 600      42.990  32.150  43.060  1.00  0.00           C
ATOM    278  HZ  PHE A 600      42.400  32.740  43.750  1.00  0.00           H
ATOM    279  CD2 PHE A 600      45.160  31.500  42.140  1.00  0.00           C
ATOM    280  HD2 PHE A 600      46.190  31.790  42.090  1.00  0.00           H
ATOM    281  CE2 PHE A 600      44.380  32.260  43.030  1.00  0.00           C
ATOM    282  HE2 PHE A 600      44.940  32.860  43.740  1.00  0.00           H
ATOM    283  C   PHE A 600      47.070  30.120  38.310  1.00  0.00           C
ATOM    284  O   PHE A 600      47.980  29.390  38.630  1.00  0.00           O
ATOM    285  N   LYS A 601      47.030  30.540  37.020  1.00  0.00           N
ATOM    286  HN  LYS A 601      46.280  31.130  36.730  1.00  0.00           H
ATOM    287  CA  LYS A 601      47.990  30.020  36.020  1.00  0.00           C
ATOM    288  HA  LYS A 601      48.070  28.950  36.020  1.00  0.00           H
ATOM    289  CB  LYS A 601      47.590  30.390  34.580  1.00  0.00           C
ATOM    290  HB1 LYS A 601      46.530  30.070  34.480  1.00  0.00           H
ATOM    291  HB2 LYS A 601      48.260  29.790  33.940  1.00  0.00           H
ATOM    292  CG  LYS A 601      47.640  31.870  34.070  1.00  0.00           C
ATOM    293  HG1 LYS A 601      48.710  32.170  34.070  1.00  0.00           H
ATOM    294  HG2 LYS A 601      47.130  32.520  34.810  1.00  0.00           H
ATOM    295  CD  LYS A 601      47.050  32.170  32.680  1.00  0.00           C
ATOM    296  HD1 LYS A 601      46.010  31.790  32.600  1.00  0.00           H
ATOM    297  HD2 LYS A 601      47.670  31.700  31.880  1.00  0.00           H
ATOM    298  CE  LYS A 601      47.090  33.670  32.380  1.00  0.00           C
ATOM    299  HE1 LYS A 601      46.370  34.190  33.050  1.00  0.00           H
ATOM    300  HE2 LYS A 601      46.870  33.740  31.290  1.00  0.00           H
ATOM    301  NZ  LYS A 601      48.490  34.190  32.540  1.00  0.00           N
ATOM    302  HZ1 LYS A 601      48.500  35.190  32.230  1.00  0.00           H
ATOM    303  HZ2 LYS A 601      49.140  33.750  31.860  1.00  0.00           H
ATOM    304  HZ3 LYS A 601      48.780  33.990  33.510  1.00  0.00           H
ATOM    305  C   LYS A 601      49.400  30.610  36.280  1.00  0.00           C
ATOM    306  O   LYS A 601      50.360  29.870  36.020  1.00  0.00           O
ATOM    307  N   ASP A 602      49.470  31.790  36.850  1.00  0.00           N
ATOM    308  HN  ASP A 602      48.710  32.430  36.750  1.00  0.00           H
ATOM    309  CA  ASP A 602      50.800  32.230  37.360  1.00  0.00           C
ATOM    310  HA  ASP A 602      51.570  31.570  36.980  1.00  0.00           H
ATOM    311  CB  ASP A 602      51.200  33.680  36.950  1.00  0.00           C
ATOM    312  HB1 ASP A 602      52.250  33.950  37.180  1.00  0.00           H
ATOM    313  HB2 ASP A 602      50.550  34.440  37.430  1.00  0.00           H
ATOM    314  CG  ASP A 602      50.960  33.930  35.470  1.00  0.00           C
ATOM    315  OD1 ASP A 602      51.810  33.510  34.690  1.00  0.00           O
ATOM    316  OD2 ASP A 602      49.900  34.520  35.060  1.00  0.00           O
ATOM    317  C   ASP A 602      51.010  32.190  38.890  1.00  0.00           C
ATOM    318  O   ASP A 602      51.850  32.890  39.500  1.00  0.00           O
ATOM    319  N   ALA A 603      50.240  31.340  39.590  1.00  0.00           N
ATOM    320  HN  ALA A 603      49.540  30.940  39.020  1.00  0.00           H
ATOM    321  CA  ALA A 603      50.270  31.120  41.070  1.00  0.00           C
ATOM    322  HA  ALA A 603      50.090  32.080  41.540  1.00  0.00           H
ATOM    323  CB  ALA A 603      49.290  29.970  41.530  1.00  0.00           C
ATOM    324  HB1 ALA A 603      49.450  29.840  42.620  1.00  0.00           H
ATOM    325  HB2 ALA A 603      49.640  29.020  41.060  1.00  0.00           H
ATOM    326  HB3 ALA A 603      48.240  30.210  41.310  1.00  0.00           H
ATOM    327  C   ALA A 603      51.670  30.720  41.690  1.00  0.00           C
ATOM    328  O   ALA A 603      52.040  31.320  42.760  1.00  0.00           O
ATOM    329  N   LEU A 604      52.500  29.760  41.150  1.00  0.00           N
ATOM    330  HN  LEU A 604      52.270  29.330  40.280  1.00  0.00           H
ATOM    331  CA  LEU A 604      53.760  29.250  41.770  1.00  0.00           C
ATOM    332  HA  LEU A 604      53.660  29.640  42.770  1.00  0.00           H
ATOM    333  CB  LEU A 604      54.000  27.670  41.900  1.00  0.00           C
ATOM    334  HB1 LEU A 604      54.980  27.570  42.410  1.00  0.00           H
ATOM    335  HB2 LEU A 604      54.040  27.300  40.860  1.00  0.00           H
ATOM    336  CG  LEU A 604      53.160  26.860  42.880  1.00  0.00           C
ATOM    337  HG  LEU A 604      53.600  25.870  43.090  1.00  0.00           H
ATOM    338  CD1 LEU A 604      52.620  27.570  44.150  1.00  0.00           C
ATOM    339 HD11 LEU A 604      51.810  26.930  44.570  1.00  0.00           H
ATOM    340 HD12 LEU A 604      52.160  28.550  43.930  1.00  0.00           H
ATOM    341 HD13 LEU A 604      53.430  27.690  44.900  1.00  0.00           H
ATOM    342  CD2 LEU A 604      51.790  26.650  42.120  1.00  0.00           C
ATOM    343 HD21 LEU A 604      51.860  26.360  41.040  1.00  0.00           H
ATOM    344 HD22 LEU A 604      51.090  27.520  42.150  1.00  0.00           H
ATOM    345 HD23 LEU A 604      51.230  25.820  42.590  1.00  0.00           H
ATOM    346  C   LEU A 604      54.890  29.970  40.970  1.00  0.00           C
ATOM    347  O   LEU A 604      55.960  29.410  40.720  1.00  0.00           O
ATOM    348  N   SER A 605      54.690  31.180  40.410  1.00  0.00           N
ATOM    349  HN  SER A 605      53.950  31.800  40.670  1.00  0.00           H
ATOM    350  CA  SER A 605      55.590  31.770  39.440  1.00  0.00           C
ATOM    351  HA  SER A 605      56.050  30.990  38.860  1.00  0.00           H
ATOM    352  CB  SER A 605      54.710  32.820  38.600  1.00  0.00           C
ATOM    353  HB1 SER A 605      54.390  33.570  39.370  1.00  0.00           H
ATOM    354  HB2 SER A 605      53.920  32.250  38.070  1.00  0.00           H
ATOM    355  OG  SER A 605      55.550  33.460  37.620  1.00  0.00           O
ATOM    356  HG1 SER A 605      55.230  33.030  36.830  1.00  0.00           H
ATOM    357  C   SER A 605      56.800  32.470  40.130  1.00  0.00           C
ATOM    358  O   SER A 605      56.800  32.650  41.380  1.00  0.00           O
ATOM    359  N   LEU A 606      57.750  33.000  39.430  1.00  0.00           N
ATOM    360  HN  LEU A 606      57.530  33.100  38.470  1.00  0.00           H
ATOM    361  CA  LEU A 606      58.990  33.510  39.800  1.00  0.00           C
ATOM    362  HA  LEU A 606      59.640  32.730  40.150  1.00  0.00           H
ATOM    363  CB  LEU A 606      59.740  34.080  38.540  1.00  0.00           C
ATOM    364  HB1 LEU A 606      60.600  34.760  38.710  1.00  0.00           H
ATOM    365  HB2 LEU A 606      58.990  34.800  38.170  1.00  0.00           H
ATOM    366  CG  LEU A 606      60.110  33.140  37.410  1.00  0.00           C
ATOM    367  HG  LEU A 606      59.260  32.670  36.860  1.00  0.00           H
ATOM    368  CD1 LEU A 606      60.930  33.930  36.490  1.00  0.00           C
ATOM    369 HD11 LEU A 606      60.400  34.850  36.150  1.00  0.00           H
ATOM    370 HD12 LEU A 606      61.280  33.330  35.620  1.00  0.00           H
ATOM    371 HD13 LEU A 606      61.790  34.380  37.040  1.00  0.00           H
ATOM    372  CD2 LEU A 606      61.030  32.040  37.890  1.00  0.00           C
ATOM    373 HD21 LEU A 606      61.830  32.370  38.600  1.00  0.00           H
ATOM    374 HD22 LEU A 606      61.610  31.500  37.110  1.00  0.00           H
ATOM    375 HD23 LEU A 606      60.490  31.260  38.460  1.00  0.00           H
ATOM    376  C   LEU A 606      58.870  34.650  40.770  1.00  0.00           C
ATOM    377  O   LEU A 606      57.890  35.410  40.680  1.00  0.00           O
ATOM    378  N   GLN A 607      59.830  34.720  41.710  1.00  0.00           N
ATOM    379  HN  GLN A 607      60.430  33.930  41.790  1.00  0.00           H
ATOM    380  CA  GLN A 607      60.040  35.880  42.580  1.00  0.00           C
ATOM    381  HA  GLN A 607      61.000  35.870  43.100  1.00  0.00           H
ATOM    382  CB  GLN A 607      60.130  37.160  41.830  1.00  0.00           C
ATOM    383  HB1 GLN A 607      60.140  38.080  42.450  1.00  0.00           H
ATOM    384  HB2 GLN A 607      59.230  37.200  41.180  1.00  0.00           H
ATOM    385  CG  GLN A 607      61.360  37.390  40.890  1.00  0.00           C
ATOM    386  HG1 GLN A 607      61.470  38.430  40.500  1.00  0.00           H
ATOM    387  HG2 GLN A 607      61.350  36.650  40.060  1.00  0.00           H
ATOM    388  CD  GLN A 607      62.700  37.120  41.600  1.00  0.00           C
ATOM    389  OE1 GLN A 607      63.550  36.350  41.070  1.00  0.00           O
ATOM    390  NE2 GLN A 607      62.920  37.820  42.750  1.00  0.00           N
ATOM    391 HE21 GLN A 607      62.430  38.690  42.900  1.00  0.00           H
ATOM    392 HE22 GLN A 607      63.770  37.560  43.210  1.00  0.00           H
ATOM    393  C   GLN A 607      59.090  35.980  43.760  1.00  0.00           C
ATOM    394  O   GLN A 607      59.320  36.650  44.810  1.00  0.00           O
ATOM    395  N   CYS A 608      58.040  35.210  43.710  1.00  0.00           N
ATOM    396  HN  CYS A 608      57.950  34.740  42.830  1.00  0.00           H
ATOM    397  CA  CYS A 608      56.850  35.130  44.510  1.00  0.00           C
ATOM    398  HA  CYS A 608      56.310  36.060  44.560  1.00  0.00           H
ATOM    399  CB  CYS A 608      55.990  33.920  44.000  1.00  0.00           C
ATOM    400  HB1 CYS A 608      56.670  33.050  44.030  1.00  0.00           H
ATOM    401  HB2 CYS A 608      55.710  34.060  42.940  1.00  0.00           H
ATOM    402  SG  CYS A 608      54.430  33.640  44.980  1.00  0.00           S
ATOM    403  HG1 CYS A 608      54.930  33.150  46.100  1.00  0.00           H
ATOM    404  C   CYS A 608      57.110  34.950  46.000  1.00  0.00           C
ATOM    405  O   CYS A 608      56.490  35.650  46.820  1.00  0.00           O
ATOM    406  N   LEU A 609      58.040  34.040  46.400  1.00  0.00           N
ATOM    407  HN  LEU A 609      58.560  33.550  45.710  1.00  0.00           H
ATOM    408  CA  LEU A 609      58.390  33.800  47.760  1.00  0.00           C
ATOM    409  HA  LEU A 609      57.490  33.690  48.360  1.00  0.00           H
ATOM    410  CB  LEU A 609      59.220  32.500  47.820  1.00  0.00           C
ATOM    411  HB1 LEU A 609      60.040  32.690  47.100  1.00  0.00           H
ATOM    412  HB2 LEU A 609      58.620  31.660  47.400  1.00  0.00           H
ATOM    413  CG  LEU A 609      59.700  32.160  49.190  1.00  0.00           C
ATOM    414  HG  LEU A 609      60.250  33.080  49.490  1.00  0.00           H
ATOM    415  CD1 LEU A 609      58.550  31.990  50.220  1.00  0.00           C
ATOM    416 HD11 LEU A 609      58.020  32.940  50.440  1.00  0.00           H
ATOM    417 HD12 LEU A 609      58.830  31.470  51.170  1.00  0.00           H
ATOM    418 HD13 LEU A 609      57.790  31.420  49.660  1.00  0.00           H
ATOM    419  CD2 LEU A 609      60.700  31.060  49.160  1.00  0.00           C
ATOM    420 HD21 LEU A 609      61.220  30.950  50.140  1.00  0.00           H
ATOM    421 HD22 LEU A 609      61.450  31.420  48.440  1.00  0.00           H
ATOM    422 HD23 LEU A 609      60.350  30.020  48.920  1.00  0.00           H
ATOM    423  C   LEU A 609      59.190  35.070  48.210  1.00  0.00           C
ATOM    424  O   LEU A 609      59.020  35.530  49.330  1.00  0.00           O
ATOM    425  N   ALA A 610      60.100  35.660  47.380  1.00  0.00           N
ATOM    426  HN  ALA A 610      60.380  35.190  46.540  1.00  0.00           H
ATOM    427  CA  ALA A 610      60.870  36.750  47.730  1.00  0.00           C
ATOM    428  HA  ALA A 610      61.390  36.470  48.630  1.00  0.00           H
ATOM    429  CB  ALA A 610      61.910  36.950  46.700  1.00  0.00           C
ATOM    430  HB1 ALA A 610      62.670  37.740  46.940  1.00  0.00           H
ATOM    431  HB2 ALA A 610      61.550  37.070  45.650  1.00  0.00           H
ATOM    432  HB3 ALA A 610      62.590  36.070  46.650  1.00  0.00           H
ATOM    433  C   ALA A 610      60.050  37.990  48.090  1.00  0.00           C
ATOM    434  O   ALA A 610      60.240  38.660  49.110  1.00  0.00           O
ATOM    435  N   SER A 611      59.020  38.370  47.290  1.00  0.00           N
ATOM    436  HN  SER A 611      58.820  37.840  46.460  1.00  0.00           H
ATOM    437  CA  SER A 611      58.070  39.470  47.580  1.00  0.00           C
ATOM    438  HA  SER A 611      58.550  40.440  47.680  1.00  0.00           H
ATOM    439  CB  SER A 611      56.990  39.720  46.440  1.00  0.00           C
ATOM    440  HB1 SER A 611      56.430  38.770  46.300  1.00  0.00           H
ATOM    441  HB2 SER A 611      57.540  39.940  45.510  1.00  0.00           H
ATOM    442  OG  SER A 611      56.000  40.740  46.720  1.00  0.00           O
ATOM    443  HG1 SER A 611      56.480  41.520  46.440  1.00  0.00           H
ATOM    444  C   SER A 611      57.260  39.290  48.860  1.00  0.00           C
ATOM    445  O   SER A 611      57.110  40.020  49.780  1.00  0.00           O
ATOM    446  N   ILE A 612      56.690  38.020  49.010  1.00  0.00           N
ATOM    447  HN  ILE A 612      56.890  37.400  48.260  1.00  0.00           H
ATOM    448  CA  ILE A 612      55.900  37.480  50.140  1.00  0.00           C
ATOM    449  HA  ILE A 612      54.940  37.980  50.190  1.00  0.00           H
ATOM    450  CB  ILE A 612      55.460  36.010  49.920  1.00  0.00           C
ATOM    451  HB  ILE A 612      56.330  35.430  49.540  1.00  0.00           H
ATOM    452  CG2 ILE A 612      55.120  35.380  51.350  1.00  0.00           C
ATOM    453 HG21 ILE A 612      54.460  35.950  52.030  1.00  0.00           H
ATOM    454 HG22 ILE A 612      56.090  35.230  51.880  1.00  0.00           H
ATOM    455 HG23 ILE A 612      54.650  34.370  51.220  1.00  0.00           H
ATOM    456  CG1 ILE A 612      54.270  35.990  48.900  1.00  0.00           C
ATOM    457 HG11 ILE A 612      54.650  36.490  47.980  1.00  0.00           H
ATOM    458 HG12 ILE A 612      53.360  36.530  49.230  1.00  0.00           H
ATOM    459  CD  ILE A 612      53.790  34.570  48.570  1.00  0.00           C
ATOM    460  HD1 ILE A 612      53.560  33.920  49.440  1.00  0.00           H
ATOM    461  HD2 ILE A 612      54.530  34.070  47.900  1.00  0.00           H
ATOM    462  HD3 ILE A 612      52.870  34.640  47.960  1.00  0.00           H
ATOM    463  C   ILE A 612      56.560  37.780  51.470  1.00  0.00           C
ATOM    464  O   ILE A 612      55.910  38.500  52.300  1.00  0.00           O
ATOM    465  N   LEU A 613      57.780  37.310  51.710  1.00  0.00           N
ATOM    466  HN  LEU A 613      58.050  36.660  50.990  1.00  0.00           H
ATOM    467  CA  LEU A 613      58.630  37.450  52.930  1.00  0.00           C
ATOM    468  HA  LEU A 613      57.940  37.130  53.700  1.00  0.00           H
ATOM    469  CB  LEU A 613      59.850  36.590  52.980  1.00  0.00           C
ATOM    470  HB1 LEU A 613      60.320  36.920  53.920  1.00  0.00           H
ATOM    471  HB2 LEU A 613      60.460  36.870  52.090  1.00  0.00           H
ATOM    472  CG  LEU A 613      59.600  35.110  53.070  1.00  0.00           C
ATOM    473  HG  LEU A 613      58.830  34.810  52.330  1.00  0.00           H
ATOM    474  CD1 LEU A 613      60.880  34.350  52.760  1.00  0.00           C
ATOM    475 HD11 LEU A 613      61.390  34.860  51.930  1.00  0.00           H
ATOM    476 HD12 LEU A 613      60.810  33.360  52.270  1.00  0.00           H
ATOM    477 HD13 LEU A 613      61.530  34.270  53.670  1.00  0.00           H
ATOM    478  CD2 LEU A 613      59.160  34.780  54.510  1.00  0.00           C
ATOM    479 HD21 LEU A 613      59.340  33.720  54.760  1.00  0.00           H
ATOM    480 HD22 LEU A 613      58.110  35.040  54.770  1.00  0.00           H
ATOM    481 HD23 LEU A 613      59.790  35.360  55.220  1.00  0.00           H
ATOM    482  C   LEU A 613      58.910  38.900  53.190  1.00  0.00           C
ATOM    483  O   LEU A 613      58.880  39.340  54.320  1.00  0.00           O
ATOM    484  N   PHE A 614      59.350  39.650  52.180  1.00  0.00           N
ATOM    485  HN  PHE A 614      59.490  39.250  51.270  1.00  0.00           H
ATOM    486  CA  PHE A 614      59.570  41.100  52.270  1.00  0.00           C
ATOM    487  HA  PHE A 614      60.270  41.290  53.070  1.00  0.00           H
ATOM    488  CB  PHE A 614      60.320  41.620  50.960  1.00  0.00           C
ATOM    489  HB1 PHE A 614      59.790  41.260  50.050  1.00  0.00           H
ATOM    490  HB2 PHE A 614      61.340  41.190  50.990  1.00  0.00           H
ATOM    491  CG  PHE A 614      60.320  43.150  50.970  1.00  0.00           C
ATOM    492  CD1 PHE A 614      59.540  43.880  50.020  1.00  0.00           C
ATOM    493  HD1 PHE A 614      58.890  43.400  49.310  1.00  0.00           H
ATOM    494  CE1 PHE A 614      59.670  45.250  49.980  1.00  0.00           C
ATOM    495  HE1 PHE A 614      59.150  45.730  49.160  1.00  0.00           H
ATOM    496  CZ  PHE A 614      60.590  45.890  50.710  1.00  0.00           C
ATOM    497  HZ  PHE A 614      60.590  46.970  50.780  1.00  0.00           H
ATOM    498  CD2 PHE A 614      61.300  43.800  51.720  1.00  0.00           C
ATOM    499  HD2 PHE A 614      62.000  43.200  52.290  1.00  0.00           H
ATOM    500  CE2 PHE A 614      61.370  45.170  51.640  1.00  0.00           C
ATOM    501  HE2 PHE A 614      62.190  45.640  52.170  1.00  0.00           H
ATOM    502  C   PHE A 614      58.300  41.860  52.610  1.00  0.00           C
ATOM    503  O   PHE A 614      58.370  42.730  53.470  1.00  0.00           O
ATOM    504  N   LEU A 615      57.200  41.540  52.000  1.00  0.00           N
ATOM    505  HN  LEU A 615      57.130  40.900  51.230  1.00  0.00           H
ATOM    506  CA  LEU A 615      55.960  42.200  52.350  1.00  0.00           C
ATOM    507  HA  LEU A 615      56.120  43.270  52.390  1.00  0.00           H
ATOM    508  CB  LEU A 615      54.870  41.820  51.300  1.00  0.00           C
ATOM    509  HB1 LEU A 615      54.780  40.720  51.180  1.00  0.00           H
ATOM    510  HB2 LEU A 615      55.240  42.190  50.310  1.00  0.00           H
ATOM    511  CG  LEU A 615      53.530  42.460  51.550  1.00  0.00           C
ATOM    512  HG  LEU A 615      53.080  42.200  52.520  1.00  0.00           H
ATOM    513  CD1 LEU A 615      53.630  43.960  51.240  1.00  0.00           C
ATOM    514 HD11 LEU A 615      54.070  44.130  50.230  1.00  0.00           H
ATOM    515 HD12 LEU A 615      54.170  44.520  52.030  1.00  0.00           H
ATOM    516 HD13 LEU A 615      52.610  44.390  51.170  1.00  0.00           H
ATOM    517  CD2 LEU A 615      52.480  41.860  50.600  1.00  0.00           C
ATOM    518 HD21 LEU A 615      51.480  42.290  50.810  1.00  0.00           H
ATOM    519 HD22 LEU A 615      52.460  40.790  50.890  1.00  0.00           H
ATOM    520 HD23 LEU A 615      52.790  42.040  49.540  1.00  0.00           H
ATOM    521  C   LEU A 615      55.470  41.820  53.720  1.00  0.00           C
ATOM    522  O   LEU A 615      55.060  42.700  54.510  1.00  0.00           O
ATOM    523  N   TYR A 616      55.610  40.580  54.180  1.00  0.00           N
ATOM    524  HN  TYR A 616      55.930  39.890  53.540  1.00  0.00           H
ATOM    525  CA  TYR A 616      55.330  40.050  55.460  1.00  0.00           C
ATOM    526  HA  TYR A 616      54.300  40.180  55.760  1.00  0.00           H
ATOM    527  CB  TYR A 616      55.420  38.550  55.550  1.00  0.00           C
ATOM    528  HB1 TYR A 616      56.330  38.250  54.990  1.00  0.00           H
ATOM    529  HB2 TYR A 616      54.560  38.080  55.030  1.00  0.00           H
ATOM    530  CG  TYR A 616      55.430  38.010  56.940  1.00  0.00           C
ATOM    531  CD1 TYR A 616      54.220  37.890  57.660  1.00  0.00           C
ATOM    532  HD1 TYR A 616      53.320  38.290  57.250  1.00  0.00           H
ATOM    533  CE1 TYR A 616      54.210  37.290  58.920  1.00  0.00           C
ATOM    534  HE1 TYR A 616      53.260  37.250  59.420  1.00  0.00           H
ATOM    535  CZ  TYR A 616      55.430  36.770  59.430  1.00  0.00           C
ATOM    536  OH  TYR A 616      55.550  36.180  60.690  1.00  0.00           O
ATOM    537  HH  TYR A 616      54.700  36.190  61.130  1.00  0.00           H
ATOM    538  CD2 TYR A 616      56.640  37.540  57.470  1.00  0.00           C
ATOM    539  HD2 TYR A 616      57.450  37.610  56.770  1.00  0.00           H
ATOM    540  CE2 TYR A 616      56.630  36.960  58.740  1.00  0.00           C
ATOM    541  HE2 TYR A 616      57.580  36.560  59.080  1.00  0.00           H
ATOM    542  C   TYR A 616      56.040  40.770  56.540  1.00  0.00           C
ATOM    543  O   TYR A 616      55.340  41.330  57.410  1.00  0.00           O
ATOM    544  N   CYS A 617      57.430  40.970  56.400  1.00  0.00           N
ATOM    545  HN  CYS A 617      57.890  40.530  55.620  1.00  0.00           H
ATOM    546  CA  CYS A 617      58.280  41.800  57.170  1.00  0.00           C
ATOM    547  HA  CYS A 617      58.270  41.380  58.170  1.00  0.00           H
ATOM    548  CB  CYS A 617      59.720  41.920  56.620  1.00  0.00           C
ATOM    549  HB1 CYS A 617      60.210  42.790  57.090  1.00  0.00           H
ATOM    550  HB2 CYS A 617      59.540  42.270  55.570  1.00  0.00           H
ATOM    551  SG  CYS A 617      60.710  40.370  56.730  1.00  0.00           S
ATOM    552  HG1 CYS A 617      59.720  39.560  56.400  1.00  0.00           H
ATOM    553  C   CYS A 617      57.880  43.220  57.230  1.00  0.00           C
ATOM    554  O   CYS A 617      58.080  43.800  58.250  1.00  0.00           O
ATOM    555  N   ALA A 618      57.370  43.880  56.130  1.00  0.00           N
ATOM    556  HN  ALA A 618      57.240  43.470  55.230  1.00  0.00           H
ATOM    557  CA  ALA A 618      56.830  45.280  56.060  1.00  0.00           C
ATOM    558  HA  ALA A 618      57.570  45.950  56.480  1.00  0.00           H
ATOM    559  CB  ALA A 618      56.560  45.600  54.580  1.00  0.00           C
ATOM    560  HB1 ALA A 618      56.240  46.640  54.360  1.00  0.00           H
ATOM    561  HB2 ALA A 618      55.720  44.940  54.280  1.00  0.00           H
ATOM    562  HB3 ALA A 618      57.480  45.400  54.000  1.00  0.00           H
ATOM    563  C   ALA A 618      55.520  45.410  56.930  1.00  0.00           C
ATOM    564  O   ALA A 618      55.370  46.320  57.740  1.00  0.00           O
ATOM    565  N   CYS A 619      54.510  44.540  56.650  1.00  0.00           N
ATOM    566  HN  CYS A 619      54.660  43.960  55.860  1.00  0.00           H
ATOM    567  CA  CYS A 619      53.120  44.630  57.060  1.00  0.00           C
ATOM    568  HA  CYS A 619      52.670  45.610  56.990  1.00  0.00           H
ATOM    569  CB  CYS A 619      52.310  43.530  56.300  1.00  0.00           C
ATOM    570  HB1 CYS A 619      51.260  43.440  56.670  1.00  0.00           H
ATOM    571  HB2 CYS A 619      52.610  42.470  56.490  1.00  0.00           H
ATOM    572  SG  CYS A 619      51.880  43.880  54.590  1.00  0.00           S
ATOM    573  HG1 CYS A 619      53.140  43.740  54.230  1.00  0.00           H
ATOM    574  C   CYS A 619      52.900  44.290  58.530  1.00  0.00           C
ATOM    575  O   CYS A 619      52.050  44.940  59.170  1.00  0.00           O
ATOM    576  N   MET A 620      53.700  43.310  59.000  1.00  0.00           N
ATOM    577  HN  MET A 620      54.410  42.930  58.420  1.00  0.00           H
ATOM    578  CA  MET A 620      53.380  42.580  60.260  1.00  0.00           C
ATOM    579  HA  MET A 620      52.430  42.080  60.150  1.00  0.00           H
ATOM    580  CB  MET A 620      54.480  41.480  60.530  1.00  0.00           C
ATOM    581  HB1 MET A 620      55.490  41.930  60.590  1.00  0.00           H
ATOM    582  HB2 MET A 620      54.530  40.820  59.650  1.00  0.00           H
ATOM    583  CG  MET A 620      54.270  40.530  61.750  1.00  0.00           C
ATOM    584  HG1 MET A 620      54.360  41.140  62.670  1.00  0.00           H
ATOM    585  HG2 MET A 620      54.980  39.670  61.690  1.00  0.00           H
ATOM    586  SD  MET A 620      52.670  39.600  61.710  1.00  0.00           S
ATOM    587  CE  MET A 620      52.580  38.970  63.390  1.00  0.00           C
ATOM    588  HE1 MET A 620      51.990  38.030  63.530  1.00  0.00           H
ATOM    589  HE2 MET A 620      52.110  39.700  64.090  1.00  0.00           H
ATOM    590  HE3 MET A 620      53.540  38.750  63.890  1.00  0.00           H
ATOM    591  C   MET A 620      53.320  43.590  61.460  1.00  0.00           C
ATOM    592  O   MET A 620      52.330  43.590  62.240  1.00  0.00           O
ATOM    593  N   SER A 621      54.330  44.490  61.610  1.00  0.00           N
ATOM    594  HN  SER A 621      55.160  44.570  61.050  1.00  0.00           H
ATOM    595  CA  SER A 621      54.280  45.440  62.780  1.00  0.00           C
ATOM    596  HA  SER A 621      54.070  44.880  63.680  1.00  0.00           H
ATOM    597  CB  SER A 621      55.610  45.960  63.140  1.00  0.00           C
ATOM    598  HB1 SER A 621      56.170  46.400  62.290  1.00  0.00           H
ATOM    599  HB2 SER A 621      56.320  45.130  63.380  1.00  0.00           H
ATOM    600  OG  SER A 621      55.580  46.830  64.320  1.00  0.00           O
ATOM    601  HG1 SER A 621      55.580  47.750  64.050  1.00  0.00           H
ATOM    602  C   SER A 621      53.250  46.540  62.720  1.00  0.00           C
ATOM    603  O   SER A 621      52.640  46.760  63.760  1.00  0.00           O
ATOM    604  N   PRO A 622      52.980  47.260  61.620  1.00  0.00           N
ATOM    605  CD  PRO A 622      53.870  47.490  60.460  1.00  0.00           C
ATOM    606  HD1 PRO A 622      54.010  46.520  59.940  1.00  0.00           H
ATOM    607  HD2 PRO A 622      54.880  47.870  60.730  1.00  0.00           H
ATOM    608  CA  PRO A 622      51.670  48.010  61.430  1.00  0.00           C
ATOM    609  HA  PRO A 622      51.920  48.910  61.950  1.00  0.00           H
ATOM    610  CB  PRO A 622      51.610  48.420  59.970  1.00  0.00           C
ATOM    611  HB1 PRO A 622      51.030  49.370  59.990  1.00  0.00           H
ATOM    612  HB2 PRO A 622      51.240  47.610  59.300  1.00  0.00           H
ATOM    613  CG  PRO A 622      53.110  48.540  59.610  1.00  0.00           C
ATOM    614  HG1 PRO A 622      53.200  48.360  58.520  1.00  0.00           H
ATOM    615  HG2 PRO A 622      53.550  49.510  59.880  1.00  0.00           H
ATOM    616  C   PRO A 622      50.380  47.380  62.040  1.00  0.00           C
ATOM    617  O   PRO A 622      49.720  47.960  62.910  1.00  0.00           O
ATOM    618  N   VAL A 623      49.990  46.180  61.670  1.00  0.00           N
ATOM    619  HN  VAL A 623      50.570  45.710  61.010  1.00  0.00           H
ATOM    620  CA  VAL A 623      48.800  45.480  62.230  1.00  0.00           C
ATOM    621  HA  VAL A 623      47.940  46.100  62.030  1.00  0.00           H
ATOM    622  CB  VAL A 623      48.510  44.150  61.520  1.00  0.00           C
ATOM    623  HB  VAL A 623      49.380  43.460  61.550  1.00  0.00           H
ATOM    624  CG1 VAL A 623      47.270  43.530  62.240  1.00  0.00           C
ATOM    625 HG11 VAL A 623      46.790  42.750  61.620  1.00  0.00           H
ATOM    626 HG12 VAL A 623      46.520  44.320  62.430  1.00  0.00           H
ATOM    627 HG13 VAL A 623      47.600  43.130  63.210  1.00  0.00           H
ATOM    628  CG2 VAL A 623      48.240  44.480  60.090  1.00  0.00           C
ATOM    629 HG21 VAL A 623      48.020  43.570  59.510  1.00  0.00           H
ATOM    630 HG22 VAL A 623      49.120  44.990  59.640  1.00  0.00           H
ATOM    631 HG23 VAL A 623      47.370  45.160  59.960  1.00  0.00           H
ATOM    632  C   VAL A 623      48.950  45.240  63.750  1.00  0.00           C
ATOM    633  O   VAL A 623      47.990  45.490  64.500  1.00  0.00           O
ATOM    634  N   ILE A 624      50.130  44.790  64.130  1.00  0.00           N
ATOM    635  HN  ILE A 624      50.840  44.640  63.450  1.00  0.00           H
ATOM    636  CA  ILE A 624      50.470  44.540  65.530  1.00  0.00           C
ATOM    637  HA  ILE A 624      49.600  44.000  65.860  1.00  0.00           H
ATOM    638  CB  ILE A 624      51.820  43.730  65.720  1.00  0.00           C
ATOM    639  HB  ILE A 624      52.520  44.230  65.020  1.00  0.00           H
ATOM    640  CG2 ILE A 624      52.490  43.760  67.080  1.00  0.00           C
ATOM    641 HG21 ILE A 624      51.870  43.260  67.860  1.00  0.00           H
ATOM    642 HG22 ILE A 624      52.730  44.810  67.370  1.00  0.00           H
ATOM    643 HG23 ILE A 624      53.450  43.220  67.030  1.00  0.00           H
ATOM    644  CG1 ILE A 624      51.760  42.180  65.240  1.00  0.00           C
ATOM    645 HG11 ILE A 624      52.800  41.810  65.420  1.00  0.00           H
ATOM    646 HG12 ILE A 624      51.720  42.180  64.130  1.00  0.00           H
ATOM    647  CD  ILE A 624      50.610  41.330  65.850  1.00  0.00           C
ATOM    648  HD1 ILE A 624      50.820  40.250  65.730  1.00  0.00           H
ATOM    649  HD2 ILE A 624      49.640  41.570  65.360  1.00  0.00           H
ATOM    650  HD3 ILE A 624      50.580  41.600  66.930  1.00  0.00           H
ATOM    651  C   ILE A 624      50.350  45.780  66.430  1.00  0.00           C
ATOM    652  O   ILE A 624      49.700  45.740  67.480  1.00  0.00           O
ATOM    653  N   THR A 625      51.060  46.940  66.050  1.00  0.00           N
ATOM    654  HN  THR A 625      51.570  47.000  65.210  1.00  0.00           H
ATOM    655  CA  THR A 625      50.910  48.160  66.730  1.00  0.00           C
ATOM    656  HA  THR A 625      51.180  48.060  67.770  1.00  0.00           H
ATOM    657  CB  THR A 625      51.900  49.210  66.210  1.00  0.00           C
ATOM    658  HB  THR A 625      51.600  50.230  66.520  1.00  0.00           H
ATOM    659  OG1 THR A 625      51.950  49.170  64.780  1.00  0.00           O
ATOM    660  HG1 THR A 625      52.220  48.290  64.490  1.00  0.00           H
ATOM    661  CG2 THR A 625      53.320  49.030  66.830  1.00  0.00           C
ATOM    662 HG21 THR A 625      53.260  49.180  67.940  1.00  0.00           H
ATOM    663 HG22 THR A 625      54.000  49.800  66.390  1.00  0.00           H
ATOM    664 HG23 THR A 625      53.740  48.040  66.580  1.00  0.00           H
ATOM    665  C   THR A 625      49.540  48.720  66.580  1.00  0.00           C
ATOM    666  O   THR A 625      48.970  49.250  67.530  1.00  0.00           O
ATOM    667  N   PHE A 626      48.920  48.700  65.410  1.00  0.00           N
ATOM    668  HN  PHE A 626      49.410  48.530  64.560  1.00  0.00           H
ATOM    669  CA  PHE A 626      47.590  49.230  65.230  1.00  0.00           C
ATOM    670  HA  PHE A 626      47.710  50.290  65.430  1.00  0.00           H
ATOM    671  CB  PHE A 626      47.080  49.160  63.770  1.00  0.00           C
ATOM    672  HB1 PHE A 626      47.280  48.110  63.440  1.00  0.00           H
ATOM    673  HB2 PHE A 626      47.740  49.880  63.240  1.00  0.00           H
ATOM    674  CG  PHE A 626      45.660  49.480  63.430  1.00  0.00           C
ATOM    675  CD1 PHE A 626      45.260  50.840  63.370  1.00  0.00           C
ATOM    676  HD1 PHE A 626      45.820  51.690  63.750  1.00  0.00           H
ATOM    677  CE1 PHE A 626      43.960  51.310  62.960  1.00  0.00           C
ATOM    678  HE1 PHE A 626      43.740  52.360  63.060  1.00  0.00           H
ATOM    679  CZ  PHE A 626      43.070  50.260  62.540  1.00  0.00           C
ATOM    680  HZ  PHE A 626      42.050  50.490  62.320  1.00  0.00           H
ATOM    681  CD2 PHE A 626      44.770  48.560  62.980  1.00  0.00           C
ATOM    682  HD2 PHE A 626      44.990  47.500  62.960  1.00  0.00           H
ATOM    683  CE2 PHE A 626      43.470  48.900  62.530  1.00  0.00           C
ATOM    684  HE2 PHE A 626      42.770  48.190  62.090  1.00  0.00           H
ATOM    685  C   PHE A 626      46.550  48.700  66.220  1.00  0.00           C
ATOM    686  O   PHE A 626      45.790  49.490  66.900  1.00  0.00           O
ATOM    687  N   GLY A 627      46.570  47.330  66.460  1.00  0.00           N
ATOM    688  HN  GLY A 627      47.150  46.720  65.930  1.00  0.00           H
ATOM    689  CA  GLY A 627      45.850  46.670  67.520  1.00  0.00           C
ATOM    690  HA1 GLY A 627      45.990  45.600  67.460  1.00  0.00           H
ATOM    691  HA2 GLY A 627      44.790  46.830  67.500  1.00  0.00           H
ATOM    692  C   GLY A 627      46.220  47.050  69.040  1.00  0.00           C
ATOM    693  O   GLY A 627      45.300  47.070  69.860  1.00  0.00           O
ATOM    694  N   GLY A 628      47.580  47.270  69.320  1.00  0.00           N
ATOM    695  HN  GLY A 628      48.170  47.030  68.550  1.00  0.00           H
ATOM    696  CA  GLY A 628      48.020  47.720  70.660  1.00  0.00           C
ATOM    697  HA1 GLY A 628      49.090  47.700  70.820  1.00  0.00           H
ATOM    698  HA2 GLY A 628      47.510  47.170  71.440  1.00  0.00           H
ATOM    699  C   GLY A 628      47.750  49.140  70.880  1.00  0.00           C
ATOM    700  O   GLY A 628      47.440  49.550  71.950  1.00  0.00           O
ATOM    701  N   LEU A 629      47.830  49.960  69.780  1.00  0.00           N
ATOM    702  HN  LEU A 629      48.150  49.680  68.890  1.00  0.00           H
ATOM    703  CA  LEU A 629      47.390  51.270  69.910  1.00  0.00           C
ATOM    704  HA  LEU A 629      47.850  51.740  70.770  1.00  0.00           H
ATOM    705  CB  LEU A 629      47.890  52.110  68.720  1.00  0.00           C
ATOM    706  HB1 LEU A 629      47.390  53.110  68.640  1.00  0.00           H
ATOM    707  HB2 LEU A 629      47.530  51.610  67.790  1.00  0.00           H
ATOM    708  CG  LEU A 629      49.370  52.500  68.570  1.00  0.00           C
ATOM    709  HG  LEU A 629      49.910  51.650  69.030  1.00  0.00           H
ATOM    710  CD1 LEU A 629      49.760  52.690  67.100  1.00  0.00           C
ATOM    711 HD11 LEU A 629      50.790  53.110  67.050  1.00  0.00           H
ATOM    712 HD12 LEU A 629      49.140  53.390  66.510  1.00  0.00           H
ATOM    713 HD13 LEU A 629      49.730  51.750  66.500  1.00  0.00           H
ATOM    714  CD2 LEU A 629      49.640  53.740  69.420  1.00  0.00           C
ATOM    715 HD21 LEU A 629      49.340  53.520  70.470  1.00  0.00           H
ATOM    716 HD22 LEU A 629      48.980  54.590  69.200  1.00  0.00           H
ATOM    717 HD23 LEU A 629      50.750  53.850  69.460  1.00  0.00           H
ATOM    718  C   LEU A 629      45.890  51.470  70.140  1.00  0.00           C
ATOM    719  O   LEU A 629      45.540  52.430  70.870  1.00  0.00           O
ATOM    720  N   LEU A 630      45.020  50.730  69.480  1.00  0.00           N
ATOM    721  HN  LEU A 630      45.240  50.110  68.730  1.00  0.00           H
ATOM    722  CA  LEU A 630      43.610  50.650  69.750  1.00  0.00           C
ATOM    723  HA  LEU A 630      43.320  51.680  69.570  1.00  0.00           H
ATOM    724  CB  LEU A 630      42.810  49.870  68.610  1.00  0.00           C
ATOM    725  HB1 LEU A 630      41.880  49.540  69.130  1.00  0.00           H
ATOM    726  HB2 LEU A 630      43.390  48.960  68.340  1.00  0.00           H
ATOM    727  CG  LEU A 630      42.560  50.750  67.350  1.00  0.00           C
ATOM    728  HG  LEU A 630      43.530  51.180  67.040  1.00  0.00           H
ATOM    729  CD1 LEU A 630      42.040  49.890  66.250  1.00  0.00           C
ATOM    730 HD11 LEU A 630      42.700  49.030  65.990  1.00  0.00           H
ATOM    731 HD12 LEU A 630      41.830  50.370  65.270  1.00  0.00           H
ATOM    732 HD13 LEU A 630      41.060  49.480  66.580  1.00  0.00           H
ATOM    733  CD2 LEU A 630      41.420  51.730  67.670  1.00  0.00           C
ATOM    734 HD21 LEU A 630      40.580  51.210  68.170  1.00  0.00           H
ATOM    735 HD22 LEU A 630      41.160  52.210  66.710  1.00  0.00           H
ATOM    736 HD23 LEU A 630      41.570  52.580  68.380  1.00  0.00           H
ATOM    737  C   LEU A 630      43.350  50.180  71.130  1.00  0.00           C
ATOM    738  O   LEU A 630      42.400  50.600  71.820  1.00  0.00           O
ATOM    739  N   GLY A 631      44.090  49.130  71.630  1.00  0.00           N
ATOM    740  HN  GLY A 631      44.840  48.780  71.080  1.00  0.00           H
ATOM    741  CA  GLY A 631      43.900  48.640  73.010  1.00  0.00           C
ATOM    742  HA1 GLY A 631      44.540  47.770  72.960  1.00  0.00           H
ATOM    743  HA2 GLY A 631      42.850  48.410  73.140  1.00  0.00           H
ATOM    744  C   GLY A 631      44.280  49.760  74.040  1.00  0.00           C
ATOM    745  O   GLY A 631      43.480  50.040  74.910  1.00  0.00           O
ATOM    746  N   GLU A 632      45.250  50.590  73.700  1.00  0.00           N
ATOM    747  HN  GLU A 632      45.910  50.380  72.970  1.00  0.00           H
ATOM    748  CA  GLU A 632      45.520  51.760  74.550  1.00  0.00           C
ATOM    749  HA  GLU A 632      45.630  51.440  75.580  1.00  0.00           H
ATOM    750  CB  GLU A 632      46.900  52.380  74.240  1.00  0.00           C
ATOM    751  HB1 GLU A 632      46.960  52.600  73.150  1.00  0.00           H
ATOM    752  HB2 GLU A 632      47.630  51.550  74.420  1.00  0.00           H
ATOM    753  CG  GLU A 632      47.160  53.710  74.970  1.00  0.00           C
ATOM    754  HG1 GLU A 632      47.120  53.530  76.070  1.00  0.00           H
ATOM    755  HG2 GLU A 632      46.340  54.410  74.690  1.00  0.00           H
ATOM    756  CD  GLU A 632      48.530  54.230  74.620  1.00  0.00           C
ATOM    757  OE1 GLU A 632      49.560  54.060  75.300  1.00  0.00           O
ATOM    758  OE2 GLU A 632      48.640  54.960  73.630  1.00  0.00           O
ATOM    759  C   GLU A 632      44.450  52.880  74.400  1.00  0.00           C
ATOM    760  O   GLU A 632      44.080  53.580  75.310  1.00  0.00           O
ATOM    761  N   ALA A 633      43.900  53.070  73.160  1.00  0.00           N
ATOM    762  HN  ALA A 633      44.160  52.440  72.440  1.00  0.00           H
ATOM    763  CA  ALA A 633      42.980  54.180  72.880  1.00  0.00           C
ATOM    764  HA  ALA A 633      43.310  55.040  73.440  1.00  0.00           H
ATOM    765  CB  ALA A 633      43.040  54.700  71.410  1.00  0.00           C
ATOM    766  HB1 ALA A 633      42.560  55.670  71.200  1.00  0.00           H
ATOM    767  HB2 ALA A 633      42.580  53.960  70.710  1.00  0.00           H
ATOM    768  HB3 ALA A 633      44.080  54.770  71.040  1.00  0.00           H
ATOM    769  C   ALA A 633      41.540  53.930  73.060  1.00  0.00           C
ATOM    770  O   ALA A 633      40.750  54.860  73.130  1.00  0.00           O
ATOM    771  N   THR A 634      41.160  52.670  73.380  1.00  0.00           N
ATOM    772  HN  THR A 634      41.740  51.890  73.180  1.00  0.00           H
ATOM    773  CA  THR A 634      39.900  52.330  73.940  1.00  0.00           C
ATOM    774  HA  THR A 634      39.170  53.130  73.840  1.00  0.00           H
ATOM    775  CB  THR A 634      39.350  51.120  73.170  1.00  0.00           C
ATOM    776  HB  THR A 634      38.320  50.780  73.440  1.00  0.00           H
ATOM    777  OG1 THR A 634      40.220  50.060  73.260  1.00  0.00           O
ATOM    778  HG1 THR A 634      40.940  50.440  72.740  1.00  0.00           H
ATOM    779  CG2 THR A 634      39.240  51.370  71.650  1.00  0.00           C
ATOM    780 HG21 THR A 634      38.780  50.480  71.170  1.00  0.00           H
ATOM    781 HG22 THR A 634      40.250  51.580  71.230  1.00  0.00           H
ATOM    782 HG23 THR A 634      38.510  52.200  71.510  1.00  0.00           H
ATOM    783  C   THR A 634      40.060  51.940  75.370  1.00  0.00           C
ATOM    784  O   THR A 634      39.190  51.550  76.070  1.00  0.00           O
ATOM    785  N   GLU A 635      41.360  51.970  75.890  1.00  0.00           N
ATOM    786  HN  GLU A 635      42.090  52.350  75.340  1.00  0.00           H
ATOM    787  CA  GLU A 635      41.650  51.540  77.250  1.00  0.00           C
ATOM    788  HA  GLU A 635      42.720  51.530  77.230  1.00  0.00           H
ATOM    789  CB  GLU A 635      41.300  52.600  78.260  1.00  0.00           C
ATOM    790  HB1 GLU A 635      41.600  52.300  79.290  1.00  0.00           H
ATOM    791  HB2 GLU A 635      40.200  52.730  78.160  1.00  0.00           H
ATOM    792  CG  GLU A 635      42.010  54.030  78.020  1.00  0.00           C
ATOM    793  HG1 GLU A 635      41.760  54.540  77.060  1.00  0.00           H
ATOM    794  HG2 GLU A 635      43.110  53.920  78.010  1.00  0.00           H
ATOM    795  CD  GLU A 635      41.590  55.170  78.940  1.00  0.00           C
ATOM    796  OE1 GLU A 635      40.340  55.510  78.890  1.00  0.00           O
ATOM    797  OE2 GLU A 635      42.430  55.830  79.580  1.00  0.00           O
ATOM    798  C   GLU A 635      41.190  50.110  77.600  1.00  0.00           C
ATOM    799  O   GLU A 635      40.550  49.830  78.620  1.00  0.00           O
ATOM    800  N   GLY A 636      41.660  49.110  76.780  1.00  0.00           N
ATOM    801  HN  GLY A 636      42.000  49.510  75.930  1.00  0.00           H
ATOM    802  CA  GLY A 636      41.790  47.710  77.080  1.00  0.00           C
ATOM    803  HA1 GLY A 636      41.720  47.590  78.150  1.00  0.00           H
ATOM    804  HA2 GLY A 636      42.710  47.350  76.660  1.00  0.00           H
ATOM    805  C   GLY A 636      40.680  46.910  76.510  1.00  0.00           C
ATOM    806  O   GLY A 636      40.570  45.750  76.790  1.00  0.00           O
ATOM    807  N   ARG A 637      39.810  47.520  75.680  1.00  0.00           N
ATOM    808  HN  ARG A 637      39.930  48.480  75.400  1.00  0.00           H
ATOM    809  CA  ARG A 637      38.930  46.650  74.780  1.00  0.00           C
ATOM    810  HA  ARG A 637      38.380  45.930  75.360  1.00  0.00           H
ATOM    811  CB  ARG A 637      37.960  47.600  74.000  1.00  0.00           C
ATOM    812  HB1 ARG A 637      37.250  46.970  73.420  1.00  0.00           H
ATOM    813  HB2 ARG A 637      38.540  48.280  73.330  1.00  0.00           H
ATOM    814  CG  ARG A 637      37.050  48.450  74.870  1.00  0.00           C
ATOM    815  HG1 ARG A 637      36.380  48.980  74.150  1.00  0.00           H
ATOM    816  HG2 ARG A 637      37.680  49.300  75.220  1.00  0.00           H
ATOM    817  CD  ARG A 637      36.130  47.830  76.020  1.00  0.00           C
ATOM    818  HD1 ARG A 637      35.580  48.690  76.460  1.00  0.00           H
ATOM    819  HD2 ARG A 637      36.740  47.210  76.730  1.00  0.00           H
ATOM    820  NE  ARG A 637      35.210  46.920  75.360  1.00  0.00           N
ATOM    821  HE  ARG A 637      35.350  46.670  74.390  1.00  0.00           H
ATOM    822  CZ  ARG A 637      34.480  46.010  75.990  1.00  0.00           C
ATOM    823  NH1 ARG A 637      34.200  46.160  77.270  1.00  0.00           N
ATOM    824 HH11 ARG A 637      33.790  45.410  77.770  1.00  0.00           H
ATOM    825 HH12 ARG A 637      34.560  46.890  77.840  1.00  0.00           H
ATOM    826  NH2 ARG A 637      34.160  44.900  75.340  1.00  0.00           N
ATOM    827 HH21 ARG A 637      34.540  44.780  74.430  1.00  0.00           H
ATOM    828 HH22 ARG A 637      34.020  44.090  75.920  1.00  0.00           H
ATOM    829  C   ARG A 637      39.740  45.810  73.840  1.00  0.00           C
ATOM    830  O   ARG A 637      39.870  44.560  73.990  1.00  0.00           O
ATOM    831  N   LEU A 638      40.300  46.440  72.750  1.00  0.00           N
ATOM    832  HN  LEU A 638      40.220  47.420  72.670  1.00  0.00           H
ATOM    833  CA  LEU A 638      40.760  45.780  71.630  1.00  0.00           C
ATOM    834  HA  LEU A 638      40.150  44.890  71.540  1.00  0.00           H
ATOM    835  CB  LEU A 638      40.750  46.630  70.310  1.00  0.00           C
ATOM    836  HB1 LEU A 638      41.110  46.090  69.420  1.00  0.00           H
ATOM    837  HB2 LEU A 638      41.340  47.570  70.330  1.00  0.00           H
ATOM    838  CG  LEU A 638      39.300  47.210  70.030  1.00  0.00           C
ATOM    839  HG  LEU A 638      38.990  47.720  70.960  1.00  0.00           H
ATOM    840  CD1 LEU A 638      39.400  48.190  68.880  1.00  0.00           C
ATOM    841 HD11 LEU A 638      39.960  47.830  68.000  1.00  0.00           H
ATOM    842 HD12 LEU A 638      39.920  49.080  69.300  1.00  0.00           H
ATOM    843 HD13 LEU A 638      38.410  48.470  68.460  1.00  0.00           H
ATOM    844  CD2 LEU A 638      38.310  46.100  69.710  1.00  0.00           C
ATOM    845 HD21 LEU A 638      38.680  45.210  69.160  1.00  0.00           H
ATOM    846 HD22 LEU A 638      37.440  46.590  69.220  1.00  0.00           H
ATOM    847 HD23 LEU A 638      37.870  45.680  70.630  1.00  0.00           H
ATOM    848  C   LEU A 638      42.210  45.300  71.850  1.00  0.00           C
ATOM    849  O   LEU A 638      42.920  45.710  72.750  1.00  0.00           O
ATOM    850  N   SER A 639      42.650  44.390  70.980  1.00  0.00           N
ATOM    851  HN  SER A 639      42.040  44.190  70.210  1.00  0.00           H
ATOM    852  CA  SER A 639      43.880  43.680  71.220  1.00  0.00           C
ATOM    853  HA  SER A 639      44.580  44.370  71.690  1.00  0.00           H
ATOM    854  CB  SER A 639      43.600  42.440  72.160  1.00  0.00           C
ATOM    855  HB1 SER A 639      43.160  42.820  73.100  1.00  0.00           H
ATOM    856  HB2 SER A 639      44.550  41.990  72.530  1.00  0.00           H
ATOM    857  OG  SER A 639      42.820  41.320  71.660  1.00  0.00           O
ATOM    858  HG1 SER A 639      41.930  41.650  71.550  1.00  0.00           H
ATOM    859  C   SER A 639      44.510  43.220  69.930  1.00  0.00           C
ATOM    860  O   SER A 639      43.820  43.170  68.890  1.00  0.00           O
ATOM    861  N   ALA A 640      45.760  42.870  69.960  1.00  0.00           N
ATOM    862  HN  ALA A 640      46.280  43.000  70.800  1.00  0.00           H
ATOM    863  CA  ALA A 640      46.550  42.460  68.820  1.00  0.00           C
ATOM    864  HA  ALA A 640      46.470  43.290  68.120  1.00  0.00           H
ATOM    865  CB  ALA A 640      48.030  42.530  69.210  1.00  0.00           C
ATOM    866  HB1 ALA A 640      48.200  41.850  70.060  1.00  0.00           H
ATOM    867  HB2 ALA A 640      48.380  43.530  69.540  1.00  0.00           H
ATOM    868  HB3 ALA A 640      48.680  42.170  68.380  1.00  0.00           H
ATOM    869  C   ALA A 640      46.040  41.190  68.120  1.00  0.00           C
ATOM    870  O   ALA A 640      46.140  41.170  66.890  1.00  0.00           O
ATOM    871  N   ILE A 641      45.580  40.210  68.840  1.00  0.00           N
ATOM    872  HN  ILE A 641      45.530  40.400  69.820  1.00  0.00           H
ATOM    873  CA  ILE A 641      44.950  39.010  68.290  1.00  0.00           C
ATOM    874  HA  ILE A 641      45.610  38.450  67.640  1.00  0.00           H
ATOM    875  CB  ILE A 641      44.710  37.900  69.320  1.00  0.00           C
ATOM    876  HB  ILE A 641      45.620  37.670  69.900  1.00  0.00           H
ATOM    877  CG2 ILE A 641      43.640  38.310  70.340  1.00  0.00           C
ATOM    878 HG21 ILE A 641      43.920  39.250  70.860  1.00  0.00           H
ATOM    879 HG22 ILE A 641      43.600  37.590  71.190  1.00  0.00           H
ATOM    880 HG23 ILE A 641      42.650  38.470  69.850  1.00  0.00           H
ATOM    881  CG1 ILE A 641      44.270  36.570  68.690  1.00  0.00           C
ATOM    882 HG11 ILE A 641      43.230  36.540  68.280  1.00  0.00           H
ATOM    883 HG12 ILE A 641      44.280  35.850  69.540  1.00  0.00           H
ATOM    884  CD  ILE A 641      45.290  35.930  67.680  1.00  0.00           C
ATOM    885  HD1 ILE A 641      46.350  36.140  67.960  1.00  0.00           H
ATOM    886  HD2 ILE A 641      45.080  36.390  66.690  1.00  0.00           H
ATOM    887  HD3 ILE A 641      45.050  34.840  67.590  1.00  0.00           H
ATOM    888  C   ILE A 641      43.720  39.310  67.390  1.00  0.00           C
ATOM    889  O   ILE A 641      43.590  38.820  66.300  1.00  0.00           O
ATOM    890  N   GLU A 642      42.890  40.200  67.950  1.00  0.00           N
ATOM    891  HN  GLU A 642      43.080  40.440  68.900  1.00  0.00           H
ATOM    892  CA  GLU A 642      41.660  40.780  67.310  1.00  0.00           C
ATOM    893  HA  GLU A 642      41.080  39.910  67.010  1.00  0.00           H
ATOM    894  CB  GLU A 642      40.790  41.670  68.150  1.00  0.00           C
ATOM    895  HB1 GLU A 642      40.240  42.480  67.610  1.00  0.00           H
ATOM    896  HB2 GLU A 642      41.550  42.330  68.640  1.00  0.00           H
ATOM    897  CG  GLU A 642      39.870  40.980  69.240  1.00  0.00           C
ATOM    898  HG1 GLU A 642      40.400  40.080  69.600  1.00  0.00           H
ATOM    899  HG2 GLU A 642      38.910  40.600  68.810  1.00  0.00           H
ATOM    900  CD  GLU A 642      39.590  41.950  70.350  1.00  0.00           C
ATOM    901  OE1 GLU A 642      38.650  42.810  70.160  1.00  0.00           O
ATOM    902  OE2 GLU A 642      40.320  41.890  71.380  1.00  0.00           O
ATOM    903  C   GLU A 642      41.980  41.530  66.090  1.00  0.00           C
ATOM    904  O   GLU A 642      41.370  41.280  65.060  1.00  0.00           O
ATOM    905  N   SER A 643      43.050  42.390  66.110  1.00  0.00           N
ATOM    906  HN  SER A 643      43.470  42.520  67.010  1.00  0.00           H
ATOM    907  CA  SER A 643      43.660  43.100  64.960  1.00  0.00           C
ATOM    908  HA  SER A 643      42.880  43.740  64.590  1.00  0.00           H
ATOM    909  CB  SER A 643      44.920  43.860  65.360  1.00  0.00           C
ATOM    910  HB1 SER A 643      45.800  43.290  65.710  1.00  0.00           H
ATOM    911  HB2 SER A 643      44.660  44.360  66.320  1.00  0.00           H
ATOM    912  OG  SER A 643      45.240  44.940  64.480  1.00  0.00           O
ATOM    913  HG1 SER A 643      46.180  45.060  64.540  1.00  0.00           H
ATOM    914  C   SER A 643      44.070  42.050  63.900  1.00  0.00           C
ATOM    915  O   SER A 643      43.540  41.950  62.800  1.00  0.00           O
ATOM    916  N   LEU A 644      44.860  41.060  64.290  1.00  0.00           N
ATOM    917  HN  LEU A 644      45.160  41.080  65.240  1.00  0.00           H
ATOM    918  CA  LEU A 644      45.430  40.040  63.420  1.00  0.00           C
ATOM    919  HA  LEU A 644      46.030  40.580  62.700  1.00  0.00           H
ATOM    920  CB  LEU A 644      46.340  39.020  64.120  1.00  0.00           C
ATOM    921  HB1 LEU A 644      46.480  38.120  63.470  1.00  0.00           H
ATOM    922  HB2 LEU A 644      45.890  38.610  65.060  1.00  0.00           H
ATOM    923  CG  LEU A 644      47.850  39.330  64.250  1.00  0.00           C
ATOM    924  HG  LEU A 644      47.950  40.090  65.060  1.00  0.00           H
ATOM    925  CD1 LEU A 644      48.580  38.070  64.810  1.00  0.00           C
ATOM    926 HD11 LEU A 644      48.450  37.330  63.990  1.00  0.00           H
ATOM    927 HD12 LEU A 644      48.110  37.650  65.730  1.00  0.00           H
ATOM    928 HD13 LEU A 644      49.660  38.290  64.950  1.00  0.00           H
ATOM    929  CD2 LEU A 644      48.560  39.740  62.980  1.00  0.00           C
ATOM    930 HD21 LEU A 644      48.140  40.720  62.640  1.00  0.00           H
ATOM    931 HD22 LEU A 644      48.260  39.050  62.170  1.00  0.00           H
ATOM    932 HD23 LEU A 644      49.660  39.690  62.940  1.00  0.00           H
ATOM    933  C   LEU A 644      44.350  39.190  62.650  1.00  0.00           C
ATOM    934  O   LEU A 644      44.410  39.170  61.410  1.00  0.00           O
ATOM    935  N   PHE A 645      43.340  38.640  63.330  1.00  0.00           N
ATOM    936  HN  PHE A 645      43.360  38.750  64.320  1.00  0.00           H
ATOM    937  CA  PHE A 645      42.160  38.060  62.690  1.00  0.00           C
ATOM    938  HA  PHE A 645      42.530  37.260  62.060  1.00  0.00           H
ATOM    939  CB  PHE A 645      41.200  37.490  63.810  1.00  0.00           C
ATOM    940  HB1 PHE A 645      40.850  38.320  64.450  1.00  0.00           H
ATOM    941  HB2 PHE A 645      41.810  36.800  64.430  1.00  0.00           H
ATOM    942  CG  PHE A 645      40.070  36.640  63.350  1.00  0.00           C
ATOM    943  CD1 PHE A 645      38.770  36.970  63.750  1.00  0.00           C
ATOM    944  HD1 PHE A 645      38.540  37.800  64.410  1.00  0.00           H
ATOM    945  CE1 PHE A 645      37.710  36.110  63.310  1.00  0.00           C
ATOM    946  HE1 PHE A 645      36.670  36.270  63.540  1.00  0.00           H
ATOM    947  CZ  PHE A 645      37.920  35.100  62.390  1.00  0.00           C
ATOM    948  HZ  PHE A 645      37.140  34.510  61.930  1.00  0.00           H
ATOM    949  CD2 PHE A 645      40.340  35.440  62.680  1.00  0.00           C
ATOM    950  HD2 PHE A 645      41.310  35.050  62.380  1.00  0.00           H
ATOM    951  CE2 PHE A 645      39.270  34.660  62.150  1.00  0.00           C
ATOM    952  HE2 PHE A 645      39.590  33.920  61.440  1.00  0.00           H
ATOM    953  C   PHE A 645      41.340  38.910  61.800  1.00  0.00           C
ATOM    954  O   PHE A 645      40.900  38.530  60.670  1.00  0.00           O
ATOM    955  N   GLY A 646      41.090  40.180  62.120  1.00  0.00           N
ATOM    956  HN  GLY A 646      41.410  40.560  62.990  1.00  0.00           H
ATOM    957  CA  GLY A 646      40.380  41.190  61.350  1.00  0.00           C
ATOM    958  HA1 GLY A 646      40.460  42.070  61.980  1.00  0.00           H
ATOM    959  HA2 GLY A 646      39.340  40.960  61.180  1.00  0.00           H
ATOM    960  C   GLY A 646      41.000  41.590  60.040  1.00  0.00           C
ATOM    961  O   GLY A 646      40.400  41.690  58.950  1.00  0.00           O
ATOM    962  N   ALA A 647      42.320  41.650  60.070  1.00  0.00           N
ATOM    963  HN  ALA A 647      42.730  41.660  60.980  1.00  0.00           H
ATOM    964  CA  ALA A 647      43.130  41.730  58.850  1.00  0.00           C
ATOM    965  HA  ALA A 647      42.720  42.590  58.340  1.00  0.00           H
ATOM    966  CB  ALA A 647      44.660  42.000  58.920  1.00  0.00           C
ATOM    967  HB1 ALA A 647      45.050  42.280  57.920  1.00  0.00           H
ATOM    968  HB2 ALA A 647      45.250  41.100  59.180  1.00  0.00           H
ATOM    969  HB3 ALA A 647      44.960  42.760  59.690  1.00  0.00           H
ATOM    970  C   ALA A 647      43.000  40.560  57.930  1.00  0.00           C
ATOM    971  O   ALA A 647      42.890  40.720  56.710  1.00  0.00           O
ATOM    972  N   SER A 648      42.980  39.350  58.540  1.00  0.00           N
ATOM    973  HN  SER A 648      42.790  39.430  59.520  1.00  0.00           H
ATOM    974  CA  SER A 648      42.930  38.070  57.890  1.00  0.00           C
ATOM    975  HA  SER A 648      43.740  37.930  57.180  1.00  0.00           H
ATOM    976  CB  SER A 648      43.050  36.890  58.890  1.00  0.00           C
ATOM    977  HB1 SER A 648      43.030  35.970  58.290  1.00  0.00           H
ATOM    978  HB2 SER A 648      42.230  36.900  59.650  1.00  0.00           H
ATOM    979  OG  SER A 648      44.300  36.950  59.580  1.00  0.00           O
ATOM    980  HG1 SER A 648      44.250  37.760  60.080  1.00  0.00           H
ATOM    981  C   SER A 648      41.740  37.820  57.100  1.00  0.00           C
ATOM    982  O   SER A 648      41.880  37.350  56.000  1.00  0.00           O
ATOM    983  N   LEU A 649      40.590  38.090  57.710  1.00  0.00           N
ATOM    984  HN  LEU A 649      40.560  38.420  58.650  1.00  0.00           H
ATOM    985  CA  LEU A 649      39.340  38.110  57.070  1.00  0.00           C
ATOM    986  HA  LEU A 649      39.210  37.160  56.580  1.00  0.00           H
ATOM    987  CB  LEU A 649      38.150  38.310  58.030  1.00  0.00           C
ATOM    988  HB1 LEU A 649      37.230  38.130  57.430  1.00  0.00           H
ATOM    989  HB2 LEU A 649      38.110  39.370  58.370  1.00  0.00           H
ATOM    990  CG  LEU A 649      38.090  37.310  59.160  1.00  0.00           C
ATOM    991  HG  LEU A 649      38.990  37.460  59.780  1.00  0.00           H
ATOM    992  CD1 LEU A 649      36.880  37.630  59.990  1.00  0.00           C
ATOM    993 HD11 LEU A 649      36.630  36.790  60.690  1.00  0.00           H
ATOM    994 HD12 LEU A 649      36.060  37.740  59.250  1.00  0.00           H
ATOM    995 HD13 LEU A 649      37.030  38.490  60.670  1.00  0.00           H
ATOM    996  CD2 LEU A 649      38.090  35.810  58.690  1.00  0.00           C
ATOM    997 HD21 LEU A 649      39.090  35.610  58.260  1.00  0.00           H
ATOM    998 HD22 LEU A 649      37.230  35.800  57.990  1.00  0.00           H
ATOM    999 HD23 LEU A 649      37.880  35.220  59.610  1.00  0.00           H
ATOM   1000  C   LEU A 649      39.190  39.100  55.980  1.00  0.00           C
ATOM   1001  O   LEU A 649      38.880  38.740  54.830  1.00  0.00           O
ATOM   1002  N   THR A 650      39.600  40.380  56.260  1.00  0.00           N
ATOM   1003  HN  THR A 650      39.870  40.610  57.180  1.00  0.00           H
ATOM   1004  CA  THR A 650      39.650  41.460  55.250  1.00  0.00           C
ATOM   1005  HA  THR A 650      38.670  41.430  54.820  1.00  0.00           H
ATOM   1006  CB  THR A 650      39.950  42.810  55.840  1.00  0.00           C
ATOM   1007  HB  THR A 650      41.030  42.680  56.070  1.00  0.00           H
ATOM   1008  OG1 THR A 650      39.180  43.070  57.030  1.00  0.00           O
ATOM   1009  HG1 THR A 650      39.480  42.480  57.720  1.00  0.00           H
ATOM   1010  CG2 THR A 650      39.530  43.920  54.790  1.00  0.00           C
ATOM   1011 HG21 THR A 650      39.960  43.740  53.790  1.00  0.00           H
ATOM   1012 HG22 THR A 650      39.830  44.980  54.950  1.00  0.00           H
ATOM   1013 HG23 THR A 650      38.440  43.860  54.640  1.00  0.00           H
ATOM   1014  C   THR A 650      40.560  41.140  54.040  1.00  0.00           C
ATOM   1015  O   THR A 650      40.080  41.340  52.920  1.00  0.00           O
ATOM   1016  N   GLY A 651      41.750  40.640  54.220  1.00  0.00           N
ATOM   1017  HN  GLY A 651      42.080  40.730  55.160  1.00  0.00           H
ATOM   1018  CA  GLY A 651      42.720  40.490  53.230  1.00  0.00           C
ATOM   1019  HA1 GLY A 651      43.680  40.560  53.710  1.00  0.00           H
ATOM   1020  HA2 GLY A 651      42.660  41.330  52.550  1.00  0.00           H
ATOM   1021  C   GLY A 651      42.690  39.250  52.350  1.00  0.00           C
ATOM   1022  O   GLY A 651      43.110  39.340  51.160  1.00  0.00           O
ATOM   1023  N   ILE A 652      42.370  38.080  52.860  1.00  0.00           N
ATOM   1024  HN  ILE A 652      42.050  37.990  53.810  1.00  0.00           H
ATOM   1025  CA  ILE A 652      42.040  36.880  52.070  1.00  0.00           C
ATOM   1026  HA  ILE A 652      42.810  36.750  51.320  1.00  0.00           H
ATOM   1027  CB  ILE A 652      42.000  35.590  52.910  1.00  0.00           C
ATOM   1028  HB  ILE A 652      41.360  35.740  53.810  1.00  0.00           H
ATOM   1029  CG2 ILE A 652      41.410  34.390  52.060  1.00  0.00           C
ATOM   1030 HG21 ILE A 652      41.450  33.460  52.670  1.00  0.00           H
ATOM   1031 HG22 ILE A 652      41.860  34.250  51.060  1.00  0.00           H
ATOM   1032 HG23 ILE A 652      40.310  34.390  51.880  1.00  0.00           H
ATOM   1033  CG1 ILE A 652      43.490  35.170  53.320  1.00  0.00           C
ATOM   1034 HG11 ILE A 652      43.850  36.130  53.760  1.00  0.00           H
ATOM   1035 HG12 ILE A 652      43.970  34.850  52.370  1.00  0.00           H
ATOM   1036  CD  ILE A 652      43.500  34.100  54.330  1.00  0.00           C
ATOM   1037  HD1 ILE A 652      44.540  33.760  54.530  1.00  0.00           H
ATOM   1038  HD2 ILE A 652      43.070  33.180  53.860  1.00  0.00           H
ATOM   1039  HD3 ILE A 652      42.990  34.440  55.260  1.00  0.00           H
ATOM   1040  C   ILE A 652      40.730  37.100  51.230  1.00  0.00           C
ATOM   1041  O   ILE A 652      40.570  36.580  50.110  1.00  0.00           O
ATOM   1042  N   ALA A 653      39.850  37.990  51.670  1.00  0.00           N
ATOM   1043  HN  ALA A 653      39.850  38.350  52.600  1.00  0.00           H
ATOM   1044  CA  ALA A 653      38.630  38.320  50.930  1.00  0.00           C
ATOM   1045  HA  ALA A 653      38.190  37.540  50.330  1.00  0.00           H
ATOM   1046  CB  ALA A 653      37.640  38.900  51.930  1.00  0.00           C
ATOM   1047  HB1 ALA A 653      38.220  39.620  52.540  1.00  0.00           H
ATOM   1048  HB2 ALA A 653      37.260  38.100  52.590  1.00  0.00           H
ATOM   1049  HB3 ALA A 653      36.800  39.420  51.420  1.00  0.00           H
ATOM   1050  C   ALA A 653      38.960  39.340  49.910  1.00  0.00           C
ATOM   1051  O   ALA A 653      38.580  39.190  48.760  1.00  0.00           O
ATOM   1052  N   TYR A 654      39.710  40.390  50.260  1.00  0.00           N
ATOM   1053  HN  TYR A 654      39.690  40.530  51.250  1.00  0.00           H
ATOM   1054  CA  TYR A 654      40.400  41.320  49.380  1.00  0.00           C
ATOM   1055  HA  TYR A 654      39.530  41.830  49.010  1.00  0.00           H
ATOM   1056  CB  TYR A 654      41.290  42.390  50.130  1.00  0.00           C
ATOM   1057  HB1 TYR A 654      42.250  41.970  50.480  1.00  0.00           H
ATOM   1058  HB2 TYR A 654      40.820  42.750  51.060  1.00  0.00           H
ATOM   1059  CG  TYR A 654      41.470  43.590  49.250  1.00  0.00           C
ATOM   1060  CD1 TYR A 654      42.550  43.740  48.270  1.00  0.00           C
ATOM   1061  HD1 TYR A 654      43.100  42.870  47.970  1.00  0.00           H
ATOM   1062  CE1 TYR A 654      42.830  44.990  47.710  1.00  0.00           C
ATOM   1063  HE1 TYR A 654      43.570  45.060  46.930  1.00  0.00           H
ATOM   1064  CZ  TYR A 654      42.020  46.020  47.950  1.00  0.00           C
ATOM   1065  OH  TYR A 654      42.370  47.260  47.370  1.00  0.00           O
ATOM   1066  HH  TYR A 654      43.160  47.180  46.830  1.00  0.00           H
ATOM   1067  CD2 TYR A 654      40.720  44.710  49.540  1.00  0.00           C
ATOM   1068  HD2 TYR A 654      39.980  44.740  50.340  1.00  0.00           H
ATOM   1069  CE2 TYR A 654      40.910  45.940  48.850  1.00  0.00           C
ATOM   1070  HE2 TYR A 654      40.270  46.780  49.020  1.00  0.00           H
ATOM   1071  C   TYR A 654      41.150  40.640  48.260  1.00  0.00           C
ATOM   1072  O   TYR A 654      40.920  40.870  47.060  1.00  0.00           O
ATOM   1073  N   SER A 655      42.020  39.700  48.600  1.00  0.00           N
ATOM   1074  HN  SER A 655      42.090  39.570  49.580  1.00  0.00           H
ATOM   1075  CA  SER A 655      42.820  38.920  47.640  1.00  0.00           C
ATOM   1076  HA  SER A 655      43.410  39.560  47.010  1.00  0.00           H
ATOM   1077  CB  SER A 655      43.780  37.960  48.320  1.00  0.00           C
ATOM   1078  HB1 SER A 655      44.280  37.320  47.560  1.00  0.00           H
ATOM   1079  HB2 SER A 655      43.370  37.380  49.170  1.00  0.00           H
ATOM   1080  OG  SER A 655      44.760  38.760  48.930  1.00  0.00           O
ATOM   1081  HG1 SER A 655      44.440  39.150  49.740  1.00  0.00           H
ATOM   1082  C   SER A 655      41.980  38.190  46.690  1.00  0.00           C
ATOM   1083  O   SER A 655      42.220  38.400  45.480  1.00  0.00           O
ATOM   1084  N   LEU A 656      40.970  37.420  47.110  1.00  0.00           N
ATOM   1085  HN  LEU A 656      40.790  37.390  48.090  1.00  0.00           H
ATOM   1086  CA  LEU A 656      40.130  36.630  46.220  1.00  0.00           C
ATOM   1087  HA  LEU A 656      40.690  35.940  45.600  1.00  0.00           H
ATOM   1088  CB  LEU A 656      39.240  35.670  47.040  1.00  0.00           C
ATOM   1089  HB1 LEU A 656      38.430  35.330  46.350  1.00  0.00           H
ATOM   1090  HB2 LEU A 656      38.910  36.200  47.960  1.00  0.00           H
ATOM   1091  CG  LEU A 656      39.970  34.400  47.450  1.00  0.00           C
ATOM   1092  HG  LEU A 656      40.780  34.770  48.120  1.00  0.00           H
ATOM   1093  CD1 LEU A 656      39.060  33.690  48.420  1.00  0.00           C
ATOM   1094 HD11 LEU A 656      39.520  32.790  48.880  1.00  0.00           H
ATOM   1095 HD12 LEU A 656      38.060  33.450  47.980  1.00  0.00           H
ATOM   1096 HD13 LEU A 656      38.770  34.290  49.310  1.00  0.00           H
ATOM   1097  CD2 LEU A 656      40.550  33.490  46.370  1.00  0.00           C
ATOM   1098 HD21 LEU A 656      39.780  32.790  45.990  1.00  0.00           H
ATOM   1099 HD22 LEU A 656      41.430  32.960  46.810  1.00  0.00           H
ATOM   1100 HD23 LEU A 656      40.820  34.090  45.470  1.00  0.00           H
ATOM   1101  C   LEU A 656      39.270  37.490  45.390  1.00  0.00           C
ATOM   1102  O   LEU A 656      39.160  37.170  44.220  1.00  0.00           O
ATOM   1103  N   PHE A 657      38.640  38.520  45.960  1.00  0.00           N
ATOM   1104  HN  PHE A 657      38.750  38.680  46.940  1.00  0.00           H
ATOM   1105  CA  PHE A 657      37.530  39.160  45.230  1.00  0.00           C
ATOM   1106  HA  PHE A 657      37.240  38.620  44.340  1.00  0.00           H
ATOM   1107  CB  PHE A 657      36.210  39.080  46.100  1.00  0.00           C
ATOM   1108  HB1 PHE A 657      35.330  39.610  45.670  1.00  0.00           H
ATOM   1109  HB2 PHE A 657      36.340  39.590  47.080  1.00  0.00           H
ATOM   1110  CG  PHE A 657      35.820  37.620  46.390  1.00  0.00           C
ATOM   1111  CD1 PHE A 657      35.690  36.710  45.310  1.00  0.00           C
ATOM   1112  HD1 PHE A 657      35.800  37.050  44.290  1.00  0.00           H
ATOM   1113  CE1 PHE A 657      35.560  35.360  45.620  1.00  0.00           C
ATOM   1114  HE1 PHE A 657      35.470  34.650  44.810  1.00  0.00           H
ATOM   1115  CZ  PHE A 657      35.420  34.930  46.900  1.00  0.00           C
ATOM   1116  HZ  PHE A 657      35.270  33.870  47.040  1.00  0.00           H
ATOM   1117  CD2 PHE A 657      35.690  37.200  47.690  1.00  0.00           C
ATOM   1118  HD2 PHE A 657      35.830  37.870  48.520  1.00  0.00           H
ATOM   1119  CE2 PHE A 657      35.520  35.820  47.980  1.00  0.00           C
ATOM   1120  HE2 PHE A 657      35.290  35.400  48.950  1.00  0.00           H
ATOM   1121  C   PHE A 657      37.750  40.590  44.660  1.00  0.00           C
ATOM   1122  O   PHE A 657      37.020  41.040  43.770  1.00  0.00           O
ATOM   1123  N   ALA A 658      38.750  41.320  45.160  1.00  0.00           N
ATOM   1124  HN  ALA A 658      39.450  40.900  45.740  1.00  0.00           H
ATOM   1125  CA  ALA A 658      39.090  42.660  44.770  1.00  0.00           C
ATOM   1126  HA  ALA A 658      38.170  43.210  44.810  1.00  0.00           H
ATOM   1127  CB  ALA A 658      40.080  43.440  45.690  1.00  0.00           C
ATOM   1128  HB1 ALA A 658      40.350  44.430  45.270  1.00  0.00           H
ATOM   1129  HB2 ALA A 658      41.020  42.880  45.870  1.00  0.00           H
ATOM   1130  HB3 ALA A 658      39.600  43.620  46.670  1.00  0.00           H
ATOM   1131  C   ALA A 658      39.610  42.730  43.320  1.00  0.00           C
ATOM   1132  O   ALA A 658      39.950  41.680  42.790  1.00  0.00           O
ATOM   1133  N   GLY A 659      39.620  43.870  42.680  1.00  0.00           N
ATOM   1134  HN  GLY A 659      39.590  44.710  43.220  1.00  0.00           H
ATOM   1135  CA  GLY A 659      39.930  43.890  41.190  1.00  0.00           C
ATOM   1136  HA1 GLY A 659      39.370  44.660  40.700  1.00  0.00           H
ATOM   1137  HA2 GLY A 659      39.710  42.950  40.700  1.00  0.00           H
ATOM   1138  C   GLY A 659      41.300  44.230  40.940  1.00  0.00           C
ATOM   1139  O   GLY A 659      41.860  43.700  40.010  1.00  0.00           O
ATOM   1140  N   GLN A 660      41.910  44.910  41.850  1.00  0.00           N
ATOM   1141  HN  GLN A 660      41.360  45.230  42.620  1.00  0.00           H
ATOM   1142  CA  GLN A 660      43.350  45.170  41.920  1.00  0.00           C
ATOM   1143  HA  GLN A 660      43.790  44.910  40.980  1.00  0.00           H
ATOM   1144  CB  GLN A 660      43.630  46.690  42.190  1.00  0.00           C
ATOM   1145  HB1 GLN A 660      44.740  46.810  42.180  1.00  0.00           H
ATOM   1146  HB2 GLN A 660      43.340  47.120  43.160  1.00  0.00           H
ATOM   1147  CG  GLN A 660      43.090  47.540  41.040  1.00  0.00           C
ATOM   1148  HG1 GLN A 660      43.420  48.600  41.220  1.00  0.00           H
ATOM   1149  HG2 GLN A 660      41.990  47.480  41.090  1.00  0.00           H
ATOM   1150  CD  GLN A 660      43.600  47.230  39.580  1.00  0.00           C
ATOM   1151  OE1 GLN A 660      44.670  47.700  39.170  1.00  0.00           O
ATOM   1152  NE2 GLN A 660      42.820  46.430  38.790  1.00  0.00           N
ATOM   1153 HE21 GLN A 660      41.840  46.530  38.940  1.00  0.00           H
ATOM   1154 HE22 GLN A 660      43.190  45.950  38.000  1.00  0.00           H
ATOM   1155  C   GLN A 660      43.960  44.330  43.070  1.00  0.00           C
ATOM   1156  O   GLN A 660      44.000  44.850  44.200  1.00  0.00           O
ATOM   1157  N   PRO A 661      44.650  43.230  42.920  1.00  0.00           N
ATOM   1158  CD  PRO A 661      44.510  42.380  41.730  1.00  0.00           C
ATOM   1159  HD1 PRO A 661      45.120  42.890  40.950  1.00  0.00           H
ATOM   1160  HD2 PRO A 661      43.450  42.140  41.510  1.00  0.00           H
ATOM   1161  CA  PRO A 661      45.190  42.540  44.100  1.00  0.00           C
ATOM   1162  HA  PRO A 661      44.660  42.760  45.010  1.00  0.00           H
ATOM   1163  CB  PRO A 661      45.040  41.080  43.620  1.00  0.00           C
ATOM   1164  HB1 PRO A 661      44.000  40.770  43.860  1.00  0.00           H
ATOM   1165  HB2 PRO A 661      45.770  40.410  44.120  1.00  0.00           H
ATOM   1166  CG  PRO A 661      45.180  41.100  42.070  1.00  0.00           C
ATOM   1167  HG1 PRO A 661      46.260  41.210  41.840  1.00  0.00           H
ATOM   1168  HG2 PRO A 661      44.780  40.290  41.420  1.00  0.00           H
ATOM   1169  C   PRO A 661      46.630  42.860  44.280  1.00  0.00           C
ATOM   1170  O   PRO A 661      47.210  42.430  45.260  1.00  0.00           O
ATOM   1171  N   LEU A 662      47.270  43.660  43.410  1.00  0.00           N
ATOM   1172  HN  LEU A 662      46.780  44.000  42.610  1.00  0.00           H
ATOM   1173  CA  LEU A 662      48.640  44.210  43.650  1.00  0.00           C
ATOM   1174  HA  LEU A 662      49.290  43.380  43.890  1.00  0.00           H
ATOM   1175  CB  LEU A 662      49.200  44.750  42.330  1.00  0.00           C
ATOM   1176  HB1 LEU A 662      50.140  45.290  42.580  1.00  0.00           H
ATOM   1177  HB2 LEU A 662      48.550  45.490  41.820  1.00  0.00           H
ATOM   1178  CG  LEU A 662      49.450  43.790  41.160  1.00  0.00           C
ATOM   1179  HG  LEU A 662      48.420  43.430  40.960  1.00  0.00           H
ATOM   1180  CD1 LEU A 662      50.030  44.510  39.940  1.00  0.00           C
ATOM   1181 HD11 LEU A 662      49.390  45.350  39.580  1.00  0.00           H
ATOM   1182 HD12 LEU A 662      50.160  43.830  39.070  1.00  0.00           H
ATOM   1183 HD13 LEU A 662      50.990  45.020  40.190  1.00  0.00           H
ATOM   1184  CD2 LEU A 662      50.300  42.530  41.480  1.00  0.00           C
ATOM   1185 HD21 LEU A 662      49.700  41.920  42.190  1.00  0.00           H
ATOM   1186 HD22 LEU A 662      51.260  42.820  41.930  1.00  0.00           H
ATOM   1187 HD23 LEU A 662      50.640  41.940  40.600  1.00  0.00           H
ATOM   1188  C   LEU A 662      48.640  45.320  44.760  1.00  0.00           C
ATOM   1189  O   LEU A 662      49.640  45.700  45.380  1.00  0.00           O
ATOM   1190  N   THR A 663      47.350  45.810  45.080  1.00  0.00           N
ATOM   1191  HN  THR A 663      46.520  45.480  44.640  1.00  0.00           H
ATOM   1192  CA  THR A 663      47.100  46.800  46.130  1.00  0.00           C
ATOM   1193  HA  THR A 663      47.980  47.370  46.390  1.00  0.00           H
ATOM   1194  CB  THR A 663      46.000  47.820  45.860  1.00  0.00           C
ATOM   1195  HB  THR A 663      45.960  48.460  46.760  1.00  0.00           H
ATOM   1196  OG1 THR A 663      44.670  47.310  45.810  1.00  0.00           O
ATOM   1197  HG1 THR A 663      44.690  46.590  45.180  1.00  0.00           H
ATOM   1198  CG2 THR A 663      46.290  48.570  44.550  1.00  0.00           C
ATOM   1199 HG21 THR A 663      45.380  49.130  44.290  1.00  0.00           H
ATOM   1200 HG22 THR A 663      46.580  47.870  43.730  1.00  0.00           H
ATOM   1201 HG23 THR A 663      47.150  49.260  44.590  1.00  0.00           H
ATOM   1202  C   THR A 663      46.920  45.920  47.320  1.00  0.00           C
ATOM   1203  O   THR A 663      46.420  44.850  47.220  1.00  0.00           O
ATOM   1204  N   ILE A 664      47.490  46.270  48.530  1.00  0.00           N
ATOM   1205  HN  ILE A 664      47.980  47.130  48.570  1.00  0.00           H
ATOM   1206  CA  ILE A 664      47.670  45.420  49.690  1.00  0.00           C
ATOM   1207  HA  ILE A 664      47.280  44.450  49.420  1.00  0.00           H
ATOM   1208  CB  ILE A 664      49.130  45.290  50.200  1.00  0.00           C
ATOM   1209  HB  ILE A 664      49.530  46.330  50.240  1.00  0.00           H
ATOM   1210  CG2 ILE A 664      49.230  44.640  51.550  1.00  0.00           C
ATOM   1211 HG21 ILE A 664      48.650  43.690  51.590  1.00  0.00           H
ATOM   1212 HG22 ILE A 664      48.750  45.290  52.320  1.00  0.00           H
ATOM   1213 HG23 ILE A 664      50.290  44.490  51.850  1.00  0.00           H
ATOM   1214  CG1 ILE A 664      49.990  44.490  49.180  1.00  0.00           C
ATOM   1215 HG11 ILE A 664      51.030  44.440  49.590  1.00  0.00           H
ATOM   1216 HG12 ILE A 664      50.030  45.010  48.200  1.00  0.00           H
ATOM   1217  CD  ILE A 664      49.560  43.000  49.070  1.00  0.00           C
ATOM   1218  HD1 ILE A 664      50.420  42.320  48.850  1.00  0.00           H
ATOM   1219  HD2 ILE A 664      48.840  42.910  48.220  1.00  0.00           H
ATOM   1220  HD3 ILE A 664      48.960  42.590  49.920  1.00  0.00           H
ATOM   1221  C   ILE A 664      46.710  45.980  50.750  1.00  0.00           C
ATOM   1222  O   ILE A 664      46.690  47.200  50.930  1.00  0.00           O
ATOM   1223  N   LEU A 665      45.990  45.120  51.540  1.00  0.00           N
ATOM   1224  HN  LEU A 665      45.920  44.170  51.240  1.00  0.00           H
ATOM   1225  CA  LEU A 665      45.220  45.500  52.650  1.00  0.00           C
ATOM   1226  HA  LEU A 665      44.750  46.450  52.390  1.00  0.00           H
ATOM   1227  CB  LEU A 665      44.180  44.400  52.870  1.00  0.00           C
ATOM   1228  HB1 LEU A 665      44.700  43.420  52.910  1.00  0.00           H
ATOM   1229  HB2 LEU A 665      43.570  44.370  51.940  1.00  0.00           H
ATOM   1230  CG  LEU A 665      43.080  44.520  53.990  1.00  0.00           C
ATOM   1231  HG  LEU A 665      42.270  43.810  53.690  1.00  0.00           H
ATOM   1232  CD1 LEU A 665      43.450  44.000  55.390  1.00  0.00           C
ATOM   1233 HD11 LEU A 665      42.580  44.280  56.030  1.00  0.00           H
ATOM   1234 HD12 LEU A 665      44.400  44.440  55.760  1.00  0.00           H
ATOM   1235 HD13 LEU A 665      43.590  42.910  55.300  1.00  0.00           H
ATOM   1236  CD2 LEU A 665      42.590  45.930  53.950  1.00  0.00           C
ATOM   1237 HD21 LEU A 665      41.860  46.110  54.770  1.00  0.00           H
ATOM   1238 HD22 LEU A 665      42.000  46.230  53.060  1.00  0.00           H
ATOM   1239 HD23 LEU A 665      43.360  46.710  54.120  1.00  0.00           H
ATOM   1240  C   LEU A 665      46.080  45.730  53.960  1.00  0.00           C
ATOM   1241  O   LEU A 665      46.900  44.960  54.310  1.00  0.00           O
ATOM   1242  N   GLY A 666      45.890  46.860  54.660  1.00  0.00           N
ATOM   1243  HN  GLY A 666      45.190  47.520  54.420  1.00  0.00           H
ATOM   1244  CA  GLY A 666      46.560  47.050  55.970  1.00  0.00           C
ATOM   1245  HA1 GLY A 666      47.450  47.580  55.700  1.00  0.00           H
ATOM   1246  HA2 GLY A 666      46.640  46.100  56.490  1.00  0.00           H
ATOM   1247  C   GLY A 666      45.630  47.940  56.760  1.00  0.00           C
ATOM   1248  O   GLY A 666      44.410  47.720  56.720  1.00  0.00           O
ATOM   1249  N   SER A 667      46.280  48.840  57.410  1.00  0.00           N
ATOM   1250  HN  SER A 667      47.250  49.040  57.300  1.00  0.00           H
ATOM   1251  CA  SER A 667      45.760  49.680  58.450  1.00  0.00           C
ATOM   1252  HA  SER A 667      44.690  49.680  58.490  1.00  0.00           H
ATOM   1253  CB  SER A 667      46.230  49.300  59.890  1.00  0.00           C
ATOM   1254  HB1 SER A 667      45.900  48.270  60.100  1.00  0.00           H
ATOM   1255  HB2 SER A 667      45.700  49.980  60.590  1.00  0.00           H
ATOM   1256  OG  SER A 667      47.720  49.340  60.080  1.00  0.00           O
ATOM   1257  HG1 SER A 667      48.030  48.820  59.330  1.00  0.00           H
ATOM   1258  C   SER A 667      46.100  51.180  58.240  1.00  0.00           C
ATOM   1259  O   SER A 667      47.220  51.510  57.750  1.00  0.00           O
ATOM   1260  N   THR A 668      45.210  52.130  58.660  1.00  0.00           N
ATOM   1261  HN  THR A 668      44.260  51.840  58.750  1.00  0.00           H
ATOM   1262  CA  THR A 668      45.410  53.590  58.580  1.00  0.00           C
ATOM   1263  HA  THR A 668      46.460  53.780  58.380  1.00  0.00           H
ATOM   1264  CB  THR A 668      44.760  54.160  57.330  1.00  0.00           C
ATOM   1265  HB  THR A 668      45.050  53.460  56.510  1.00  0.00           H
ATOM   1266  OG1 THR A 668      45.310  55.390  57.060  1.00  0.00           O
ATOM   1267  HG1 THR A 668      44.900  55.600  56.210  1.00  0.00           H
ATOM   1268  CG2 THR A 668      43.280  54.210  57.450  1.00  0.00           C
ATOM   1269 HG21 THR A 668      42.960  54.500  56.430  1.00  0.00           H
ATOM   1270 HG22 THR A 668      43.050  54.950  58.260  1.00  0.00           H
ATOM   1271 HG23 THR A 668      42.830  53.260  57.810  1.00  0.00           H
ATOM   1272  C   THR A 668      45.170  54.320  59.870  1.00  0.00           C
ATOM   1273  O   THR A 668      44.110  54.180  60.480  1.00  0.00           O
ATOM   1274  N   GLY A 669      46.090  55.160  60.260  1.00  0.00           N
ATOM   1275  HN  GLY A 669      46.860  55.300  59.650  1.00  0.00           H
ATOM   1276  CA  GLY A 669      46.100  55.850  61.540  1.00  0.00           C
ATOM   1277  HA1 GLY A 669      47.000  56.440  61.440  1.00  0.00           H
ATOM   1278  HA2 GLY A 669      46.120  55.180  62.390  1.00  0.00           H
ATOM   1279  C   GLY A 669      44.960  56.770  61.810  1.00  0.00           C
ATOM   1280  O   GLY A 669      44.500  56.780  62.940  1.00  0.00           O
ATOM   1281  N   PRO A 670      44.410  57.510  60.800  1.00  0.00           N
ATOM   1282  CD  PRO A 670      45.110  57.960  59.640  1.00  0.00           C
ATOM   1283  HD1 PRO A 670      45.230  57.050  59.030  1.00  0.00           H
ATOM   1284  HD2 PRO A 670      46.040  58.460  59.930  1.00  0.00           H
ATOM   1285  CA  PRO A 670      43.120  58.200  60.880  1.00  0.00           C
ATOM   1286  HA  PRO A 670      43.270  59.090  61.450  1.00  0.00           H
ATOM   1287  CB  PRO A 670      42.810  58.590  59.410  1.00  0.00           C
ATOM   1288  HB1 PRO A 670      42.060  59.390  59.480  1.00  0.00           H
ATOM   1289  HB2 PRO A 670      42.400  57.700  58.870  1.00  0.00           H
ATOM   1290  CG  PRO A 670      44.180  58.970  58.880  1.00  0.00           C
ATOM   1291  HG1 PRO A 670      44.240  58.870  57.790  1.00  0.00           H
ATOM   1292  HG2 PRO A 670      44.530  60.010  59.120  1.00  0.00           H
ATOM   1293  C   PRO A 670      41.960  57.400  61.530  1.00  0.00           C
ATOM   1294  O   PRO A 670      41.270  57.980  62.390  1.00  0.00           O
ATOM   1295  N   VAL A 671      41.780  56.050  61.330  1.00  0.00           N
ATOM   1296  HN  VAL A 671      42.420  55.560  60.740  1.00  0.00           H
ATOM   1297  CA  VAL A 671      40.850  55.130  61.940  1.00  0.00           C
ATOM   1298  HA  VAL A 671      39.870  55.570  61.910  1.00  0.00           H
ATOM   1299  CB  VAL A 671      40.870  53.710  61.370  1.00  0.00           C
ATOM   1300  HB  VAL A 671      41.920  53.360  61.260  1.00  0.00           H
ATOM   1301  CG1 VAL A 671      40.220  52.720  62.380  1.00  0.00           C
ATOM   1302 HG11 VAL A 671      39.220  53.060  62.710  1.00  0.00           H
ATOM   1303 HG12 VAL A 671      40.810  52.480  63.290  1.00  0.00           H
ATOM   1304 HG13 VAL A 671      40.100  51.740  61.870  1.00  0.00           H
ATOM   1305  CG2 VAL A 671      40.270  53.750  59.930  1.00  0.00           C
ATOM   1306 HG21 VAL A 671      39.240  54.150  59.870  1.00  0.00           H
ATOM   1307 HG22 VAL A 671      40.130  52.680  59.670  1.00  0.00           H
ATOM   1308 HG23 VAL A 671      40.910  54.280  59.200  1.00  0.00           H
ATOM   1309  C   VAL A 671      41.160  55.030  63.480  1.00  0.00           C
ATOM   1310  O   VAL A 671      40.240  55.170  64.290  1.00  0.00           O
ATOM   1311  N   LEU A 672      42.390  54.920  63.910  1.00  0.00           N
ATOM   1312  HN  LEU A 672      43.060  54.910  63.170  1.00  0.00           H
ATOM   1313  CA  LEU A 672      42.850  54.950  65.260  1.00  0.00           C
ATOM   1314  HA  LEU A 672      42.140  54.310  65.780  1.00  0.00           H
ATOM   1315  CB  LEU A 672      44.350  54.630  65.370  1.00  0.00           C
ATOM   1316  HB1 LEU A 672      44.840  54.940  64.420  1.00  0.00           H
ATOM   1317  HB2 LEU A 672      44.460  53.520  65.320  1.00  0.00           H
ATOM   1318  CG  LEU A 672      45.190  55.020  66.530  1.00  0.00           C
ATOM   1319  HG  LEU A 672      45.230  56.120  66.670  1.00  0.00           H
ATOM   1320  CD1 LEU A 672      44.730  54.250  67.790  1.00  0.00           C
ATOM   1321 HD11 LEU A 672      44.800  53.160  67.610  1.00  0.00           H
ATOM   1322 HD12 LEU A 672      43.720  54.560  68.120  1.00  0.00           H
ATOM   1323 HD13 LEU A 672      45.590  54.520  68.420  1.00  0.00           H
ATOM   1324  CD2 LEU A 672      46.630  54.550  66.170  1.00  0.00           C
ATOM   1325 HD21 LEU A 672      47.350  54.830  66.970  1.00  0.00           H
ATOM   1326 HD22 LEU A 672      47.040  55.050  65.280  1.00  0.00           H
ATOM   1327 HD23 LEU A 672      46.670  53.450  66.030  1.00  0.00           H
ATOM   1328  C   LEU A 672      42.520  56.160  66.040  1.00  0.00           C
ATOM   1329  O   LEU A 672      41.930  56.080  67.150  1.00  0.00           O
ATOM   1330  N   VAL A 673      42.760  57.270  65.400  1.00  0.00           N
ATOM   1331  HN  VAL A 673      43.230  57.230  64.520  1.00  0.00           H
ATOM   1332  CA  VAL A 673      42.410  58.600  65.970  1.00  0.00           C
ATOM   1333  HA  VAL A 673      42.620  58.670  67.040  1.00  0.00           H
ATOM   1334  CB  VAL A 673      43.140  59.570  65.090  1.00  0.00           C
ATOM   1335  HB  VAL A 673      42.770  59.330  64.060  1.00  0.00           H
ATOM   1336  CG1 VAL A 673      42.830  61.040  65.610  1.00  0.00           C
ATOM   1337 HG11 VAL A 673      43.210  61.040  66.670  1.00  0.00           H
ATOM   1338 HG12 VAL A 673      41.760  61.330  65.670  1.00  0.00           H
ATOM   1339 HG13 VAL A 673      43.270  61.870  65.020  1.00  0.00           H
ATOM   1340  CG2 VAL A 673      44.620  59.250  65.150  1.00  0.00           C
ATOM   1341 HG21 VAL A 673      45.060  60.020  64.480  1.00  0.00           H
ATOM   1342 HG22 VAL A 673      44.950  58.270  64.720  1.00  0.00           H
ATOM   1343 HG23 VAL A 673      45.080  59.360  66.150  1.00  0.00           H
ATOM   1344  C   VAL A 673      40.880  58.680  66.000  1.00  0.00           C
ATOM   1345  O   VAL A 673      40.250  58.930  67.030  1.00  0.00           O
ATOM   1346  N   PHE A 674      40.210  58.310  64.870  1.00  0.00           N
ATOM   1347  HN  PHE A 674      40.740  57.930  64.120  1.00  0.00           H
ATOM   1348  CA  PHE A 674      38.790  58.320  64.850  1.00  0.00           C
ATOM   1349  HA  PHE A 674      38.510  59.350  65.020  1.00  0.00           H
ATOM   1350  CB  PHE A 674      38.300  57.830  63.480  1.00  0.00           C
ATOM   1351  HB1 PHE A 674      38.880  56.920  63.170  1.00  0.00           H
ATOM   1352  HB2 PHE A 674      38.610  58.570  62.710  1.00  0.00           H
ATOM   1353  CG  PHE A 674      36.800  57.620  63.360  1.00  0.00           C
ATOM   1354  CD1 PHE A 674      36.010  58.730  63.070  1.00  0.00           C
ATOM   1355  HD1 PHE A 674      36.430  59.700  62.850  1.00  0.00           H
ATOM   1356  CE1 PHE A 674      34.640  58.590  63.020  1.00  0.00           C
ATOM   1357  HE1 PHE A 674      33.990  59.450  62.890  1.00  0.00           H
ATOM   1358  CZ  PHE A 674      33.970  57.290  63.180  1.00  0.00           C
ATOM   1359  HZ  PHE A 674      32.890  57.260  63.100  1.00  0.00           H
ATOM   1360  CD2 PHE A 674      36.200  56.410  63.590  1.00  0.00           C
ATOM   1361  HD2 PHE A 674      36.870  55.670  64.000  1.00  0.00           H
ATOM   1362  CE2 PHE A 674      34.830  56.230  63.500  1.00  0.00           C
ATOM   1363  HE2 PHE A 674      34.420  55.270  63.740  1.00  0.00           H
ATOM   1364  C   PHE A 674      38.080  57.500  66.020  1.00  0.00           C
ATOM   1365  O   PHE A 674      37.120  57.940  66.670  1.00  0.00           O
ATOM   1366  N   GLU A 675      38.650  56.290  66.270  1.00  0.00           N
ATOM   1367  HN  GLU A 675      39.400  56.090  65.660  1.00  0.00           H
ATOM   1368  CA  GLU A 675      38.200  55.460  67.420  1.00  0.00           C
ATOM   1369  HA  GLU A 675      37.120  55.370  67.490  1.00  0.00           H
ATOM   1370  CB  GLU A 675      38.830  54.020  67.390  1.00  0.00           C
ATOM   1371  HB1 GLU A 675      38.670  53.510  68.370  1.00  0.00           H
ATOM   1372  HB2 GLU A 675      39.910  54.150  67.190  1.00  0.00           H
ATOM   1373  CG  GLU A 675      38.160  53.300  66.250  1.00  0.00           C
ATOM   1374  HG1 GLU A 675      38.840  52.900  65.460  1.00  0.00           H
ATOM   1375  HG2 GLU A 675      37.470  53.850  65.580  1.00  0.00           H
ATOM   1376  CD  GLU A 675      37.260  52.170  66.780  1.00  0.00           C
ATOM   1377  OE1 GLU A 675      36.240  52.280  67.470  1.00  0.00           O
ATOM   1378  OE2 GLU A 675      37.700  50.990  66.580  1.00  0.00           O
ATOM   1379  C   GLU A 675      38.560  56.010  68.820  1.00  0.00           C
ATOM   1380  O   GLU A 675      37.740  55.940  69.760  1.00  0.00           O
ATOM   1381  N   LYS A 676      39.690  56.670  69.040  1.00  0.00           N
ATOM   1382  HN  LYS A 676      40.270  56.820  68.250  1.00  0.00           H
ATOM   1383  CA  LYS A 676      39.990  57.340  70.250  1.00  0.00           C
ATOM   1384  HA  LYS A 676      40.020  56.590  71.020  1.00  0.00           H
ATOM   1385  CB  LYS A 676      41.460  57.850  70.160  1.00  0.00           C
ATOM   1386  HB1 LYS A 676      41.540  58.700  69.440  1.00  0.00           H
ATOM   1387  HB2 LYS A 676      42.050  57.010  69.740  1.00  0.00           H
ATOM   1388  CG  LYS A 676      42.040  58.330  71.490  1.00  0.00           C
ATOM   1389  HG1 LYS A 676      42.140  57.490  72.230  1.00  0.00           H
ATOM   1390  HG2 LYS A 676      41.330  59.040  71.960  1.00  0.00           H
ATOM   1391  CD  LYS A 676      43.420  59.050  71.460  1.00  0.00           C
ATOM   1392  HD1 LYS A 676      43.640  59.540  72.430  1.00  0.00           H
ATOM   1393  HD2 LYS A 676      43.370  59.880  70.740  1.00  0.00           H
ATOM   1394  CE  LYS A 676      44.700  58.280  70.920  1.00  0.00           C
ATOM   1395  HE1 LYS A 676      44.440  57.860  69.920  1.00  0.00           H
ATOM   1396  HE2 LYS A 676      44.910  57.410  71.580  1.00  0.00           H
ATOM   1397  NZ  LYS A 676      45.750  59.260  70.860  1.00  0.00           N
ATOM   1398  HZ1 LYS A 676      45.560  60.030  70.200  1.00  0.00           H
ATOM   1399  HZ2 LYS A 676      46.590  58.740  70.520  1.00  0.00           H
ATOM   1400  HZ3 LYS A 676      45.940  59.650  71.800  1.00  0.00           H
ATOM   1401  C   LYS A 676      38.990  58.470  70.580  1.00  0.00           C
ATOM   1402  O   LYS A 676      38.360  58.430  71.650  1.00  0.00           O
ATOM   1403  N   ILE A 677      38.800  59.370  69.580  1.00  0.00           N
ATOM   1404  HN  ILE A 677      39.270  59.240  68.710  1.00  0.00           H
ATOM   1405  CA  ILE A 677      38.040  60.610  69.700  1.00  0.00           C
ATOM   1406  HA  ILE A 677      38.220  61.000  70.690  1.00  0.00           H
ATOM   1407  CB  ILE A 677      38.440  61.690  68.730  1.00  0.00           C
ATOM   1408  HB  ILE A 677      38.190  61.260  67.730  1.00  0.00           H
ATOM   1409  CG2 ILE A 677      37.690  63.020  69.080  1.00  0.00           C
ATOM   1410 HG21 ILE A 677      38.050  63.830  68.400  1.00  0.00           H
ATOM   1411 HG22 ILE A 677      37.840  63.300  70.140  1.00  0.00           H
ATOM   1412 HG23 ILE A 677      36.580  62.960  69.040  1.00  0.00           H
ATOM   1413  CG1 ILE A 677      40.040  62.030  68.800  1.00  0.00           C
ATOM   1414 HG11 ILE A 677      40.030  62.980  68.220  1.00  0.00           H
ATOM   1415 HG12 ILE A 677      40.520  61.180  68.260  1.00  0.00           H
ATOM   1416  CD  ILE A 677      40.560  62.120  70.220  1.00  0.00           C
ATOM   1417  HD1 ILE A 677      40.460  61.150  70.780  1.00  0.00           H
ATOM   1418  HD2 ILE A 677      39.960  62.950  70.650  1.00  0.00           H
ATOM   1419  HD3 ILE A 677      41.620  62.440  70.300  1.00  0.00           H
ATOM   1420  C   ILE A 677      36.560  60.300  69.650  1.00  0.00           C
ATOM   1421  O   ILE A 677      35.730  60.950  70.320  1.00  0.00           O
ATOM   1422  N   LEU A 678      36.140  59.260  68.900  1.00  0.00           N
ATOM   1423  HN  LEU A 678      36.820  58.800  68.340  1.00  0.00           H
ATOM   1424  CA  LEU A 678      34.800  58.660  68.980  1.00  0.00           C
ATOM   1425  HA  LEU A 678      34.110  59.440  68.700  1.00  0.00           H
ATOM   1426  CB  LEU A 678      34.680  57.480  68.010  1.00  0.00           C
ATOM   1427  HB1 LEU A 678      35.600  56.890  68.210  1.00  0.00           H
ATOM   1428  HB2 LEU A 678      34.610  57.990  67.030  1.00  0.00           H
ATOM   1429  CG  LEU A 678      33.380  56.660  68.090  1.00  0.00           C
ATOM   1430  HG  LEU A 678      33.240  56.270  69.120  1.00  0.00           H
ATOM   1431  CD1 LEU A 678      32.190  57.560  68.030  1.00  0.00           C
ATOM   1432 HD11 LEU A 678      32.370  58.420  68.700  1.00  0.00           H
ATOM   1433 HD12 LEU A 678      31.260  57.000  68.300  1.00  0.00           H
ATOM   1434 HD13 LEU A 678      32.110  57.990  67.000  1.00  0.00           H
ATOM   1435  CD2 LEU A 678      33.440  55.470  67.150  1.00  0.00           C
ATOM   1436 HD21 LEU A 678      32.620  54.830  67.560  1.00  0.00           H
ATOM   1437 HD22 LEU A 678      34.340  54.900  67.470  1.00  0.00           H
ATOM   1438 HD23 LEU A 678      33.340  55.670  66.070  1.00  0.00           H
ATOM   1439  C   LEU A 678      34.510  58.250  70.430  1.00  0.00           C
ATOM   1440  O   LEU A 678      33.390  58.450  70.950  1.00  0.00           O
ATOM   1441  N   TYR A 679      35.490  57.640  71.140  1.00  0.00           N
ATOM   1442  HN  TYR A 679      36.350  57.580  70.630  1.00  0.00           H
ATOM   1443  CA  TYR A 679      35.250  57.110  72.450  1.00  0.00           C
ATOM   1444  HA  TYR A 679      34.290  56.630  72.400  1.00  0.00           H
ATOM   1445  CB  TYR A 679      36.380  56.080  72.850  1.00  0.00           C
ATOM   1446  HB1 TYR A 679      37.340  56.300  72.330  1.00  0.00           H
ATOM   1447  HB2 TYR A 679      36.090  55.030  72.600  1.00  0.00           H
ATOM   1448  CG  TYR A 679      36.640  55.850  74.320  1.00  0.00           C
ATOM   1449  CD1 TYR A 679      37.970  55.730  74.680  1.00  0.00           C
ATOM   1450  HD1 TYR A 679      38.760  55.870  73.950  1.00  0.00           H
ATOM   1451  CE1 TYR A 679      38.280  55.470  76.050  1.00  0.00           C
ATOM   1452  HE1 TYR A 679      39.330  55.540  76.290  1.00  0.00           H
ATOM   1453  CZ  TYR A 679      37.240  55.160  77.010  1.00  0.00           C
ATOM   1454  OH  TYR A 679      37.580  54.940  78.360  1.00  0.00           O
ATOM   1455  HH  TYR A 679      38.550  54.970  78.400  1.00  0.00           H
ATOM   1456  CD2 TYR A 679      35.590  55.630  75.200  1.00  0.00           C
ATOM   1457  HD2 TYR A 679      34.540  55.660  74.940  1.00  0.00           H
ATOM   1458  CE2 TYR A 679      35.910  55.320  76.520  1.00  0.00           C
ATOM   1459  HE2 TYR A 679      35.150  55.020  77.230  1.00  0.00           H
ATOM   1460  C   TYR A 679      35.110  58.280  73.410  1.00  0.00           C
ATOM   1461  O   TYR A 679      34.220  58.210  74.240  1.00  0.00           O
ATOM   1462  N   LYS A 680      35.970  59.310  73.350  1.00  0.00           N
ATOM   1463  HN  LYS A 680      36.810  59.200  72.820  1.00  0.00           H
ATOM   1464  CA  LYS A 680      35.880  60.630  74.010  1.00  0.00           C
ATOM   1465  HA  LYS A 680      36.210  60.390  75.020  1.00  0.00           H
ATOM   1466  CB  LYS A 680      37.050  61.520  73.470  1.00  0.00           C
ATOM   1467  HB1 LYS A 680      36.960  62.490  74.020  1.00  0.00           H
ATOM   1468  HB2 LYS A 680      36.910  61.640  72.380  1.00  0.00           H
ATOM   1469  CG  LYS A 680      38.470  61.030  73.820  1.00  0.00           C
ATOM   1470  HG1 LYS A 680      39.220  61.670  73.330  1.00  0.00           H
ATOM   1471  HG2 LYS A 680      38.610  60.040  73.340  1.00  0.00           H
ATOM   1472  CD  LYS A 680      38.860  60.890  75.320  1.00  0.00           C
ATOM   1473  HD1 LYS A 680      38.350  59.960  75.650  1.00  0.00           H
ATOM   1474  HD2 LYS A 680      38.420  61.810  75.770  1.00  0.00           H
ATOM   1475  CE  LYS A 680      40.360  60.720  75.350  1.00  0.00           C
ATOM   1476  HE1 LYS A 680      40.900  61.590  74.920  1.00  0.00           H
ATOM   1477  HE2 LYS A 680      40.690  59.820  74.790  1.00  0.00           H
ATOM   1478  NZ  LYS A 680      40.780  60.460  76.760  1.00  0.00           N
ATOM   1479  HZ1 LYS A 680      40.140  61.000  77.360  1.00  0.00           H
ATOM   1480  HZ2 LYS A 680      41.700  60.890  77.040  1.00  0.00           H
ATOM   1481  HZ3 LYS A 680      40.860  59.470  77.040  1.00  0.00           H
ATOM   1482  C   LYS A 680      34.500  61.310  73.890  1.00  0.00           C
ATOM   1483  O   LYS A 680      33.930  61.760  74.850  1.00  0.00           O
ATOM   1484  N   PHE A 681      34.090  61.280  72.600  1.00  0.00           N
ATOM   1485  HN  PHE A 681      34.740  60.910  71.940  1.00  0.00           H
ATOM   1486  CA  PHE A 681      32.810  61.800  72.230  1.00  0.00           C
ATOM   1487  HA  PHE A 681      32.740  62.780  72.690  1.00  0.00           H
ATOM   1488  CB  PHE A 681      32.800  61.950  70.660  1.00  0.00           C
ATOM   1489  HB1 PHE A 681      33.100  61.030  70.120  1.00  0.00           H
ATOM   1490  HB2 PHE A 681      33.500  62.730  70.300  1.00  0.00           H
ATOM   1491  CG  PHE A 681      31.420  62.240  70.080  1.00  0.00           C
ATOM   1492  CD1 PHE A 681      30.630  63.380  70.500  1.00  0.00           C
ATOM   1493  HD1 PHE A 681      31.000  64.120  71.170  1.00  0.00           H
ATOM   1494  CE1 PHE A 681      29.380  63.450  69.950  1.00  0.00           C
ATOM   1495  HE1 PHE A 681      28.820  64.270  70.370  1.00  0.00           H
ATOM   1496  CZ  PHE A 681      28.840  62.480  69.140  1.00  0.00           C
ATOM   1497  HZ  PHE A 681      27.830  62.590  68.760  1.00  0.00           H
ATOM   1498  CD2 PHE A 681      30.940  61.220  69.270  1.00  0.00           C
ATOM   1499  HD2 PHE A 681      31.490  60.320  69.040  1.00  0.00           H
ATOM   1500  CE2 PHE A 681      29.600  61.340  68.800  1.00  0.00           C
ATOM   1501  HE2 PHE A 681      29.110  60.590  68.200  1.00  0.00           H
ATOM   1502  C   PHE A 681      31.620  60.980  72.820  1.00  0.00           C
ATOM   1503  O   PHE A 681      30.660  61.500  73.410  1.00  0.00           O
ATOM   1504  N   CYS A 682      31.630  59.610  72.660  1.00  0.00           N
ATOM   1505  HN  CYS A 682      32.480  59.280  72.240  1.00  0.00           H
ATOM   1506  CA  CYS A 682      30.630  58.690  73.180  1.00  0.00           C
ATOM   1507  HA  CYS A 682      29.690  59.000  72.730  1.00  0.00           H
ATOM   1508  CB  CYS A 682      30.880  57.140  72.900  1.00  0.00           C
ATOM   1509  HB1 CYS A 682      29.960  56.640  73.280  1.00  0.00           H
ATOM   1510  HB2 CYS A 682      31.730  56.780  73.520  1.00  0.00           H
ATOM   1511  SG  CYS A 682      30.950  56.650  71.140  1.00  0.00           S
ATOM   1512  HG1 CYS A 682      32.090  57.260  70.870  1.00  0.00           H
ATOM   1513  C   CYS A 682      30.520  58.850  74.750  1.00  0.00           C
ATOM   1514  O   CYS A 682      29.470  58.920  75.420  1.00  0.00           O
ATOM   1515  N   ARG A 683      31.780  58.930  75.310  1.00  0.00           N
ATOM   1516  HN  ARG A 683      32.640  58.820  74.810  1.00  0.00           H
ATOM   1517  CA  ARG A 683      31.930  58.980  76.750  1.00  0.00           C
ATOM   1518  HA  ARG A 683      31.270  58.270  77.200  1.00  0.00           H
ATOM   1519  CB  ARG A 683      33.440  58.680  77.130  1.00  0.00           C
ATOM   1520  HB1 ARG A 683      34.060  59.460  76.670  1.00  0.00           H
ATOM   1521  HB2 ARG A 683      33.620  57.690  76.640  1.00  0.00           H
ATOM   1522  CG  ARG A 683      33.720  58.550  78.630  1.00  0.00           C
ATOM   1523  HG1 ARG A 683      33.530  57.480  78.880  1.00  0.00           H
ATOM   1524  HG2 ARG A 683      33.120  59.220  79.290  1.00  0.00           H
ATOM   1525  CD  ARG A 683      35.200  58.690  78.970  1.00  0.00           C
ATOM   1526  HD1 ARG A 683      35.900  57.910  78.610  1.00  0.00           H
ATOM   1527  HD2 ARG A 683      35.280  58.630  80.080  1.00  0.00           H
ATOM   1528  NE  ARG A 683      35.530  60.150  78.590  1.00  0.00           N
ATOM   1529  HE  ARG A 683      34.750  60.730  78.350  1.00  0.00           H
ATOM   1530  CZ  ARG A 683      36.690  60.730  78.650  1.00  0.00           C
ATOM   1531  NH1 ARG A 683      37.810  60.080  78.840  1.00  0.00           N
ATOM   1532 HH11 ARG A 683      37.760  59.100  79.010  1.00  0.00           H
ATOM   1533 HH12 ARG A 683      38.600  60.690  78.780  1.00  0.00           H
ATOM   1534  NH2 ARG A 683      36.760  61.990  78.280  1.00  0.00           N
ATOM   1535 HH21 ARG A 683      35.980  62.580  78.090  1.00  0.00           H
ATOM   1536 HH22 ARG A 683      37.720  62.270  78.170  1.00  0.00           H
ATOM   1537  C   ARG A 683      31.430  60.280  77.410  1.00  0.00           C
ATOM   1538  O   ARG A 683      30.790  60.260  78.440  1.00  0.00           O
ATOM   1539  N   ASP A 684      31.820  61.420  76.870  1.00  0.00           N
ATOM   1540  HN  ASP A 684      32.440  61.320  76.100  1.00  0.00           H
ATOM   1541  CA  ASP A 684      31.410  62.720  77.350  1.00  0.00           C
ATOM   1542  HA  ASP A 684      31.320  62.690  78.430  1.00  0.00           H
ATOM   1543  CB  ASP A 684      32.460  63.770  76.990  1.00  0.00           C
ATOM   1544  HB1 ASP A 684      32.130  64.790  77.270  1.00  0.00           H
ATOM   1545  HB2 ASP A 684      32.560  63.790  75.880  1.00  0.00           H
ATOM   1546  CG  ASP A 684      33.780  63.390  77.510  1.00  0.00           C
ATOM   1547  OD1 ASP A 684      34.760  64.060  77.010  1.00  0.00           O
ATOM   1548  OD2 ASP A 684      33.920  62.570  78.400  1.00  0.00           O
ATOM   1549  C   ASP A 684      30.030  63.210  76.980  1.00  0.00           C
ATOM   1550  O   ASP A 684      29.670  64.220  77.540  1.00  0.00           O
ATOM   1551  N   TYR A 685      29.350  62.570  75.970  1.00  0.00           N
ATOM   1552  HN  TYR A 685      29.740  61.840  75.420  1.00  0.00           H
ATOM   1553  CA  TYR A 685      28.080  63.010  75.520  1.00  0.00           C
ATOM   1554  HA  TYR A 685      27.850  63.930  76.040  1.00  0.00           H
ATOM   1555  CB  TYR A 685      28.060  63.120  73.970  1.00  0.00           C
ATOM   1556  HB1 TYR A 685      28.160  62.170  73.390  1.00  0.00           H
ATOM   1557  HB2 TYR A 685      28.870  63.800  73.650  1.00  0.00           H
ATOM   1558  CG  TYR A 685      26.770  63.780  73.410  1.00  0.00           C
ATOM   1559  CD1 TYR A 685      25.990  64.640  74.190  1.00  0.00           C
ATOM   1560  HD1 TYR A 685      26.340  64.900  75.170  1.00  0.00           H
ATOM   1561  CE1 TYR A 685      25.020  65.460  73.600  1.00  0.00           C
ATOM   1562  HE1 TYR A 685      24.460  66.140  74.230  1.00  0.00           H
ATOM   1563  CZ  TYR A 685      24.590  65.220  72.270  1.00  0.00           C
ATOM   1564  OH  TYR A 685      23.560  65.960  71.720  1.00  0.00           O
ATOM   1565  HH  TYR A 685      23.290  66.600  72.380  1.00  0.00           H
ATOM   1566  CD2 TYR A 685      26.430  63.600  72.080  1.00  0.00           C
ATOM   1567  HD2 TYR A 685      27.110  62.950  71.530  1.00  0.00           H
ATOM   1568  CE2 TYR A 685      25.300  64.270  71.520  1.00  0.00           C
ATOM   1569  HE2 TYR A 685      24.840  63.980  70.580  1.00  0.00           H
ATOM   1570  C   TYR A 685      27.040  62.000  76.010  1.00  0.00           C
ATOM   1571  O   TYR A 685      25.840  62.020  75.730  1.00  0.00           O
ATOM   1572  N   GLN A 686      27.570  61.080  76.910  1.00  0.00           N
ATOM   1573  HN  GLN A 686      28.520  61.180  77.190  1.00  0.00           H
ATOM   1574  CA  GLN A 686      26.820  60.050  77.680  1.00  0.00           C
ATOM   1575  HA  GLN A 686      27.660  59.610  78.200  1.00  0.00           H
ATOM   1576  CB  GLN A 686      25.720  60.570  78.680  1.00  0.00           C
ATOM   1577  HB1 GLN A 686      25.320  59.730  79.280  1.00  0.00           H
ATOM   1578  HB2 GLN A 686      24.870  61.050  78.150  1.00  0.00           H
ATOM   1579  CG  GLN A 686      26.270  61.600  79.660  1.00  0.00           C
ATOM   1580  HG1 GLN A 686      25.610  61.810  80.520  1.00  0.00           H
ATOM   1581  HG2 GLN A 686      26.510  62.490  79.010  1.00  0.00           H
ATOM   1582  CD  GLN A 686      27.640  61.130  80.240  1.00  0.00           C
ATOM   1583  OE1 GLN A 686      28.620  61.780  80.320  1.00  0.00           O
ATOM   1584  NE2 GLN A 686      27.670  59.940  80.850  1.00  0.00           N
ATOM   1585 HE21 GLN A 686      28.500  59.530  81.220  1.00  0.00           H
ATOM   1586 HE22 GLN A 686      26.850  59.480  81.170  1.00  0.00           H
ATOM   1587  C   GLN A 686      26.270  58.830  76.860  1.00  0.00           C
ATOM   1588  O   GLN A 686      25.460  58.000  77.340  1.00  0.00           O
ATOM   1589  N   LEU A 687      26.610  58.770  75.530  1.00  0.00           N
ATOM   1590  HN  LEU A 687      27.390  59.340  75.310  1.00  0.00           H
ATOM   1591  CA  LEU A 687      26.190  57.780  74.640  1.00  0.00           C
ATOM   1592  HA  LEU A 687      25.110  57.880  74.610  1.00  0.00           H
ATOM   1593  CB  LEU A 687      26.800  58.060  73.250  1.00  0.00           C
ATOM   1594  HB1 LEU A 687      26.470  57.190  72.650  1.00  0.00           H
ATOM   1595  HB2 LEU A 687      27.900  57.980  73.360  1.00  0.00           H
ATOM   1596  CG  LEU A 687      26.510  59.430  72.640  1.00  0.00           C
ATOM   1597  HG  LEU A 687      26.700  60.200  73.420  1.00  0.00           H
ATOM   1598  CD1 LEU A 687      27.320  59.800  71.330  1.00  0.00           C
ATOM   1599 HD11 LEU A 687      27.080  60.840  71.020  1.00  0.00           H
ATOM   1600 HD12 LEU A 687      27.030  59.240  70.420  1.00  0.00           H
ATOM   1601 HD13 LEU A 687      28.430  59.810  71.480  1.00  0.00           H
ATOM   1602  CD2 LEU A 687      25.060  59.270  72.310  1.00  0.00           C
ATOM   1603 HD21 LEU A 687      24.830  58.330  71.760  1.00  0.00           H
ATOM   1604 HD22 LEU A 687      24.750  60.090  71.630  1.00  0.00           H
ATOM   1605 HD23 LEU A 687      24.480  59.250  73.260  1.00  0.00           H
ATOM   1606  C   LEU A 687      26.610  56.310  75.010  1.00  0.00           C
ATOM   1607  O   LEU A 687      27.770  56.140  75.440  1.00  0.00           O
ATOM   1608  N   SER A 688      25.720  55.280  74.780  1.00  0.00           N
ATOM   1609  HN  SER A 688      24.800  55.570  74.520  1.00  0.00           H
ATOM   1610  CA  SER A 688      26.120  53.850  74.960  1.00  0.00           C
ATOM   1611  HA  SER A 688      26.530  53.750  75.960  1.00  0.00           H
ATOM   1612  CB  SER A 688      24.970  52.870  74.930  1.00  0.00           C
ATOM   1613  HB1 SER A 688      25.360  51.890  75.270  1.00  0.00           H
ATOM   1614  HB2 SER A 688      24.390  52.910  73.980  1.00  0.00           H
ATOM   1615  OG  SER A 688      24.030  53.260  75.940  1.00  0.00           O
ATOM   1616  HG1 SER A 688      24.540  53.370  76.750  1.00  0.00           H
ATOM   1617  C   SER A 688      27.130  53.510  73.890  1.00  0.00           C
ATOM   1618  O   SER A 688      26.890  53.220  72.700  1.00  0.00           O
ATOM   1619  N   TYR A 689      28.430  53.510  74.330  1.00  0.00           N
ATOM   1620  HN  TYR A 689      28.530  53.740  75.300  1.00  0.00           H
ATOM   1621  CA  TYR A 689      29.640  53.440  73.540  1.00  0.00           C
ATOM   1622  HA  TYR A 689      29.620  54.150  72.720  1.00  0.00           H
ATOM   1623  CB  TYR A 689      30.920  53.510  74.510  1.00  0.00           C
ATOM   1624  HB1 TYR A 689      30.720  52.870  75.390  1.00  0.00           H
ATOM   1625  HB2 TYR A 689      30.980  54.570  74.820  1.00  0.00           H
ATOM   1626  CG  TYR A 689      32.160  53.090  73.900  1.00  0.00           C
ATOM   1627  CD1 TYR A 689      32.640  53.760  72.790  1.00  0.00           C
ATOM   1628  HD1 TYR A 689      32.050  54.600  72.440  1.00  0.00           H
ATOM   1629  CE1 TYR A 689      33.780  53.340  72.090  1.00  0.00           C
ATOM   1630  HE1 TYR A 689      34.140  53.880  71.230  1.00  0.00           H
ATOM   1631  CZ  TYR A 689      34.470  52.240  72.560  1.00  0.00           C
ATOM   1632  OH  TYR A 689      35.670  51.840  71.960  1.00  0.00           O
ATOM   1633  HH  TYR A 689      35.740  52.360  71.170  1.00  0.00           H
ATOM   1634  CD2 TYR A 689      32.860  52.030  74.410  1.00  0.00           C
ATOM   1635  HD2 TYR A 689      32.520  51.460  75.260  1.00  0.00           H
ATOM   1636  CE2 TYR A 689      34.060  51.620  73.790  1.00  0.00           C
ATOM   1637  HE2 TYR A 689      34.730  50.870  74.190  1.00  0.00           H
ATOM   1638  C   TYR A 689      29.700  52.210  72.600  1.00  0.00           C
ATOM   1639  O   TYR A 689      29.860  52.320  71.370  1.00  0.00           O
ATOM   1640  N   LEU A 690      29.690  51.020  73.200  1.00  0.00           N
ATOM   1641  HN  LEU A 690      29.480  50.870  74.160  1.00  0.00           H
ATOM   1642  CA  LEU A 690      30.000  49.810  72.410  1.00  0.00           C
ATOM   1643  HA  LEU A 690      30.950  49.870  71.880  1.00  0.00           H
ATOM   1644  CB  LEU A 690      30.120  48.600  73.370  1.00  0.00           C
ATOM   1645  HB1 LEU A 690      30.030  47.650  72.800  1.00  0.00           H
ATOM   1646  HB2 LEU A 690      29.270  48.530  74.080  1.00  0.00           H
ATOM   1647  CG  LEU A 690      31.380  48.400  74.200  1.00  0.00           C
ATOM   1648  HG  LEU A 690      31.450  49.300  74.830  1.00  0.00           H
ATOM   1649  CD1 LEU A 690      31.160  47.200  75.110  1.00  0.00           C
ATOM   1650 HD11 LEU A 690      30.260  47.300  75.750  1.00  0.00           H
ATOM   1651 HD12 LEU A 690      32.050  47.160  75.780  1.00  0.00           H
ATOM   1652 HD13 LEU A 690      30.900  46.350  74.450  1.00  0.00           H
ATOM   1653  CD2 LEU A 690      32.660  48.320  73.330  1.00  0.00           C
ATOM   1654 HD21 LEU A 690      32.600  47.350  72.800  1.00  0.00           H
ATOM   1655 HD22 LEU A 690      33.500  48.310  74.050  1.00  0.00           H
ATOM   1656 HD23 LEU A 690      32.780  49.150  72.590  1.00  0.00           H
ATOM   1657  C   LEU A 690      28.950  49.540  71.350  1.00  0.00           C
ATOM   1658  O   LEU A 690      29.230  49.340  70.160  1.00  0.00           O
ATOM   1659  N   SER A 691      27.690  49.660  71.720  1.00  0.00           N
ATOM   1660  HN  SER A 691      27.470  49.870  72.670  1.00  0.00           H
ATOM   1661  CA  SER A 691      26.520  49.780  70.740  1.00  0.00           C
ATOM   1662  HA  SER A 691      26.520  48.880  70.130  1.00  0.00           H
ATOM   1663  CB  SER A 691      25.310  50.110  71.580  1.00  0.00           C
ATOM   1664  HB1 SER A 691      25.400  51.110  72.070  1.00  0.00           H
ATOM   1665  HB2 SER A 691      25.090  49.420  72.430  1.00  0.00           H
ATOM   1666  OG  SER A 691      24.010  50.030  70.870  1.00  0.00           O
ATOM   1667  HG1 SER A 691      24.030  50.810  70.320  1.00  0.00           H
ATOM   1668  C   SER A 691      26.620  50.800  69.650  1.00  0.00           C
ATOM   1669  O   SER A 691      26.290  50.570  68.470  1.00  0.00           O
ATOM   1670  N   LEU A 692      27.100  52.030  70.070  1.00  0.00           N
ATOM   1671  HN  LEU A 692      27.360  52.160  71.010  1.00  0.00           H
ATOM   1672  CA  LEU A 692      27.190  53.070  69.060  1.00  0.00           C
ATOM   1673  HA  LEU A 692      26.240  53.160  68.550  1.00  0.00           H
ATOM   1674  CB  LEU A 692      27.470  54.520  69.690  1.00  0.00           C
ATOM   1675  HB1 LEU A 692      28.530  54.490  70.030  1.00  0.00           H
ATOM   1676  HB2 LEU A 692      26.870  54.580  70.620  1.00  0.00           H
ATOM   1677  CG  LEU A 692      27.150  55.710  68.820  1.00  0.00           C
ATOM   1678  HG  LEU A 692      27.310  55.460  67.750  1.00  0.00           H
ATOM   1679  CD1 LEU A 692      25.650  55.990  69.100  1.00  0.00           C
ATOM   1680 HD11 LEU A 692      25.380  56.200  70.160  1.00  0.00           H
ATOM   1681 HD12 LEU A 692      25.040  55.130  68.760  1.00  0.00           H
ATOM   1682 HD13 LEU A 692      25.250  56.900  68.610  1.00  0.00           H
ATOM   1683  CD2 LEU A 692      27.880  56.870  69.310  1.00  0.00           C
ATOM   1684 HD21 LEU A 692      28.950  56.690  69.100  1.00  0.00           H
ATOM   1685 HD22 LEU A 692      27.630  57.070  70.370  1.00  0.00           H
ATOM   1686 HD23 LEU A 692      27.480  57.810  68.870  1.00  0.00           H
ATOM   1687  C   LEU A 692      28.330  52.890  68.070  1.00  0.00           C
ATOM   1688  O   LEU A 692      28.100  53.080  66.900  1.00  0.00           O
ATOM   1689  N   ARG A 693      29.500  52.410  68.490  1.00  0.00           N
ATOM   1690  HN  ARG A 693      29.430  52.060  69.420  1.00  0.00           H
ATOM   1691  CA  ARG A 693      30.620  52.150  67.720  1.00  0.00           C
ATOM   1692  HA  ARG A 693      30.840  53.090  67.230  1.00  0.00           H
ATOM   1693  CB  ARG A 693      31.850  51.860  68.650  1.00  0.00           C
ATOM   1694  HB1 ARG A 693      31.490  51.110  69.390  1.00  0.00           H
ATOM   1695  HB2 ARG A 693      32.080  52.770  69.250  1.00  0.00           H
ATOM   1696  CG  ARG A 693      33.200  51.340  68.080  1.00  0.00           C
ATOM   1697  HG1 ARG A 693      33.820  50.950  68.920  1.00  0.00           H
ATOM   1698  HG2 ARG A 693      33.790  52.190  67.670  1.00  0.00           H
ATOM   1699  CD  ARG A 693      33.300  50.270  67.030  1.00  0.00           C
ATOM   1700  HD1 ARG A 693      32.920  50.540  66.020  1.00  0.00           H
ATOM   1701  HD2 ARG A 693      32.710  49.370  67.350  1.00  0.00           H
ATOM   1702  NE  ARG A 693      34.700  49.890  66.800  1.00  0.00           N
ATOM   1703  HE  ARG A 693      35.370  50.630  66.930  1.00  0.00           H
ATOM   1704  CZ  ARG A 693      35.090  48.770  66.180  1.00  0.00           C
ATOM   1705  NH1 ARG A 693      36.360  48.650  66.050  1.00  0.00           N
ATOM   1706 HH11 ARG A 693      36.990  49.400  66.270  1.00  0.00           H
ATOM   1707 HH12 ARG A 693      36.630  47.940  65.400  1.00  0.00           H
ATOM   1708  NH2 ARG A 693      34.260  47.820  65.730  1.00  0.00           N
ATOM   1709 HH21 ARG A 693      33.320  48.080  65.930  1.00  0.00           H
ATOM   1710 HH22 ARG A 693      34.610  46.880  65.590  1.00  0.00           H
ATOM   1711  C   ARG A 693      30.290  51.010  66.730  1.00  0.00           C
ATOM   1712  O   ARG A 693      30.570  51.080  65.530  1.00  0.00           O
ATOM   1713  N   THR A 694      29.570  50.030  67.200  1.00  0.00           N
ATOM   1714  HN  THR A 694      29.450  49.880  68.190  1.00  0.00           H
ATOM   1715  CA  THR A 694      29.030  48.920  66.400  1.00  0.00           C
ATOM   1716  HA  THR A 694      29.850  48.490  65.840  1.00  0.00           H
ATOM   1717  CB  THR A 694      28.430  47.790  67.220  1.00  0.00           C
ATOM   1718  HB  THR A 694      27.490  48.100  67.720  1.00  0.00           H
ATOM   1719  OG1 THR A 694      29.390  47.320  68.260  1.00  0.00           O
ATOM   1720  HG1 THR A 694      29.010  47.640  69.080  1.00  0.00           H
ATOM   1721  CG2 THR A 694      27.960  46.470  66.430  1.00  0.00           C
ATOM   1722 HG21 THR A 694      27.720  45.570  67.040  1.00  0.00           H
ATOM   1723 HG22 THR A 694      28.780  46.180  65.760  1.00  0.00           H
ATOM   1724 HG23 THR A 694      27.100  46.780  65.810  1.00  0.00           H
ATOM   1725  C   THR A 694      28.050  49.440  65.300  1.00  0.00           C
ATOM   1726  O   THR A 694      28.180  49.050  64.150  1.00  0.00           O
ATOM   1727  N   SER A 695      27.190  50.340  65.660  1.00  0.00           N
ATOM   1728  HN  SER A 695      27.200  50.530  66.630  1.00  0.00           H
ATOM   1729  CA  SER A 695      26.300  51.120  64.790  1.00  0.00           C
ATOM   1730  HA  SER A 695      25.770  50.450  64.130  1.00  0.00           H
ATOM   1731  CB  SER A 695      25.400  52.070  65.650  1.00  0.00           C
ATOM   1732  HB1 SER A 695      24.580  52.510  65.020  1.00  0.00           H
ATOM   1733  HB2 SER A 695      25.950  52.870  66.180  1.00  0.00           H
ATOM   1734  OG  SER A 695      24.600  51.370  66.630  1.00  0.00           O
ATOM   1735  HG1 SER A 695      25.160  51.070  67.360  1.00  0.00           H
ATOM   1736  C   SER A 695      27.040  52.000  63.840  1.00  0.00           C
ATOM   1737  O   SER A 695      26.800  52.240  62.670  1.00  0.00           O
ATOM   1738  N   ILE A 696      28.130  52.650  64.250  1.00  0.00           N
ATOM   1739  HN  ILE A 696      28.460  52.640  65.190  1.00  0.00           H
ATOM   1740  CA  ILE A 696      28.930  53.530  63.420  1.00  0.00           C
ATOM   1741  HA  ILE A 696      28.210  54.070  62.820  1.00  0.00           H
ATOM   1742  CB  ILE A 696      29.760  54.500  64.230  1.00  0.00           C
ATOM   1743  HB  ILE A 696      29.990  54.010  65.200  1.00  0.00           H
ATOM   1744  CG2 ILE A 696      31.090  54.740  63.570  1.00  0.00           C
ATOM   1745 HG21 ILE A 696      30.960  55.370  62.660  1.00  0.00           H
ATOM   1746 HG22 ILE A 696      31.690  53.840  63.280  1.00  0.00           H
ATOM   1747 HG23 ILE A 696      31.710  55.330  64.280  1.00  0.00           H
ATOM   1748  CG1 ILE A 696      29.040  55.770  64.480  1.00  0.00           C
ATOM   1749 HG11 ILE A 696      27.990  55.460  64.670  1.00  0.00           H
ATOM   1750 HG12 ILE A 696      29.180  56.360  63.550  1.00  0.00           H
ATOM   1751  CD  ILE A 696      29.560  56.490  65.740  1.00  0.00           C
ATOM   1752  HD1 ILE A 696      29.760  55.850  66.630  1.00  0.00           H
ATOM   1753  HD2 ILE A 696      28.850  57.280  66.050  1.00  0.00           H
ATOM   1754  HD3 ILE A 696      30.550  56.950  65.550  1.00  0.00           H
ATOM   1755  C   ILE A 696      29.700  52.760  62.360  1.00  0.00           C
ATOM   1756  O   ILE A 696      29.760  53.230  61.210  1.00  0.00           O
ATOM   1757  N   GLY A 697      30.170  51.540  62.620  1.00  0.00           N
ATOM   1758  HN  GLY A 697      30.050  51.150  63.520  1.00  0.00           H
ATOM   1759  CA  GLY A 697      30.700  50.700  61.660  1.00  0.00           C
ATOM   1760  HA1 GLY A 697      31.140  49.930  62.260  1.00  0.00           H
ATOM   1761  HA2 GLY A 697      31.460  51.090  61.000  1.00  0.00           H
ATOM   1762  C   GLY A 697      29.720  50.010  60.670  1.00  0.00           C
ATOM   1763  O   GLY A 697      30.050  49.740  59.540  1.00  0.00           O
ATOM   1764  N   LEU A 698      28.500  49.690  61.130  1.00  0.00           N
ATOM   1765  HN  LEU A 698      28.250  49.710  62.100  1.00  0.00           H
ATOM   1766  CA  LEU A 698      27.410  49.260  60.230  1.00  0.00           C
ATOM   1767  HA  LEU A 698      27.750  48.460  59.600  1.00  0.00           H
ATOM   1768  CB  LEU A 698      26.200  48.660  61.010  1.00  0.00           C
ATOM   1769  HB1 LEU A 698      25.330  48.430  60.350  1.00  0.00           H
ATOM   1770  HB2 LEU A 698      25.880  49.390  61.790  1.00  0.00           H
ATOM   1771  CG  LEU A 698      26.470  47.320  61.790  1.00  0.00           C
ATOM   1772  HG  LEU A 698      27.380  47.570  62.380  1.00  0.00           H
ATOM   1773  CD1 LEU A 698      25.390  46.930  62.820  1.00  0.00           C
ATOM   1774 HD11 LEU A 698      24.520  46.770  62.150  1.00  0.00           H
ATOM   1775 HD12 LEU A 698      25.230  47.790  63.510  1.00  0.00           H
ATOM   1776 HD13 LEU A 698      25.620  45.990  63.350  1.00  0.00           H
ATOM   1777  CD2 LEU A 698      26.820  46.150  60.830  1.00  0.00           C
ATOM   1778 HD21 LEU A 698      27.590  46.520  60.110  1.00  0.00           H
ATOM   1779 HD22 LEU A 698      25.910  45.750  60.360  1.00  0.00           H
ATOM   1780 HD23 LEU A 698      27.270  45.290  61.360  1.00  0.00           H
ATOM   1781  C   LEU A 698      27.000  50.450  59.360  1.00  0.00           C
ATOM   1782  O   LEU A 698      26.740  50.350  58.140  1.00  0.00           O
ATOM   1783  N   TRP A 699      26.940  51.680  59.880  1.00  0.00           N
ATOM   1784  HN  TRP A 699      26.980  51.730  60.880  1.00  0.00           H
ATOM   1785  CA  TRP A 699      26.750  52.910  59.150  1.00  0.00           C
ATOM   1786  HA  TRP A 699      25.820  52.690  58.650  1.00  0.00           H
ATOM   1787  CB  TRP A 699      26.530  54.130  60.070  1.00  0.00           C
ATOM   1788  HB1 TRP A 699      26.820  55.090  59.570  1.00  0.00           H
ATOM   1789  HB2 TRP A 699      27.300  54.100  60.880  1.00  0.00           H
ATOM   1790  CG  TRP A 699      25.280  54.550  60.650  1.00  0.00           C
ATOM   1791  CD1 TRP A 699      25.010  54.640  62.040  1.00  0.00           C
ATOM   1792  HD1 TRP A 699      25.700  54.250  62.770  1.00  0.00           H
ATOM   1793  NE1 TRP A 699      23.860  55.380  62.210  1.00  0.00           N
ATOM   1794  HE1 TRP A 699      23.440  55.780  63.010  1.00  0.00           H
ATOM   1795  CE2 TRP A 699      23.250  55.600  61.020  1.00  0.00           C
ATOM   1796  CD2 TRP A 699      24.160  55.140  60.020  1.00  0.00           C
ATOM   1797  CE3 TRP A 699      23.850  55.330  58.670  1.00  0.00           C
ATOM   1798  HE3 TRP A 699      24.380  54.890  57.830  1.00  0.00           H
ATOM   1799  CZ3 TRP A 699      22.730  56.110  58.330  1.00  0.00           C
ATOM   1800  HZ3 TRP A 699      22.370  56.340  57.330  1.00  0.00           H
ATOM   1801  CZ2 TRP A 699      22.180  56.340  60.710  1.00  0.00           C
ATOM   1802  HZ2 TRP A 699      21.590  56.860  61.440  1.00  0.00           H
ATOM   1803  CH2 TRP A 699      21.910  56.640  59.370  1.00  0.00           C
ATOM   1804  HH2 TRP A 699      21.060  57.270  59.170  1.00  0.00           H
ATOM   1805  C   TRP A 699      27.790  53.220  58.080  1.00  0.00           C
ATOM   1806  O   TRP A 699      27.560  53.540  56.910  1.00  0.00           O
ATOM   1807  N   THR A 700      29.100  53.080  58.540  1.00  0.00           N
ATOM   1808  HN  THR A 700      29.330  52.740  59.450  1.00  0.00           H
ATOM   1809  CA  THR A 700      30.270  53.270  57.580  1.00  0.00           C
ATOM   1810  HA  THR A 700      30.160  54.240  57.120  1.00  0.00           H
ATOM   1811  CB  THR A 700      31.610  53.170  58.410  1.00  0.00           C
ATOM   1812  HB  THR A 700      31.760  52.160  58.830  1.00  0.00           H
ATOM   1813  OG1 THR A 700      31.690  54.070  59.560  1.00  0.00           O
ATOM   1814  HG1 THR A 700      31.020  53.600  60.080  1.00  0.00           H
ATOM   1815  CG2 THR A 700      32.870  53.530  57.530  1.00  0.00           C
ATOM   1816 HG21 THR A 700      32.640  54.470  57.000  1.00  0.00           H
ATOM   1817 HG22 THR A 700      33.110  52.690  56.830  1.00  0.00           H
ATOM   1818 HG23 THR A 700      33.740  53.740  58.190  1.00  0.00           H
ATOM   1819  C   THR A 700      30.310  52.320  56.410  1.00  0.00           C
ATOM   1820  O   THR A 700      30.430  52.710  55.250  1.00  0.00           O
ATOM   1821  N   SER A 701      29.960  51.010  56.690  1.00  0.00           N
ATOM   1822  HN  SER A 701      29.860  50.680  57.620  1.00  0.00           H
ATOM   1823  CA  SER A 701      29.810  50.030  55.670  1.00  0.00           C
ATOM   1824  HA  SER A 701      30.760  50.030  55.140  1.00  0.00           H
ATOM   1825  CB  SER A 701      29.540  48.570  56.190  1.00  0.00           C
ATOM   1826  HB1 SER A 701      28.630  48.570  56.810  1.00  0.00           H
ATOM   1827  HB2 SER A 701      30.340  48.130  56.830  1.00  0.00           H
ATOM   1828  OG  SER A 701      29.440  47.600  55.170  1.00  0.00           O
ATOM   1829  HG1 SER A 701      30.330  47.390  54.850  1.00  0.00           H
ATOM   1830  C   SER A 701      28.690  50.300  54.600  1.00  0.00           C
ATOM   1831  O   SER A 701      28.780  50.090  53.420  1.00  0.00           O
ATOM   1832  N   PHE A 702      27.500  50.720  55.060  1.00  0.00           N
ATOM   1833  HN  PHE A 702      27.390  50.900  56.030  1.00  0.00           H
ATOM   1834  CA  PHE A 702      26.330  51.030  54.250  1.00  0.00           C
ATOM   1835  HA  PHE A 702      26.080  50.190  53.620  1.00  0.00           H
ATOM   1836  CB  PHE A 702      25.220  51.470  55.260  1.00  0.00           C
ATOM   1837  HB1 PHE A 702      25.670  52.250  55.910  1.00  0.00           H
ATOM   1838  HB2 PHE A 702      25.040  50.620  55.940  1.00  0.00           H
ATOM   1839  CG  PHE A 702      23.930  52.060  54.720  1.00  0.00           C
ATOM   1840  CD1 PHE A 702      23.470  53.300  55.180  1.00  0.00           C
ATOM   1841  HD1 PHE A 702      24.010  53.980  55.820  1.00  0.00           H
ATOM   1842  CE1 PHE A 702      22.280  53.820  54.650  1.00  0.00           C
ATOM   1843  HE1 PHE A 702      21.980  54.780  55.050  1.00  0.00           H
ATOM   1844  CZ  PHE A 702      21.550  53.120  53.800  1.00  0.00           C
ATOM   1845  HZ  PHE A 702      20.550  53.450  53.530  1.00  0.00           H
ATOM   1846  CD2 PHE A 702      23.170  51.330  53.760  1.00  0.00           C
ATOM   1847  HD2 PHE A 702      23.560  50.340  53.540  1.00  0.00           H
ATOM   1848  CE2 PHE A 702      21.970  51.790  53.390  1.00  0.00           C
ATOM   1849  HE2 PHE A 702      21.420  51.100  52.750  1.00  0.00           H
ATOM   1850  C   PHE A 702      26.570  52.200  53.280  1.00  0.00           C
ATOM   1851  O   PHE A 702      26.290  52.160  52.060  1.00  0.00           O
ATOM   1852  N   LEU A 703      27.300  53.190  53.770  1.00  0.00           N
ATOM   1853  HN  LEU A 703      27.660  53.090  54.690  1.00  0.00           H
ATOM   1854  CA  LEU A 703      27.730  54.320  52.980  1.00  0.00           C
ATOM   1855  HA  LEU A 703      26.800  54.610  52.520  1.00  0.00           H
ATOM   1856  CB  LEU A 703      28.330  55.510  53.810  1.00  0.00           C
ATOM   1857  HB1 LEU A 703      28.840  56.280  53.170  1.00  0.00           H
ATOM   1858  HB2 LEU A 703      29.180  55.210  54.460  1.00  0.00           H
ATOM   1859  CG  LEU A 703      27.380  56.200  54.820  1.00  0.00           C
ATOM   1860  HG  LEU A 703      26.860  55.450  55.450  1.00  0.00           H
ATOM   1861  CD1 LEU A 703      28.220  57.180  55.720  1.00  0.00           C
ATOM   1862 HD11 LEU A 703      28.830  57.960  55.210  1.00  0.00           H
ATOM   1863 HD12 LEU A 703      28.920  56.520  56.280  1.00  0.00           H
ATOM   1864 HD13 LEU A 703      27.610  57.760  56.440  1.00  0.00           H
ATOM   1865  CD2 LEU A 703      26.160  56.910  54.120  1.00  0.00           C
ATOM   1866 HD21 LEU A 703      25.600  57.530  54.850  1.00  0.00           H
ATOM   1867 HD22 LEU A 703      25.470  56.220  53.580  1.00  0.00           H
ATOM   1868 HD23 LEU A 703      26.540  57.710  53.450  1.00  0.00           H
ATOM   1869  C   LEU A 703      28.900  53.910  51.940  1.00  0.00           C
ATOM   1870  O   LEU A 703      28.870  54.390  50.800  1.00  0.00           O
ATOM   1871  N   CYS A 704      29.790  52.940  52.310  1.00  0.00           N
ATOM   1872  HN  CYS A 704      29.730  52.630  53.250  1.00  0.00           H
ATOM   1873  CA  CYS A 704      30.620  52.230  51.270  1.00  0.00           C
ATOM   1874  HA  CYS A 704      31.140  53.020  50.730  1.00  0.00           H
ATOM   1875  CB  CYS A 704      31.640  51.170  51.830  1.00  0.00           C
ATOM   1876  HB1 CYS A 704      32.120  50.590  51.010  1.00  0.00           H
ATOM   1877  HB2 CYS A 704      31.070  50.430  52.430  1.00  0.00           H
ATOM   1878  SG  CYS A 704      32.880  51.820  52.910  1.00  0.00           S
ATOM   1879  HG1 CYS A 704      32.090  52.600  53.630  1.00  0.00           H
ATOM   1880  C   CYS A 704      29.820  51.560  50.160  1.00  0.00           C
ATOM   1881  O   CYS A 704      30.170  51.670  48.990  1.00  0.00           O
ATOM   1882  N   ILE A 705      28.700  50.870  50.500  1.00  0.00           N
ATOM   1883  HN  ILE A 705      28.540  50.660  51.470  1.00  0.00           H
ATOM   1884  CA  ILE A 705      27.760  50.390  49.560  1.00  0.00           C
ATOM   1885  HA  ILE A 705      28.330  49.830  48.850  1.00  0.00           H
ATOM   1886  CB  ILE A 705      26.760  49.460  50.220  1.00  0.00           C
ATOM   1887  HB  ILE A 705      26.390  49.920  51.150  1.00  0.00           H
ATOM   1888  CG2 ILE A 705      25.520  49.280  49.400  1.00  0.00           C
ATOM   1889 HG21 ILE A 705      24.890  48.490  49.860  1.00  0.00           H
ATOM   1890 HG22 ILE A 705      25.780  49.060  48.340  1.00  0.00           H
ATOM   1891 HG23 ILE A 705      24.930  50.210  49.370  1.00  0.00           H
ATOM   1892  CG1 ILE A 705      27.340  48.080  50.590  1.00  0.00           C
ATOM   1893 HG11 ILE A 705      26.510  47.590  51.160  1.00  0.00           H
ATOM   1894 HG12 ILE A 705      28.080  48.300  51.380  1.00  0.00           H
ATOM   1895  CD  ILE A 705      27.740  47.200  49.500  1.00  0.00           C
ATOM   1896  HD1 ILE A 705      28.540  47.730  48.940  1.00  0.00           H
ATOM   1897  HD2 ILE A 705      26.860  47.000  48.870  1.00  0.00           H
ATOM   1898  HD3 ILE A 705      28.110  46.240  49.900  1.00  0.00           H
ATOM   1899  C   ILE A 705      27.140  51.480  48.620  1.00  0.00           C
ATOM   1900  O   ILE A 705      27.020  51.310  47.370  1.00  0.00           O
ATOM   1901  N   VAL A 706      26.830  52.700  49.170  1.00  0.00           N
ATOM   1902  HN  VAL A 706      26.900  52.770  50.170  1.00  0.00           H
ATOM   1903  CA  VAL A 706      26.430  53.820  48.350  1.00  0.00           C
ATOM   1904  HA  VAL A 706      25.550  53.520  47.800  1.00  0.00           H
ATOM   1905  CB  VAL A 706      25.950  54.950  49.220  1.00  0.00           C
ATOM   1906  HB  VAL A 706      26.730  55.450  49.830  1.00  0.00           H
ATOM   1907  CG1 VAL A 706      25.510  56.070  48.220  1.00  0.00           C
ATOM   1908 HG11 VAL A 706      25.120  56.950  48.780  1.00  0.00           H
ATOM   1909 HG12 VAL A 706      24.690  55.760  47.520  1.00  0.00           H
ATOM   1910 HG13 VAL A 706      26.370  56.450  47.620  1.00  0.00           H
ATOM   1911  CG2 VAL A 706      24.770  54.430  50.080  1.00  0.00           C
ATOM   1912 HG21 VAL A 706      25.150  53.580  50.690  1.00  0.00           H
ATOM   1913 HG22 VAL A 706      23.910  54.040  49.500  1.00  0.00           H
ATOM   1914 HG23 VAL A 706      24.320  55.220  50.730  1.00  0.00           H
ATOM   1915  C   VAL A 706      27.560  54.190  47.360  1.00  0.00           C
ATOM   1916  O   VAL A 706      27.280  54.460  46.240  1.00  0.00           O
ATOM   1917  N   LEU A 707      28.820  54.210  47.850  1.00  0.00           N
ATOM   1918  HN  LEU A 707      28.970  53.990  48.800  1.00  0.00           H
ATOM   1919  CA  LEU A 707      29.960  54.530  47.070  1.00  0.00           C
ATOM   1920  HA  LEU A 707      29.880  55.470  46.520  1.00  0.00           H
ATOM   1921  CB  LEU A 707      31.220  54.630  47.950  1.00  0.00           C
ATOM   1922  HB1 LEU A 707      32.120  54.690  47.300  1.00  0.00           H
ATOM   1923  HB2 LEU A 707      31.300  53.770  48.640  1.00  0.00           H
ATOM   1924  CG  LEU A 707      31.410  55.930  48.720  1.00  0.00           C
ATOM   1925  HG  LEU A 707      30.540  55.920  49.400  1.00  0.00           H
ATOM   1926  CD1 LEU A 707      32.770  55.840  49.480  1.00  0.00           C
ATOM   1927 HD11 LEU A 707      32.850  56.710  50.160  1.00  0.00           H
ATOM   1928 HD12 LEU A 707      33.650  55.760  48.790  1.00  0.00           H
ATOM   1929 HD13 LEU A 707      32.820  54.990  50.190  1.00  0.00           H
ATOM   1930  CD2 LEU A 707      31.400  57.190  47.850  1.00  0.00           C
ATOM   1931 HD21 LEU A 707      30.400  57.380  47.400  1.00  0.00           H
ATOM   1932 HD22 LEU A 707      32.090  57.120  46.990  1.00  0.00           H
ATOM   1933 HD23 LEU A 707      31.620  58.070  48.490  1.00  0.00           H
ATOM   1934  C   LEU A 707      30.150  53.560  45.910  1.00  0.00           C
ATOM   1935  O   LEU A 707      30.560  53.950  44.800  1.00  0.00           O
ATOM   1936  N   VAL A 708      29.940  52.180  46.070  1.00  0.00           N
ATOM   1937  HN  VAL A 708      29.610  51.840  46.950  1.00  0.00           H
ATOM   1938  CA  VAL A 708      29.970  51.090  45.070  1.00  0.00           C
ATOM   1939  HA  VAL A 708      30.870  51.190  44.480  1.00  0.00           H
ATOM   1940  CB  VAL A 708      29.750  49.700  45.730  1.00  0.00           C
ATOM   1941  HB  VAL A 708      28.820  49.770  46.320  1.00  0.00           H
ATOM   1942  CG1 VAL A 708      29.740  48.640  44.660  1.00  0.00           C
ATOM   1943 HG11 VAL A 708      28.910  48.670  43.920  1.00  0.00           H
ATOM   1944 HG12 VAL A 708      29.760  47.590  45.020  1.00  0.00           H
ATOM   1945 HG13 VAL A 708      30.730  48.760  44.170  1.00  0.00           H
ATOM   1946  CG2 VAL A 708      31.060  49.470  46.520  1.00  0.00           C
ATOM   1947 HG21 VAL A 708      31.120  50.090  47.440  1.00  0.00           H
ATOM   1948 HG22 VAL A 708      31.960  49.820  45.970  1.00  0.00           H
ATOM   1949 HG23 VAL A 708      31.150  48.410  46.830  1.00  0.00           H
ATOM   1950  C   VAL A 708      28.810  51.210  44.050  1.00  0.00           C
ATOM   1951  O   VAL A 708      29.010  50.860  42.870  1.00  0.00           O
ATOM   1952  N   ALA A 709      27.620  51.690  44.550  1.00  0.00           N
ATOM   1953  HN  ALA A 709      27.490  51.720  45.530  1.00  0.00           H
ATOM   1954  CA  ALA A 709      26.470  51.860  43.740  1.00  0.00           C
ATOM   1955  HA  ALA A 709      26.260  50.990  43.160  1.00  0.00           H
ATOM   1956  CB  ALA A 709      25.260  51.810  44.760  1.00  0.00           C
ATOM   1957  HB1 ALA A 709      24.360  51.800  44.110  1.00  0.00           H
ATOM   1958  HB2 ALA A 709      25.230  52.670  45.450  1.00  0.00           H
ATOM   1959  HB3 ALA A 709      25.250  50.850  45.320  1.00  0.00           H
ATOM   1960  C   ALA A 709      26.290  53.210  43.020  1.00  0.00           C
ATOM   1961  O   ALA A 709      25.360  53.440  42.220  1.00  0.00           O
ATOM   1962  N   THR A 710      27.250  54.130  43.170  1.00  0.00           N
ATOM   1963  HN  THR A 710      28.010  53.920  43.780  1.00  0.00           H
ATOM   1964  CA  THR A 710      27.210  55.450  42.470  1.00  0.00           C
ATOM   1965  HA  THR A 710      26.490  55.380  41.670  1.00  0.00           H
ATOM   1966  CB  THR A 710      27.000  56.670  43.310  1.00  0.00           C
ATOM   1967  HB  THR A 710      27.330  57.630  42.880  1.00  0.00           H
ATOM   1968  OG1 THR A 710      27.570  56.610  44.550  1.00  0.00           O
ATOM   1969  HG1 THR A 710      27.290  55.810  45.000  1.00  0.00           H
ATOM   1970  CG2 THR A 710      25.470  56.780  43.440  1.00  0.00           C
ATOM   1971 HG21 THR A 710      24.920  56.020  44.030  1.00  0.00           H
ATOM   1972 HG22 THR A 710      24.940  56.910  42.460  1.00  0.00           H
ATOM   1973 HG23 THR A 710      25.220  57.680  44.040  1.00  0.00           H
ATOM   1974  C   THR A 710      28.520  55.580  41.660  1.00  0.00           C
ATOM   1975  O   THR A 710      29.510  54.910  42.000  1.00  0.00           O
ATOM   1976  N   ASP A 711      28.510  56.440  40.660  1.00  0.00           N
ATOM   1977  HN  ASP A 711      27.710  56.970  40.390  1.00  0.00           H
ATOM   1978  CA  ASP A 711      29.600  56.450  39.680  1.00  0.00           C
ATOM   1979  HA  ASP A 711      29.920  55.430  39.490  1.00  0.00           H
ATOM   1980  CB  ASP A 711      29.230  57.280  38.450  1.00  0.00           C
ATOM   1981  HB1 ASP A 711      29.080  58.360  38.680  1.00  0.00           H
ATOM   1982  HB2 ASP A 711      28.240  56.910  38.080  1.00  0.00           H
ATOM   1983  CG  ASP A 711      30.170  57.070  37.270  1.00  0.00           C
ATOM   1984  OD1 ASP A 711      29.850  57.520  36.120  1.00  0.00           O
ATOM   1985  OD2 ASP A 711      31.260  56.450  37.440  1.00  0.00           O
ATOM   1986  C   ASP A 711      30.740  57.280  40.420  1.00  0.00           C
ATOM   1987  O   ASP A 711      30.610  58.450  40.850  1.00  0.00           O
ATOM   1988  N   ALA A 712      31.960  56.770  40.430  1.00  0.00           N
ATOM   1989  HN  ALA A 712      32.020  55.890  39.970  1.00  0.00           H
ATOM   1990  CA  ALA A 712      33.090  57.290  41.190  1.00  0.00           C
ATOM   1991  HA  ALA A 712      32.990  58.270  41.600  1.00  0.00           H
ATOM   1992  CB  ALA A 712      33.520  56.290  42.280  1.00  0.00           C
ATOM   1993  HB1 ALA A 712      34.430  56.730  42.740  1.00  0.00           H
ATOM   1994  HB2 ALA A 712      33.730  55.300  41.820  1.00  0.00           H
ATOM   1995  HB3 ALA A 712      32.720  56.200  43.050  1.00  0.00           H
ATOM   1996  C   ALA A 712      34.190  57.390  40.110  1.00  0.00           C
ATOM   1997  O   ALA A 712      35.330  57.730  40.430  1.00  0.00           O
ATOM   1998  N   SER A 713      33.860  57.250  38.850  1.00  0.00           N
ATOM   1999  HN  SER A 713      32.890  57.170  38.620  1.00  0.00           H
ATOM   2000  CA  SER A 713      34.850  57.220  37.740  1.00  0.00           C
ATOM   2001  HA  SER A 713      35.540  56.430  38.000  1.00  0.00           H
ATOM   2002  CB  SER A 713      34.200  56.740  36.410  1.00  0.00           C
ATOM   2003  HB1 SER A 713      33.730  55.740  36.530  1.00  0.00           H
ATOM   2004  HB2 SER A 713      34.920  56.730  35.560  1.00  0.00           H
ATOM   2005  OG  SER A 713      33.070  57.570  36.020  1.00  0.00           O
ATOM   2006  HG1 SER A 713      32.370  57.350  36.630  1.00  0.00           H
ATOM   2007  C   SER A 713      35.620  58.510  37.530  1.00  0.00           C
ATOM   2008  O   SER A 713      36.780  58.390  37.080  1.00  0.00           O
ATOM   2009  N   SER A 714      35.080  59.700  37.900  1.00  0.00           N
ATOM   2010  HN  SER A 714      34.120  59.700  38.180  1.00  0.00           H
ATOM   2011  CA  SER A 714      35.630  61.010  37.690  1.00  0.00           C
ATOM   2012  HA  SER A 714      36.210  60.980  36.780  1.00  0.00           H
ATOM   2013  CB  SER A 714      34.490  62.130  37.580  1.00  0.00           C
ATOM   2014  HB1 SER A 714      34.960  63.120  37.400  1.00  0.00           H
ATOM   2015  HB2 SER A 714      33.930  61.990  38.530  1.00  0.00           H
ATOM   2016  OG  SER A 714      33.680  61.870  36.460  1.00  0.00           O
ATOM   2017  HG1 SER A 714      32.950  62.490  36.550  1.00  0.00           H
ATOM   2018  C   SER A 714      36.500  61.410  38.810  1.00  0.00           C
ATOM   2019  O   SER A 714      37.170  62.410  38.760  1.00  0.00           O
ATOM   2020  N   LEU A 715      36.520  60.720  40.020  1.00  0.00           N
ATOM   2021  HN  LEU A 715      35.990  59.860  40.110  1.00  0.00           H
ATOM   2022  CA  LEU A 715      37.020  61.230  41.250  1.00  0.00           C
ATOM   2023  HA  LEU A 715      36.800  62.290  41.280  1.00  0.00           H
ATOM   2024  CB  LEU A 715      36.270  60.630  42.490  1.00  0.00           C
ATOM   2025  HB1 LEU A 715      36.670  59.610  42.680  1.00  0.00           H
ATOM   2026  HB2 LEU A 715      35.180  60.610  42.240  1.00  0.00           H
ATOM   2027  CG  LEU A 715      36.350  61.310  43.920  1.00  0.00           C
ATOM   2028  HG  LEU A 715      35.780  60.650  44.600  1.00  0.00           H
ATOM   2029  CD1 LEU A 715      37.700  61.580  44.570  1.00  0.00           C
ATOM   2030 HD11 LEU A 715      38.310  60.640  44.590  1.00  0.00           H
ATOM   2031 HD12 LEU A 715      37.580  61.820  45.650  1.00  0.00           H
ATOM   2032 HD13 LEU A 715      38.250  62.420  44.110  1.00  0.00           H
ATOM   2033  CD2 LEU A 715      35.570  62.560  43.890  1.00  0.00           C
ATOM   2034 HD21 LEU A 715      36.080  63.260  43.190  1.00  0.00           H
ATOM   2035 HD22 LEU A 715      35.520  63.040  44.900  1.00  0.00           H
ATOM   2036 HD23 LEU A 715      34.520  62.400  43.550  1.00  0.00           H
ATOM   2037  C   LEU A 715      38.490  61.090  41.340  1.00  0.00           C
ATOM   2038  O   LEU A 715      39.200  61.880  41.940  1.00  0.00           O
ATOM   2039  N   VAL A 716      39.110  60.110  40.720  1.00  0.00           N
ATOM   2040  HN  VAL A 716      38.600  59.360  40.310  1.00  0.00           H
ATOM   2041  CA  VAL A 716      40.570  59.970  40.610  1.00  0.00           C
ATOM   2042  HA  VAL A 716      40.920  60.050  41.630  1.00  0.00           H
ATOM   2043  CB  VAL A 716      41.070  58.630  40.110  1.00  0.00           C
ATOM   2044  HB  VAL A 716      42.150  58.670  39.890  1.00  0.00           H
ATOM   2045  CG1 VAL A 716      40.880  57.540  41.230  1.00  0.00           C
ATOM   2046 HG11 VAL A 716      39.880  57.610  41.710  1.00  0.00           H
ATOM   2047 HG12 VAL A 716      41.580  57.840  42.040  1.00  0.00           H
ATOM   2048 HG13 VAL A 716      41.050  56.540  40.790  1.00  0.00           H
ATOM   2049  CG2 VAL A 716      40.310  58.150  38.880  1.00  0.00           C
ATOM   2050 HG21 VAL A 716      40.800  57.240  38.470  1.00  0.00           H
ATOM   2051 HG22 VAL A 716      40.260  58.920  38.090  1.00  0.00           H
ATOM   2052 HG23 VAL A 716      39.250  57.870  39.060  1.00  0.00           H
ATOM   2053  C   VAL A 716      41.270  61.100  39.870  1.00  0.00           C
ATOM   2054  O   VAL A 716      42.310  61.640  40.240  1.00  0.00           O
ATOM   2055  N   CYS A 717      40.650  61.660  38.820  1.00  0.00           N
ATOM   2056  HN  CYS A 717      39.940  61.070  38.450  1.00  0.00           H
ATOM   2057  CA  CYS A 717      40.990  62.950  38.190  1.00  0.00           C
ATOM   2058  HA  CYS A 717      41.990  62.850  37.780  1.00  0.00           H
ATOM   2059  CB  CYS A 717      40.030  63.280  36.990  1.00  0.00           C
ATOM   2060  HB1 CYS A 717      40.310  64.220  36.460  1.00  0.00           H
ATOM   2061  HB2 CYS A 717      39.050  63.430  37.510  1.00  0.00           H
ATOM   2062  SG  CYS A 717      39.830  61.840  35.840  1.00  0.00           S
ATOM   2063  HG1 CYS A 717      39.110  62.310  34.820  1.00  0.00           H
ATOM   2064  C   CYS A 717      40.970  64.120  39.130  1.00  0.00           C
ATOM   2065  O   CYS A 717      41.890  64.950  39.080  1.00  0.00           O
ATOM   2066  N   TYR A 718      39.930  64.240  39.930  1.00  0.00           N
ATOM   2067  HN  TYR A 718      39.200  63.570  39.980  1.00  0.00           H
ATOM   2068  CA  TYR A 718      39.870  65.240  40.970  1.00  0.00           C
ATOM   2069  HA  TYR A 718      40.100  66.210  40.540  1.00  0.00           H
ATOM   2070  CB  TYR A 718      38.420  65.300  41.430  1.00  0.00           C
ATOM   2071  HB1 TYR A 718      38.360  66.180  42.110  1.00  0.00           H
ATOM   2072  HB2 TYR A 718      38.210  64.310  41.890  1.00  0.00           H
ATOM   2073  CG  TYR A 718      37.440  65.560  40.320  1.00  0.00           C
ATOM   2074  CD1 TYR A 718      36.130  65.030  40.410  1.00  0.00           C
ATOM   2075  HD1 TYR A 718      35.820  64.320  41.150  1.00  0.00           H
ATOM   2076  CE1 TYR A 718      35.040  65.490  39.570  1.00  0.00           C
ATOM   2077  HE1 TYR A 718      34.040  65.110  39.670  1.00  0.00           H
ATOM   2078  CZ  TYR A 718      35.400  66.320  38.550  1.00  0.00           C
ATOM   2079  OH  TYR A 718      34.400  66.680  37.700  1.00  0.00           O
ATOM   2080  HH  TYR A 718      34.710  67.400  37.140  1.00  0.00           H
ATOM   2081  CD2 TYR A 718      37.670  66.530  39.370  1.00  0.00           C
ATOM   2082  HD2 TYR A 718      38.620  67.040  39.310  1.00  0.00           H
ATOM   2083  CE2 TYR A 718      36.690  66.850  38.430  1.00  0.00           C
ATOM   2084  HE2 TYR A 718      36.890  67.660  37.750  1.00  0.00           H
ATOM   2085  C   TYR A 718      40.950  65.040  42.080  1.00  0.00           C
ATOM   2086  O   TYR A 718      41.570  66.020  42.590  1.00  0.00           O
ATOM   2087  N   ILE A 719      41.380  63.800  42.450  1.00  0.00           N
ATOM   2088  HN  ILE A 719      40.740  63.050  42.300  1.00  0.00           H
ATOM   2089  CA  ILE A 719      42.610  63.600  43.260  1.00  0.00           C
ATOM   2090  HA  ILE A 719      42.470  64.190  44.140  1.00  0.00           H
ATOM   2091  CB  ILE A 719      42.760  62.100  43.680  1.00  0.00           C
ATOM   2092  HB  ILE A 719      42.570  61.460  42.800  1.00  0.00           H
ATOM   2093  CG2 ILE A 719      44.260  61.810  44.150  1.00  0.00           C
ATOM   2094 HG21 ILE A 719      45.030  62.010  43.370  1.00  0.00           H
ATOM   2095 HG22 ILE A 719      44.270  60.720  44.320  1.00  0.00           H
ATOM   2096 HG23 ILE A 719      44.580  62.420  45.020  1.00  0.00           H
ATOM   2097  CG1 ILE A 719      41.680  61.790  44.770  1.00  0.00           C
ATOM   2098 HG11 ILE A 719      40.840  61.280  44.270  1.00  0.00           H
ATOM   2099 HG12 ILE A 719      41.290  62.730  45.220  1.00  0.00           H
ATOM   2100  CD  ILE A 719      42.120  60.970  45.970  1.00  0.00           C
ATOM   2101  HD1 ILE A 719      43.190  61.140  46.290  1.00  0.00           H
ATOM   2102  HD2 ILE A 719      42.150  59.910  45.660  1.00  0.00           H
ATOM   2103  HD3 ILE A 719      41.420  60.940  46.830  1.00  0.00           H
ATOM   2104  C   ILE A 719      43.880  64.090  42.620  1.00  0.00           C
ATOM   2105  O   ILE A 719      44.740  64.750  43.210  1.00  0.00           O
ATOM   2106  N   THR A 720      43.960  63.870  41.260  1.00  0.00           N
ATOM   2107  HN  THR A 720      43.360  63.180  40.840  1.00  0.00           H
ATOM   2108  CA  THR A 720      44.960  64.460  40.410  1.00  0.00           C
ATOM   2109  HA  THR A 720      44.430  64.760  39.520  1.00  0.00           H
ATOM   2110  CB  THR A 720      45.640  65.750  40.840  1.00  0.00           C
ATOM   2111  HB  THR A 720      46.260  65.590  41.740  1.00  0.00           H
ATOM   2112  OG1 THR A 720      44.690  66.830  41.050  1.00  0.00           O
ATOM   2113  HG1 THR A 720      43.980  66.500  41.610  1.00  0.00           H
ATOM   2114  CG2 THR A 720      46.740  66.310  39.830  1.00  0.00           C
ATOM   2115 HG21 THR A 720      47.040  67.230  40.390  1.00  0.00           H
ATOM   2116 HG22 THR A 720      46.380  66.550  38.810  1.00  0.00           H
ATOM   2117 HG23 THR A 720      47.670  65.730  39.870  1.00  0.00           H
ATOM   2118  C   THR A 720      45.960  63.520  39.800  1.00  0.00           C
ATOM   2119  O   THR A 720      47.140  63.320  40.280  1.00  0.00           O
ATOM   2120  N   ARG A 721      45.610  62.990  38.630  1.00  0.00           N
ATOM   2121  HN  ARG A 721      44.760  63.250  38.190  1.00  0.00           H
ATOM   2122  CA  ARG A 721      46.560  62.080  37.960  1.00  0.00           C
ATOM   2123  HA  ARG A 721      46.980  61.480  38.770  1.00  0.00           H
ATOM   2124  CB  ARG A 721      45.780  61.160  37.070  1.00  0.00           C
ATOM   2125  HB1 ARG A 721      46.410  60.300  36.730  1.00  0.00           H
ATOM   2126  HB2 ARG A 721      45.350  61.550  36.120  1.00  0.00           H
ATOM   2127  CG  ARG A 721      44.650  60.370  37.850  1.00  0.00           C
ATOM   2128  HG1 ARG A 721      43.810  61.090  38.000  1.00  0.00           H
ATOM   2129  HG2 ARG A 721      45.090  60.020  38.800  1.00  0.00           H
ATOM   2130  CD  ARG A 721      44.080  59.190  37.120  1.00  0.00           C
ATOM   2131  HD1 ARG A 721      43.950  59.450  36.050  1.00  0.00           H
ATOM   2132  HD2 ARG A 721      43.070  58.920  37.490  1.00  0.00           H
ATOM   2133  NE  ARG A 721      45.060  58.070  37.310  1.00  0.00           N
ATOM   2134  HE  ARG A 721      46.010  58.320  37.460  1.00  0.00           H
ATOM   2135  CZ  ARG A 721      44.750  56.810  37.570  1.00  0.00           C
ATOM   2136  NH1 ARG A 721      43.540  56.380  37.570  1.00  0.00           N
ATOM   2137 HH11 ARG A 721      42.850  56.760  36.960  1.00  0.00           H
ATOM   2138 HH12 ARG A 721      43.360  55.430  37.850  1.00  0.00           H
ATOM   2139  NH2 ARG A 721      45.710  55.970  37.890  1.00  0.00           N
ATOM   2140 HH21 ARG A 721      46.610  56.370  37.720  1.00  0.00           H
ATOM   2141 HH22 ARG A 721      45.510  54.990  37.870  1.00  0.00           H
ATOM   2142  C   ARG A 721      47.750  62.740  37.300  1.00  0.00           C
ATOM   2143  O   ARG A 721      48.430  62.170  36.430  1.00  0.00           O
ATOM   2144  N   PHE A 722      48.050  63.990  37.710  1.00  0.00           N
ATOM   2145  HN  PHE A 722      47.470  64.330  38.450  1.00  0.00           H
ATOM   2146  CA  PHE A 722      49.280  64.700  37.350  1.00  0.00           C
ATOM   2147  HA  PHE A 722      49.580  64.300  36.390  1.00  0.00           H
ATOM   2148  CB  PHE A 722      49.040  66.200  37.030  1.00  0.00           C
ATOM   2149  HB1 PHE A 722      48.690  66.650  37.980  1.00  0.00           H
ATOM   2150  HB2 PHE A 722      48.190  66.200  36.310  1.00  0.00           H
ATOM   2151  CG  PHE A 722      50.220  66.910  36.350  1.00  0.00           C
ATOM   2152  CD1 PHE A 722      50.650  68.170  36.920  1.00  0.00           C
ATOM   2153  HD1 PHE A 722      50.030  68.470  37.760  1.00  0.00           H
ATOM   2154  CE1 PHE A 722      51.610  68.990  36.270  1.00  0.00           C
ATOM   2155  HE1 PHE A 722      51.890  69.970  36.650  1.00  0.00           H
ATOM   2156  CZ  PHE A 722      52.090  68.560  35.010  1.00  0.00           C
ATOM   2157  HZ  PHE A 722      52.730  69.100  34.330  1.00  0.00           H
ATOM   2158  CD2 PHE A 722      50.740  66.490  35.110  1.00  0.00           C
ATOM   2159  HD2 PHE A 722      50.230  65.640  34.680  1.00  0.00           H
ATOM   2160  CE2 PHE A 722      51.720  67.280  34.450  1.00  0.00           C
ATOM   2161  HE2 PHE A 722      52.040  67.060  33.440  1.00  0.00           H
ATOM   2162  C   PHE A 722      50.350  64.550  38.420  1.00  0.00           C
ATOM   2163  O   PHE A 722      51.470  65.050  38.290  1.00  0.00           O
ATOM   2164  N   THR A 723      49.960  63.830  39.530  1.00  0.00           N
ATOM   2165  HN  THR A 723      48.980  63.770  39.660  1.00  0.00           H
ATOM   2166  CA  THR A 723      50.810  63.830  40.790  1.00  0.00           C
ATOM   2167  HA  THR A 723      51.840  63.960  40.490  1.00  0.00           H
ATOM   2168  CB  THR A 723      50.420  64.980  41.720  1.00  0.00           C
ATOM   2169  HB  THR A 723      50.900  64.800  42.710  1.00  0.00           H
ATOM   2170  OG1 THR A 723      49.070  65.160  41.760  1.00  0.00           O
ATOM   2171  HG1 THR A 723      48.770  64.780  42.590  1.00  0.00           H
ATOM   2172  CG2 THR A 723      50.900  66.360  41.150  1.00  0.00           C
ATOM   2173 HG21 THR A 723      50.260  66.750  40.340  1.00  0.00           H
ATOM   2174 HG22 THR A 723      51.970  66.370  40.880  1.00  0.00           H
ATOM   2175 HG23 THR A 723      50.710  67.130  41.930  1.00  0.00           H
ATOM   2176  C   THR A 723      50.720  62.520  41.410  1.00  0.00           C
ATOM   2177  O   THR A 723      50.770  62.440  42.650  1.00  0.00           O
ATOM   2178  N   GLU A 724      50.660  61.380  40.630  1.00  0.00           N
ATOM   2179  HN  GLU A 724      50.780  61.560  39.670  1.00  0.00           H
ATOM   2180  CA  GLU A 724      50.590  60.050  41.180  1.00  0.00           C
ATOM   2181  HA  GLU A 724      49.710  60.130  41.800  1.00  0.00           H
ATOM   2182  CB  GLU A 724      50.300  59.050  40.010  1.00  0.00           C
ATOM   2183  HB1 GLU A 724      50.110  58.030  40.390  1.00  0.00           H
ATOM   2184  HB2 GLU A 724      51.160  58.900  39.330  1.00  0.00           H
ATOM   2185  CG  GLU A 724      49.060  59.510  39.080  1.00  0.00           C
ATOM   2186  HG1 GLU A 724      49.220  60.590  38.860  1.00  0.00           H
ATOM   2187  HG2 GLU A 724      48.130  59.440  39.680  1.00  0.00           H
ATOM   2188  CD  GLU A 724      48.930  58.700  37.800  1.00  0.00           C
ATOM   2189  OE1 GLU A 724      49.940  58.420  37.130  1.00  0.00           O
ATOM   2190  OE2 GLU A 724      47.820  58.390  37.390  1.00  0.00           O
ATOM   2191  C   GLU A 724      51.820  59.610  41.900  1.00  0.00           C
ATOM   2192  O   GLU A 724      51.830  59.020  42.950  1.00  0.00           O
ATOM   2193  N   GLU A 725      52.950  59.950  41.270  1.00  0.00           N
ATOM   2194  HN  GLU A 725      52.990  60.290  40.340  1.00  0.00           H
ATOM   2195  CA  GLU A 725      54.280  59.720  41.810  1.00  0.00           C
ATOM   2196  HA  GLU A 725      54.350  58.680  42.120  1.00  0.00           H
ATOM   2197  CB  GLU A 725      55.370  59.850  40.760  1.00  0.00           C
ATOM   2198  HB1 GLU A 725      55.040  60.770  40.230  1.00  0.00           H
ATOM   2199  HB2 GLU A 725      55.230  58.940  40.150  1.00  0.00           H
ATOM   2200  CG  GLU A 725      56.790  60.000  41.230  1.00  0.00           C
ATOM   2201  HG1 GLU A 725      57.150  58.950  41.350  1.00  0.00           H
ATOM   2202  HG2 GLU A 725      56.950  60.680  42.100  1.00  0.00           H
ATOM   2203  CD  GLU A 725      57.510  60.710  40.150  1.00  0.00           C
ATOM   2204  OE1 GLU A 725      57.730  60.170  39.020  1.00  0.00           O
ATOM   2205  OE2 GLU A 725      57.920  61.910  40.460  1.00  0.00           O
ATOM   2206  C   GLU A 725      54.570  60.480  43.110  1.00  0.00           C
ATOM   2207  O   GLU A 725      54.990  59.810  44.080  1.00  0.00           O
ATOM   2208  N   ALA A 726      54.160  61.730  43.170  1.00  0.00           N
ATOM   2209  HN  ALA A 726      53.730  62.150  42.360  1.00  0.00           H
ATOM   2210  CA  ALA A 726      54.350  62.500  44.330  1.00  0.00           C
ATOM   2211  HA  ALA A 726      55.420  62.530  44.480  1.00  0.00           H
ATOM   2212  CB  ALA A 726      53.930  63.980  44.030  1.00  0.00           C
ATOM   2213  HB1 ALA A 726      54.070  64.670  44.900  1.00  0.00           H
ATOM   2214  HB2 ALA A 726      52.910  64.050  43.590  1.00  0.00           H
ATOM   2215  HB3 ALA A 726      54.640  64.290  43.240  1.00  0.00           H
ATOM   2216  C   ALA A 726      53.600  61.960  45.550  1.00  0.00           C
ATOM   2217  O   ALA A 726      54.100  62.070  46.620  1.00  0.00           O
ATOM   2218  N   PHE A 727      52.300  61.450  45.420  1.00  0.00           N
ATOM   2219  HN  PHE A 727      51.880  61.170  44.560  1.00  0.00           H
ATOM   2220  CA  PHE A 727      51.490  60.970  46.580  1.00  0.00           C
ATOM   2221  HA  PHE A 727      51.450  61.780  47.300  1.00  0.00           H
ATOM   2222  CB  PHE A 727      50.130  60.500  46.060  1.00  0.00           C
ATOM   2223  HB1 PHE A 727      49.580  59.910  46.830  1.00  0.00           H
ATOM   2224  HB2 PHE A 727      50.240  59.780  45.220  1.00  0.00           H
ATOM   2225  CG  PHE A 727      49.240  61.720  45.710  1.00  0.00           C
ATOM   2226  CD1 PHE A 727      48.540  61.650  44.540  1.00  0.00           C
ATOM   2227  HD1 PHE A 727      48.720  60.750  43.970  1.00  0.00           H
ATOM   2228  CE1 PHE A 727      47.720  62.720  44.140  1.00  0.00           C
ATOM   2229  HE1 PHE A 727      47.260  62.600  43.170  1.00  0.00           H
ATOM   2230  CZ  PHE A 727      47.500  63.750  45.080  1.00  0.00           C
ATOM   2231  HZ  PHE A 727      46.760  64.530  44.880  1.00  0.00           H
ATOM   2232  CD2 PHE A 727      49.010  62.730  46.630  1.00  0.00           C
ATOM   2233  HD2 PHE A 727      49.620  62.740  47.530  1.00  0.00           H
ATOM   2234  CE2 PHE A 727      48.190  63.800  46.290  1.00  0.00           C
ATOM   2235  HE2 PHE A 727      48.080  64.650  46.950  1.00  0.00           H
ATOM   2236  C   PHE A 727      52.140  59.830  47.190  1.00  0.00           C
ATOM   2237  O   PHE A 727      52.290  59.640  48.410  1.00  0.00           O
ATOM   2238  N   ALA A 728      52.640  58.910  46.350  1.00  0.00           N
ATOM   2239  HN  ALA A 728      52.480  59.020  45.380  1.00  0.00           H
ATOM   2240  CA  ALA A 728      53.460  57.770  46.770  1.00  0.00           C
ATOM   2241  HA  ALA A 728      52.870  57.290  47.530  1.00  0.00           H
ATOM   2242  CB  ALA A 728      53.720  56.780  45.600  1.00  0.00           C
ATOM   2243  HB1 ALA A 728      54.110  55.860  46.060  1.00  0.00           H
ATOM   2244  HB2 ALA A 728      54.510  57.170  44.920  1.00  0.00           H
ATOM   2245  HB3 ALA A 728      52.770  56.500  45.090  1.00  0.00           H
ATOM   2246  C   ALA A 728      54.820  58.100  47.410  1.00  0.00           C
ATOM   2247  O   ALA A 728      55.100  57.580  48.500  1.00  0.00           O
ATOM   2248  N   ALA A 729      55.550  59.070  46.820  1.00  0.00           N
ATOM   2249  HN  ALA A 729      55.280  59.390  45.920  1.00  0.00           H
ATOM   2250  CA  ALA A 729      56.770  59.560  47.360  1.00  0.00           C
ATOM   2251  HA  ALA A 729      57.220  58.620  47.630  1.00  0.00           H
ATOM   2252  CB  ALA A 729      57.470  60.310  46.260  1.00  0.00           C
ATOM   2253  HB1 ALA A 729      58.450  60.690  46.610  1.00  0.00           H
ATOM   2254  HB2 ALA A 729      56.900  61.210  45.950  1.00  0.00           H
ATOM   2255  HB3 ALA A 729      57.580  59.690  45.350  1.00  0.00           H
ATOM   2256  C   ALA A 729      56.570  60.340  48.670  1.00  0.00           C
ATOM   2257  O   ALA A 729      57.460  60.320  49.540  1.00  0.00           O
ATOM   2258  N   LEU A 730      55.470  61.030  48.790  1.00  0.00           N
ATOM   2259  HN  LEU A 730      54.830  60.950  48.030  1.00  0.00           H
ATOM   2260  CA  LEU A 730      54.950  61.710  49.970  1.00  0.00           C
ATOM   2261  HA  LEU A 730      55.770  62.320  50.330  1.00  0.00           H
ATOM   2262  CB  LEU A 730      53.710  62.660  49.740  1.00  0.00           C
ATOM   2263  HB1 LEU A 730      52.880  62.020  49.370  1.00  0.00           H
ATOM   2264  HB2 LEU A 730      53.930  63.370  48.930  1.00  0.00           H
ATOM   2265  CG  LEU A 730      53.310  63.530  50.920  1.00  0.00           C
ATOM   2266  HG  LEU A 730      53.040  62.920  51.810  1.00  0.00           H
ATOM   2267  CD1 LEU A 730      54.530  64.460  51.240  1.00  0.00           C
ATOM   2268 HD11 LEU A 730      54.830  65.170  50.430  1.00  0.00           H
ATOM   2269 HD12 LEU A 730      55.450  63.890  51.500  1.00  0.00           H
ATOM   2270 HD13 LEU A 730      54.320  65.060  52.160  1.00  0.00           H
ATOM   2271  CD2 LEU A 730      52.110  64.310  50.370  1.00  0.00           C
ATOM   2272 HD21 LEU A 730      51.190  63.760  50.660  1.00  0.00           H
ATOM   2273 HD22 LEU A 730      52.090  64.580  49.290  1.00  0.00           H
ATOM   2274 HD23 LEU A 730      52.100  65.260  50.940  1.00  0.00           H
ATOM   2275  C   LEU A 730      54.700  60.720  51.100  1.00  0.00           C
ATOM   2276  O   LEU A 730      55.160  60.810  52.230  1.00  0.00           O
ATOM   2277  N   ILE A 731      53.910  59.620  50.910  1.00  0.00           N
ATOM   2278  HN  ILE A 731      53.490  59.500  50.010  1.00  0.00           H
ATOM   2279  CA  ILE A 731      53.690  58.570  51.950  1.00  0.00           C
ATOM   2280  HA  ILE A 731      53.450  59.010  52.900  1.00  0.00           H
ATOM   2281  CB  ILE A 731      52.540  57.680  51.510  1.00  0.00           C
ATOM   2282  HB  ILE A 731      52.660  57.480  50.430  1.00  0.00           H
ATOM   2283  CG2 ILE A 731      52.470  56.380  52.380  1.00  0.00           C
ATOM   2284 HG21 ILE A 731      52.560  56.730  53.420  1.00  0.00           H
ATOM   2285 HG22 ILE A 731      53.350  55.720  52.160  1.00  0.00           H
ATOM   2286 HG23 ILE A 731      51.620  55.660  52.310  1.00  0.00           H
ATOM   2287  CG1 ILE A 731      51.220  58.470  51.680  1.00  0.00           C
ATOM   2288 HG11 ILE A 731      51.340  59.570  51.540  1.00  0.00           H
ATOM   2289 HG12 ILE A 731      50.940  58.330  52.750  1.00  0.00           H
ATOM   2290  CD  ILE A 731      50.090  57.860  50.820  1.00  0.00           C
ATOM   2291  HD1 ILE A 731      50.520  57.110  50.110  1.00  0.00           H
ATOM   2292  HD2 ILE A 731      49.370  58.600  50.410  1.00  0.00           H
ATOM   2293  HD3 ILE A 731      49.580  57.100  51.460  1.00  0.00           H
ATOM   2294  C   ILE A 731      55.030  57.870  52.300  1.00  0.00           C
ATOM   2295  O   ILE A 731      55.320  57.640  53.470  1.00  0.00           O
ATOM   2296  N   CYS A 732      55.950  57.640  51.360  1.00  0.00           N
ATOM   2297  HN  CYS A 732      55.740  57.690  50.380  1.00  0.00           H
ATOM   2298  CA  CYS A 732      57.240  57.010  51.680  1.00  0.00           C
ATOM   2299  HA  CYS A 732      57.140  56.100  52.250  1.00  0.00           H
ATOM   2300  CB  CYS A 732      58.020  56.700  50.350  1.00  0.00           C
ATOM   2301  HB1 CYS A 732      58.960  56.220  50.690  1.00  0.00           H
ATOM   2302  HB2 CYS A 732      58.430  57.560  49.770  1.00  0.00           H
ATOM   2303  SG  CYS A 732      57.310  55.450  49.230  1.00  0.00           S
ATOM   2304  HG1 CYS A 732      56.270  56.200  48.880  1.00  0.00           H
ATOM   2305  C   CYS A 732      58.150  57.840  52.520  1.00  0.00           C
ATOM   2306  O   CYS A 732      58.760  57.330  53.400  1.00  0.00           O
ATOM   2307  N   ILE A 733      58.200  59.170  52.240  1.00  0.00           N
ATOM   2308  HN  ILE A 733      57.550  59.540  51.560  1.00  0.00           H
ATOM   2309  CA  ILE A 733      59.010  60.010  53.080  1.00  0.00           C
ATOM   2310  HA  ILE A 733      59.980  59.520  53.070  1.00  0.00           H
ATOM   2311  CB  ILE A 733      59.290  61.370  52.390  1.00  0.00           C
ATOM   2312  HB  ILE A 733      59.560  61.010  51.380  1.00  0.00           H
ATOM   2313  CG2 ILE A 733      57.980  62.240  52.210  1.00  0.00           C
ATOM   2314 HG21 ILE A 733      57.290  61.730  51.500  1.00  0.00           H
ATOM   2315 HG22 ILE A 733      58.300  63.270  51.910  1.00  0.00           H
ATOM   2316 HG23 ILE A 733      57.430  62.360  53.170  1.00  0.00           H
ATOM   2317  CG1 ILE A 733      60.520  62.190  52.960  1.00  0.00           C
ATOM   2318 HG11 ILE A 733      60.240  62.790  53.850  1.00  0.00           H
ATOM   2319 HG12 ILE A 733      60.800  62.830  52.100  1.00  0.00           H
ATOM   2320  CD  ILE A 733      61.820  61.510  53.270  1.00  0.00           C
ATOM   2321  HD1 ILE A 733      61.810  61.110  54.310  1.00  0.00           H
ATOM   2322  HD2 ILE A 733      62.670  62.230  53.360  1.00  0.00           H
ATOM   2323  HD3 ILE A 733      62.030  60.890  52.380  1.00  0.00           H
ATOM   2324  C   ILE A 733      58.510  60.130  54.490  1.00  0.00           C
ATOM   2325  O   ILE A 733      59.260  60.230  55.470  1.00  0.00           O
ATOM   2326  N   ILE A 734      57.130  60.180  54.640  1.00  0.00           N
ATOM   2327  HN  ILE A 734      56.530  60.400  53.870  1.00  0.00           H
ATOM   2328  CA  ILE A 734      56.380  59.990  55.850  1.00  0.00           C
ATOM   2329  HA  ILE A 734      56.750  60.720  56.550  1.00  0.00           H
ATOM   2330  CB  ILE A 734      54.970  60.190  55.600  1.00  0.00           C
ATOM   2331  HB  ILE A 734      54.540  59.530  54.830  1.00  0.00           H
ATOM   2332  CG2 ILE A 734      54.220  59.840  56.910  1.00  0.00           C
ATOM   2333 HG21 ILE A 734      54.870  60.120  57.780  1.00  0.00           H
ATOM   2334 HG22 ILE A 734      53.900  58.770  56.900  1.00  0.00           H
ATOM   2335 HG23 ILE A 734      53.270  60.410  56.860  1.00  0.00           H
ATOM   2336  CG1 ILE A 734      54.720  61.680  55.170  1.00  0.00           C
ATOM   2337 HG11 ILE A 734      53.640  61.750  54.950  1.00  0.00           H
ATOM   2338 HG12 ILE A 734      55.300  61.880  54.250  1.00  0.00           H
ATOM   2339  CD  ILE A 734      55.250  62.810  56.080  1.00  0.00           C
ATOM   2340  HD1 ILE A 734      54.820  63.750  55.640  1.00  0.00           H
ATOM   2341  HD2 ILE A 734      56.350  62.840  55.870  1.00  0.00           H
ATOM   2342  HD3 ILE A 734      55.050  62.730  57.160  1.00  0.00           H
ATOM   2343  C   ILE A 734      56.570  58.650  56.540  1.00  0.00           C
ATOM   2344  O   ILE A 734      56.630  58.570  57.760  1.00  0.00           O
ATOM   2345  N   PHE A 735      56.720  57.550  55.840  1.00  0.00           N
ATOM   2346  HN  PHE A 735      56.660  57.560  54.850  1.00  0.00           H
ATOM   2347  CA  PHE A 735      57.140  56.290  56.390  1.00  0.00           C
ATOM   2348  HA  PHE A 735      56.460  56.270  57.220  1.00  0.00           H
ATOM   2349  CB  PHE A 735      56.990  55.140  55.370  1.00  0.00           C
ATOM   2350  HB1 PHE A 735      57.840  55.150  54.660  1.00  0.00           H
ATOM   2351  HB2 PHE A 735      56.050  55.270  54.790  1.00  0.00           H
ATOM   2352  CG  PHE A 735      56.920  53.670  55.840  1.00  0.00           C
ATOM   2353  CD1 PHE A 735      55.680  53.210  56.310  1.00  0.00           C
ATOM   2354  HD1 PHE A 735      54.850  53.890  56.360  1.00  0.00           H
ATOM   2355  CE1 PHE A 735      55.550  51.960  56.830  1.00  0.00           C
ATOM   2356  HE1 PHE A 735      54.640  51.620  57.290  1.00  0.00           H
ATOM   2357  CZ  PHE A 735      56.620  51.070  56.680  1.00  0.00           C
ATOM   2358  HZ  PHE A 735      56.530  50.040  57.000  1.00  0.00           H
ATOM   2359  CD2 PHE A 735      57.920  52.750  55.580  1.00  0.00           C
ATOM   2360  HD2 PHE A 735      58.850  53.180  55.270  1.00  0.00           H
ATOM   2361  CE2 PHE A 735      57.790  51.440  56.030  1.00  0.00           C
ATOM   2362  HE2 PHE A 735      58.560  50.680  55.930  1.00  0.00           H
ATOM   2363  C   PHE A 735      58.580  56.380  57.130  1.00  0.00           C
ATOM   2364  O   PHE A 735      58.720  55.980  58.340  1.00  0.00           O
ATOM   2365  N   ILE A 736      59.530  57.060  56.510  1.00  0.00           N
ATOM   2366  HN  ILE A 736      59.330  57.500  55.640  1.00  0.00           H
ATOM   2367  CA  ILE A 736      60.760  57.420  57.110  1.00  0.00           C
ATOM   2368  HA  ILE A 736      61.250  56.510  57.420  1.00  0.00           H
ATOM   2369  CB  ILE A 736      61.750  58.150  56.130  1.00  0.00           C
ATOM   2370  HB  ILE A 736      61.190  58.990  55.660  1.00  0.00           H
ATOM   2371  CG2 ILE A 736      62.990  58.820  56.890  1.00  0.00           C
ATOM   2372 HG21 ILE A 736      63.460  57.990  57.460  1.00  0.00           H
ATOM   2373 HG22 ILE A 736      62.550  59.710  57.390  1.00  0.00           H
ATOM   2374 HG23 ILE A 736      63.710  59.140  56.110  1.00  0.00           H
ATOM   2375  CG1 ILE A 736      62.060  57.110  55.070  1.00  0.00           C
ATOM   2376 HG11 ILE A 736      61.140  56.580  54.740  1.00  0.00           H
ATOM   2377 HG12 ILE A 736      62.730  56.350  55.490  1.00  0.00           H
ATOM   2378  CD  ILE A 736      62.620  57.680  53.730  1.00  0.00           C
ATOM   2379  HD1 ILE A 736      61.840  58.210  53.150  1.00  0.00           H
ATOM   2380  HD2 ILE A 736      62.850  56.720  53.210  1.00  0.00           H
ATOM   2381  HD3 ILE A 736      63.530  58.300  53.810  1.00  0.00           H
ATOM   2382  C   ILE A 736      60.580  58.330  58.300  1.00  0.00           C
ATOM   2383  O   ILE A 736      61.320  58.170  59.300  1.00  0.00           O
ATOM   2384  N   TYR A 737      59.650  59.330  58.290  1.00  0.00           N
ATOM   2385  HN  TYR A 737      59.170  59.540  57.440  1.00  0.00           H
ATOM   2386  CA  TYR A 737      59.320  60.170  59.360  1.00  0.00           C
ATOM   2387  HA  TYR A 737      60.220  60.740  59.610  1.00  0.00           H
ATOM   2388  CB  TYR A 737      58.230  61.190  58.880  1.00  0.00           C
ATOM   2389  HB1 TYR A 737      57.400  60.670  58.350  1.00  0.00           H
ATOM   2390  HB2 TYR A 737      58.680  61.750  58.020  1.00  0.00           H
ATOM   2391  CG  TYR A 737      57.680  62.200  59.950  1.00  0.00           C
ATOM   2392  CD1 TYR A 737      56.580  61.670  60.670  1.00  0.00           C
ATOM   2393  HD1 TYR A 737      56.120  60.730  60.370  1.00  0.00           H
ATOM   2394  CE1 TYR A 737      56.000  62.420  61.800  1.00  0.00           C
ATOM   2395  HE1 TYR A 737      55.140  62.120  62.370  1.00  0.00           H
ATOM   2396  CZ  TYR A 737      56.690  63.630  62.210  1.00  0.00           C
ATOM   2397  OH  TYR A 737      56.210  64.210  63.370  1.00  0.00           O
ATOM   2398  HH  TYR A 737      56.040  63.510  64.000  1.00  0.00           H
ATOM   2399  CD2 TYR A 737      58.220  63.320  60.420  1.00  0.00           C
ATOM   2400  HD2 TYR A 737      59.170  63.590  59.970  1.00  0.00           H
ATOM   2401  CE2 TYR A 737      57.810  64.050  61.520  1.00  0.00           C
ATOM   2402  HE2 TYR A 737      58.350  64.920  61.830  1.00  0.00           H
ATOM   2403  C   TYR A 737      58.850  59.420  60.640  1.00  0.00           C
ATOM   2404  O   TYR A 737      59.400  59.580  61.730  1.00  0.00           O
ATOM   2405  N   GLU A 738      57.960  58.430  60.500  1.00  0.00           N
ATOM   2406  HN  GLU A 738      57.590  58.350  59.570  1.00  0.00           H
ATOM   2407  CA  GLU A 738      57.610  57.430  61.410  1.00  0.00           C
ATOM   2408  HA  GLU A 738      57.330  57.910  62.330  1.00  0.00           H
ATOM   2409  CB  GLU A 738      56.350  56.700  60.880  1.00  0.00           C
ATOM   2410  HB1 GLU A 738      56.030  56.010  61.690  1.00  0.00           H
ATOM   2411  HB2 GLU A 738      56.690  56.160  59.970  1.00  0.00           H
ATOM   2412  CG  GLU A 738      55.100  57.560  60.600  1.00  0.00           C
ATOM   2413  HG1 GLU A 738      55.100  58.290  59.760  1.00  0.00           H
ATOM   2414  HG2 GLU A 738      54.910  58.180  61.510  1.00  0.00           H
ATOM   2415  CD  GLU A 738      53.930  56.630  60.350  1.00  0.00           C
ATOM   2416  OE1 GLU A 738      53.900  55.660  59.540  1.00  0.00           O
ATOM   2417  OE2 GLU A 738      52.980  56.750  61.210  1.00  0.00           O
ATOM   2418  C   GLU A 738      58.710  56.520  61.920  1.00  0.00           C
ATOM   2419  O   GLU A 738      58.800  56.290  63.160  1.00  0.00           O
ATOM   2420  N   ALA A 739      59.570  56.080  61.020  1.00  0.00           N
ATOM   2421  HN  ALA A 739      59.540  56.330  60.050  1.00  0.00           H
ATOM   2422  CA  ALA A 739      60.720  55.290  61.380  1.00  0.00           C
ATOM   2423  HA  ALA A 739      60.420  54.340  61.790  1.00  0.00           H
ATOM   2424  CB  ALA A 739      61.580  54.930  60.170  1.00  0.00           C
ATOM   2425  HB1 ALA A 739      62.390  54.220  60.400  1.00  0.00           H
ATOM   2426  HB2 ALA A 739      61.960  55.880  59.720  1.00  0.00           H
ATOM   2427  HB3 ALA A 739      61.090  54.400  59.330  1.00  0.00           H
ATOM   2428  C   ALA A 739      61.630  55.970  62.430  1.00  0.00           C
ATOM   2429  O   ALA A 739      61.980  55.490  63.500  1.00  0.00           O
ATOM   2430  N   LEU A 740      62.010  57.220  62.090  1.00  0.00           N
ATOM   2431  HN  LEU A 740      61.870  57.650  61.190  1.00  0.00           H
ATOM   2432  CA  LEU A 740      62.740  58.100  62.990  1.00  0.00           C
ATOM   2433  HA  LEU A 740      63.530  57.430  63.310  1.00  0.00           H
ATOM   2434  CB  LEU A 740      63.320  59.290  62.110  1.00  0.00           C
ATOM   2435  HB1 LEU A 740      62.490  59.860  61.650  1.00  0.00           H
ATOM   2436  HB2 LEU A 740      63.860  58.900  61.220  1.00  0.00           H
ATOM   2437  CG  LEU A 740      64.280  60.210  62.890  1.00  0.00           C
ATOM   2438  HG  LEU A 740      63.830  60.610  63.820  1.00  0.00           H
ATOM   2439  CD1 LEU A 740      65.560  59.510  63.330  1.00  0.00           C
ATOM   2440 HD11 LEU A 740      65.320  58.770  64.130  1.00  0.00           H
ATOM   2441 HD12 LEU A 740      66.320  60.180  63.770  1.00  0.00           H
ATOM   2442 HD13 LEU A 740      65.980  58.870  62.520  1.00  0.00           H
ATOM   2443  CD2 LEU A 740      64.560  61.510  62.020  1.00  0.00           C
ATOM   2444 HD21 LEU A 740      64.870  61.240  60.990  1.00  0.00           H
ATOM   2445 HD22 LEU A 740      65.280  62.140  62.590  1.00  0.00           H
ATOM   2446 HD23 LEU A 740      63.580  62.030  61.910  1.00  0.00           H
ATOM   2447  C   LEU A 740      62.080  58.610  64.190  1.00  0.00           C
ATOM   2448  O   LEU A 740      62.760  58.660  65.240  1.00  0.00           O
ATOM   2449  N   GLU A 741      60.800  59.060  64.180  1.00  0.00           N
ATOM   2450  HN  GLU A 741      60.330  59.110  63.300  1.00  0.00           H
ATOM   2451  CA  GLU A 741      60.010  59.570  65.340  1.00  0.00           C
ATOM   2452  HA  GLU A 741      60.550  60.290  65.930  1.00  0.00           H
ATOM   2453  CB  GLU A 741      58.600  59.980  65.000  1.00  0.00           C
ATOM   2454  HB1 GLU A 741      57.980  59.180  64.530  1.00  0.00           H
ATOM   2455  HB2 GLU A 741      58.770  60.700  64.170  1.00  0.00           H
ATOM   2456  CG  GLU A 741      57.770  60.600  66.140  1.00  0.00           C
ATOM   2457  HG1 GLU A 741      58.330  61.490  66.510  1.00  0.00           H
ATOM   2458  HG2 GLU A 741      57.710  59.830  66.950  1.00  0.00           H
ATOM   2459  CD  GLU A 741      56.360  61.110  65.700  1.00  0.00           C
ATOM   2460  OE1 GLU A 741      56.270  62.330  65.330  1.00  0.00           O
ATOM   2461  OE2 GLU A 741      55.340  60.370  65.930  1.00  0.00           O
ATOM   2462  C   GLU A 741      59.880  58.400  66.320  1.00  0.00           C
ATOM   2463  O   GLU A 741      60.110  58.640  67.510  1.00  0.00           O
ATOM   2464  N   LYS A 742      59.560  57.150  65.930  1.00  0.00           N
ATOM   2465  HN  LYS A 742      59.460  56.940  64.950  1.00  0.00           H
ATOM   2466  CA  LYS A 742      59.460  56.150  66.930  1.00  0.00           C
ATOM   2467  HA  LYS A 742      58.900  56.530  67.770  1.00  0.00           H
ATOM   2468  CB  LYS A 742      58.640  54.980  66.490  1.00  0.00           C
ATOM   2469  HB1 LYS A 742      58.660  54.160  67.230  1.00  0.00           H
ATOM   2470  HB2 LYS A 742      58.970  54.550  65.520  1.00  0.00           H
ATOM   2471  CG  LYS A 742      57.090  55.240  66.370  1.00  0.00           C
ATOM   2472  HG1 LYS A 742      56.720  54.410  65.740  1.00  0.00           H
ATOM   2473  HG2 LYS A 742      56.970  56.200  65.820  1.00  0.00           H
ATOM   2474  CD  LYS A 742      56.290  55.330  67.600  1.00  0.00           C
ATOM   2475  HD1 LYS A 742      56.700  56.070  68.310  1.00  0.00           H
ATOM   2476  HD2 LYS A 742      56.450  54.320  68.030  1.00  0.00           H
ATOM   2477  CE  LYS A 742      54.850  55.680  67.190  1.00  0.00           C
ATOM   2478  HE1 LYS A 742      54.420  54.790  66.690  1.00  0.00           H
ATOM   2479  HE2 LYS A 742      54.780  56.550  66.520  1.00  0.00           H
ATOM   2480  NZ  LYS A 742      54.070  56.030  68.380  1.00  0.00           N
ATOM   2481  HZ1 LYS A 742      53.930  55.280  69.090  1.00  0.00           H
ATOM   2482  HZ2 LYS A 742      53.150  56.340  68.000  1.00  0.00           H
ATOM   2483  HZ3 LYS A 742      54.520  56.850  68.810  1.00  0.00           H
ATOM   2484  C   LYS A 742      60.740  55.680  67.570  1.00  0.00           C
ATOM   2485  O   LYS A 742      60.730  55.210  68.710  1.00  0.00           O
ATOM   2486  N   LEU A 743      61.890  55.710  66.760  1.00  0.00           N
ATOM   2487  HN  LEU A 743      61.740  56.010  65.820  1.00  0.00           H
ATOM   2488  CA  LEU A 743      63.200  55.180  67.110  1.00  0.00           C
ATOM   2489  HA  LEU A 743      63.160  54.110  67.230  1.00  0.00           H
ATOM   2490  CB  LEU A 743      64.130  55.520  65.960  1.00  0.00           C
ATOM   2491  HB1 LEU A 743      64.080  56.620  65.800  1.00  0.00           H
ATOM   2492  HB2 LEU A 743      63.770  55.030  65.030  1.00  0.00           H
ATOM   2493  CG  LEU A 743      65.570  55.170  66.210  1.00  0.00           C
ATOM   2494  HG  LEU A 743      65.880  55.770  67.100  1.00  0.00           H
ATOM   2495  CD1 LEU A 743      65.810  53.680  66.580  1.00  0.00           C
ATOM   2496 HD11 LEU A 743      65.430  53.080  65.730  1.00  0.00           H
ATOM   2497 HD12 LEU A 743      65.380  53.380  67.550  1.00  0.00           H
ATOM   2498 HD13 LEU A 743      66.920  53.600  66.550  1.00  0.00           H
ATOM   2499  CD2 LEU A 743      66.470  55.520  65.030  1.00  0.00           C
ATOM   2500 HD21 LEU A 743      66.110  54.870  64.210  1.00  0.00           H
ATOM   2501 HD22 LEU A 743      67.560  55.410  65.210  1.00  0.00           H
ATOM   2502 HD23 LEU A 743      66.360  56.580  64.720  1.00  0.00           H
ATOM   2503  C   LEU A 743      63.690  55.790  68.460  1.00  0.00           C
ATOM   2504  O   LEU A 743      64.170  55.110  69.390  1.00  0.00           O
ATOM   2505  N   PHE A 744      63.510  57.100  68.630  1.00  0.00           N
ATOM   2506  HN  PHE A 744      62.950  57.550  67.940  1.00  0.00           H
ATOM   2507  CA  PHE A 744      64.070  57.880  69.750  1.00  0.00           C
ATOM   2508  HA  PHE A 744      64.930  57.340  70.120  1.00  0.00           H
ATOM   2509  CB  PHE A 744      64.440  59.300  69.350  1.00  0.00           C
ATOM   2510  HB1 PHE A 744      64.380  60.110  70.110  1.00  0.00           H
ATOM   2511  HB2 PHE A 744      63.640  59.620  68.640  1.00  0.00           H
ATOM   2512  CG  PHE A 744      65.840  59.310  68.740  1.00  0.00           C
ATOM   2513  CD1 PHE A 744      66.990  59.450  69.460  1.00  0.00           C
ATOM   2514  HD1 PHE A 744      66.870  59.650  70.510  1.00  0.00           H
ATOM   2515  CE1 PHE A 744      68.280  59.440  68.920  1.00  0.00           C
ATOM   2516  HE1 PHE A 744      69.070  59.530  69.640  1.00  0.00           H
ATOM   2517  CZ  PHE A 744      68.510  59.270  67.560  1.00  0.00           C
ATOM   2518  HZ  PHE A 744      69.470  59.280  67.080  1.00  0.00           H
ATOM   2519  CD2 PHE A 744      66.080  59.010  67.370  1.00  0.00           C
ATOM   2520  HD2 PHE A 744      65.260  58.650  66.760  1.00  0.00           H
ATOM   2521  CE2 PHE A 744      67.400  58.980  66.750  1.00  0.00           C
ATOM   2522  HE2 PHE A 744      67.480  58.750  65.710  1.00  0.00           H
ATOM   2523  C   PHE A 744      63.050  58.040  70.830  1.00  0.00           C
ATOM   2524  O   PHE A 744      63.210  58.800  71.780  1.00  0.00           O
ATOM   2525  N   ASP A 745      61.900  57.340  70.810  1.00  0.00           N
ATOM   2526  HN  ASP A 745      61.790  56.640  70.110  1.00  0.00           H
ATOM   2527  CA  ASP A 745      60.890  57.400  71.790  1.00  0.00           C
ATOM   2528  HA  ASP A 745      61.010  58.160  72.550  1.00  0.00           H
ATOM   2529  CB  ASP A 745      59.560  57.540  70.970  1.00  0.00           C
ATOM   2530  HB1 ASP A 745      59.270  56.620  70.420  1.00  0.00           H
ATOM   2531  HB2 ASP A 745      59.660  58.380  70.260  1.00  0.00           H
ATOM   2532  CG  ASP A 745      58.340  58.050  71.850  1.00  0.00           C
ATOM   2533  OD1 ASP A 745      58.490  58.550  73.000  1.00  0.00           O
ATOM   2534  OD2 ASP A 745      57.230  57.940  71.360  1.00  0.00           O
ATOM   2535  C   ASP A 745      60.910  56.060  72.490  1.00  0.00           C
ATOM   2536  O   ASP A 745      60.400  55.030  72.020  1.00  0.00           O
ATOM   2537  N   LEU A 746      61.500  55.910  73.670  1.00  0.00           N
ATOM   2538  HN  LEU A 746      61.540  56.760  74.210  1.00  0.00           H
ATOM   2539  CA  LEU A 746      61.830  54.590  74.200  1.00  0.00           C
ATOM   2540  HA  LEU A 746      61.000  53.950  73.950  1.00  0.00           H
ATOM   2541  CB  LEU A 746      63.200  53.980  73.690  1.00  0.00           C
ATOM   2542  HB1 LEU A 746      63.140  54.120  72.590  1.00  0.00           H
ATOM   2543  HB2 LEU A 746      63.220  52.900  73.950  1.00  0.00           H
ATOM   2544  CG  LEU A 746      64.620  54.480  74.120  1.00  0.00           C
ATOM   2545  HG  LEU A 746      64.720  54.060  75.140  1.00  0.00           H
ATOM   2546  CD1 LEU A 746      65.780  53.910  73.240  1.00  0.00           C
ATOM   2547 HD11 LEU A 746      66.800  54.090  73.630  1.00  0.00           H
ATOM   2548 HD12 LEU A 746      65.680  54.140  72.160  1.00  0.00           H
ATOM   2549 HD13 LEU A 746      65.680  52.800  73.180  1.00  0.00           H
ATOM   2550  CD2 LEU A 746      64.850  56.000  74.150  1.00  0.00           C
ATOM   2551 HD21 LEU A 746      64.720  56.440  73.130  1.00  0.00           H
ATOM   2552 HD22 LEU A 746      65.860  56.350  74.460  1.00  0.00           H
ATOM   2553 HD23 LEU A 746      64.090  56.540  74.760  1.00  0.00           H
ATOM   2554  C   LEU A 746      61.920  54.700  75.630  1.00  0.00           C
ATOM   2555  O   LEU A 746      62.110  55.770  76.230  1.00  0.00           O
ATOM   2556  N   GLY A 747      61.700  53.560  76.340  1.00  0.00           N
ATOM   2557  HN  GLY A 747      61.370  52.740  75.870  1.00  0.00           H
ATOM   2558  CA  GLY A 747      61.660  53.450  77.760  1.00  0.00           C
ATOM   2559  HA1 GLY A 747      61.600  52.390  77.980  1.00  0.00           H
ATOM   2560  HA2 GLY A 747      60.690  53.820  78.050  1.00  0.00           H
ATOM   2561  C   GLY A 747      62.860  53.900  78.620  1.00  0.00           C
ATOM   2562  O   GLY A 747      63.910  54.220  78.120  1.00  0.00           O
ATOM   2563  N   GLU A 748      62.710  53.710  79.950  1.00  0.00           N
ATOM   2564  HN  GLU A 748      61.830  53.400  80.310  1.00  0.00           H
ATOM   2565  CA  GLU A 748      63.730  54.110  80.950  1.00  0.00           C
ATOM   2566  HA  GLU A 748      63.930  55.110  80.600  1.00  0.00           H
ATOM   2567  CB  GLU A 748      63.160  54.110  82.400  1.00  0.00           C
ATOM   2568  HB1 GLU A 748      62.530  53.200  82.380  1.00  0.00           H
ATOM   2569  HB2 GLU A 748      62.400  54.930  82.480  1.00  0.00           H
ATOM   2570  CG  GLU A 748      64.140  54.310  83.570  1.00  0.00           C
ATOM   2571  HG1 GLU A 748      64.810  55.160  83.340  1.00  0.00           H
ATOM   2572  HG2 GLU A 748      64.780  53.410  83.730  1.00  0.00           H
ATOM   2573  CD  GLU A 748      63.450  54.660  84.910  1.00  0.00           C
ATOM   2574  OE1 GLU A 748      62.400  54.040  85.290  1.00  0.00           O
ATOM   2575  OE2 GLU A 748      63.910  55.640  85.570  1.00  0.00           O
ATOM   2576  C   GLU A 748      65.110  53.480  80.960  1.00  0.00           C
ATOM   2577  O   GLU A 748      66.150  54.150  80.920  1.00  0.00           O
ATOM   2578  N   THR A 749      65.160  52.160  81.080  1.00  0.00           N
ATOM   2579  HN  THR A 749      64.300  51.740  81.340  1.00  0.00           H
ATOM   2580  CA  THR A 749      66.380  51.330  80.920  1.00  0.00           C
ATOM   2581  HA  THR A 749      67.150  51.780  81.550  1.00  0.00           H
ATOM   2582  CB  THR A 749      66.120  49.840  81.480  1.00  0.00           C
ATOM   2583  HB  THR A 749      65.680  49.810  82.500  1.00  0.00           H
ATOM   2584  OG1 THR A 749      67.340  49.200  81.530  1.00  0.00           O
ATOM   2585  HG1 THR A 749      67.850  49.820  82.040  1.00  0.00           H
ATOM   2586  CG2 THR A 749      65.200  49.010  80.530  1.00  0.00           C
ATOM   2587 HG21 THR A 749      64.220  49.530  80.380  1.00  0.00           H
ATOM   2588 HG22 THR A 749      64.930  48.110  81.110  1.00  0.00           H
ATOM   2589 HG23 THR A 749      65.700  48.780  79.570  1.00  0.00           H
ATOM   2590  C   THR A 749      66.830  51.440  79.410  1.00  0.00           C
ATOM   2591  O   THR A 749      67.980  51.490  79.090  1.00  0.00           O
ATOM   2592  N   TYR A 750      65.960  51.610  78.450  1.00  0.00           N
ATOM   2593  HN  TYR A 750      65.010  51.760  78.700  1.00  0.00           H
ATOM   2594  CA  TYR A 750      66.310  51.690  77.020  1.00  0.00           C
ATOM   2595  HA  TYR A 750      67.020  50.900  76.810  1.00  0.00           H
ATOM   2596  CB  TYR A 750      65.090  51.510  76.090  1.00  0.00           C
ATOM   2597  HB1 TYR A 750      65.300  51.550  74.990  1.00  0.00           H
ATOM   2598  HB2 TYR A 750      64.400  52.350  76.310  1.00  0.00           H
ATOM   2599  CG  TYR A 750      64.410  50.150  76.390  1.00  0.00           C
ATOM   2600  CD1 TYR A 750      63.080  50.120  76.500  1.00  0.00           C
ATOM   2601  HD1 TYR A 750      62.530  51.050  76.410  1.00  0.00           H
ATOM   2602  CE1 TYR A 750      62.400  48.900  76.800  1.00  0.00           C
ATOM   2603  HE1 TYR A 750      61.330  48.880  76.930  1.00  0.00           H
ATOM   2604  CZ  TYR A 750      63.090  47.690  76.950  1.00  0.00           C
ATOM   2605  OH  TYR A 750      62.390  46.560  77.390  1.00  0.00           O
ATOM   2606  HH  TYR A 750      63.040  45.850  77.400  1.00  0.00           H
ATOM   2607  CD2 TYR A 750      65.130  48.950  76.530  1.00  0.00           C
ATOM   2608  HD2 TYR A 750      66.190  48.860  76.400  1.00  0.00           H
ATOM   2609  CE2 TYR A 750      64.520  47.760  76.910  1.00  0.00           C
ATOM   2610  HE2 TYR A 750      65.080  46.870  77.170  1.00  0.00           H
ATOM   2611  C   TYR A 750      66.980  52.950  76.530  1.00  0.00           C
ATOM   2612  O   TYR A 750      67.810  52.940  75.630  1.00  0.00           O
ATOM   2613  N   ALA A 751      66.650  54.030  77.210  1.00  0.00           N
ATOM   2614  HN  ALA A 751      66.000  53.890  77.960  1.00  0.00           H
ATOM   2615  CA  ALA A 751      67.190  55.350  76.990  1.00  0.00           C
ATOM   2616  HA  ALA A 751      67.130  55.460  75.910  1.00  0.00           H
ATOM   2617  CB  ALA A 751      66.350  56.390  77.670  1.00  0.00           C
ATOM   2618  HB1 ALA A 751      65.290  56.150  77.450  1.00  0.00           H
ATOM   2619  HB2 ALA A 751      66.630  57.390  77.250  1.00  0.00           H
ATOM   2620  HB3 ALA A 751      66.390  56.410  78.770  1.00  0.00           H
ATOM   2621  C   ALA A 751      68.720  55.570  77.220  1.00  0.00           C
ATOM   2622  O   ALA A 751      69.340  56.430  76.620  1.00  0.00           O
ATOM   2623  N   ASP A 752      69.240  54.810  78.190  1.00  0.00           N
ATOM   2624  HN  ASP A 752      68.540  54.310  78.700  1.00  0.00           H
ATOM   2625  CA  ASP A 752      70.610  54.560  78.630  1.00  0.00           C
ATOM   2626  HA  ASP A 752      70.950  55.590  78.760  1.00  0.00           H
ATOM   2627  CB  ASP A 752      70.760  53.720  79.820  1.00  0.00           C
ATOM   2628  HB1 ASP A 752      71.820  53.670  80.160  1.00  0.00           H
ATOM   2629  HB2 ASP A 752      70.530  52.660  79.580  1.00  0.00           H
ATOM   2630  CG  ASP A 752      69.970  54.070  81.050  1.00  0.00           C
ATOM   2631  OD1 ASP A 752      70.040  53.150  81.930  1.00  0.00           O
ATOM   2632  OD2 ASP A 752      69.460  55.200  81.240  1.00  0.00           O
ATOM   2633  C   ASP A 752      71.400  54.020  77.470  1.00  0.00           C
ATOM   2634  O   ASP A 752      72.550  54.340  77.220  1.00  0.00           O
ATOM   2635  N   VAL A 753      70.730  53.180  76.650  1.00  0.00           N
ATOM   2636  HN  VAL A 753      69.760  53.000  76.780  1.00  0.00           H
ATOM   2637  CA  VAL A 753      71.400  52.480  75.580  1.00  0.00           C
ATOM   2638  HA  VAL A 753      72.450  52.740  75.600  1.00  0.00           H
ATOM   2639  CB  VAL A 753      71.370  50.980  75.690  1.00  0.00           C
ATOM   2640  HB  VAL A 753      71.930  50.510  74.860  1.00  0.00           H
ATOM   2641  CG1 VAL A 753      72.030  50.690  77.010  1.00  0.00           C
ATOM   2642 HG11 VAL A 753      72.990  51.220  77.150  1.00  0.00           H
ATOM   2643 HG12 VAL A 753      72.210  49.590  77.030  1.00  0.00           H
ATOM   2644 HG13 VAL A 753      71.350  50.780  77.870  1.00  0.00           H
ATOM   2645  CG2 VAL A 753      69.950  50.470  75.840  1.00  0.00           C
ATOM   2646 HG21 VAL A 753      69.440  50.620  74.860  1.00  0.00           H
ATOM   2647 HG22 VAL A 753      69.430  51.070  76.600  1.00  0.00           H
ATOM   2648 HG23 VAL A 753      69.890  49.440  76.250  1.00  0.00           H
ATOM   2649  C   VAL A 753      70.870  53.000  74.280  1.00  0.00           C
ATOM   2650  O   VAL A 753      71.010  52.380  73.210  1.00  0.00           O
ATOM   2651  N   LEU A 754      70.280  54.230  74.280  1.00  0.00           N
ATOM   2652  HN  LEU A 754      70.060  54.650  75.160  1.00  0.00           H
ATOM   2653  CA  LEU A 754      69.780  54.920  73.060  1.00  0.00           C
ATOM   2654  HA  LEU A 754      68.910  54.360  72.740  1.00  0.00           H
ATOM   2655  CB  LEU A 754      69.410  56.340  73.390  1.00  0.00           C
ATOM   2656  HB1 LEU A 754      70.200  56.690  74.090  1.00  0.00           H
ATOM   2657  HB2 LEU A 754      68.530  56.220  74.050  1.00  0.00           H
ATOM   2658  CG  LEU A 754      68.930  57.290  72.240  1.00  0.00           C
ATOM   2659  HG  LEU A 754      69.750  57.520  71.530  1.00  0.00           H
ATOM   2660  CD1 LEU A 754      67.760  56.670  71.460  1.00  0.00           C
ATOM   2661 HD11 LEU A 754      68.020  55.720  70.950  1.00  0.00           H
ATOM   2662 HD12 LEU A 754      67.380  57.310  70.640  1.00  0.00           H
ATOM   2663 HD13 LEU A 754      66.950  56.460  72.180  1.00  0.00           H
ATOM   2664  CD2 LEU A 754      68.570  58.670  72.820  1.00  0.00           C
ATOM   2665 HD21 LEU A 754      69.380  58.940  73.530  1.00  0.00           H
ATOM   2666 HD22 LEU A 754      67.660  58.530  73.450  1.00  0.00           H
ATOM   2667 HD23 LEU A 754      68.390  59.380  71.990  1.00  0.00           H
ATOM   2668  C   LEU A 754      70.860  54.970  71.980  1.00  0.00           C
ATOM   2669  O   LEU A 754      70.570  54.660  70.840  1.00  0.00           O
ATOM   2670  N   PHE A 755      72.120  55.330  72.280  1.00  0.00           N
ATOM   2671  HN  PHE A 755      72.440  55.570  73.200  1.00  0.00           H
ATOM   2672  CA  PHE A 755      73.120  55.340  71.230  1.00  0.00           C
ATOM   2673  HA  PHE A 755      72.810  55.940  70.390  1.00  0.00           H
ATOM   2674  CB  PHE A 755      74.460  55.950  71.810  1.00  0.00           C
ATOM   2675  HB1 PHE A 755      74.650  55.490  72.810  1.00  0.00           H
ATOM   2676  HB2 PHE A 755      74.200  57.020  71.930  1.00  0.00           H
ATOM   2677  CG  PHE A 755      75.700  55.840  71.000  1.00  0.00           C
ATOM   2678  CD1 PHE A 755      75.780  56.190  69.650  1.00  0.00           C
ATOM   2679  HD1 PHE A 755      74.830  56.460  69.200  1.00  0.00           H
ATOM   2680  CE1 PHE A 755      77.000  56.160  68.920  1.00  0.00           C
ATOM   2681  HE1 PHE A 755      76.910  56.350  67.860  1.00  0.00           H
ATOM   2682  CZ  PHE A 755      78.160  55.800  69.600  1.00  0.00           C
ATOM   2683  HZ  PHE A 755      79.120  55.730  69.110  1.00  0.00           H
ATOM   2684  CD2 PHE A 755      76.900  55.650  71.630  1.00  0.00           C
ATOM   2685  HD2 PHE A 755      76.930  55.510  72.700  1.00  0.00           H
ATOM   2686  CE2 PHE A 755      78.110  55.570  70.980  1.00  0.00           C
ATOM   2687  HE2 PHE A 755      78.970  55.090  71.420  1.00  0.00           H
ATOM   2688  C   PHE A 755      73.380  54.010  70.600  1.00  0.00           C
ATOM   2689  O   PHE A 755      73.550  53.950  69.420  1.00  0.00           O
ATOM   2690  N   TRP A 756      73.310  52.900  71.380  1.00  0.00           N
ATOM   2691  HN  TRP A 756      73.330  52.940  72.370  1.00  0.00           H
ATOM   2692  CA  TRP A 756      73.300  51.480  70.910  1.00  0.00           C
ATOM   2693  HA  TRP A 756      74.140  51.430  70.230  1.00  0.00           H
ATOM   2694  CB  TRP A 756      73.390  50.460  72.130  1.00  0.00           C
ATOM   2695  HB1 TRP A 756      72.410  50.590  72.660  1.00  0.00           H
ATOM   2696  HB2 TRP A 756      74.230  50.850  72.720  1.00  0.00           H
ATOM   2697  CG  TRP A 756      73.480  48.960  71.640  1.00  0.00           C
ATOM   2698  CD1 TRP A 756      72.610  47.990  71.990  1.00  0.00           C
ATOM   2699  HD1 TRP A 756      71.830  48.110  72.720  1.00  0.00           H
ATOM   2700  NE1 TRP A 756      72.890  46.850  71.300  1.00  0.00           N
ATOM   2701  HE1 TRP A 756      72.620  45.980  71.670  1.00  0.00           H
ATOM   2702  CE2 TRP A 756      73.910  47.090  70.430  1.00  0.00           C
ATOM   2703  CD2 TRP A 756      74.380  48.420  70.670  1.00  0.00           C
ATOM   2704  CE3 TRP A 756      75.490  48.920  69.930  1.00  0.00           C
ATOM   2705  HE3 TRP A 756      75.840  49.920  70.050  1.00  0.00           H
ATOM   2706  CZ3 TRP A 756      76.070  48.110  68.980  1.00  0.00           C
ATOM   2707  HZ3 TRP A 756      76.910  48.500  68.440  1.00  0.00           H
ATOM   2708  CZ2 TRP A 756      74.450  46.290  69.420  1.00  0.00           C
ATOM   2709  HZ2 TRP A 756      74.230  45.230  69.360  1.00  0.00           H
ATOM   2710  CH2 TRP A 756      75.580  46.810  68.810  1.00  0.00           C
ATOM   2711  HH2 TRP A 756      76.000  46.210  68.010  1.00  0.00           H
ATOM   2712  C   TRP A 756      72.080  51.130  69.980  1.00  0.00           C
ATOM   2713  O   TRP A 756      72.270  50.510  68.980  1.00  0.00           O
ATOM   2714  N   CYS A 757      70.910  51.610  70.280  1.00  0.00           N
ATOM   2715  HN  CYS A 757      70.790  52.060  71.170  1.00  0.00           H
ATOM   2716  CA  CYS A 757      69.690  51.450  69.440  1.00  0.00           C
ATOM   2717  HA  CYS A 757      69.630  50.430  69.120  1.00  0.00           H
ATOM   2718  CB  CYS A 757      68.470  52.030  70.240  1.00  0.00           C
ATOM   2719  HB1 CYS A 757      67.630  52.200  69.550  1.00  0.00           H
ATOM   2720  HB2 CYS A 757      68.740  53.080  70.500  1.00  0.00           H
ATOM   2721  SG  CYS A 757      68.050  51.110  71.790  1.00  0.00           S
ATOM   2722  HG1 CYS A 757      68.920  51.590  72.660  1.00  0.00           H
ATOM   2723  C   CYS A 757      69.890  52.280  68.150  1.00  0.00           C
ATOM   2724  O   CYS A 757      69.390  51.950  67.080  1.00  0.00           O
ATOM   2725  N   VAL A 758      70.570  53.460  68.250  1.00  0.00           N
ATOM   2726  HN  VAL A 758      70.830  53.920  69.100  1.00  0.00           H
ATOM   2727  CA  VAL A 758      70.940  54.110  67.030  1.00  0.00           C
ATOM   2728  HA  VAL A 758      70.150  54.200  66.290  1.00  0.00           H
ATOM   2729  CB  VAL A 758      71.320  55.560  67.340  1.00  0.00           C
ATOM   2730  HB  VAL A 758      72.030  55.580  68.190  1.00  0.00           H
ATOM   2731  CG1 VAL A 758      72.030  56.250  66.150  1.00  0.00           C
ATOM   2732 HG11 VAL A 758      73.090  55.930  66.050  1.00  0.00           H
ATOM   2733 HG12 VAL A 758      72.070  57.330  66.430  1.00  0.00           H
ATOM   2734 HG13 VAL A 758      71.480  56.040  65.210  1.00  0.00           H
ATOM   2735  CG2 VAL A 758      70.170  56.340  67.810  1.00  0.00           C
ATOM   2736 HG21 VAL A 758      70.510  57.370  68.030  1.00  0.00           H
ATOM   2737 HG22 VAL A 758      69.690  55.780  68.650  1.00  0.00           H
ATOM   2738 HG23 VAL A 758      69.400  56.400  67.000  1.00  0.00           H
ATOM   2739  C   VAL A 758      71.970  53.430  66.070  1.00  0.00           C
ATOM   2740  O   VAL A 758      71.770  53.480  64.820  1.00  0.00           O
ATOM   2741  N   ILE A 759      73.030  52.750  66.580  1.00  0.00           N
ATOM   2742  HN  ILE A 759      73.150  52.650  67.560  1.00  0.00           H
ATOM   2743  CA  ILE A 759      73.990  51.910  65.900  1.00  0.00           C
ATOM   2744  HA  ILE A 759      74.500  52.440  65.100  1.00  0.00           H
ATOM   2745  CB  ILE A 759      75.090  51.470  66.800  1.00  0.00           C
ATOM   2746  HB  ILE A 759      74.600  50.910  67.630  1.00  0.00           H
ATOM   2747  CG2 ILE A 759      75.930  50.380  66.030  1.00  0.00           C
ATOM   2748 HG21 ILE A 759      76.420  50.660  65.080  1.00  0.00           H
ATOM   2749 HG22 ILE A 759      75.270  49.510  65.840  1.00  0.00           H
ATOM   2750 HG23 ILE A 759      76.780  50.160  66.710  1.00  0.00           H
ATOM   2751  CG1 ILE A 759      75.960  52.670  67.270  1.00  0.00           C
ATOM   2752 HG11 ILE A 759      75.320  53.540  67.480  1.00  0.00           H
ATOM   2753 HG12 ILE A 759      76.480  52.880  66.310  1.00  0.00           H
ATOM   2754  CD  ILE A 759      76.870  52.310  68.460  1.00  0.00           C
ATOM   2755  HD1 ILE A 759      77.540  53.140  68.780  1.00  0.00           H
ATOM   2756  HD2 ILE A 759      77.530  51.430  68.300  1.00  0.00           H
ATOM   2757  HD3 ILE A 759      76.230  52.190  69.360  1.00  0.00           H
ATOM   2758  C   ILE A 759      73.150  50.720  65.300  1.00  0.00           C
ATOM   2759  O   ILE A 759      73.420  50.280  64.170  1.00  0.00           O
ATOM   2760  N   LEU A 760      72.140  50.220  66.020  1.00  0.00           N
ATOM   2761  HN  LEU A 760      72.090  50.550  66.960  1.00  0.00           H
ATOM   2762  CA  LEU A 760      71.270  49.220  65.480  1.00  0.00           C
ATOM   2763  HA  LEU A 760      71.870  48.390  65.130  1.00  0.00           H
ATOM   2764  CB  LEU A 760      70.300  48.680  66.630  1.00  0.00           C
ATOM   2765  HB1 LEU A 760      69.520  48.040  66.180  1.00  0.00           H
ATOM   2766  HB2 LEU A 760      69.840  49.550  67.150  1.00  0.00           H
ATOM   2767  CG  LEU A 760      70.970  47.750  67.730  1.00  0.00           C
ATOM   2768  HG  LEU A 760      71.760  48.310  68.290  1.00  0.00           H
ATOM   2769  CD1 LEU A 760      70.020  47.290  68.890  1.00  0.00           C
ATOM   2770 HD11 LEU A 760      70.590  47.060  69.810  1.00  0.00           H
ATOM   2771 HD12 LEU A 760      69.260  46.530  68.630  1.00  0.00           H
ATOM   2772 HD13 LEU A 760      69.440  48.210  69.130  1.00  0.00           H
ATOM   2773  CD2 LEU A 760      71.700  46.450  67.250  1.00  0.00           C
ATOM   2774 HD21 LEU A 760      72.630  46.640  66.680  1.00  0.00           H
ATOM   2775 HD22 LEU A 760      71.150  45.640  66.720  1.00  0.00           H
ATOM   2776 HD23 LEU A 760      72.070  45.920  68.150  1.00  0.00           H
ATOM   2777  C   LEU A 760      70.530  49.680  64.280  1.00  0.00           C
ATOM   2778  O   LEU A 760      70.480  49.010  63.270  1.00  0.00           O
ATOM   2779  N   PHE A 761      69.880  50.820  64.350  1.00  0.00           N
ATOM   2780  HN  PHE A 761      69.940  51.280  65.230  1.00  0.00           H
ATOM   2781  CA  PHE A 761      69.220  51.470  63.240  1.00  0.00           C
ATOM   2782  HA  PHE A 761      68.380  50.910  62.860  1.00  0.00           H
ATOM   2783  CB  PHE A 761      68.540  52.790  63.720  1.00  0.00           C
ATOM   2784  HB1 PHE A 761      69.350  53.410  64.170  1.00  0.00           H
ATOM   2785  HB2 PHE A 761      67.820  52.570  64.560  1.00  0.00           H
ATOM   2786  CG  PHE A 761      67.720  53.510  62.780  1.00  0.00           C
ATOM   2787  CD1 PHE A 761      66.330  53.150  62.500  1.00  0.00           C
ATOM   2788  HD1 PHE A 761      65.870  52.330  63.040  1.00  0.00           H
ATOM   2789  CE1 PHE A 761      65.560  54.050  61.800  1.00  0.00           C
ATOM   2790  HE1 PHE A 761      64.560  53.660  61.650  1.00  0.00           H
ATOM   2791  CZ  PHE A 761      65.970  55.300  61.270  1.00  0.00           C
ATOM   2792  HZ  PHE A 761      65.240  55.910  60.750  1.00  0.00           H
ATOM   2793  CD2 PHE A 761      68.150  54.700  62.130  1.00  0.00           C
ATOM   2794  HD2 PHE A 761      69.200  54.880  62.290  1.00  0.00           H
ATOM   2795  CE2 PHE A 761      67.340  55.550  61.400  1.00  0.00           C
ATOM   2796  HE2 PHE A 761      67.630  56.500  60.970  1.00  0.00           H
ATOM   2797  C   PHE A 761      70.090  51.800  62.040  1.00  0.00           C
ATOM   2798  O   PHE A 761      69.670  51.600  60.870  1.00  0.00           O
ATOM   2799  N   PHE A 762      71.240  52.380  62.260  1.00  0.00           N
ATOM   2800  HN  PHE A 762      71.380  52.840  63.130  1.00  0.00           H
ATOM   2801  CA  PHE A 762      72.160  52.710  61.100  1.00  0.00           C
ATOM   2802  HA  PHE A 762      71.490  53.180  60.390  1.00  0.00           H
ATOM   2803  CB  PHE A 762      73.080  53.870  61.590  1.00  0.00           C
ATOM   2804  HB1 PHE A 762      73.950  53.960  60.910  1.00  0.00           H
ATOM   2805  HB2 PHE A 762      73.340  53.700  62.650  1.00  0.00           H
ATOM   2806  CG  PHE A 762      72.400  55.270  61.530  1.00  0.00           C
ATOM   2807  CD1 PHE A 762      71.300  55.670  60.610  1.00  0.00           C
ATOM   2808  HD1 PHE A 762      70.930  54.940  59.920  1.00  0.00           H
ATOM   2809  CE1 PHE A 762      70.720  56.990  60.810  1.00  0.00           C
ATOM   2810  HE1 PHE A 762      70.020  57.270  60.040  1.00  0.00           H
ATOM   2811  CZ  PHE A 762      71.010  57.800  61.860  1.00  0.00           C
ATOM   2812  HZ  PHE A 762      70.420  58.680  62.100  1.00  0.00           H
ATOM   2813  CD2 PHE A 762      72.860  56.280  62.430  1.00  0.00           C
ATOM   2814  HD2 PHE A 762      73.670  55.990  63.090  1.00  0.00           H
ATOM   2815  CE2 PHE A 762      72.080  57.390  62.660  1.00  0.00           C
ATOM   2816  HE2 PHE A 762      72.390  57.980  63.500  1.00  0.00           H
ATOM   2817  C   PHE A 762      72.940  51.560  60.420  1.00  0.00           C
ATOM   2818  O   PHE A 762      73.220  51.540  59.190  1.00  0.00           O
ATOM   2819  N   THR A 763      73.360  50.530  61.210  1.00  0.00           N
ATOM   2820  HN  THR A 763      73.290  50.630  62.200  1.00  0.00           H
ATOM   2821  CA  THR A 763      74.030  49.280  60.720  1.00  0.00           C
ATOM   2822  HA  THR A 763      74.850  49.630  60.120  1.00  0.00           H
ATOM   2823  CB  THR A 763      74.530  48.410  61.740  1.00  0.00           C
ATOM   2824  HB  THR A 763      73.780  47.980  62.430  1.00  0.00           H
ATOM   2825  OG1 THR A 763      75.460  49.110  62.580  1.00  0.00           O
ATOM   2826  HG1 THR A 763      75.030  49.630  63.250  1.00  0.00           H
ATOM   2827  CG2 THR A 763      75.280  47.290  61.090  1.00  0.00           C
ATOM   2828 HG21 THR A 763      75.870  47.750  60.260  1.00  0.00           H
ATOM   2829 HG22 THR A 763      74.650  46.410  60.850  1.00  0.00           H
ATOM   2830 HG23 THR A 763      76.050  46.880  61.780  1.00  0.00           H
ATOM   2831  C   THR A 763      73.140  48.570  59.830  1.00  0.00           C
ATOM   2832  O   THR A 763      73.530  48.030  58.810  1.00  0.00           O
ATOM   2833  N   THR A 764      71.810  48.500  60.200  1.00  0.00           N
ATOM   2834  HN  THR A 764      71.560  48.880  61.100  1.00  0.00           H
ATOM   2835  CA  THR A 764      70.830  47.700  59.560  1.00  0.00           C
ATOM   2836  HA  THR A 764      71.080  46.650  59.500  1.00  0.00           H
ATOM   2837  CB  THR A 764      69.490  47.750  60.250  1.00  0.00           C
ATOM   2838  HB  THR A 764      69.140  48.770  60.480  1.00  0.00           H
ATOM   2839  OG1 THR A 764      69.570  47.040  61.460  1.00  0.00           O
ATOM   2840  HG1 THR A 764      69.960  47.600  62.130  1.00  0.00           H
ATOM   2841  CG2 THR A 764      68.450  46.980  59.500  1.00  0.00           C
ATOM   2842 HG21 THR A 764      67.500  47.120  60.060  1.00  0.00           H
ATOM   2843 HG22 THR A 764      68.500  45.870  59.530  1.00  0.00           H
ATOM   2844 HG23 THR A 764      68.240  47.290  58.460  1.00  0.00           H
ATOM   2845  C   THR A 764      70.540  48.220  58.200  1.00  0.00           C
ATOM   2846  O   THR A 764      70.530  47.450  57.190  1.00  0.00           O
ATOM   2847  N   PHE A 765      70.470  49.550  58.050  1.00  0.00           N
ATOM   2848  HN  PHE A 765      70.510  50.060  58.890  1.00  0.00           H
ATOM   2849  CA  PHE A 765      70.420  50.270  56.760  1.00  0.00           C
ATOM   2850  HA  PHE A 765      69.490  50.080  56.250  1.00  0.00           H
ATOM   2851  CB  PHE A 765      70.380  51.750  57.130  1.00  0.00           C
ATOM   2852  HB1 PHE A 765      71.240  52.050  57.760  1.00  0.00           H
ATOM   2853  HB2 PHE A 765      69.660  51.950  57.940  1.00  0.00           H
ATOM   2854  CG  PHE A 765      70.330  52.850  56.020  1.00  0.00           C
ATOM   2855  CD1 PHE A 765      69.380  52.620  54.960  1.00  0.00           C
ATOM   2856  HD1 PHE A 765      68.720  51.770  54.890  1.00  0.00           H
ATOM   2857  CE1 PHE A 765      69.360  53.570  53.930  1.00  0.00           C
ATOM   2858  HE1 PHE A 765      68.640  53.430  53.130  1.00  0.00           H
ATOM   2859  CZ  PHE A 765      70.100  54.760  53.920  1.00  0.00           C
ATOM   2860  HZ  PHE A 765      70.080  55.500  53.140  1.00  0.00           H
ATOM   2861  CD2 PHE A 765      71.120  54.000  56.010  1.00  0.00           C
ATOM   2862  HD2 PHE A 765      71.870  54.190  56.770  1.00  0.00           H
ATOM   2863  CE2 PHE A 765      71.040  54.900  54.990  1.00  0.00           C
ATOM   2864  HE2 PHE A 765      71.740  55.720  54.940  1.00  0.00           H
ATOM   2865  C   PHE A 765      71.590  50.080  55.750  1.00  0.00           C
ATOM   2866  O   PHE A 765      71.430  49.660  54.610  1.00  0.00           O
ATOM   2867  N   PHE A 766      72.830  50.240  56.340  1.00  0.00           N
ATOM   2868  HN  PHE A 766      72.990  50.450  57.300  1.00  0.00           H
ATOM   2869  CA  PHE A 766      73.940  49.820  55.480  1.00  0.00           C
ATOM   2870  HA  PHE A 766      73.990  50.360  54.540  1.00  0.00           H
ATOM   2871  CB  PHE A 766      75.190  50.240  56.310  1.00  0.00           C
ATOM   2872  HB1 PHE A 766      76.180  50.040  55.850  1.00  0.00           H
ATOM   2873  HB2 PHE A 766      75.170  49.680  57.270  1.00  0.00           H
ATOM   2874  CG  PHE A 766      75.260  51.690  56.690  1.00  0.00           C
ATOM   2875  CD1 PHE A 766      76.120  51.960  57.840  1.00  0.00           C
ATOM   2876  HD1 PHE A 766      76.640  51.200  58.400  1.00  0.00           H
ATOM   2877  CE1 PHE A 766      76.360  53.270  58.230  1.00  0.00           C
ATOM   2878  HE1 PHE A 766      76.970  53.460  59.100  1.00  0.00           H
ATOM   2879  CZ  PHE A 766      75.790  54.340  57.530  1.00  0.00           C
ATOM   2880  HZ  PHE A 766      75.910  55.360  57.880  1.00  0.00           H
ATOM   2881  CD2 PHE A 766      74.700  52.750  55.990  1.00  0.00           C
ATOM   2882  HD2 PHE A 766      74.170  52.610  55.070  1.00  0.00           H
ATOM   2883  CE2 PHE A 766      74.990  54.090  56.430  1.00  0.00           C
ATOM   2884  HE2 PHE A 766      74.500  54.900  55.910  1.00  0.00           H
ATOM   2885  C   PHE A 766      74.120  48.370  55.190  1.00  0.00           C
ATOM   2886  O   PHE A 766      74.530  48.010  54.090  1.00  0.00           O
ATOM   2887  N   LEU A 767      73.880  47.410  56.090  1.00  0.00           N
ATOM   2888  HN  LEU A 767      73.940  47.670  57.060  1.00  0.00           H
ATOM   2889  CA  LEU A 767      73.850  45.990  55.770  1.00  0.00           C
ATOM   2890  HA  LEU A 767      74.730  45.680  55.220  1.00  0.00           H
ATOM   2891  CB  LEU A 767      73.700  45.060  57.040  1.00  0.00           C
ATOM   2892  HB1 LEU A 767      72.680  45.200  57.470  1.00  0.00           H
ATOM   2893  HB2 LEU A 767      74.430  45.460  57.770  1.00  0.00           H
ATOM   2894  CG  LEU A 767      73.910  43.530  56.810  1.00  0.00           C
ATOM   2895  HG  LEU A 767      72.940  43.230  56.350  1.00  0.00           H
ATOM   2896  CD1 LEU A 767      75.170  43.180  55.940  1.00  0.00           C
ATOM   2897 HD11 LEU A 767      75.330  42.110  55.680  1.00  0.00           H
ATOM   2898 HD12 LEU A 767      76.080  43.600  56.410  1.00  0.00           H
ATOM   2899 HD13 LEU A 767      75.090  43.750  54.980  1.00  0.00           H
ATOM   2900  CD2 LEU A 767      73.920  42.760  58.150  1.00  0.00           C
ATOM   2901 HD21 LEU A 767      73.070  43.160  58.760  1.00  0.00           H
ATOM   2902 HD22 LEU A 767      74.850  42.880  58.750  1.00  0.00           H
ATOM   2903 HD23 LEU A 767      73.820  41.670  58.000  1.00  0.00           H
ATOM   2904  C   LEU A 767      72.800  45.670  54.740  1.00  0.00           C
ATOM   2905  O   LEU A 767      72.920  44.810  53.840  1.00  0.00           O
ATOM   2906  N   SER A 768      71.640  46.320  54.870  1.00  0.00           N
ATOM   2907  HN  SER A 768      71.420  46.780  55.720  1.00  0.00           H
ATOM   2908  CA  SER A 768      70.520  46.120  53.980  1.00  0.00           C
ATOM   2909  HA  SER A 768      70.250  45.060  53.990  1.00  0.00           H
ATOM   2910  CB  SER A 768      69.220  46.810  54.310  1.00  0.00           C
ATOM   2911  HB1 SER A 768      68.440  46.510  53.590  1.00  0.00           H
ATOM   2912  HB2 SER A 768      69.360  47.910  54.350  1.00  0.00           H
ATOM   2913  OG  SER A 768      68.780  46.310  55.620  1.00  0.00           O
ATOM   2914  HG1 SER A 768      69.430  46.490  56.300  1.00  0.00           H
ATOM   2915  C   SER A 768      70.870  46.440  52.550  1.00  0.00           C
ATOM   2916  O   SER A 768      70.560  45.650  51.680  1.00  0.00           O
ATOM   2917  N   SER A 769      71.490  47.630  52.310  1.00  0.00           N
ATOM   2918  HN  SER A 769      71.490  48.320  53.030  1.00  0.00           H
ATOM   2919  CA  SER A 769      71.960  47.990  50.990  1.00  0.00           C
ATOM   2920  HA  SER A 769      71.210  47.780  50.240  1.00  0.00           H
ATOM   2921  CB  SER A 769      72.070  49.500  50.880  1.00  0.00           C
ATOM   2922  HB1 SER A 769      72.900  49.830  51.540  1.00  0.00           H
ATOM   2923  HB2 SER A 769      71.130  49.990  51.210  1.00  0.00           H
ATOM   2924  OG  SER A 769      72.560  49.950  49.600  1.00  0.00           O
ATOM   2925  HG1 SER A 769      71.900  49.710  48.940  1.00  0.00           H
ATOM   2926  C   SER A 769      73.070  47.080  50.530  1.00  0.00           C
ATOM   2927  O   SER A 769      73.060  46.640  49.360  1.00  0.00           O
ATOM   2928  N   PHE A 770      74.000  46.670  51.410  1.00  0.00           N
ATOM   2929  HN  PHE A 770      74.040  47.050  52.340  1.00  0.00           H
ATOM   2930  CA  PHE A 770      74.950  45.590  51.120  1.00  0.00           C
ATOM   2931  HA  PHE A 770      75.450  45.790  50.170  1.00  0.00           H
ATOM   2932  CB  PHE A 770      76.030  45.670  52.170  1.00  0.00           C
ATOM   2933  HB1 PHE A 770      75.630  45.180  53.080  1.00  0.00           H
ATOM   2934  HB2 PHE A 770      76.240  46.730  52.440  1.00  0.00           H
ATOM   2935  CG  PHE A 770      77.330  44.980  51.810  1.00  0.00           C
ATOM   2936  CD1 PHE A 770      77.610  43.650  52.210  1.00  0.00           C
ATOM   2937  HD1 PHE A 770      76.880  42.980  52.640  1.00  0.00           H
ATOM   2938  CE1 PHE A 770      78.870  43.130  52.010  1.00  0.00           C
ATOM   2939  HE1 PHE A 770      78.920  42.100  52.340  1.00  0.00           H
ATOM   2940  CZ  PHE A 770      79.850  43.870  51.330  1.00  0.00           C
ATOM   2941  HZ  PHE A 770      80.710  43.310  51.040  1.00  0.00           H
ATOM   2942  CD2 PHE A 770      78.350  45.770  51.210  1.00  0.00           C
ATOM   2943  HD2 PHE A 770      78.260  46.820  50.980  1.00  0.00           H
ATOM   2944  CE2 PHE A 770      79.590  45.180  50.950  1.00  0.00           C
ATOM   2945  HE2 PHE A 770      80.330  45.750  50.420  1.00  0.00           H
ATOM   2946  C   PHE A 770      74.390  44.200  50.810  1.00  0.00           C
ATOM   2947  O   PHE A 770      74.950  43.630  49.890  1.00  0.00           O
ATOM   2948  N   LEU A 771      73.380  43.570  51.460  1.00  0.00           N
ATOM   2949  HN  LEU A 771      72.930  44.050  52.190  1.00  0.00           H
ATOM   2950  CA  LEU A 771      72.820  42.280  51.150  1.00  0.00           C
ATOM   2951  HA  LEU A 771      73.720  41.750  50.900  1.00  0.00           H
ATOM   2952  CB  LEU A 771      72.090  41.640  52.350  1.00  0.00           C
ATOM   2953  HB1 LEU A 771      71.480  40.750  52.060  1.00  0.00           H
ATOM   2954  HB2 LEU A 771      71.480  42.310  53.000  1.00  0.00           H
ATOM   2955  CG  LEU A 771      73.210  40.990  53.320  1.00  0.00           C
ATOM   2956  HG  LEU A 771      74.040  41.730  53.350  1.00  0.00           H
ATOM   2957  CD1 LEU A 771      72.660  40.680  54.690  1.00  0.00           C
ATOM   2958 HD11 LEU A 771      71.720  40.090  54.620  1.00  0.00           H
ATOM   2959 HD12 LEU A 771      72.460  41.580  55.300  1.00  0.00           H
ATOM   2960 HD13 LEU A 771      73.310  40.070  55.370  1.00  0.00           H
ATOM   2961  CD2 LEU A 771      73.770  39.670  52.780  1.00  0.00           C
ATOM   2962 HD21 LEU A 771      74.220  39.820  51.770  1.00  0.00           H
ATOM   2963 HD22 LEU A 771      72.850  39.040  52.730  1.00  0.00           H
ATOM   2964 HD23 LEU A 771      74.450  39.080  53.440  1.00  0.00           H
ATOM   2965  C   LEU A 771      72.070  42.240  49.820  1.00  0.00           C
ATOM   2966  O   LEU A 771      72.270  41.380  48.940  1.00  0.00           O
ATOM   2967  N   LYS A 772      71.140  43.280  49.630  1.00  0.00           N
ATOM   2968  HN  LYS A 772      71.070  43.970  50.350  1.00  0.00           H
ATOM   2969  CA  LYS A 772      70.340  43.450  48.410  1.00  0.00           C
ATOM   2970  HA  LYS A 772      69.900  42.510  48.110  1.00  0.00           H
ATOM   2971  CB  LYS A 772      69.230  44.540  48.500  1.00  0.00           C
ATOM   2972  HB1 LYS A 772      69.770  45.430  48.890  1.00  0.00           H
ATOM   2973  HB2 LYS A 772      68.590  44.290  49.370  1.00  0.00           H
ATOM   2974  CG  LYS A 772      68.400  44.820  47.210  1.00  0.00           C
ATOM   2975  HG1 LYS A 772      69.030  44.670  46.310  1.00  0.00           H
ATOM   2976  HG2 LYS A 772      68.040  45.870  47.270  1.00  0.00           H
ATOM   2977  CD  LYS A 772      67.240  43.900  47.060  1.00  0.00           C
ATOM   2978  HD1 LYS A 772      66.690  43.700  48.000  1.00  0.00           H
ATOM   2979  HD2 LYS A 772      67.630  42.930  46.680  1.00  0.00           H
ATOM   2980  CE  LYS A 772      66.220  44.420  46.040  1.00  0.00           C
ATOM   2981  HE1 LYS A 772      65.830  45.420  46.320  1.00  0.00           H
ATOM   2982  HE2 LYS A 772      65.360  43.720  46.060  1.00  0.00           H
ATOM   2983  NZ  LYS A 772      66.860  44.530  44.740  1.00  0.00           N
ATOM   2984  HZ1 LYS A 772      66.820  43.590  44.320  1.00  0.00           H
ATOM   2985  HZ2 LYS A 772      67.830  44.880  44.890  1.00  0.00           H
ATOM   2986  HZ3 LYS A 772      66.270  45.030  44.050  1.00  0.00           H
ATOM   2987  C   LYS A 772      71.360  43.680  47.210  1.00  0.00           C
ATOM   2988  O   LYS A 772      71.260  42.970  46.180  1.00  0.00           O
ATOM   2989  N   GLN A 773      72.410  44.580  47.310  1.00  0.00           N
ATOM   2990  HN  GLN A 773      72.550  45.110  48.140  1.00  0.00           H
ATOM   2991  CA  GLN A 773      73.430  44.790  46.340  1.00  0.00           C
ATOM   2992  HA  GLN A 773      73.040  44.600  45.340  1.00  0.00           H
ATOM   2993  CB  GLN A 773      74.060  46.210  46.480  1.00  0.00           C
ATOM   2994  HB1 GLN A 773      75.000  46.220  45.900  1.00  0.00           H
ATOM   2995  HB2 GLN A 773      74.410  46.420  47.510  1.00  0.00           H
ATOM   2996  CG  GLN A 773      73.110  47.480  46.200  1.00  0.00           C
ATOM   2997  HG1 GLN A 773      73.540  48.500  46.260  1.00  0.00           H
ATOM   2998  HG2 GLN A 773      72.480  47.450  47.110  1.00  0.00           H
ATOM   2999  CD  GLN A 773      72.060  47.400  45.130  1.00  0.00           C
ATOM   3000  OE1 GLN A 773      70.970  47.960  45.090  1.00  0.00           O
ATOM   3001  NE2 GLN A 773      72.440  46.720  44.030  1.00  0.00           N
ATOM   3002 HE21 GLN A 773      73.410  46.480  43.890  1.00  0.00           H
ATOM   3003 HE22 GLN A 773      71.800  46.700  43.260  1.00  0.00           H
ATOM   3004  C   GLN A 773      74.500  43.750  46.400  1.00  0.00           C
ATOM   3005  O   GLN A 773      75.560  43.960  45.790  1.00  0.00           O
ATOM   3006  N   PHE A 774      74.270  42.560  46.920  1.00  0.00           N
ATOM   3007  HN  PHE A 774      73.600  42.480  47.650  1.00  0.00           H
ATOM   3008  CA  PHE A 774      75.230  41.460  46.670  1.00  0.00           C
ATOM   3009  HA  PHE A 774      76.270  41.760  46.690  1.00  0.00           H
ATOM   3010  CB  PHE A 774      75.010  40.340  47.720  1.00  0.00           C
ATOM   3011  HB1 PHE A 774      74.130  39.680  47.630  1.00  0.00           H
ATOM   3012  HB2 PHE A 774      74.900  40.870  48.700  1.00  0.00           H
ATOM   3013  CG  PHE A 774      76.200  39.400  47.830  1.00  0.00           C
ATOM   3014  CD1 PHE A 774      76.030  38.030  47.830  1.00  0.00           C
ATOM   3015  HD1 PHE A 774      75.070  37.550  47.710  1.00  0.00           H
ATOM   3016  CE1 PHE A 774      77.090  37.160  48.030  1.00  0.00           C
ATOM   3017  HE1 PHE A 774      76.880  36.100  47.960  1.00  0.00           H
ATOM   3018  CZ  PHE A 774      78.330  37.560  48.460  1.00  0.00           C
ATOM   3019  HZ  PHE A 774      79.110  36.810  48.510  1.00  0.00           H
ATOM   3020  CD2 PHE A 774      77.540  39.860  48.180  1.00  0.00           C
ATOM   3021  HD2 PHE A 774      77.680  40.920  48.310  1.00  0.00           H
ATOM   3022  CE2 PHE A 774      78.560  38.960  48.480  1.00  0.00           C
ATOM   3023  HE2 PHE A 774      79.590  39.280  48.500  1.00  0.00           H
ATOM   3024  C   PHE A 774      75.020  40.810  45.310  1.00  0.00           C
ATOM   3025  O   PHE A 774      75.740  39.970  44.770  1.00  0.00           O
ATOM   3026  N   LYS A 775      73.890  41.250  44.650  1.00  0.00           N
ATOM   3027  HN  LYS A 775      73.340  41.990  45.030  1.00  0.00           H
ATOM   3028  CA  LYS A 775      73.410  40.670  43.360  1.00  0.00           C
ATOM   3029  HA  LYS A 775      73.240  39.640  43.640  1.00  0.00           H
ATOM   3030  CB  LYS A 775      72.020  41.150  43.010  1.00  0.00           C
ATOM   3031  HB1 LYS A 775      71.420  41.000  43.930  1.00  0.00           H
ATOM   3032  HB2 LYS A 775      71.570  40.490  42.240  1.00  0.00           H
ATOM   3033  CG  LYS A 775      71.800  42.680  42.700  1.00  0.00           C
ATOM   3034  HG1 LYS A 775      72.320  43.070  41.800  1.00  0.00           H
ATOM   3035  HG2 LYS A 775      72.210  43.320  43.510  1.00  0.00           H
ATOM   3036  CD  LYS A 775      70.250  43.010  42.500  1.00  0.00           C
ATOM   3037  HD1 LYS A 775      69.680  43.300  43.410  1.00  0.00           H
ATOM   3038  HD2 LYS A 775      69.760  42.090  42.130  1.00  0.00           H
ATOM   3039  CE  LYS A 775      70.060  44.200  41.480  1.00  0.00           C
ATOM   3040  HE1 LYS A 775      70.590  43.950  40.540  1.00  0.00           H
ATOM   3041  HE2 LYS A 775      70.480  45.100  42.000  1.00  0.00           H
ATOM   3042  NZ  LYS A 775      68.650  44.390  41.090  1.00  0.00           N
ATOM   3043  HZ1 LYS A 775      68.330  45.320  41.440  1.00  0.00           H
ATOM   3044  HZ2 LYS A 775      67.950  43.630  41.250  1.00  0.00           H
ATOM   3045  HZ3 LYS A 775      68.690  44.520  40.070  1.00  0.00           H
ATOM   3046  C   LYS A 775      74.330  40.730  42.100  1.00  0.00           C
ATOM   3047  O   LYS A 775      74.440  39.810  41.310  1.00  0.00           O
ATOM   3048  N   THR A 776      75.110  41.750  41.860  1.00  0.00           N
ATOM   3049  HN  THR A 776      75.190  42.370  42.650  1.00  0.00           H
ATOM   3050  CA  THR A 776      76.040  41.990  40.730  1.00  0.00           C
ATOM   3051  HA  THR A 776      75.730  41.460  39.850  1.00  0.00           H
ATOM   3052  CB  THR A 776      76.080  43.490  40.450  1.00  0.00           C
ATOM   3053  HB  THR A 776      76.880  43.700  39.700  1.00  0.00           H
ATOM   3054  OG1 THR A 776      76.290  44.300  41.590  1.00  0.00           O
ATOM   3055  HG1 THR A 776      77.110  44.780  41.440  1.00  0.00           H
ATOM   3056  CG2 THR A 776      74.730  44.000  39.830  1.00  0.00           C
ATOM   3057 HG21 THR A 776      74.840  45.060  39.550  1.00  0.00           H
ATOM   3058 HG22 THR A 776      73.930  43.870  40.610  1.00  0.00           H
ATOM   3059 HG23 THR A 776      74.510  43.420  38.910  1.00  0.00           H
ATOM   3060  C   THR A 776      77.420  41.530  41.090  1.00  0.00           C
ATOM   3061  O   THR A 776      78.370  41.680  40.290  1.00  0.00           O
ATOM   3062  N   LYS A 777      77.610  40.970  42.270  1.00  0.00           N
ATOM   3063  HN  LYS A 777      76.870  40.780  42.910  1.00  0.00           H
ATOM   3064  CA  LYS A 777      78.900  40.870  42.940  1.00  0.00           C
ATOM   3065  HA  LYS A 777      79.570  41.550  42.440  1.00  0.00           H
ATOM   3066  CB  LYS A 777      78.850  41.060  44.530  1.00  0.00           C
ATOM   3067  HB1 LYS A 777      79.920  41.070  44.830  1.00  0.00           H
ATOM   3068  HB2 LYS A 777      78.260  40.210  44.940  1.00  0.00           H
ATOM   3069  CG  LYS A 777      78.290  42.430  44.990  1.00  0.00           C
ATOM   3070  HG1 LYS A 777      78.080  42.510  46.080  1.00  0.00           H
ATOM   3071  HG2 LYS A 777      77.310  42.620  44.500  1.00  0.00           H
ATOM   3072  CD  LYS A 777      79.200  43.530  44.540  1.00  0.00           C
ATOM   3073  HD1 LYS A 777      79.430  43.560  43.450  1.00  0.00           H
ATOM   3074  HD2 LYS A 777      80.200  43.480  45.040  1.00  0.00           H
ATOM   3075  CE  LYS A 777      78.680  44.960  44.740  1.00  0.00           C
ATOM   3076  HE1 LYS A 777      77.790  45.260  44.160  1.00  0.00           H
ATOM   3077  HE2 LYS A 777      79.560  45.620  44.560  1.00  0.00           H
ATOM   3078  NZ  LYS A 777      78.490  45.230  46.210  1.00  0.00           N
ATOM   3079  HZ1 LYS A 777      77.730  44.620  46.580  1.00  0.00           H
ATOM   3080  HZ2 LYS A 777      78.260  46.210  46.470  1.00  0.00           H
ATOM   3081  HZ3 LYS A 777      79.350  44.920  46.700  1.00  0.00           H
ATOM   3082  C   LYS A 777      79.550  39.520  42.650  1.00  0.00           C
ATOM   3083  O   LYS A 777      79.000  38.470  42.830  1.00  0.00           O
ATOM   3084  N   ARG A 778      80.770  39.630  41.990  1.00  0.00           N
ATOM   3085  HN  ARG A 778      81.120  40.560  41.830  1.00  0.00           H
ATOM   3086  CA  ARG A 778      81.630  38.650  41.290  1.00  0.00           C
ATOM   3087  HA  ARG A 778      81.150  38.120  40.480  1.00  0.00           H
ATOM   3088  CB  ARG A 778      82.840  39.460  40.700  1.00  0.00           C
ATOM   3089  HB1 ARG A 778      83.650  38.810  40.330  1.00  0.00           H
ATOM   3090  HB2 ARG A 778      83.380  40.080  41.460  1.00  0.00           H
ATOM   3091  CG  ARG A 778      82.480  40.420  39.510  1.00  0.00           C
ATOM   3092  HG1 ARG A 778      81.920  41.320  39.840  1.00  0.00           H
ATOM   3093  HG2 ARG A 778      81.720  39.890  38.890  1.00  0.00           H
ATOM   3094  CD  ARG A 778      83.660  40.830  38.550  1.00  0.00           C
ATOM   3095  HD1 ARG A 778      83.320  41.420  37.670  1.00  0.00           H
ATOM   3096  HD2 ARG A 778      84.400  40.100  38.200  1.00  0.00           H
ATOM   3097  NE  ARG A 778      84.390  41.860  39.360  1.00  0.00           N
ATOM   3098  HE  ARG A 778      84.010  42.300  40.170  1.00  0.00           H
ATOM   3099  CZ  ARG A 778      85.560  42.390  39.100  1.00  0.00           C
ATOM   3100  NH1 ARG A 778      86.130  42.210  37.950  1.00  0.00           N
ATOM   3101 HH11 ARG A 778      85.790  41.830  37.090  1.00  0.00           H
ATOM   3102 HH12 ARG A 778      86.910  42.830  37.820  1.00  0.00           H
ATOM   3103  NH2 ARG A 778      86.060  43.120  40.030  1.00  0.00           N
ATOM   3104 HH21 ARG A 778      85.490  42.990  40.850  1.00  0.00           H
ATOM   3105 HH22 ARG A 778      87.030  43.220  40.220  1.00  0.00           H
ATOM   3106  C   ARG A 778      82.180  37.570  42.210  1.00  0.00           C
ATOM   3107  O   ARG A 778      82.070  37.650  43.420  1.00  0.00           O
ATOM   3108  N   TYR A 779      82.660  36.530  41.500  1.00  0.00           N
ATOM   3109  HN  TYR A 779      82.660  36.440  40.510  1.00  0.00           H
ATOM   3110  CA  TYR A 779      83.410  35.390  42.110  1.00  0.00           C
ATOM   3111  HA  TYR A 779      83.750  34.910  41.200  1.00  0.00           H
ATOM   3112  CB  TYR A 779      84.590  35.620  43.080  1.00  0.00           C
ATOM   3113  HB1 TYR A 779      84.390  36.350  43.880  1.00  0.00           H
ATOM   3114  HB2 TYR A 779      85.340  36.140  42.440  1.00  0.00           H
ATOM   3115  CG  TYR A 779      85.120  34.380  43.690  1.00  0.00           C
ATOM   3116  CD1 TYR A 779      85.110  34.090  45.080  1.00  0.00           C
ATOM   3117  HD1 TYR A 779      84.600  34.750  45.770  1.00  0.00           H
ATOM   3118  CE1 TYR A 779      85.780  33.030  45.480  1.00  0.00           C
ATOM   3119  HE1 TYR A 779      85.940  32.630  46.470  1.00  0.00           H
ATOM   3120  CZ  TYR A 779      86.550  32.190  44.610  1.00  0.00           C
ATOM   3121  OH  TYR A 779      87.210  31.100  45.080  1.00  0.00           O
ATOM   3122  HH  TYR A 779      87.420  30.480  44.380  1.00  0.00           H
ATOM   3123  CD2 TYR A 779      85.870  33.600  42.780  1.00  0.00           C
ATOM   3124  HD2 TYR A 779      85.920  33.850  41.730  1.00  0.00           H
ATOM   3125  CE2 TYR A 779      86.570  32.480  43.230  1.00  0.00           C
ATOM   3126  HE2 TYR A 779      87.110  31.890  42.510  1.00  0.00           H
ATOM   3127  C   TYR A 779      82.420  34.350  42.610  1.00  0.00           C
ATOM   3128  O   TYR A 779      82.540  33.240  42.190  1.00  0.00           O
ATOM   3129  N   PHE A 780      81.390  34.770  43.310  1.00  0.00           N
ATOM   3130  HN  PHE A 780      81.290  35.740  43.500  1.00  0.00           H
ATOM   3131  CA  PHE A 780      80.340  33.850  43.780  1.00  0.00           C
ATOM   3132  HA  PHE A 780      80.910  33.020  44.160  1.00  0.00           H
ATOM   3133  CB  PHE A 780      79.510  34.500  44.940  1.00  0.00           C
ATOM   3134  HB1 PHE A 780      78.900  33.730  45.460  1.00  0.00           H
ATOM   3135  HB2 PHE A 780      78.870  35.230  44.410  1.00  0.00           H
ATOM   3136  CG  PHE A 780      80.330  35.140  45.940  1.00  0.00           C
ATOM   3137  CD1 PHE A 780      80.440  36.560  45.940  1.00  0.00           C
ATOM   3138  HD1 PHE A 780      79.780  37.140  45.320  1.00  0.00           H
ATOM   3139  CE1 PHE A 780      81.420  37.210  46.680  1.00  0.00           C
ATOM   3140  HE1 PHE A 780      81.470  38.300  46.780  1.00  0.00           H
ATOM   3141  CZ  PHE A 780      82.440  36.460  47.310  1.00  0.00           C
ATOM   3142  HZ  PHE A 780      83.260  36.910  47.860  1.00  0.00           H
ATOM   3143  CD2 PHE A 780      81.310  34.390  46.640  1.00  0.00           C
ATOM   3144  HD2 PHE A 780      81.210  33.330  46.580  1.00  0.00           H
ATOM   3145  CE2 PHE A 780      82.290  35.030  47.370  1.00  0.00           C
ATOM   3146  HE2 PHE A 780      83.060  34.450  47.860  1.00  0.00           H
ATOM   3147  C   PHE A 780      79.530  33.440  42.620  1.00  0.00           C
ATOM   3148  O   PHE A 780      79.360  34.170  41.700  1.00  0.00           O
ATOM   3149  N   PRO A 781      78.980  32.190  42.610  1.00  0.00           N
ATOM   3150  CD  PRO A 781      79.600  31.080  43.340  1.00  0.00           C
ATOM   3151  HD1 PRO A 781      79.420  31.290  44.420  1.00  0.00           H
ATOM   3152  HD2 PRO A 781      80.670  31.110  43.100  1.00  0.00           H
ATOM   3153  CA  PRO A 781      77.960  31.740  41.650  1.00  0.00           C
ATOM   3154  HA  PRO A 781      78.480  31.600  40.730  1.00  0.00           H
ATOM   3155  CB  PRO A 781      77.640  30.350  42.240  1.00  0.00           C
ATOM   3156  HB1 PRO A 781      77.200  29.550  41.590  1.00  0.00           H
ATOM   3157  HB2 PRO A 781      77.090  30.510  43.190  1.00  0.00           H
ATOM   3158  CG  PRO A 781      78.960  29.870  42.740  1.00  0.00           C
ATOM   3159  HG1 PRO A 781      79.000  29.020  43.440  1.00  0.00           H
ATOM   3160  HG2 PRO A 781      79.560  29.580  41.850  1.00  0.00           H
ATOM   3161  C   PRO A 781      76.720  32.660  41.580  1.00  0.00           C
ATOM   3162  O   PRO A 781      76.330  33.200  42.660  1.00  0.00           O
ATOM   3163  N   THR A 782      76.030  32.680  40.410  1.00  0.00           N
ATOM   3164  HN  THR A 782      76.440  32.100  39.710  1.00  0.00           H
ATOM   3165  CA  THR A 782      74.840  33.480  40.210  1.00  0.00           C
ATOM   3166  HA  THR A 782      75.070  34.470  40.590  1.00  0.00           H
ATOM   3167  CB  THR A 782      74.320  33.650  38.750  1.00  0.00           C
ATOM   3168  HB  THR A 782      75.180  34.180  38.280  1.00  0.00           H
ATOM   3169  OG1 THR A 782      73.190  34.430  38.590  1.00  0.00           O
ATOM   3170  HG1 THR A 782      73.480  35.290  38.920  1.00  0.00           H
ATOM   3171  CG2 THR A 782      74.150  32.320  38.010  1.00  0.00           C
ATOM   3172 HG21 THR A 782      75.120  31.790  38.040  1.00  0.00           H
ATOM   3173 HG22 THR A 782      74.080  32.430  36.900  1.00  0.00           H
ATOM   3174 HG23 THR A 782      73.420  31.670  38.540  1.00  0.00           H
ATOM   3175  C   THR A 782      73.620  33.050  41.130  1.00  0.00           C
ATOM   3176  O   THR A 782      72.970  33.910  41.700  1.00  0.00           O
ATOM   3177  N   LYS A 783      73.560  31.660  41.340  1.00  0.00           N
ATOM   3178  HN  LYS A 783      74.280  31.120  40.940  1.00  0.00           H
ATOM   3179  CA  LYS A 783      72.480  31.090  42.160  1.00  0.00           C
ATOM   3180  HA  LYS A 783      71.490  31.480  41.930  1.00  0.00           H
ATOM   3181  CB  LYS A 783      72.300  29.590  42.030  1.00  0.00           C
ATOM   3182  HB1 LYS A 783      71.740  29.100  42.860  1.00  0.00           H
ATOM   3183  HB2 LYS A 783      73.350  29.250  42.080  1.00  0.00           H
ATOM   3184  CG  LYS A 783      71.730  29.030  40.690  1.00  0.00           C
ATOM   3185  HG1 LYS A 783      72.210  28.040  40.560  1.00  0.00           H
ATOM   3186  HG2 LYS A 783      72.080  29.720  39.880  1.00  0.00           H
ATOM   3187  CD  LYS A 783      70.260  28.860  40.720  1.00  0.00           C
ATOM   3188  HD1 LYS A 783      69.850  29.890  40.750  1.00  0.00           H
ATOM   3189  HD2 LYS A 783      69.940  28.360  41.660  1.00  0.00           H
ATOM   3190  CE  LYS A 783      69.640  28.250  39.460  1.00  0.00           C
ATOM   3191  HE1 LYS A 783      70.090  28.550  38.490  1.00  0.00           H
ATOM   3192  HE2 LYS A 783      68.570  28.530  39.560  1.00  0.00           H
ATOM   3193  NZ  LYS A 783      69.800  26.770  39.430  1.00  0.00           N
ATOM   3194  HZ1 LYS A 783      70.410  26.340  38.710  1.00  0.00           H
ATOM   3195  HZ2 LYS A 783      68.870  26.310  39.340  1.00  0.00           H
ATOM   3196  HZ3 LYS A 783      70.130  26.510  40.380  1.00  0.00           H
ATOM   3197  C   LYS A 783      72.570  31.480  43.650  1.00  0.00           C
ATOM   3198  O   LYS A 783      71.580  31.850  44.300  1.00  0.00           O
ATOM   3199  N   VAL A 784      73.820  31.430  44.170  1.00  0.00           N
ATOM   3200  HN  VAL A 784      74.480  30.990  43.570  1.00  0.00           H
ATOM   3201  CA  VAL A 784      74.290  31.780  45.560  1.00  0.00           C
ATOM   3202  HA  VAL A 784      73.660  31.160  46.180  1.00  0.00           H
ATOM   3203  CB  VAL A 784      75.760  31.370  45.810  1.00  0.00           C
ATOM   3204  HB  VAL A 784      76.410  31.960  45.130  1.00  0.00           H
ATOM   3205  CG1 VAL A 784      76.190  31.770  47.270  1.00  0.00           C
ATOM   3206 HG11 VAL A 784      75.360  31.620  47.980  1.00  0.00           H
ATOM   3207 HG12 VAL A 784      76.480  32.840  47.410  1.00  0.00           H
ATOM   3208 HG13 VAL A 784      77.120  31.330  47.700  1.00  0.00           H
ATOM   3209  CG2 VAL A 784      75.870  29.910  45.520  1.00  0.00           C
ATOM   3210 HG21 VAL A 784      75.150  29.280  46.060  1.00  0.00           H
ATOM   3211 HG22 VAL A 784      76.890  29.490  45.670  1.00  0.00           H
ATOM   3212 HG23 VAL A 784      75.630  29.710  44.450  1.00  0.00           H
ATOM   3213  C   VAL A 784      74.080  33.270  45.820  1.00  0.00           C
ATOM   3214  O   VAL A 784      73.450  33.630  46.750  1.00  0.00           O
ATOM   3215  N   ARG A 785      74.530  34.190  44.960  1.00  0.00           N
ATOM   3216  HN  ARG A 785      75.090  33.880  44.180  1.00  0.00           H
ATOM   3217  CA  ARG A 785      74.300  35.610  45.280  1.00  0.00           C
ATOM   3218  HA  ARG A 785      74.640  35.870  46.270  1.00  0.00           H
ATOM   3219  CB  ARG A 785      75.200  36.480  44.490  1.00  0.00           C
ATOM   3220  HB1 ARG A 785      76.240  36.110  44.610  1.00  0.00           H
ATOM   3221  HB2 ARG A 785      75.240  37.550  44.770  1.00  0.00           H
ATOM   3222  CG  ARG A 785      75.090  36.560  42.970  1.00  0.00           C
ATOM   3223  HG1 ARG A 785      74.200  37.160  42.680  1.00  0.00           H
ATOM   3224  HG2 ARG A 785      75.060  35.500  42.650  1.00  0.00           H
ATOM   3225  CD  ARG A 785      76.350  37.220  42.390  1.00  0.00           C
ATOM   3226  HD1 ARG A 785      77.250  36.600  42.570  1.00  0.00           H
ATOM   3227  HD2 ARG A 785      76.550  38.240  42.750  1.00  0.00           H
ATOM   3228  NE  ARG A 785      76.210  37.270  40.930  1.00  0.00           N
ATOM   3229  HE  ARG A 785      75.290  37.200  40.530  1.00  0.00           H
ATOM   3230  CZ  ARG A 785      77.130  37.410  40.040  1.00  0.00           C
ATOM   3231  NH1 ARG A 785      78.450  37.480  40.220  1.00  0.00           N
ATOM   3232 HH11 ARG A 785      78.900  37.910  39.430  1.00  0.00           H
ATOM   3233 HH12 ARG A 785      78.740  37.580  41.170  1.00  0.00           H
ATOM   3234  NH2 ARG A 785      76.750  37.430  38.750  1.00  0.00           N
ATOM   3235 HH21 ARG A 785      75.790  37.300  38.510  1.00  0.00           H
ATOM   3236 HH22 ARG A 785      77.340  37.140  37.990  1.00  0.00           H
ATOM   3237  C   ARG A 785      72.850  36.100  45.020  1.00  0.00           C
ATOM   3238  O   ARG A 785      72.320  36.970  45.620  1.00  0.00           O
ATOM   3239  N   SER A 786      72.100  35.310  44.150  1.00  0.00           N
ATOM   3240  HN  SER A 786      72.530  34.630  43.560  1.00  0.00           H
ATOM   3241  CA  SER A 786      70.670  35.600  43.870  1.00  0.00           C
ATOM   3242  HA  SER A 786      70.620  36.680  43.800  1.00  0.00           H
ATOM   3243  CB  SER A 786      70.010  35.010  42.520  1.00  0.00           C
ATOM   3244  HB1 SER A 786      70.680  35.350  41.710  1.00  0.00           H
ATOM   3245  HB2 SER A 786      68.970  35.380  42.400  1.00  0.00           H
ATOM   3246  OG  SER A 786      70.090  33.570  42.500  1.00  0.00           O
ATOM   3247  HG1 SER A 786      70.400  33.310  41.630  1.00  0.00           H
ATOM   3248  C   SER A 786      69.770  35.300  45.040  1.00  0.00           C
ATOM   3249  O   SER A 786      69.020  36.200  45.490  1.00  0.00           O
ATOM   3250  N   THR A 787      69.850  34.140  45.670  1.00  0.00           N
ATOM   3251  HN  THR A 787      70.550  33.480  45.390  1.00  0.00           H
ATOM   3252  CA  THR A 787      69.190  33.790  46.920  1.00  0.00           C
ATOM   3253  HA  THR A 787      68.120  33.890  46.840  1.00  0.00           H
ATOM   3254  CB  THR A 787      69.440  32.310  47.280  1.00  0.00           C
ATOM   3255  HB  THR A 787      70.520  32.140  47.500  1.00  0.00           H
ATOM   3256  OG1 THR A 787      68.860  31.400  46.330  1.00  0.00           O
ATOM   3257  HG1 THR A 787      69.460  31.270  45.590  1.00  0.00           H
ATOM   3258  CG2 THR A 787      68.770  31.990  48.650  1.00  0.00           C
ATOM   3259 HG21 THR A 787      69.270  31.090  49.030  1.00  0.00           H
ATOM   3260 HG22 THR A 787      67.720  31.670  48.480  1.00  0.00           H
ATOM   3261 HG23 THR A 787      68.760  32.830  49.390  1.00  0.00           H
ATOM   3262  C   THR A 787      69.570  34.770  48.030  1.00  0.00           C
ATOM   3263  O   THR A 787      68.650  35.240  48.700  1.00  0.00           O
ATOM   3264  N   ILE A 788      70.810  35.090  48.230  1.00  0.00           N
ATOM   3265  HN  ILE A 788      71.600  34.630  47.810  1.00  0.00           H
ATOM   3266  CA  ILE A 788      71.250  36.080  49.210  1.00  0.00           C
ATOM   3267  HA  ILE A 788      70.850  35.830  50.180  1.00  0.00           H
ATOM   3268  CB  ILE A 788      72.770  36.050  49.320  1.00  0.00           C
ATOM   3269  HB  ILE A 788      73.170  36.270  48.300  1.00  0.00           H
ATOM   3270  CG2 ILE A 788      73.260  37.220  50.230  1.00  0.00           C
ATOM   3271 HG21 ILE A 788      72.760  38.180  49.950  1.00  0.00           H
ATOM   3272 HG22 ILE A 788      74.360  37.300  50.200  1.00  0.00           H
ATOM   3273 HG23 ILE A 788      72.970  37.050  51.280  1.00  0.00           H
ATOM   3274  CG1 ILE A 788      73.180  34.720  49.910  1.00  0.00           C
ATOM   3275 HG11 ILE A 788      73.090  33.920  49.140  1.00  0.00           H
ATOM   3276 HG12 ILE A 788      72.620  34.360  50.790  1.00  0.00           H
ATOM   3277  CD  ILE A 788      74.630  34.740  50.360  1.00  0.00           C
ATOM   3278  HD1 ILE A 788      75.380  35.160  49.660  1.00  0.00           H
ATOM   3279  HD2 ILE A 788      74.920  33.720  50.700  1.00  0.00           H
ATOM   3280  HD3 ILE A 788      74.780  35.310  51.300  1.00  0.00           H
ATOM   3281  C   ILE A 788      70.690  37.420  48.970  1.00  0.00           C
ATOM   3282  O   ILE A 788      70.080  38.120  49.740  1.00  0.00           O
ATOM   3283  N   SER A 789      70.700  37.890  47.730  1.00  0.00           N
ATOM   3284  HN  SER A 789      71.000  37.340  46.960  1.00  0.00           H
ATOM   3285  CA  SER A 789      70.180  39.270  47.450  1.00  0.00           C
ATOM   3286  HA  SER A 789      70.460  39.870  48.290  1.00  0.00           H
ATOM   3287  CB  SER A 789      70.600  39.890  46.090  1.00  0.00           C
ATOM   3288  HB1 SER A 789      71.650  40.260  46.110  1.00  0.00           H
ATOM   3289  HB2 SER A 789      69.890  40.710  45.830  1.00  0.00           H
ATOM   3290  OG  SER A 789      70.610  38.940  45.040  1.00  0.00           O
ATOM   3291  HG1 SER A 789      71.190  38.270  45.410  1.00  0.00           H
ATOM   3292  C   SER A 789      68.630  39.400  47.460  1.00  0.00           C
ATOM   3293  O   SER A 789      68.160  40.460  47.740  1.00  0.00           O
ATOM   3294  N   ASP A 790      67.850  38.400  47.080  1.00  0.00           N
ATOM   3295  HN  ASP A 790      68.350  37.660  46.640  1.00  0.00           H
ATOM   3296  CA  ASP A 790      66.410  38.320  47.210  1.00  0.00           C
ATOM   3297  HA  ASP A 790      65.980  39.290  47.010  1.00  0.00           H
ATOM   3298  CB  ASP A 790      65.750  37.430  46.170  1.00  0.00           C
ATOM   3299  HB1 ASP A 790      64.670  37.190  46.250  1.00  0.00           H
ATOM   3300  HB2 ASP A 790      66.310  36.470  46.040  1.00  0.00           H
ATOM   3301  CG  ASP A 790      65.830  38.010  44.770  1.00  0.00           C
ATOM   3302  OD1 ASP A 790      65.430  37.300  43.790  1.00  0.00           O
ATOM   3303  OD2 ASP A 790      66.180  39.230  44.740  1.00  0.00           O
ATOM   3304  C   ASP A 790      65.750  38.100  48.580  1.00  0.00           C
ATOM   3305  O   ASP A 790      64.570  38.400  48.830  1.00  0.00           O
ATOM   3306  N   PHE A 791      66.490  37.580  49.580  1.00  0.00           N
ATOM   3307  HN  PHE A 791      67.440  37.350  49.400  1.00  0.00           H
ATOM   3308  CA  PHE A 791      66.080  37.460  50.980  1.00  0.00           C
ATOM   3309  HA  PHE A 791      65.060  37.750  51.150  1.00  0.00           H
ATOM   3310  CB  PHE A 791      66.280  35.990  51.490  1.00  0.00           C
ATOM   3311  HB1 PHE A 791      65.950  35.930  52.550  1.00  0.00           H
ATOM   3312  HB2 PHE A 791      67.370  35.770  51.460  1.00  0.00           H
ATOM   3313  CG  PHE A 791      65.480  35.050  50.770  1.00  0.00           C
ATOM   3314  CD1 PHE A 791      66.010  33.770  50.650  1.00  0.00           C
ATOM   3315  HD1 PHE A 791      67.030  33.560  50.930  1.00  0.00           H
ATOM   3316  CE1 PHE A 791      65.260  32.680  50.160  1.00  0.00           C
ATOM   3317  HE1 PHE A 791      65.720  31.710  50.000  1.00  0.00           H
ATOM   3318  CZ  PHE A 791      63.950  32.890  49.760  1.00  0.00           C
ATOM   3319  HZ  PHE A 791      63.250  32.180  49.330  1.00  0.00           H
ATOM   3320  CD2 PHE A 791      64.120  35.230  50.360  1.00  0.00           C
ATOM   3321  HD2 PHE A 791      63.730  36.230  50.480  1.00  0.00           H
ATOM   3322  CE2 PHE A 791      63.420  34.190  49.890  1.00  0.00           C
ATOM   3323  HE2 PHE A 791      62.370  34.290  49.670  1.00  0.00           H
ATOM   3324  C   PHE A 791      66.920  38.430  51.780  1.00  0.00           C
ATOM   3325  O   PHE A 791      67.140  38.260  52.990  1.00  0.00           O
ATOM   3326  N   ALA A 792      67.390  39.510  51.130  1.00  0.00           N
ATOM   3327  HN  ALA A 792      67.320  39.450  50.130  1.00  0.00           H
ATOM   3328  CA  ALA A 792      68.310  40.450  51.780  1.00  0.00           C
ATOM   3329  HA  ALA A 792      69.180  39.830  51.990  1.00  0.00           H
ATOM   3330  CB  ALA A 792      68.710  41.510  50.800  1.00  0.00           C
ATOM   3331  HB1 ALA A 792      67.780  41.920  50.360  1.00  0.00           H
ATOM   3332  HB2 ALA A 792      69.310  41.140  49.940  1.00  0.00           H
ATOM   3333  HB3 ALA A 792      69.310  42.330  51.250  1.00  0.00           H
ATOM   3334  C   ALA A 792      67.940  41.140  53.090  1.00  0.00           C
ATOM   3335  O   ALA A 792      68.750  41.150  54.030  1.00  0.00           O
ATOM   3336  N   VAL A 793      66.730  41.690  53.160  1.00  0.00           N
ATOM   3337  HN  VAL A 793      66.090  41.510  52.420  1.00  0.00           H
ATOM   3338  CA  VAL A 793      66.140  42.270  54.380  1.00  0.00           C
ATOM   3339  HA  VAL A 793      66.850  43.020  54.720  1.00  0.00           H
ATOM   3340  CB  VAL A 793      64.720  42.930  54.060  1.00  0.00           C
ATOM   3341  HB  VAL A 793      64.180  42.270  53.360  1.00  0.00           H
ATOM   3342  CG1 VAL A 793      63.740  43.100  55.230  1.00  0.00           C
ATOM   3343 HG11 VAL A 793      64.350  43.390  56.110  1.00  0.00           H
ATOM   3344 HG12 VAL A 793      63.280  42.120  55.480  1.00  0.00           H
ATOM   3345 HG13 VAL A 793      62.990  43.900  55.100  1.00  0.00           H
ATOM   3346  CG2 VAL A 793      65.010  44.310  53.310  1.00  0.00           C
ATOM   3347 HG21 VAL A 793      64.030  44.750  53.000  1.00  0.00           H
ATOM   3348 HG22 VAL A 793      65.700  44.280  52.460  1.00  0.00           H
ATOM   3349 HG23 VAL A 793      65.400  44.980  54.110  1.00  0.00           H
ATOM   3350  C   VAL A 793      65.900  41.270  55.520  1.00  0.00           C
ATOM   3351  O   VAL A 793      66.350  41.540  56.610  1.00  0.00           O
ATOM   3352  N   PHE A 794      65.240  40.110  55.350  1.00  0.00           N
ATOM   3353  HN  PHE A 794      64.800  39.850  54.490  1.00  0.00           H
ATOM   3354  CA  PHE A 794      65.200  39.020  56.280  1.00  0.00           C
ATOM   3355  HA  PHE A 794      64.570  39.140  57.150  1.00  0.00           H
ATOM   3356  CB  PHE A 794      64.380  37.940  55.440  1.00  0.00           C
ATOM   3357  HB1 PHE A 794      64.940  37.550  54.560  1.00  0.00           H
ATOM   3358  HB2 PHE A 794      63.440  38.410  55.080  1.00  0.00           H
ATOM   3359  CG  PHE A 794      64.000  36.700  56.300  1.00  0.00           C
ATOM   3360  CD1 PHE A 794      62.600  36.540  56.530  1.00  0.00           C
ATOM   3361  HD1 PHE A 794      61.900  37.210  56.060  1.00  0.00           H
ATOM   3362  CE1 PHE A 794      62.240  35.360  57.220  1.00  0.00           C
ATOM   3363  HE1 PHE A 794      61.190  35.190  57.470  1.00  0.00           H
ATOM   3364  CZ  PHE A 794      63.220  34.530  57.790  1.00  0.00           C
ATOM   3365  HZ  PHE A 794      62.950  33.770  58.510  1.00  0.00           H
ATOM   3366  CD2 PHE A 794      65.030  35.800  56.760  1.00  0.00           C
ATOM   3367  HD2 PHE A 794      66.070  35.860  56.510  1.00  0.00           H
ATOM   3368  CE2 PHE A 794      64.610  34.720  57.560  1.00  0.00           C
ATOM   3369  HE2 PHE A 794      65.370  34.080  58.000  1.00  0.00           H
ATOM   3370  C   PHE A 794      66.570  38.470  56.790  1.00  0.00           C
ATOM   3371  O   PHE A 794      66.780  38.290  57.960  1.00  0.00           O
ATOM   3372  N   LEU A 795      67.630  38.220  55.960  1.00  0.00           N
ATOM   3373  HN  LEU A 795      67.460  38.360  54.980  1.00  0.00           H
ATOM   3374  CA  LEU A 795      68.940  37.820  56.320  1.00  0.00           C
ATOM   3375  HA  LEU A 795      68.820  37.020  57.030  1.00  0.00           H
ATOM   3376  CB  LEU A 795      69.910  37.480  55.190  1.00  0.00           C
ATOM   3377  HB1 LEU A 795      70.910  37.200  55.600  1.00  0.00           H
ATOM   3378  HB2 LEU A 795      70.040  38.400  54.590  1.00  0.00           H
ATOM   3379  CG  LEU A 795      69.480  36.400  54.190  1.00  0.00           C
ATOM   3380  HG  LEU A 795      68.430  36.620  53.940  1.00  0.00           H
ATOM   3381  CD1 LEU A 795      70.320  36.520  52.910  1.00  0.00           C
ATOM   3382 HD11 LEU A 795      71.350  36.520  53.320  1.00  0.00           H
ATOM   3383 HD12 LEU A 795      70.190  37.470  52.350  1.00  0.00           H
ATOM   3384 HD13 LEU A 795      70.060  35.600  52.340  1.00  0.00           H
ATOM   3385  CD2 LEU A 795      69.610  35.030  54.810  1.00  0.00           C
ATOM   3386 HD21 LEU A 795      70.620  34.920  55.240  1.00  0.00           H
ATOM   3387 HD22 LEU A 795      69.290  34.230  54.110  1.00  0.00           H
ATOM   3388 HD23 LEU A 795      68.950  35.120  55.700  1.00  0.00           H
ATOM   3389  C   LEU A 795      69.560  38.940  57.150  1.00  0.00           C
ATOM   3390  O   LEU A 795      70.130  38.650  58.220  1.00  0.00           O
ATOM   3391  N   THR A 796      69.280  40.270  56.830  1.00  0.00           N
ATOM   3392  HN  THR A 796      68.780  40.530  56.010  1.00  0.00           H
ATOM   3393  CA  THR A 796      69.650  41.390  57.740  1.00  0.00           C
ATOM   3394  HA  THR A 796      70.720  41.370  57.900  1.00  0.00           H
ATOM   3395  CB  THR A 796      69.480  42.770  57.020  1.00  0.00           C
ATOM   3396  HB  THR A 796      68.420  42.960  56.750  1.00  0.00           H
ATOM   3397  OG1 THR A 796      70.200  42.840  55.820  1.00  0.00           O
ATOM   3398  HG1 THR A 796      69.690  42.300  55.210  1.00  0.00           H
ATOM   3399  CG2 THR A 796      69.970  43.810  58.040  1.00  0.00           C
ATOM   3400 HG21 THR A 796      71.050  43.630  58.210  1.00  0.00           H
ATOM   3401 HG22 THR A 796      69.390  43.820  58.990  1.00  0.00           H
ATOM   3402 HG23 THR A 796      69.810  44.870  57.750  1.00  0.00           H
ATOM   3403  C   THR A 796      68.990  41.320  59.100  1.00  0.00           C
ATOM   3404  O   THR A 796      69.630  41.520  60.100  1.00  0.00           O
ATOM   3405  N   ILE A 797      67.660  41.050  59.230  1.00  0.00           N
ATOM   3406  HN  ILE A 797      67.090  40.960  58.430  1.00  0.00           H
ATOM   3407  CA  ILE A 797      67.030  40.710  60.490  1.00  0.00           C
ATOM   3408  HA  ILE A 797      67.050  41.590  61.120  1.00  0.00           H
ATOM   3409  CB  ILE A 797      65.500  40.520  60.320  1.00  0.00           C
ATOM   3410  HB  ILE A 797      65.350  39.640  59.670  1.00  0.00           H
ATOM   3411  CG2 ILE A 797      64.840  40.330  61.730  1.00  0.00           C
ATOM   3412 HG21 ILE A 797      65.270  39.490  62.320  1.00  0.00           H
ATOM   3413 HG22 ILE A 797      63.780  39.970  61.690  1.00  0.00           H
ATOM   3414 HG23 ILE A 797      64.960  41.190  62.420  1.00  0.00           H
ATOM   3415  CG1 ILE A 797      64.890  41.800  59.630  1.00  0.00           C
ATOM   3416 HG11 ILE A 797      65.290  42.290  58.720  1.00  0.00           H
ATOM   3417 HG12 ILE A 797      64.930  42.660  60.320  1.00  0.00           H
ATOM   3418  CD  ILE A 797      63.420  41.550  59.160  1.00  0.00           C
ATOM   3419  HD1 ILE A 797      62.670  41.490  59.970  1.00  0.00           H
ATOM   3420  HD2 ILE A 797      63.430  40.630  58.530  1.00  0.00           H
ATOM   3421  HD3 ILE A 797      63.090  42.400  58.530  1.00  0.00           H
ATOM   3422  C   ILE A 797      67.610  39.560  61.260  1.00  0.00           C
ATOM   3423  O   ILE A 797      67.880  39.690  62.480  1.00  0.00           O
ATOM   3424  N   VAL A 798      67.930  38.400  60.550  1.00  0.00           N
ATOM   3425  HN  VAL A 798      67.660  38.260  59.600  1.00  0.00           H
ATOM   3426  CA  VAL A 798      68.690  37.300  61.100  1.00  0.00           C
ATOM   3427  HA  VAL A 798      68.240  36.840  61.960  1.00  0.00           H
ATOM   3428  CB  VAL A 798      68.850  36.070  60.190  1.00  0.00           C
ATOM   3429  HB  VAL A 798      69.120  36.630  59.270  1.00  0.00           H
ATOM   3430  CG1 VAL A 798      70.010  35.150  60.670  1.00  0.00           C
ATOM   3431 HG11 VAL A 798      71.010  35.440  60.300  1.00  0.00           H
ATOM   3432 HG12 VAL A 798      69.950  34.180  60.150  1.00  0.00           H
ATOM   3433 HG13 VAL A 798      70.050  34.830  61.740  1.00  0.00           H
ATOM   3434  CG2 VAL A 798      67.450  35.450  60.000  1.00  0.00           C
ATOM   3435 HG21 VAL A 798      67.240  34.840  60.910  1.00  0.00           H
ATOM   3436 HG22 VAL A 798      67.400  34.710  59.190  1.00  0.00           H
ATOM   3437 HG23 VAL A 798      66.640  36.210  59.940  1.00  0.00           H
ATOM   3438  C   VAL A 798      70.020  37.750  61.610  1.00  0.00           C
ATOM   3439  O   VAL A 798      70.280  37.700  62.750  1.00  0.00           O
ATOM   3440  N   ILE A 799      70.920  38.400  60.760  1.00  0.00           N
ATOM   3441  HN  ILE A 799      70.610  38.550  59.820  1.00  0.00           H
ATOM   3442  CA  ILE A 799      72.290  38.820  61.260  1.00  0.00           C
ATOM   3443  HA  ILE A 799      72.810  37.990  61.710  1.00  0.00           H
ATOM   3444  CB  ILE A 799      73.120  39.340  60.080  1.00  0.00           C
ATOM   3445  HB  ILE A 799      72.680  40.280  59.700  1.00  0.00           H
ATOM   3446  CG2 ILE A 799      74.570  39.830  60.580  1.00  0.00           C
ATOM   3447 HG21 ILE A 799      74.480  40.810  61.100  1.00  0.00           H
ATOM   3448 HG22 ILE A 799      75.240  39.990  59.710  1.00  0.00           H
ATOM   3449 HG23 ILE A 799      74.880  38.990  61.240  1.00  0.00           H
ATOM   3450  CG1 ILE A 799      73.380  38.240  59.070  1.00  0.00           C
ATOM   3451 HG11 ILE A 799      72.460  37.670  58.820  1.00  0.00           H
ATOM   3452 HG12 ILE A 799      74.220  37.640  59.490  1.00  0.00           H
ATOM   3453  CD  ILE A 799      73.740  38.780  57.710  1.00  0.00           C
ATOM   3454  HD1 ILE A 799      74.690  39.370  57.700  1.00  0.00           H
ATOM   3455  HD2 ILE A 799      72.950  39.440  57.320  1.00  0.00           H
ATOM   3456  HD3 ILE A 799      73.850  37.960  56.970  1.00  0.00           H
ATOM   3457  C   ILE A 799      72.290  39.940  62.340  1.00  0.00           C
ATOM   3458  O   ILE A 799      73.090  39.930  63.280  1.00  0.00           O
ATOM   3459  N   MET A 800      71.340  40.890  62.290  1.00  0.00           N
ATOM   3460  HN  MET A 800      70.790  40.980  61.460  1.00  0.00           H
ATOM   3461  CA  MET A 800      71.110  41.860  63.360  1.00  0.00           C
ATOM   3462  HA  MET A 800      72.070  42.330  63.530  1.00  0.00           H
ATOM   3463  CB  MET A 800      70.130  43.010  62.960  1.00  0.00           C
ATOM   3464  HB1 MET A 800      70.030  43.720  63.810  1.00  0.00           H
ATOM   3465  HB2 MET A 800      69.120  42.590  62.750  1.00  0.00           H
ATOM   3466  CG  MET A 800      70.620  43.890  61.790  1.00  0.00           C
ATOM   3467  HG1 MET A 800      69.900  44.740  61.690  1.00  0.00           H
ATOM   3468  HG2 MET A 800      70.500  43.330  60.840  1.00  0.00           H
ATOM   3469  SD  MET A 800      72.340  44.470  61.830  1.00  0.00           S
ATOM   3470  CE  MET A 800      72.180  45.460  63.310  1.00  0.00           C
ATOM   3471  HE1 MET A 800      71.240  46.040  63.190  1.00  0.00           H
ATOM   3472  HE2 MET A 800      72.950  46.260  63.360  1.00  0.00           H
ATOM   3473  HE3 MET A 800      72.200  44.810  64.220  1.00  0.00           H
ATOM   3474  C   MET A 800      70.670  41.210  64.710  1.00  0.00           C
ATOM   3475  O   MET A 800      71.080  41.640  65.780  1.00  0.00           O
ATOM   3476  N   VAL A 801      69.800  40.180  64.750  1.00  0.00           N
ATOM   3477  HN  VAL A 801      69.520  39.790  63.880  1.00  0.00           H
ATOM   3478  CA  VAL A 801      69.450  39.450  65.970  1.00  0.00           C
ATOM   3479  HA  VAL A 801      69.270  40.230  66.690  1.00  0.00           H
ATOM   3480  CB  VAL A 801      68.140  38.610  65.840  1.00  0.00           C
ATOM   3481  HB  VAL A 801      68.270  37.810  65.090  1.00  0.00           H
ATOM   3482  CG1 VAL A 801      67.800  38.020  67.270  1.00  0.00           C
ATOM   3483 HG11 VAL A 801      68.570  37.240  67.500  1.00  0.00           H
ATOM   3484 HG12 VAL A 801      66.850  37.470  67.170  1.00  0.00           H
ATOM   3485 HG13 VAL A 801      67.840  38.880  67.960  1.00  0.00           H
ATOM   3486  CG2 VAL A 801      66.920  39.520  65.380  1.00  0.00           C
ATOM   3487 HG21 VAL A 801      67.100  40.180  64.500  1.00  0.00           H
ATOM   3488 HG22 VAL A 801      66.640  40.330  66.090  1.00  0.00           H
ATOM   3489 HG23 VAL A 801      66.120  38.790  65.120  1.00  0.00           H
ATOM   3490  C   VAL A 801      70.590  38.560  66.490  1.00  0.00           C
ATOM   3491  O   VAL A 801      70.780  38.260  67.690  1.00  0.00           O
ATOM   3492  N   THR A 802      71.400  38.110  65.580  1.00  0.00           N
ATOM   3493  HN  THR A 802      71.290  38.420  64.640  1.00  0.00           H
ATOM   3494  CA  THR A 802      72.580  37.310  65.870  1.00  0.00           C
ATOM   3495  HA  THR A 802      72.220  36.670  66.660  1.00  0.00           H
ATOM   3496  CB  THR A 802      73.110  36.520  64.590  1.00  0.00           C
ATOM   3497  HB  THR A 802      73.500  37.270  63.890  1.00  0.00           H
ATOM   3498  OG1 THR A 802      72.030  35.790  64.000  1.00  0.00           O
ATOM   3499  HG1 THR A 802      71.380  36.430  63.700  1.00  0.00           H
ATOM   3500  CG2 THR A 802      74.190  35.550  64.930  1.00  0.00           C
ATOM   3501 HG21 THR A 802      75.090  36.200  64.950  1.00  0.00           H
ATOM   3502 HG22 THR A 802      74.360  34.870  64.080  1.00  0.00           H
ATOM   3503 HG23 THR A 802      74.060  34.960  65.860  1.00  0.00           H
ATOM   3504  C   THR A 802      73.630  38.110  66.600  1.00  0.00           C
ATOM   3505  O   THR A 802      74.320  37.600  67.460  1.00  0.00           O
ATOM   3506  N   ILE A 803      73.770  39.360  66.230  1.00  0.00           N
ATOM   3507  HN  ILE A 803      73.080  39.780  65.660  1.00  0.00           H
ATOM   3508  CA  ILE A 803      74.640  40.380  66.880  1.00  0.00           C
ATOM   3509  HA  ILE A 803      75.530  39.820  67.160  1.00  0.00           H
ATOM   3510  CB  ILE A 803      75.000  41.540  65.870  1.00  0.00           C
ATOM   3511  HB  ILE A 803      74.020  41.810  65.400  1.00  0.00           H
ATOM   3512  CG2 ILE A 803      75.610  42.700  66.650  1.00  0.00           C
ATOM   3513 HG21 ILE A 803      74.830  43.340  67.120  1.00  0.00           H
ATOM   3514 HG22 ILE A 803      76.180  43.370  65.980  1.00  0.00           H
ATOM   3515 HG23 ILE A 803      76.310  42.280  67.410  1.00  0.00           H
ATOM   3516  CG1 ILE A 803      75.950  41.140  64.690  1.00  0.00           C
ATOM   3517 HG11 ILE A 803      75.560  40.270  64.120  1.00  0.00           H
ATOM   3518 HG12 ILE A 803      76.940  40.940  65.170  1.00  0.00           H
ATOM   3519  CD  ILE A 803      76.050  42.220  63.570  1.00  0.00           C
ATOM   3520  HD1 ILE A 803      76.620  41.910  62.660  1.00  0.00           H
ATOM   3521  HD2 ILE A 803      76.680  43.100  63.820  1.00  0.00           H
ATOM   3522  HD3 ILE A 803      75.090  42.680  63.240  1.00  0.00           H
ATOM   3523  C   ILE A 803      74.120  40.850  68.250  1.00  0.00           C
ATOM   3524  O   ILE A 803      74.950  40.890  69.160  1.00  0.00           O
ATOM   3525  N   ASP A 804      72.840  41.150  68.330  1.00  0.00           N
ATOM   3526  HN  ASP A 804      72.240  41.030  67.540  1.00  0.00           H
ATOM   3527  CA  ASP A 804      72.210  41.470  69.540  1.00  0.00           C
ATOM   3528  HA  ASP A 804      72.770  42.300  69.950  1.00  0.00           H
ATOM   3529  CB  ASP A 804      70.720  41.790  69.110  1.00  0.00           C
ATOM   3530  HB1 ASP A 804      70.330  40.780  68.830  1.00  0.00           H
ATOM   3531  HB2 ASP A 804      70.750  42.360  68.150  1.00  0.00           H
ATOM   3532  CG  ASP A 804      69.840  42.340  70.180  1.00  0.00           C
ATOM   3533  OD1 ASP A 804      70.440  43.030  71.010  1.00  0.00           O
ATOM   3534  OD2 ASP A 804      68.580  42.200  70.340  1.00  0.00           O
ATOM   3535  C   ASP A 804      72.300  40.360  70.660  1.00  0.00           C
ATOM   3536  O   ASP A 804      72.530  40.740  71.830  1.00  0.00           O
ATOM   3537  N   TYR A 805      72.220  39.070  70.240  1.00  0.00           N
ATOM   3538  HN  TYR A 805      71.940  38.740  69.340  1.00  0.00           H
ATOM   3539  CA  TYR A 805      72.710  37.920  71.010  1.00  0.00           C
ATOM   3540  HA  TYR A 805      72.250  38.030  71.990  1.00  0.00           H
ATOM   3541  CB  TYR A 805      72.290  36.630  70.230  1.00  0.00           C
ATOM   3542  HB1 TYR A 805      72.520  36.780  69.150  1.00  0.00           H
ATOM   3543  HB2 TYR A 805      71.210  36.420  70.250  1.00  0.00           H
ATOM   3544  CG  TYR A 805      73.120  35.430  70.550  1.00  0.00           C
ATOM   3545  CD1 TYR A 805      72.740  34.630  71.620  1.00  0.00           C
ATOM   3546  HD1 TYR A 805      71.860  34.850  72.200  1.00  0.00           H
ATOM   3547  CE1 TYR A 805      73.520  33.510  72.010  1.00  0.00           C
ATOM   3548  HE1 TYR A 805      73.220  32.840  72.810  1.00  0.00           H
ATOM   3549  CZ  TYR A 805      74.690  33.210  71.290  1.00  0.00           C
ATOM   3550  OH  TYR A 805      75.560  32.220  71.820  1.00  0.00           O
ATOM   3551  HH  TYR A 805      76.300  32.150  71.230  1.00  0.00           H
ATOM   3552  CD2 TYR A 805      74.340  35.140  69.890  1.00  0.00           C
ATOM   3553  HD2 TYR A 805      74.710  35.710  69.050  1.00  0.00           H
ATOM   3554  CE2 TYR A 805      75.100  34.020  70.270  1.00  0.00           C
ATOM   3555  HE2 TYR A 805      76.040  33.860  69.770  1.00  0.00           H
ATOM   3556  C   TYR A 805      74.150  38.060  71.500  1.00  0.00           C
ATOM   3557  O   TYR A 805      74.430  37.850  72.710  1.00  0.00           O
ATOM   3558  N   LEU A 806      75.080  38.430  70.640  1.00  0.00           N
ATOM   3559  HN  LEU A 806      74.750  38.850  69.800  1.00  0.00           H
ATOM   3560  CA  LEU A 806      76.490  38.620  70.970  1.00  0.00           C
ATOM   3561  HA  LEU A 806      76.870  37.790  71.550  1.00  0.00           H
ATOM   3562  CB  LEU A 806      77.440  38.520  69.740  1.00  0.00           C
ATOM   3563  HB1 LEU A 806      78.480  38.760  70.010  1.00  0.00           H
ATOM   3564  HB2 LEU A 806      77.060  39.340  69.100  1.00  0.00           H
ATOM   3565  CG  LEU A 806      77.470  37.250  68.920  1.00  0.00           C
ATOM   3566  HG  LEU A 806      76.400  37.040  68.740  1.00  0.00           H
ATOM   3567  CD1 LEU A 806      78.270  37.460  67.560  1.00  0.00           C
ATOM   3568 HD11 LEU A 806      79.250  37.910  67.850  1.00  0.00           H
ATOM   3569 HD12 LEU A 806      77.810  38.300  66.990  1.00  0.00           H
ATOM   3570 HD13 LEU A 806      78.290  36.530  66.970  1.00  0.00           H
ATOM   3571  CD2 LEU A 806      78.050  35.980  69.750  1.00  0.00           C
ATOM   3572 HD21 LEU A 806      77.870  35.090  69.100  1.00  0.00           H
ATOM   3573 HD22 LEU A 806      77.560  35.790  70.720  1.00  0.00           H
ATOM   3574 HD23 LEU A 806      79.130  36.050  69.990  1.00  0.00           H
ATOM   3575  C   LEU A 806      76.790  39.830  71.870  1.00  0.00           C
ATOM   3576  O   LEU A 806      77.480  39.750  72.890  1.00  0.00           O
ATOM   3577  N   VAL A 807      76.270  41.070  71.630  1.00  0.00           N
ATOM   3578  HN  VAL A 807      75.690  41.020  70.830  1.00  0.00           H
ATOM   3579  CA  VAL A 807      76.350  42.220  72.460  1.00  0.00           C
ATOM   3580  HA  VAL A 807      77.370  42.270  72.830  1.00  0.00           H
ATOM   3581  CB  VAL A 807      75.870  43.520  71.750  1.00  0.00           C
ATOM   3582  HB  VAL A 807      74.870  43.300  71.330  1.00  0.00           H
ATOM   3583  CG1 VAL A 807      75.760  44.660  72.830  1.00  0.00           C
ATOM   3584 HG11 VAL A 807      75.600  45.570  72.220  1.00  0.00           H
ATOM   3585 HG12 VAL A 807      76.640  44.570  73.500  1.00  0.00           H
ATOM   3586 HG13 VAL A 807      74.900  44.330  73.430  1.00  0.00           H
ATOM   3587  CG2 VAL A 807      76.940  43.830  70.690  1.00  0.00           C
ATOM   3588 HG21 VAL A 807      77.960  44.030  71.080  1.00  0.00           H
ATOM   3589 HG22 VAL A 807      76.840  44.830  70.220  1.00  0.00           H
ATOM   3590 HG23 VAL A 807      76.810  43.040  69.930  1.00  0.00           H
ATOM   3591  C   VAL A 807      75.590  41.990  73.800  1.00  0.00           C
ATOM   3592  O   VAL A 807      76.210  42.200  74.850  1.00  0.00           O
ATOM   3593  N   GLY A 808      74.330  41.510  73.800  1.00  0.00           N
ATOM   3594  HN  GLY A 808      73.880  41.330  72.930  1.00  0.00           H
ATOM   3595  CA  GLY A 808      73.600  41.180  75.040  1.00  0.00           C
ATOM   3596  HA1 GLY A 808      74.260  40.610  75.690  1.00  0.00           H
ATOM   3597  HA2 GLY A 808      72.720  40.640  74.750  1.00  0.00           H
ATOM   3598  C   GLY A 808      73.140  42.410  75.890  1.00  0.00           C
ATOM   3599  O   GLY A 808      73.130  42.240  77.110  1.00  0.00           O
ATOM   3600  N   VAL A 809      72.760  43.510  75.270  1.00  0.00           N
ATOM   3601  HN  VAL A 809      72.750  43.440  74.280  1.00  0.00           H
ATOM   3602  CA  VAL A 809      72.300  44.770  75.940  1.00  0.00           C
ATOM   3603  HA  VAL A 809      72.290  44.680  77.020  1.00  0.00           H
ATOM   3604  CB  VAL A 809      73.350  45.820  75.650  1.00  0.00           C
ATOM   3605  HB  VAL A 809      73.560  45.650  74.570  1.00  0.00           H
ATOM   3606  CG1 VAL A 809      72.870  47.320  75.820  1.00  0.00           C
ATOM   3607 HG11 VAL A 809      72.740  47.580  76.890  1.00  0.00           H
ATOM   3608 HG12 VAL A 809      71.950  47.660  75.300  1.00  0.00           H
ATOM   3609 HG13 VAL A 809      73.650  47.970  75.350  1.00  0.00           H
ATOM   3610  CG2 VAL A 809      74.620  45.450  76.480  1.00  0.00           C
ATOM   3611 HG21 VAL A 809      75.140  44.470  76.360  1.00  0.00           H
ATOM   3612 HG22 VAL A 809      74.350  45.650  77.540  1.00  0.00           H
ATOM   3613 HG23 VAL A 809      75.470  46.150  76.360  1.00  0.00           H
ATOM   3614  C   VAL A 809      70.890  45.230  75.500  1.00  0.00           C
ATOM   3615  O   VAL A 809      70.650  45.160  74.300  1.00  0.00           O
ATOM   3616  N   PRO A 810      70.030  45.740  76.390  1.00  0.00           N
ATOM   3617  CD  PRO A 810      70.240  45.530  77.820  1.00  0.00           C
ATOM   3618  HD1 PRO A 810      71.040  46.220  78.150  1.00  0.00           H
ATOM   3619  HD2 PRO A 810      70.640  44.500  77.980  1.00  0.00           H
ATOM   3620  CA  PRO A 810      68.690  46.000  76.100  1.00  0.00           C
ATOM   3621  HA  PRO A 810      68.240  45.060  75.850  1.00  0.00           H
ATOM   3622  CB  PRO A 810      68.250  46.560  77.440  1.00  0.00           C
ATOM   3623  HB1 PRO A 810      67.140  46.700  77.460  1.00  0.00           H
ATOM   3624  HB2 PRO A 810      68.560  47.620  77.530  1.00  0.00           H
ATOM   3625  CG  PRO A 810      68.940  45.750  78.530  1.00  0.00           C
ATOM   3626  HG1 PRO A 810      68.920  46.290  79.500  1.00  0.00           H
ATOM   3627  HG2 PRO A 810      68.380  44.820  78.760  1.00  0.00           H
ATOM   3628  C   PRO A 810      68.280  46.830  74.910  1.00  0.00           C
ATOM   3629  O   PRO A 810      69.060  47.710  74.450  1.00  0.00           O
ATOM   3630  N   SER A 811      67.020  46.630  74.330  1.00  0.00           N
ATOM   3631  HN  SER A 811      66.390  45.910  74.580  1.00  0.00           H
ATOM   3632  CA  SER A 811      66.640  47.410  73.180  1.00  0.00           C
ATOM   3633  HA  SER A 811      66.550  48.440  73.530  1.00  0.00           H
ATOM   3634  CB  SER A 811      67.530  47.360  71.930  1.00  0.00           C
ATOM   3635  HB1 SER A 811      68.600  47.580  72.110  1.00  0.00           H
ATOM   3636  HB2 SER A 811      67.140  48.070  71.170  1.00  0.00           H
ATOM   3637  OG  SER A 811      67.390  46.020  71.330  1.00  0.00           O
ATOM   3638  HG1 SER A 811      67.920  45.480  71.910  1.00  0.00           H
ATOM   3639  C   SER A 811      65.230  46.960  72.920  1.00  0.00           C
ATOM   3640  O   SER A 811      64.900  45.780  73.080  1.00  0.00           O
ATOM   3641  N   PRO A 812      64.190  47.750  72.570  1.00  0.00           N
ATOM   3642  CD  PRO A 812      64.260  49.180  72.650  1.00  0.00           C
ATOM   3643  HD1 PRO A 812      65.140  49.690  72.220  1.00  0.00           H
ATOM   3644  HD2 PRO A 812      64.340  49.500  73.710  1.00  0.00           H
ATOM   3645  CA  PRO A 812      62.860  47.250  72.730  1.00  0.00           C
ATOM   3646  HA  PRO A 812      62.740  46.790  73.700  1.00  0.00           H
ATOM   3647  CB  PRO A 812      61.970  48.400  72.630  1.00  0.00           C
ATOM   3648  HB1 PRO A 812      61.880  48.710  73.700  1.00  0.00           H
ATOM   3649  HB2 PRO A 812      61.010  48.410  72.060  1.00  0.00           H
ATOM   3650  CG  PRO A 812      62.930  49.500  72.020  1.00  0.00           C
ATOM   3651  HG1 PRO A 812      62.820  49.190  70.960  1.00  0.00           H
ATOM   3652  HG2 PRO A 812      62.650  50.570  72.060  1.00  0.00           H
ATOM   3653  C   PRO A 812      62.460  46.180  71.690  1.00  0.00           C
ATOM   3654  O   PRO A 812      62.810  46.250  70.510  1.00  0.00           O
ATOM   3655  N   LYS A 813      61.690  45.130  72.130  1.00  0.00           N
ATOM   3656  HN  LYS A 813      61.280  45.270  73.040  1.00  0.00           H
ATOM   3657  CA  LYS A 813      61.450  43.920  71.310  1.00  0.00           C
ATOM   3658  HA  LYS A 813      62.140  43.940  70.480  1.00  0.00           H
ATOM   3659  CB  LYS A 813      61.810  42.720  72.280  1.00  0.00           C
ATOM   3660  HB1 LYS A 813      61.680  41.780  71.690  1.00  0.00           H
ATOM   3661  HB2 LYS A 813      61.110  42.720  73.120  1.00  0.00           H
ATOM   3662  CG  LYS A 813      63.270  42.580  72.690  1.00  0.00           C
ATOM   3663  HG1 LYS A 813      63.270  41.790  73.450  1.00  0.00           H
ATOM   3664  HG2 LYS A 813      63.480  43.580  73.140  1.00  0.00           H
ATOM   3665  CD  LYS A 813      64.260  42.160  71.520  1.00  0.00           C
ATOM   3666  HD1 LYS A 813      63.720  42.210  70.550  1.00  0.00           H
ATOM   3667  HD2 LYS A 813      64.410  41.060  71.580  1.00  0.00           H
ATOM   3668  CE  LYS A 813      65.500  42.970  71.290  1.00  0.00           C
ATOM   3669  HE1 LYS A 813      65.330  44.020  70.990  1.00  0.00           H
ATOM   3670  HE2 LYS A 813      66.220  42.450  70.620  1.00  0.00           H
ATOM   3671  NZ  LYS A 813      66.250  43.160  72.620  1.00  0.00           N
ATOM   3672  HZ1 LYS A 813      67.250  43.370  72.520  1.00  0.00           H
ATOM   3673  HZ2 LYS A 813      66.160  42.250  73.120  1.00  0.00           H
ATOM   3674  HZ3 LYS A 813      65.890  43.970  73.160  1.00  0.00           H
ATOM   3675  C   LYS A 813      60.080  43.850  70.710  1.00  0.00           C
ATOM   3676  O   LYS A 813      59.150  44.430  71.200  1.00  0.00           O
ATOM   3677  N   LEU A 814      59.970  43.150  69.590  1.00  0.00           N
ATOM   3678  HN  LEU A 814      60.780  42.750  69.180  1.00  0.00           H
ATOM   3679  CA  LEU A 814      58.760  42.890  68.930  1.00  0.00           C
ATOM   3680  HA  LEU A 814      58.260  43.820  68.690  1.00  0.00           H
ATOM   3681  CB  LEU A 814      59.110  42.170  67.630  1.00  0.00           C
ATOM   3682  HB1 LEU A 814      59.700  41.250  67.850  1.00  0.00           H
ATOM   3683  HB2 LEU A 814      59.760  42.870  67.050  1.00  0.00           H
ATOM   3684  CG  LEU A 814      57.920  41.730  66.670  1.00  0.00           C
ATOM   3685  HG  LEU A 814      57.160  41.160  67.250  1.00  0.00           H
ATOM   3686  CD1 LEU A 814      57.210  43.020  66.160  1.00  0.00           C
ATOM   3687 HD11 LEU A 814      56.820  43.560  67.040  1.00  0.00           H
ATOM   3688 HD12 LEU A 814      56.530  42.910  65.300  1.00  0.00           H
ATOM   3689 HD13 LEU A 814      58.000  43.730  65.820  1.00  0.00           H
ATOM   3690  CD2 LEU A 814      58.300  40.900  65.430  1.00  0.00           C
ATOM   3691 HD21 LEU A 814      59.050  40.110  65.600  1.00  0.00           H
ATOM   3692 HD22 LEU A 814      58.920  41.500  64.730  1.00  0.00           H
ATOM   3693 HD23 LEU A 814      57.380  40.490  64.980  1.00  0.00           H
ATOM   3694  C   LEU A 814      57.850  41.880  69.720  1.00  0.00           C
ATOM   3695  O   LEU A 814      58.300  40.900  70.210  1.00  0.00           O
ATOM   3696  N   HSD A 815      56.480  42.140  69.830  1.00  0.00           N
ATOM   3697  HN  HSD A 815      56.230  43.100  69.730  1.00  0.00           H
ATOM   3698  CA  HSD A 815      55.560  41.280  70.610  1.00  0.00           C
ATOM   3699  HA  HSD A 815      56.040  40.330  70.810  1.00  0.00           H
ATOM   3700  CB  HSD A 815      54.950  41.810  71.930  1.00  0.00           C
ATOM   3701  HB1 HSD A 815      54.400  40.950  72.380  1.00  0.00           H
ATOM   3702  HB2 HSD A 815      54.330  42.720  71.830  1.00  0.00           H
ATOM   3703  ND1 HSD A 815      56.750  43.380  72.960  1.00  0.00           N
ATOM   3704  HD1 HSD A 815      56.680  44.200  72.400  1.00  0.00           H
ATOM   3705  CG  HSD A 815      56.100  42.170  72.860  1.00  0.00           C
ATOM   3706  CE1 HSD A 815      57.740  43.270  73.880  1.00  0.00           C
ATOM   3707  HE1 HSD A 815      58.430  44.080  74.140  1.00  0.00           H
ATOM   3708  NE2 HSD A 815      57.680  42.060  74.460  1.00  0.00           N
ATOM   3709  CD2 HSD A 815      56.660  41.360  73.840  1.00  0.00           C
ATOM   3710  HD2 HSD A 815      56.320  40.370  74.130  1.00  0.00           H
ATOM   3711  C   HSD A 815      54.390  40.880  69.680  1.00  0.00           C
ATOM   3712  O   HSD A 815      53.520  41.730  69.400  1.00  0.00           O
ATOM   3713  N   VAL A 816      54.380  39.590  69.280  1.00  0.00           N
ATOM   3714  HN  VAL A 816      55.110  38.950  69.520  1.00  0.00           H
ATOM   3715  CA  VAL A 816      53.220  39.020  68.680  1.00  0.00           C
ATOM   3716  HA  VAL A 816      52.690  39.830  68.200  1.00  0.00           H
ATOM   3717  CB  VAL A 816      53.620  38.050  67.560  1.00  0.00           C
ATOM   3718  HB  VAL A 816      52.640  37.690  67.150  1.00  0.00           H
ATOM   3719  CG1 VAL A 816      54.500  38.820  66.570  1.00  0.00           C
ATOM   3720 HG11 VAL A 816      55.000  38.120  65.870  1.00  0.00           H
ATOM   3721 HG12 VAL A 816      55.350  39.360  67.020  1.00  0.00           H
ATOM   3722 HG13 VAL A 816      53.810  39.450  65.970  1.00  0.00           H
ATOM   3723  CG2 VAL A 816      54.390  36.830  68.160  1.00  0.00           C
ATOM   3724 HG21 VAL A 816      55.430  37.040  68.490  1.00  0.00           H
ATOM   3725 HG22 VAL A 816      54.400  36.060  67.370  1.00  0.00           H
ATOM   3726 HG23 VAL A 816      53.830  36.460  69.070  1.00  0.00           H
ATOM   3727  C   VAL A 816      52.310  38.440  69.800  1.00  0.00           C
ATOM   3728  O   VAL A 816      52.730  38.190  70.910  1.00  0.00           O
ATOM   3729  N   PRO A 817      51.000  38.230  69.500  1.00  0.00           N
ATOM   3730  CD  PRO A 817      50.270  38.920  68.490  1.00  0.00           C
ATOM   3731  HD1 PRO A 817      50.510  38.440  67.520  1.00  0.00           H
ATOM   3732  HD2 PRO A 817      50.450  40.010  68.550  1.00  0.00           H
ATOM   3733  CA  PRO A 817      50.180  37.390  70.370  1.00  0.00           C
ATOM   3734  HA  PRO A 817      50.160  37.870  71.330  1.00  0.00           H
ATOM   3735  CB  PRO A 817      48.860  37.340  69.640  1.00  0.00           C
ATOM   3736  HB1 PRO A 817      47.980  37.190  70.300  1.00  0.00           H
ATOM   3737  HB2 PRO A 817      48.840  36.610  68.800  1.00  0.00           H
ATOM   3738  CG  PRO A 817      48.800  38.720  68.910  1.00  0.00           C
ATOM   3739  HG1 PRO A 817      48.050  38.750  68.090  1.00  0.00           H
ATOM   3740  HG2 PRO A 817      48.540  39.440  69.700  1.00  0.00           H
ATOM   3741  C   PRO A 817      50.620  35.990  70.540  1.00  0.00           C
ATOM   3742  O   PRO A 817      51.240  35.410  69.630  1.00  0.00           O
ATOM   3743  N   GLU A 818      50.440  35.380  71.780  1.00  0.00           N
ATOM   3744  HN  GLU A 818      50.010  35.940  72.480  1.00  0.00           H
ATOM   3745  CA  GLU A 818      51.080  34.130  72.120  1.00  0.00           C
ATOM   3746  HA  GLU A 818      51.830  33.900  71.380  1.00  0.00           H
ATOM   3747  CB  GLU A 818      51.660  34.390  73.540  1.00  0.00           C
ATOM   3748  HB1 GLU A 818      52.250  33.490  73.810  1.00  0.00           H
ATOM   3749  HB2 GLU A 818      50.810  34.500  74.230  1.00  0.00           H
ATOM   3750  CG  GLU A 818      52.660  35.640  73.720  1.00  0.00           C
ATOM   3751  HG1 GLU A 818      52.300  36.650  73.440  1.00  0.00           H
ATOM   3752  HG2 GLU A 818      53.550  35.530  73.060  1.00  0.00           H
ATOM   3753  CD  GLU A 818      53.000  35.700  75.190  1.00  0.00           C
ATOM   3754  OE1 GLU A 818      52.150  35.350  76.010  1.00  0.00           O
ATOM   3755  OE2 GLU A 818      54.070  36.290  75.540  1.00  0.00           O
ATOM   3756  C   GLU A 818      50.070  32.980  72.200  1.00  0.00           C
ATOM   3757  O   GLU A 818      50.470  31.810  72.260  1.00  0.00           O
ATOM   3758  N   LYS A 819      48.730  33.330  72.160  1.00  0.00           N
ATOM   3759  HN  LYS A 819      48.520  34.300  72.260  1.00  0.00           H
ATOM   3760  CA  LYS A 819      47.550  32.500  72.160  1.00  0.00           C
ATOM   3761  HA  LYS A 819      47.790  31.500  71.830  1.00  0.00           H
ATOM   3762  CB  LYS A 819      47.050  32.350  73.670  1.00  0.00           C
ATOM   3763  HB1 LYS A 819      47.980  31.920  74.090  1.00  0.00           H
ATOM   3764  HB2 LYS A 819      46.240  31.590  73.700  1.00  0.00           H
ATOM   3765  CG  LYS A 819      46.560  33.660  74.340  1.00  0.00           C
ATOM   3766  HG1 LYS A 819      45.580  34.040  73.980  1.00  0.00           H
ATOM   3767  HG2 LYS A 819      47.310  34.450  74.090  1.00  0.00           H
ATOM   3768  CD  LYS A 819      46.500  33.700  75.920  1.00  0.00           C
ATOM   3769  HD1 LYS A 819      47.300  33.010  76.300  1.00  0.00           H
ATOM   3770  HD2 LYS A 819      45.630  33.050  76.130  1.00  0.00           H
ATOM   3771  CE  LYS A 819      46.550  35.130  76.330  1.00  0.00           C
ATOM   3772  HE1 LYS A 819      45.530  35.490  76.120  1.00  0.00           H
ATOM   3773  HE2 LYS A 819      47.360  35.680  75.810  1.00  0.00           H
ATOM   3774  NZ  LYS A 819      46.820  35.170  77.780  1.00  0.00           N
ATOM   3775  HZ1 LYS A 819      47.780  34.910  78.090  1.00  0.00           H
ATOM   3776  HZ2 LYS A 819      46.180  34.510  78.290  1.00  0.00           H
ATOM   3777  HZ3 LYS A 819      46.770  36.160  78.110  1.00  0.00           H
ATOM   3778  C   LYS A 819      46.420  33.160  71.410  1.00  0.00           C
ATOM   3779  O   LYS A 819      46.340  34.350  71.260  1.00  0.00           O
ATOM   3780  N   PHE A 820      45.460  32.370  70.910  1.00  0.00           N
ATOM   3781  HN  PHE A 820      45.460  31.410  71.140  1.00  0.00           H
ATOM   3782  CA  PHE A 820      44.330  32.840  70.090  1.00  0.00           C
ATOM   3783  HA  PHE A 820      44.650  33.660  69.460  1.00  0.00           H
ATOM   3784  CB  PHE A 820      43.920  31.670  69.200  1.00  0.00           C
ATOM   3785  HB1 PHE A 820      43.050  31.850  68.530  1.00  0.00           H
ATOM   3786  HB2 PHE A 820      43.490  30.880  69.870  1.00  0.00           H
ATOM   3787  CG  PHE A 820      45.050  31.250  68.240  1.00  0.00           C
ATOM   3788  CD1 PHE A 820      45.260  31.910  66.980  1.00  0.00           C
ATOM   3789  HD1 PHE A 820      44.690  32.770  66.660  1.00  0.00           H
ATOM   3790  CE1 PHE A 820      46.160  31.420  66.020  1.00  0.00           C
ATOM   3791  HE1 PHE A 820      46.290  31.890  65.050  1.00  0.00           H
ATOM   3792  CZ  PHE A 820      46.990  30.350  66.410  1.00  0.00           C
ATOM   3793  HZ  PHE A 820      47.660  29.970  65.660  1.00  0.00           H
ATOM   3794  CD2 PHE A 820      45.960  30.140  68.490  1.00  0.00           C
ATOM   3795  HD2 PHE A 820      45.830  29.620  69.430  1.00  0.00           H
ATOM   3796  CE2 PHE A 820      46.990  29.810  67.690  1.00  0.00           C
ATOM   3797  HE2 PHE A 820      47.720  29.070  67.990  1.00  0.00           H
ATOM   3798  C   PHE A 820      43.150  33.430  70.840  1.00  0.00           C
ATOM   3799  O   PHE A 820      42.180  33.830  70.190  1.00  0.00           O
ATOM   3800  N   GLU A 821      43.140  33.450  72.190  1.00  0.00           N
ATOM   3801  HN  GLU A 821      43.900  33.000  72.660  1.00  0.00           H
ATOM   3802  CA  GLU A 821      42.100  34.070  73.030  1.00  0.00           C
ATOM   3803  HA  GLU A 821      41.120  33.780  72.660  1.00  0.00           H
ATOM   3804  CB  GLU A 821      42.280  33.540  74.470  1.00  0.00           C
ATOM   3805  HB1 GLU A 821      41.640  34.130  75.170  1.00  0.00           H
ATOM   3806  HB2 GLU A 821      43.290  33.650  74.910  1.00  0.00           H
ATOM   3807  CG  GLU A 821      41.830  32.070  74.580  1.00  0.00           C
ATOM   3808  HG1 GLU A 821      42.300  31.240  74.010  1.00  0.00           H
ATOM   3809  HG2 GLU A 821      40.790  31.930  74.210  1.00  0.00           H
ATOM   3810  CD  GLU A 821      41.940  31.510  75.960  1.00  0.00           C
ATOM   3811  OE1 GLU A 821      40.960  31.400  76.730  1.00  0.00           O
ATOM   3812  OE2 GLU A 821      43.100  31.410  76.360  1.00  0.00           O
ATOM   3813  C   GLU A 821      42.260  35.620  73.060  1.00  0.00           C
ATOM   3814  O   GLU A 821      43.390  36.050  73.420  1.00  0.00           O
ATOM   3815  N   PRO A 822      41.340  36.550  72.810  1.00  0.00           N
ATOM   3816  CD  PRO A 822      40.230  36.250  71.890  1.00  0.00           C
ATOM   3817  HD1 PRO A 822      39.630  35.470  72.400  1.00  0.00           H
ATOM   3818  HD2 PRO A 822      40.590  35.850  70.910  1.00  0.00           H
ATOM   3819  CA  PRO A 822      41.330  38.000  73.170  1.00  0.00           C
ATOM   3820  HA  PRO A 822      41.960  38.500  72.450  1.00  0.00           H
ATOM   3821  CB  PRO A 822      39.780  38.350  72.890  1.00  0.00           C
ATOM   3822  HB1 PRO A 822      39.610  39.430  72.700  1.00  0.00           H
ATOM   3823  HB2 PRO A 822      39.130  38.080  73.760  1.00  0.00           H
ATOM   3824  CG  PRO A 822      39.360  37.520  71.710  1.00  0.00           C
ATOM   3825  HG1 PRO A 822      38.270  37.270  71.680  1.00  0.00           H
ATOM   3826  HG2 PRO A 822      39.600  38.120  70.810  1.00  0.00           H
ATOM   3827  C   PRO A 822      41.800  38.290  74.610  1.00  0.00           C
ATOM   3828  O   PRO A 822      41.450  37.560  75.560  1.00  0.00           O
ATOM   3829  N   THR A 823      42.500  39.390  74.810  1.00  0.00           N
ATOM   3830  HN  THR A 823      42.470  40.100  74.120  1.00  0.00           H
ATOM   3831  CA  THR A 823      43.090  39.690  76.100  1.00  0.00           C
ATOM   3832  HA  THR A 823      43.490  38.790  76.590  1.00  0.00           H
ATOM   3833  CB  THR A 823      44.350  40.600  75.950  1.00  0.00           C
ATOM   3834  HB  THR A 823      44.920  40.690  76.890  1.00  0.00           H
ATOM   3835  OG1 THR A 823      44.060  41.920  75.520  1.00  0.00           O
ATOM   3836  HG1 THR A 823      43.390  42.220  76.130  1.00  0.00           H
ATOM   3837  CG2 THR A 823      45.300  39.990  74.910  1.00  0.00           C
ATOM   3838 HG21 THR A 823      45.360  38.890  75.090  1.00  0.00           H
ATOM   3839 HG22 THR A 823      46.290  40.460  74.960  1.00  0.00           H
ATOM   3840 HG23 THR A 823      44.990  40.190  73.860  1.00  0.00           H
ATOM   3841  C   THR A 823      42.090  40.330  77.110  1.00  0.00           C
ATOM   3842  O   THR A 823      42.600  40.580  78.220  1.00  0.00           O
ATOM   3843  N   HSD A 824      40.790  40.560  76.740  1.00  0.00           N
ATOM   3844  HN  HSD A 824      40.430  40.400  75.820  1.00  0.00           H
ATOM   3845  CA  HSD A 824      39.830  41.190  77.570  1.00  0.00           C
ATOM   3846  HA  HSD A 824      40.300  41.890  78.240  1.00  0.00           H
ATOM   3847  CB  HSD A 824      38.770  41.980  76.730  1.00  0.00           C
ATOM   3848  HB1 HSD A 824      38.310  41.260  76.020  1.00  0.00           H
ATOM   3849  HB2 HSD A 824      39.410  42.730  76.200  1.00  0.00           H
ATOM   3850  ND1 HSD A 824      38.320  43.990  78.130  1.00  0.00           N
ATOM   3851  HD1 HSD A 824      39.230  44.370  77.940  1.00  0.00           H
ATOM   3852  CG  HSD A 824      37.900  42.850  77.600  1.00  0.00           C
ATOM   3853  CE1 HSD A 824      37.190  44.590  78.670  1.00  0.00           C
ATOM   3854  HE1 HSD A 824      37.260  45.380  79.400  1.00  0.00           H
ATOM   3855  NE2 HSD A 824      36.090  43.820  78.530  1.00  0.00           N
ATOM   3856  CD2 HSD A 824      36.570  42.760  77.810  1.00  0.00           C
ATOM   3857  HD2 HSD A 824      35.860  42.010  77.450  1.00  0.00           H
ATOM   3858  C   HSD A 824      39.120  40.030  78.330  1.00  0.00           C
ATOM   3859  O   HSD A 824      38.840  38.950  77.750  1.00  0.00           O
ATOM   3860  N   PRO A 825      38.930  40.160  79.650  1.00  0.00           N
ATOM   3861  CD  PRO A 825      39.680  41.070  80.590  1.00  0.00           C
ATOM   3862  HD1 PRO A 825      39.150  42.050  80.550  1.00  0.00           H
ATOM   3863  HD2 PRO A 825      40.700  41.260  80.220  1.00  0.00           H
ATOM   3864  CA  PRO A 825      38.100  39.230  80.400  1.00  0.00           C
ATOM   3865  HA  PRO A 825      38.640  38.300  80.520  1.00  0.00           H
ATOM   3866  CB  PRO A 825      38.010  39.870  81.790  1.00  0.00           C
ATOM   3867  HB1 PRO A 825      38.000  39.060  82.550  1.00  0.00           H
ATOM   3868  HB2 PRO A 825      37.160  40.560  81.970  1.00  0.00           H
ATOM   3869  CG  PRO A 825      39.410  40.490  81.970  1.00  0.00           C
ATOM   3870  HG1 PRO A 825      39.500  41.180  82.840  1.00  0.00           H
ATOM   3871  HG2 PRO A 825      40.220  39.740  82.130  1.00  0.00           H
ATOM   3872  C   PRO A 825      36.680  38.970  79.820  1.00  0.00           C
ATOM   3873  O   PRO A 825      35.940  39.920  79.650  1.00  0.00           O
ATOM   3874  N   GLU A 826      36.310  37.720  79.500  1.00  0.00           N
ATOM   3875  HN  GLU A 826      36.970  37.000  79.330  1.00  0.00           H
ATOM   3876  CA  GLU A 826      34.940  37.290  79.330  1.00  0.00           C
ATOM   3877  HA  GLU A 826      35.080  36.230  79.170  1.00  0.00           H
ATOM   3878  CB  GLU A 826      34.010  37.410  80.640  1.00  0.00           C
ATOM   3879  HB1 GLU A 826      32.940  37.220  80.370  1.00  0.00           H
ATOM   3880  HB2 GLU A 826      34.100  38.480  80.920  1.00  0.00           H
ATOM   3881  CG  GLU A 826      34.510  36.370  81.760  1.00  0.00           C
ATOM   3882  HG1 GLU A 826      35.620  36.460  81.760  1.00  0.00           H
ATOM   3883  HG2 GLU A 826      34.200  35.330  81.550  1.00  0.00           H
ATOM   3884  CD  GLU A 826      34.040  36.740  83.160  1.00  0.00           C
ATOM   3885  OE1 GLU A 826      33.750  37.930  83.440  1.00  0.00           O
ATOM   3886  OE2 GLU A 826      34.110  35.830  84.030  1.00  0.00           O
ATOM   3887  C   GLU A 826      34.330  37.770  78.040  1.00  0.00           C
ATOM   3888  O   GLU A 826      33.120  37.610  77.770  1.00  0.00           O
ATOM   3889  N   ARG A 827      35.190  38.330  77.140  1.00  0.00           N
ATOM   3890  HN  ARG A 827      36.050  38.590  77.580  1.00  0.00           H
ATOM   3891  CA  ARG A 827      35.020  38.750  75.780  1.00  0.00           C
ATOM   3892  HA  ARG A 827      34.190  39.450  75.780  1.00  0.00           H
ATOM   3893  CB  ARG A 827      36.320  39.470  75.270  1.00  0.00           C
ATOM   3894  HB1 ARG A 827      37.260  38.920  75.500  1.00  0.00           H
ATOM   3895  HB2 ARG A 827      36.240  40.400  75.870  1.00  0.00           H
ATOM   3896  CG  ARG A 827      36.490  39.830  73.820  1.00  0.00           C
ATOM   3897  HG1 ARG A 827      36.540  38.900  73.210  1.00  0.00           H
ATOM   3898  HG2 ARG A 827      37.480  40.290  73.740  1.00  0.00           H
ATOM   3899  CD  ARG A 827      35.440  40.780  73.310  1.00  0.00           C
ATOM   3900  HD1 ARG A 827      35.470  41.610  74.060  1.00  0.00           H
ATOM   3901  HD2 ARG A 827      34.440  40.300  73.290  1.00  0.00           H
ATOM   3902  NE  ARG A 827      35.810  41.390  72.020  1.00  0.00           N
ATOM   3903  HE  ARG A 827      36.550  42.060  72.070  1.00  0.00           H
ATOM   3904  CZ  ARG A 827      35.230  41.320  70.840  1.00  0.00           C
ATOM   3905  NH1 ARG A 827      34.110  40.680  70.520  1.00  0.00           N
ATOM   3906 HH11 ARG A 827      33.660  40.030  71.140  1.00  0.00           H
ATOM   3907 HH12 ARG A 827      33.760  40.830  69.600  1.00  0.00           H
ATOM   3908  NH2 ARG A 827      35.890  41.980  69.830  1.00  0.00           N
ATOM   3909 HH21 ARG A 827      36.840  42.230  69.990  1.00  0.00           H
ATOM   3910 HH22 ARG A 827      35.470  41.960  68.920  1.00  0.00           H
ATOM   3911  C   ARG A 827      34.650  37.530  74.960  1.00  0.00           C
ATOM   3912  O   ARG A 827      35.460  36.590  74.800  1.00  0.00           O
ATOM   3913  N   GLY A 828      33.500  37.500  74.380  1.00  0.00           N
ATOM   3914  HN  GLY A 828      32.920  38.320  74.410  1.00  0.00           H
ATOM   3915  CA  GLY A 828      33.130  36.600  73.300  1.00  0.00           C
ATOM   3916  HA1 GLY A 828      32.070  36.430  73.440  1.00  0.00           H
ATOM   3917  HA2 GLY A 828      33.710  35.690  73.370  1.00  0.00           H
ATOM   3918  C   GLY A 828      33.410  37.190  71.930  1.00  0.00           C
ATOM   3919  O   GLY A 828      33.170  38.350  71.660  1.00  0.00           O
ATOM   3920  N   TRP A 829      33.890  36.360  70.950  1.00  0.00           N
ATOM   3921  HN  TRP A 829      34.140  35.410  71.150  1.00  0.00           H
ATOM   3922  CA  TRP A 829      34.310  36.820  69.620  1.00  0.00           C
ATOM   3923  HA  TRP A 829      34.960  37.680  69.730  1.00  0.00           H
ATOM   3924  CB  TRP A 829      34.960  35.700  68.780  1.00  0.00           C
ATOM   3925  HB1 TRP A 829      34.910  35.880  67.690  1.00  0.00           H
ATOM   3926  HB2 TRP A 829      34.420  34.760  69.040  1.00  0.00           H
ATOM   3927  CG  TRP A 829      36.440  35.470  69.030  1.00  0.00           C
ATOM   3928  CD1 TRP A 829      37.010  34.410  69.690  1.00  0.00           C
ATOM   3929  HD1 TRP A 829      36.400  33.640  70.130  1.00  0.00           H
ATOM   3930  NE1 TRP A 829      38.390  34.440  69.590  1.00  0.00           N
ATOM   3931  HE1 TRP A 829      38.980  33.940  70.210  1.00  0.00           H
ATOM   3932  CE2 TRP A 829      38.760  35.490  68.790  1.00  0.00           C
ATOM   3933  CD2 TRP A 829      37.560  36.220  68.540  1.00  0.00           C
ATOM   3934  CE3 TRP A 829      37.630  37.380  67.710  1.00  0.00           C
ATOM   3935  HE3 TRP A 829      36.810  38.060  67.540  1.00  0.00           H
ATOM   3936  CZ3 TRP A 829      38.910  37.870  67.310  1.00  0.00           C
ATOM   3937  HZ3 TRP A 829      39.000  38.760  66.700  1.00  0.00           H
ATOM   3938  CZ2 TRP A 829      39.960  35.930  68.360  1.00  0.00           C
ATOM   3939  HZ2 TRP A 829      40.830  35.340  68.620  1.00  0.00           H
ATOM   3940  CH2 TRP A 829      40.000  37.080  67.580  1.00  0.00           C
ATOM   3941  HH2 TRP A 829      40.920  37.420  67.100  1.00  0.00           H
ATOM   3942  C   TRP A 829      33.230  37.400  68.820  1.00  0.00           C
ATOM   3943  O   TRP A 829      33.330  38.450  68.220  1.00  0.00           O
ATOM   3944  N   ILE A 830      32.160  36.600  68.660  1.00  0.00           N
ATOM   3945  HN  ILE A 830      31.850  35.800  69.180  1.00  0.00           H
ATOM   3946  CA  ILE A 830      31.170  36.950  67.620  1.00  0.00           C
ATOM   3947  HA  ILE A 830      31.680  37.320  66.730  1.00  0.00           H
ATOM   3948  CB  ILE A 830      30.450  35.720  67.140  1.00  0.00           C
ATOM   3949  HB  ILE A 830      29.620  36.030  66.460  1.00  0.00           H
ATOM   3950  CG2 ILE A 830      31.450  35.000  66.170  1.00  0.00           C
ATOM   3951 HG21 ILE A 830      31.870  35.690  65.410  1.00  0.00           H
ATOM   3952 HG22 ILE A 830      30.960  34.110  65.710  1.00  0.00           H
ATOM   3953 HG23 ILE A 830      32.290  34.520  66.710  1.00  0.00           H
ATOM   3954  CG1 ILE A 830      29.820  34.810  68.260  1.00  0.00           C
ATOM   3955 HG11 ILE A 830      29.340  35.500  68.970  1.00  0.00           H
ATOM   3956 HG12 ILE A 830      30.680  34.220  68.660  1.00  0.00           H
ATOM   3957  CD  ILE A 830      28.830  33.860  67.660  1.00  0.00           C
ATOM   3958  HD1 ILE A 830      28.190  33.330  68.400  1.00  0.00           H
ATOM   3959  HD2 ILE A 830      29.280  33.090  66.980  1.00  0.00           H
ATOM   3960  HD3 ILE A 830      28.110  34.420  67.020  1.00  0.00           H
ATOM   3961  C   ILE A 830      30.080  37.910  68.200  1.00  0.00           C
ATOM   3962  O   ILE A 830      29.220  38.290  67.420  1.00  0.00           O
ATOM   3963  N   ILE A 831      30.170  38.260  69.480  1.00  0.00           N
ATOM   3964  HN  ILE A 831      30.930  38.130  70.120  1.00  0.00           H
ATOM   3965  CA  ILE A 831      29.160  39.170  70.040  1.00  0.00           C
ATOM   3966  HA  ILE A 831      28.410  39.330  69.270  1.00  0.00           H
ATOM   3967  CB  ILE A 831      28.330  38.530  71.170  1.00  0.00           C
ATOM   3968  HB  ILE A 831      28.150  37.450  70.940  1.00  0.00           H
ATOM   3969  CG2 ILE A 831      29.300  38.620  72.450  1.00  0.00           C
ATOM   3970 HG21 ILE A 831      30.320  38.190  72.310  1.00  0.00           H
ATOM   3971 HG22 ILE A 831      28.850  38.160  73.360  1.00  0.00           H
ATOM   3972 HG23 ILE A 831      29.310  39.690  72.760  1.00  0.00           H
ATOM   3973  CG1 ILE A 831      26.890  38.980  71.310  1.00  0.00           C
ATOM   3974 HG11 ILE A 831      26.900  40.020  71.710  1.00  0.00           H
ATOM   3975 HG12 ILE A 831      26.510  38.290  72.100  1.00  0.00           H
ATOM   3976  CD  ILE A 831      26.040  38.850  70.020  1.00  0.00           C
ATOM   3977  HD1 ILE A 831      26.230  38.020  69.320  1.00  0.00           H
ATOM   3978  HD2 ILE A 831      26.020  39.870  69.590  1.00  0.00           H
ATOM   3979  HD3 ILE A 831      24.930  38.800  70.160  1.00  0.00           H
ATOM   3980  C   ILE A 831      29.660  40.560  70.330  1.00  0.00           C
ATOM   3981  O   ILE A 831      30.810  40.710  70.740  1.00  0.00           O
ATOM   3982  N   SER A 832      28.890  41.620  69.950  1.00  0.00           N
ATOM   3983  HN  SER A 832      27.940  41.510  69.690  1.00  0.00           H
ATOM   3984  CA  SER A 832      29.260  42.980  70.240  1.00  0.00           C
ATOM   3985  HA  SER A 832      29.980  42.950  71.050  1.00  0.00           H
ATOM   3986  CB  SER A 832      30.010  43.630  68.990  1.00  0.00           C
ATOM   3987  HB1 SER A 832      29.290  43.620  68.150  1.00  0.00           H
ATOM   3988  HB2 SER A 832      30.900  43.020  68.790  1.00  0.00           H
ATOM   3989  OG  SER A 832      30.500  44.940  69.200  1.00  0.00           O
ATOM   3990  HG1 SER A 832      29.760  45.510  69.070  1.00  0.00           H
ATOM   3991  C   SER A 832      27.950  43.730  70.520  1.00  0.00           C
ATOM   3992  O   SER A 832      26.960  43.480  69.780  1.00  0.00           O
ATOM   3993  N   PRO A 833      27.890  44.540  71.590  1.00  0.00           N
ATOM   3994  CD  PRO A 833      28.960  44.460  72.650  1.00  0.00           C
ATOM   3995  HD1 PRO A 833      29.800  45.120  72.340  1.00  0.00           H
ATOM   3996  HD2 PRO A 833      29.240  43.390  72.690  1.00  0.00           H
ATOM   3997  CA  PRO A 833      26.720  45.250  72.040  1.00  0.00           C
ATOM   3998  HA  PRO A 833      26.030  44.450  72.180  1.00  0.00           H
ATOM   3999  CB  PRO A 833      27.140  45.920  73.310  1.00  0.00           C
ATOM   4000  HB1 PRO A 833      26.230  45.980  73.950  1.00  0.00           H
ATOM   4001  HB2 PRO A 833      27.610  46.890  73.050  1.00  0.00           H
ATOM   4002  CG  PRO A 833      28.200  44.940  73.870  1.00  0.00           C
ATOM   4003  HG1 PRO A 833      28.770  45.360  74.720  1.00  0.00           H
ATOM   4004  HG2 PRO A 833      27.590  44.070  74.190  1.00  0.00           H
ATOM   4005  C   PRO A 833      26.150  46.180  70.930  1.00  0.00           C
ATOM   4006  O   PRO A 833      26.960  46.620  70.110  1.00  0.00           O
ATOM   4007  N   LEU A 834      24.810  46.200  70.970  1.00  0.00           N
ATOM   4008  HN  LEU A 834      24.230  45.880  71.710  1.00  0.00           H
ATOM   4009  CA  LEU A 834      24.060  46.900  69.980  1.00  0.00           C
ATOM   4010  HA  LEU A 834      24.450  47.910  69.890  1.00  0.00           H
ATOM   4011  CB  LEU A 834      24.150  46.050  68.660  1.00  0.00           C
ATOM   4012  HB1 LEU A 834      23.790  45.000  68.770  1.00  0.00           H
ATOM   4013  HB2 LEU A 834      25.220  45.960  68.360  1.00  0.00           H
ATOM   4014  CG  LEU A 834      23.460  46.650  67.450  1.00  0.00           C
ATOM   4015  HG  LEU A 834      22.380  46.430  67.580  1.00  0.00           H
ATOM   4016  CD1 LEU A 834      23.940  48.150  67.210  1.00  0.00           C
ATOM   4017 HD11 LEU A 834      23.280  48.700  66.520  1.00  0.00           H
ATOM   4018 HD12 LEU A 834      24.980  48.090  66.850  1.00  0.00           H
ATOM   4019 HD13 LEU A 834      23.930  48.710  68.180  1.00  0.00           H
ATOM   4020  CD2 LEU A 834      23.740  45.870  66.190  1.00  0.00           C
ATOM   4021 HD21 LEU A 834      23.170  46.430  65.400  1.00  0.00           H
ATOM   4022 HD22 LEU A 834      23.410  44.810  66.160  1.00  0.00           H
ATOM   4023 HD23 LEU A 834      24.820  46.000  65.980  1.00  0.00           H
ATOM   4024  C   LEU A 834      22.620  46.830  70.330  1.00  0.00           C
ATOM   4025  O   LEU A 834      22.050  45.800  70.760  1.00  0.00           O
ATOM   4026  N   GLY A 835      21.910  47.940  70.100  1.00  0.00           N
ATOM   4027  HN  GLY A 835      22.350  48.770  69.780  1.00  0.00           H
ATOM   4028  CA  GLY A 835      20.430  48.050  70.400  1.00  0.00           C
ATOM   4029  HA1 GLY A 835      19.950  47.130  70.660  1.00  0.00           H
ATOM   4030  HA2 GLY A 835      19.920  48.420  69.520  1.00  0.00           H
ATOM   4031  C   GLY A 835      20.140  48.890  71.610  1.00  0.00           C
ATOM   4032  O   GLY A 835      19.030  49.070  72.030  1.00  0.00           O
ATOM   4033  N   ASP A 836      21.220  49.490  72.230  1.00  0.00           N
ATOM   4034  HN  ASP A 836      22.160  49.460  71.880  1.00  0.00           H
ATOM   4035  CA  ASP A 836      21.020  50.390  73.390  1.00  0.00           C
ATOM   4036  HA  ASP A 836      20.060  50.160  73.810  1.00  0.00           H
ATOM   4037  CB  ASP A 836      22.140  50.080  74.380  1.00  0.00           C
ATOM   4038  HB1 ASP A 836      22.150  50.790  75.230  1.00  0.00           H
ATOM   4039  HB2 ASP A 836      23.100  50.250  73.860  1.00  0.00           H
ATOM   4040  CG  ASP A 836      21.950  48.660  74.810  1.00  0.00           C
ATOM   4041  OD1 ASP A 836      20.790  48.130  74.890  1.00  0.00           O
ATOM   4042  OD2 ASP A 836      23.030  47.970  75.120  1.00  0.00           O
ATOM   4043  C   ASP A 836      20.930  51.850  73.040  1.00  0.00           C
ATOM   4044  O   ASP A 836      20.680  52.620  73.890  1.00  0.00           O
ATOM   4045  N   ASN A 837      21.310  52.190  71.790  1.00  0.00           N
ATOM   4046  HN  ASN A 837      21.560  51.440  71.180  1.00  0.00           H
ATOM   4047  CA  ASN A 837      21.180  53.570  71.360  1.00  0.00           C
ATOM   4048  HA  ASN A 837      21.520  54.250  72.130  1.00  0.00           H
ATOM   4049  CB  ASN A 837      22.100  53.880  70.150  1.00  0.00           C
ATOM   4050  HB1 ASN A 837      22.100  54.930  69.800  1.00  0.00           H
ATOM   4051  HB2 ASN A 837      21.790  53.240  69.290  1.00  0.00           H
ATOM   4052  CG  ASN A 837      23.570  53.440  70.580  1.00  0.00           C
ATOM   4053  OD1 ASN A 837      24.150  52.560  69.970  1.00  0.00           O
ATOM   4054  ND2 ASN A 837      24.140  54.060  71.650  1.00  0.00           N
ATOM   4055 HD21 ASN A 837      25.110  53.830  71.790  1.00  0.00           H
ATOM   4056 HD22 ASN A 837      23.680  54.860  72.000  1.00  0.00           H
ATOM   4057  C   ASN A 837      19.840  53.900  70.770  1.00  0.00           C
ATOM   4058  O   ASN A 837      19.520  53.350  69.750  1.00  0.00           O
ATOM   4059  N   PRO A 838      19.060  54.890  71.300  1.00  0.00           N
ATOM   4060  CD  PRO A 838      19.150  55.340  72.640  1.00  0.00           C
ATOM   4061  HD1 PRO A 838      20.120  55.880  72.710  1.00  0.00           H
ATOM   4062  HD2 PRO A 838      19.210  54.460  73.320  1.00  0.00           H
ATOM   4063  CA  PRO A 838      17.760  55.330  70.680  1.00  0.00           C
ATOM   4064  HA  PRO A 838      17.000  54.550  70.730  1.00  0.00           H
ATOM   4065  CB  PRO A 838      17.450  56.570  71.520  1.00  0.00           C
ATOM   4066  HB1 PRO A 838      16.400  56.920  71.570  1.00  0.00           H
ATOM   4067  HB2 PRO A 838      18.060  57.410  71.140  1.00  0.00           H
ATOM   4068  CG  PRO A 838      17.880  56.180  72.910  1.00  0.00           C
ATOM   4069  HG1 PRO A 838      18.150  57.000  73.610  1.00  0.00           H
ATOM   4070  HG2 PRO A 838      17.160  55.540  73.470  1.00  0.00           H
ATOM   4071  C   PRO A 838      17.870  55.620  69.190  1.00  0.00           C
ATOM   4072  O   PRO A 838      18.920  56.110  68.800  1.00  0.00           O
ATOM   4073  N   TRP A 839      16.820  55.440  68.400  1.00  0.00           N
ATOM   4074  HN  TRP A 839      16.010  54.920  68.630  1.00  0.00           H
ATOM   4075  CA  TRP A 839      16.860  55.740  66.970  1.00  0.00           C
ATOM   4076  HA  TRP A 839      17.580  55.100  66.470  1.00  0.00           H
ATOM   4077  CB  TRP A 839      15.510  55.400  66.290  1.00  0.00           C
ATOM   4078  HB1 TRP A 839      15.560  55.910  65.310  1.00  0.00           H
ATOM   4079  HB2 TRP A 839      14.610  55.860  66.750  1.00  0.00           H
ATOM   4080  CG  TRP A 839      15.300  53.970  66.140  1.00  0.00           C
ATOM   4081  CD1 TRP A 839      14.500  53.170  66.990  1.00  0.00           C
ATOM   4082  HD1 TRP A 839      14.060  53.520  67.910  1.00  0.00           H
ATOM   4083  NE1 TRP A 839      14.700  51.820  66.580  1.00  0.00           N
ATOM   4084  HE1 TRP A 839      14.120  51.080  66.860  1.00  0.00           H
ATOM   4085  CE2 TRP A 839      15.510  51.800  65.440  1.00  0.00           C
ATOM   4086  CD2 TRP A 839      16.020  53.120  65.240  1.00  0.00           C
ATOM   4087  CE3 TRP A 839      17.020  53.340  64.330  1.00  0.00           C
ATOM   4088  HE3 TRP A 839      17.460  54.320  64.210  1.00  0.00           H
ATOM   4089  CZ3 TRP A 839      17.560  52.270  63.720  1.00  0.00           C
ATOM   4090  HZ3 TRP A 839      18.450  52.360  63.110  1.00  0.00           H
ATOM   4091  CZ2 TRP A 839      16.020  50.780  64.640  1.00  0.00           C
ATOM   4092  HZ2 TRP A 839      15.720  49.760  64.850  1.00  0.00           H
ATOM   4093  CH2 TRP A 839      17.070  51.020  63.720  1.00  0.00           C
ATOM   4094  HH2 TRP A 839      17.570  50.210  63.230  1.00  0.00           H
ATOM   4095  C   TRP A 839      17.210  57.200  66.660  1.00  0.00           C
ATOM   4096  O   TRP A 839      17.830  57.440  65.630  1.00  0.00           O
ATOM   4097  N   TRP A 840      16.810  58.200  67.450  1.00  0.00           N
ATOM   4098  HN  TRP A 840      16.200  57.960  68.200  1.00  0.00           H
ATOM   4099  CA  TRP A 840      17.300  59.600  67.380  1.00  0.00           C
ATOM   4100  HA  TRP A 840      17.150  59.920  66.360  1.00  0.00           H
ATOM   4101  CB  TRP A 840      16.650  60.600  68.450  1.00  0.00           C
ATOM   4102  HB1 TRP A 840      16.750  60.300  69.510  1.00  0.00           H
ATOM   4103  HB2 TRP A 840      15.560  60.590  68.270  1.00  0.00           H
ATOM   4104  CG  TRP A 840      17.250  61.990  68.510  1.00  0.00           C
ATOM   4105  CD1 TRP A 840      18.020  62.540  69.480  1.00  0.00           C
ATOM   4106  HD1 TRP A 840      18.130  62.040  70.440  1.00  0.00           H
ATOM   4107  NE1 TRP A 840      18.570  63.740  69.040  1.00  0.00           N
ATOM   4108  HE1 TRP A 840      19.010  64.480  69.500  1.00  0.00           H
ATOM   4109  CE2 TRP A 840      18.090  63.950  67.760  1.00  0.00           C
ATOM   4110  CD2 TRP A 840      17.260  62.870  67.430  1.00  0.00           C
ATOM   4111  CE3 TRP A 840      16.780  62.770  66.120  1.00  0.00           C
ATOM   4112  HE3 TRP A 840      16.040  61.990  65.970  1.00  0.00           H
ATOM   4113  CZ3 TRP A 840      16.910  63.940  65.310  1.00  0.00           C
ATOM   4114  HZ3 TRP A 840      16.500  64.020  64.310  1.00  0.00           H
ATOM   4115  CZ2 TRP A 840      18.380  65.020  66.910  1.00  0.00           C
ATOM   4116  HZ2 TRP A 840      19.040  65.800  67.260  1.00  0.00           H
ATOM   4117  CH2 TRP A 840      17.690  64.970  65.720  1.00  0.00           C
ATOM   4118  HH2 TRP A 840      17.660  65.880  65.120  1.00  0.00           H
ATOM   4119  C   TRP A 840      18.800  59.710  67.620  1.00  0.00           C
ATOM   4120  O   TRP A 840      19.460  60.460  66.840  1.00  0.00           O
ATOM   4121  N   THR A 841      19.400  59.010  68.580  1.00  0.00           N
ATOM   4122  HN  THR A 841      18.760  58.350  68.990  1.00  0.00           H
ATOM   4123  CA  THR A 841      20.850  58.890  68.840  1.00  0.00           C
ATOM   4124  HA  THR A 841      21.240  59.880  69.050  1.00  0.00           H
ATOM   4125  CB  THR A 841      21.220  58.100  70.020  1.00  0.00           C
ATOM   4126  HB  THR A 841      20.680  57.130  69.930  1.00  0.00           H
ATOM   4127  OG1 THR A 841      20.910  58.710  71.250  1.00  0.00           O
ATOM   4128  HG1 THR A 841      20.840  59.650  71.120  1.00  0.00           H
ATOM   4129  CG2 THR A 841      22.700  57.860  70.150  1.00  0.00           C
ATOM   4130 HG21 THR A 841      22.810  57.370  71.140  1.00  0.00           H
ATOM   4131 HG22 THR A 841      23.310  58.800  70.190  1.00  0.00           H
ATOM   4132 HG23 THR A 841      23.160  57.180  69.390  1.00  0.00           H
ATOM   4133  C   THR A 841      21.610  58.350  67.650  1.00  0.00           C
ATOM   4134  O   THR A 841      22.710  58.790  67.350  1.00  0.00           O
ATOM   4135  N   LEU A 842      21.100  57.290  67.040  1.00  0.00           N
ATOM   4136  HN  LEU A 842      20.280  56.850  67.430  1.00  0.00           H
ATOM   4137  CA  LEU A 842      21.700  56.750  65.800  1.00  0.00           C
ATOM   4138  HA  LEU A 842      22.750  56.570  65.960  1.00  0.00           H
ATOM   4139  CB  LEU A 842      21.030  55.490  65.510  1.00  0.00           C
ATOM   4140  HB1 LEU A 842      21.360  55.100  64.530  1.00  0.00           H
ATOM   4141  HB2 LEU A 842      19.930  55.620  65.400  1.00  0.00           H
ATOM   4142  CG  LEU A 842      21.300  54.380  66.580  1.00  0.00           C
ATOM   4143  HG  LEU A 842      20.880  54.740  67.550  1.00  0.00           H
ATOM   4144  CD1 LEU A 842      20.590  53.090  66.160  1.00  0.00           C
ATOM   4145 HD11 LEU A 842      20.890  52.840  65.110  1.00  0.00           H
ATOM   4146 HD12 LEU A 842      19.480  53.160  66.260  1.00  0.00           H
ATOM   4147 HD13 LEU A 842      20.930  52.230  66.790  1.00  0.00           H
ATOM   4148  CD2 LEU A 842      22.810  54.070  66.740  1.00  0.00           C
ATOM   4149 HD21 LEU A 842      23.370  54.800  67.360  1.00  0.00           H
ATOM   4150 HD22 LEU A 842      23.180  54.120  65.690  1.00  0.00           H
ATOM   4151 HD23 LEU A 842      23.080  53.060  67.130  1.00  0.00           H
ATOM   4152  C   LEU A 842      21.610  57.600  64.560  1.00  0.00           C
ATOM   4153  O   LEU A 842      22.540  57.610  63.780  1.00  0.00           O
ATOM   4154  N   LEU A 843      20.610  58.390  64.310  1.00  0.00           N
ATOM   4155  HN  LEU A 843      19.870  58.380  64.980  1.00  0.00           H
ATOM   4156  CA  LEU A 843      20.680  59.530  63.300  1.00  0.00           C
ATOM   4157  HA  LEU A 843      21.010  59.070  62.390  1.00  0.00           H
ATOM   4158  CB  LEU A 843      19.360  60.260  63.270  1.00  0.00           C
ATOM   4159  HB1 LEU A 843      19.120  60.690  64.260  1.00  0.00           H
ATOM   4160  HB2 LEU A 843      18.540  59.520  63.080  1.00  0.00           H
ATOM   4161  CG  LEU A 843      19.170  61.340  62.210  1.00  0.00           C
ATOM   4162  HG  LEU A 843      19.850  62.230  62.280  1.00  0.00           H
ATOM   4163  CD1 LEU A 843      19.320  60.800  60.790  1.00  0.00           C
ATOM   4164 HD11 LEU A 843      20.360  60.510  60.540  1.00  0.00           H
ATOM   4165 HD12 LEU A 843      19.060  61.560  60.020  1.00  0.00           H
ATOM   4166 HD13 LEU A 843      18.580  60.010  60.540  1.00  0.00           H
ATOM   4167  CD2 LEU A 843      17.790  61.990  62.300  1.00  0.00           C
ATOM   4168 HD21 LEU A 843      17.030  61.190  62.220  1.00  0.00           H
ATOM   4169 HD22 LEU A 843      17.640  62.760  61.510  1.00  0.00           H
ATOM   4170 HD23 LEU A 843      17.700  62.460  63.300  1.00  0.00           H
ATOM   4171  C   LEU A 843      21.910  60.500  63.560  1.00  0.00           C
ATOM   4172  O   LEU A 843      22.530  61.020  62.640  1.00  0.00           O
ATOM   4173  N   ILE A 844      22.220  60.760  64.890  1.00  0.00           N
ATOM   4174  HN  ILE A 844      21.680  60.390  65.640  1.00  0.00           H
ATOM   4175  CA  ILE A 844      23.310  61.670  65.300  1.00  0.00           C
ATOM   4176  HA  ILE A 844      23.290  62.490  64.600  1.00  0.00           H
ATOM   4177  CB  ILE A 844      23.090  62.220  66.670  1.00  0.00           C
ATOM   4178  HB  ILE A 844      22.650  61.420  67.290  1.00  0.00           H
ATOM   4179  CG2 ILE A 844      24.410  62.820  67.220  1.00  0.00           C
ATOM   4180 HG21 ILE A 844      25.090  61.960  67.340  1.00  0.00           H
ATOM   4181 HG22 ILE A 844      24.350  63.130  68.290  1.00  0.00           H
ATOM   4182 HG23 ILE A 844      24.920  63.480  66.480  1.00  0.00           H
ATOM   4183  CG1 ILE A 844      21.840  63.220  66.650  1.00  0.00           C
ATOM   4184 HG11 ILE A 844      21.640  63.420  67.730  1.00  0.00           H
ATOM   4185 HG12 ILE A 844      20.980  62.680  66.190  1.00  0.00           H
ATOM   4186  CD  ILE A 844      22.020  64.520  65.810  1.00  0.00           C
ATOM   4187  HD1 ILE A 844      22.880  65.140  66.130  1.00  0.00           H
ATOM   4188  HD2 ILE A 844      21.070  65.080  65.980  1.00  0.00           H
ATOM   4189  HD3 ILE A 844      22.160  64.320  64.720  1.00  0.00           H
ATOM   4190  C   ILE A 844      24.650  61.000  65.050  1.00  0.00           C
ATOM   4191  O   ILE A 844      25.620  61.610  64.670  1.00  0.00           O
ATOM   4192  N   ALA A 845      24.710  59.690  65.120  1.00  0.00           N
ATOM   4193  HN  ALA A 845      23.940  59.090  65.320  1.00  0.00           H
ATOM   4194  CA  ALA A 845      25.910  58.870  64.920  1.00  0.00           C
ATOM   4195  HA  ALA A 845      26.740  59.410  65.350  1.00  0.00           H
ATOM   4196  CB  ALA A 845      25.670  57.510  65.640  1.00  0.00           C
ATOM   4197  HB1 ALA A 845      26.610  56.930  65.640  1.00  0.00           H
ATOM   4198  HB2 ALA A 845      24.830  56.830  65.410  1.00  0.00           H
ATOM   4199  HB3 ALA A 845      25.470  57.950  66.650  1.00  0.00           H
ATOM   4200  C   ALA A 845      26.200  58.670  63.430  1.00  0.00           C
ATOM   4201  O   ALA A 845      27.260  58.300  63.000  1.00  0.00           O
ATOM   4202  N   ALA A 846      25.270  59.020  62.500  1.00  0.00           N
ATOM   4203  HN  ALA A 846      24.350  59.260  62.820  1.00  0.00           H
ATOM   4204  CA  ALA A 846      25.530  59.130  61.070  1.00  0.00           C
ATOM   4205  HA  ALA A 846      25.730  58.130  60.710  1.00  0.00           H
ATOM   4206  CB  ALA A 846      24.160  59.450  60.290  1.00  0.00           C
ATOM   4207  HB1 ALA A 846      23.990  60.540  60.350  1.00  0.00           H
ATOM   4208  HB2 ALA A 846      23.290  58.940  60.750  1.00  0.00           H
ATOM   4209  HB3 ALA A 846      24.280  59.270  59.200  1.00  0.00           H
ATOM   4210  C   ALA A 846      26.700  60.140  60.650  1.00  0.00           C
ATOM   4211  O   ALA A 846      27.510  59.950  59.800  1.00  0.00           O
ATOM   4212  N   ILE A 847      26.820  61.290  61.310  1.00  0.00           N
ATOM   4213  HN  ILE A 847      26.190  61.320  62.080  1.00  0.00           H
ATOM   4214  CA  ILE A 847      27.830  62.260  61.090  1.00  0.00           C
ATOM   4215  HA  ILE A 847      27.880  62.410  60.020  1.00  0.00           H
ATOM   4216  CB  ILE A 847      27.540  63.680  61.780  1.00  0.00           C
ATOM   4217  HB  ILE A 847      27.440  63.560  62.890  1.00  0.00           H
ATOM   4218  CG2 ILE A 847      28.710  64.690  61.760  1.00  0.00           C
ATOM   4219 HG21 ILE A 847      28.930  64.880  60.690  1.00  0.00           H
ATOM   4220 HG22 ILE A 847      29.540  64.240  62.330  1.00  0.00           H
ATOM   4221 HG23 ILE A 847      28.310  65.580  62.290  1.00  0.00           H
ATOM   4222  CG1 ILE A 847      26.280  64.410  61.240  1.00  0.00           C
ATOM   4223 HG11 ILE A 847      26.370  64.420  60.130  1.00  0.00           H
ATOM   4224 HG12 ILE A 847      26.220  65.430  61.670  1.00  0.00           H
ATOM   4225  CD  ILE A 847      25.030  63.650  61.740  1.00  0.00           C
ATOM   4226  HD1 ILE A 847      25.240  63.240  62.750  1.00  0.00           H
ATOM   4227  HD2 ILE A 847      24.580  62.920  61.030  1.00  0.00           H
ATOM   4228  HD3 ILE A 847      24.220  64.410  61.810  1.00  0.00           H
ATOM   4229  C   ILE A 847      29.290  61.800  61.330  1.00  0.00           C
ATOM   4230  O   ILE A 847      30.170  61.990  60.480  1.00  0.00           O
ATOM   4231  N   PRO A 848      29.590  61.060  62.450  1.00  0.00           N
ATOM   4232  CD  PRO A 848      29.020  61.380  63.750  1.00  0.00           C
ATOM   4233  HD1 PRO A 848      28.080  60.820  63.990  1.00  0.00           H
ATOM   4234  HD2 PRO A 848      28.890  62.450  64.030  1.00  0.00           H
ATOM   4235  CA  PRO A 848      30.830  60.380  62.520  1.00  0.00           C
ATOM   4236  HA  PRO A 848      31.610  61.080  62.250  1.00  0.00           H
ATOM   4237  CB  PRO A 848      30.790  59.810  63.900  1.00  0.00           C
ATOM   4238  HB1 PRO A 848      31.770  59.530  64.350  1.00  0.00           H
ATOM   4239  HB2 PRO A 848      30.070  58.970  63.870  1.00  0.00           H
ATOM   4240  CG  PRO A 848      30.110  60.940  64.690  1.00  0.00           C
ATOM   4241  HG1 PRO A 848      29.580  60.590  65.600  1.00  0.00           H
ATOM   4242  HG2 PRO A 848      30.850  61.750  64.920  1.00  0.00           H
ATOM   4243  C   PRO A 848      31.050  59.250  61.520  1.00  0.00           C
ATOM   4244  O   PRO A 848      32.160  59.170  60.970  1.00  0.00           O
ATOM   4245  N   ALA A 849      30.110  58.360  61.280  1.00  0.00           N
ATOM   4246  HN  ALA A 849      29.220  58.400  61.730  1.00  0.00           H
ATOM   4247  CA  ALA A 849      30.230  57.370  60.150  1.00  0.00           C
ATOM   4248  HA  ALA A 849      30.970  56.640  60.420  1.00  0.00           H
ATOM   4249  CB  ALA A 849      28.910  56.580  60.070  1.00  0.00           C
ATOM   4250  HB1 ALA A 849      29.030  55.860  59.230  1.00  0.00           H
ATOM   4251  HB2 ALA A 849      28.010  57.230  59.920  1.00  0.00           H
ATOM   4252  HB3 ALA A 849      28.580  56.010  60.960  1.00  0.00           H
ATOM   4253  C   ALA A 849      30.430  58.080  58.800  1.00  0.00           C
ATOM   4254  O   ALA A 849      31.150  57.620  57.950  1.00  0.00           O
ATOM   4255  N   LEU A 850      29.780  59.220  58.440  1.00  0.00           N
ATOM   4256  HN  LEU A 850      29.020  59.650  58.930  1.00  0.00           H
ATOM   4257  CA  LEU A 850      30.150  59.950  57.160  1.00  0.00           C
ATOM   4258  HA  LEU A 850      29.930  59.230  56.390  1.00  0.00           H
ATOM   4259  CB  LEU A 850      29.200  61.110  57.080  1.00  0.00           C
ATOM   4260  HB1 LEU A 850      29.520  61.740  57.940  1.00  0.00           H
ATOM   4261  HB2 LEU A 850      28.200  60.710  57.340  1.00  0.00           H
ATOM   4262  CG  LEU A 850      29.110  61.910  55.810  1.00  0.00           C
ATOM   4263  HG  LEU A 850      30.170  62.130  55.580  1.00  0.00           H
ATOM   4264  CD1 LEU A 850      28.390  61.160  54.680  1.00  0.00           C
ATOM   4265 HD11 LEU A 850      27.340  61.010  54.990  1.00  0.00           H
ATOM   4266 HD12 LEU A 850      28.860  60.160  54.500  1.00  0.00           H
ATOM   4267 HD13 LEU A 850      28.400  61.730  53.730  1.00  0.00           H
ATOM   4268  CD2 LEU A 850      28.360  63.230  56.090  1.00  0.00           C
ATOM   4269 HD21 LEU A 850      27.320  62.910  56.340  1.00  0.00           H
ATOM   4270 HD22 LEU A 850      28.450  63.890  55.200  1.00  0.00           H
ATOM   4271 HD23 LEU A 850      28.900  63.720  56.940  1.00  0.00           H
ATOM   4272  C   LEU A 850      31.620  60.470  56.970  1.00  0.00           C
ATOM   4273  O   LEU A 850      32.280  60.370  55.920  1.00  0.00           O
ATOM   4274  N   LEU A 851      32.300  60.980  58.010  1.00  0.00           N
ATOM   4275  HN  LEU A 851      31.680  61.100  58.770  1.00  0.00           H
ATOM   4276  CA  LEU A 851      33.730  61.260  58.110  1.00  0.00           C
ATOM   4277  HA  LEU A 851      34.040  61.930  57.320  1.00  0.00           H
ATOM   4278  CB  LEU A 851      34.020  61.980  59.480  1.00  0.00           C
ATOM   4279  HB1 LEU A 851      33.480  61.300  60.190  1.00  0.00           H
ATOM   4280  HB2 LEU A 851      33.380  62.870  59.580  1.00  0.00           H
ATOM   4281  CG  LEU A 851      35.450  62.270  59.920  1.00  0.00           C
ATOM   4282  HG  LEU A 851      35.980  61.340  60.200  1.00  0.00           H
ATOM   4283  CD1 LEU A 851      36.230  63.000  58.830  1.00  0.00           C
ATOM   4284 HD11 LEU A 851      37.320  63.060  59.040  1.00  0.00           H
ATOM   4285 HD12 LEU A 851      35.870  64.040  58.740  1.00  0.00           H
ATOM   4286 HD13 LEU A 851      36.170  62.590  57.800  1.00  0.00           H
ATOM   4287  CD2 LEU A 851      35.470  63.040  61.270  1.00  0.00           C
ATOM   4288 HD21 LEU A 851      35.250  64.110  61.050  1.00  0.00           H
ATOM   4289 HD22 LEU A 851      36.470  63.080  61.730  1.00  0.00           H
ATOM   4290 HD23 LEU A 851      34.730  62.540  61.940  1.00  0.00           H
ATOM   4291  C   LEU A 851      34.610  60.050  57.940  1.00  0.00           C
ATOM   4292  O   LEU A 851      35.460  59.990  57.090  1.00  0.00           O
ATOM   4293  N   CYS A 852      34.210  59.020  58.750  1.00  0.00           N
ATOM   4294  HN  CYS A 852      33.410  59.170  59.310  1.00  0.00           H
ATOM   4295  CA  CYS A 852      34.830  57.710  58.740  1.00  0.00           C
ATOM   4296  HA  CYS A 852      35.790  57.900  59.200  1.00  0.00           H
ATOM   4297  CB  CYS A 852      34.090  56.640  59.640  1.00  0.00           C
ATOM   4298  HB1 CYS A 852      33.230  56.220  59.060  1.00  0.00           H
ATOM   4299  HB2 CYS A 852      33.710  57.170  60.540  1.00  0.00           H
ATOM   4300  SG  CYS A 852      35.130  55.160  60.200  1.00  0.00           S
ATOM   4301  HG1 CYS A 852      34.970  54.320  59.200  1.00  0.00           H
ATOM   4302  C   CYS A 852      34.950  57.150  57.330  1.00  0.00           C
ATOM   4303  O   CYS A 852      36.030  56.660  56.940  1.00  0.00           O
ATOM   4304  N   THR A 853      33.810  57.230  56.600  1.00  0.00           N
ATOM   4305  HN  THR A 853      32.970  57.510  57.060  1.00  0.00           H
ATOM   4306  CA  THR A 853      33.690  56.890  55.230  1.00  0.00           C
ATOM   4307  HA  THR A 853      33.990  55.860  55.150  1.00  0.00           H
ATOM   4308  CB  THR A 853      32.320  57.030  54.640  1.00  0.00           C
ATOM   4309  HB  THR A 853      31.960  58.070  54.750  1.00  0.00           H
ATOM   4310  OG1 THR A 853      31.410  56.240  55.450  1.00  0.00           O
ATOM   4311  HG1 THR A 853      31.270  56.730  56.270  1.00  0.00           H
ATOM   4312  CG2 THR A 853      32.220  56.570  53.220  1.00  0.00           C
ATOM   4313 HG21 THR A 853      32.640  55.550  53.130  1.00  0.00           H
ATOM   4314 HG22 THR A 853      32.840  57.340  52.700  1.00  0.00           H
ATOM   4315 HG23 THR A 853      31.180  56.610  52.790  1.00  0.00           H
ATOM   4316  C   THR A 853      34.710  57.480  54.260  1.00  0.00           C
ATOM   4317  O   THR A 853      35.310  56.780  53.460  1.00  0.00           O
ATOM   4318  N   ILE A 854      34.930  58.810  54.320  1.00  0.00           N
ATOM   4319  HN  ILE A 854      34.370  59.320  54.960  1.00  0.00           H
ATOM   4320  CA  ILE A 854      35.960  59.640  53.620  1.00  0.00           C
ATOM   4321  HA  ILE A 854      35.790  59.420  52.580  1.00  0.00           H
ATOM   4322  CB  ILE A 854      35.830  61.120  53.880  1.00  0.00           C
ATOM   4323  HB  ILE A 854      35.960  61.290  54.960  1.00  0.00           H
ATOM   4324  CG2 ILE A 854      36.880  61.840  53.020  1.00  0.00           C
ATOM   4325 HG21 ILE A 854      37.930  61.540  53.250  1.00  0.00           H
ATOM   4326 HG22 ILE A 854      36.850  62.910  53.320  1.00  0.00           H
ATOM   4327 HG23 ILE A 854      36.560  61.670  51.970  1.00  0.00           H
ATOM   4328  CG1 ILE A 854      34.310  61.490  53.540  1.00  0.00           C
ATOM   4329 HG11 ILE A 854      34.150  62.580  53.660  1.00  0.00           H
ATOM   4330 HG12 ILE A 854      33.560  60.990  54.190  1.00  0.00           H
ATOM   4331  CD  ILE A 854      33.950  61.080  52.040  1.00  0.00           C
ATOM   4332  HD1 ILE A 854      32.870  61.290  51.890  1.00  0.00           H
ATOM   4333  HD2 ILE A 854      34.100  59.990  51.940  1.00  0.00           H
ATOM   4334  HD3 ILE A 854      34.430  61.530  51.140  1.00  0.00           H
ATOM   4335  C   ILE A 854      37.350  59.110  53.980  1.00  0.00           C
ATOM   4336  O   ILE A 854      38.180  58.850  53.100  1.00  0.00           O
ATOM   4337  N   LEU A 855      37.670  58.840  55.300  1.00  0.00           N
ATOM   4338  HN  LEU A 855      36.960  59.020  55.980  1.00  0.00           H
ATOM   4339  CA  LEU A 855      38.990  58.400  55.760  1.00  0.00           C
ATOM   4340  HA  LEU A 855      39.760  59.140  55.530  1.00  0.00           H
ATOM   4341  CB  LEU A 855      39.160  58.110  57.340  1.00  0.00           C
ATOM   4342  HB1 LEU A 855      40.190  57.830  57.640  1.00  0.00           H
ATOM   4343  HB2 LEU A 855      38.520  57.240  57.620  1.00  0.00           H
ATOM   4344  CG  LEU A 855      38.570  59.140  58.280  1.00  0.00           C
ATOM   4345  HG  LEU A 855      37.470  59.240  58.150  1.00  0.00           H
ATOM   4346  CD1 LEU A 855      38.920  58.710  59.780  1.00  0.00           C
ATOM   4347 HD11 LEU A 855      38.330  57.850  60.150  1.00  0.00           H
ATOM   4348 HD12 LEU A 855      38.790  59.530  60.530  1.00  0.00           H
ATOM   4349 HD13 LEU A 855      40.000  58.450  59.860  1.00  0.00           H
ATOM   4350  CD2 LEU A 855      39.210  60.630  58.140  1.00  0.00           C
ATOM   4351 HD21 LEU A 855      38.740  61.300  58.900  1.00  0.00           H
ATOM   4352 HD22 LEU A 855      38.930  61.060  57.160  1.00  0.00           H
ATOM   4353 HD23 LEU A 855      40.300  60.520  58.360  1.00  0.00           H
ATOM   4354  C   LEU A 855      39.350  57.160  55.090  1.00  0.00           C
ATOM   4355  O   LEU A 855      40.380  56.960  54.480  1.00  0.00           O
ATOM   4356  N   ILE A 856      38.420  56.190  55.080  1.00  0.00           N
ATOM   4357  HN  ILE A 856      37.630  56.310  55.660  1.00  0.00           H
ATOM   4358  CA  ILE A 856      38.440  54.940  54.370  1.00  0.00           C
ATOM   4359  HA  ILE A 856      39.330  54.360  54.590  1.00  0.00           H
ATOM   4360  CB  ILE A 856      37.270  54.100  54.850  1.00  0.00           C
ATOM   4361  HB  ILE A 856      36.280  54.570  54.750  1.00  0.00           H
ATOM   4362  CG2 ILE A 856      37.340  52.840  54.040  1.00  0.00           C
ATOM   4363 HG21 ILE A 856      37.390  53.060  52.950  1.00  0.00           H
ATOM   4364 HG22 ILE A 856      36.440  52.210  54.180  1.00  0.00           H
ATOM   4365 HG23 ILE A 856      38.190  52.170  54.250  1.00  0.00           H
ATOM   4366  CG1 ILE A 856      37.370  53.720  56.350  1.00  0.00           C
ATOM   4367 HG11 ILE A 856      36.440  53.180  56.580  1.00  0.00           H
ATOM   4368 HG12 ILE A 856      37.390  54.680  56.910  1.00  0.00           H
ATOM   4369  CD  ILE A 856      38.630  52.950  56.790  1.00  0.00           C
ATOM   4370  HD1 ILE A 856      38.620  51.870  56.520  1.00  0.00           H
ATOM   4371  HD2 ILE A 856      38.750  52.960  57.890  1.00  0.00           H
ATOM   4372  HD3 ILE A 856      39.540  53.470  56.390  1.00  0.00           H
ATOM   4373  C   ILE A 856      38.450  55.060  52.860  1.00  0.00           C
ATOM   4374  O   ILE A 856      39.150  54.350  52.180  1.00  0.00           O
ATOM   4375  N   PHE A 857      37.640  55.920  52.280  1.00  0.00           N
ATOM   4376  HN  PHE A 857      37.160  56.500  52.920  1.00  0.00           H
ATOM   4377  CA  PHE A 857      37.560  56.120  50.810  1.00  0.00           C
ATOM   4378  HA  PHE A 857      37.430  55.120  50.400  1.00  0.00           H
ATOM   4379  CB  PHE A 857      36.420  57.140  50.440  1.00  0.00           C
ATOM   4380  HB1 PHE A 857      36.600  58.110  50.950  1.00  0.00           H
ATOM   4381  HB2 PHE A 857      35.460  56.650  50.690  1.00  0.00           H
ATOM   4382  CG  PHE A 857      36.180  57.540  48.910  1.00  0.00           C
ATOM   4383  CD1 PHE A 857      35.870  56.580  47.890  1.00  0.00           C
ATOM   4384  HD1 PHE A 857      35.760  55.530  48.100  1.00  0.00           H
ATOM   4385  CE1 PHE A 857      35.760  56.900  46.550  1.00  0.00           C
ATOM   4386  HE1 PHE A 857      35.490  56.100  45.880  1.00  0.00           H
ATOM   4387  CZ  PHE A 857      35.860  58.220  46.140  1.00  0.00           C
ATOM   4388  HZ  PHE A 857      35.680  58.520  45.120  1.00  0.00           H
ATOM   4389  CD2 PHE A 857      36.330  58.910  48.480  1.00  0.00           C
ATOM   4390  HD2 PHE A 857      36.560  59.570  49.300  1.00  0.00           H
ATOM   4391  CE2 PHE A 857      36.100  59.230  47.100  1.00  0.00           C
ATOM   4392  HE2 PHE A 857      36.220  60.250  46.750  1.00  0.00           H
ATOM   4393  C   PHE A 857      38.860  56.660  50.180  1.00  0.00           C
ATOM   4394  O   PHE A 857      39.270  56.430  49.060  1.00  0.00           O
ATOM   4395  N   MET A 858      39.520  57.580  50.860  1.00  0.00           N
ATOM   4396  HN  MET A 858      39.100  58.070  51.620  1.00  0.00           H
ATOM   4397  CA  MET A 858      40.700  58.230  50.450  1.00  0.00           C
ATOM   4398  HA  MET A 858      40.480  58.500  49.430  1.00  0.00           H
ATOM   4399  CB  MET A 858      41.020  59.570  51.090  1.00  0.00           C
ATOM   4400  HB1 MET A 858      41.980  59.950  50.670  1.00  0.00           H
ATOM   4401  HB2 MET A 858      41.110  59.470  52.190  1.00  0.00           H
ATOM   4402  CG  MET A 858      39.940  60.630  50.840  1.00  0.00           C
ATOM   4403  HG1 MET A 858      40.200  61.560  51.400  1.00  0.00           H
ATOM   4404  HG2 MET A 858      38.940  60.310  51.200  1.00  0.00           H
ATOM   4405  SD  MET A 858      39.550  61.090  49.090  1.00  0.00           S
ATOM   4406  CE  MET A 858      38.350  62.440  49.320  1.00  0.00           C
ATOM   4407  HE1 MET A 858      38.880  63.410  49.420  1.00  0.00           H
ATOM   4408  HE2 MET A 858      37.750  62.240  50.240  1.00  0.00           H
ATOM   4409  HE3 MET A 858      37.700  62.500  48.420  1.00  0.00           H
ATOM   4410  C   MET A 858      41.850  57.260  50.270  1.00  0.00           C
ATOM   4411  O   MET A 858      42.590  57.400  49.310  1.00  0.00           O
ATOM   4412  N   ASP A 859      42.110  56.380  51.210  1.00  0.00           N
ATOM   4413  HN  ASP A 859      41.470  56.340  51.980  1.00  0.00           H
ATOM   4414  CA  ASP A 859      43.170  55.420  51.070  1.00  0.00           C
ATOM   4415  HA  ASP A 859      43.960  56.040  50.660  1.00  0.00           H
ATOM   4416  CB  ASP A 859      43.580  54.830  52.530  1.00  0.00           C
ATOM   4417  HB1 ASP A 859      44.040  53.820  52.640  1.00  0.00           H
ATOM   4418  HB2 ASP A 859      42.620  54.690  53.080  1.00  0.00           H
ATOM   4419  CG  ASP A 859      44.510  55.700  53.330  1.00  0.00           C
ATOM   4420  OD1 ASP A 859      45.280  56.500  52.810  1.00  0.00           O
ATOM   4421  OD2 ASP A 859      44.530  55.650  54.620  1.00  0.00           O
ATOM   4422  C   ASP A 859      42.900  54.290  50.040  1.00  0.00           C
ATOM   4423  O   ASP A 859      43.820  53.730  49.390  1.00  0.00           O
ATOM   4424  N   GLN A 860      41.580  54.060  49.770  1.00  0.00           N
ATOM   4425  HN  GLN A 860      40.810  54.300  50.360  1.00  0.00           H
ATOM   4426  CA  GLN A 860      41.200  53.320  48.590  1.00  0.00           C
ATOM   4427  HA  GLN A 860      41.850  52.460  48.630  1.00  0.00           H
ATOM   4428  CB  GLN A 860      39.720  52.910  48.710  1.00  0.00           C
ATOM   4429  HB1 GLN A 860      39.360  52.370  47.800  1.00  0.00           H
ATOM   4430  HB2 GLN A 860      39.140  53.860  48.850  1.00  0.00           H
ATOM   4431  CG  GLN A 860      39.310  51.910  49.870  1.00  0.00           C
ATOM   4432  HG1 GLN A 860      38.220  51.710  49.750  1.00  0.00           H
ATOM   4433  HG2 GLN A 860      39.510  52.350  50.870  1.00  0.00           H
ATOM   4434  CD  GLN A 860      40.100  50.600  49.840  1.00  0.00           C
ATOM   4435  OE1 GLN A 860      40.730  50.130  50.810  1.00  0.00           O
ATOM   4436  NE2 GLN A 860      40.040  49.910  48.670  1.00  0.00           N
ATOM   4437 HE21 GLN A 860      39.430  50.190  47.930  1.00  0.00           H
ATOM   4438 HE22 GLN A 860      40.820  49.280  48.550  1.00  0.00           H
ATOM   4439  C   GLN A 860      41.300  54.010  47.260  1.00  0.00           C
ATOM   4440  O   GLN A 860      41.570  53.420  46.240  1.00  0.00           O
ATOM   4441  N   GLN A 861      41.080  55.390  47.220  1.00  0.00           N
ATOM   4442  HN  GLN A 861      40.610  55.760  48.020  1.00  0.00           H
ATOM   4443  CA  GLN A 861      41.400  56.250  46.090  1.00  0.00           C
ATOM   4444  HA  GLN A 861      41.000  55.790  45.200  1.00  0.00           H
ATOM   4445  CB  GLN A 861      40.610  57.570  46.080  1.00  0.00           C
ATOM   4446  HB1 GLN A 861      41.060  58.160  45.260  1.00  0.00           H
ATOM   4447  HB2 GLN A 861      40.920  58.070  47.020  1.00  0.00           H
ATOM   4448  CG  GLN A 861      39.060  57.430  46.020  1.00  0.00           C
ATOM   4449  HG1 GLN A 861      38.710  58.470  46.150  1.00  0.00           H
ATOM   4450  HG2 GLN A 861      38.660  56.790  46.820  1.00  0.00           H
ATOM   4451  CD  GLN A 861      38.590  56.950  44.630  1.00  0.00           C
ATOM   4452  OE1 GLN A 861      38.440  57.750  43.680  1.00  0.00           O
ATOM   4453  NE2 GLN A 861      38.450  55.670  44.400  1.00  0.00           N
ATOM   4454 HE21 GLN A 861      38.810  54.950  44.990  1.00  0.00           H
ATOM   4455 HE22 GLN A 861      38.010  55.410  43.530  1.00  0.00           H
ATOM   4456  C   GLN A 861      42.920  56.560  45.760  1.00  0.00           C
ATOM   4457  O   GLN A 861      43.340  56.790  44.590  1.00  0.00           O
ATOM   4458  N   ILE A 862      43.830  56.610  46.800  1.00  0.00           N
ATOM   4459  HN  ILE A 862      43.670  56.850  47.750  1.00  0.00           H
ATOM   4460  CA  ILE A 862      45.290  56.580  46.510  1.00  0.00           C
ATOM   4461  HA  ILE A 862      45.440  57.290  45.710  1.00  0.00           H
ATOM   4462  CB  ILE A 862      46.110  57.010  47.710  1.00  0.00           C
ATOM   4463  HB  ILE A 862      46.160  56.230  48.500  1.00  0.00           H
ATOM   4464  CG2 ILE A 862      47.540  57.290  47.320  1.00  0.00           C
ATOM   4465 HG21 ILE A 862      48.210  57.500  48.190  1.00  0.00           H
ATOM   4466 HG22 ILE A 862      47.720  58.060  46.550  1.00  0.00           H
ATOM   4467 HG23 ILE A 862      47.950  56.410  46.790  1.00  0.00           H
ATOM   4468  CG1 ILE A 862      45.670  58.320  48.450  1.00  0.00           C
ATOM   4469 HG11 ILE A 862      46.500  58.420  49.170  1.00  0.00           H
ATOM   4470 HG12 ILE A 862      44.700  58.310  49.000  1.00  0.00           H
ATOM   4471  CD  ILE A 862      45.630  59.560  47.580  1.00  0.00           C
ATOM   4472  HD1 ILE A 862      45.410  60.510  48.100  1.00  0.00           H
ATOM   4473  HD2 ILE A 862      44.800  59.360  46.870  1.00  0.00           H
ATOM   4474  HD3 ILE A 862      46.580  59.820  47.080  1.00  0.00           H
ATOM   4475  C   ILE A 862      45.830  55.240  45.990  1.00  0.00           C
ATOM   4476  O   ILE A 862      46.680  55.290  45.070  1.00  0.00           O
ATOM   4477  N   THR A 863      45.350  54.080  46.480  1.00  0.00           N
ATOM   4478  HN  THR A 863      44.760  54.150  47.290  1.00  0.00           H
ATOM   4479  CA  THR A 863      45.730  52.720  45.910  1.00  0.00           C
ATOM   4480  HA  THR A 863      46.820  52.730  45.930  1.00  0.00           H
ATOM   4481  CB  THR A 863      45.350  51.450  46.640  1.00  0.00           C
ATOM   4482  HB  THR A 863      45.310  50.470  46.110  1.00  0.00           H
ATOM   4483  OG1 THR A 863      44.100  51.570  47.380  1.00  0.00           O
ATOM   4484  HG1 THR A 863      44.290  52.240  48.030  1.00  0.00           H
ATOM   4485  CG2 THR A 863      46.350  51.390  47.800  1.00  0.00           C
ATOM   4486 HG21 THR A 863      46.250  52.290  48.440  1.00  0.00           H
ATOM   4487 HG22 THR A 863      47.330  51.300  47.280  1.00  0.00           H
ATOM   4488 HG23 THR A 863      46.240  50.490  48.440  1.00  0.00           H
ATOM   4489  C   THR A 863      45.390  52.600  44.480  1.00  0.00           C
ATOM   4490  O   THR A 863      46.050  51.990  43.690  1.00  0.00           O
ATOM   4491  N   ALA A 864      44.260  53.250  44.100  1.00  0.00           N
ATOM   4492  HN  ALA A 864      43.710  53.690  44.820  1.00  0.00           H
ATOM   4493  CA  ALA A 864      43.810  53.350  42.720  1.00  0.00           C
ATOM   4494  HA  ALA A 864      43.860  52.310  42.410  1.00  0.00           H
ATOM   4495  CB  ALA A 864      42.420  53.850  42.550  1.00  0.00           C
ATOM   4496  HB1 ALA A 864      42.330  54.850  43.030  1.00  0.00           H
ATOM   4497  HB2 ALA A 864      41.780  53.160  43.140  1.00  0.00           H
ATOM   4498  HB3 ALA A 864      42.120  53.740  41.490  1.00  0.00           H
ATOM   4499  C   ALA A 864      44.760  54.200  41.860  1.00  0.00           C
ATOM   4500  O   ALA A 864      45.100  53.800  40.750  1.00  0.00           O
ATOM   4501  N   VAL A 865      45.160  55.280  42.400  1.00  0.00           N
ATOM   4502  HN  VAL A 865      44.760  55.580  43.270  1.00  0.00           H
ATOM   4503  CA  VAL A 865      46.060  56.210  41.670  1.00  0.00           C
ATOM   4504  HA  VAL A 865      45.670  56.290  40.670  1.00  0.00           H
ATOM   4505  CB  VAL A 865      45.780  57.540  42.430  1.00  0.00           C
ATOM   4506  HB  VAL A 865      45.600  57.380  43.520  1.00  0.00           H
ATOM   4507  CG1 VAL A 865      46.850  58.630  42.340  1.00  0.00           C
ATOM   4508 HG11 VAL A 865      46.870  58.990  41.290  1.00  0.00           H
ATOM   4509 HG12 VAL A 865      47.850  58.500  42.820  1.00  0.00           H
ATOM   4510 HG13 VAL A 865      46.420  59.500  42.890  1.00  0.00           H
ATOM   4511  CG2 VAL A 865      44.370  57.940  41.900  1.00  0.00           C
ATOM   4512 HG21 VAL A 865      43.590  57.150  41.860  1.00  0.00           H
ATOM   4513 HG22 VAL A 865      44.530  58.290  40.860  1.00  0.00           H
ATOM   4514 HG23 VAL A 865      43.880  58.850  42.340  1.00  0.00           H
ATOM   4515  C   VAL A 865      47.500  55.820  41.520  1.00  0.00           C
ATOM   4516  O   VAL A 865      48.210  56.240  40.610  1.00  0.00           O
ATOM   4517  N   ILE A 866      47.970  54.940  42.320  1.00  0.00           N
ATOM   4518  HN  ILE A 866      47.400  54.690  43.110  1.00  0.00           H
ATOM   4519  CA  ILE A 866      49.290  54.460  42.220  1.00  0.00           C
ATOM   4520  HA  ILE A 866      49.870  55.100  41.570  1.00  0.00           H
ATOM   4521  CB  ILE A 866      49.960  54.380  43.610  1.00  0.00           C
ATOM   4522  HB  ILE A 866      50.980  53.950  43.440  1.00  0.00           H
ATOM   4523  CG2 ILE A 866      50.110  55.770  44.300  1.00  0.00           C
ATOM   4524 HG21 ILE A 866      50.830  56.400  43.750  1.00  0.00           H
ATOM   4525 HG22 ILE A 866      50.670  55.610  45.240  1.00  0.00           H
ATOM   4526 HG23 ILE A 866      49.130  56.280  44.450  1.00  0.00           H
ATOM   4527  CG1 ILE A 866      49.200  53.440  44.610  1.00  0.00           C
ATOM   4528 HG11 ILE A 866      48.120  53.350  44.390  1.00  0.00           H
ATOM   4529 HG12 ILE A 866      49.200  53.960  45.600  1.00  0.00           H
ATOM   4530  CD  ILE A 866      49.840  52.150  44.910  1.00  0.00           C
ATOM   4531  HD1 ILE A 866      49.480  51.630  45.830  1.00  0.00           H
ATOM   4532  HD2 ILE A 866      50.930  52.340  45.030  1.00  0.00           H
ATOM   4533  HD3 ILE A 866      49.770  51.520  44.000  1.00  0.00           H
ATOM   4534  C   ILE A 866      49.480  53.160  41.520  1.00  0.00           C
ATOM   4535  O   ILE A 866      50.620  52.730  41.320  1.00  0.00           O
ATOM   4536  N   ILE A 867      48.450  52.410  41.260  1.00  0.00           N
ATOM   4537  HN  ILE A 867      47.540  52.690  41.590  1.00  0.00           H
ATOM   4538  CA  ILE A 867      48.480  51.040  40.680  1.00  0.00           C
ATOM   4539  HA  ILE A 867      49.510  50.730  40.690  1.00  0.00           H
ATOM   4540  CB  ILE A 867      47.620  50.160  41.460  1.00  0.00           C
ATOM   4541  HB  ILE A 867      47.770  50.460  42.520  1.00  0.00           H
ATOM   4542  CG2 ILE A 867      46.110  50.180  41.200  1.00  0.00           C
ATOM   4543 HG21 ILE A 867      45.530  51.030  41.630  1.00  0.00           H
ATOM   4544 HG22 ILE A 867      45.690  49.280  41.680  1.00  0.00           H
ATOM   4545 HG23 ILE A 867      45.940  50.160  40.100  1.00  0.00           H
ATOM   4546  CG1 ILE A 867      48.210  48.720  41.350  1.00  0.00           C
ATOM   4547 HG11 ILE A 867      48.420  48.440  40.290  1.00  0.00           H
ATOM   4548 HG12 ILE A 867      47.430  48.000  41.670  1.00  0.00           H
ATOM   4549  CD  ILE A 867      49.410  48.510  42.260  1.00  0.00           C
ATOM   4550  HD1 ILE A 867      50.310  48.800  41.670  1.00  0.00           H
ATOM   4551  HD2 ILE A 867      49.350  47.530  42.790  1.00  0.00           H
ATOM   4552  HD3 ILE A 867      49.420  49.060  43.220  1.00  0.00           H
ATOM   4553  C   ILE A 867      48.240  51.020  39.150  1.00  0.00           C
ATOM   4554  O   ILE A 867      47.990  49.910  38.600  1.00  0.00           O
ATOM   4555  N   ASN A 868      48.320  52.120  38.360  1.00  0.00           N
ATOM   4556  HN  ASN A 868      48.160  53.040  38.680  1.00  0.00           H
ATOM   4557  CA  ASN A 868      48.470  52.100  36.920  1.00  0.00           C
ATOM   4558  HA  ASN A 868      48.570  51.080  36.560  1.00  0.00           H
ATOM   4559  CB  ASN A 868      47.260  52.840  36.310  1.00  0.00           C
ATOM   4560  HB1 ASN A 868      47.260  52.900  35.200  1.00  0.00           H
ATOM   4561  HB2 ASN A 868      47.300  53.840  36.780  1.00  0.00           H
ATOM   4562  CG  ASN A 868      45.920  52.260  36.690  1.00  0.00           C
ATOM   4563  OD1 ASN A 868      45.020  53.090  36.800  1.00  0.00           O
ATOM   4564  ND2 ASN A 868      45.740  50.920  36.930  1.00  0.00           N
ATOM   4565 HD21 ASN A 868      44.800  50.710  37.190  1.00  0.00           H
ATOM   4566 HD22 ASN A 868      46.440  50.250  36.660  1.00  0.00           H
ATOM   4567  C   ASN A 868      49.720  52.690  36.330  1.00  0.00           C
ATOM   4568  O   ASN A 868      49.760  52.940  35.110  1.00  0.00           O
ATOM   4569  N   ARG A 869      50.760  52.930  37.150  1.00  0.00           N
ATOM   4570  HN  ARG A 869      50.660  52.890  38.140  1.00  0.00           H
ATOM   4571  CA  ARG A 869      52.040  53.420  36.660  1.00  0.00           C
ATOM   4572  HA  ARG A 869      51.750  54.350  36.190  1.00  0.00           H
ATOM   4573  CB  ARG A 869      52.970  53.670  37.870  1.00  0.00           C
ATOM   4574  HB1 ARG A 869      53.860  54.260  37.530  1.00  0.00           H
ATOM   4575  HB2 ARG A 869      53.400  52.740  38.280  1.00  0.00           H
ATOM   4576  CG  ARG A 869      52.490  54.620  38.960  1.00  0.00           C
ATOM   4577  HG1 ARG A 869      53.060  54.600  39.910  1.00  0.00           H
ATOM   4578  HG2 ARG A 869      51.550  54.170  39.320  1.00  0.00           H
ATOM   4579  CD  ARG A 869      52.300  56.110  38.510  1.00  0.00           C
ATOM   4580  HD1 ARG A 869      51.800  56.640  39.340  1.00  0.00           H
ATOM   4581  HD2 ARG A 869      51.730  56.100  37.550  1.00  0.00           H
ATOM   4582  NE  ARG A 869      53.710  56.590  38.310  1.00  0.00           N
ATOM   4583  HE  ARG A 869      54.340  56.160  38.950  1.00  0.00           H
ATOM   4584  CZ  ARG A 869      53.940  57.670  37.540  1.00  0.00           C
ATOM   4585  NH1 ARG A 869      52.950  58.280  36.990  1.00  0.00           N
ATOM   4586 HH11 ARG A 869      52.040  58.030  37.340  1.00  0.00           H
ATOM   4587 HH12 ARG A 869      53.040  58.930  36.240  1.00  0.00           H
ATOM   4588  NH2 ARG A 869      55.180  58.100  37.420  1.00  0.00           N
ATOM   4589 HH21 ARG A 869      55.450  58.830  36.790  1.00  0.00           H
ATOM   4590 HH22 ARG A 869      55.960  57.630  37.840  1.00  0.00           H
ATOM   4591  C   ARG A 869      52.760  52.600  35.640  1.00  0.00           C
ATOM   4592  O   ARG A 869      53.100  51.450  35.870  1.00  0.00           O
ATOM   4593  N   LYS A 870      53.040  53.080  34.430  1.00  0.00           N
ATOM   4594  HN  LYS A 870      52.710  53.970  34.140  1.00  0.00           H
ATOM   4595  CA  LYS A 870      53.640  52.260  33.390  1.00  0.00           C
ATOM   4596  HA  LYS A 870      53.060  51.350  33.360  1.00  0.00           H
ATOM   4597  CB  LYS A 870      53.440  53.030  32.120  1.00  0.00           C
ATOM   4598  HB1 LYS A 870      53.870  52.440  31.290  1.00  0.00           H
ATOM   4599  HB2 LYS A 870      53.870  54.060  32.100  1.00  0.00           H
ATOM   4600  CG  LYS A 870      51.890  53.240  31.840  1.00  0.00           C
ATOM   4601  HG1 LYS A 870      51.830  53.670  30.820  1.00  0.00           H
ATOM   4602  HG2 LYS A 870      51.400  53.880  32.600  1.00  0.00           H
ATOM   4603  CD  LYS A 870      51.070  51.960  31.780  1.00  0.00           C
ATOM   4604  HD1 LYS A 870      49.970  52.090  31.720  1.00  0.00           H
ATOM   4605  HD2 LYS A 870      51.200  51.540  32.800  1.00  0.00           H
ATOM   4606  CE  LYS A 870      51.460  50.890  30.670  1.00  0.00           C
ATOM   4607  HE1 LYS A 870      52.560  50.790  30.550  1.00  0.00           H
ATOM   4608  HE2 LYS A 870      50.990  51.290  29.750  1.00  0.00           H
ATOM   4609  NZ  LYS A 870      50.950  49.590  31.040  1.00  0.00           N
ATOM   4610  HZ1 LYS A 870      49.920  49.600  30.950  1.00  0.00           H
ATOM   4611  HZ2 LYS A 870      51.110  49.410  32.060  1.00  0.00           H
ATOM   4612  HZ3 LYS A 870      51.300  48.760  30.520  1.00  0.00           H
ATOM   4613  C   LYS A 870      55.100  51.950  33.380  1.00  0.00           C
ATOM   4614  O   LYS A 870      55.520  50.940  32.800  1.00  0.00           O
ATOM   4615  N   GLU A 871      55.920  52.680  34.210  1.00  0.00           N
ATOM   4616  HN  GLU A 871      55.620  53.450  34.770  1.00  0.00           H
ATOM   4617  CA  GLU A 871      57.370  52.370  34.280  1.00  0.00           C
ATOM   4618  HA  GLU A 871      57.640  51.930  33.340  1.00  0.00           H
ATOM   4619  CB  GLU A 871      58.100  53.690  34.450  1.00  0.00           C
ATOM   4620  HB1 GLU A 871      57.770  54.350  35.280  1.00  0.00           H
ATOM   4621  HB2 GLU A 871      57.950  54.200  33.470  1.00  0.00           H
ATOM   4622  CG  GLU A 871      59.640  53.530  34.510  1.00  0.00           C
ATOM   4623  HG1 GLU A 871      60.080  52.800  33.800  1.00  0.00           H
ATOM   4624  HG2 GLU A 871      59.910  53.250  35.540  1.00  0.00           H
ATOM   4625  CD  GLU A 871      60.160  54.890  34.120  1.00  0.00           C
ATOM   4626  OE1 GLU A 871      60.040  55.880  34.930  1.00  0.00           O
ATOM   4627  OE2 GLU A 871      60.760  54.990  33.030  1.00  0.00           O
ATOM   4628  C   GLU A 871      57.700  51.410  35.400  1.00  0.00           C
ATOM   4629  O   GLU A 871      58.730  50.760  35.500  1.00  0.00           O
ATOM   4630  N   HSD A 872      56.640  51.170  36.250  1.00  0.00           N
ATOM   4631  HN  HSD A 872      55.910  51.830  36.320  1.00  0.00           H
ATOM   4632  CA  HSD A 872      56.710  50.130  37.260  1.00  0.00           C
ATOM   4633  HA  HSD A 872      57.750  49.890  37.420  1.00  0.00           H
ATOM   4634  CB  HSD A 872      56.010  50.460  38.640  1.00  0.00           C
ATOM   4635  HB1 HSD A 872      56.430  49.710  39.350  1.00  0.00           H
ATOM   4636  HB2 HSD A 872      54.920  50.340  38.520  1.00  0.00           H
ATOM   4637  ND1 HSD A 872      57.630  52.310  39.350  1.00  0.00           N
ATOM   4638  HD1 HSD A 872      58.400  51.800  38.980  1.00  0.00           H
ATOM   4639  CG  HSD A 872      56.360  51.820  39.320  1.00  0.00           C
ATOM   4640  CE1 HSD A 872      57.630  53.380  40.200  1.00  0.00           C
ATOM   4641  HE1 HSD A 872      58.450  54.090  40.310  1.00  0.00           H
ATOM   4642  NE2 HSD A 872      56.450  53.660  40.640  1.00  0.00           N
ATOM   4643  CD2 HSD A 872      55.620  52.640  40.090  1.00  0.00           C
ATOM   4644  HD2 HSD A 872      54.570  52.520  40.300  1.00  0.00           H
ATOM   4645  C   HSD A 872      56.040  48.880  36.700  1.00  0.00           C
ATOM   4646  O   HSD A 872      55.710  48.000  37.470  1.00  0.00           O
ATOM   4647  N   LYS A 873      55.870  48.740  35.380  1.00  0.00           N
ATOM   4648  HN  LYS A 873      56.060  49.530  34.790  1.00  0.00           H
ATOM   4649  CA  LYS A 873      55.260  47.620  34.660  1.00  0.00           C
ATOM   4650  HA  LYS A 873      55.250  47.890  33.620  1.00  0.00           H
ATOM   4651  CB  LYS A 873      56.290  46.460  34.590  1.00  0.00           C
ATOM   4652  HB1 LYS A 873      55.790  45.610  34.070  1.00  0.00           H
ATOM   4653  HB2 LYS A 873      56.520  46.120  35.620  1.00  0.00           H
ATOM   4654  CG  LYS A 873      57.620  46.800  33.880  1.00  0.00           C
ATOM   4655  HG1 LYS A 873      58.200  45.850  34.020  1.00  0.00           H
ATOM   4656  HG2 LYS A 873      58.180  47.600  34.430  1.00  0.00           H
ATOM   4657  CD  LYS A 873      57.520  47.110  32.400  1.00  0.00           C
ATOM   4658  HD1 LYS A 873      58.520  47.180  31.920  1.00  0.00           H
ATOM   4659  HD2 LYS A 873      57.060  48.120  32.270  1.00  0.00           H
ATOM   4660  CE  LYS A 873      56.710  46.160  31.590  1.00  0.00           C
ATOM   4661  HE1 LYS A 873      55.650  46.180  31.910  1.00  0.00           H
ATOM   4662  HE2 LYS A 873      57.070  45.120  31.740  1.00  0.00           H
ATOM   4663  NZ  LYS A 873      56.630  46.610  30.220  1.00  0.00           N
ATOM   4664  HZ1 LYS A 873      56.080  47.500  30.220  1.00  0.00           H
ATOM   4665  HZ2 LYS A 873      56.180  45.880  29.630  1.00  0.00           H
ATOM   4666  HZ3 LYS A 873      57.580  46.800  29.830  1.00  0.00           H
ATOM   4667  C   LYS A 873      53.830  47.220  34.900  1.00  0.00           C
ATOM   4668  O   LYS A 873      53.500  46.040  34.830  1.00  0.00           O
ATOM   4669  N   LEU A 874      53.030  48.180  35.310  1.00  0.00           N
ATOM   4670  HN  LEU A 874      53.420  49.090  35.440  1.00  0.00           H
ATOM   4671  CA  LEU A 874      51.670  47.960  35.720  1.00  0.00           C
ATOM   4672  HA  LEU A 874      51.530  46.970  36.120  1.00  0.00           H
ATOM   4673  CB  LEU A 874      51.260  48.820  36.970  1.00  0.00           C
ATOM   4674  HB1 LEU A 874      50.210  48.550  37.180  1.00  0.00           H
ATOM   4675  HB2 LEU A 874      51.280  49.910  36.750  1.00  0.00           H
ATOM   4676  CG  LEU A 874      52.220  48.580  38.170  1.00  0.00           C
ATOM   4677  HG  LEU A 874      53.250  48.620  37.770  1.00  0.00           H
ATOM   4678  CD1 LEU A 874      52.040  49.780  39.160  1.00  0.00           C
ATOM   4679 HD11 LEU A 874      51.120  49.560  39.730  1.00  0.00           H
ATOM   4680 HD12 LEU A 874      51.790  50.800  38.830  1.00  0.00           H
ATOM   4681 HD13 LEU A 874      52.880  49.870  39.880  1.00  0.00           H
ATOM   4682  CD2 LEU A 874      52.060  47.210  38.780  1.00  0.00           C
ATOM   4683 HD21 LEU A 874      52.750  47.110  39.660  1.00  0.00           H
ATOM   4684 HD22 LEU A 874      52.480  46.490  38.040  1.00  0.00           H
ATOM   4685 HD23 LEU A 874      51.000  46.920  38.960  1.00  0.00           H
ATOM   4686  C   LEU A 874      50.630  48.190  34.610  1.00  0.00           C
ATOM   4687  O   LEU A 874      50.890  49.000  33.690  1.00  0.00           O
ATOM   4688  N   LYS A 875      49.510  47.370  34.610  1.00  0.00           N
ATOM   4689  HN  LYS A 875      49.470  46.670  35.320  1.00  0.00           H
ATOM   4690  CA  LYS A 875      48.380  47.480  33.800  1.00  0.00           C
ATOM   4691  HA  LYS A 875      48.700  47.760  32.800  1.00  0.00           H
ATOM   4692  CB  LYS A 875      47.540  46.220  33.530  1.00  0.00           C
ATOM   4693  HB1 LYS A 875      46.630  46.330  32.900  1.00  0.00           H
ATOM   4694  HB2 LYS A 875      47.170  45.910  34.530  1.00  0.00           H
ATOM   4695  CG  LYS A 875      48.380  45.150  32.700  1.00  0.00           C
ATOM   4696  HG1 LYS A 875      47.740  44.250  32.640  1.00  0.00           H
ATOM   4697  HG2 LYS A 875      49.290  44.810  33.220  1.00  0.00           H
ATOM   4698  CD  LYS A 875      48.580  45.570  31.230  1.00  0.00           C
ATOM   4699  HD1 LYS A 875      49.300  46.420  31.210  1.00  0.00           H
ATOM   4700  HD2 LYS A 875      47.650  45.910  30.720  1.00  0.00           H
ATOM   4701  CE  LYS A 875      49.210  44.330  30.610  1.00  0.00           C
ATOM   4702  HE1 LYS A 875      48.610  43.420  30.870  1.00  0.00           H
ATOM   4703  HE2 LYS A 875      50.220  44.210  31.050  1.00  0.00           H
ATOM   4704  NZ  LYS A 875      49.330  44.380  29.210  1.00  0.00           N
ATOM   4705  HZ1 LYS A 875      50.000  45.040  28.750  1.00  0.00           H
ATOM   4706  HZ2 LYS A 875      48.360  44.700  29.050  1.00  0.00           H
ATOM   4707  HZ3 LYS A 875      49.410  43.440  28.770  1.00  0.00           H
ATOM   4708  C   LYS A 875      47.470  48.630  34.250  1.00  0.00           C
ATOM   4709  O   LYS A 875      47.540  48.950  35.430  1.00  0.00           O
ATOM   4710  N   LYS A 876      46.730  49.230  33.320  1.00  0.00           N
ATOM   4711  HN  LYS A 876      46.860  49.010  32.350  1.00  0.00           H
ATOM   4712  CA  LYS A 876      45.700  50.210  33.580  1.00  0.00           C
ATOM   4713  HA  LYS A 876      46.010  50.760  34.460  1.00  0.00           H
ATOM   4714  CB  LYS A 876      45.440  51.220  32.460  1.00  0.00           C
ATOM   4715  HB1 LYS A 876      44.540  51.870  32.460  1.00  0.00           H
ATOM   4716  HB2 LYS A 876      45.310  50.600  31.540  1.00  0.00           H
ATOM   4717  CG  LYS A 876      46.670  52.140  32.190  1.00  0.00           C
ATOM   4718  HG1 LYS A 876      47.670  51.670  32.110  1.00  0.00           H
ATOM   4719  HG2 LYS A 876      46.600  52.800  33.080  1.00  0.00           H
ATOM   4720  CD  LYS A 876      46.430  53.030  30.930  1.00  0.00           C
ATOM   4721  HD1 LYS A 876      45.610  53.720  31.230  1.00  0.00           H
ATOM   4722  HD2 LYS A 876      45.910  52.400  30.180  1.00  0.00           H
ATOM   4723  CE  LYS A 876      47.660  53.730  30.430  1.00  0.00           C
ATOM   4724  HE1 LYS A 876      48.470  53.010  30.200  1.00  0.00           H
ATOM   4725  HE2 LYS A 876      48.060  54.280  31.320  1.00  0.00           H
ATOM   4726  NZ  LYS A 876      47.420  54.610  29.250  1.00  0.00           N
ATOM   4727  HZ1 LYS A 876      46.560  55.190  29.380  1.00  0.00           H
ATOM   4728  HZ2 LYS A 876      47.230  54.090  28.370  1.00  0.00           H
ATOM   4729  HZ3 LYS A 876      48.310  55.140  29.120  1.00  0.00           H
ATOM   4730  C   LYS A 876      44.460  49.530  34.010  1.00  0.00           C
ATOM   4731  O   LYS A 876      43.440  49.620  33.380  1.00  0.00           O
ATOM   4732  N   GLY A 877      44.490  48.790  35.200  1.00  0.00           N
ATOM   4733  HN  GLY A 877      45.380  48.780  35.650  1.00  0.00           H
ATOM   4734  CA  GLY A 877      43.470  47.910  35.820  1.00  0.00           C
ATOM   4735  HA1 GLY A 877      43.710  47.940  36.870  1.00  0.00           H
ATOM   4736  HA2 GLY A 877      43.670  46.940  35.390  1.00  0.00           H
ATOM   4737  C   GLY A 877      42.050  48.330  35.800  1.00  0.00           C
ATOM   4738  O   GLY A 877      41.700  49.470  35.580  1.00  0.00           O
ATOM   4739  N   ALA A 878      41.070  47.400  36.120  1.00  0.00           N
ATOM   4740  HN  ALA A 878      41.310  46.450  36.280  1.00  0.00           H
ATOM   4741  CA  ALA A 878      39.700  47.670  36.450  1.00  0.00           C
ATOM   4742  HA  ALA A 878      39.580  48.740  36.560  1.00  0.00           H
ATOM   4743  CB  ALA A 878      38.720  47.200  35.350  1.00  0.00           C
ATOM   4744  HB1 ALA A 878      38.460  46.130  35.370  1.00  0.00           H
ATOM   4745  HB2 ALA A 878      39.350  47.380  34.450  1.00  0.00           H
ATOM   4746  HB3 ALA A 878      37.870  47.910  35.400  1.00  0.00           H
ATOM   4747  C   ALA A 878      39.230  47.000  37.820  1.00  0.00           C
ATOM   4748  O   ALA A 878      40.030  46.400  38.450  1.00  0.00           O
ATOM   4749  N   GLY A 879      37.940  47.170  38.310  1.00  0.00           N
ATOM   4750  HN  GLY A 879      37.340  47.810  37.820  1.00  0.00           H
ATOM   4751  CA  GLY A 879      37.460  46.460  39.520  1.00  0.00           C
ATOM   4752  HA1 GLY A 879      37.980  45.530  39.700  1.00  0.00           H
ATOM   4753  HA2 GLY A 879      36.390  46.450  39.400  1.00  0.00           H
ATOM   4754  C   GLY A 879      37.770  47.360  40.750  1.00  0.00           C
ATOM   4755  O   GLY A 879      37.860  46.930  41.890  1.00  0.00           O
ATOM   4756  N   TYR A 880      37.900  48.710  40.580  1.00  0.00           N
ATOM   4757  HN  TYR A 880      37.770  49.070  39.660  1.00  0.00           H
ATOM   4758  CA  TYR A 880      38.120  49.680  41.650  1.00  0.00           C
ATOM   4759  HA  TYR A 880      39.050  49.540  42.180  1.00  0.00           H
ATOM   4760  CB  TYR A 880      38.220  51.130  41.060  1.00  0.00           C
ATOM   4761  HB1 TYR A 880      38.420  51.950  41.770  1.00  0.00           H
ATOM   4762  HB2 TYR A 880      37.280  51.340  40.500  1.00  0.00           H
ATOM   4763  CG  TYR A 880      39.370  50.980  40.130  1.00  0.00           C
ATOM   4764  CD1 TYR A 880      40.660  50.920  40.630  1.00  0.00           C
ATOM   4765  HD1 TYR A 880      40.790  50.890  41.720  1.00  0.00           H
ATOM   4766  CE1 TYR A 880      41.710  50.870  39.730  1.00  0.00           C
ATOM   4767  HE1 TYR A 880      42.720  50.820  40.110  1.00  0.00           H
ATOM   4768  CZ  TYR A 880      41.560  50.970  38.300  1.00  0.00           C
ATOM   4769  OH  TYR A 880      42.600  51.110  37.350  1.00  0.00           O
ATOM   4770  HH  TYR A 880      42.270  50.590  36.610  1.00  0.00           H
ATOM   4771  CD2 TYR A 880      39.090  51.010  38.770  1.00  0.00           C
ATOM   4772  HD2 TYR A 880      38.070  51.220  38.470  1.00  0.00           H
ATOM   4773  CE2 TYR A 880      40.200  51.070  37.890  1.00  0.00           C
ATOM   4774  HE2 TYR A 880      39.970  51.150  36.830  1.00  0.00           H
ATOM   4775  C   TYR A 880      37.030  49.700  42.640  1.00  0.00           C
ATOM   4776  O   TYR A 880      37.380  49.890  43.770  1.00  0.00           O
ATOM   4777  N   HSD A 881      35.800  49.660  42.170  1.00  0.00           N
ATOM   4778  HN  HSD A 881      35.580  49.610  41.200  1.00  0.00           H
ATOM   4779  CA  HSD A 881      34.700  49.500  43.120  1.00  0.00           C
ATOM   4780  HA  HSD A 881      34.740  50.360  43.780  1.00  0.00           H
ATOM   4781  CB  HSD A 881      33.290  49.740  42.520  1.00  0.00           C
ATOM   4782  HB1 HSD A 881      33.230  50.790  42.170  1.00  0.00           H
ATOM   4783  HB2 HSD A 881      32.500  49.690  43.310  1.00  0.00           H
ATOM   4784  ND1 HSD A 881      32.820  48.640  40.270  1.00  0.00           N
ATOM   4785  HD1 HSD A 881      33.090  49.360  39.630  1.00  0.00           H
ATOM   4786  CG  HSD A 881      32.720  48.710  41.650  1.00  0.00           C
ATOM   4787  CE1 HSD A 881      32.190  47.510  39.860  1.00  0.00           C
ATOM   4788  HE1 HSD A 881      31.910  47.360  38.810  1.00  0.00           H
ATOM   4789  NE2 HSD A 881      31.760  46.810  40.850  1.00  0.00           N
ATOM   4790  CD2 HSD A 881      32.100  47.530  42.000  1.00  0.00           C
ATOM   4791  HD2 HSD A 881      31.730  47.170  42.950  1.00  0.00           H
ATOM   4792  C   HSD A 881      34.690  48.240  43.950  1.00  0.00           C
ATOM   4793  O   HSD A 881      34.350  48.180  45.110  1.00  0.00           O
ATOM   4794  N   LEU A 882      35.170  47.100  43.260  1.00  0.00           N
ATOM   4795  HN  LEU A 882      35.360  47.150  42.290  1.00  0.00           H
ATOM   4796  CA  LEU A 882      35.290  45.860  43.860  1.00  0.00           C
ATOM   4797  HA  LEU A 882      34.320  45.680  44.290  1.00  0.00           H
ATOM   4798  CB  LEU A 882      35.700  44.750  42.940  1.00  0.00           C
ATOM   4799  HB1 LEU A 882      35.700  43.760  43.440  1.00  0.00           H
ATOM   4800  HB2 LEU A 882      36.730  44.860  42.530  1.00  0.00           H
ATOM   4801  CG  LEU A 882      34.930  44.480  41.510  1.00  0.00           C
ATOM   4802  HG  LEU A 882      34.810  45.440  40.960  1.00  0.00           H
ATOM   4803  CD1 LEU A 882      35.670  43.400  40.770  1.00  0.00           C
ATOM   4804 HD11 LEU A 882      35.880  42.550  41.450  1.00  0.00           H
ATOM   4805 HD12 LEU A 882      36.680  43.670  40.410  1.00  0.00           H
ATOM   4806 HD13 LEU A 882      35.190  42.960  39.860  1.00  0.00           H
ATOM   4807  CD2 LEU A 882      33.450  43.950  41.590  1.00  0.00           C
ATOM   4808 HD21 LEU A 882      32.800  43.980  40.690  1.00  0.00           H
ATOM   4809 HD22 LEU A 882      32.990  44.630  42.340  1.00  0.00           H
ATOM   4810 HD23 LEU A 882      33.290  42.910  41.930  1.00  0.00           H
ATOM   4811  C   LEU A 882      36.310  45.860  45.030  1.00  0.00           C
ATOM   4812  O   LEU A 882      36.130  45.060  45.960  1.00  0.00           O
ATOM   4813  N   ASP A 883      37.370  46.700  44.920  1.00  0.00           N
ATOM   4814  HN  ASP A 883      37.540  47.120  44.030  1.00  0.00           H
ATOM   4815  CA  ASP A 883      38.300  46.950  45.980  1.00  0.00           C
ATOM   4816  HA  ASP A 883      38.690  46.030  46.410  1.00  0.00           H
ATOM   4817  CB  ASP A 883      39.470  47.950  45.610  1.00  0.00           C
ATOM   4818  HB1 ASP A 883      40.160  48.090  46.470  1.00  0.00           H
ATOM   4819  HB2 ASP A 883      39.060  48.940  45.320  1.00  0.00           H
ATOM   4820  CG  ASP A 883      40.400  47.570  44.440  1.00  0.00           C
ATOM   4821  OD1 ASP A 883      40.480  46.470  43.930  1.00  0.00           O
ATOM   4822  OD2 ASP A 883      41.100  48.660  43.960  1.00  0.00           O
ATOM   4823  HD2 ASP A 883      41.080  49.310  44.670  1.00  0.00           H
ATOM   4824  C   ASP A 883      37.610  47.490  47.210  1.00  0.00           C
ATOM   4825  O   ASP A 883      37.860  46.990  48.340  1.00  0.00           O
ATOM   4826  N   LEU A 884      36.700  48.480  47.020  1.00  0.00           N
ATOM   4827  HN  LEU A 884      36.590  48.850  46.100  1.00  0.00           H
ATOM   4828  CA  LEU A 884      35.950  49.110  48.080  1.00  0.00           C
ATOM   4829  HA  LEU A 884      36.570  49.250  48.970  1.00  0.00           H
ATOM   4830  CB  LEU A 884      35.350  50.590  47.670  1.00  0.00           C
ATOM   4831  HB1 LEU A 884      34.720  50.540  46.750  1.00  0.00           H
ATOM   4832  HB2 LEU A 884      36.190  51.280  47.430  1.00  0.00           H
ATOM   4833  CG  LEU A 884      34.550  51.280  48.790  1.00  0.00           C
ATOM   4834  HG  LEU A 884      33.620  50.720  48.990  1.00  0.00           H
ATOM   4835  CD1 LEU A 884      35.260  51.380  50.170  1.00  0.00           C
ATOM   4836 HD11 LEU A 884      34.620  51.950  50.890  1.00  0.00           H
ATOM   4837 HD12 LEU A 884      36.250  51.890  50.120  1.00  0.00           H
ATOM   4838 HD13 LEU A 884      35.490  50.330  50.460  1.00  0.00           H
ATOM   4839  CD2 LEU A 884      34.010  52.670  48.430  1.00  0.00           C
ATOM   4840 HD21 LEU A 884      34.890  53.310  48.220  1.00  0.00           H
ATOM   4841 HD22 LEU A 884      33.390  53.100  49.240  1.00  0.00           H
ATOM   4842 HD23 LEU A 884      33.410  52.610  47.500  1.00  0.00           H
ATOM   4843  C   LEU A 884      34.830  48.190  48.550  1.00  0.00           C
ATOM   4844  O   LEU A 884      34.500  48.140  49.750  1.00  0.00           O
ATOM   4845  N   LEU A 885      34.110  47.430  47.690  1.00  0.00           N
ATOM   4846  HN  LEU A 885      34.350  47.490  46.720  1.00  0.00           H
ATOM   4847  CA  LEU A 885      33.100  46.460  48.130  1.00  0.00           C
ATOM   4848  HA  LEU A 885      32.320  47.010  48.640  1.00  0.00           H
ATOM   4849  CB  LEU A 885      32.730  45.700  46.940  1.00  0.00           C
ATOM   4850  HB1 LEU A 885      33.630  45.310  46.410  1.00  0.00           H
ATOM   4851  HB2 LEU A 885      32.380  46.530  46.280  1.00  0.00           H
ATOM   4852  CG  LEU A 885      31.700  44.500  47.070  1.00  0.00           C
ATOM   4853  HG  LEU A 885      31.870  43.830  47.950  1.00  0.00           H
ATOM   4854  CD1 LEU A 885      30.210  45.020  47.260  1.00  0.00           C
ATOM   4855 HD11 LEU A 885      29.550  44.180  47.540  1.00  0.00           H
ATOM   4856 HD12 LEU A 885      29.860  45.610  46.380  1.00  0.00           H
ATOM   4857 HD13 LEU A 885      30.130  45.750  48.100  1.00  0.00           H
ATOM   4858  CD2 LEU A 885      31.730  43.600  45.790  1.00  0.00           C
ATOM   4859 HD21 LEU A 885      31.470  44.200  44.880  1.00  0.00           H
ATOM   4860 HD22 LEU A 885      30.980  42.790  45.830  1.00  0.00           H
ATOM   4861 HD23 LEU A 885      32.680  43.050  45.610  1.00  0.00           H
ATOM   4862  C   LEU A 885      33.610  45.390  49.150  1.00  0.00           C
ATOM   4863  O   LEU A 885      33.040  45.070  50.120  1.00  0.00           O
ATOM   4864  N   MET A 886      34.860  44.810  48.950  1.00  0.00           N
ATOM   4865  HN  MET A 886      35.390  45.000  48.120  1.00  0.00           H
ATOM   4866  CA  MET A 886      35.490  43.950  49.910  1.00  0.00           C
ATOM   4867  HA  MET A 886      34.780  43.210  50.230  1.00  0.00           H
ATOM   4868  CB  MET A 886      36.710  43.140  49.350  1.00  0.00           C
ATOM   4869  HB1 MET A 886      37.270  42.780  50.240  1.00  0.00           H
ATOM   4870  HB2 MET A 886      37.240  43.930  48.770  1.00  0.00           H
ATOM   4871  CG  MET A 886      36.270  41.880  48.550  1.00  0.00           C
ATOM   4872  HG1 MET A 886      37.150  41.350  48.110  1.00  0.00           H
ATOM   4873  HG2 MET A 886      35.630  42.170  47.700  1.00  0.00           H
ATOM   4874  SD  MET A 886      35.260  40.700  49.540  1.00  0.00           S
ATOM   4875  CE  MET A 886      33.650  41.310  48.910  1.00  0.00           C
ATOM   4876  HE1 MET A 886      33.260  40.730  48.060  1.00  0.00           H
ATOM   4877  HE2 MET A 886      33.700  42.370  48.590  1.00  0.00           H
ATOM   4878  HE3 MET A 886      32.880  41.210  49.720  1.00  0.00           H
ATOM   4879  C   MET A 886      35.790  44.570  51.250  1.00  0.00           C
ATOM   4880  O   MET A 886      35.450  43.990  52.270  1.00  0.00           O
ATOM   4881  N   VAL A 887      36.480  45.740  51.330  1.00  0.00           N
ATOM   4882  HN  VAL A 887      36.900  46.080  50.500  1.00  0.00           H
ATOM   4883  CA  VAL A 887      36.780  46.530  52.440  1.00  0.00           C
ATOM   4884  HA  VAL A 887      37.390  45.960  53.130  1.00  0.00           H
ATOM   4885  CB  VAL A 887      37.670  47.720  51.980  1.00  0.00           C
ATOM   4886  HB  VAL A 887      37.310  48.120  51.010  1.00  0.00           H
ATOM   4887  CG1 VAL A 887      37.760  48.970  52.870  1.00  0.00           C
ATOM   4888 HG11 VAL A 887      36.760  49.320  53.170  1.00  0.00           H
ATOM   4889 HG12 VAL A 887      38.210  49.820  52.330  1.00  0.00           H
ATOM   4890 HG13 VAL A 887      38.260  48.660  53.820  1.00  0.00           H
ATOM   4891  CG2 VAL A 887      39.170  47.200  51.820  1.00  0.00           C
ATOM   4892 HG21 VAL A 887      39.680  47.960  51.180  1.00  0.00           H
ATOM   4893 HG22 VAL A 887      39.250  46.170  51.420  1.00  0.00           H
ATOM   4894 HG23 VAL A 887      39.580  47.170  52.850  1.00  0.00           H
ATOM   4895  C   VAL A 887      35.530  47.020  53.250  1.00  0.00           C
ATOM   4896  O   VAL A 887      35.440  46.870  54.400  1.00  0.00           O
ATOM   4897  N   GLY A 888      34.470  47.390  52.580  1.00  0.00           N
ATOM   4898  HN  GLY A 888      34.560  47.400  51.590  1.00  0.00           H
ATOM   4899  CA  GLY A 888      33.190  47.740  53.180  1.00  0.00           C
ATOM   4900  HA1 GLY A 888      32.610  48.240  52.430  1.00  0.00           H
ATOM   4901  HA2 GLY A 888      33.420  48.560  53.850  1.00  0.00           H
ATOM   4902  C   GLY A 888      32.410  46.650  53.810  1.00  0.00           C
ATOM   4903  O   GLY A 888      31.970  46.690  54.930  1.00  0.00           O
ATOM   4904  N   VAL A 889      32.360  45.540  53.090  1.00  0.00           N
ATOM   4905  HN  VAL A 889      32.870  45.490  52.230  1.00  0.00           H
ATOM   4906  CA  VAL A 889      31.710  44.340  53.610  1.00  0.00           C
ATOM   4907  HA  VAL A 889      30.710  44.620  53.940  1.00  0.00           H
ATOM   4908  CB  VAL A 889      31.630  43.150  52.600  1.00  0.00           C
ATOM   4909  HB  VAL A 889      32.590  43.140  52.030  1.00  0.00           H
ATOM   4910  CG1 VAL A 889      31.240  41.820  53.150  1.00  0.00           C
ATOM   4911 HG11 VAL A 889      31.940  41.440  53.930  1.00  0.00           H
ATOM   4912 HG12 VAL A 889      31.250  41.140  52.280  1.00  0.00           H
ATOM   4913 HG13 VAL A 889      30.220  41.710  53.580  1.00  0.00           H
ATOM   4914  CG2 VAL A 889      30.590  43.560  51.520  1.00  0.00           C
ATOM   4915 HG21 VAL A 889      29.660  43.820  52.060  1.00  0.00           H
ATOM   4916 HG22 VAL A 889      30.470  42.770  50.750  1.00  0.00           H
ATOM   4917 HG23 VAL A 889      30.840  44.520  51.000  1.00  0.00           H
ATOM   4918  C   VAL A 889      32.440  43.890  54.800  1.00  0.00           C
ATOM   4919  O   VAL A 889      31.930  43.780  55.910  1.00  0.00           O
ATOM   4920  N   MET A 890      33.750  43.790  54.740  1.00  0.00           N
ATOM   4921  HN  MET A 890      34.280  43.890  53.900  1.00  0.00           H
ATOM   4922  CA  MET A 890      34.570  43.270  55.800  1.00  0.00           C
ATOM   4923  HA  MET A 890      33.960  42.470  56.170  1.00  0.00           H
ATOM   4924  CB  MET A 890      36.040  42.730  55.320  1.00  0.00           C
ATOM   4925  HB1 MET A 890      36.810  42.620  56.120  1.00  0.00           H
ATOM   4926  HB2 MET A 890      36.460  43.420  54.570  1.00  0.00           H
ATOM   4927  CG  MET A 890      35.890  41.270  54.830  1.00  0.00           C
ATOM   4928  HG1 MET A 890      36.760  40.940  54.230  1.00  0.00           H
ATOM   4929  HG2 MET A 890      35.030  41.440  54.140  1.00  0.00           H
ATOM   4930  SD  MET A 890      35.370  40.100  56.120  1.00  0.00           S
ATOM   4931  CE  MET A 890      35.260  38.710  54.960  1.00  0.00           C
ATOM   4932  HE1 MET A 890      36.240  38.630  54.450  1.00  0.00           H
ATOM   4933  HE2 MET A 890      34.620  39.060  54.120  1.00  0.00           H
ATOM   4934  HE3 MET A 890      34.890  37.840  55.530  1.00  0.00           H
ATOM   4935  C   MET A 890      34.720  44.310  56.950  1.00  0.00           C
ATOM   4936  O   MET A 890      34.900  43.900  58.090  1.00  0.00           O
ATOM   4937  N   LEU A 891      34.610  45.640  56.680  1.00  0.00           N
ATOM   4938  HN  LEU A 891      34.700  46.090  55.790  1.00  0.00           H
ATOM   4939  CA  LEU A 891      34.350  46.640  57.760  1.00  0.00           C
ATOM   4940  HA  LEU A 891      35.240  46.770  58.370  1.00  0.00           H
ATOM   4941  CB  LEU A 891      34.070  48.040  57.180  1.00  0.00           C
ATOM   4942  HB1 LEU A 891      33.040  48.110  56.780  1.00  0.00           H
ATOM   4943  HB2 LEU A 891      34.750  48.120  56.310  1.00  0.00           H
ATOM   4944  CG  LEU A 891      34.430  49.290  57.980  1.00  0.00           C
ATOM   4945  HG  LEU A 891      35.260  49.120  58.700  1.00  0.00           H
ATOM   4946  CD1 LEU A 891      34.800  50.390  56.920  1.00  0.00           C
ATOM   4947 HD11 LEU A 891      35.740  50.040  56.440  1.00  0.00           H
ATOM   4948 HD12 LEU A 891      34.780  51.380  57.440  1.00  0.00           H
ATOM   4949 HD13 LEU A 891      34.050  50.370  56.100  1.00  0.00           H
ATOM   4950  CD2 LEU A 891      33.250  49.730  58.820  1.00  0.00           C
ATOM   4951 HD21 LEU A 891      32.260  49.750  58.300  1.00  0.00           H
ATOM   4952 HD22 LEU A 891      33.430  50.680  59.360  1.00  0.00           H
ATOM   4953 HD23 LEU A 891      32.940  48.990  59.600  1.00  0.00           H
ATOM   4954  C   LEU A 891      33.060  46.200  58.600  1.00  0.00           C
ATOM   4955  O   LEU A 891      32.990  46.200  59.860  1.00  0.00           O
ATOM   4956  N   GLY A 892      31.950  45.820  57.920  1.00  0.00           N
ATOM   4957  HN  GLY A 892      31.810  45.970  56.940  1.00  0.00           H
ATOM   4958  CA  GLY A 892      30.670  45.370  58.560  1.00  0.00           C
ATOM   4959  HA1 GLY A 892      29.990  45.180  57.750  1.00  0.00           H
ATOM   4960  HA2 GLY A 892      30.250  46.190  59.120  1.00  0.00           H
ATOM   4961  C   GLY A 892      30.870  44.110  59.380  1.00  0.00           C
ATOM   4962  O   GLY A 892      30.320  44.120  60.500  1.00  0.00           O
ATOM   4963  N   VAL A 893      31.560  43.090  58.860  1.00  0.00           N
ATOM   4964  HN  VAL A 893      32.040  43.330  58.010  1.00  0.00           H
ATOM   4965  CA  VAL A 893      31.960  41.850  59.550  1.00  0.00           C
ATOM   4966  HA  VAL A 893      31.070  41.460  60.020  1.00  0.00           H
ATOM   4967  CB  VAL A 893      32.660  40.950  58.540  1.00  0.00           C
ATOM   4968  HB  VAL A 893      33.570  41.460  58.170  1.00  0.00           H
ATOM   4969  CG1 VAL A 893      33.050  39.580  59.190  1.00  0.00           C
ATOM   4970 HG11 VAL A 893      32.300  39.300  59.950  1.00  0.00           H
ATOM   4971 HG12 VAL A 893      34.020  39.610  59.720  1.00  0.00           H
ATOM   4972 HG13 VAL A 893      33.070  38.810  58.380  1.00  0.00           H
ATOM   4973  CG2 VAL A 893      31.730  40.700  57.340  1.00  0.00           C
ATOM   4974 HG21 VAL A 893      32.380  40.180  56.600  1.00  0.00           H
ATOM   4975 HG22 VAL A 893      31.330  41.600  56.820  1.00  0.00           H
ATOM   4976 HG23 VAL A 893      30.900  40.030  57.630  1.00  0.00           H
ATOM   4977  C   VAL A 893      32.880  42.120  60.750  1.00  0.00           C
ATOM   4978  O   VAL A 893      32.670  41.580  61.870  1.00  0.00           O
ATOM   4979  N   CYS A 894      33.920  42.940  60.620  1.00  0.00           N
ATOM   4980  HN  CYS A 894      34.140  43.320  59.730  1.00  0.00           H
ATOM   4981  CA  CYS A 894      34.720  43.450  61.690  1.00  0.00           C
ATOM   4982  HA  CYS A 894      35.160  42.600  62.190  1.00  0.00           H
ATOM   4983  CB  CYS A 894      35.900  44.370  61.190  1.00  0.00           C
ATOM   4984  HB1 CYS A 894      36.250  44.950  62.070  1.00  0.00           H
ATOM   4985  HB2 CYS A 894      35.520  45.040  60.390  1.00  0.00           H
ATOM   4986  SG  CYS A 894      37.250  43.410  60.610  1.00  0.00           S
ATOM   4987  HG1 CYS A 894      38.240  44.300  60.600  1.00  0.00           H
ATOM   4988  C   CYS A 894      33.960  44.170  62.750  1.00  0.00           C
ATOM   4989  O   CYS A 894      34.130  43.920  63.950  1.00  0.00           O
ATOM   4990  N   SER A 895      32.960  45.030  62.390  1.00  0.00           N
ATOM   4991  HN  SER A 895      33.010  45.480  61.490  1.00  0.00           H
ATOM   4992  CA  SER A 895      31.970  45.680  63.250  1.00  0.00           C
ATOM   4993  HA  SER A 895      32.430  46.270  64.020  1.00  0.00           H
ATOM   4994  CB  SER A 895      30.960  46.610  62.440  1.00  0.00           C
ATOM   4995  HB1 SER A 895      30.110  47.020  63.040  1.00  0.00           H
ATOM   4996  HB2 SER A 895      30.370  46.030  61.700  1.00  0.00           H
ATOM   4997  OG  SER A 895      31.690  47.650  61.760  1.00  0.00           O
ATOM   4998  HG1 SER A 895      32.070  47.200  61.000  1.00  0.00           H
ATOM   4999  C   SER A 895      31.020  44.680  63.870  1.00  0.00           C
ATOM   5000  O   SER A 895      30.700  44.910  65.010  1.00  0.00           O
ATOM   5001  N   VAL A 896      30.560  43.580  63.180  1.00  0.00           N
ATOM   5002  HN  VAL A 896      30.730  43.340  62.230  1.00  0.00           H
ATOM   5003  CA  VAL A 896      29.690  42.540  63.740  1.00  0.00           C
ATOM   5004  HA  VAL A 896      28.860  43.080  64.160  1.00  0.00           H
ATOM   5005  CB  VAL A 896      29.170  41.540  62.800  1.00  0.00           C
ATOM   5006  HB  VAL A 896      29.990  41.300  62.090  1.00  0.00           H
ATOM   5007  CG1 VAL A 896      28.760  40.190  63.490  1.00  0.00           C
ATOM   5008 HG11 VAL A 896      28.140  39.510  62.860  1.00  0.00           H
ATOM   5009 HG12 VAL A 896      28.140  40.240  64.410  1.00  0.00           H
ATOM   5010 HG13 VAL A 896      29.680  39.620  63.740  1.00  0.00           H
ATOM   5011  CG2 VAL A 896      27.920  42.120  62.130  1.00  0.00           C
ATOM   5012 HG21 VAL A 896      27.550  41.510  61.290  1.00  0.00           H
ATOM   5013 HG22 VAL A 896      28.110  43.120  61.670  1.00  0.00           H
ATOM   5014 HG23 VAL A 896      27.180  42.350  62.930  1.00  0.00           H
ATOM   5015  C   VAL A 896      30.340  41.890  64.890  1.00  0.00           C
ATOM   5016  O   VAL A 896      29.810  41.710  66.010  1.00  0.00           O
ATOM   5017  N   MET A 897      31.670  41.640  64.750  1.00  0.00           N
ATOM   5018  HN  MET A 897      32.090  41.810  63.870  1.00  0.00           H
ATOM   5019  CA  MET A 897      32.370  40.940  65.780  1.00  0.00           C
ATOM   5020  HA  MET A 897      31.730  40.320  66.390  1.00  0.00           H
ATOM   5021  CB  MET A 897      33.250  39.980  65.070  1.00  0.00           C
ATOM   5022  HB1 MET A 897      33.960  39.550  65.810  1.00  0.00           H
ATOM   5023  HB2 MET A 897      33.920  40.600  64.450  1.00  0.00           H
ATOM   5024  CG  MET A 897      32.370  38.930  64.270  1.00  0.00           C
ATOM   5025  HG1 MET A 897      31.820  39.300  63.380  1.00  0.00           H
ATOM   5026  HG2 MET A 897      31.660  38.520  65.010  1.00  0.00           H
ATOM   5027  SD  MET A 897      33.270  37.400  63.770  1.00  0.00           S
ATOM   5028  CE  MET A 897      33.460  37.750  62.000  1.00  0.00           C
ATOM   5029  HE1 MET A 897      32.450  38.020  61.640  1.00  0.00           H
ATOM   5030  HE2 MET A 897      33.960  36.940  61.420  1.00  0.00           H
ATOM   5031  HE3 MET A 897      34.100  38.650  61.820  1.00  0.00           H
ATOM   5032  C   MET A 897      33.130  41.850  66.810  1.00  0.00           C
ATOM   5033  O   MET A 897      33.640  41.410  67.850  1.00  0.00           O
ATOM   5034  N   GLY A 898      33.200  43.150  66.530  1.00  0.00           N
ATOM   5035  HN  GLY A 898      32.790  43.420  65.670  1.00  0.00           H
ATOM   5036  CA  GLY A 898      33.750  44.180  67.410  1.00  0.00           C
ATOM   5037  HA1 GLY A 898      33.600  43.890  68.450  1.00  0.00           H
ATOM   5038  HA2 GLY A 898      33.240  45.110  67.170  1.00  0.00           H
ATOM   5039  C   GLY A 898      35.230  44.510  67.150  1.00  0.00           C
ATOM   5040  O   GLY A 898      35.870  45.170  67.960  1.00  0.00           O
ATOM   5041  N   LEU A 899      35.810  44.080  65.910  1.00  0.00           N
ATOM   5042  HN  LEU A 899      35.160  43.800  65.210  1.00  0.00           H
ATOM   5043  CA  LEU A 899      37.240  44.090  65.550  1.00  0.00           C
ATOM   5044  HA  LEU A 899      37.920  43.900  66.370  1.00  0.00           H
ATOM   5045  CB  LEU A 899      37.630  42.890  64.540  1.00  0.00           C
ATOM   5046  HB1 LEU A 899      38.740  42.960  64.450  1.00  0.00           H
ATOM   5047  HB2 LEU A 899      37.140  43.220  63.590  1.00  0.00           H
ATOM   5048  CG  LEU A 899      37.160  41.480  64.980  1.00  0.00           C
ATOM   5049  HG  LEU A 899      36.070  41.640  64.930  1.00  0.00           H
ATOM   5050  CD1 LEU A 899      37.650  40.480  63.850  1.00  0.00           C
ATOM   5051 HD11 LEU A 899      38.710  40.230  64.030  1.00  0.00           H
ATOM   5052 HD12 LEU A 899      37.660  40.900  62.830  1.00  0.00           H
ATOM   5053 HD13 LEU A 899      37.140  39.500  63.770  1.00  0.00           H
ATOM   5054  CD2 LEU A 899      37.430  41.160  66.420  1.00  0.00           C
ATOM   5055 HD21 LEU A 899      36.820  40.240  66.580  1.00  0.00           H
ATOM   5056 HD22 LEU A 899      37.080  41.980  67.080  1.00  0.00           H
ATOM   5057 HD23 LEU A 899      38.450  40.770  66.630  1.00  0.00           H
ATOM   5058  C   LEU A 899      37.620  45.470  64.950  1.00  0.00           C
ATOM   5059  O   LEU A 899      36.720  46.240  64.700  1.00  0.00           O
ATOM   5060  N   PRO A 900      38.950  45.800  64.770  1.00  0.00           N
[truncated: 7,490,634 more chars]
