# Supplementary material for: CryoEM and computational modeling structural insights into the pH regulator NBCn1
Source: Nat Commun. 2025 Nov 11;16:9932. doi: 10.1038/s41467-025-64868-z (PMC12606367; doi:10.1038/s41467-025-64868-z)
Supplement: Supplementary file 8 — Supplementary Data 6 [file 41467_2025_64868_MOESM8_ESM.zip › 1us_unrestr_MD_OF_IF_transition_apoNBCn1/transition_rep2_traj7_first.pdb]

REMARK    GENERATED BY TRJCONV
TITLE     Title t=   0.00000 step= 0
REMARK    THIS IS A SIMULATION BOX
CRYST1   97.344   97.344  102.203  90.00  90.00  90.00 P 1           1
MODEL        1
ATOM      1  N   LEU A 585      29.830  43.250  38.850  1.00  0.00           N
ATOM      2  HT1 LEU A 585      30.300  43.080  37.940  1.00  0.00           H
ATOM      3  HT2 LEU A 585      30.120  44.210  39.140  1.00  0.00           H
ATOM      4  HT3 LEU A 585      28.810  43.240  38.660  1.00  0.00           H
ATOM      5  CA  LEU A 585      30.230  42.210  39.790  1.00  0.00           C
ATOM      6  HA  LEU A 585      31.240  42.460  40.090  1.00  0.00           H
ATOM      7  CB  LEU A 585      29.460  42.400  41.040  1.00  0.00           C
ATOM      8  HB1 LEU A 585      28.380  42.280  40.790  1.00  0.00           H
ATOM      9  HB2 LEU A 585      29.800  43.360  41.490  1.00  0.00           H
ATOM     10  CG  LEU A 585      29.730  41.450  42.250  1.00  0.00           C
ATOM     11  HG  LEU A 585      29.690  40.420  41.840  1.00  0.00           H
ATOM     12  CD1 LEU A 585      31.040  41.610  42.940  1.00  0.00           C
ATOM     13 HD11 LEU A 585      31.260  42.660  43.220  1.00  0.00           H
ATOM     14 HD12 LEU A 585      31.930  41.400  42.330  1.00  0.00           H
ATOM     15 HD13 LEU A 585      31.070  41.050  43.910  1.00  0.00           H
ATOM     16  CD2 LEU A 585      28.590  41.730  43.260  1.00  0.00           C
ATOM     17 HD21 LEU A 585      28.510  42.840  43.380  1.00  0.00           H
ATOM     18 HD22 LEU A 585      28.800  41.270  44.250  1.00  0.00           H
ATOM     19 HD23 LEU A 585      27.740  41.340  42.670  1.00  0.00           H
ATOM     20  C   LEU A 585      30.240  40.730  39.290  1.00  0.00           C
ATOM     21  O   LEU A 585      31.180  40.000  39.490  1.00  0.00           O
ATOM     22  N   ILE A 586      29.090  40.240  38.770  1.00  0.00           N
ATOM     23  HN  ILE A 586      28.250  40.790  38.820  1.00  0.00           H
ATOM     24  CA  ILE A 586      28.950  38.850  38.220  1.00  0.00           C
ATOM     25  HA  ILE A 586      29.160  38.160  39.020  1.00  0.00           H
ATOM     26  CB  ILE A 586      27.480  38.540  37.900  1.00  0.00           C
ATOM     27  HB  ILE A 586      27.180  39.370  37.240  1.00  0.00           H
ATOM     28  CG2 ILE A 586      27.200  37.180  37.220  1.00  0.00           C
ATOM     29 HG21 ILE A 586      26.120  37.150  36.920  1.00  0.00           H
ATOM     30 HG22 ILE A 586      27.300  36.240  37.810  1.00  0.00           H
ATOM     31 HG23 ILE A 586      27.640  37.060  36.210  1.00  0.00           H
ATOM     32  CG1 ILE A 586      26.520  38.700  39.170  1.00  0.00           C
ATOM     33 HG11 ILE A 586      25.530  38.280  38.880  1.00  0.00           H
ATOM     34 HG12 ILE A 586      26.630  39.770  39.420  1.00  0.00           H
ATOM     35  CD  ILE A 586      26.780  37.910  40.470  1.00  0.00           C
ATOM     36  HD1 ILE A 586      25.990  38.140  41.220  1.00  0.00           H
ATOM     37  HD2 ILE A 586      27.760  38.210  40.930  1.00  0.00           H
ATOM     38  HD3 ILE A 586      26.720  36.820  40.300  1.00  0.00           H
ATOM     39  C   ILE A 586      29.960  38.410  37.120  1.00  0.00           C
ATOM     40  O   ILE A 586      30.520  37.350  37.090  1.00  0.00           O
ATOM     41  N   LEU A 587      30.180  39.290  36.210  1.00  0.00           N
ATOM     42  HN  LEU A 587      29.650  40.120  36.130  1.00  0.00           H
ATOM     43  CA  LEU A 587      31.010  39.010  35.020  1.00  0.00           C
ATOM     44  HA  LEU A 587      30.750  38.010  34.720  1.00  0.00           H
ATOM     45  CB  LEU A 587      30.790  40.050  34.010  1.00  0.00           C
ATOM     46  HB1 LEU A 587      31.070  41.050  34.380  1.00  0.00           H
ATOM     47  HB2 LEU A 587      29.710  40.100  33.740  1.00  0.00           H
ATOM     48  CG  LEU A 587      31.450  39.860  32.620  1.00  0.00           C
ATOM     49  HG  LEU A 587      32.550  39.930  32.820  1.00  0.00           H
ATOM     50  CD1 LEU A 587      31.120  38.580  32.010  1.00  0.00           C
ATOM     51 HD11 LEU A 587      30.050  38.420  31.750  1.00  0.00           H
ATOM     52 HD12 LEU A 587      31.420  37.660  32.550  1.00  0.00           H
ATOM     53 HD13 LEU A 587      31.680  38.430  31.060  1.00  0.00           H
ATOM     54  CD2 LEU A 587      31.070  41.020  31.710  1.00  0.00           C
ATOM     55 HD21 LEU A 587      29.960  41.110  31.670  1.00  0.00           H
ATOM     56 HD22 LEU A 587      31.350  40.620  30.710  1.00  0.00           H
ATOM     57 HD23 LEU A 587      31.570  42.000  31.880  1.00  0.00           H
ATOM     58  C   LEU A 587      32.480  39.050  35.420  1.00  0.00           C
ATOM     59  O   LEU A 587      33.310  38.290  34.930  1.00  0.00           O
ATOM     60  N   ASP A 588      32.830  39.880  36.440  1.00  0.00           N
ATOM     61  HN  ASP A 588      32.290  40.690  36.670  1.00  0.00           H
ATOM     62  CA  ASP A 588      34.130  39.730  37.120  1.00  0.00           C
ATOM     63  HA  ASP A 588      34.900  39.980  36.400  1.00  0.00           H
ATOM     64  CB  ASP A 588      34.270  40.780  38.280  1.00  0.00           C
ATOM     65  HB1 ASP A 588      35.340  41.000  38.470  1.00  0.00           H
ATOM     66  HB2 ASP A 588      33.800  40.360  39.190  1.00  0.00           H
ATOM     67  CG  ASP A 588      33.650  42.140  38.170  1.00  0.00           C
ATOM     68  OD1 ASP A 588      33.770  42.730  37.090  1.00  0.00           O
ATOM     69  OD2 ASP A 588      33.120  42.670  39.120  1.00  0.00           O
ATOM     70  C   ASP A 588      34.370  38.310  37.690  1.00  0.00           C
ATOM     71  O   ASP A 588      35.430  37.790  37.470  1.00  0.00           O
ATOM     72  N   ILE A 589      33.340  37.680  38.390  1.00  0.00           N
ATOM     73  HN  ILE A 589      32.540  38.250  38.580  1.00  0.00           H
ATOM     74  CA  ILE A 589      33.560  36.320  38.860  1.00  0.00           C
ATOM     75  HA  ILE A 589      34.380  36.310  39.550  1.00  0.00           H
ATOM     76  CB  ILE A 589      32.390  35.790  39.770  1.00  0.00           C
ATOM     77  HB  ILE A 589      31.420  35.890  39.220  1.00  0.00           H
ATOM     78  CG2 ILE A 589      32.580  34.320  40.210  1.00  0.00           C
ATOM     79 HG21 ILE A 589      33.560  34.180  40.720  1.00  0.00           H
ATOM     80 HG22 ILE A 589      32.350  33.590  39.410  1.00  0.00           H
ATOM     81 HG23 ILE A 589      31.810  34.130  40.990  1.00  0.00           H
ATOM     82  CG1 ILE A 589      32.380  36.660  40.960  1.00  0.00           C
ATOM     83 HG11 ILE A 589      32.500  37.740  40.730  1.00  0.00           H
ATOM     84 HG12 ILE A 589      33.270  36.460  41.600  1.00  0.00           H
ATOM     85  CD  ILE A 589      31.090  36.510  41.770  1.00  0.00           C
ATOM     86  HD1 ILE A 589      30.740  37.510  42.080  1.00  0.00           H
ATOM     87  HD2 ILE A 589      31.340  35.860  42.630  1.00  0.00           H
ATOM     88  HD3 ILE A 589      30.240  36.050  41.220  1.00  0.00           H
ATOM     89  C   ILE A 589      33.740  35.310  37.720  1.00  0.00           C
ATOM     90  O   ILE A 589      34.540  34.310  37.760  1.00  0.00           O
ATOM     91  N   LYS A 590      32.880  35.470  36.710  1.00  0.00           N
ATOM     92  HN  LYS A 590      32.200  36.180  36.850  1.00  0.00           H
ATOM     93  CA  LYS A 590      32.960  34.750  35.420  1.00  0.00           C
ATOM     94  HA  LYS A 590      32.880  33.710  35.660  1.00  0.00           H
ATOM     95  CB  LYS A 590      31.790  35.030  34.460  1.00  0.00           C
ATOM     96  HB1 LYS A 590      32.080  34.460  33.540  1.00  0.00           H
ATOM     97  HB2 LYS A 590      31.800  36.110  34.210  1.00  0.00           H
ATOM     98  CG  LYS A 590      30.430  34.720  35.040  1.00  0.00           C
ATOM     99  HG1 LYS A 590      30.140  35.330  35.930  1.00  0.00           H
ATOM    100  HG2 LYS A 590      30.490  33.700  35.490  1.00  0.00           H
ATOM    101  CD  LYS A 590      29.300  34.560  34.090  1.00  0.00           C
ATOM    102  HD1 LYS A 590      28.400  34.150  34.590  1.00  0.00           H
ATOM    103  HD2 LYS A 590      29.490  33.680  33.430  1.00  0.00           H
ATOM    104  CE  LYS A 590      28.880  35.900  33.450  1.00  0.00           C
ATOM    105  HE1 LYS A 590      29.820  36.380  33.100  1.00  0.00           H
ATOM    106  HE2 LYS A 590      28.310  36.640  34.040  1.00  0.00           H
ATOM    107  NZ  LYS A 590      28.010  35.540  32.270  1.00  0.00           N
ATOM    108  HZ1 LYS A 590      27.170  36.150  32.170  1.00  0.00           H
ATOM    109  HZ2 LYS A 590      27.620  34.580  32.420  1.00  0.00           H
ATOM    110  HZ3 LYS A 590      28.610  35.470  31.420  1.00  0.00           H
ATOM    111  C   LYS A 590      34.280  34.810  34.620  1.00  0.00           C
ATOM    112  O   LYS A 590      34.760  33.690  34.360  1.00  0.00           O
ATOM    113  N   ARG A 591      34.940  36.010  34.510  1.00  0.00           N
ATOM    114  HN  ARG A 591      34.520  36.790  34.950  1.00  0.00           H
ATOM    115  CA  ARG A 591      36.330  36.120  34.030  1.00  0.00           C
ATOM    116  HA  ARG A 591      36.480  35.690  33.050  1.00  0.00           H
ATOM    117  CB  ARG A 591      36.580  37.660  33.770  1.00  0.00           C
ATOM    118  HB1 ARG A 591      37.670  37.740  33.540  1.00  0.00           H
ATOM    119  HB2 ARG A 591      36.400  38.330  34.630  1.00  0.00           H
ATOM    120  CG  ARG A 591      35.720  38.280  32.600  1.00  0.00           C
ATOM    121  HG1 ARG A 591      34.650  38.040  32.750  1.00  0.00           H
ATOM    122  HG2 ARG A 591      36.000  37.720  31.680  1.00  0.00           H
ATOM    123  CD  ARG A 591      35.970  39.820  32.450  1.00  0.00           C
ATOM    124  HD1 ARG A 591      37.030  40.150  32.390  1.00  0.00           H
ATOM    125  HD2 ARG A 591      35.450  40.400  33.250  1.00  0.00           H
ATOM    126  NE  ARG A 591      35.530  40.230  31.110  1.00  0.00           N
ATOM    127  HE  ARG A 591      35.310  39.480  30.480  1.00  0.00           H
ATOM    128  CZ  ARG A 591      34.790  41.240  30.760  1.00  0.00           C
ATOM    129  NH1 ARG A 591      34.950  42.490  31.280  1.00  0.00           N
ATOM    130 HH11 ARG A 591      34.650  43.290  30.750  1.00  0.00           H
ATOM    131 HH12 ARG A 591      35.740  42.580  31.880  1.00  0.00           H
ATOM    132  NH2 ARG A 591      33.940  41.140  29.790  1.00  0.00           N
ATOM    133 HH21 ARG A 591      33.790  40.260  29.340  1.00  0.00           H
ATOM    134 HH22 ARG A 591      33.610  42.020  29.440  1.00  0.00           H
ATOM    135  C   ARG A 591      37.450  35.600  34.830  1.00  0.00           C
ATOM    136  O   ARG A 591      38.420  35.030  34.380  1.00  0.00           O
ATOM    137  N   LYS A 592      37.330  35.800  36.180  1.00  0.00           N
ATOM    138  HN  LYS A 592      36.500  36.180  36.570  1.00  0.00           H
ATOM    139  CA  LYS A 592      38.230  35.420  37.190  1.00  0.00           C
ATOM    140  HA  LYS A 592      39.130  35.980  37.000  1.00  0.00           H
ATOM    141  CB  LYS A 592      37.830  35.900  38.660  1.00  0.00           C
ATOM    142  HB1 LYS A 592      38.330  35.340  39.470  1.00  0.00           H
ATOM    143  HB2 LYS A 592      36.720  35.860  38.690  1.00  0.00           H
ATOM    144  CG  LYS A 592      38.350  37.390  38.800  1.00  0.00           C
ATOM    145  HG1 LYS A 592      37.550  37.900  39.390  1.00  0.00           H
ATOM    146  HG2 LYS A 592      38.390  37.960  37.850  1.00  0.00           H
ATOM    147  CD  LYS A 592      39.730  37.650  39.460  1.00  0.00           C
ATOM    148  HD1 LYS A 592      39.640  37.450  40.550  1.00  0.00           H
ATOM    149  HD2 LYS A 592      39.940  38.740  39.340  1.00  0.00           H
ATOM    150  CE  LYS A 592      40.970  36.870  38.940  1.00  0.00           C
ATOM    151  HE1 LYS A 592      40.950  36.990  37.840  1.00  0.00           H
ATOM    152  HE2 LYS A 592      40.830  35.800  39.190  1.00  0.00           H
ATOM    153  NZ  LYS A 592      42.220  37.460  39.430  1.00  0.00           N
ATOM    154  HZ1 LYS A 592      42.500  38.300  38.880  1.00  0.00           H
ATOM    155  HZ2 LYS A 592      42.950  36.730  39.350  1.00  0.00           H
ATOM    156  HZ3 LYS A 592      42.150  37.910  40.370  1.00  0.00           H
ATOM    157  C   LYS A 592      38.580  34.010  37.380  1.00  0.00           C
ATOM    158  O   LYS A 592      39.670  33.610  37.660  1.00  0.00           O
ATOM    159  N   ALA A 593      37.640  33.160  37.220  1.00  0.00           N
ATOM    160  HN  ALA A 593      36.740  33.500  36.950  1.00  0.00           H
ATOM    161  CA  ALA A 593      37.600  31.690  37.490  1.00  0.00           C
ATOM    162  HA  ALA A 593      37.660  31.420  38.530  1.00  0.00           H
ATOM    163  CB  ALA A 593      36.250  31.090  37.000  1.00  0.00           C
ATOM    164  HB1 ALA A 593      35.440  31.550  37.610  1.00  0.00           H
ATOM    165  HB2 ALA A 593      36.190  29.980  37.040  1.00  0.00           H
ATOM    166  HB3 ALA A 593      35.920  31.520  36.030  1.00  0.00           H
ATOM    167  C   ALA A 593      38.690  30.830  36.800  1.00  0.00           C
ATOM    168  O   ALA A 593      39.240  30.010  37.540  1.00  0.00           O
ATOM    169  N   PRO A 594      39.080  30.980  35.490  1.00  0.00           N
ATOM    170  CD  PRO A 594      38.310  31.660  34.470  1.00  0.00           C
ATOM    171  HD1 PRO A 594      38.030  32.650  34.880  1.00  0.00           H
ATOM    172  HD2 PRO A 594      37.410  31.100  34.140  1.00  0.00           H
ATOM    173  CA  PRO A 594      40.280  30.370  35.000  1.00  0.00           C
ATOM    174  HA  PRO A 594      40.330  29.330  35.270  1.00  0.00           H
ATOM    175  CB  PRO A 594      40.340  30.610  33.490  1.00  0.00           C
ATOM    176  HB1 PRO A 594      39.790  29.700  33.160  1.00  0.00           H
ATOM    177  HB2 PRO A 594      41.360  30.650  33.070  1.00  0.00           H
ATOM    178  CG  PRO A 594      39.420  31.860  33.300  1.00  0.00           C
ATOM    179  HG1 PRO A 594      39.900  32.860  33.330  1.00  0.00           H
ATOM    180  HG2 PRO A 594      38.860  31.720  32.350  1.00  0.00           H
ATOM    181  C   PRO A 594      41.570  31.030  35.590  1.00  0.00           C
ATOM    182  O   PRO A 594      42.520  30.310  35.800  1.00  0.00           O
ATOM    183  N   PHE A 595      41.680  32.320  35.900  1.00  0.00           N
ATOM    184  HN  PHE A 595      40.880  32.890  35.730  1.00  0.00           H
ATOM    185  CA  PHE A 595      42.810  32.940  36.650  1.00  0.00           C
ATOM    186  HA  PHE A 595      43.760  32.790  36.170  1.00  0.00           H
ATOM    187  CB  PHE A 595      42.690  34.410  36.680  1.00  0.00           C
ATOM    188  HB1 PHE A 595      43.610  34.760  37.190  1.00  0.00           H
ATOM    189  HB2 PHE A 595      41.880  34.870  37.280  1.00  0.00           H
ATOM    190  CG  PHE A 595      42.660  34.970  35.290  1.00  0.00           C
ATOM    191  CD1 PHE A 595      43.690  34.680  34.370  1.00  0.00           C
ATOM    192  HD1 PHE A 595      44.510  34.060  34.680  1.00  0.00           H
ATOM    193  CE1 PHE A 595      43.880  35.460  33.210  1.00  0.00           C
ATOM    194  HE1 PHE A 595      44.770  35.310  32.630  1.00  0.00           H
ATOM    195  CZ  PHE A 595      42.890  36.460  32.880  1.00  0.00           C
ATOM    196  HZ  PHE A 595      43.000  36.930  31.920  1.00  0.00           H
ATOM    197  CD2 PHE A 595      41.630  35.900  34.850  1.00  0.00           C
ATOM    198  HD2 PHE A 595      40.790  36.010  35.520  1.00  0.00           H
ATOM    199  CE2 PHE A 595      41.770  36.590  33.660  1.00  0.00           C
ATOM    200  HE2 PHE A 595      41.030  37.300  33.350  1.00  0.00           H
ATOM    201  C   PHE A 595      43.040  32.360  38.040  1.00  0.00           C
ATOM    202  O   PHE A 595      44.140  32.190  38.400  1.00  0.00           O
ATOM    203  N   PHE A 596      41.950  32.030  38.760  1.00  0.00           N
ATOM    204  HN  PHE A 596      41.010  32.080  38.430  1.00  0.00           H
ATOM    205  CA  PHE A 596      41.860  31.330  40.090  1.00  0.00           C
ATOM    206  HA  PHE A 596      42.560  31.860  40.720  1.00  0.00           H
ATOM    207  CB  PHE A 596      40.410  31.170  40.590  1.00  0.00           C
ATOM    208  HB1 PHE A 596      39.900  30.430  39.940  1.00  0.00           H
ATOM    209  HB2 PHE A 596      39.860  32.140  40.520  1.00  0.00           H
ATOM    210  CG  PHE A 596      40.210  30.760  42.020  1.00  0.00           C
ATOM    211  CD1 PHE A 596      40.700  31.660  42.990  1.00  0.00           C
ATOM    212  HD1 PHE A 596      41.410  32.440  42.760  1.00  0.00           H
ATOM    213  CE1 PHE A 596      40.420  31.470  44.340  1.00  0.00           C
ATOM    214  HE1 PHE A 596      40.740  32.200  45.080  1.00  0.00           H
ATOM    215  CZ  PHE A 596      39.660  30.340  44.660  1.00  0.00           C
ATOM    216  HZ  PHE A 596      39.270  30.230  45.660  1.00  0.00           H
ATOM    217  CD2 PHE A 596      39.390  29.630  42.320  1.00  0.00           C
ATOM    218  HD2 PHE A 596      39.040  28.880  41.640  1.00  0.00           H
ATOM    219  CE2 PHE A 596      39.110  29.520  43.690  1.00  0.00           C
ATOM    220  HE2 PHE A 596      38.570  28.640  44.060  1.00  0.00           H
ATOM    221  C   PHE A 596      42.590  29.970  39.930  1.00  0.00           C
ATOM    222  O   PHE A 596      43.520  29.650  40.580  1.00  0.00           O
ATOM    223  N   LEU A 597      42.170  29.220  38.890  1.00  0.00           N
ATOM    224  HN  LEU A 597      41.400  29.640  38.410  1.00  0.00           H
ATOM    225  CA  LEU A 597      42.670  27.910  38.530  1.00  0.00           C
ATOM    226  HA  LEU A 597      42.550  27.240  39.370  1.00  0.00           H
ATOM    227  CB  LEU A 597      41.880  27.370  37.320  1.00  0.00           C
ATOM    228  HB1 LEU A 597      42.480  26.530  36.920  1.00  0.00           H
ATOM    229  HB2 LEU A 597      41.880  28.170  36.560  1.00  0.00           H
ATOM    230  CG  LEU A 597      40.430  26.800  37.700  1.00  0.00           C
ATOM    231  HG  LEU A 597      40.060  27.380  38.570  1.00  0.00           H
ATOM    232  CD1 LEU A 597      39.330  26.630  36.570  1.00  0.00           C
ATOM    233 HD11 LEU A 597      38.970  27.580  36.110  1.00  0.00           H
ATOM    234 HD12 LEU A 597      38.390  26.290  37.050  1.00  0.00           H
ATOM    235 HD13 LEU A 597      39.680  25.950  35.770  1.00  0.00           H
ATOM    236  CD2 LEU A 597      40.710  25.400  38.320  1.00  0.00           C
ATOM    237 HD21 LEU A 597      40.950  24.640  37.530  1.00  0.00           H
ATOM    238 HD22 LEU A 597      39.820  24.920  38.790  1.00  0.00           H
ATOM    239 HD23 LEU A 597      41.510  25.400  39.070  1.00  0.00           H
ATOM    240  C   LEU A 597      44.130  28.010  38.230  1.00  0.00           C
ATOM    241  O   LEU A 597      44.950  27.140  38.580  1.00  0.00           O
ATOM    242  N   SER A 598      44.570  29.050  37.520  1.00  0.00           N
ATOM    243  HN  SER A 598      43.840  29.570  37.090  1.00  0.00           H
ATOM    244  CA  SER A 598      45.950  29.330  37.150  1.00  0.00           C
ATOM    245  HA  SER A 598      46.450  28.420  36.870  1.00  0.00           H
ATOM    246  CB  SER A 598      45.930  30.370  35.990  1.00  0.00           C
ATOM    247  HB1 SER A 598      45.380  31.280  36.290  1.00  0.00           H
ATOM    248  HB2 SER A 598      45.320  29.880  35.210  1.00  0.00           H
ATOM    249  OG  SER A 598      47.170  30.850  35.530  1.00  0.00           O
ATOM    250  HG1 SER A 598      47.820  30.160  35.340  1.00  0.00           H
ATOM    251  C   SER A 598      46.850  29.740  38.280  1.00  0.00           C
ATOM    252  O   SER A 598      48.030  29.360  38.200  1.00  0.00           O
ATOM    253  N   ASP A 599      46.390  30.530  39.270  1.00  0.00           N
ATOM    254  HN  ASP A 599      45.480  30.900  39.140  1.00  0.00           H
ATOM    255  CA  ASP A 599      47.190  30.950  40.440  1.00  0.00           C
ATOM    256  HA  ASP A 599      48.000  31.560  40.070  1.00  0.00           H
ATOM    257  CB  ASP A 599      46.230  31.810  41.390  1.00  0.00           C
ATOM    258  HB1 ASP A 599      46.630  31.730  42.430  1.00  0.00           H
ATOM    259  HB2 ASP A 599      45.310  31.200  41.450  1.00  0.00           H
ATOM    260  CG  ASP A 599      45.930  33.170  40.960  1.00  0.00           C
ATOM    261  OD1 ASP A 599      46.730  33.670  40.110  1.00  0.00           O
ATOM    262  OD2 ASP A 599      44.890  33.770  41.460  1.00  0.00           O
ATOM    263  C   ASP A 599      47.770  29.760  41.140  1.00  0.00           C
ATOM    264  O   ASP A 599      48.990  29.640  41.420  1.00  0.00           O
ATOM    265  N   PHE A 600      46.960  28.700  41.230  1.00  0.00           N
ATOM    266  HN  PHE A 600      45.980  28.850  41.060  1.00  0.00           H
ATOM    267  CA  PHE A 600      47.290  27.490  41.890  1.00  0.00           C
ATOM    268  HA  PHE A 600      47.880  27.610  42.780  1.00  0.00           H
ATOM    269  CB  PHE A 600      45.870  26.730  42.210  1.00  0.00           C
ATOM    270  HB1 PHE A 600      46.000  25.680  42.570  1.00  0.00           H
ATOM    271  HB2 PHE A 600      45.290  26.670  41.270  1.00  0.00           H
ATOM    272  CG  PHE A 600      45.040  27.600  43.090  1.00  0.00           C
ATOM    273  CD1 PHE A 600      43.640  27.640  42.880  1.00  0.00           C
ATOM    274  HD1 PHE A 600      43.220  27.230  41.970  1.00  0.00           H
ATOM    275  CE1 PHE A 600      42.730  28.290  43.770  1.00  0.00           C
ATOM    276  HE1 PHE A 600      41.680  28.270  43.550  1.00  0.00           H
ATOM    277  CZ  PHE A 600      43.260  29.010  44.840  1.00  0.00           C
ATOM    278  HZ  PHE A 600      42.620  29.590  45.490  1.00  0.00           H
ATOM    279  CD2 PHE A 600      45.530  28.250  44.260  1.00  0.00           C
ATOM    280  HD2 PHE A 600      46.590  28.230  44.440  1.00  0.00           H
ATOM    281  CE2 PHE A 600      44.680  29.080  45.000  1.00  0.00           C
ATOM    282  HE2 PHE A 600      45.080  29.640  45.830  1.00  0.00           H
ATOM    283  C   PHE A 600      48.200  26.580  41.100  1.00  0.00           C
ATOM    284  O   PHE A 600      48.920  25.730  41.680  1.00  0.00           O
ATOM    285  N   LYS A 601      48.160  26.660  39.780  1.00  0.00           N
ATOM    286  HN  LYS A 601      47.480  27.150  39.250  1.00  0.00           H
ATOM    287  CA  LYS A 601      49.300  26.120  38.990  1.00  0.00           C
ATOM    288  HA  LYS A 601      49.350  25.060  39.210  1.00  0.00           H
ATOM    289  CB  LYS A 601      49.010  26.260  37.540  1.00  0.00           C
ATOM    290  HB1 LYS A 601      49.840  25.970  36.870  1.00  0.00           H
ATOM    291  HB2 LYS A 601      48.870  27.330  37.250  1.00  0.00           H
ATOM    292  CG  LYS A 601      47.770  25.460  36.980  1.00  0.00           C
ATOM    293  HG1 LYS A 601      46.850  25.760  37.530  1.00  0.00           H
ATOM    294  HG2 LYS A 601      48.040  24.400  37.180  1.00  0.00           H
ATOM    295  CD  LYS A 601      47.510  25.630  35.480  1.00  0.00           C
ATOM    296  HD1 LYS A 601      48.290  25.190  34.820  1.00  0.00           H
ATOM    297  HD2 LYS A 601      47.700  26.720  35.430  1.00  0.00           H
ATOM    298  CE  LYS A 601      46.100  25.410  35.050  1.00  0.00           C
ATOM    299  HE1 LYS A 601      45.360  26.100  35.510  1.00  0.00           H
ATOM    300  HE2 LYS A 601      45.850  24.340  35.200  1.00  0.00           H
ATOM    301  NZ  LYS A 601      45.840  25.530  33.550  1.00  0.00           N
ATOM    302  HZ1 LYS A 601      45.930  26.520  33.230  1.00  0.00           H
ATOM    303  HZ2 LYS A 601      44.920  25.110  33.280  1.00  0.00           H
ATOM    304  HZ3 LYS A 601      46.460  24.940  32.960  1.00  0.00           H
ATOM    305  C   LYS A 601      50.670  26.810  39.180  1.00  0.00           C
ATOM    306  O   LYS A 601      51.760  26.120  39.300  1.00  0.00           O
ATOM    307  N   ASP A 602      50.680  28.130  39.260  1.00  0.00           N
ATOM    308  HN  ASP A 602      49.770  28.500  39.160  1.00  0.00           H
ATOM    309  CA  ASP A 602      51.830  29.000  39.280  1.00  0.00           C
ATOM    310  HA  ASP A 602      52.590  28.580  38.620  1.00  0.00           H
ATOM    311  CB  ASP A 602      51.360  30.460  38.960  1.00  0.00           C
ATOM    312  HB1 ASP A 602      52.230  31.120  39.200  1.00  0.00           H
ATOM    313  HB2 ASP A 602      50.480  30.880  39.510  1.00  0.00           H
ATOM    314  CG  ASP A 602      51.040  30.590  37.490  1.00  0.00           C
ATOM    315  OD1 ASP A 602      50.610  31.720  37.100  1.00  0.00           O
ATOM    316  OD2 ASP A 602      51.300  29.600  36.720  1.00  0.00           O
ATOM    317  C   ASP A 602      52.450  28.950  40.700  1.00  0.00           C
ATOM    318  O   ASP A 602      53.580  29.390  40.930  1.00  0.00           O
ATOM    319  N   ALA A 603      51.720  28.390  41.700  1.00  0.00           N
ATOM    320  HN  ALA A 603      50.740  28.350  41.540  1.00  0.00           H
ATOM    321  CA  ALA A 603      52.150  28.210  43.060  1.00  0.00           C
ATOM    322  HA  ALA A 603      52.710  29.090  43.350  1.00  0.00           H
ATOM    323  CB  ALA A 603      50.900  28.110  43.900  1.00  0.00           C
ATOM    324  HB1 ALA A 603      50.260  27.280  43.520  1.00  0.00           H
ATOM    325  HB2 ALA A 603      50.350  29.060  43.900  1.00  0.00           H
ATOM    326  HB3 ALA A 603      51.270  27.910  44.930  1.00  0.00           H
ATOM    327  C   ALA A 603      52.860  26.910  43.150  1.00  0.00           C
ATOM    328  O   ALA A 603      53.530  26.640  44.160  1.00  0.00           O
ATOM    329  N   LEU A 604      52.870  26.080  42.080  1.00  0.00           N
ATOM    330  HN  LEU A 604      52.270  26.140  41.270  1.00  0.00           H
ATOM    331  CA  LEU A 604      53.770  24.900  41.960  1.00  0.00           C
ATOM    332  HA  LEU A 604      53.950  24.560  42.970  1.00  0.00           H
ATOM    333  CB  LEU A 604      53.120  23.750  41.160  1.00  0.00           C
ATOM    334  HB1 LEU A 604      53.730  22.810  41.150  1.00  0.00           H
ATOM    335  HB2 LEU A 604      53.070  23.990  40.080  1.00  0.00           H
ATOM    336  CG  LEU A 604      51.760  23.330  41.640  1.00  0.00           C
ATOM    337  HG  LEU A 604      51.140  24.160  42.040  1.00  0.00           H
ATOM    338  CD1 LEU A 604      50.910  22.860  40.420  1.00  0.00           C
ATOM    339 HD11 LEU A 604      49.910  22.620  40.820  1.00  0.00           H
ATOM    340 HD12 LEU A 604      51.370  21.920  40.050  1.00  0.00           H
ATOM    341 HD13 LEU A 604      50.850  23.620  39.620  1.00  0.00           H
ATOM    342  CD2 LEU A 604      51.990  22.210  42.680  1.00  0.00           C
ATOM    343 HD21 LEU A 604      50.950  21.820  42.810  1.00  0.00           H
ATOM    344 HD22 LEU A 604      52.370  22.690  43.620  1.00  0.00           H
ATOM    345 HD23 LEU A 604      52.700  21.430  42.380  1.00  0.00           H
ATOM    346  C   LEU A 604      55.100  25.480  41.210  1.00  0.00           C
ATOM    347  O   LEU A 604      55.760  24.680  40.580  1.00  0.00           O
ATOM    348  N   SER A 605      55.570  26.710  41.310  1.00  0.00           N
ATOM    349  HN  SER A 605      54.990  27.380  41.770  1.00  0.00           H
ATOM    350  CA  SER A 605      56.760  27.110  40.550  1.00  0.00           C
ATOM    351  HA  SER A 605      57.520  26.340  40.460  1.00  0.00           H
ATOM    352  CB  SER A 605      56.400  27.670  39.120  1.00  0.00           C
ATOM    353  HB1 SER A 605      55.690  28.500  39.300  1.00  0.00           H
ATOM    354  HB2 SER A 605      55.790  26.870  38.660  1.00  0.00           H
ATOM    355  OG  SER A 605      57.510  28.000  38.250  1.00  0.00           O
ATOM    356  HG1 SER A 605      57.990  27.180  38.170  1.00  0.00           H
ATOM    357  C   SER A 605      57.490  28.210  41.360  1.00  0.00           C
ATOM    358  O   SER A 605      57.430  28.190  42.560  1.00  0.00           O
ATOM    359  N   LEU A 606      58.250  29.110  40.690  1.00  0.00           N
ATOM    360  HN  LEU A 606      58.120  29.110  39.700  1.00  0.00           H
ATOM    361  CA  LEU A 606      59.200  30.080  41.240  1.00  0.00           C
ATOM    362  HA  LEU A 606      59.900  29.520  41.830  1.00  0.00           H
ATOM    363  CB  LEU A 606      59.870  30.840  40.120  1.00  0.00           C
ATOM    364  HB1 LEU A 606      60.760  31.340  40.560  1.00  0.00           H
ATOM    365  HB2 LEU A 606      59.200  31.640  39.730  1.00  0.00           H
ATOM    366  CG  LEU A 606      60.460  29.880  39.080  1.00  0.00           C
ATOM    367  HG  LEU A 606      59.580  29.390  38.620  1.00  0.00           H
ATOM    368  CD1 LEU A 606      61.100  30.730  38.060  1.00  0.00           C
ATOM    369 HD11 LEU A 606      60.400  31.450  37.570  1.00  0.00           H
ATOM    370 HD12 LEU A 606      61.490  30.150  37.200  1.00  0.00           H
ATOM    371 HD13 LEU A 606      62.000  31.290  38.410  1.00  0.00           H
ATOM    372  CD2 LEU A 606      61.420  28.800  39.650  1.00  0.00           C
ATOM    373 HD21 LEU A 606      60.880  28.130  40.340  1.00  0.00           H
ATOM    374 HD22 LEU A 606      62.160  29.450  40.160  1.00  0.00           H
ATOM    375 HD23 LEU A 606      61.800  28.100  38.880  1.00  0.00           H
ATOM    376  C   LEU A 606      58.690  31.100  42.250  1.00  0.00           C
ATOM    377  O   LEU A 606      57.590  31.640  42.090  1.00  0.00           O
ATOM    378  N   GLN A 607      59.530  31.390  43.310  1.00  0.00           N
ATOM    379  HN  GLN A 607      60.320  30.790  43.450  1.00  0.00           H
ATOM    380  CA  GLN A 607      59.400  32.420  44.260  1.00  0.00           C
ATOM    381  HA  GLN A 607      60.330  32.580  44.790  1.00  0.00           H
ATOM    382  CB  GLN A 607      59.250  33.770  43.490  1.00  0.00           C
ATOM    383  HB1 GLN A 607      59.210  34.540  44.290  1.00  0.00           H
ATOM    384  HB2 GLN A 607      58.320  33.900  42.890  1.00  0.00           H
ATOM    385  CG  GLN A 607      60.490  34.170  42.600  1.00  0.00           C
ATOM    386  HG1 GLN A 607      60.510  35.280  42.580  1.00  0.00           H
ATOM    387  HG2 GLN A 607      60.400  33.720  41.580  1.00  0.00           H
ATOM    388  CD  GLN A 607      61.870  33.770  43.140  1.00  0.00           C
ATOM    389  OE1 GLN A 607      62.420  32.750  42.670  1.00  0.00           O
ATOM    390  NE2 GLN A 607      62.470  34.500  44.180  1.00  0.00           N
ATOM    391 HE21 GLN A 607      61.970  35.330  44.430  1.00  0.00           H
ATOM    392 HE22 GLN A 607      63.390  34.280  44.510  1.00  0.00           H
ATOM    393  C   GLN A 607      58.390  32.290  45.380  1.00  0.00           C
ATOM    394  O   GLN A 607      58.350  33.140  46.250  1.00  0.00           O
ATOM    395  N   CYS A 608      57.470  31.270  45.340  1.00  0.00           N
ATOM    396  HN  CYS A 608      57.750  30.650  44.620  1.00  0.00           H
ATOM    397  CA  CYS A 608      56.510  31.110  46.440  1.00  0.00           C
ATOM    398  HA  CYS A 608      56.010  32.060  46.340  1.00  0.00           H
ATOM    399  CB  CYS A 608      55.650  29.790  46.330  1.00  0.00           C
ATOM    400  HB1 CYS A 608      56.190  28.830  46.490  1.00  0.00           H
ATOM    401  HB2 CYS A 608      55.410  29.600  45.260  1.00  0.00           H
ATOM    402  SG  CYS A 608      53.970  29.840  47.230  1.00  0.00           S
ATOM    403  HG1 CYS A 608      53.630  31.090  46.940  1.00  0.00           H
ATOM    404  C   CYS A 608      57.120  31.090  47.770  1.00  0.00           C
ATOM    405  O   CYS A 608      56.920  32.050  48.520  1.00  0.00           O
ATOM    406  N   LEU A 609      58.010  30.110  48.110  1.00  0.00           N
ATOM    407  HN  LEU A 609      58.160  29.340  47.510  1.00  0.00           H
ATOM    408  CA  LEU A 609      58.610  30.130  49.470  1.00  0.00           C
ATOM    409  HA  LEU A 609      57.750  30.190  50.140  1.00  0.00           H
ATOM    410  CB  LEU A 609      59.510  28.850  49.730  1.00  0.00           C
ATOM    411  HB1 LEU A 609      60.570  29.180  49.660  1.00  0.00           H
ATOM    412  HB2 LEU A 609      59.360  28.190  48.850  1.00  0.00           H
ATOM    413  CG  LEU A 609      59.030  28.090  50.920  1.00  0.00           C
ATOM    414  HG  LEU A 609      57.960  27.820  50.760  1.00  0.00           H
ATOM    415  CD1 LEU A 609      59.850  26.820  50.990  1.00  0.00           C
ATOM    416 HD11 LEU A 609      60.750  27.010  51.600  1.00  0.00           H
ATOM    417 HD12 LEU A 609      60.010  26.370  50.000  1.00  0.00           H
ATOM    418 HD13 LEU A 609      59.260  26.050  51.540  1.00  0.00           H
ATOM    419  CD2 LEU A 609      59.060  28.960  52.190  1.00  0.00           C
ATOM    420 HD21 LEU A 609      59.970  29.590  52.250  1.00  0.00           H
ATOM    421 HD22 LEU A 609      59.080  28.270  53.060  1.00  0.00           H
ATOM    422 HD23 LEU A 609      58.310  29.780  52.280  1.00  0.00           H
ATOM    423  C   LEU A 609      59.450  31.360  49.780  1.00  0.00           C
ATOM    424  O   LEU A 609      59.500  31.860  50.880  1.00  0.00           O
ATOM    425  N   ALA A 610      60.200  31.920  48.790  1.00  0.00           N
ATOM    426  HN  ALA A 610      60.210  31.440  47.920  1.00  0.00           H
ATOM    427  CA  ALA A 610      60.940  33.130  48.870  1.00  0.00           C
ATOM    428  HA  ALA A 610      61.620  33.100  49.710  1.00  0.00           H
ATOM    429  CB  ALA A 610      61.800  33.320  47.580  1.00  0.00           C
ATOM    430  HB1 ALA A 610      62.160  34.370  47.490  1.00  0.00           H
ATOM    431  HB2 ALA A 610      61.220  33.040  46.680  1.00  0.00           H
ATOM    432  HB3 ALA A 610      62.710  32.700  47.570  1.00  0.00           H
ATOM    433  C   ALA A 610      60.100  34.420  49.110  1.00  0.00           C
ATOM    434  O   ALA A 610      60.560  35.320  49.800  1.00  0.00           O
ATOM    435  N   SER A 611      58.910  34.540  48.520  1.00  0.00           N
ATOM    436  HN  SER A 611      58.640  33.880  47.840  1.00  0.00           H
ATOM    437  CA  SER A 611      57.900  35.500  48.950  1.00  0.00           C
ATOM    438  HA  SER A 611      58.320  36.490  48.980  1.00  0.00           H
ATOM    439  CB  SER A 611      56.750  35.540  47.950  1.00  0.00           C
ATOM    440  HB1 SER A 611      56.370  34.490  47.950  1.00  0.00           H
ATOM    441  HB2 SER A 611      57.120  35.780  46.930  1.00  0.00           H
ATOM    442  OG  SER A 611      55.630  36.370  48.230  1.00  0.00           O
ATOM    443  HG1 SER A 611      55.800  37.310  48.090  1.00  0.00           H
ATOM    444  C   SER A 611      57.390  35.330  50.360  1.00  0.00           C
ATOM    445  O   SER A 611      57.410  36.230  51.160  1.00  0.00           O
ATOM    446  N   ILE A 612      57.020  34.070  50.810  1.00  0.00           N
ATOM    447  HN  ILE A 612      57.010  33.230  50.280  1.00  0.00           H
ATOM    448  CA  ILE A 612      56.670  33.860  52.190  1.00  0.00           C
ATOM    449  HA  ILE A 612      55.820  34.510  52.250  1.00  0.00           H
ATOM    450  CB  ILE A 612      56.250  32.370  52.400  1.00  0.00           C
ATOM    451  HB  ILE A 612      57.100  31.780  51.990  1.00  0.00           H
ATOM    452  CG2 ILE A 612      56.200  31.940  53.890  1.00  0.00           C
ATOM    453 HG21 ILE A 612      55.990  30.860  54.000  1.00  0.00           H
ATOM    454 HG22 ILE A 612      55.400  32.450  54.480  1.00  0.00           H
ATOM    455 HG23 ILE A 612      57.160  32.000  54.450  1.00  0.00           H
ATOM    456  CG1 ILE A 612      54.950  31.930  51.700  1.00  0.00           C
ATOM    457 HG11 ILE A 612      54.830  32.370  50.700  1.00  0.00           H
ATOM    458 HG12 ILE A 612      54.110  32.370  52.270  1.00  0.00           H
ATOM    459  CD  ILE A 612      54.740  30.390  51.530  1.00  0.00           C
ATOM    460  HD1 ILE A 612      55.700  29.980  51.140  1.00  0.00           H
ATOM    461  HD2 ILE A 612      53.900  30.200  50.820  1.00  0.00           H
ATOM    462  HD3 ILE A 612      54.470  30.110  52.570  1.00  0.00           H
ATOM    463  C   ILE A 612      57.670  34.280  53.250  1.00  0.00           C
ATOM    464  O   ILE A 612      57.350  34.940  54.150  1.00  0.00           O
ATOM    465  N   LEU A 613      58.960  33.900  53.170  1.00  0.00           N
ATOM    466  HN  LEU A 613      59.310  33.200  52.550  1.00  0.00           H
ATOM    467  CA  LEU A 613      59.970  34.430  54.100  1.00  0.00           C
ATOM    468  HA  LEU A 613      59.660  34.040  55.060  1.00  0.00           H
ATOM    469  CB  LEU A 613      61.290  33.750  53.610  1.00  0.00           C
ATOM    470  HB1 LEU A 613      61.610  34.110  52.610  1.00  0.00           H
ATOM    471  HB2 LEU A 613      60.980  32.700  53.430  1.00  0.00           H
ATOM    472  CG  LEU A 613      62.480  33.820  54.590  1.00  0.00           C
ATOM    473  HG  LEU A 613      62.750  34.890  54.740  1.00  0.00           H
ATOM    474  CD1 LEU A 613      62.100  33.180  55.910  1.00  0.00           C
ATOM    475 HD11 LEU A 613      61.220  33.680  56.370  1.00  0.00           H
ATOM    476 HD12 LEU A 613      62.960  33.270  56.620  1.00  0.00           H
ATOM    477 HD13 LEU A 613      61.910  32.090  55.840  1.00  0.00           H
ATOM    478  CD2 LEU A 613      63.730  33.240  54.000  1.00  0.00           C
ATOM    479 HD21 LEU A 613      64.550  33.310  54.740  1.00  0.00           H
ATOM    480 HD22 LEU A 613      64.060  33.900  53.160  1.00  0.00           H
ATOM    481 HD23 LEU A 613      63.580  32.200  53.650  1.00  0.00           H
ATOM    482  C   LEU A 613      60.120  35.970  54.160  1.00  0.00           C
ATOM    483  O   LEU A 613      60.070  36.580  55.230  1.00  0.00           O
ATOM    484  N   PHE A 614      60.280  36.620  53.020  1.00  0.00           N
ATOM    485  HN  PHE A 614      60.350  36.050  52.190  1.00  0.00           H
ATOM    486  CA  PHE A 614      60.290  38.030  52.850  1.00  0.00           C
ATOM    487  HA  PHE A 614      61.110  38.450  53.430  1.00  0.00           H
ATOM    488  CB  PHE A 614      60.560  38.440  51.320  1.00  0.00           C
ATOM    489  HB1 PHE A 614      59.750  38.020  50.680  1.00  0.00           H
ATOM    490  HB2 PHE A 614      61.490  37.920  50.980  1.00  0.00           H
ATOM    491  CG  PHE A 614      60.580  39.970  51.090  1.00  0.00           C
ATOM    492  CD1 PHE A 614      59.910  40.500  49.970  1.00  0.00           C
ATOM    493  HD1 PHE A 614      59.460  39.740  49.340  1.00  0.00           H
ATOM    494  CE1 PHE A 614      59.930  41.890  49.690  1.00  0.00           C
ATOM    495  HE1 PHE A 614      59.470  42.260  48.780  1.00  0.00           H
ATOM    496  CZ  PHE A 614      60.570  42.760  50.550  1.00  0.00           C
ATOM    497  HZ  PHE A 614      60.570  43.820  50.330  1.00  0.00           H
ATOM    498  CD2 PHE A 614      61.230  40.840  51.950  1.00  0.00           C
ATOM    499  HD2 PHE A 614      61.910  40.570  52.740  1.00  0.00           H
ATOM    500  CE2 PHE A 614      61.240  42.270  51.720  1.00  0.00           C
ATOM    501  HE2 PHE A 614      61.660  42.980  52.420  1.00  0.00           H
ATOM    502  C   PHE A 614      59.030  38.690  53.380  1.00  0.00           C
ATOM    503  O   PHE A 614      59.140  39.560  54.240  1.00  0.00           O
ATOM    504  N   LEU A 615      57.810  38.230  52.910  1.00  0.00           N
ATOM    505  HN  LEU A 615      57.710  37.470  52.280  1.00  0.00           H
ATOM    506  CA  LEU A 615      56.640  38.960  53.350  1.00  0.00           C
ATOM    507  HA  LEU A 615      56.860  40.020  53.260  1.00  0.00           H
ATOM    508  CB  LEU A 615      55.460  38.660  52.400  1.00  0.00           C
ATOM    509  HB1 LEU A 615      55.190  37.580  52.390  1.00  0.00           H
ATOM    510  HB2 LEU A 615      55.880  38.870  51.400  1.00  0.00           H
ATOM    511  CG  LEU A 615      54.180  39.600  52.570  1.00  0.00           C
ATOM    512  HG  LEU A 615      53.770  39.330  53.560  1.00  0.00           H
ATOM    513  CD1 LEU A 615      54.500  41.080  52.410  1.00  0.00           C
ATOM    514 HD11 LEU A 615      55.010  41.520  53.290  1.00  0.00           H
ATOM    515 HD12 LEU A 615      53.550  41.640  52.210  1.00  0.00           H
ATOM    516 HD13 LEU A 615      55.120  41.200  51.500  1.00  0.00           H
ATOM    517  CD2 LEU A 615      53.040  39.080  51.730  1.00  0.00           C
ATOM    518 HD21 LEU A 615      51.990  39.330  52.010  1.00  0.00           H
ATOM    519 HD22 LEU A 615      53.150  37.970  51.650  1.00  0.00           H
ATOM    520 HD23 LEU A 615      53.230  39.330  50.670  1.00  0.00           H
ATOM    521  C   LEU A 615      56.220  38.780  54.760  1.00  0.00           C
ATOM    522  O   LEU A 615      55.700  39.690  55.450  1.00  0.00           O
ATOM    523  N   TYR A 616      56.450  37.560  55.370  1.00  0.00           N
ATOM    524  HN  TYR A 616      56.830  36.820  54.840  1.00  0.00           H
ATOM    525  CA  TYR A 616      56.350  37.360  56.830  1.00  0.00           C
ATOM    526  HA  TYR A 616      55.350  37.440  57.230  1.00  0.00           H
ATOM    527  CB  TYR A 616      56.820  35.960  57.220  1.00  0.00           C
ATOM    528  HB1 TYR A 616      57.900  35.890  56.960  1.00  0.00           H
ATOM    529  HB2 TYR A 616      56.210  35.220  56.660  1.00  0.00           H
ATOM    530  CG  TYR A 616      56.630  35.640  58.660  1.00  0.00           C
ATOM    531  CD1 TYR A 616      55.340  35.390  59.200  1.00  0.00           C
ATOM    532  HD1 TYR A 616      54.460  35.530  58.590  1.00  0.00           H
ATOM    533  CE1 TYR A 616      55.240  34.940  60.590  1.00  0.00           C
ATOM    534  HE1 TYR A 616      54.280  34.780  61.080  1.00  0.00           H
ATOM    535  CZ  TYR A 616      56.420  34.900  61.340  1.00  0.00           C
ATOM    536  OH  TYR A 616      56.400  34.500  62.670  1.00  0.00           O
ATOM    537  HH  TYR A 616      55.480  34.260  62.820  1.00  0.00           H
ATOM    538  CD2 TYR A 616      57.770  35.500  59.460  1.00  0.00           C
ATOM    539  HD2 TYR A 616      58.770  35.710  59.080  1.00  0.00           H
ATOM    540  CE2 TYR A 616      57.640  35.180  60.770  1.00  0.00           C
ATOM    541  HE2 TYR A 616      58.550  34.980  61.300  1.00  0.00           H
ATOM    542  C   TYR A 616      57.140  38.420  57.630  1.00  0.00           C
ATOM    543  O   TYR A 616      56.600  39.060  58.530  1.00  0.00           O
ATOM    544  N   CYS A 617      58.460  38.590  57.300  1.00  0.00           N
ATOM    545  HN  CYS A 617      58.890  38.020  56.620  1.00  0.00           H
ATOM    546  CA  CYS A 617      59.370  39.530  57.930  1.00  0.00           C
ATOM    547  HA  CYS A 617      59.490  39.330  59.000  1.00  0.00           H
ATOM    548  CB  CYS A 617      60.820  39.440  57.460  1.00  0.00           C
ATOM    549  HB1 CYS A 617      61.380  40.240  58.000  1.00  0.00           H
ATOM    550  HB2 CYS A 617      60.990  39.600  56.370  1.00  0.00           H
ATOM    551  SG  CYS A 617      61.540  37.800  57.900  1.00  0.00           S
ATOM    552  HG1 CYS A 617      60.480  37.310  57.270  1.00  0.00           H
ATOM    553  C   CYS A 617      58.890  41.020  57.770  1.00  0.00           C
ATOM    554  O   CYS A 617      58.860  41.720  58.750  1.00  0.00           O
ATOM    555  N   ALA A 618      58.450  41.370  56.500  1.00  0.00           N
ATOM    556  HN  ALA A 618      58.640  40.780  55.720  1.00  0.00           H
ATOM    557  CA  ALA A 618      57.960  42.660  56.150  1.00  0.00           C
ATOM    558  HA  ALA A 618      58.760  43.360  56.360  1.00  0.00           H
ATOM    559  CB  ALA A 618      57.540  42.550  54.630  1.00  0.00           C
ATOM    560  HB1 ALA A 618      57.450  43.530  54.140  1.00  0.00           H
ATOM    561  HB2 ALA A 618      56.560  42.000  54.550  1.00  0.00           H
ATOM    562  HB3 ALA A 618      58.360  41.980  54.160  1.00  0.00           H
ATOM    563  C   ALA A 618      56.780  43.050  57.000  1.00  0.00           C
ATOM    564  O   ALA A 618      56.860  44.160  57.580  1.00  0.00           O
ATOM    565  N   CYS A 619      55.670  42.210  56.920  1.00  0.00           N
ATOM    566  HN  CYS A 619      55.770  41.320  56.480  1.00  0.00           H
ATOM    567  CA  CYS A 619      54.410  42.350  57.590  1.00  0.00           C
ATOM    568  HA  CYS A 619      54.050  43.330  57.290  1.00  0.00           H
ATOM    569  CB  CYS A 619      53.320  41.150  57.340  1.00  0.00           C
ATOM    570  HB1 CYS A 619      52.410  41.260  57.980  1.00  0.00           H
ATOM    571  HB2 CYS A 619      53.860  40.250  57.700  1.00  0.00           H
ATOM    572  SG  CYS A 619      52.860  40.970  55.580  1.00  0.00           S
ATOM    573  HG1 CYS A 619      53.880  40.120  55.480  1.00  0.00           H
ATOM    574  C   CYS A 619      54.520  42.400  59.160  1.00  0.00           C
ATOM    575  O   CYS A 619      53.910  43.270  59.730  1.00  0.00           O
ATOM    576  N   MET A 620      55.330  41.440  59.820  1.00  0.00           N
ATOM    577  HN  MET A 620      55.830  40.720  59.340  1.00  0.00           H
ATOM    578  CA  MET A 620      55.450  41.310  61.250  1.00  0.00           C
ATOM    579  HA  MET A 620      54.510  40.940  61.630  1.00  0.00           H
ATOM    580  CB  MET A 620      56.510  40.270  61.590  1.00  0.00           C
ATOM    581  HB1 MET A 620      57.530  40.590  61.250  1.00  0.00           H
ATOM    582  HB2 MET A 620      56.280  39.340  61.030  1.00  0.00           H
ATOM    583  CG  MET A 620      56.490  39.820  63.090  1.00  0.00           C
ATOM    584  HG1 MET A 620      56.960  40.640  63.690  1.00  0.00           H
ATOM    585  HG2 MET A 620      57.220  39.000  63.250  1.00  0.00           H
ATOM    586  SD  MET A 620      54.850  39.230  63.740  1.00  0.00           S
ATOM    587  CE  MET A 620      54.960  37.530  63.100  1.00  0.00           C
ATOM    588  HE1 MET A 620      55.680  36.880  63.650  1.00  0.00           H
ATOM    589  HE2 MET A 620      55.450  37.660  62.110  1.00  0.00           H
ATOM    590  HE3 MET A 620      53.980  37.030  63.080  1.00  0.00           H
ATOM    591  C   MET A 620      55.880  42.650  61.890  1.00  0.00           C
ATOM    592  O   MET A 620      55.330  42.980  62.970  1.00  0.00           O
ATOM    593  N   SER A 621      56.910  43.320  61.340  1.00  0.00           N
ATOM    594  HN  SER A 621      57.250  42.830  60.530  1.00  0.00           H
ATOM    595  CA  SER A 621      57.400  44.670  61.730  1.00  0.00           C
ATOM    596  HA  SER A 621      57.910  44.480  62.660  1.00  0.00           H
ATOM    597  CB  SER A 621      58.400  45.230  60.760  1.00  0.00           C
ATOM    598  HB1 SER A 621      58.010  45.160  59.730  1.00  0.00           H
ATOM    599  HB2 SER A 621      59.290  44.560  60.850  1.00  0.00           H
ATOM    600  OG  SER A 621      58.800  46.590  61.050  1.00  0.00           O
ATOM    601  HG1 SER A 621      59.670  46.660  60.650  1.00  0.00           H
ATOM    602  C   SER A 621      56.240  45.680  61.990  1.00  0.00           C
ATOM    603  O   SER A 621      56.390  46.160  63.140  1.00  0.00           O
ATOM    604  N   PRO A 622      55.330  46.120  61.150  1.00  0.00           N
ATOM    605  CD  PRO A 622      55.530  46.150  59.700  1.00  0.00           C
ATOM    606  HD1 PRO A 622      55.680  45.150  59.240  1.00  0.00           H
ATOM    607  HD2 PRO A 622      56.450  46.760  59.530  1.00  0.00           H
ATOM    608  CA  PRO A 622      54.310  47.040  61.620  1.00  0.00           C
ATOM    609  HA  PRO A 622      54.770  47.850  62.180  1.00  0.00           H
ATOM    610  CB  PRO A 622      53.730  47.750  60.280  1.00  0.00           C
ATOM    611  HB1 PRO A 622      54.050  48.810  60.120  1.00  0.00           H
ATOM    612  HB2 PRO A 622      52.620  47.720  60.370  1.00  0.00           H
ATOM    613  CG  PRO A 622      54.260  46.800  59.170  1.00  0.00           C
ATOM    614  HG1 PRO A 622      53.510  46.010  59.010  1.00  0.00           H
ATOM    615  HG2 PRO A 622      54.500  47.210  58.160  1.00  0.00           H
ATOM    616  C   PRO A 622      53.190  46.430  62.420  1.00  0.00           C
ATOM    617  O   PRO A 622      52.570  47.080  63.170  1.00  0.00           O
ATOM    618  N   VAL A 623      52.840  45.120  62.210  1.00  0.00           N
ATOM    619  HN  VAL A 623      53.270  44.590  61.480  1.00  0.00           H
ATOM    620  CA  VAL A 623      51.740  44.370  62.920  1.00  0.00           C
ATOM    621  HA  VAL A 623      50.840  44.930  62.700  1.00  0.00           H
ATOM    622  CB  VAL A 623      51.660  43.090  62.210  1.00  0.00           C
ATOM    623  HB  VAL A 623      52.710  42.790  62.020  1.00  0.00           H
ATOM    624  CG1 VAL A 623      50.940  41.940  62.990  1.00  0.00           C
ATOM    625 HG11 VAL A 623      51.340  41.840  64.010  1.00  0.00           H
ATOM    626 HG12 VAL A 623      51.130  41.020  62.400  1.00  0.00           H
ATOM    627 HG13 VAL A 623      49.850  42.130  63.120  1.00  0.00           H
ATOM    628  CG2 VAL A 623      50.980  43.300  60.820  1.00  0.00           C
ATOM    629 HG21 VAL A 623      49.910  43.580  60.860  1.00  0.00           H
ATOM    630 HG22 VAL A 623      51.000  42.340  60.280  1.00  0.00           H
ATOM    631 HG23 VAL A 623      51.490  44.110  60.240  1.00  0.00           H
ATOM    632  C   VAL A 623      51.920  44.320  64.490  1.00  0.00           C
ATOM    633  O   VAL A 623      50.980  44.590  65.260  1.00  0.00           O
ATOM    634  N   ILE A 624      53.140  43.960  65.010  1.00  0.00           N
ATOM    635  HN  ILE A 624      53.920  43.710  64.440  1.00  0.00           H
ATOM    636  CA  ILE A 624      53.590  44.000  66.410  1.00  0.00           C
ATOM    637  HA  ILE A 624      52.840  43.510  67.010  1.00  0.00           H
ATOM    638  CB  ILE A 624      54.910  43.280  66.770  1.00  0.00           C
ATOM    639  HB  ILE A 624      55.710  43.820  66.220  1.00  0.00           H
ATOM    640  CG2 ILE A 624      55.150  43.340  68.310  1.00  0.00           C
ATOM    641 HG21 ILE A 624      55.700  42.470  68.730  1.00  0.00           H
ATOM    642 HG22 ILE A 624      54.140  43.220  68.790  1.00  0.00           H
ATOM    643 HG23 ILE A 624      55.630  44.260  68.700  1.00  0.00           H
ATOM    644  CG1 ILE A 624      54.960  41.840  66.260  1.00  0.00           C
ATOM    645 HG11 ILE A 624      55.920  41.400  66.640  1.00  0.00           H
ATOM    646 HG12 ILE A 624      54.930  41.770  65.160  1.00  0.00           H
ATOM    647  CD  ILE A 624      53.830  41.110  66.890  1.00  0.00           C
ATOM    648  HD1 ILE A 624      53.660  40.130  66.410  1.00  0.00           H
ATOM    649  HD2 ILE A 624      52.850  41.600  66.760  1.00  0.00           H
ATOM    650  HD3 ILE A 624      54.020  40.840  67.960  1.00  0.00           H
ATOM    651  C   ILE A 624      53.630  45.450  66.800  1.00  0.00           C
ATOM    652  O   ILE A 624      52.990  45.820  67.770  1.00  0.00           O
ATOM    653  N   THR A 625      54.300  46.360  65.920  1.00  0.00           N
ATOM    654  HN  THR A 625      54.660  46.020  65.050  1.00  0.00           H
ATOM    655  CA  THR A 625      54.520  47.770  66.250  1.00  0.00           C
ATOM    656  HA  THR A 625      54.910  47.690  67.250  1.00  0.00           H
ATOM    657  CB  THR A 625      55.470  48.360  65.250  1.00  0.00           C
ATOM    658  HB  THR A 625      55.120  48.280  64.190  1.00  0.00           H
ATOM    659  OG1 THR A 625      56.640  47.550  65.340  1.00  0.00           O
ATOM    660  HG1 THR A 625      56.810  47.320  64.430  1.00  0.00           H
ATOM    661  CG2 THR A 625      55.880  49.830  65.450  1.00  0.00           C
ATOM    662 HG21 THR A 625      56.420  49.850  66.420  1.00  0.00           H
ATOM    663 HG22 THR A 625      55.020  50.540  65.490  1.00  0.00           H
ATOM    664 HG23 THR A 625      56.540  50.270  64.680  1.00  0.00           H
ATOM    665  C   THR A 625      53.340  48.700  66.520  1.00  0.00           C
ATOM    666  O   THR A 625      53.230  49.440  67.470  1.00  0.00           O
ATOM    667  N   PHE A 626      52.360  48.490  65.610  1.00  0.00           N
ATOM    668  HN  PHE A 626      52.500  48.020  64.740  1.00  0.00           H
ATOM    669  CA  PHE A 626      51.110  49.160  65.650  1.00  0.00           C
ATOM    670  HA  PHE A 626      51.310  50.110  66.130  1.00  0.00           H
ATOM    671  CB  PHE A 626      50.630  49.460  64.210  1.00  0.00           C
ATOM    672  HB1 PHE A 626      49.620  49.930  64.280  1.00  0.00           H
ATOM    673  HB2 PHE A 626      50.600  48.480  63.710  1.00  0.00           H
ATOM    674  CG  PHE A 626      51.640  50.300  63.410  1.00  0.00           C
ATOM    675  CD1 PHE A 626      51.700  50.140  62.020  1.00  0.00           C
ATOM    676  HD1 PHE A 626      50.940  49.520  61.590  1.00  0.00           H
ATOM    677  CE1 PHE A 626      52.580  50.910  61.260  1.00  0.00           C
ATOM    678  HE1 PHE A 626      52.520  50.810  60.190  1.00  0.00           H
ATOM    679  CZ  PHE A 626      53.510  51.770  61.890  1.00  0.00           C
ATOM    680  HZ  PHE A 626      54.180  52.400  61.330  1.00  0.00           H
ATOM    681  CD2 PHE A 626      52.480  51.210  63.990  1.00  0.00           C
ATOM    682  HD2 PHE A 626      52.370  51.330  65.050  1.00  0.00           H
ATOM    683  CE2 PHE A 626      53.410  51.930  63.310  1.00  0.00           C
ATOM    684  HE2 PHE A 626      54.040  52.630  63.840  1.00  0.00           H
ATOM    685  C   PHE A 626      50.060  48.440  66.480  1.00  0.00           C
ATOM    686  O   PHE A 626      49.210  49.070  67.120  1.00  0.00           O
ATOM    687  N   GLY A 627      50.070  47.090  66.560  1.00  0.00           N
ATOM    688  HN  GLY A 627      50.770  46.510  66.140  1.00  0.00           H
ATOM    689  CA  GLY A 627      49.140  46.310  67.400  1.00  0.00           C
ATOM    690  HA1 GLY A 627      49.250  45.260  67.190  1.00  0.00           H
ATOM    691  HA2 GLY A 627      48.180  46.680  67.090  1.00  0.00           H
ATOM    692  C   GLY A 627      49.310  46.690  68.830  1.00  0.00           C
ATOM    693  O   GLY A 627      48.350  46.850  69.550  1.00  0.00           O
ATOM    694  N   GLY A 628      50.500  46.900  69.430  1.00  0.00           N
ATOM    695  HN  GLY A 628      51.390  46.820  69.000  1.00  0.00           H
ATOM    696  CA  GLY A 628      50.670  47.320  70.800  1.00  0.00           C
ATOM    697  HA1 GLY A 628      51.720  47.220  71.040  1.00  0.00           H
ATOM    698  HA2 GLY A 628      50.130  46.710  71.510  1.00  0.00           H
ATOM    699  C   GLY A 628      50.310  48.750  71.060  1.00  0.00           C
ATOM    700  O   GLY A 628      49.720  49.130  72.070  1.00  0.00           O
ATOM    701  N   LEU A 629      50.690  49.690  70.210  1.00  0.00           N
ATOM    702  HN  LEU A 629      51.120  49.300  69.400  1.00  0.00           H
ATOM    703  CA  LEU A 629      50.340  51.070  70.250  1.00  0.00           C
ATOM    704  HA  LEU A 629      50.840  51.460  71.120  1.00  0.00           H
ATOM    705  CB  LEU A 629      50.880  51.850  68.950  1.00  0.00           C
ATOM    706  HB1 LEU A 629      50.530  51.290  68.060  1.00  0.00           H
ATOM    707  HB2 LEU A 629      51.940  51.570  68.990  1.00  0.00           H
ATOM    708  CG  LEU A 629      50.750  53.370  68.820  1.00  0.00           C
ATOM    709  HG  LEU A 629      49.690  53.720  68.820  1.00  0.00           H
ATOM    710  CD1 LEU A 629      51.440  53.980  70.040  1.00  0.00           C
ATOM    711 HD11 LEU A 629      51.480  55.070  69.820  1.00  0.00           H
ATOM    712 HD12 LEU A 629      52.410  53.490  70.220  1.00  0.00           H
ATOM    713 HD13 LEU A 629      50.770  53.780  70.910  1.00  0.00           H
ATOM    714  CD2 LEU A 629      51.310  53.870  67.560  1.00  0.00           C
ATOM    715 HD21 LEU A 629      51.440  54.970  67.630  1.00  0.00           H
ATOM    716 HD22 LEU A 629      50.710  53.570  66.680  1.00  0.00           H
ATOM    717 HD23 LEU A 629      52.340  53.470  67.450  1.00  0.00           H
ATOM    718  C   LEU A 629      48.800  51.250  70.380  1.00  0.00           C
ATOM    719  O   LEU A 629      48.340  52.070  71.160  1.00  0.00           O
ATOM    720  N   LEU A 630      47.960  50.510  69.630  1.00  0.00           N
ATOM    721  HN  LEU A 630      48.260  49.870  68.910  1.00  0.00           H
ATOM    722  CA  LEU A 630      46.530  50.580  69.820  1.00  0.00           C
ATOM    723  HA  LEU A 630      46.260  51.610  69.960  1.00  0.00           H
ATOM    724  CB  LEU A 630      45.800  49.920  68.610  1.00  0.00           C
ATOM    725  HB1 LEU A 630      44.710  49.940  68.820  1.00  0.00           H
ATOM    726  HB2 LEU A 630      46.110  48.850  68.580  1.00  0.00           H
ATOM    727  CG  LEU A 630      45.980  50.650  67.230  1.00  0.00           C
ATOM    728  HG  LEU A 630      47.000  51.080  67.310  1.00  0.00           H
ATOM    729  CD1 LEU A 630      45.680  49.710  66.040  1.00  0.00           C
ATOM    730 HD11 LEU A 630      45.790  50.190  65.050  1.00  0.00           H
ATOM    731 HD12 LEU A 630      44.610  49.460  66.140  1.00  0.00           H
ATOM    732 HD13 LEU A 630      46.370  48.840  66.150  1.00  0.00           H
ATOM    733  CD2 LEU A 630      44.980  51.880  67.100  1.00  0.00           C
ATOM    734 HD21 LEU A 630      45.220  52.490  67.980  1.00  0.00           H
ATOM    735 HD22 LEU A 630      43.900  51.580  67.140  1.00  0.00           H
ATOM    736 HD23 LEU A 630      45.020  52.510  66.180  1.00  0.00           H
ATOM    737  C   LEU A 630      46.140  49.890  71.120  1.00  0.00           C
ATOM    738  O   LEU A 630      45.160  50.190  71.770  1.00  0.00           O
ATOM    739  N   GLY A 631      46.910  48.820  71.550  1.00  0.00           N
ATOM    740  HN  GLY A 631      47.690  48.500  71.010  1.00  0.00           H
ATOM    741  CA  GLY A 631      46.730  48.400  72.930  1.00  0.00           C
ATOM    742  HA1 GLY A 631      47.470  47.620  73.060  1.00  0.00           H
ATOM    743  HA2 GLY A 631      45.760  47.930  73.030  1.00  0.00           H
ATOM    744  C   GLY A 631      46.960  49.510  73.960  1.00  0.00           C
ATOM    745  O   GLY A 631      46.070  49.620  74.820  1.00  0.00           O
ATOM    746  N   GLU A 632      48.050  50.250  73.900  1.00  0.00           N
ATOM    747  HN  GLU A 632      48.770  50.040  73.240  1.00  0.00           H
ATOM    748  CA  GLU A 632      48.350  51.260  74.920  1.00  0.00           C
ATOM    749  HA  GLU A 632      48.200  50.780  75.880  1.00  0.00           H
ATOM    750  CB  GLU A 632      49.870  51.700  74.730  1.00  0.00           C
ATOM    751  HB1 GLU A 632      50.040  51.930  73.660  1.00  0.00           H
ATOM    752  HB2 GLU A 632      50.490  50.810  74.970  1.00  0.00           H
ATOM    753  CG  GLU A 632      50.390  52.800  75.710  1.00  0.00           C
ATOM    754  HG1 GLU A 632      50.290  52.430  76.750  1.00  0.00           H
ATOM    755  HG2 GLU A 632      49.680  53.640  75.570  1.00  0.00           H
ATOM    756  CD  GLU A 632      51.820  53.220  75.540  1.00  0.00           C
ATOM    757  OE1 GLU A 632      52.180  53.740  74.500  1.00  0.00           O
ATOM    758  OE2 GLU A 632      52.650  52.880  76.480  1.00  0.00           O
ATOM    759  C   GLU A 632      47.510  52.520  74.970  1.00  0.00           C
ATOM    760  O   GLU A 632      47.170  53.050  76.030  1.00  0.00           O
ATOM    761  N   ALA A 633      47.010  52.910  73.800  1.00  0.00           N
ATOM    762  HN  ALA A 633      47.380  52.420  73.020  1.00  0.00           H
ATOM    763  CA  ALA A 633      46.220  54.070  73.510  1.00  0.00           C
ATOM    764  HA  ALA A 633      46.550  54.870  74.160  1.00  0.00           H
ATOM    765  CB  ALA A 633      46.410  54.530  72.070  1.00  0.00           C
ATOM    766  HB1 ALA A 633      45.830  55.460  71.960  1.00  0.00           H
ATOM    767  HB2 ALA A 633      45.990  53.850  71.300  1.00  0.00           H
ATOM    768  HB3 ALA A 633      47.470  54.760  71.810  1.00  0.00           H
ATOM    769  C   ALA A 633      44.750  53.770  73.840  1.00  0.00           C
ATOM    770  O   ALA A 633      44.020  54.700  74.240  1.00  0.00           O
ATOM    771  N   THR A 634      44.280  52.510  73.740  1.00  0.00           N
ATOM    772  HN  THR A 634      44.810  51.800  73.290  1.00  0.00           H
ATOM    773  CA  THR A 634      42.890  52.180  74.240  1.00  0.00           C
ATOM    774  HA  THR A 634      42.330  53.100  74.170  1.00  0.00           H
ATOM    775  CB  THR A 634      42.200  51.060  73.530  1.00  0.00           C
ATOM    776  HB  THR A 634      42.370  50.030  73.920  1.00  0.00           H
ATOM    777  OG1 THR A 634      42.560  51.070  72.180  1.00  0.00           O
ATOM    778  HG1 THR A 634      43.470  50.790  72.190  1.00  0.00           H
ATOM    779  CG2 THR A 634      40.690  51.370  73.480  1.00  0.00           C
ATOM    780 HG21 THR A 634      40.130  50.540  72.990  1.00  0.00           H
ATOM    781 HG22 THR A 634      40.340  52.270  72.920  1.00  0.00           H
ATOM    782 HG23 THR A 634      40.280  51.460  74.510  1.00  0.00           H
ATOM    783  C   THR A 634      43.010  51.810  75.650  1.00  0.00           C
ATOM    784  O   THR A 634      41.990  51.430  76.240  1.00  0.00           O
ATOM    785  N   GLU A 635      44.210  51.810  76.280  1.00  0.00           N
ATOM    786  HN  GLU A 635      44.970  52.110  75.730  1.00  0.00           H
ATOM    787  CA  GLU A 635      44.500  51.600  77.710  1.00  0.00           C
ATOM    788  HA  GLU A 635      45.530  51.910  77.700  1.00  0.00           H
ATOM    789  CB  GLU A 635      43.620  52.500  78.630  1.00  0.00           C
ATOM    790  HB1 GLU A 635      44.010  52.530  79.670  1.00  0.00           H
ATOM    791  HB2 GLU A 635      42.570  52.170  78.480  1.00  0.00           H
ATOM    792  CG  GLU A 635      43.590  54.030  78.210  1.00  0.00           C
ATOM    793  HG1 GLU A 635      43.090  54.110  77.230  1.00  0.00           H
ATOM    794  HG2 GLU A 635      44.650  54.370  78.090  1.00  0.00           H
ATOM    795  CD  GLU A 635      42.880  54.930  79.290  1.00  0.00           C
ATOM    796  OE1 GLU A 635      43.300  54.980  80.490  1.00  0.00           O
ATOM    797  OE2 GLU A 635      42.030  55.720  78.860  1.00  0.00           O
ATOM    798  C   GLU A 635      44.550  50.130  78.090  1.00  0.00           C
ATOM    799  O   GLU A 635      43.980  49.610  79.060  1.00  0.00           O
ATOM    800  N   GLY A 636      45.300  49.270  77.370  1.00  0.00           N
ATOM    801  HN  GLY A 636      45.900  49.570  76.630  1.00  0.00           H
ATOM    802  CA  GLY A 636      45.370  47.870  77.680  1.00  0.00           C
ATOM    803  HA1 GLY A 636      45.450  47.760  78.750  1.00  0.00           H
ATOM    804  HA2 GLY A 636      46.190  47.480  77.100  1.00  0.00           H
ATOM    805  C   GLY A 636      44.140  47.010  77.370  1.00  0.00           C
ATOM    806  O   GLY A 636      43.920  45.930  77.900  1.00  0.00           O
ATOM    807  N   ARG A 637      43.380  47.550  76.430  1.00  0.00           N
ATOM    808  HN  ARG A 637      43.670  48.460  76.120  1.00  0.00           H
ATOM    809  CA  ARG A 637      42.150  46.930  75.920  1.00  0.00           C
ATOM    810  HA  ARG A 637      41.860  46.180  76.630  1.00  0.00           H
ATOM    811  CB  ARG A 637      41.030  47.960  75.900  1.00  0.00           C
ATOM    812  HB1 ARG A 637      39.990  47.580  75.760  1.00  0.00           H
ATOM    813  HB2 ARG A 637      41.210  48.760  75.160  1.00  0.00           H
ATOM    814  CG  ARG A 637      40.800  48.610  77.260  1.00  0.00           C
ATOM    815  HG1 ARG A 637      39.850  49.180  77.200  1.00  0.00           H
ATOM    816  HG2 ARG A 637      41.570  49.380  77.470  1.00  0.00           H
ATOM    817  CD  ARG A 637      40.430  47.660  78.460  1.00  0.00           C
ATOM    818  HD1 ARG A 637      41.280  47.000  78.730  1.00  0.00           H
ATOM    819  HD2 ARG A 637      39.560  46.990  78.330  1.00  0.00           H
ATOM    820  NE  ARG A 637      40.360  48.540  79.690  1.00  0.00           N
ATOM    821  HE  ARG A 637      41.160  48.810  80.230  1.00  0.00           H
ATOM    822  CZ  ARG A 637      39.210  49.110  80.070  1.00  0.00           C
ATOM    823  NH1 ARG A 637      38.110  49.040  79.330  1.00  0.00           N
ATOM    824 HH11 ARG A 637      37.300  49.560  79.610  1.00  0.00           H
ATOM    825 HH12 ARG A 637      38.090  48.690  78.390  1.00  0.00           H
ATOM    826  NH2 ARG A 637      39.210  49.810  81.210  1.00  0.00           N
ATOM    827 HH21 ARG A 637      40.110  49.850  81.640  1.00  0.00           H
ATOM    828 HH22 ARG A 637      38.330  50.040  81.630  1.00  0.00           H
ATOM    829  C   ARG A 637      42.270  46.350  74.470  1.00  0.00           C
ATOM    830  O   ARG A 637      41.290  45.840  73.930  1.00  0.00           O
ATOM    831  N   LEU A 638      43.460  46.330  73.960  1.00  0.00           N
ATOM    832  HN  LEU A 638      44.270  46.750  74.370  1.00  0.00           H
ATOM    833  CA  LEU A 638      43.840  45.550  72.790  1.00  0.00           C
ATOM    834  HA  LEU A 638      43.190  44.700  72.750  1.00  0.00           H
ATOM    835  CB  LEU A 638      43.660  46.510  71.630  1.00  0.00           C
ATOM    836  HB1 LEU A 638      44.620  47.040  71.480  1.00  0.00           H
ATOM    837  HB2 LEU A 638      42.940  47.320  71.880  1.00  0.00           H
ATOM    838  CG  LEU A 638      43.320  46.030  70.240  1.00  0.00           C
ATOM    839  HG  LEU A 638      44.120  45.300  69.980  1.00  0.00           H
ATOM    840  CD1 LEU A 638      41.900  45.340  70.250  1.00  0.00           C
ATOM    841 HD11 LEU A 638      41.790  44.650  69.380  1.00  0.00           H
ATOM    842 HD12 LEU A 638      41.080  46.080  70.280  1.00  0.00           H
ATOM    843 HD13 LEU A 638      41.860  44.660  71.140  1.00  0.00           H
ATOM    844  CD2 LEU A 638      43.320  47.110  69.140  1.00  0.00           C
ATOM    845 HD21 LEU A 638      44.240  47.720  69.170  1.00  0.00           H
ATOM    846 HD22 LEU A 638      42.360  47.670  69.060  1.00  0.00           H
ATOM    847 HD23 LEU A 638      43.540  46.620  68.160  1.00  0.00           H
ATOM    848  C   LEU A 638      45.300  45.070  72.940  1.00  0.00           C
ATOM    849  O   LEU A 638      46.030  45.500  73.810  1.00  0.00           O
ATOM    850  N   SER A 639      45.730  44.200  72.040  1.00  0.00           N
ATOM    851  HN  SER A 639      45.180  43.840  71.290  1.00  0.00           H
ATOM    852  CA  SER A 639      47.110  43.760  72.080  1.00  0.00           C
ATOM    853  HA  SER A 639      47.760  44.510  72.490  1.00  0.00           H
ATOM    854  CB  SER A 639      47.260  42.480  72.850  1.00  0.00           C
ATOM    855  HB1 SER A 639      46.890  42.740  73.870  1.00  0.00           H
ATOM    856  HB2 SER A 639      48.280  42.030  72.940  1.00  0.00           H
ATOM    857  OG  SER A 639      46.500  41.390  72.390  1.00  0.00           O
ATOM    858  HG1 SER A 639      45.600  41.460  72.700  1.00  0.00           H
ATOM    859  C   SER A 639      47.460  43.510  70.700  1.00  0.00           C
ATOM    860  O   SER A 639      46.630  43.420  69.780  1.00  0.00           O
ATOM    861  N   ALA A 640      48.770  43.300  70.500  1.00  0.00           N
ATOM    862  HN  ALA A 640      49.410  43.510  71.230  1.00  0.00           H
ATOM    863  CA  ALA A 640      49.330  42.780  69.250  1.00  0.00           C
ATOM    864  HA  ALA A 640      49.050  43.450  68.450  1.00  0.00           H
ATOM    865  CB  ALA A 640      50.880  42.710  69.330  1.00  0.00           C
ATOM    866  HB1 ALA A 640      51.330  42.020  68.600  1.00  0.00           H
ATOM    867  HB2 ALA A 640      50.950  42.210  70.320  1.00  0.00           H
ATOM    868  HB3 ALA A 640      51.320  43.720  69.440  1.00  0.00           H
ATOM    869  C   ALA A 640      48.760  41.420  68.930  1.00  0.00           C
ATOM    870  O   ALA A 640      48.590  41.020  67.800  1.00  0.00           O
ATOM    871  N   ILE A 641      48.510  40.530  69.950  1.00  0.00           N
ATOM    872  HN  ILE A 641      48.630  40.910  70.870  1.00  0.00           H
ATOM    873  CA  ILE A 641      48.130  39.150  69.770  1.00  0.00           C
ATOM    874  HA  ILE A 641      48.770  38.710  69.010  1.00  0.00           H
ATOM    875  CB  ILE A 641      48.310  38.350  70.990  1.00  0.00           C
ATOM    876  HB  ILE A 641      48.040  38.940  71.900  1.00  0.00           H
ATOM    877  CG2 ILE A 641      47.400  37.120  71.060  1.00  0.00           C
ATOM    878 HG21 ILE A 641      46.440  37.430  71.520  1.00  0.00           H
ATOM    879 HG22 ILE A 641      47.820  36.240  71.600  1.00  0.00           H
ATOM    880 HG23 ILE A 641      47.180  36.670  70.080  1.00  0.00           H
ATOM    881  CG1 ILE A 641      49.790  37.880  71.160  1.00  0.00           C
ATOM    882 HG11 ILE A 641      49.920  37.200  70.290  1.00  0.00           H
ATOM    883 HG12 ILE A 641      49.800  37.300  72.110  1.00  0.00           H
ATOM    884  CD  ILE A 641      50.920  39.020  71.320  1.00  0.00           C
ATOM    885  HD1 ILE A 641      51.240  39.470  70.350  1.00  0.00           H
ATOM    886  HD2 ILE A 641      51.840  38.520  71.690  1.00  0.00           H
ATOM    887  HD3 ILE A 641      50.640  39.870  71.980  1.00  0.00           H
ATOM    888  C   ILE A 641      46.720  38.970  69.190  1.00  0.00           C
ATOM    889  O   ILE A 641      46.420  38.190  68.340  1.00  0.00           O
ATOM    890  N   GLU A 642      45.790  39.870  69.670  1.00  0.00           N
ATOM    891  HN  GLU A 642      46.130  40.420  70.430  1.00  0.00           H
ATOM    892  CA  GLU A 642      44.470  40.090  69.200  1.00  0.00           C
ATOM    893  HA  GLU A 642      43.960  39.150  69.180  1.00  0.00           H
ATOM    894  CB  GLU A 642      43.740  41.080  70.150  1.00  0.00           C
ATOM    895  HB1 GLU A 642      42.730  41.270  69.720  1.00  0.00           H
ATOM    896  HB2 GLU A 642      44.340  42.020  70.210  1.00  0.00           H
ATOM    897  CG  GLU A 642      43.480  40.460  71.520  1.00  0.00           C
ATOM    898  HG1 GLU A 642      44.310  39.810  71.840  1.00  0.00           H
ATOM    899  HG2 GLU A 642      42.660  39.700  71.570  1.00  0.00           H
ATOM    900  CD  GLU A 642      43.160  41.530  72.550  1.00  0.00           C
ATOM    901  OE1 GLU A 642      43.980  41.700  73.440  1.00  0.00           O
ATOM    902  OE2 GLU A 642      42.080  42.160  72.500  1.00  0.00           O
ATOM    903  C   GLU A 642      44.460  40.570  67.710  1.00  0.00           C
ATOM    904  O   GLU A 642      43.620  40.190  66.890  1.00  0.00           O
ATOM    905  N   SER A 643      45.360  41.540  67.440  1.00  0.00           N
ATOM    906  HN  SER A 643      45.730  42.000  68.240  1.00  0.00           H
ATOM    907  CA  SER A 643      45.690  42.080  66.120  1.00  0.00           C
ATOM    908  HA  SER A 643      44.810  42.450  65.620  1.00  0.00           H
ATOM    909  CB  SER A 643      46.600  43.230  66.180  1.00  0.00           C
ATOM    910  HB1 SER A 643      46.660  43.680  65.160  1.00  0.00           H
ATOM    911  HB2 SER A 643      47.620  42.840  66.410  1.00  0.00           H
ATOM    912  OG  SER A 643      46.210  44.300  67.140  1.00  0.00           O
ATOM    913  HG1 SER A 643      46.350  44.040  68.050  1.00  0.00           H
ATOM    914  C   SER A 643      46.260  41.070  65.090  1.00  0.00           C
ATOM    915  O   SER A 643      45.750  41.020  63.960  1.00  0.00           O
ATOM    916  N   LEU A 644      47.240  40.200  65.510  1.00  0.00           N
ATOM    917  HN  LEU A 644      47.610  40.330  66.440  1.00  0.00           H
ATOM    918  CA  LEU A 644      47.630  38.970  64.870  1.00  0.00           C
ATOM    919  HA  LEU A 644      47.930  39.200  63.860  1.00  0.00           H
ATOM    920  CB  LEU A 644      48.680  38.050  65.560  1.00  0.00           C
ATOM    921  HB1 LEU A 644      48.690  37.020  65.140  1.00  0.00           H
ATOM    922  HB2 LEU A 644      48.300  37.920  66.580  1.00  0.00           H
ATOM    923  CG  LEU A 644      50.120  38.560  65.360  1.00  0.00           C
ATOM    924  HG  LEU A 644      50.120  39.660  65.470  1.00  0.00           H
ATOM    925  CD1 LEU A 644      51.000  38.040  66.490  1.00  0.00           C
ATOM    926 HD11 LEU A 644      52.080  38.320  66.530  1.00  0.00           H
ATOM    927 HD12 LEU A 644      50.960  36.930  66.440  1.00  0.00           H
ATOM    928 HD13 LEU A 644      50.430  38.320  67.400  1.00  0.00           H
ATOM    929  CD2 LEU A 644      50.890  38.300  64.050  1.00  0.00           C
ATOM    930 HD21 LEU A 644      50.480  38.750  63.120  1.00  0.00           H
ATOM    931 HD22 LEU A 644      50.970  37.200  63.910  1.00  0.00           H
ATOM    932 HD23 LEU A 644      51.960  38.540  64.230  1.00  0.00           H
ATOM    933  C   LEU A 644      46.440  38.070  64.510  1.00  0.00           C
ATOM    934  O   LEU A 644      46.240  37.640  63.400  1.00  0.00           O
ATOM    935  N   PHE A 645      45.610  37.630  65.470  1.00  0.00           N
ATOM    936  HN  PHE A 645      45.680  37.880  66.430  1.00  0.00           H
ATOM    937  CA  PHE A 645      44.460  36.760  65.200  1.00  0.00           C
ATOM    938  HA  PHE A 645      44.830  35.890  64.710  1.00  0.00           H
ATOM    939  CB  PHE A 645      43.900  36.330  66.550  1.00  0.00           C
ATOM    940  HB1 PHE A 645      43.610  37.230  67.140  1.00  0.00           H
ATOM    941  HB2 PHE A 645      44.650  35.710  67.100  1.00  0.00           H
ATOM    942  CG  PHE A 645      42.700  35.450  66.460  1.00  0.00           C
ATOM    943  CD1 PHE A 645      42.790  34.120  66.240  1.00  0.00           C
ATOM    944  HD1 PHE A 645      43.690  33.660  65.840  1.00  0.00           H
ATOM    945  CE1 PHE A 645      41.660  33.330  66.420  1.00  0.00           C
ATOM    946  HE1 PHE A 645      41.670  32.260  66.280  1.00  0.00           H
ATOM    947  CZ  PHE A 645      40.440  33.800  66.840  1.00  0.00           C
ATOM    948  HZ  PHE A 645      39.500  33.270  66.980  1.00  0.00           H
ATOM    949  CD2 PHE A 645      41.460  36.000  66.830  1.00  0.00           C
ATOM    950  HD2 PHE A 645      41.510  37.020  67.180  1.00  0.00           H
ATOM    951  CE2 PHE A 645      40.270  35.170  67.070  1.00  0.00           C
ATOM    952  HE2 PHE A 645      39.330  35.630  67.350  1.00  0.00           H
ATOM    953  C   PHE A 645      43.380  37.400  64.250  1.00  0.00           C
ATOM    954  O   PHE A 645      42.850  36.740  63.420  1.00  0.00           O
ATOM    955  N   GLY A 646      43.040  38.690  64.420  1.00  0.00           N
ATOM    956  HN  GLY A 646      43.320  39.200  65.230  1.00  0.00           H
ATOM    957  CA  GLY A 646      42.170  39.440  63.530  1.00  0.00           C
ATOM    958  HA1 GLY A 646      42.040  40.430  63.980  1.00  0.00           H
ATOM    959  HA2 GLY A 646      41.260  38.860  63.520  1.00  0.00           H
ATOM    960  C   GLY A 646      42.630  39.480  62.120  1.00  0.00           C
ATOM    961  O   GLY A 646      41.910  39.150  61.200  1.00  0.00           O
ATOM    962  N   ALA A 647      43.930  39.930  61.820  1.00  0.00           N
ATOM    963  HN  ALA A 647      44.520  40.350  62.510  1.00  0.00           H
ATOM    964  CA  ALA A 647      44.530  39.960  60.510  1.00  0.00           C
ATOM    965  HA  ALA A 647      43.960  40.570  59.820  1.00  0.00           H
ATOM    966  CB  ALA A 647      45.950  40.590  60.590  1.00  0.00           C
ATOM    967  HB1 ALA A 647      45.940  41.630  60.980  1.00  0.00           H
ATOM    968  HB2 ALA A 647      46.300  40.780  59.550  1.00  0.00           H
ATOM    969  HB3 ALA A 647      46.740  39.940  61.010  1.00  0.00           H
ATOM    970  C   ALA A 647      44.590  38.610  59.830  1.00  0.00           C
ATOM    971  O   ALA A 647      44.390  38.430  58.630  1.00  0.00           O
ATOM    972  N   SER A 648      44.790  37.570  60.650  1.00  0.00           N
ATOM    973  HN  SER A 648      44.870  37.780  61.630  1.00  0.00           H
ATOM    974  CA  SER A 648      44.780  36.160  60.330  1.00  0.00           C
ATOM    975  HA  SER A 648      45.370  35.980  59.450  1.00  0.00           H
ATOM    976  CB  SER A 648      45.180  35.160  61.510  1.00  0.00           C
ATOM    977  HB1 SER A 648      44.400  35.160  62.300  1.00  0.00           H
ATOM    978  HB2 SER A 648      46.110  35.620  61.930  1.00  0.00           H
ATOM    979  OG  SER A 648      45.510  33.880  60.980  1.00  0.00           O
ATOM    980  HG1 SER A 648      46.170  34.070  60.310  1.00  0.00           H
ATOM    981  C   SER A 648      43.370  35.720  59.870  1.00  0.00           C
ATOM    982  O   SER A 648      43.180  35.150  58.800  1.00  0.00           O
ATOM    983  N   LEU A 649      42.300  36.020  60.680  1.00  0.00           N
ATOM    984  HN  LEU A 649      42.350  36.400  61.610  1.00  0.00           H
ATOM    985  CA  LEU A 649      40.930  35.680  60.250  1.00  0.00           C
ATOM    986  HA  LEU A 649      41.030  34.620  60.060  1.00  0.00           H
ATOM    987  CB  LEU A 649      39.960  35.830  61.420  1.00  0.00           C
ATOM    988  HB1 LEU A 649      40.060  36.850  61.830  1.00  0.00           H
ATOM    989  HB2 LEU A 649      40.230  35.120  62.230  1.00  0.00           H
ATOM    990  CG  LEU A 649      38.410  35.600  61.170  1.00  0.00           C
ATOM    991  HG  LEU A 649      37.980  36.360  60.480  1.00  0.00           H
ATOM    992  CD1 LEU A 649      38.090  34.230  60.520  1.00  0.00           C
ATOM    993 HD11 LEU A 649      38.570  33.430  61.100  1.00  0.00           H
ATOM    994 HD12 LEU A 649      38.390  34.170  59.450  1.00  0.00           H
ATOM    995 HD13 LEU A 649      36.990  34.090  60.450  1.00  0.00           H
ATOM    996  CD2 LEU A 649      37.610  35.650  62.500  1.00  0.00           C
ATOM    997 HD21 LEU A 649      36.540  35.380  62.390  1.00  0.00           H
ATOM    998 HD22 LEU A 649      37.750  36.710  62.810  1.00  0.00           H
ATOM    999 HD23 LEU A 649      38.030  34.930  63.230  1.00  0.00           H
ATOM   1000  C   LEU A 649      40.440  36.320  58.950  1.00  0.00           C
ATOM   1001  O   LEU A 649      39.780  35.730  58.080  1.00  0.00           O
ATOM   1002  N   THR A 650      40.730  37.620  58.930  1.00  0.00           N
ATOM   1003  HN  THR A 650      41.170  37.980  59.750  1.00  0.00           H
ATOM   1004  CA  THR A 650      40.510  38.510  57.870  1.00  0.00           C
ATOM   1005  HA  THR A 650      39.430  38.490  57.840  1.00  0.00           H
ATOM   1006  CB  THR A 650      40.970  39.890  58.220  1.00  0.00           C
ATOM   1007  HB  THR A 650      42.040  39.790  58.510  1.00  0.00           H
ATOM   1008  OG1 THR A 650      40.220  40.400  59.360  1.00  0.00           O
ATOM   1009  HG1 THR A 650      40.830  40.370  60.110  1.00  0.00           H
ATOM   1010  CG2 THR A 650      40.800  40.800  57.070  1.00  0.00           C
ATOM   1011 HG21 THR A 650      41.720  40.860  56.440  1.00  0.00           H
ATOM   1012 HG22 THR A 650      40.650  41.850  57.410  1.00  0.00           H
ATOM   1013 HG23 THR A 650      39.990  40.560  56.360  1.00  0.00           H
ATOM   1014  C   THR A 650      41.120  38.010  56.540  1.00  0.00           C
ATOM   1015  O   THR A 650      40.520  37.900  55.480  1.00  0.00           O
ATOM   1016  N   GLY A 651      42.430  37.700  56.710  1.00  0.00           N
ATOM   1017  HN  GLY A 651      42.810  37.650  57.630  1.00  0.00           H
ATOM   1018  CA  GLY A 651      43.290  37.330  55.580  1.00  0.00           C
ATOM   1019  HA1 GLY A 651      44.330  37.340  55.890  1.00  0.00           H
ATOM   1020  HA2 GLY A 651      43.130  38.020  54.750  1.00  0.00           H
ATOM   1021  C   GLY A 651      43.080  35.940  55.040  1.00  0.00           C
ATOM   1022  O   GLY A 651      42.980  35.800  53.840  1.00  0.00           O
ATOM   1023  N   ILE A 652      42.800  34.870  55.930  1.00  0.00           N
ATOM   1024  HN  ILE A 652      42.710  35.040  56.910  1.00  0.00           H
ATOM   1025  CA  ILE A 652      42.420  33.590  55.490  1.00  0.00           C
ATOM   1026  HA  ILE A 652      43.200  33.280  54.810  1.00  0.00           H
ATOM   1027  CB  ILE A 652      42.220  32.550  56.610  1.00  0.00           C
ATOM   1028  HB  ILE A 652      41.560  32.920  57.430  1.00  0.00           H
ATOM   1029  CG2 ILE A 652      41.660  31.250  55.920  1.00  0.00           C
ATOM   1030 HG21 ILE A 652      41.730  30.400  56.630  1.00  0.00           H
ATOM   1031 HG22 ILE A 652      42.220  31.120  54.970  1.00  0.00           H
ATOM   1032 HG23 ILE A 652      40.610  31.330  55.560  1.00  0.00           H
ATOM   1033  CG1 ILE A 652      43.680  32.250  57.180  1.00  0.00           C
ATOM   1034 HG11 ILE A 652      44.170  33.200  57.460  1.00  0.00           H
ATOM   1035 HG12 ILE A 652      44.320  31.680  56.480  1.00  0.00           H
ATOM   1036  CD  ILE A 652      43.580  31.450  58.510  1.00  0.00           C
ATOM   1037  HD1 ILE A 652      43.030  30.500  58.340  1.00  0.00           H
ATOM   1038  HD2 ILE A 652      42.900  31.990  59.210  1.00  0.00           H
ATOM   1039  HD3 ILE A 652      44.540  31.300  59.050  1.00  0.00           H
ATOM   1040  C   ILE A 652      41.200  33.690  54.670  1.00  0.00           C
ATOM   1041  O   ILE A 652      41.230  33.190  53.570  1.00  0.00           O
ATOM   1042  N   ALA A 653      40.200  34.440  55.080  1.00  0.00           N
ATOM   1043  HN  ALA A 653      40.340  34.900  55.950  1.00  0.00           H
ATOM   1044  CA  ALA A 653      38.960  34.760  54.320  1.00  0.00           C
ATOM   1045  HA  ALA A 653      38.460  33.830  54.080  1.00  0.00           H
ATOM   1046  CB  ALA A 653      38.000  35.430  55.360  1.00  0.00           C
ATOM   1047  HB1 ALA A 653      37.810  34.690  56.160  1.00  0.00           H
ATOM   1048  HB2 ALA A 653      37.080  35.640  54.770  1.00  0.00           H
ATOM   1049  HB3 ALA A 653      38.190  36.440  55.780  1.00  0.00           H
ATOM   1050  C   ALA A 653      39.020  35.610  53.100  1.00  0.00           C
ATOM   1051  O   ALA A 653      38.360  35.340  52.060  1.00  0.00           O
ATOM   1052  N   TYR A 654      39.810  36.740  53.010  1.00  0.00           N
ATOM   1053  HN  TYR A 654      40.300  36.920  53.860  1.00  0.00           H
ATOM   1054  CA  TYR A 654      40.200  37.580  51.860  1.00  0.00           C
ATOM   1055  HA  TYR A 654      39.260  37.740  51.370  1.00  0.00           H
ATOM   1056  CB  TYR A 654      40.840  38.870  52.340  1.00  0.00           C
ATOM   1057  HB1 TYR A 654      41.780  38.620  52.870  1.00  0.00           H
ATOM   1058  HB2 TYR A 654      40.210  39.530  52.970  1.00  0.00           H
ATOM   1059  CG  TYR A 654      41.220  39.840  51.230  1.00  0.00           C
ATOM   1060  CD1 TYR A 654      42.490  40.250  50.880  1.00  0.00           C
ATOM   1061  HD1 TYR A 654      43.290  39.870  51.490  1.00  0.00           H
ATOM   1062  CE1 TYR A 654      42.760  41.210  49.890  1.00  0.00           C
ATOM   1063  HE1 TYR A 654      43.810  41.440  49.790  1.00  0.00           H
ATOM   1064  CZ  TYR A 654      41.720  41.870  49.310  1.00  0.00           C
ATOM   1065  OH  TYR A 654      41.870  43.090  48.610  1.00  0.00           O
ATOM   1066  HH  TYR A 654      42.780  43.180  48.340  1.00  0.00           H
ATOM   1067  CD2 TYR A 654      40.200  40.480  50.560  1.00  0.00           C
ATOM   1068  HD2 TYR A 654      39.160  40.350  50.840  1.00  0.00           H
ATOM   1069  CE2 TYR A 654      40.430  41.570  49.640  1.00  0.00           C
ATOM   1070  HE2 TYR A 654      39.520  42.020  49.270  1.00  0.00           H
ATOM   1071  C   TYR A 654      41.010  36.860  50.800  1.00  0.00           C
ATOM   1072  O   TYR A 654      40.650  36.870  49.640  1.00  0.00           O
ATOM   1073  N   SER A 655      42.020  35.980  51.180  1.00  0.00           N
ATOM   1074  HN  SER A 655      42.270  35.890  52.140  1.00  0.00           H
ATOM   1075  CA  SER A 655      42.950  35.220  50.330  1.00  0.00           C
ATOM   1076  HA  SER A 655      43.560  35.890  49.740  1.00  0.00           H
ATOM   1077  CB  SER A 655      43.980  34.440  51.190  1.00  0.00           C
ATOM   1078  HB1 SER A 655      44.640  33.860  50.510  1.00  0.00           H
ATOM   1079  HB2 SER A 655      43.450  33.730  51.850  1.00  0.00           H
ATOM   1080  OG  SER A 655      44.860  35.270  51.920  1.00  0.00           O
ATOM   1081  HG1 SER A 655      44.210  35.500  52.590  1.00  0.00           H
ATOM   1082  C   SER A 655      42.220  34.200  49.450  1.00  0.00           C
ATOM   1083  O   SER A 655      42.420  34.100  48.250  1.00  0.00           O
ATOM   1084  N   LEU A 656      41.180  33.460  49.910  1.00  0.00           N
ATOM   1085  HN  LEU A 656      40.850  33.570  50.840  1.00  0.00           H
ATOM   1086  CA  LEU A 656      40.430  32.530  49.080  1.00  0.00           C
ATOM   1087  HA  LEU A 656      41.140  32.100  48.380  1.00  0.00           H
ATOM   1088  CB  LEU A 656      39.860  31.400  49.920  1.00  0.00           C
ATOM   1089  HB1 LEU A 656      39.120  30.790  49.350  1.00  0.00           H
ATOM   1090  HB2 LEU A 656      39.340  31.960  50.710  1.00  0.00           H
ATOM   1091  CG  LEU A 656      40.760  30.450  50.660  1.00  0.00           C
ATOM   1092  HG  LEU A 656      41.390  31.160  51.240  1.00  0.00           H
ATOM   1093  CD1 LEU A 656      40.040  29.620  51.800  1.00  0.00           C
ATOM   1094 HD11 LEU A 656      40.810  29.160  52.470  1.00  0.00           H
ATOM   1095 HD12 LEU A 656      39.430  28.810  51.350  1.00  0.00           H
ATOM   1096 HD13 LEU A 656      39.410  30.220  52.480  1.00  0.00           H
ATOM   1097  CD2 LEU A 656      41.720  29.720  49.750  1.00  0.00           C
ATOM   1098 HD21 LEU A 656      42.460  30.430  49.300  1.00  0.00           H
ATOM   1099 HD22 LEU A 656      41.210  29.180  48.920  1.00  0.00           H
ATOM   1100 HD23 LEU A 656      42.330  29.060  50.400  1.00  0.00           H
ATOM   1101  C   LEU A 656      39.260  33.240  48.290  1.00  0.00           C
ATOM   1102  O   LEU A 656      38.890  32.840  47.220  1.00  0.00           O
ATOM   1103  N   PHE A 657      38.740  34.400  48.710  1.00  0.00           N
ATOM   1104  HN  PHE A 657      39.160  34.930  49.430  1.00  0.00           H
ATOM   1105  CA  PHE A 657      37.540  34.910  48.050  1.00  0.00           C
ATOM   1106  HA  PHE A 657      37.190  34.290  47.240  1.00  0.00           H
ATOM   1107  CB  PHE A 657      36.390  35.100  49.100  1.00  0.00           C
ATOM   1108  HB1 PHE A 657      35.500  35.600  48.660  1.00  0.00           H
ATOM   1109  HB2 PHE A 657      36.760  35.700  49.960  1.00  0.00           H
ATOM   1110  CG  PHE A 657      35.920  33.770  49.590  1.00  0.00           C
ATOM   1111  CD1 PHE A 657      36.100  33.340  50.890  1.00  0.00           C
ATOM   1112  HD1 PHE A 657      36.460  33.940  51.710  1.00  0.00           H
ATOM   1113  CE1 PHE A 657      35.610  32.010  51.330  1.00  0.00           C
ATOM   1114  HE1 PHE A 657      35.680  31.660  52.350  1.00  0.00           H
ATOM   1115  CZ  PHE A 657      35.140  31.150  50.350  1.00  0.00           C
ATOM   1116  HZ  PHE A 657      34.800  30.160  50.660  1.00  0.00           H
ATOM   1117  CD2 PHE A 657      35.320  32.900  48.670  1.00  0.00           C
ATOM   1118  HD2 PHE A 657      35.280  33.170  47.620  1.00  0.00           H
ATOM   1119  CE2 PHE A 657      35.020  31.570  49.000  1.00  0.00           C
ATOM   1120  HE2 PHE A 657      34.610  30.890  48.270  1.00  0.00           H
ATOM   1121  C   PHE A 657      37.660  36.170  47.300  1.00  0.00           C
ATOM   1122  O   PHE A 657      36.880  36.460  46.400  1.00  0.00           O
ATOM   1123  N   ALA A 658      38.750  36.960  47.520  1.00  0.00           N
ATOM   1124  HN  ALA A 658      39.450  36.850  48.210  1.00  0.00           H
ATOM   1125  CA  ALA A 658      38.900  38.220  46.800  1.00  0.00           C
ATOM   1126  HA  ALA A 658      37.860  38.530  46.700  1.00  0.00           H
ATOM   1127  CB  ALA A 658      39.780  39.170  47.640  1.00  0.00           C
ATOM   1128  HB1 ALA A 658      40.860  38.980  47.490  1.00  0.00           H
ATOM   1129  HB2 ALA A 658      39.580  38.860  48.690  1.00  0.00           H
ATOM   1130  HB3 ALA A 658      39.550  40.250  47.520  1.00  0.00           H
ATOM   1131  C   ALA A 658      39.490  38.030  45.470  1.00  0.00           C
ATOM   1132  O   ALA A 658      40.150  37.060  45.160  1.00  0.00           O
ATOM   1133  N   GLY A 659      39.150  39.010  44.650  1.00  0.00           N
ATOM   1134  HN  GLY A 659      38.830  39.820  45.130  1.00  0.00           H
ATOM   1135  CA  GLY A 659      39.470  39.070  43.190  1.00  0.00           C
ATOM   1136  HA1 GLY A 659      39.050  40.010  42.850  1.00  0.00           H
ATOM   1137  HA2 GLY A 659      38.900  38.360  42.620  1.00  0.00           H
ATOM   1138  C   GLY A 659      40.900  39.260  42.810  1.00  0.00           C
ATOM   1139  O   GLY A 659      41.390  38.530  41.910  1.00  0.00           O
ATOM   1140  N   GLN A 660      41.730  40.040  43.570  1.00  0.00           N
ATOM   1141  HN  GLN A 660      41.440  40.690  44.250  1.00  0.00           H
ATOM   1142  CA  GLN A 660      43.170  40.170  43.400  1.00  0.00           C
ATOM   1143  HA  GLN A 660      43.660  39.390  42.850  1.00  0.00           H
ATOM   1144  CB  GLN A 660      43.480  41.470  42.640  1.00  0.00           C
ATOM   1145  HB1 GLN A 660      42.960  42.210  43.280  1.00  0.00           H
ATOM   1146  HB2 GLN A 660      42.990  41.330  41.650  1.00  0.00           H
ATOM   1147  CG  GLN A 660      45.020  41.730  42.480  1.00  0.00           C
ATOM   1148  HG1 GLN A 660      45.530  40.860  42.000  1.00  0.00           H
ATOM   1149  HG2 GLN A 660      45.540  41.830  43.460  1.00  0.00           H
ATOM   1150  CD  GLN A 660      45.230  43.000  41.710  1.00  0.00           C
ATOM   1151  OE1 GLN A 660      45.040  43.980  42.460  1.00  0.00           O
ATOM   1152  NE2 GLN A 660      45.670  43.040  40.410  1.00  0.00           N
ATOM   1153 HE21 GLN A 660      45.690  43.960  40.020  1.00  0.00           H
ATOM   1154 HE22 GLN A 660      45.790  42.210  39.870  1.00  0.00           H
ATOM   1155  C   GLN A 660      43.740  40.160  44.850  1.00  0.00           C
ATOM   1156  O   GLN A 660      43.370  41.010  45.670  1.00  0.00           O
ATOM   1157  N   PRO A 661      44.570  39.230  45.210  1.00  0.00           N
ATOM   1158  CD  PRO A 661      44.960  38.090  44.420  1.00  0.00           C
ATOM   1159  HD1 PRO A 661      45.730  38.420  43.690  1.00  0.00           H
ATOM   1160  HD2 PRO A 661      44.120  37.630  43.860  1.00  0.00           H
ATOM   1161  CA  PRO A 661      45.110  39.090  46.580  1.00  0.00           C
ATOM   1162  HA  PRO A 661      44.470  39.660  47.250  1.00  0.00           H
ATOM   1163  CB  PRO A 661      45.060  37.560  46.730  1.00  0.00           C
ATOM   1164  HB1 PRO A 661      43.980  37.320  46.850  1.00  0.00           H
ATOM   1165  HB2 PRO A 661      45.700  37.210  47.570  1.00  0.00           H
ATOM   1166  CG  PRO A 661      45.520  37.000  45.350  1.00  0.00           C
ATOM   1167  HG1 PRO A 661      46.630  36.910  45.300  1.00  0.00           H
ATOM   1168  HG2 PRO A 661      45.070  35.980  45.300  1.00  0.00           H
ATOM   1169  C   PRO A 661      46.480  39.610  46.730  1.00  0.00           C
ATOM   1170  O   PRO A 661      47.180  39.330  47.700  1.00  0.00           O
ATOM   1171  N   LEU A 662      46.860  40.560  45.810  1.00  0.00           N
ATOM   1172  HN  LEU A 662      46.380  40.640  44.930  1.00  0.00           H
ATOM   1173  CA  LEU A 662      48.110  41.340  45.870  1.00  0.00           C
ATOM   1174  HA  LEU A 662      48.940  40.690  46.110  1.00  0.00           H
ATOM   1175  CB  LEU A 662      48.370  42.000  44.470  1.00  0.00           C
ATOM   1176  HB1 LEU A 662      49.210  42.720  44.560  1.00  0.00           H
ATOM   1177  HB2 LEU A 662      47.470  42.620  44.230  1.00  0.00           H
ATOM   1178  CG  LEU A 662      48.620  40.920  43.320  1.00  0.00           C
ATOM   1179  HG  LEU A 662      47.750  40.230  43.330  1.00  0.00           H
ATOM   1180  CD1 LEU A 662      48.660  41.670  41.970  1.00  0.00           C
ATOM   1181 HD11 LEU A 662      47.660  41.980  41.610  1.00  0.00           H
ATOM   1182 HD12 LEU A 662      48.750  40.870  41.190  1.00  0.00           H
ATOM   1183 HD13 LEU A 662      49.410  42.480  41.910  1.00  0.00           H
ATOM   1184  CD2 LEU A 662      49.860  40.010  43.610  1.00  0.00           C
ATOM   1185 HD21 LEU A 662      50.830  40.530  43.440  1.00  0.00           H
ATOM   1186 HD22 LEU A 662      49.890  39.040  43.080  1.00  0.00           H
ATOM   1187 HD23 LEU A 662      49.900  39.690  44.670  1.00  0.00           H
ATOM   1188  C   LEU A 662      48.090  42.310  46.930  1.00  0.00           C
ATOM   1189  O   LEU A 662      49.090  42.640  47.600  1.00  0.00           O
ATOM   1190  N   THR A 663      46.930  42.860  47.310  1.00  0.00           N
ATOM   1191  HN  THR A 663      46.030  42.680  46.930  1.00  0.00           H
ATOM   1192  CA  THR A 663      46.770  43.790  48.420  1.00  0.00           C
ATOM   1193  HA  THR A 663      47.620  44.460  48.390  1.00  0.00           H
ATOM   1194  CB  THR A 663      45.550  44.670  48.300  1.00  0.00           C
ATOM   1195  HB  THR A 663      45.290  45.280  49.190  1.00  0.00           H
ATOM   1196  OG1 THR A 663      44.390  43.960  47.820  1.00  0.00           O
ATOM   1197  HG1 THR A 663      44.430  44.090  46.870  1.00  0.00           H
ATOM   1198  CG2 THR A 663      45.800  45.750  47.270  1.00  0.00           C
ATOM   1199 HG21 THR A 663      46.310  45.270  46.410  1.00  0.00           H
ATOM   1200 HG22 THR A 663      46.610  46.420  47.650  1.00  0.00           H
ATOM   1201 HG23 THR A 663      44.890  46.250  46.880  1.00  0.00           H
ATOM   1202  C   THR A 663      46.860  43.120  49.780  1.00  0.00           C
ATOM   1203  O   THR A 663      46.300  42.070  50.070  1.00  0.00           O
ATOM   1204  N   ILE A 664      47.480  43.850  50.770  1.00  0.00           N
ATOM   1205  HN  ILE A 664      47.920  44.730  50.630  1.00  0.00           H
ATOM   1206  CA  ILE A 664      47.520  43.310  52.160  1.00  0.00           C
ATOM   1207  HA  ILE A 664      46.970  42.390  52.190  1.00  0.00           H
ATOM   1208  CB  ILE A 664      48.970  43.170  52.700  1.00  0.00           C
ATOM   1209  HB  ILE A 664      49.460  44.160  52.530  1.00  0.00           H
ATOM   1210  CG2 ILE A 664      48.940  42.860  54.220  1.00  0.00           C
ATOM   1211 HG21 ILE A 664      50.000  43.030  54.520  1.00  0.00           H
ATOM   1212 HG22 ILE A 664      48.460  41.880  54.440  1.00  0.00           H
ATOM   1213 HG23 ILE A 664      48.310  43.550  54.830  1.00  0.00           H
ATOM   1214  CG1 ILE A 664      49.910  42.200  51.920  1.00  0.00           C
ATOM   1215 HG11 ILE A 664      50.920  42.230  52.380  1.00  0.00           H
ATOM   1216 HG12 ILE A 664      50.140  42.620  50.910  1.00  0.00           H
ATOM   1217  CD  ILE A 664      49.310  40.850  51.690  1.00  0.00           C
ATOM   1218  HD1 ILE A 664      50.140  40.310  51.190  1.00  0.00           H
ATOM   1219  HD2 ILE A 664      48.430  40.900  51.020  1.00  0.00           H
ATOM   1220  HD3 ILE A 664      49.050  40.380  52.670  1.00  0.00           H
ATOM   1221  C   ILE A 664      46.630  44.280  52.940  1.00  0.00           C
ATOM   1222  O   ILE A 664      46.730  45.520  52.780  1.00  0.00           O
ATOM   1223  N   LEU A 665      45.800  43.790  53.860  1.00  0.00           N
ATOM   1224  HN  LEU A 665      45.810  42.840  54.160  1.00  0.00           H
ATOM   1225  CA  LEU A 665      44.790  44.530  54.670  1.00  0.00           C
ATOM   1226  HA  LEU A 665      44.690  45.500  54.210  1.00  0.00           H
ATOM   1227  CB  LEU A 665      43.450  43.770  54.660  1.00  0.00           C
ATOM   1228  HB1 LEU A 665      42.590  44.460  54.830  1.00  0.00           H
ATOM   1229  HB2 LEU A 665      43.300  42.970  55.400  1.00  0.00           H
ATOM   1230  CG  LEU A 665      43.000  43.190  53.240  1.00  0.00           C
ATOM   1231  HG  LEU A 665      43.630  42.300  52.970  1.00  0.00           H
ATOM   1232  CD1 LEU A 665      41.610  42.680  53.380  1.00  0.00           C
ATOM   1233 HD11 LEU A 665      41.670  41.730  53.950  1.00  0.00           H
ATOM   1234 HD12 LEU A 665      41.090  42.360  52.450  1.00  0.00           H
ATOM   1235 HD13 LEU A 665      40.970  43.420  53.910  1.00  0.00           H
ATOM   1236  CD2 LEU A 665      43.000  44.240  52.110  1.00  0.00           C
ATOM   1237 HD21 LEU A 665      42.550  43.650  51.260  1.00  0.00           H
ATOM   1238 HD22 LEU A 665      44.060  44.530  51.980  1.00  0.00           H
ATOM   1239 HD23 LEU A 665      42.430  45.120  52.450  1.00  0.00           H
ATOM   1240  C   LEU A 665      45.390  44.620  56.020  1.00  0.00           C
ATOM   1241  O   LEU A 665      45.840  43.580  56.610  1.00  0.00           O
ATOM   1242  N   GLY A 666      45.500  45.890  56.630  1.00  0.00           N
ATOM   1243  HN  GLY A 666      45.220  46.710  56.120  1.00  0.00           H
ATOM   1244  CA  GLY A 666      46.280  46.120  57.830  1.00  0.00           C
ATOM   1245  HA1 GLY A 666      47.330  46.170  57.590  1.00  0.00           H
ATOM   1246  HA2 GLY A 666      45.980  45.370  58.550  1.00  0.00           H
ATOM   1247  C   GLY A 666      45.860  47.470  58.420  1.00  0.00           C
ATOM   1248  O   GLY A 666      45.040  48.260  57.950  1.00  0.00           O
ATOM   1249  N   SER A 667      46.460  47.830  59.570  1.00  0.00           N
ATOM   1250  HN  SER A 667      47.060  47.170  60.020  1.00  0.00           H
ATOM   1251  CA  SER A 667      46.410  49.130  60.270  1.00  0.00           C
ATOM   1252  HA  SER A 667      45.410  49.500  60.370  1.00  0.00           H
ATOM   1253  CB  SER A 667      47.020  49.010  61.660  1.00  0.00           C
ATOM   1254  HB1 SER A 667      46.890  50.040  62.060  1.00  0.00           H
ATOM   1255  HB2 SER A 667      48.070  48.700  61.540  1.00  0.00           H
ATOM   1256  OG  SER A 667      46.450  47.930  62.340  1.00  0.00           O
ATOM   1257  HG1 SER A 667      45.520  48.170  62.440  1.00  0.00           H
ATOM   1258  C   SER A 667      47.100  50.150  59.470  1.00  0.00           C
ATOM   1259  O   SER A 667      48.310  50.380  59.660  1.00  0.00           O
ATOM   1260  N   THR A 668      46.470  50.870  58.530  1.00  0.00           N
ATOM   1261  HN  THR A 668      45.520  50.680  58.310  1.00  0.00           H
ATOM   1262  CA  THR A 668      47.060  52.060  57.920  1.00  0.00           C
ATOM   1263  HA  THR A 668      48.100  51.890  57.710  1.00  0.00           H
ATOM   1264  CB  THR A 668      46.310  52.440  56.690  1.00  0.00           C
ATOM   1265  HB  THR A 668      46.890  53.230  56.170  1.00  0.00           H
ATOM   1266  OG1 THR A 668      44.960  52.830  56.890  1.00  0.00           O
ATOM   1267  HG1 THR A 668      44.690  53.120  56.010  1.00  0.00           H
ATOM   1268  CG2 THR A 668      46.380  51.220  55.740  1.00  0.00           C
ATOM   1269 HG21 THR A 668      47.430  50.880  55.610  1.00  0.00           H
ATOM   1270 HG22 THR A 668      45.910  51.470  54.760  1.00  0.00           H
ATOM   1271 HG23 THR A 668      45.720  50.380  56.080  1.00  0.00           H
ATOM   1272  C   THR A 668      47.120  53.290  58.910  1.00  0.00           C
ATOM   1273  O   THR A 668      46.490  53.400  59.970  1.00  0.00           O
ATOM   1274  N   GLY A 669      47.990  54.270  58.540  1.00  0.00           N
ATOM   1275  HN  GLY A 669      48.430  54.150  57.660  1.00  0.00           H
ATOM   1276  CA  GLY A 669      48.330  55.520  59.300  1.00  0.00           C
ATOM   1277  HA1 GLY A 669      49.010  56.150  58.760  1.00  0.00           H
ATOM   1278  HA2 GLY A 669      48.850  55.200  60.190  1.00  0.00           H
ATOM   1279  C   GLY A 669      47.080  56.330  59.680  1.00  0.00           C
ATOM   1280  O   GLY A 669      46.830  56.750  60.840  1.00  0.00           O
ATOM   1281  N   PRO A 670      46.180  56.530  58.710  1.00  0.00           N
ATOM   1282  CD  PRO A 670      46.470  56.780  57.270  1.00  0.00           C
ATOM   1283  HD1 PRO A 670      47.220  56.080  56.870  1.00  0.00           H
ATOM   1284  HD2 PRO A 670      46.820  57.830  57.250  1.00  0.00           H
ATOM   1285  CA  PRO A 670      44.830  57.050  58.950  1.00  0.00           C
ATOM   1286  HA  PRO A 670      44.870  58.000  59.480  1.00  0.00           H
ATOM   1287  CB  PRO A 670      44.230  57.290  57.540  1.00  0.00           C
ATOM   1288  HB1 PRO A 670      44.280  58.390  57.340  1.00  0.00           H
ATOM   1289  HB2 PRO A 670      43.210  56.870  57.410  1.00  0.00           H
ATOM   1290  CG  PRO A 670      45.160  56.580  56.530  1.00  0.00           C
ATOM   1291  HG1 PRO A 670      44.830  55.510  56.520  1.00  0.00           H
ATOM   1292  HG2 PRO A 670      45.060  57.120  55.550  1.00  0.00           H
ATOM   1293  C   PRO A 670      43.850  56.220  59.730  1.00  0.00           C
ATOM   1294  O   PRO A 670      43.190  56.730  60.620  1.00  0.00           O
ATOM   1295  N   VAL A 671      43.640  54.840  59.460  1.00  0.00           N
ATOM   1296  HN  VAL A 671      44.220  54.410  58.770  1.00  0.00           H
ATOM   1297  CA  VAL A 671      42.710  54.040  60.220  1.00  0.00           C
ATOM   1298  HA  VAL A 671      41.800  54.610  60.120  1.00  0.00           H
ATOM   1299  CB  VAL A 671      42.630  52.710  59.520  1.00  0.00           C
ATOM   1300  HB  VAL A 671      43.650  52.350  59.270  1.00  0.00           H
ATOM   1301  CG1 VAL A 671      41.790  51.620  60.260  1.00  0.00           C
ATOM   1302 HG11 VAL A 671      40.750  51.980  60.400  1.00  0.00           H
ATOM   1303 HG12 VAL A 671      42.250  51.350  61.250  1.00  0.00           H
ATOM   1304 HG13 VAL A 671      41.760  50.670  59.710  1.00  0.00           H
ATOM   1305  CG2 VAL A 671      41.900  52.800  58.190  1.00  0.00           C
ATOM   1306 HG21 VAL A 671      42.450  53.550  57.590  1.00  0.00           H
ATOM   1307 HG22 VAL A 671      40.900  53.230  58.440  1.00  0.00           H
ATOM   1308 HG23 VAL A 671      41.660  51.850  57.670  1.00  0.00           H
ATOM   1309  C   VAL A 671      43.060  54.060  61.650  1.00  0.00           C
ATOM   1310  O   VAL A 671      42.220  54.080  62.550  1.00  0.00           O
ATOM   1311  N   LEU A 672      44.390  53.970  61.950  1.00  0.00           N
ATOM   1312  HN  LEU A 672      44.990  53.850  61.160  1.00  0.00           H
ATOM   1313  CA  LEU A 672      44.970  53.950  63.330  1.00  0.00           C
ATOM   1314  HA  LEU A 672      44.560  53.080  63.810  1.00  0.00           H
ATOM   1315  CB  LEU A 672      46.490  53.780  63.180  1.00  0.00           C
ATOM   1316  HB1 LEU A 672      46.870  54.520  62.460  1.00  0.00           H
ATOM   1317  HB2 LEU A 672      46.790  52.810  62.760  1.00  0.00           H
ATOM   1318  CG  LEU A 672      47.370  53.930  64.460  1.00  0.00           C
ATOM   1319  HG  LEU A 672      46.830  54.400  65.300  1.00  0.00           H
ATOM   1320  CD1 LEU A 672      47.970  52.640  64.960  1.00  0.00           C
ATOM   1321 HD11 LEU A 672      47.140  51.950  65.270  1.00  0.00           H
ATOM   1322 HD12 LEU A 672      48.490  52.940  65.900  1.00  0.00           H
ATOM   1323 HD13 LEU A 672      48.720  52.290  64.220  1.00  0.00           H
ATOM   1324  CD2 LEU A 672      48.550  54.930  64.190  1.00  0.00           C
ATOM   1325 HD21 LEU A 672      48.970  55.130  65.200  1.00  0.00           H
ATOM   1326 HD22 LEU A 672      48.200  55.880  63.740  1.00  0.00           H
ATOM   1327 HD23 LEU A 672      49.290  54.390  63.560  1.00  0.00           H
ATOM   1328  C   LEU A 672      44.750  55.260  64.100  1.00  0.00           C
ATOM   1329  O   LEU A 672      44.340  55.310  65.300  1.00  0.00           O
ATOM   1330  N   VAL A 673      44.930  56.400  63.460  1.00  0.00           N
ATOM   1331  HN  VAL A 673      45.400  56.520  62.580  1.00  0.00           H
ATOM   1332  CA  VAL A 673      44.470  57.610  64.120  1.00  0.00           C
ATOM   1333  HA  VAL A 673      44.810  57.580  65.140  1.00  0.00           H
ATOM   1334  CB  VAL A 673      45.180  58.730  63.350  1.00  0.00           C
ATOM   1335  HB  VAL A 673      45.160  58.470  62.270  1.00  0.00           H
ATOM   1336  CG1 VAL A 673      44.650  60.160  63.660  1.00  0.00           C
ATOM   1337 HG11 VAL A 673      45.430  60.870  63.320  1.00  0.00           H
ATOM   1338 HG12 VAL A 673      44.690  60.420  64.740  1.00  0.00           H
ATOM   1339 HG13 VAL A 673      43.660  60.320  63.180  1.00  0.00           H
ATOM   1340  CG2 VAL A 673      46.640  58.580  63.750  1.00  0.00           C
ATOM   1341 HG21 VAL A 673      47.140  57.680  63.360  1.00  0.00           H
ATOM   1342 HG22 VAL A 673      46.660  58.630  64.860  1.00  0.00           H
ATOM   1343 HG23 VAL A 673      47.230  59.480  63.430  1.00  0.00           H
ATOM   1344  C   VAL A 673      42.940  57.780  64.220  1.00  0.00           C
ATOM   1345  O   VAL A 673      42.540  58.370  65.240  1.00  0.00           O
ATOM   1346  N   PHE A 674      42.110  57.280  63.290  1.00  0.00           N
ATOM   1347  HN  PHE A 674      42.470  56.870  62.460  1.00  0.00           H
ATOM   1348  CA  PHE A 674      40.640  57.250  63.450  1.00  0.00           C
ATOM   1349  HA  PHE A 674      40.200  58.170  63.790  1.00  0.00           H
ATOM   1350  CB  PHE A 674      40.000  56.730  62.150  1.00  0.00           C
ATOM   1351  HB1 PHE A 674      40.260  55.670  61.960  1.00  0.00           H
ATOM   1352  HB2 PHE A 674      40.370  57.450  61.390  1.00  0.00           H
ATOM   1353  CG  PHE A 674      38.510  56.900  62.100  1.00  0.00           C
ATOM   1354  CD1 PHE A 674      37.970  57.990  61.480  1.00  0.00           C
ATOM   1355  HD1 PHE A 674      38.640  58.790  61.190  1.00  0.00           H
ATOM   1356  CE1 PHE A 674      36.590  58.120  61.300  1.00  0.00           C
ATOM   1357  HE1 PHE A 674      36.200  58.990  60.790  1.00  0.00           H
ATOM   1358  CZ  PHE A 674      35.680  57.220  61.880  1.00  0.00           C
ATOM   1359  HZ  PHE A 674      34.600  57.300  61.790  1.00  0.00           H
ATOM   1360  CD2 PHE A 674      37.610  55.910  62.550  1.00  0.00           C
ATOM   1361  HD2 PHE A 674      38.070  55.070  63.050  1.00  0.00           H
ATOM   1362  CE2 PHE A 674      36.230  56.000  62.490  1.00  0.00           C
ATOM   1363  HE2 PHE A 674      35.530  55.350  62.990  1.00  0.00           H
ATOM   1364  C   PHE A 674      40.190  56.430  64.630  1.00  0.00           C
ATOM   1365  O   PHE A 674      39.340  56.860  65.410  1.00  0.00           O
ATOM   1366  N   GLU A 675      40.690  55.230  64.860  1.00  0.00           N
ATOM   1367  HN  GLU A 675      41.250  54.900  64.120  1.00  0.00           H
ATOM   1368  CA  GLU A 675      40.290  54.490  66.090  1.00  0.00           C
ATOM   1369  HA  GLU A 675      39.210  54.560  66.190  1.00  0.00           H
ATOM   1370  CB  GLU A 675      40.840  53.030  65.970  1.00  0.00           C
ATOM   1371  HB1 GLU A 675      41.030  52.660  67.000  1.00  0.00           H
ATOM   1372  HB2 GLU A 675      41.810  53.190  65.470  1.00  0.00           H
ATOM   1373  CG  GLU A 675      39.840  52.210  65.070  1.00  0.00           C
ATOM   1374  HG1 GLU A 675      40.070  52.560  64.050  1.00  0.00           H
ATOM   1375  HG2 GLU A 675      38.780  52.490  65.290  1.00  0.00           H
ATOM   1376  CD  GLU A 675      39.920  50.810  65.290  1.00  0.00           C
ATOM   1377  OE1 GLU A 675      39.440  50.380  66.400  1.00  0.00           O
ATOM   1378  OE2 GLU A 675      40.440  50.010  64.460  1.00  0.00           O
ATOM   1379  C   GLU A 675      40.930  55.120  67.380  1.00  0.00           C
ATOM   1380  O   GLU A 675      40.410  54.960  68.500  1.00  0.00           O
ATOM   1381  N   LYS A 676      42.030  55.870  67.260  1.00  0.00           N
ATOM   1382  HN  LYS A 676      42.510  55.890  66.390  1.00  0.00           H
ATOM   1383  CA  LYS A 676      42.520  56.640  68.420  1.00  0.00           C
ATOM   1384  HA  LYS A 676      42.400  55.970  69.270  1.00  0.00           H
ATOM   1385  CB  LYS A 676      44.080  56.890  68.420  1.00  0.00           C
ATOM   1386  HB1 LYS A 676      44.360  57.600  69.220  1.00  0.00           H
ATOM   1387  HB2 LYS A 676      44.310  57.440  67.480  1.00  0.00           H
ATOM   1388  CG  LYS A 676      44.940  55.630  68.630  1.00  0.00           C
ATOM   1389  HG1 LYS A 676      44.660  54.850  67.880  1.00  0.00           H
ATOM   1390  HG2 LYS A 676      44.520  55.130  69.530  1.00  0.00           H
ATOM   1391  CD  LYS A 676      46.490  55.650  68.490  1.00  0.00           C
ATOM   1392  HD1 LYS A 676      46.740  54.600  68.210  1.00  0.00           H
ATOM   1393  HD2 LYS A 676      46.940  55.850  69.480  1.00  0.00           H
ATOM   1394  CE  LYS A 676      47.010  56.600  67.410  1.00  0.00           C
ATOM   1395  HE1 LYS A 676      46.240  56.780  66.630  1.00  0.00           H
ATOM   1396  HE2 LYS A 676      47.870  56.190  66.840  1.00  0.00           H
ATOM   1397  NZ  LYS A 676      47.460  57.930  68.000  1.00  0.00           N
ATOM   1398  HZ1 LYS A 676      48.170  57.780  68.740  1.00  0.00           H
ATOM   1399  HZ2 LYS A 676      46.650  58.460  68.380  1.00  0.00           H
ATOM   1400  HZ3 LYS A 676      47.880  58.580  67.300  1.00  0.00           H
ATOM   1401  C   LYS A 676      41.760  57.900  68.820  1.00  0.00           C
ATOM   1402  O   LYS A 676      41.280  58.070  69.910  1.00  0.00           O
ATOM   1403  N   ILE A 677      41.470  58.770  67.850  1.00  0.00           N
ATOM   1404  HN  ILE A 677      41.900  58.410  67.020  1.00  0.00           H
ATOM   1405  CA  ILE A 677      40.480  59.870  67.850  1.00  0.00           C
ATOM   1406  HA  ILE A 677      40.910  60.350  68.720  1.00  0.00           H
ATOM   1407  CB  ILE A 677      40.520  60.650  66.530  1.00  0.00           C
ATOM   1408  HB  ILE A 677      40.470  59.960  65.670  1.00  0.00           H
ATOM   1409  CG2 ILE A 677      39.270  61.490  66.430  1.00  0.00           C
ATOM   1410 HG21 ILE A 677      39.280  62.180  65.540  1.00  0.00           H
ATOM   1411 HG22 ILE A 677      39.180  62.120  67.330  1.00  0.00           H
ATOM   1412 HG23 ILE A 677      38.330  60.920  66.300  1.00  0.00           H
ATOM   1413  CG1 ILE A 677      41.860  61.480  66.670  1.00  0.00           C
ATOM   1414 HG11 ILE A 677      42.640  60.710  66.550  1.00  0.00           H
ATOM   1415 HG12 ILE A 677      41.850  62.160  67.550  1.00  0.00           H
ATOM   1416  CD  ILE A 677      42.060  62.470  65.490  1.00  0.00           C
ATOM   1417  HD1 ILE A 677      41.260  63.230  65.380  1.00  0.00           H
ATOM   1418  HD2 ILE A 677      42.130  61.780  64.620  1.00  0.00           H
ATOM   1419  HD3 ILE A 677      42.990  63.090  65.530  1.00  0.00           H
ATOM   1420  C   ILE A 677      39.080  59.490  68.280  1.00  0.00           C
ATOM   1421  O   ILE A 677      38.480  60.230  69.090  1.00  0.00           O
ATOM   1422  N   LEU A 678      38.620  58.330  67.850  1.00  0.00           N
ATOM   1423  HN  LEU A 678      39.120  57.820  67.150  1.00  0.00           H
ATOM   1424  CA  LEU A 678      37.350  57.690  68.360  1.00  0.00           C
ATOM   1425  HA  LEU A 678      36.620  58.460  68.150  1.00  0.00           H
ATOM   1426  CB  LEU A 678      37.060  56.420  67.510  1.00  0.00           C
ATOM   1427  HB1 LEU A 678      37.820  55.620  67.610  1.00  0.00           H
ATOM   1428  HB2 LEU A 678      37.180  56.760  66.460  1.00  0.00           H
ATOM   1429  CG  LEU A 678      35.650  55.820  67.690  1.00  0.00           C
ATOM   1430  HG  LEU A 678      35.370  55.390  68.670  1.00  0.00           H
ATOM   1431  CD1 LEU A 678      34.580  56.890  67.540  1.00  0.00           C
ATOM   1432 HD11 LEU A 678      33.610  56.370  67.600  1.00  0.00           H
ATOM   1433 HD12 LEU A 678      34.720  57.260  66.500  1.00  0.00           H
ATOM   1434 HD13 LEU A 678      34.680  57.720  68.280  1.00  0.00           H
ATOM   1435  CD2 LEU A 678      35.440  54.800  66.510  1.00  0.00           C
ATOM   1436 HD21 LEU A 678      34.490  54.220  66.580  1.00  0.00           H
ATOM   1437 HD22 LEU A 678      36.310  54.100  66.520  1.00  0.00           H
ATOM   1438 HD23 LEU A 678      35.310  55.340  65.560  1.00  0.00           H
ATOM   1439  C   LEU A 678      37.310  57.360  69.880  1.00  0.00           C
ATOM   1440  O   LEU A 678      36.370  57.730  70.580  1.00  0.00           O
ATOM   1441  N   TYR A 679      38.340  56.710  70.450  1.00  0.00           N
ATOM   1442  HN  TYR A 679      39.170  56.420  69.980  1.00  0.00           H
ATOM   1443  CA  TYR A 679      38.450  56.490  71.840  1.00  0.00           C
ATOM   1444  HA  TYR A 679      37.570  55.980  72.220  1.00  0.00           H
ATOM   1445  CB  TYR A 679      39.710  55.630  72.100  1.00  0.00           C
ATOM   1446  HB1 TYR A 679      40.580  56.180  71.680  1.00  0.00           H
ATOM   1447  HB2 TYR A 679      39.600  54.700  71.500  1.00  0.00           H
ATOM   1448  CG  TYR A 679      39.870  55.180  73.530  1.00  0.00           C
ATOM   1449  CD1 TYR A 679      40.940  55.770  74.240  1.00  0.00           C
ATOM   1450  HD1 TYR A 679      41.650  56.410  73.750  1.00  0.00           H
ATOM   1451  CE1 TYR A 679      41.150  55.350  75.550  1.00  0.00           C
ATOM   1452  HE1 TYR A 679      42.020  55.800  76.020  1.00  0.00           H
ATOM   1453  CZ  TYR A 679      40.290  54.420  76.180  1.00  0.00           C
ATOM   1454  OH  TYR A 679      40.340  54.210  77.520  1.00  0.00           O
ATOM   1455  HH  TYR A 679      41.170  54.600  77.790  1.00  0.00           H
ATOM   1456  CD2 TYR A 679      38.940  54.270  74.080  1.00  0.00           C
ATOM   1457  HD2 TYR A 679      38.070  53.970  73.530  1.00  0.00           H
ATOM   1458  CE2 TYR A 679      39.210  53.920  75.450  1.00  0.00           C
ATOM   1459  HE2 TYR A 679      38.650  53.180  75.990  1.00  0.00           H
ATOM   1460  C   TYR A 679      38.560  57.770  72.600  1.00  0.00           C
ATOM   1461  O   TYR A 679      38.110  57.880  73.710  1.00  0.00           O
ATOM   1462  N   LYS A 680      39.220  58.800  72.070  1.00  0.00           N
ATOM   1463  HN  LYS A 680      39.620  58.730  71.160  1.00  0.00           H
ATOM   1464  CA  LYS A 680      39.280  60.030  72.850  1.00  0.00           C
ATOM   1465  HA  LYS A 680      39.630  59.670  73.810  1.00  0.00           H
ATOM   1466  CB  LYS A 680      40.210  60.970  72.100  1.00  0.00           C
ATOM   1467  HB1 LYS A 680      39.950  61.310  71.070  1.00  0.00           H
ATOM   1468  HB2 LYS A 680      41.140  60.400  71.870  1.00  0.00           H
ATOM   1469  CG  LYS A 680      40.600  62.270  72.780  1.00  0.00           C
ATOM   1470  HG1 LYS A 680      39.710  62.950  72.810  1.00  0.00           H
ATOM   1471  HG2 LYS A 680      41.340  62.800  72.140  1.00  0.00           H
ATOM   1472  CD  LYS A 680      41.230  61.980  74.200  1.00  0.00           C
ATOM   1473  HD1 LYS A 680      42.250  61.580  74.030  1.00  0.00           H
ATOM   1474  HD2 LYS A 680      40.620  61.380  74.920  1.00  0.00           H
ATOM   1475  CE  LYS A 680      41.610  63.200  75.120  1.00  0.00           C
ATOM   1476  HE1 LYS A 680      42.650  63.540  74.900  1.00  0.00           H
ATOM   1477  HE2 LYS A 680      41.540  62.900  76.180  1.00  0.00           H
ATOM   1478  NZ  LYS A 680      40.790  64.430  74.950  1.00  0.00           N
ATOM   1479  HZ1 LYS A 680      39.770  64.200  75.020  1.00  0.00           H
ATOM   1480  HZ2 LYS A 680      40.910  64.650  73.940  1.00  0.00           H
ATOM   1481  HZ3 LYS A 680      41.040  65.280  75.500  1.00  0.00           H
ATOM   1482  C   LYS A 680      37.980  60.690  73.120  1.00  0.00           C
ATOM   1483  O   LYS A 680      37.620  61.030  74.230  1.00  0.00           O
ATOM   1484  N   PHE A 681      37.120  60.700  72.060  1.00  0.00           N
ATOM   1485  HN  PHE A 681      37.440  60.570  71.130  1.00  0.00           H
ATOM   1486  CA  PHE A 681      35.730  61.110  72.130  1.00  0.00           C
ATOM   1487  HA  PHE A 681      35.690  62.110  72.530  1.00  0.00           H
ATOM   1488  CB  PHE A 681      35.110  61.040  70.700  1.00  0.00           C
ATOM   1489  HB1 PHE A 681      35.130  59.980  70.390  1.00  0.00           H
ATOM   1490  HB2 PHE A 681      35.670  61.700  70.000  1.00  0.00           H
ATOM   1491  CG  PHE A 681      33.660  61.530  70.620  1.00  0.00           C
ATOM   1492  CD1 PHE A 681      32.580  60.800  70.080  1.00  0.00           C
ATOM   1493  HD1 PHE A 681      32.730  59.870  69.560  1.00  0.00           H
ATOM   1494  CE1 PHE A 681      31.290  61.340  70.220  1.00  0.00           C
ATOM   1495  HE1 PHE A 681      30.410  60.850  69.830  1.00  0.00           H
ATOM   1496  CZ  PHE A 681      31.060  62.640  70.730  1.00  0.00           C
ATOM   1497  HZ  PHE A 681      30.090  63.100  70.620  1.00  0.00           H
ATOM   1498  CD2 PHE A 681      33.420  62.870  71.140  1.00  0.00           C
ATOM   1499  HD2 PHE A 681      34.310  63.350  71.520  1.00  0.00           H
ATOM   1500  CE2 PHE A 681      32.130  63.350  71.210  1.00  0.00           C
ATOM   1501  HE2 PHE A 681      32.090  64.340  71.640  1.00  0.00           H
ATOM   1502  C   PHE A 681      34.980  60.340  73.130  1.00  0.00           C
ATOM   1503  O   PHE A 681      34.250  60.920  73.930  1.00  0.00           O
ATOM   1504  N   CYS A 682      35.130  59.060  73.120  1.00  0.00           N
ATOM   1505  HN  CYS A 682      35.580  58.560  72.390  1.00  0.00           H
ATOM   1506  CA  CYS A 682      34.530  58.140  74.050  1.00  0.00           C
ATOM   1507  HA  CYS A 682      33.460  58.300  73.950  1.00  0.00           H
ATOM   1508  CB  CYS A 682      34.740  56.690  73.740  1.00  0.00           C
ATOM   1509  HB1 CYS A 682      34.200  56.040  74.460  1.00  0.00           H
ATOM   1510  HB2 CYS A 682      35.840  56.480  73.780  1.00  0.00           H
ATOM   1511  SG  CYS A 682      34.050  56.260  72.150  1.00  0.00           S
ATOM   1512  HG1 CYS A 682      34.770  57.190  71.530  1.00  0.00           H
ATOM   1513  C   CYS A 682      34.810  58.430  75.500  1.00  0.00           C
ATOM   1514  O   CYS A 682      33.900  58.540  76.300  1.00  0.00           O
ATOM   1515  N   ARG A 683      36.090  58.630  75.920  1.00  0.00           N
ATOM   1516  HN  ARG A 683      36.800  58.590  75.210  1.00  0.00           H
ATOM   1517  CA  ARG A 683      36.500  58.810  77.270  1.00  0.00           C
ATOM   1518  HA  ARG A 683      35.820  58.270  77.900  1.00  0.00           H
ATOM   1519  CB  ARG A 683      37.980  58.400  77.500  1.00  0.00           C
ATOM   1520  HB1 ARG A 683      38.280  58.700  78.530  1.00  0.00           H
ATOM   1521  HB2 ARG A 683      38.700  58.920  76.840  1.00  0.00           H
ATOM   1522  CG  ARG A 683      38.250  56.890  77.230  1.00  0.00           C
ATOM   1523  HG1 ARG A 683      39.290  56.660  77.590  1.00  0.00           H
ATOM   1524  HG2 ARG A 683      38.220  56.800  76.120  1.00  0.00           H
ATOM   1525  CD  ARG A 683      37.270  55.930  77.920  1.00  0.00           C
ATOM   1526  HD1 ARG A 683      37.470  54.870  77.630  1.00  0.00           H
ATOM   1527  HD2 ARG A 683      36.230  55.950  77.550  1.00  0.00           H
ATOM   1528  NE  ARG A 683      37.510  56.050  79.450  1.00  0.00           N
ATOM   1529  HE  ARG A 683      38.430  56.290  79.770  1.00  0.00           H
ATOM   1530  CZ  ARG A 683      36.560  55.970  80.330  1.00  0.00           C
ATOM   1531  NH1 ARG A 683      35.330  55.700  79.990  1.00  0.00           N
ATOM   1532 HH11 ARG A 683      35.150  55.560  79.020  1.00  0.00           H
ATOM   1533 HH12 ARG A 683      34.890  55.400  80.840  1.00  0.00           H
ATOM   1534  NH2 ARG A 683      36.890  56.070  81.600  1.00  0.00           N
ATOM   1535 HH21 ARG A 683      37.860  56.170  81.820  1.00  0.00           H
ATOM   1536 HH22 ARG A 683      36.250  55.930  82.360  1.00  0.00           H
ATOM   1537  C   ARG A 683      36.290  60.230  77.710  1.00  0.00           C
ATOM   1538  O   ARG A 683      36.090  60.520  78.890  1.00  0.00           O
ATOM   1539  N   ASP A 684      36.360  61.250  76.870  1.00  0.00           N
ATOM   1540  HN  ASP A 684      36.670  61.200  75.920  1.00  0.00           H
ATOM   1541  CA  ASP A 684      35.960  62.680  77.070  1.00  0.00           C
ATOM   1542  HA  ASP A 684      36.510  63.030  77.930  1.00  0.00           H
ATOM   1543  CB  ASP A 684      36.350  63.610  75.860  1.00  0.00           C
ATOM   1544  HB1 ASP A 684      35.800  64.560  76.040  1.00  0.00           H
ATOM   1545  HB2 ASP A 684      36.000  63.130  74.920  1.00  0.00           H
ATOM   1546  CG  ASP A 684      37.860  63.850  75.690  1.00  0.00           C
ATOM   1547  OD1 ASP A 684      38.190  64.480  74.630  1.00  0.00           O
ATOM   1548  OD2 ASP A 684      38.670  63.480  76.570  1.00  0.00           O
ATOM   1549  C   ASP A 684      34.520  62.810  77.400  1.00  0.00           C
ATOM   1550  O   ASP A 684      34.190  63.520  78.320  1.00  0.00           O
ATOM   1551  N   TYR A 685      33.580  62.110  76.680  1.00  0.00           N
ATOM   1552  HN  TYR A 685      33.930  61.470  76.000  1.00  0.00           H
ATOM   1553  CA  TYR A 685      32.210  62.390  76.900  1.00  0.00           C
ATOM   1554  HA  TYR A 685      31.940  63.230  77.530  1.00  0.00           H
ATOM   1555  CB  TYR A 685      31.680  62.810  75.510  1.00  0.00           C
ATOM   1556  HB1 TYR A 685      30.570  62.880  75.500  1.00  0.00           H
ATOM   1557  HB2 TYR A 685      31.930  61.990  74.780  1.00  0.00           H
ATOM   1558  CG  TYR A 685      32.150  64.130  75.060  1.00  0.00           C
ATOM   1559  CD1 TYR A 685      31.560  65.370  75.360  1.00  0.00           C
ATOM   1560  HD1 TYR A 685      30.660  65.430  75.940  1.00  0.00           H
ATOM   1561  CE1 TYR A 685      32.080  66.600  74.830  1.00  0.00           C
ATOM   1562  HE1 TYR A 685      31.660  67.580  75.050  1.00  0.00           H
ATOM   1563  CZ  TYR A 685      33.260  66.620  73.990  1.00  0.00           C
ATOM   1564  OH  TYR A 685      33.920  67.790  73.620  1.00  0.00           O
ATOM   1565  HH  TYR A 685      34.730  67.530  73.170  1.00  0.00           H
ATOM   1566  CD2 TYR A 685      33.340  64.180  74.300  1.00  0.00           C
ATOM   1567  HD2 TYR A 685      33.870  63.280  74.030  1.00  0.00           H
ATOM   1568  CE2 TYR A 685      33.890  65.350  73.800  1.00  0.00           C
ATOM   1569  HE2 TYR A 685      34.750  65.240  73.160  1.00  0.00           H
ATOM   1570  C   TYR A 685      31.480  61.180  77.510  1.00  0.00           C
ATOM   1571  O   TYR A 685      30.260  61.310  77.680  1.00  0.00           O
ATOM   1572  N   GLN A 686      32.130  60.040  77.840  1.00  0.00           N
ATOM   1573  HN  GLN A 686      33.070  59.910  77.530  1.00  0.00           H
ATOM   1574  CA  GLN A 686      31.410  59.010  78.650  1.00  0.00           C
ATOM   1575  HA  GLN A 686      32.240  58.400  78.940  1.00  0.00           H
ATOM   1576  CB  GLN A 686      30.890  59.510  80.030  1.00  0.00           C
ATOM   1577  HB1 GLN A 686      30.020  58.910  80.370  1.00  0.00           H
ATOM   1578  HB2 GLN A 686      30.450  60.530  79.850  1.00  0.00           H
ATOM   1579  CG  GLN A 686      31.980  59.750  81.080  1.00  0.00           C
ATOM   1580  HG1 GLN A 686      31.590  60.300  81.970  1.00  0.00           H
ATOM   1581  HG2 GLN A 686      32.840  60.360  80.730  1.00  0.00           H
ATOM   1582  CD  GLN A 686      32.260  58.370  81.640  1.00  0.00           C
ATOM   1583  OE1 GLN A 686      31.580  57.930  82.560  1.00  0.00           O
ATOM   1584  NE2 GLN A 686      33.210  57.600  81.080  1.00  0.00           N
ATOM   1585 HE21 GLN A 686      33.420  56.720  81.510  1.00  0.00           H
ATOM   1586 HE22 GLN A 686      33.940  57.950  80.500  1.00  0.00           H
ATOM   1587  C   GLN A 686      30.540  58.060  77.880  1.00  0.00           C
ATOM   1588  O   GLN A 686      29.710  57.290  78.410  1.00  0.00           O
ATOM   1589  N   LEU A 687      30.830  57.900  76.520  1.00  0.00           N
ATOM   1590  HN  LEU A 687      31.590  58.390  76.100  1.00  0.00           H
ATOM   1591  CA  LEU A 687      30.170  56.950  75.580  1.00  0.00           C
ATOM   1592  HA  LEU A 687      29.170  56.730  75.930  1.00  0.00           H
ATOM   1593  CB  LEU A 687      30.260  57.600  74.130  1.00  0.00           C
ATOM   1594  HB1 LEU A 687      29.980  56.830  73.380  1.00  0.00           H
ATOM   1595  HB2 LEU A 687      31.350  57.760  74.060  1.00  0.00           H
ATOM   1596  CG  LEU A 687      29.520  58.940  73.940  1.00  0.00           C
ATOM   1597  HG  LEU A 687      29.420  59.460  74.920  1.00  0.00           H
ATOM   1598  CD1 LEU A 687      30.390  59.910  73.000  1.00  0.00           C
ATOM   1599 HD11 LEU A 687      29.910  60.860  72.720  1.00  0.00           H
ATOM   1600 HD12 LEU A 687      30.600  59.270  72.110  1.00  0.00           H
ATOM   1601 HD13 LEU A 687      31.330  60.120  73.550  1.00  0.00           H
ATOM   1602  CD2 LEU A 687      28.150  58.720  73.350  1.00  0.00           C
ATOM   1603 HD21 LEU A 687      27.770  59.680  72.970  1.00  0.00           H
ATOM   1604 HD22 LEU A 687      27.480  58.360  74.170  1.00  0.00           H
ATOM   1605 HD23 LEU A 687      28.170  57.990  72.520  1.00  0.00           H
ATOM   1606  C   LEU A 687      30.940  55.580  75.590  1.00  0.00           C
ATOM   1607  O   LEU A 687      32.120  55.540  75.550  1.00  0.00           O
ATOM   1608  N   SER A 688      30.200  54.450  75.700  1.00  0.00           N
ATOM   1609  HN  SER A 688      29.200  54.470  75.750  1.00  0.00           H
ATOM   1610  CA  SER A 688      30.820  53.130  75.530  1.00  0.00           C
ATOM   1611  HA  SER A 688      31.650  53.050  76.220  1.00  0.00           H
ATOM   1612  CB  SER A 688      29.820  52.020  75.840  1.00  0.00           C
ATOM   1613  HB1 SER A 688      28.910  52.200  75.220  1.00  0.00           H
ATOM   1614  HB2 SER A 688      29.290  52.020  76.830  1.00  0.00           H
ATOM   1615  OG  SER A 688      30.310  50.750  75.730  1.00  0.00           O
ATOM   1616  HG1 SER A 688      29.700  50.180  76.210  1.00  0.00           H
ATOM   1617  C   SER A 688      31.410  53.040  74.100  1.00  0.00           C
ATOM   1618  O   SER A 688      30.740  53.190  73.080  1.00  0.00           O
ATOM   1619  N   TYR A 689      32.750  52.810  74.060  1.00  0.00           N
ATOM   1620  HN  TYR A 689      33.180  52.670  74.950  1.00  0.00           H
ATOM   1621  CA  TYR A 689      33.600  52.740  72.870  1.00  0.00           C
ATOM   1622  HA  TYR A 689      33.520  53.710  72.390  1.00  0.00           H
ATOM   1623  CB  TYR A 689      35.050  52.580  73.330  1.00  0.00           C
ATOM   1624  HB1 TYR A 689      34.880  51.700  73.980  1.00  0.00           H
ATOM   1625  HB2 TYR A 689      35.400  53.390  74.010  1.00  0.00           H
ATOM   1626  CG  TYR A 689      36.090  52.370  72.200  1.00  0.00           C
ATOM   1627  CD1 TYR A 689      36.180  53.280  71.110  1.00  0.00           C
ATOM   1628  HD1 TYR A 689      35.460  54.090  71.140  1.00  0.00           H
ATOM   1629  CE1 TYR A 689      37.080  53.070  70.050  1.00  0.00           C
ATOM   1630  HE1 TYR A 689      37.000  53.680  69.150  1.00  0.00           H
ATOM   1631  CZ  TYR A 689      37.970  52.070  70.200  1.00  0.00           C
ATOM   1632  OH  TYR A 689      38.850  51.900  69.120  1.00  0.00           O
ATOM   1633  HH  TYR A 689      39.130  50.980  69.160  1.00  0.00           H
ATOM   1634  CD2 TYR A 689      36.870  51.200  72.190  1.00  0.00           C
ATOM   1635  HD2 TYR A 689      36.740  50.460  72.980  1.00  0.00           H
ATOM   1636  CE2 TYR A 689      37.880  51.080  71.240  1.00  0.00           C
ATOM   1637  HE2 TYR A 689      38.470  50.190  71.230  1.00  0.00           H
ATOM   1638  C   TYR A 689      33.250  51.630  71.880  1.00  0.00           C
ATOM   1639  O   TYR A 689      33.140  51.860  70.710  1.00  0.00           O
ATOM   1640  N   LEU A 690      33.030  50.360  72.340  1.00  0.00           N
ATOM   1641  HN  LEU A 690      33.220  50.160  73.300  1.00  0.00           H
ATOM   1642  CA  LEU A 690      32.610  49.170  71.600  1.00  0.00           C
ATOM   1643  HA  LEU A 690      33.230  49.160  70.710  1.00  0.00           H
ATOM   1644  CB  LEU A 690      32.970  47.970  72.470  1.00  0.00           C
ATOM   1645  HB1 LEU A 690      32.480  47.100  72.000  1.00  0.00           H
ATOM   1646  HB2 LEU A 690      32.490  48.120  73.470  1.00  0.00           H
ATOM   1647  CG  LEU A 690      34.500  47.860  72.600  1.00  0.00           C
ATOM   1648  HG  LEU A 690      34.940  48.830  72.920  1.00  0.00           H
ATOM   1649  CD1 LEU A 690      34.890  46.710  73.610  1.00  0.00           C
ATOM   1650 HD11 LEU A 690      34.610  47.040  74.630  1.00  0.00           H
ATOM   1651 HD12 LEU A 690      35.980  46.580  73.460  1.00  0.00           H
ATOM   1652 HD13 LEU A 690      34.360  45.800  73.270  1.00  0.00           H
ATOM   1653  CD2 LEU A 690      35.090  47.390  71.240  1.00  0.00           C
ATOM   1654 HD21 LEU A 690      35.060  48.210  70.490  1.00  0.00           H
ATOM   1655 HD22 LEU A 690      34.650  46.410  70.950  1.00  0.00           H
ATOM   1656 HD23 LEU A 690      36.170  47.200  71.410  1.00  0.00           H
ATOM   1657  C   LEU A 690      31.240  49.190  71.050  1.00  0.00           C
ATOM   1658  O   LEU A 690      30.970  48.870  69.870  1.00  0.00           O
ATOM   1659  N   SER A 691      30.270  49.820  71.840  1.00  0.00           N
ATOM   1660  HN  SER A 691      30.450  49.810  72.820  1.00  0.00           H
ATOM   1661  CA  SER A 691      28.900  50.110  71.490  1.00  0.00           C
ATOM   1662  HA  SER A 691      28.450  49.200  71.120  1.00  0.00           H
ATOM   1663  CB  SER A 691      27.970  50.550  72.690  1.00  0.00           C
ATOM   1664  HB1 SER A 691      28.580  51.150  73.390  1.00  0.00           H
ATOM   1665  HB2 SER A 691      27.850  49.640  73.300  1.00  0.00           H
ATOM   1666  OG  SER A 691      26.840  51.370  72.310  1.00  0.00           O
ATOM   1667  HG1 SER A 691      26.210  50.820  71.850  1.00  0.00           H
ATOM   1668  C   SER A 691      28.800  51.050  70.280  1.00  0.00           C
ATOM   1669  O   SER A 691      28.260  50.730  69.240  1.00  0.00           O
ATOM   1670  N   LEU A 692      29.460  52.250  70.380  1.00  0.00           N
ATOM   1671  HN  LEU A 692      29.870  52.500  71.260  1.00  0.00           H
ATOM   1672  CA  LEU A 692      29.640  53.200  69.300  1.00  0.00           C
ATOM   1673  HA  LEU A 692      28.680  53.580  69.000  1.00  0.00           H
ATOM   1674  CB  LEU A 692      30.260  54.430  69.910  1.00  0.00           C
ATOM   1675  HB1 LEU A 692      31.320  54.170  70.140  1.00  0.00           H
ATOM   1676  HB2 LEU A 692      29.800  54.650  70.910  1.00  0.00           H
ATOM   1677  CG  LEU A 692      30.040  55.670  69.110  1.00  0.00           C
ATOM   1678  HG  LEU A 692      30.000  55.500  68.010  1.00  0.00           H
ATOM   1679  CD1 LEU A 692      28.620  56.230  69.440  1.00  0.00           C
ATOM   1680 HD11 LEU A 692      28.380  56.120  70.520  1.00  0.00           H
ATOM   1681 HD12 LEU A 692      27.950  55.660  68.780  1.00  0.00           H
ATOM   1682 HD13 LEU A 692      28.590  57.310  69.180  1.00  0.00           H
ATOM   1683  CD2 LEU A 692      31.040  56.800  69.360  1.00  0.00           C
ATOM   1684 HD21 LEU A 692      30.850  57.350  70.300  1.00  0.00           H
ATOM   1685 HD22 LEU A 692      31.090  57.500  68.500  1.00  0.00           H
ATOM   1686 HD23 LEU A 692      32.050  56.340  69.450  1.00  0.00           H
ATOM   1687  C   LEU A 692      30.360  52.690  68.080  1.00  0.00           C
ATOM   1688  O   LEU A 692      30.000  52.940  66.970  1.00  0.00           O
ATOM   1689  N   ARG A 693      31.520  52.030  68.240  1.00  0.00           N
ATOM   1690  HN  ARG A 693      31.870  52.000  69.170  1.00  0.00           H
ATOM   1691  CA  ARG A 693      32.290  51.470  67.140  1.00  0.00           C
ATOM   1692  HA  ARG A 693      32.410  52.190  66.350  1.00  0.00           H
ATOM   1693  CB  ARG A 693      33.720  51.220  67.640  1.00  0.00           C
ATOM   1694  HB1 ARG A 693      33.800  50.380  68.380  1.00  0.00           H
ATOM   1695  HB2 ARG A 693      34.090  52.060  68.270  1.00  0.00           H
ATOM   1696  CG  ARG A 693      34.730  50.990  66.450  1.00  0.00           C
ATOM   1697  HG1 ARG A 693      34.790  51.940  65.870  1.00  0.00           H
ATOM   1698  HG2 ARG A 693      34.260  50.330  65.690  1.00  0.00           H
ATOM   1699  CD  ARG A 693      36.080  50.520  66.890  1.00  0.00           C
ATOM   1700  HD1 ARG A 693      36.250  50.830  67.940  1.00  0.00           H
ATOM   1701  HD2 ARG A 693      37.010  50.900  66.430  1.00  0.00           H
ATOM   1702  NE  ARG A 693      35.970  49.040  67.160  1.00  0.00           N
ATOM   1703  HE  ARG A 693      35.240  48.650  67.720  1.00  0.00           H
ATOM   1704  CZ  ARG A 693      36.370  48.160  66.260  1.00  0.00           C
ATOM   1705  NH1 ARG A 693      37.440  48.440  65.540  1.00  0.00           N
ATOM   1706 HH11 ARG A 693      37.930  49.280  65.780  1.00  0.00           H
ATOM   1707 HH12 ARG A 693      37.690  47.860  64.760  1.00  0.00           H
ATOM   1708  NH2 ARG A 693      35.810  46.970  66.200  1.00  0.00           N
ATOM   1709 HH21 ARG A 693      35.130  46.820  66.910  1.00  0.00           H
ATOM   1710 HH22 ARG A 693      36.490  46.270  65.980  1.00  0.00           H
ATOM   1711  C   ARG A 693      31.610  50.290  66.490  1.00  0.00           C
ATOM   1712  O   ARG A 693      31.580  50.300  65.270  1.00  0.00           O
ATOM   1713  N   THR A 694      30.910  49.460  67.180  1.00  0.00           N
ATOM   1714  HN  THR A 694      30.770  49.470  68.170  1.00  0.00           H
ATOM   1715  CA  THR A 694      30.320  48.410  66.410  1.00  0.00           C
ATOM   1716  HA  THR A 694      31.050  47.990  65.730  1.00  0.00           H
ATOM   1717  CB  THR A 694      29.780  47.270  67.220  1.00  0.00           C
ATOM   1718  HB  THR A 694      29.090  47.750  67.960  1.00  0.00           H
ATOM   1719  OG1 THR A 694      30.830  46.820  68.040  1.00  0.00           O
ATOM   1720  HG1 THR A 694      30.520  46.790  68.950  1.00  0.00           H
ATOM   1721  CG2 THR A 694      29.160  46.100  66.380  1.00  0.00           C
ATOM   1722 HG21 THR A 694      28.230  46.340  65.830  1.00  0.00           H
ATOM   1723 HG22 THR A 694      28.800  45.180  66.900  1.00  0.00           H
ATOM   1724 HG23 THR A 694      29.960  45.830  65.650  1.00  0.00           H
ATOM   1725  C   THR A 694      29.140  48.920  65.640  1.00  0.00           C
ATOM   1726  O   THR A 694      28.920  48.480  64.490  1.00  0.00           O
ATOM   1727  N   SER A 695      28.390  49.890  66.120  1.00  0.00           N
ATOM   1728  HN  SER A 695      28.710  50.370  66.930  1.00  0.00           H
ATOM   1729  CA  SER A 695      27.300  50.590  65.390  1.00  0.00           C
ATOM   1730  HA  SER A 695      26.760  49.770  64.940  1.00  0.00           H
ATOM   1731  CB  SER A 695      26.440  51.470  66.320  1.00  0.00           C
ATOM   1732  HB1 SER A 695      25.710  50.770  66.780  1.00  0.00           H
ATOM   1733  HB2 SER A 695      25.860  52.150  65.660  1.00  0.00           H
ATOM   1734  OG  SER A 695      27.130  52.210  67.340  1.00  0.00           O
ATOM   1735  HG1 SER A 695      27.380  51.610  68.030  1.00  0.00           H
ATOM   1736  C   SER A 695      27.730  51.390  64.150  1.00  0.00           C
ATOM   1737  O   SER A 695      27.230  51.360  63.040  1.00  0.00           O
ATOM   1738  N   ILE A 696      28.910  52.100  64.190  1.00  0.00           N
ATOM   1739  HN  ILE A 696      29.240  52.300  65.110  1.00  0.00           H
ATOM   1740  CA  ILE A 696      29.730  52.580  63.080  1.00  0.00           C
ATOM   1741  HA  ILE A 696      29.020  53.200  62.550  1.00  0.00           H
ATOM   1742  CB  ILE A 696      30.890  53.410  63.570  1.00  0.00           C
ATOM   1743  HB  ILE A 696      31.320  52.800  64.380  1.00  0.00           H
ATOM   1744  CG2 ILE A 696      32.080  53.780  62.620  1.00  0.00           C
ATOM   1745 HG21 ILE A 696      32.540  52.800  62.360  1.00  0.00           H
ATOM   1746 HG22 ILE A 696      32.950  54.270  63.100  1.00  0.00           H
ATOM   1747 HG23 ILE A 696      31.730  54.150  61.640  1.00  0.00           H
ATOM   1748  CG1 ILE A 696      30.380  54.710  64.320  1.00  0.00           C
ATOM   1749 HG11 ILE A 696      29.530  54.530  65.020  1.00  0.00           H
ATOM   1750 HG12 ILE A 696      29.900  55.440  63.640  1.00  0.00           H
ATOM   1751  CD  ILE A 696      31.520  55.480  65.050  1.00  0.00           C
ATOM   1752  HD1 ILE A 696      31.230  56.370  65.670  1.00  0.00           H
ATOM   1753  HD2 ILE A 696      32.400  55.750  64.420  1.00  0.00           H
ATOM   1754  HD3 ILE A 696      31.940  54.820  65.840  1.00  0.00           H
ATOM   1755  C   ILE A 696      30.090  51.470  62.030  1.00  0.00           C
ATOM   1756  O   ILE A 696      30.130  51.680  60.820  1.00  0.00           O
ATOM   1757  N   GLY A 697      30.390  50.270  62.520  1.00  0.00           N
ATOM   1758  HN  GLY A 697      30.480  50.200  63.510  1.00  0.00           H
ATOM   1759  CA  GLY A 697      30.810  49.070  61.770  1.00  0.00           C
ATOM   1760  HA1 GLY A 697      31.230  48.480  62.570  1.00  0.00           H
ATOM   1761  HA2 GLY A 697      31.590  49.390  61.100  1.00  0.00           H
ATOM   1762  C   GLY A 697      29.610  48.440  61.070  1.00  0.00           C
ATOM   1763  O   GLY A 697      29.720  48.130  59.880  1.00  0.00           O
ATOM   1764  N   LEU A 698      28.480  48.330  61.760  1.00  0.00           N
ATOM   1765  HN  LEU A 698      28.430  48.490  62.740  1.00  0.00           H
ATOM   1766  CA  LEU A 698      27.250  47.930  61.180  1.00  0.00           C
ATOM   1767  HA  LEU A 698      27.420  46.930  60.770  1.00  0.00           H
ATOM   1768  CB  LEU A 698      26.190  47.840  62.350  1.00  0.00           C
ATOM   1769  HB1 LEU A 698      25.160  47.770  61.980  1.00  0.00           H
ATOM   1770  HB2 LEU A 698      26.320  48.780  62.930  1.00  0.00           H
ATOM   1771  CG  LEU A 698      26.510  46.730  63.300  1.00  0.00           C
ATOM   1772  HG  LEU A 698      27.510  46.880  63.760  1.00  0.00           H
ATOM   1773  CD1 LEU A 698      25.630  46.850  64.620  1.00  0.00           C
ATOM   1774 HD11 LEU A 698      24.540  46.660  64.560  1.00  0.00           H
ATOM   1775 HD12 LEU A 698      25.770  47.780  65.210  1.00  0.00           H
ATOM   1776 HD13 LEU A 698      25.910  46.030  65.300  1.00  0.00           H
ATOM   1777  CD2 LEU A 698      26.460  45.340  62.720  1.00  0.00           C
ATOM   1778 HD21 LEU A 698      27.150  45.200  61.850  1.00  0.00           H
ATOM   1779 HD22 LEU A 698      25.360  45.260  62.540  1.00  0.00           H
ATOM   1780 HD23 LEU A 698      26.790  44.670  63.540  1.00  0.00           H
ATOM   1781  C   LEU A 698      26.770  48.780  60.060  1.00  0.00           C
ATOM   1782  O   LEU A 698      26.450  48.260  58.990  1.00  0.00           O
ATOM   1783  N   TRP A 699      26.760  50.090  60.260  1.00  0.00           N
ATOM   1784  HN  TRP A 699      26.940  50.470  61.170  1.00  0.00           H
ATOM   1785  CA  TRP A 699      26.620  51.020  59.170  1.00  0.00           C
ATOM   1786  HA  TRP A 699      25.660  50.760  58.760  1.00  0.00           H
ATOM   1787  CB  TRP A 699      26.550  52.480  59.770  1.00  0.00           C
ATOM   1788  HB1 TRP A 699      27.520  52.700  60.270  1.00  0.00           H
ATOM   1789  HB2 TRP A 699      25.780  52.430  60.580  1.00  0.00           H
ATOM   1790  CG  TRP A 699      26.110  53.630  58.830  1.00  0.00           C
ATOM   1791  CD1 TRP A 699      26.860  54.070  57.790  1.00  0.00           C
ATOM   1792  HD1 TRP A 699      27.910  53.850  57.750  1.00  0.00           H
ATOM   1793  NE1 TRP A 699      26.160  55.080  57.090  1.00  0.00           N
ATOM   1794  HE1 TRP A 699      26.470  55.640  56.360  1.00  0.00           H
ATOM   1795  CE2 TRP A 699      24.990  55.320  57.740  1.00  0.00           C
ATOM   1796  CD2 TRP A 699      24.920  54.370  58.820  1.00  0.00           C
ATOM   1797  CE3 TRP A 699      23.690  54.310  59.480  1.00  0.00           C
ATOM   1798  HE3 TRP A 699      23.560  53.600  60.300  1.00  0.00           H
ATOM   1799  CZ3 TRP A 699      22.690  55.240  59.250  1.00  0.00           C
ATOM   1800  HZ3 TRP A 699      21.760  55.010  59.750  1.00  0.00           H
ATOM   1801  CZ2 TRP A 699      24.030  56.230  57.520  1.00  0.00           C
ATOM   1802  HZ2 TRP A 699      24.160  56.870  56.640  1.00  0.00           H
ATOM   1803  CH2 TRP A 699      22.830  56.210  58.260  1.00  0.00           C
ATOM   1804  HH2 TRP A 699      22.110  56.980  58.080  1.00  0.00           H
ATOM   1805  C   TRP A 699      27.640  50.980  58.090  1.00  0.00           C
ATOM   1806  O   TRP A 699      27.280  50.760  56.960  1.00  0.00           O
ATOM   1807  N   THR A 700      28.910  50.970  58.370  1.00  0.00           N
ATOM   1808  HN  THR A 700      29.070  51.240  59.310  1.00  0.00           H
ATOM   1809  CA  THR A 700      30.050  50.950  57.520  1.00  0.00           C
ATOM   1810  HA  THR A 700      29.890  51.800  56.850  1.00  0.00           H
ATOM   1811  CB  THR A 700      31.410  51.260  58.120  1.00  0.00           C
ATOM   1812  HB  THR A 700      31.580  50.630  59.010  1.00  0.00           H
ATOM   1813  OG1 THR A 700      31.410  52.620  58.550  1.00  0.00           O
ATOM   1814  HG1 THR A 700      30.960  52.600  59.400  1.00  0.00           H
ATOM   1815  CG2 THR A 700      32.500  51.160  57.090  1.00  0.00           C
ATOM   1816 HG21 THR A 700      32.190  51.770  56.200  1.00  0.00           H
ATOM   1817 HG22 THR A 700      32.880  50.170  56.750  1.00  0.00           H
ATOM   1818 HG23 THR A 700      33.410  51.730  57.380  1.00  0.00           H
ATOM   1819  C   THR A 700      30.110  49.810  56.550  1.00  0.00           C
ATOM   1820  O   THR A 700      30.240  49.850  55.340  1.00  0.00           O
ATOM   1821  N   SER A 701      30.050  48.620  57.130  1.00  0.00           N
ATOM   1822  HN  SER A 701      29.830  48.390  58.070  1.00  0.00           H
ATOM   1823  CA  SER A 701      30.230  47.310  56.380  1.00  0.00           C
ATOM   1824  HA  SER A 701      31.140  47.290  55.820  1.00  0.00           H
ATOM   1825  CB  SER A 701      30.380  46.120  57.320  1.00  0.00           C
ATOM   1826  HB1 SER A 701      31.340  46.210  57.880  1.00  0.00           H
ATOM   1827  HB2 SER A 701      30.330  45.120  56.840  1.00  0.00           H
ATOM   1828  OG  SER A 701      29.320  46.060  58.240  1.00  0.00           O
ATOM   1829  HG1 SER A 701      29.460  46.650  58.970  1.00  0.00           H
ATOM   1830  C   SER A 701      29.090  47.110  55.450  1.00  0.00           C
ATOM   1831  O   SER A 701      29.330  46.760  54.300  1.00  0.00           O
ATOM   1832  N   PHE A 702      27.780  47.350  55.850  1.00  0.00           N
ATOM   1833  HN  PHE A 702      27.560  47.610  56.780  1.00  0.00           H
ATOM   1834  CA  PHE A 702      26.660  47.230  54.900  1.00  0.00           C
ATOM   1835  HA  PHE A 702      26.890  46.340  54.330  1.00  0.00           H
ATOM   1836  CB  PHE A 702      25.320  47.310  55.550  1.00  0.00           C
ATOM   1837  HB1 PHE A 702      24.430  47.550  54.950  1.00  0.00           H
ATOM   1838  HB2 PHE A 702      25.300  47.970  56.440  1.00  0.00           H
ATOM   1839  CG  PHE A 702      25.040  45.870  56.000  1.00  0.00           C
ATOM   1840  CD1 PHE A 702      25.080  45.520  57.370  1.00  0.00           C
ATOM   1841  HD1 PHE A 702      25.310  46.210  58.180  1.00  0.00           H
ATOM   1842  CE1 PHE A 702      24.740  44.200  57.760  1.00  0.00           C
ATOM   1843  HE1 PHE A 702      24.830  43.940  58.800  1.00  0.00           H
ATOM   1844  CZ  PHE A 702      24.420  43.220  56.840  1.00  0.00           C
ATOM   1845  HZ  PHE A 702      24.110  42.240  57.190  1.00  0.00           H
ATOM   1846  CD2 PHE A 702      24.850  44.820  55.060  1.00  0.00           C
ATOM   1847  HD2 PHE A 702      24.890  44.960  53.990  1.00  0.00           H
ATOM   1848  CE2 PHE A 702      24.450  43.510  55.450  1.00  0.00           C
ATOM   1849  HE2 PHE A 702      24.120  42.730  54.770  1.00  0.00           H
ATOM   1850  C   PHE A 702      26.650  48.270  53.760  1.00  0.00           C
ATOM   1851  O   PHE A 702      26.350  47.920  52.620  1.00  0.00           O
ATOM   1852  N   LEU A 703      27.030  49.550  54.050  1.00  0.00           N
ATOM   1853  HN  LEU A 703      27.320  49.800  54.980  1.00  0.00           H
ATOM   1854  CA  LEU A 703      27.170  50.570  53.080  1.00  0.00           C
ATOM   1855  HA  LEU A 703      26.290  50.540  52.460  1.00  0.00           H
ATOM   1856  CB  LEU A 703      27.320  52.000  53.680  1.00  0.00           C
ATOM   1857  HB1 LEU A 703      28.330  52.120  54.110  1.00  0.00           H
ATOM   1858  HB2 LEU A 703      26.530  52.170  54.450  1.00  0.00           H
ATOM   1859  CG  LEU A 703      27.120  53.230  52.780  1.00  0.00           C
ATOM   1860  HG  LEU A 703      27.910  53.080  52.020  1.00  0.00           H
ATOM   1861  CD1 LEU A 703      25.770  53.230  52.090  1.00  0.00           C
ATOM   1862 HD11 LEU A 703      25.880  53.790  51.140  1.00  0.00           H
ATOM   1863 HD12 LEU A 703      24.930  53.590  52.720  1.00  0.00           H
ATOM   1864 HD13 LEU A 703      25.440  52.200  51.840  1.00  0.00           H
ATOM   1865  CD2 LEU A 703      27.360  54.640  53.440  1.00  0.00           C
ATOM   1866 HD21 LEU A 703      28.330  54.740  53.960  1.00  0.00           H
ATOM   1867 HD22 LEU A 703      26.470  54.980  54.020  1.00  0.00           H
ATOM   1868 HD23 LEU A 703      27.390  55.430  52.640  1.00  0.00           H
ATOM   1869  C   LEU A 703      28.300  50.460  52.130  1.00  0.00           C
ATOM   1870  O   LEU A 703      28.240  50.860  50.990  1.00  0.00           O
ATOM   1871  N   CYS A 704      29.440  49.730  52.470  1.00  0.00           N
ATOM   1872  HN  CYS A 704      29.700  49.640  53.420  1.00  0.00           H
ATOM   1873  CA  CYS A 704      30.300  49.130  51.450  1.00  0.00           C
ATOM   1874  HA  CYS A 704      30.660  49.950  50.830  1.00  0.00           H
ATOM   1875  CB  CYS A 704      31.620  48.490  52.050  1.00  0.00           C
ATOM   1876  HB1 CYS A 704      32.250  47.970  51.290  1.00  0.00           H
ATOM   1877  HB2 CYS A 704      31.120  47.730  52.690  1.00  0.00           H
ATOM   1878  SG  CYS A 704      32.730  49.580  53.020  1.00  0.00           S
ATOM   1879  HG1 CYS A 704      31.880  50.340  53.720  1.00  0.00           H
ATOM   1880  C   CYS A 704      29.790  48.190  50.400  1.00  0.00           C
ATOM   1881  O   CYS A 704      30.160  48.330  49.210  1.00  0.00           O
ATOM   1882  N   ILE A 705      28.930  47.210  50.720  1.00  0.00           N
ATOM   1883  HN  ILE A 705      28.840  46.990  51.680  1.00  0.00           H
ATOM   1884  CA  ILE A 705      28.130  46.510  49.710  1.00  0.00           C
ATOM   1885  HA  ILE A 705      28.850  46.160  48.980  1.00  0.00           H
ATOM   1886  CB  ILE A 705      27.400  45.390  50.370  1.00  0.00           C
ATOM   1887  HB  ILE A 705      26.680  45.850  51.080  1.00  0.00           H
ATOM   1888  CG2 ILE A 705      26.650  44.640  49.330  1.00  0.00           C
ATOM   1889 HG21 ILE A 705      25.830  45.270  48.910  1.00  0.00           H
ATOM   1890 HG22 ILE A 705      26.070  43.810  49.810  1.00  0.00           H
ATOM   1891 HG23 ILE A 705      27.270  44.230  48.510  1.00  0.00           H
ATOM   1892  CG1 ILE A 705      28.340  44.480  51.220  1.00  0.00           C
ATOM   1893 HG11 ILE A 705      29.050  45.050  51.850  1.00  0.00           H
ATOM   1894 HG12 ILE A 705      28.990  43.850  50.570  1.00  0.00           H
ATOM   1895  CD  ILE A 705      27.490  43.570  52.160  1.00  0.00           C
ATOM   1896  HD1 ILE A 705      26.770  43.020  51.520  1.00  0.00           H
ATOM   1897  HD2 ILE A 705      26.900  44.240  52.820  1.00  0.00           H
ATOM   1898  HD3 ILE A 705      28.230  43.020  52.780  1.00  0.00           H
ATOM   1899  C   ILE A 705      27.240  47.450  48.860  1.00  0.00           C
ATOM   1900  O   ILE A 705      27.140  47.220  47.610  1.00  0.00           O
ATOM   1901  N   VAL A 706      26.570  48.530  49.460  1.00  0.00           N
ATOM   1902  HN  VAL A 706      26.770  48.760  50.410  1.00  0.00           H
ATOM   1903  CA  VAL A 706      25.800  49.430  48.630  1.00  0.00           C
ATOM   1904  HA  VAL A 706      25.010  48.940  48.070  1.00  0.00           H
ATOM   1905  CB  VAL A 706      25.180  50.590  49.510  1.00  0.00           C
ATOM   1906  HB  VAL A 706      26.070  51.000  50.020  1.00  0.00           H
ATOM   1907  CG1 VAL A 706      24.500  51.620  48.590  1.00  0.00           C
ATOM   1908 HG11 VAL A 706      23.820  51.070  47.900  1.00  0.00           H
ATOM   1909 HG12 VAL A 706      25.220  52.100  47.890  1.00  0.00           H
ATOM   1910 HG13 VAL A 706      23.950  52.370  49.190  1.00  0.00           H
ATOM   1911  CG2 VAL A 706      24.150  49.940  50.460  1.00  0.00           C
ATOM   1912 HG21 VAL A 706      24.510  49.270  51.270  1.00  0.00           H
ATOM   1913 HG22 VAL A 706      23.520  49.310  49.790  1.00  0.00           H
ATOM   1914 HG23 VAL A 706      23.530  50.740  50.930  1.00  0.00           H
ATOM   1915  C   VAL A 706      26.620  50.040  47.530  1.00  0.00           C
ATOM   1916  O   VAL A 706      26.090  50.240  46.380  1.00  0.00           O
ATOM   1917  N   LEU A 707      27.910  50.370  47.790  1.00  0.00           N
ATOM   1918  HN  LEU A 707      28.340  50.220  48.680  1.00  0.00           H
ATOM   1919  CA  LEU A 707      28.850  50.910  46.900  1.00  0.00           C
ATOM   1920  HA  LEU A 707      28.410  51.750  46.410  1.00  0.00           H
ATOM   1921  CB  LEU A 707      30.160  51.420  47.630  1.00  0.00           C
ATOM   1922  HB1 LEU A 707      30.850  51.710  46.820  1.00  0.00           H
ATOM   1923  HB2 LEU A 707      30.590  50.500  48.100  1.00  0.00           H
ATOM   1924  CG  LEU A 707      30.000  52.530  48.620  1.00  0.00           C
ATOM   1925  HG  LEU A 707      29.160  52.350  49.350  1.00  0.00           H
ATOM   1926  CD1 LEU A 707      31.280  52.840  49.410  1.00  0.00           C
ATOM   1927 HD11 LEU A 707      31.720  51.910  49.850  1.00  0.00           H
ATOM   1928 HD12 LEU A 707      31.020  53.480  50.290  1.00  0.00           H
ATOM   1929 HD13 LEU A 707      32.060  53.260  48.750  1.00  0.00           H
ATOM   1930  CD2 LEU A 707      29.570  53.820  47.890  1.00  0.00           C
ATOM   1931 HD21 LEU A 707      30.120  54.200  47.000  1.00  0.00           H
ATOM   1932 HD22 LEU A 707      29.600  54.640  48.640  1.00  0.00           H
ATOM   1933 HD23 LEU A 707      28.480  53.760  47.700  1.00  0.00           H
ATOM   1934  C   LEU A 707      29.280  49.870  45.870  1.00  0.00           C
ATOM   1935  O   LEU A 707      29.640  50.280  44.700  1.00  0.00           O
ATOM   1936  N   VAL A 708      29.320  48.620  46.270  1.00  0.00           N
ATOM   1937  HN  VAL A 708      28.930  48.220  47.100  1.00  0.00           H
ATOM   1938  CA  VAL A 708      29.570  47.550  45.290  1.00  0.00           C
ATOM   1939  HA  VAL A 708      30.460  47.870  44.780  1.00  0.00           H
ATOM   1940  CB  VAL A 708      29.840  46.180  45.890  1.00  0.00           C
ATOM   1941  HB  VAL A 708      29.100  45.940  46.670  1.00  0.00           H
ATOM   1942  CG1 VAL A 708      29.780  45.010  44.840  1.00  0.00           C
ATOM   1943 HG11 VAL A 708      30.410  44.110  45.030  1.00  0.00           H
ATOM   1944 HG12 VAL A 708      30.120  45.270  43.820  1.00  0.00           H
ATOM   1945 HG13 VAL A 708      28.730  44.730  44.630  1.00  0.00           H
ATOM   1946  CG2 VAL A 708      31.210  46.110  46.550  1.00  0.00           C
ATOM   1947 HG21 VAL A 708      31.420  46.900  47.300  1.00  0.00           H
ATOM   1948 HG22 VAL A 708      32.010  46.140  45.790  1.00  0.00           H
ATOM   1949 HG23 VAL A 708      31.460  45.200  47.140  1.00  0.00           H
ATOM   1950  C   VAL A 708      28.420  47.480  44.300  1.00  0.00           C
ATOM   1951  O   VAL A 708      28.670  47.460  43.120  1.00  0.00           O
ATOM   1952  N   ALA A 709      27.140  47.410  44.680  1.00  0.00           N
ATOM   1953  HN  ALA A 709      27.060  47.700  45.640  1.00  0.00           H
ATOM   1954  CA  ALA A 709      25.980  47.330  43.890  1.00  0.00           C
ATOM   1955  HA  ALA A 709      26.320  46.500  43.280  1.00  0.00           H
ATOM   1956  CB  ALA A 709      24.820  46.910  44.960  1.00  0.00           C
ATOM   1957  HB1 ALA A 709      25.160  46.080  45.620  1.00  0.00           H
ATOM   1958  HB2 ALA A 709      23.910  46.570  44.440  1.00  0.00           H
ATOM   1959  HB3 ALA A 709      24.630  47.820  45.570  1.00  0.00           H
ATOM   1960  C   ALA A 709      25.740  48.570  43.020  1.00  0.00           C
ATOM   1961  O   ALA A 709      25.340  48.410  41.890  1.00  0.00           O
ATOM   1962  N   THR A 710      26.070  49.780  43.510  1.00  0.00           N
ATOM   1963  HN  THR A 710      26.540  49.980  44.370  1.00  0.00           H
ATOM   1964  CA  THR A 710      25.830  50.970  42.630  1.00  0.00           C
ATOM   1965  HA  THR A 710      25.030  50.840  41.920  1.00  0.00           H
ATOM   1966  CB  THR A 710      25.290  52.040  43.650  1.00  0.00           C
ATOM   1967  HB  THR A 710      24.550  51.550  44.320  1.00  0.00           H
ATOM   1968  OG1 THR A 710      24.490  53.070  43.060  1.00  0.00           O
ATOM   1969  HG1 THR A 710      23.740  52.680  42.620  1.00  0.00           H
ATOM   1970  CG2 THR A 710      26.300  52.730  44.570  1.00  0.00           C
ATOM   1971 HG21 THR A 710      25.990  52.820  45.640  1.00  0.00           H
ATOM   1972 HG22 THR A 710      26.590  53.770  44.350  1.00  0.00           H
ATOM   1973 HG23 THR A 710      27.220  52.110  44.700  1.00  0.00           H
ATOM   1974  C   THR A 710      27.050  51.460  41.820  1.00  0.00           C
ATOM   1975  O   THR A 710      27.020  52.520  41.220  1.00  0.00           O
ATOM   1976  N   ASP A 711      28.100  50.550  41.740  1.00  0.00           N
ATOM   1977  HN  ASP A 711      27.860  49.670  42.160  1.00  0.00           H
ATOM   1978  CA  ASP A 711      29.080  50.420  40.730  1.00  0.00           C
ATOM   1979  HA  ASP A 711      29.630  49.500  40.820  1.00  0.00           H
ATOM   1980  CB  ASP A 711      28.410  50.510  39.360  1.00  0.00           C
ATOM   1981  HB1 ASP A 711      28.120  51.560  39.150  1.00  0.00           H
ATOM   1982  HB2 ASP A 711      27.520  49.850  39.300  1.00  0.00           H
ATOM   1983  CG  ASP A 711      29.340  50.190  38.190  1.00  0.00           C
ATOM   1984  OD1 ASP A 711      30.260  49.370  38.380  1.00  0.00           O
ATOM   1985  OD2 ASP A 711      28.900  50.520  37.090  1.00  0.00           O
ATOM   1986  C   ASP A 711      30.140  51.500  40.880  1.00  0.00           C
ATOM   1987  O   ASP A 711      30.660  52.190  40.060  1.00  0.00           O
ATOM   1988  N   ALA A 712      30.590  51.660  42.160  1.00  0.00           N
ATOM   1989  HN  ALA A 712      30.300  51.100  42.930  1.00  0.00           H
ATOM   1990  CA  ALA A 712      31.430  52.810  42.710  1.00  0.00           C
ATOM   1991  HA  ALA A 712      30.980  53.660  42.210  1.00  0.00           H
ATOM   1992  CB  ALA A 712      31.410  52.850  44.290  1.00  0.00           C
ATOM   1993  HB1 ALA A 712      31.890  53.790  44.640  1.00  0.00           H
ATOM   1994  HB2 ALA A 712      31.920  51.930  44.640  1.00  0.00           H
ATOM   1995  HB3 ALA A 712      30.370  52.830  44.660  1.00  0.00           H
ATOM   1996  C   ALA A 712      32.910  52.980  42.230  1.00  0.00           C
ATOM   1997  O   ALA A 712      33.630  53.950  42.400  1.00  0.00           O
ATOM   1998  N   SER A 713      33.410  51.840  41.600  1.00  0.00           N
ATOM   1999  HN  SER A 713      32.900  50.990  41.720  1.00  0.00           H
ATOM   2000  CA  SER A 713      34.680  51.810  40.820  1.00  0.00           C
ATOM   2001  HA  SER A 713      35.570  52.080  41.360  1.00  0.00           H
ATOM   2002  CB  SER A 713      35.160  50.430  40.440  1.00  0.00           C
ATOM   2003  HB1 SER A 713      36.170  50.540  40.000  1.00  0.00           H
ATOM   2004  HB2 SER A 713      34.480  50.060  39.640  1.00  0.00           H
ATOM   2005  OG  SER A 713      35.160  49.480  41.470  1.00  0.00           O
ATOM   2006  HG1 SER A 713      34.300  49.060  41.640  1.00  0.00           H
ATOM   2007  C   SER A 713      34.620  52.750  39.630  1.00  0.00           C
ATOM   2008  O   SER A 713      35.600  53.240  39.250  1.00  0.00           O
ATOM   2009  N   SER A 714      33.400  53.050  39.080  1.00  0.00           N
ATOM   2010  HN  SER A 714      32.630  52.610  39.520  1.00  0.00           H
ATOM   2011  CA  SER A 714      33.240  54.130  38.030  1.00  0.00           C
ATOM   2012  HA  SER A 714      33.880  53.890  37.190  1.00  0.00           H
ATOM   2013  CB  SER A 714      31.790  54.120  37.410  1.00  0.00           C
ATOM   2014  HB1 SER A 714      31.680  53.150  36.870  1.00  0.00           H
ATOM   2015  HB2 SER A 714      31.710  54.970  36.690  1.00  0.00           H
ATOM   2016  OG  SER A 714      30.730  54.410  38.280  1.00  0.00           O
ATOM   2017  HG1 SER A 714      30.720  53.670  38.900  1.00  0.00           H
ATOM   2018  C   SER A 714      33.500  55.510  38.490  1.00  0.00           C
ATOM   2019  O   SER A 714      33.880  56.320  37.690  1.00  0.00           O
ATOM   2020  N   LEU A 715      33.470  55.790  39.780  1.00  0.00           N
ATOM   2021  HN  LEU A 715      33.170  55.140  40.470  1.00  0.00           H
ATOM   2022  CA  LEU A 715      33.820  57.040  40.290  1.00  0.00           C
ATOM   2023  HA  LEU A 715      33.600  57.840  39.610  1.00  0.00           H
ATOM   2024  CB  LEU A 715      32.970  57.270  41.590  1.00  0.00           C
ATOM   2025  HB1 LEU A 715      33.330  58.180  42.140  1.00  0.00           H
ATOM   2026  HB2 LEU A 715      33.130  56.410  42.260  1.00  0.00           H
ATOM   2027  CG  LEU A 715      31.470  57.310  41.320  1.00  0.00           C
ATOM   2028  HG  LEU A 715      31.090  56.450  40.730  1.00  0.00           H
ATOM   2029  CD1 LEU A 715      30.590  57.230  42.580  1.00  0.00           C
ATOM   2030 HD11 LEU A 715      30.780  56.230  43.020  1.00  0.00           H
ATOM   2031 HD12 LEU A 715      29.510  57.300  42.330  1.00  0.00           H
ATOM   2032 HD13 LEU A 715      30.850  57.990  43.350  1.00  0.00           H
ATOM   2033  CD2 LEU A 715      31.090  58.550  40.580  1.00  0.00           C
ATOM   2034 HD21 LEU A 715      31.200  59.390  41.310  1.00  0.00           H
ATOM   2035 HD22 LEU A 715      30.010  58.690  40.350  1.00  0.00           H
ATOM   2036 HD23 LEU A 715      31.650  58.690  39.630  1.00  0.00           H
ATOM   2037  C   LEU A 715      35.300  57.110  40.640  1.00  0.00           C
ATOM   2038  O   LEU A 715      35.920  58.200  40.710  1.00  0.00           O
ATOM   2039  N   VAL A 716      35.980  55.920  40.840  1.00  0.00           N
ATOM   2040  HN  VAL A 716      35.410  55.100  40.710  1.00  0.00           H
ATOM   2041  CA  VAL A 716      37.320  55.760  41.160  1.00  0.00           C
ATOM   2042  HA  VAL A 716      37.660  56.500  41.860  1.00  0.00           H
ATOM   2043  CB  VAL A 716      37.620  54.380  41.790  1.00  0.00           C
ATOM   2044  HB  VAL A 716      36.870  53.770  41.240  1.00  0.00           H
ATOM   2045  CG1 VAL A 716      39.080  53.830  41.690  1.00  0.00           C
ATOM   2046 HG11 VAL A 716      39.300  52.850  42.170  1.00  0.00           H
ATOM   2047 HG12 VAL A 716      39.780  54.550  42.170  1.00  0.00           H
ATOM   2048 HG13 VAL A 716      39.250  53.710  40.600  1.00  0.00           H
ATOM   2049  CG2 VAL A 716      37.110  54.500  43.230  1.00  0.00           C
ATOM   2050 HG21 VAL A 716      37.400  53.640  43.880  1.00  0.00           H
ATOM   2051 HG22 VAL A 716      36.020  54.710  43.310  1.00  0.00           H
ATOM   2052 HG23 VAL A 716      37.560  55.340  43.810  1.00  0.00           H
ATOM   2053  C   VAL A 716      38.230  56.030  39.890  1.00  0.00           C
ATOM   2054  O   VAL A 716      39.400  56.280  40.020  1.00  0.00           O
ATOM   2055  N   CYS A 717      37.500  56.060  38.730  1.00  0.00           N
ATOM   2056  HN  CYS A 717      36.570  55.700  38.730  1.00  0.00           H
ATOM   2057  CA  CYS A 717      38.150  56.320  37.440  1.00  0.00           C
ATOM   2058  HA  CYS A 717      38.880  55.580  37.160  1.00  0.00           H
ATOM   2059  CB  CYS A 717      37.080  56.170  36.290  1.00  0.00           C
ATOM   2060  HB1 CYS A 717      37.510  56.460  35.300  1.00  0.00           H
ATOM   2061  HB2 CYS A 717      36.260  56.910  36.490  1.00  0.00           H
ATOM   2062  SG  CYS A 717      36.160  54.590  36.050  1.00  0.00           S
ATOM   2063  HG1 CYS A 717      37.260  53.930  35.730  1.00  0.00           H
ATOM   2064  C   CYS A 717      38.710  57.730  37.350  1.00  0.00           C
ATOM   2065  O   CYS A 717      39.500  58.080  36.500  1.00  0.00           O
ATOM   2066  N   TYR A 718      38.170  58.600  38.220  1.00  0.00           N
ATOM   2067  HN  TYR A 718      37.420  58.330  38.820  1.00  0.00           H
ATOM   2068  CA  TYR A 718      38.400  60.060  38.230  1.00  0.00           C
ATOM   2069  HA  TYR A 718      38.720  60.240  37.220  1.00  0.00           H
ATOM   2070  CB  TYR A 718      37.120  60.910  38.260  1.00  0.00           C
ATOM   2071  HB1 TYR A 718      37.270  61.910  37.820  1.00  0.00           H
ATOM   2072  HB2 TYR A 718      36.790  61.120  39.300  1.00  0.00           H
ATOM   2073  CG  TYR A 718      36.100  60.280  37.330  1.00  0.00           C
ATOM   2074  CD1 TYR A 718      36.320  60.340  35.920  1.00  0.00           C
ATOM   2075  HD1 TYR A 718      37.170  60.850  35.480  1.00  0.00           H
ATOM   2076  CE1 TYR A 718      35.410  59.880  35.010  1.00  0.00           C
ATOM   2077  HE1 TYR A 718      35.700  60.110  33.990  1.00  0.00           H
ATOM   2078  CZ  TYR A 718      34.250  59.230  35.480  1.00  0.00           C
ATOM   2079  OH  TYR A 718      33.270  58.910  34.580  1.00  0.00           O
ATOM   2080  HH  TYR A 718      32.530  58.520  35.060  1.00  0.00           H
ATOM   2081  CD2 TYR A 718      34.870  59.760  37.790  1.00  0.00           C
ATOM   2082  HD2 TYR A 718      34.530  59.720  38.810  1.00  0.00           H
ATOM   2083  CE2 TYR A 718      33.970  59.170  36.850  1.00  0.00           C
ATOM   2084  HE2 TYR A 718      33.020  58.790  37.190  1.00  0.00           H
ATOM   2085  C   TYR A 718      39.460  60.520  39.260  1.00  0.00           C
ATOM   2086  O   TYR A 718      39.630  61.730  39.410  1.00  0.00           O
ATOM   2087  N   ILE A 719      40.050  59.650  40.060  1.00  0.00           N
ATOM   2088  HN  ILE A 719      39.880  58.670  40.020  1.00  0.00           H
ATOM   2089  CA  ILE A 719      41.030  60.160  41.060  1.00  0.00           C
ATOM   2090  HA  ILE A 719      40.560  60.980  41.610  1.00  0.00           H
ATOM   2091  CB  ILE A 719      41.360  59.170  42.230  1.00  0.00           C
ATOM   2092  HB  ILE A 719      41.760  58.240  41.790  1.00  0.00           H
ATOM   2093  CG2 ILE A 719      42.320  59.850  43.200  1.00  0.00           C
ATOM   2094 HG21 ILE A 719      42.360  59.290  44.160  1.00  0.00           H
ATOM   2095 HG22 ILE A 719      41.940  60.880  43.330  1.00  0.00           H
ATOM   2096 HG23 ILE A 719      43.300  60.060  42.740  1.00  0.00           H
ATOM   2097  CG1 ILE A 719      40.000  58.860  42.920  1.00  0.00           C
ATOM   2098 HG11 ILE A 719      39.210  58.630  42.170  1.00  0.00           H
ATOM   2099 HG12 ILE A 719      39.720  59.820  43.400  1.00  0.00           H
ATOM   2100  CD  ILE A 719      39.920  57.710  43.910  1.00  0.00           C
ATOM   2101  HD1 ILE A 719      40.620  57.790  44.770  1.00  0.00           H
ATOM   2102  HD2 ILE A 719      40.270  56.770  43.440  1.00  0.00           H
ATOM   2103  HD3 ILE A 719      38.960  57.600  44.460  1.00  0.00           H
ATOM   2104  C   ILE A 719      42.370  60.670  40.510  1.00  0.00           C
ATOM   2105  O   ILE A 719      42.900  61.750  40.830  1.00  0.00           O
ATOM   2106  N   THR A 720      42.940  59.850  39.560  1.00  0.00           N
ATOM   2107  HN  THR A 720      42.470  58.970  39.490  1.00  0.00           H
ATOM   2108  CA  THR A 720      44.040  60.160  38.720  1.00  0.00           C
ATOM   2109  HA  THR A 720      44.210  59.250  38.160  1.00  0.00           H
ATOM   2110  CB  THR A 720      43.630  61.070  37.550  1.00  0.00           C
ATOM   2111  HB  THR A 720      44.450  61.050  36.800  1.00  0.00           H
ATOM   2112  OG1 THR A 720      43.300  62.440  37.860  1.00  0.00           O
ATOM   2113  HG1 THR A 720      42.650  62.600  37.170  1.00  0.00           H
ATOM   2114  CG2 THR A 720      42.330  60.430  37.040  1.00  0.00           C
ATOM   2115 HG21 THR A 720      41.490  60.530  37.770  1.00  0.00           H
ATOM   2116 HG22 THR A 720      42.390  59.370  36.740  1.00  0.00           H
ATOM   2117 HG23 THR A 720      41.960  61.030  36.180  1.00  0.00           H
ATOM   2118  C   THR A 720      45.390  60.460  39.370  1.00  0.00           C
ATOM   2119  O   THR A 720      45.520  60.540  40.600  1.00  0.00           O
ATOM   2120  N   ARG A 721      46.470  60.660  38.590  1.00  0.00           N
ATOM   2121  HN  ARG A 721      46.220  60.640  37.620  1.00  0.00           H
ATOM   2122  CA  ARG A 721      47.830  60.750  39.040  1.00  0.00           C
ATOM   2123  HA  ARG A 721      47.950  59.860  39.640  1.00  0.00           H
ATOM   2124  CB  ARG A 721      48.820  60.610  37.930  1.00  0.00           C
ATOM   2125  HB1 ARG A 721      49.840  60.510  38.350  1.00  0.00           H
ATOM   2126  HB2 ARG A 721      48.900  61.510  37.300  1.00  0.00           H
ATOM   2127  CG  ARG A 721      48.690  59.450  36.930  1.00  0.00           C
ATOM   2128  HG1 ARG A 721      49.650  59.340  36.370  1.00  0.00           H
ATOM   2129  HG2 ARG A 721      47.900  59.770  36.210  1.00  0.00           H
ATOM   2130  CD  ARG A 721      48.340  58.110  37.580  1.00  0.00           C
ATOM   2131  HD1 ARG A 721      48.120  57.230  36.940  1.00  0.00           H
ATOM   2132  HD2 ARG A 721      47.560  58.220  38.360  1.00  0.00           H
ATOM   2133  NE  ARG A 721      49.520  57.620  38.380  1.00  0.00           N
ATOM   2134  HE  ARG A 721      49.320  57.440  39.340  1.00  0.00           H
ATOM   2135  CZ  ARG A 721      50.570  56.900  37.930  1.00  0.00           C
ATOM   2136  NH1 ARG A 721      50.790  56.550  36.710  1.00  0.00           N
ATOM   2137 HH11 ARG A 721      50.110  56.800  36.010  1.00  0.00           H
ATOM   2138 HH12 ARG A 721      51.400  55.780  36.490  1.00  0.00           H
ATOM   2139  NH2 ARG A 721      51.320  56.280  38.850  1.00  0.00           N
ATOM   2140 HH21 ARG A 721      50.830  56.410  39.720  1.00  0.00           H
ATOM   2141 HH22 ARG A 721      51.960  55.560  38.590  1.00  0.00           H
ATOM   2142  C   ARG A 721      48.220  61.860  40.030  1.00  0.00           C
ATOM   2143  O   ARG A 721      48.830  61.490  41.020  1.00  0.00           O
ATOM   2144  N   PHE A 722      47.910  63.160  39.890  1.00  0.00           N
ATOM   2145  HN  PHE A 722      47.350  63.380  39.080  1.00  0.00           H
ATOM   2146  CA  PHE A 722      48.220  64.210  40.870  1.00  0.00           C
ATOM   2147  HA  PHE A 722      49.300  64.240  40.840  1.00  0.00           H
ATOM   2148  CB  PHE A 722      47.580  65.550  40.420  1.00  0.00           C
ATOM   2149  HB1 PHE A 722      46.590  65.260  40.010  1.00  0.00           H
ATOM   2150  HB2 PHE A 722      48.170  65.960  39.570  1.00  0.00           H
ATOM   2151  CG  PHE A 722      47.340  66.690  41.440  1.00  0.00           C
ATOM   2152  CD1 PHE A 722      48.360  67.770  41.550  1.00  0.00           C
ATOM   2153  HD1 PHE A 722      49.300  67.780  41.010  1.00  0.00           H
ATOM   2154  CE1 PHE A 722      48.060  68.880  42.280  1.00  0.00           C
ATOM   2155  HE1 PHE A 722      48.790  69.680  42.330  1.00  0.00           H
ATOM   2156  CZ  PHE A 722      46.850  68.910  43.050  1.00  0.00           C
ATOM   2157  HZ  PHE A 722      46.670  69.780  43.660  1.00  0.00           H
ATOM   2158  CD2 PHE A 722      46.110  66.800  42.090  1.00  0.00           C
ATOM   2159  HD2 PHE A 722      45.410  66.000  41.920  1.00  0.00           H
ATOM   2160  CE2 PHE A 722      45.890  67.940  42.930  1.00  0.00           C
ATOM   2161  HE2 PHE A 722      44.940  67.950  43.430  1.00  0.00           H
ATOM   2162  C   PHE A 722      47.790  63.780  42.330  1.00  0.00           C
ATOM   2163  O   PHE A 722      48.630  63.790  43.240  1.00  0.00           O
ATOM   2164  N   THR A 723      46.510  63.410  42.640  1.00  0.00           N
ATOM   2165  HN  THR A 723      45.950  63.330  41.810  1.00  0.00           H
ATOM   2166  CA  THR A 723      45.920  63.160  43.890  1.00  0.00           C
ATOM   2167  HA  THR A 723      46.200  64.010  44.490  1.00  0.00           H
ATOM   2168  CB  THR A 723      44.390  63.170  43.820  1.00  0.00           C
ATOM   2169  HB  THR A 723      43.890  62.310  43.330  1.00  0.00           H
ATOM   2170  OG1 THR A 723      43.910  64.310  43.130  1.00  0.00           O
ATOM   2171  HG1 THR A 723      44.030  64.120  42.200  1.00  0.00           H
ATOM   2172  CG2 THR A 723      43.810  63.300  45.280  1.00  0.00           C
ATOM   2173 HG21 THR A 723      44.190  62.380  45.780  1.00  0.00           H
ATOM   2174 HG22 THR A 723      42.710  63.390  45.220  1.00  0.00           H
ATOM   2175 HG23 THR A 723      44.190  64.210  45.800  1.00  0.00           H
ATOM   2176  C   THR A 723      46.430  61.890  44.510  1.00  0.00           C
ATOM   2177  O   THR A 723      46.600  61.760  45.690  1.00  0.00           O
ATOM   2178  N   GLU A 724      46.650  60.850  43.690  1.00  0.00           N
ATOM   2179  HN  GLU A 724      46.400  60.830  42.730  1.00  0.00           H
ATOM   2180  CA  GLU A 724      47.170  59.580  43.950  1.00  0.00           C
ATOM   2181  HA  GLU A 724      46.640  59.110  44.770  1.00  0.00           H
ATOM   2182  CB  GLU A 724      47.360  58.690  42.670  1.00  0.00           C
ATOM   2183  HB1 GLU A 724      47.760  59.410  41.940  1.00  0.00           H
ATOM   2184  HB2 GLU A 724      46.340  58.490  42.280  1.00  0.00           H
ATOM   2185  CG  GLU A 724      48.040  57.320  42.750  1.00  0.00           C
ATOM   2186  HG1 GLU A 724      47.240  56.580  43.010  1.00  0.00           H
ATOM   2187  HG2 GLU A 724      48.930  57.270  43.420  1.00  0.00           H
ATOM   2188  CD  GLU A 724      48.560  56.910  41.340  1.00  0.00           C
ATOM   2189  OE1 GLU A 724      47.810  56.620  40.410  1.00  0.00           O
ATOM   2190  OE2 GLU A 724      49.810  56.810  41.210  1.00  0.00           O
ATOM   2191  C   GLU A 724      48.540  59.700  44.510  1.00  0.00           C
ATOM   2192  O   GLU A 724      48.950  59.100  45.480  1.00  0.00           O
ATOM   2193  N   GLU A 725      49.430  60.420  43.800  1.00  0.00           N
ATOM   2194  HN  GLU A 725      49.130  60.840  42.950  1.00  0.00           H
ATOM   2195  CA  GLU A 725      50.800  60.740  44.170  1.00  0.00           C
ATOM   2196  HA  GLU A 725      51.250  59.790  44.400  1.00  0.00           H
ATOM   2197  CB  GLU A 725      51.580  61.380  43.020  1.00  0.00           C
ATOM   2198  HB1 GLU A 725      52.580  61.650  43.440  1.00  0.00           H
ATOM   2199  HB2 GLU A 725      51.120  62.340  42.690  1.00  0.00           H
ATOM   2200  CG  GLU A 725      51.910  60.410  41.850  1.00  0.00           C
ATOM   2201  HG1 GLU A 725      51.070  60.180  41.160  1.00  0.00           H
ATOM   2202  HG2 GLU A 725      52.270  59.450  42.280  1.00  0.00           H
ATOM   2203  CD  GLU A 725      53.060  60.910  40.970  1.00  0.00           C
ATOM   2204  OE1 GLU A 725      52.740  61.550  39.930  1.00  0.00           O
ATOM   2205  OE2 GLU A 725      54.190  60.600  41.310  1.00  0.00           O
ATOM   2206  C   GLU A 725      50.860  61.500  45.440  1.00  0.00           C
ATOM   2207  O   GLU A 725      51.640  61.150  46.290  1.00  0.00           O
ATOM   2208  N   ALA A 726      49.980  62.520  45.510  1.00  0.00           N
ATOM   2209  HN  ALA A 726      49.350  62.650  44.740  1.00  0.00           H
ATOM   2210  CA  ALA A 726      49.940  63.380  46.670  1.00  0.00           C
ATOM   2211  HA  ALA A 726      50.840  63.940  46.840  1.00  0.00           H
ATOM   2212  CB  ALA A 726      48.830  64.460  46.540  1.00  0.00           C
ATOM   2213  HB1 ALA A 726      47.810  64.020  46.460  1.00  0.00           H
ATOM   2214  HB2 ALA A 726      48.940  65.200  45.720  1.00  0.00           H
ATOM   2215  HB3 ALA A 726      48.960  65.060  47.460  1.00  0.00           H
ATOM   2216  C   ALA A 726      49.670  62.570  47.960  1.00  0.00           C
ATOM   2217  O   ALA A 726      50.440  62.680  48.880  1.00  0.00           O
ATOM   2218  N   PHE A 727      48.700  61.620  47.850  1.00  0.00           N
ATOM   2219  HN  PHE A 727      48.240  61.630  46.960  1.00  0.00           H
ATOM   2220  CA  PHE A 727      48.220  60.800  48.960  1.00  0.00           C
ATOM   2221  HA  PHE A 727      48.010  61.550  49.720  1.00  0.00           H
ATOM   2222  CB  PHE A 727      46.930  60.090  48.490  1.00  0.00           C
ATOM   2223  HB1 PHE A 727      47.030  59.410  47.610  1.00  0.00           H
ATOM   2224  HB2 PHE A 727      46.260  60.930  48.190  1.00  0.00           H
ATOM   2225  CG  PHE A 727      46.190  59.410  49.620  1.00  0.00           C
ATOM   2226  CD1 PHE A 727      45.000  59.920  50.180  1.00  0.00           C
ATOM   2227  HD1 PHE A 727      44.630  60.860  49.790  1.00  0.00           H
ATOM   2228  CE1 PHE A 727      44.210  59.110  51.050  1.00  0.00           C
ATOM   2229  HE1 PHE A 727      43.240  59.530  51.280  1.00  0.00           H
ATOM   2230  CZ  PHE A 727      44.640  57.790  51.360  1.00  0.00           C
ATOM   2231  HZ  PHE A 727      44.040  57.160  51.990  1.00  0.00           H
ATOM   2232  CD2 PHE A 727      46.550  58.050  49.880  1.00  0.00           C
ATOM   2233  HD2 PHE A 727      47.380  57.670  49.320  1.00  0.00           H
ATOM   2234  CE2 PHE A 727      45.750  57.270  50.710  1.00  0.00           C
ATOM   2235  HE2 PHE A 727      46.010  56.230  50.830  1.00  0.00           H
ATOM   2236  C   PHE A 727      49.330  59.800  49.430  1.00  0.00           C
ATOM   2237  O   PHE A 727      49.720  59.780  50.590  1.00  0.00           O
ATOM   2238  N   ALA A 728      49.920  59.120  48.420  1.00  0.00           N
ATOM   2239  HN  ALA A 728      49.500  59.220  47.520  1.00  0.00           H
ATOM   2240  CA  ALA A 728      51.000  58.140  48.590  1.00  0.00           C
ATOM   2241  HA  ALA A 728      50.780  57.460  49.400  1.00  0.00           H
ATOM   2242  CB  ALA A 728      51.270  57.450  47.280  1.00  0.00           C
ATOM   2243  HB1 ALA A 728      51.850  58.170  46.660  1.00  0.00           H
ATOM   2244  HB2 ALA A 728      50.300  57.180  46.800  1.00  0.00           H
ATOM   2245  HB3 ALA A 728      51.820  56.500  47.330  1.00  0.00           H
ATOM   2246  C   ALA A 728      52.290  58.840  49.040  1.00  0.00           C
ATOM   2247  O   ALA A 728      52.990  58.330  49.900  1.00  0.00           O
ATOM   2248  N   ALA A 729      52.670  60.000  48.480  1.00  0.00           N
ATOM   2249  HN  ALA A 729      52.170  60.520  47.790  1.00  0.00           H
ATOM   2250  CA  ALA A 729      53.850  60.670  48.930  1.00  0.00           C
ATOM   2251  HA  ALA A 729      54.690  60.070  48.600  1.00  0.00           H
ATOM   2252  CB  ALA A 729      53.950  61.930  48.130  1.00  0.00           C
ATOM   2253  HB1 ALA A 729      53.090  62.630  48.220  1.00  0.00           H
ATOM   2254  HB2 ALA A 729      54.030  61.560  47.090  1.00  0.00           H
ATOM   2255  HB3 ALA A 729      54.830  62.520  48.490  1.00  0.00           H
ATOM   2256  C   ALA A 729      53.970  61.000  50.420  1.00  0.00           C
ATOM   2257  O   ALA A 729      55.010  60.760  51.070  1.00  0.00           O
ATOM   2258  N   LEU A 730      52.810  61.470  50.920  1.00  0.00           N
ATOM   2259  HN  LEU A 730      51.930  61.380  50.430  1.00  0.00           H
ATOM   2260  CA  LEU A 730      52.690  61.760  52.310  1.00  0.00           C
ATOM   2261  HA  LEU A 730      53.470  62.450  52.600  1.00  0.00           H
ATOM   2262  CB  LEU A 730      51.280  62.320  52.480  1.00  0.00           C
ATOM   2263  HB1 LEU A 730      50.540  61.490  52.480  1.00  0.00           H
ATOM   2264  HB2 LEU A 730      50.900  63.020  51.720  1.00  0.00           H
ATOM   2265  CG  LEU A 730      51.220  63.220  53.820  1.00  0.00           C
ATOM   2266  HG  LEU A 730      51.770  62.840  54.700  1.00  0.00           H
ATOM   2267  CD1 LEU A 730      51.730  64.590  53.600  1.00  0.00           C
ATOM   2268 HD11 LEU A 730      51.480  65.270  54.440  1.00  0.00           H
ATOM   2269 HD12 LEU A 730      51.400  65.140  52.690  1.00  0.00           H
ATOM   2270 HD13 LEU A 730      52.840  64.590  53.620  1.00  0.00           H
ATOM   2271  CD2 LEU A 730      49.700  63.370  54.150  1.00  0.00           C
ATOM   2272 HD21 LEU A 730      49.500  63.860  55.140  1.00  0.00           H
ATOM   2273 HD22 LEU A 730      49.290  62.340  54.090  1.00  0.00           H
ATOM   2274 HD23 LEU A 730      49.150  63.930  53.370  1.00  0.00           H
ATOM   2275  C   LEU A 730      52.780  60.650  53.260  1.00  0.00           C
ATOM   2276  O   LEU A 730      53.560  60.810  54.190  1.00  0.00           O
ATOM   2277  N   ILE A 731      52.120  59.510  53.090  1.00  0.00           N
ATOM   2278  HN  ILE A 731      51.520  59.410  52.310  1.00  0.00           H
ATOM   2279  CA  ILE A 731      52.210  58.290  53.880  1.00  0.00           C
ATOM   2280  HA  ILE A 731      51.930  58.600  54.870  1.00  0.00           H
ATOM   2281  CB  ILE A 731      51.290  57.250  53.220  1.00  0.00           C
ATOM   2282  HB  ILE A 731      51.490  57.210  52.130  1.00  0.00           H
ATOM   2283  CG2 ILE A 731      51.570  55.800  53.650  1.00  0.00           C
ATOM   2284 HG21 ILE A 731      51.560  55.780  54.760  1.00  0.00           H
ATOM   2285 HG22 ILE A 731      52.550  55.480  53.240  1.00  0.00           H
ATOM   2286 HG23 ILE A 731      50.890  55.040  53.220  1.00  0.00           H
ATOM   2287  CG1 ILE A 731      49.770  57.710  53.340  1.00  0.00           C
ATOM   2288 HG11 ILE A 731      49.290  56.770  52.990  1.00  0.00           H
ATOM   2289 HG12 ILE A 731      49.600  58.580  52.660  1.00  0.00           H
ATOM   2290  CD  ILE A 731      49.330  57.980  54.730  1.00  0.00           C
ATOM   2291  HD1 ILE A 731      49.710  57.160  55.370  1.00  0.00           H
ATOM   2292  HD2 ILE A 731      48.230  58.100  54.820  1.00  0.00           H
ATOM   2293  HD3 ILE A 731      49.730  58.930  55.150  1.00  0.00           H
ATOM   2294  C   ILE A 731      53.690  57.750  54.010  1.00  0.00           C
ATOM   2295  O   ILE A 731      54.140  57.430  55.060  1.00  0.00           O
ATOM   2296  N   CYS A 732      54.470  57.660  52.890  1.00  0.00           N
ATOM   2297  HN  CYS A 732      54.170  58.180  52.100  1.00  0.00           H
ATOM   2298  CA  CYS A 732      55.930  57.270  52.900  1.00  0.00           C
ATOM   2299  HA  CYS A 732      56.090  56.340  53.420  1.00  0.00           H
ATOM   2300  CB  CYS A 732      56.490  57.090  51.470  1.00  0.00           C
ATOM   2301  HB1 CYS A 732      57.560  56.800  51.610  1.00  0.00           H
ATOM   2302  HB2 CYS A 732      56.420  58.010  50.840  1.00  0.00           H
ATOM   2303  SG  CYS A 732      55.500  55.880  50.510  1.00  0.00           S
ATOM   2304  HG1 CYS A 732      54.350  56.540  50.370  1.00  0.00           H
ATOM   2305  C   CYS A 732      56.810  58.260  53.670  1.00  0.00           C
ATOM   2306  O   CYS A 732      57.600  57.770  54.430  1.00  0.00           O
ATOM   2307  N   ILE A 733      56.580  59.570  53.570  1.00  0.00           N
ATOM   2308  HN  ILE A 733      55.890  59.980  52.980  1.00  0.00           H
ATOM   2309  CA  ILE A 733      57.240  60.560  54.430  1.00  0.00           C
ATOM   2310  HA  ILE A 733      58.300  60.430  54.410  1.00  0.00           H
ATOM   2311  CB  ILE A 733      56.810  62.000  54.010  1.00  0.00           C
ATOM   2312  HB  ILE A 733      55.720  62.060  53.820  1.00  0.00           H
ATOM   2313  CG2 ILE A 733      57.130  63.050  55.040  1.00  0.00           C
ATOM   2314 HG21 ILE A 733      58.170  62.870  55.400  1.00  0.00           H
ATOM   2315 HG22 ILE A 733      56.380  63.000  55.840  1.00  0.00           H
ATOM   2316 HG23 ILE A 733      57.110  64.060  54.560  1.00  0.00           H
ATOM   2317  CG1 ILE A 733      57.460  62.450  52.660  1.00  0.00           C
ATOM   2318 HG11 ILE A 733      57.240  63.510  52.420  1.00  0.00           H
ATOM   2319 HG12 ILE A 733      57.040  61.860  51.820  1.00  0.00           H
ATOM   2320  CD  ILE A 733      58.990  62.140  52.570  1.00  0.00           C
ATOM   2321  HD1 ILE A 733      59.460  62.740  53.380  1.00  0.00           H
ATOM   2322  HD2 ILE A 733      59.390  62.300  51.550  1.00  0.00           H
ATOM   2323  HD3 ILE A 733      59.240  61.090  52.820  1.00  0.00           H
ATOM   2324  C   ILE A 733      56.960  60.390  55.880  1.00  0.00           C
ATOM   2325  O   ILE A 733      57.830  60.390  56.720  1.00  0.00           O
ATOM   2326  N   ILE A 734      55.680  60.190  56.280  1.00  0.00           N
ATOM   2327  HN  ILE A 734      54.950  60.130  55.610  1.00  0.00           H
ATOM   2328  CA  ILE A 734      55.250  60.020  57.660  1.00  0.00           C
ATOM   2329  HA  ILE A 734      55.500  60.900  58.230  1.00  0.00           H
ATOM   2330  CB  ILE A 734      53.740  59.830  57.670  1.00  0.00           C
ATOM   2331  HB  ILE A 734      53.370  59.300  56.770  1.00  0.00           H
ATOM   2332  CG2 ILE A 734      53.100  59.200  58.960  1.00  0.00           C
ATOM   2333 HG21 ILE A 734      51.990  59.250  58.900  1.00  0.00           H
ATOM   2334 HG22 ILE A 734      53.340  59.660  59.940  1.00  0.00           H
ATOM   2335 HG23 ILE A 734      53.370  58.140  59.090  1.00  0.00           H
ATOM   2336  CG1 ILE A 734      53.200  61.270  57.480  1.00  0.00           C
ATOM   2337 HG11 ILE A 734      53.810  61.850  56.750  1.00  0.00           H
ATOM   2338 HG12 ILE A 734      53.300  61.840  58.430  1.00  0.00           H
ATOM   2339  CD  ILE A 734      51.740  61.330  57.100  1.00  0.00           C
ATOM   2340  HD1 ILE A 734      51.040  60.940  57.880  1.00  0.00           H
ATOM   2341  HD2 ILE A 734      51.520  60.790  56.150  1.00  0.00           H
ATOM   2342  HD3 ILE A 734      51.380  62.340  56.830  1.00  0.00           H
ATOM   2343  C   ILE A 734      55.850  58.860  58.300  1.00  0.00           C
ATOM   2344  O   ILE A 734      56.450  58.970  59.340  1.00  0.00           O
ATOM   2345  N   PHE A 735      55.770  57.680  57.690  1.00  0.00           N
ATOM   2346  HN  PHE A 735      55.260  57.630  56.820  1.00  0.00           H
ATOM   2347  CA  PHE A 735      56.330  56.390  58.130  1.00  0.00           C
ATOM   2348  HA  PHE A 735      56.060  56.260  59.170  1.00  0.00           H
ATOM   2349  CB  PHE A 735      56.030  55.250  57.150  1.00  0.00           C
ATOM   2350  HB1 PHE A 735      56.760  54.410  57.070  1.00  0.00           H
ATOM   2351  HB2 PHE A 735      56.070  55.720  56.150  1.00  0.00           H
ATOM   2352  CG  PHE A 735      54.690  54.680  57.300  1.00  0.00           C
ATOM   2353  CD1 PHE A 735      54.040  54.610  58.560  1.00  0.00           C
ATOM   2354  HD1 PHE A 735      54.220  55.120  59.490  1.00  0.00           H
ATOM   2355  CE1 PHE A 735      52.770  54.030  58.690  1.00  0.00           C
ATOM   2356  HE1 PHE A 735      52.370  53.980  59.690  1.00  0.00           H
ATOM   2357  CZ  PHE A 735      52.210  53.380  57.570  1.00  0.00           C
ATOM   2358  HZ  PHE A 735      51.340  52.750  57.640  1.00  0.00           H
ATOM   2359  CD2 PHE A 735      54.220  53.910  56.200  1.00  0.00           C
ATOM   2360  HD2 PHE A 735      54.680  53.680  55.250  1.00  0.00           H
ATOM   2361  CE2 PHE A 735      52.930  53.300  56.340  1.00  0.00           C
ATOM   2362  HE2 PHE A 735      52.520  52.830  55.460  1.00  0.00           H
ATOM   2363  C   PHE A 735      57.860  56.500  58.280  1.00  0.00           C
ATOM   2364  O   PHE A 735      58.400  56.150  59.310  1.00  0.00           O
ATOM   2365  N   ILE A 736      58.590  57.090  57.310  1.00  0.00           N
ATOM   2366  HN  ILE A 736      58.100  57.490  56.530  1.00  0.00           H
ATOM   2367  CA  ILE A 736      60.010  57.520  57.370  1.00  0.00           C
ATOM   2368  HA  ILE A 736      60.480  56.600  57.670  1.00  0.00           H
ATOM   2369  CB  ILE A 736      60.510  58.080  56.020  1.00  0.00           C
ATOM   2370  HB  ILE A 736      59.700  58.800  55.780  1.00  0.00           H
ATOM   2371  CG2 ILE A 736      61.780  58.890  56.180  1.00  0.00           C
ATOM   2372 HG21 ILE A 736      61.540  59.930  56.500  1.00  0.00           H
ATOM   2373 HG22 ILE A 736      62.150  58.980  55.140  1.00  0.00           H
ATOM   2374 HG23 ILE A 736      62.640  58.460  56.720  1.00  0.00           H
ATOM   2375  CG1 ILE A 736      60.650  56.910  55.020  1.00  0.00           C
ATOM   2376 HG11 ILE A 736      59.740  56.260  55.000  1.00  0.00           H
ATOM   2377 HG12 ILE A 736      61.460  56.250  55.400  1.00  0.00           H
ATOM   2378  CD  ILE A 736      60.960  57.320  53.610  1.00  0.00           C
ATOM   2379  HD1 ILE A 736      60.310  58.170  53.330  1.00  0.00           H
ATOM   2380  HD2 ILE A 736      60.890  56.450  52.900  1.00  0.00           H
ATOM   2381  HD3 ILE A 736      62.010  57.690  53.530  1.00  0.00           H
ATOM   2382  C   ILE A 736      60.290  58.520  58.500  1.00  0.00           C
ATOM   2383  O   ILE A 736      61.150  58.280  59.340  1.00  0.00           O
ATOM   2384  N   TYR A 737      59.470  59.500  58.890  1.00  0.00           N
ATOM   2385  HN  TYR A 737      58.610  59.600  58.400  1.00  0.00           H
ATOM   2386  CA  TYR A 737      59.590  60.270  60.080  1.00  0.00           C
ATOM   2387  HA  TYR A 737      60.610  60.620  60.030  1.00  0.00           H
ATOM   2388  CB  TYR A 737      58.710  61.500  60.010  1.00  0.00           C
ATOM   2389  HB1 TYR A 737      57.650  61.260  59.800  1.00  0.00           H
ATOM   2390  HB2 TYR A 737      59.020  62.080  59.120  1.00  0.00           H
ATOM   2391  CG  TYR A 737      58.840  62.500  61.150  1.00  0.00           C
ATOM   2392  CD1 TYR A 737      58.080  62.480  62.250  1.00  0.00           C
ATOM   2393  HD1 TYR A 737      57.410  61.640  62.410  1.00  0.00           H
ATOM   2394  CE1 TYR A 737      58.280  63.450  63.220  1.00  0.00           C
ATOM   2395  HE1 TYR A 737      57.650  63.440  64.100  1.00  0.00           H
ATOM   2396  CZ  TYR A 737      59.160  64.570  62.990  1.00  0.00           C
ATOM   2397  OH  TYR A 737      59.080  65.730  63.770  1.00  0.00           O
ATOM   2398  HH  TYR A 737      58.400  65.560  64.430  1.00  0.00           H
ATOM   2399  CD2 TYR A 737      59.800  63.520  60.930  1.00  0.00           C
ATOM   2400  HD2 TYR A 737      60.510  63.440  60.120  1.00  0.00           H
ATOM   2401  CE2 TYR A 737      59.890  64.550  61.840  1.00  0.00           C
ATOM   2402  HE2 TYR A 737      60.710  65.270  61.780  1.00  0.00           H
ATOM   2403  C   TYR A 737      59.310  59.520  61.390  1.00  0.00           C
ATOM   2404  O   TYR A 737      60.020  59.600  62.380  1.00  0.00           O
ATOM   2405  N   GLU A 738      58.280  58.590  61.350  1.00  0.00           N
ATOM   2406  HN  GLU A 738      57.740  58.460  60.530  1.00  0.00           H
ATOM   2407  CA  GLU A 738      57.920  57.800  62.510  1.00  0.00           C
ATOM   2408  HA  GLU A 738      57.700  58.480  63.320  1.00  0.00           H
ATOM   2409  CB  GLU A 738      56.700  56.870  62.270  1.00  0.00           C
ATOM   2410  HB1 GLU A 738      56.570  56.090  63.060  1.00  0.00           H
ATOM   2411  HB2 GLU A 738      56.900  56.340  61.320  1.00  0.00           H
ATOM   2412  CG  GLU A 738      55.420  57.650  61.990  1.00  0.00           C
ATOM   2413  HG1 GLU A 738      54.750  57.100  61.300  1.00  0.00           H
ATOM   2414  HG2 GLU A 738      55.670  58.580  61.440  1.00  0.00           H
ATOM   2415  CD  GLU A 738      54.790  57.900  63.350  1.00  0.00           C
ATOM   2416  OE1 GLU A 738      54.690  56.870  64.060  1.00  0.00           O
ATOM   2417  OE2 GLU A 738      54.420  59.060  63.680  1.00  0.00           O
ATOM   2418  C   GLU A 738      59.100  56.960  63.010  1.00  0.00           C
ATOM   2419  O   GLU A 738      59.370  56.840  64.260  1.00  0.00           O
ATOM   2420  N   ALA A 739      59.930  56.370  62.140  1.00  0.00           N
ATOM   2421  HN  ALA A 739      59.770  56.520  61.170  1.00  0.00           H
ATOM   2422  CA  ALA A 739      61.000  55.460  62.510  1.00  0.00           C
ATOM   2423  HA  ALA A 739      60.560  54.660  63.100  1.00  0.00           H
ATOM   2424  CB  ALA A 739      61.600  54.830  61.190  1.00  0.00           C
ATOM   2425  HB1 ALA A 739      62.520  54.240  61.410  1.00  0.00           H
ATOM   2426  HB2 ALA A 739      61.930  55.670  60.550  1.00  0.00           H
ATOM   2427  HB3 ALA A 739      60.820  54.230  60.670  1.00  0.00           H
ATOM   2428  C   ALA A 739      62.070  56.230  63.280  1.00  0.00           C
ATOM   2429  O   ALA A 739      62.560  55.790  64.280  1.00  0.00           O
ATOM   2430  N   LEU A 740      62.500  57.410  62.730  1.00  0.00           N
ATOM   2431  HN  LEU A 740      62.130  57.610  61.820  1.00  0.00           H
ATOM   2432  CA  LEU A 740      63.480  58.240  63.360  1.00  0.00           C
ATOM   2433  HA  LEU A 740      64.320  57.640  63.660  1.00  0.00           H
ATOM   2434  CB  LEU A 740      64.010  59.380  62.430  1.00  0.00           C
ATOM   2435  HB1 LEU A 740      64.690  60.130  62.910  1.00  0.00           H
ATOM   2436  HB2 LEU A 740      63.120  59.990  62.160  1.00  0.00           H
ATOM   2437  CG  LEU A 740      64.550  59.030  61.090  1.00  0.00           C
ATOM   2438  HG  LEU A 740      63.790  58.460  60.510  1.00  0.00           H
ATOM   2439  CD1 LEU A 740      64.700  60.490  60.450  1.00  0.00           C
ATOM   2440 HD11 LEU A 740      65.220  60.370  59.480  1.00  0.00           H
ATOM   2441 HD12 LEU A 740      65.280  61.110  61.160  1.00  0.00           H
ATOM   2442 HD13 LEU A 740      63.720  61.000  60.290  1.00  0.00           H
ATOM   2443  CD2 LEU A 740      65.910  58.330  61.390  1.00  0.00           C
ATOM   2444 HD21 LEU A 740      66.390  58.190  60.400  1.00  0.00           H
ATOM   2445 HD22 LEU A 740      65.780  57.320  61.810  1.00  0.00           H
ATOM   2446 HD23 LEU A 740      66.620  58.800  62.110  1.00  0.00           H
ATOM   2447  C   LEU A 740      62.870  58.880  64.640  1.00  0.00           C
ATOM   2448  O   LEU A 740      63.560  59.060  65.650  1.00  0.00           O
ATOM   2449  N   GLU A 741      61.550  59.170  64.680  1.00  0.00           N
ATOM   2450  HN  GLU A 741      60.930  59.150  63.900  1.00  0.00           H
ATOM   2451  CA  GLU A 741      60.910  59.660  65.880  1.00  0.00           C
ATOM   2452  HA  GLU A 741      61.430  60.550  66.210  1.00  0.00           H
ATOM   2453  CB  GLU A 741      59.430  60.180  65.630  1.00  0.00           C
ATOM   2454  HB1 GLU A 741      58.860  59.380  65.120  1.00  0.00           H
ATOM   2455  HB2 GLU A 741      59.510  60.960  64.840  1.00  0.00           H
ATOM   2456  CG  GLU A 741      58.700  60.800  66.880  1.00  0.00           C
ATOM   2457  HG1 GLU A 741      59.010  61.870  66.820  1.00  0.00           H
ATOM   2458  HG2 GLU A 741      59.100  60.460  67.870  1.00  0.00           H
ATOM   2459  CD  GLU A 741      57.220  60.710  66.980  1.00  0.00           C
ATOM   2460  OE1 GLU A 741      56.600  61.800  67.010  1.00  0.00           O
ATOM   2461  OE2 GLU A 741      56.670  59.570  67.070  1.00  0.00           O
ATOM   2462  C   GLU A 741      60.970  58.720  67.070  1.00  0.00           C
ATOM   2463  O   GLU A 741      61.330  59.120  68.170  1.00  0.00           O
ATOM   2464  N   LYS A 742      60.670  57.450  66.770  1.00  0.00           N
ATOM   2465  HN  LYS A 742      60.270  57.220  65.890  1.00  0.00           H
ATOM   2466  CA  LYS A 742      60.860  56.360  67.680  1.00  0.00           C
ATOM   2467  HA  LYS A 742      60.380  56.660  68.600  1.00  0.00           H
ATOM   2468  CB  LYS A 742      60.120  55.090  67.150  1.00  0.00           C
ATOM   2469  HB1 LYS A 742      60.640  54.120  67.250  1.00  0.00           H
ATOM   2470  HB2 LYS A 742      59.980  55.240  66.050  1.00  0.00           H
ATOM   2471  CG  LYS A 742      58.820  54.790  67.920  1.00  0.00           C
ATOM   2472  HG1 LYS A 742      59.060  54.540  68.970  1.00  0.00           H
ATOM   2473  HG2 LYS A 742      58.230  53.930  67.520  1.00  0.00           H
ATOM   2474  CD  LYS A 742      57.740  55.980  67.950  1.00  0.00           C
ATOM   2475  HD1 LYS A 742      58.230  56.980  68.010  1.00  0.00           H
ATOM   2476  HD2 LYS A 742      57.120  55.800  68.850  1.00  0.00           H
ATOM   2477  CE  LYS A 742      56.890  55.930  66.660  1.00  0.00           C
ATOM   2478  HE1 LYS A 742      56.250  55.020  66.660  1.00  0.00           H
ATOM   2479  HE2 LYS A 742      57.620  55.910  65.820  1.00  0.00           H
ATOM   2480  NZ  LYS A 742      55.990  57.130  66.430  1.00  0.00           N
ATOM   2481  HZ1 LYS A 742      55.250  56.870  67.120  1.00  0.00           H
ATOM   2482  HZ2 LYS A 742      55.400  57.080  65.580  1.00  0.00           H
ATOM   2483  HZ3 LYS A 742      56.410  58.060  66.630  1.00  0.00           H
ATOM   2484  C   LYS A 742      62.280  56.090  68.160  1.00  0.00           C
ATOM   2485  O   LYS A 742      62.510  55.960  69.370  1.00  0.00           O
ATOM   2486  N   LEU A 743      63.270  56.210  67.210  1.00  0.00           N
ATOM   2487  HN  LEU A 743      63.010  56.400  66.260  1.00  0.00           H
ATOM   2488  CA  LEU A 743      64.680  56.210  67.510  1.00  0.00           C
ATOM   2489  HA  LEU A 743      64.810  55.300  68.070  1.00  0.00           H
ATOM   2490  CB  LEU A 743      65.600  56.330  66.230  1.00  0.00           C
ATOM   2491  HB1 LEU A 743      65.200  57.230  65.710  1.00  0.00           H
ATOM   2492  HB2 LEU A 743      65.510  55.440  65.590  1.00  0.00           H
ATOM   2493  CG  LEU A 743      67.150  56.470  66.600  1.00  0.00           C
ATOM   2494  HG  LEU A 743      67.200  57.330  67.300  1.00  0.00           H
ATOM   2495  CD1 LEU A 743      67.550  55.130  67.270  1.00  0.00           C
ATOM   2496 HD11 LEU A 743      67.220  54.290  66.620  1.00  0.00           H
ATOM   2497 HD12 LEU A 743      67.060  54.990  68.260  1.00  0.00           H
ATOM   2498 HD13 LEU A 743      68.640  54.980  67.410  1.00  0.00           H
ATOM   2499  CD2 LEU A 743      68.030  56.790  65.370  1.00  0.00           C
ATOM   2500 HD21 LEU A 743      67.710  57.600  64.690  1.00  0.00           H
ATOM   2501 HD22 LEU A 743      67.970  55.910  64.690  1.00  0.00           H
ATOM   2502 HD23 LEU A 743      69.110  56.810  65.660  1.00  0.00           H
ATOM   2503  C   LEU A 743      65.050  57.320  68.550  1.00  0.00           C
ATOM   2504  O   LEU A 743      65.710  57.080  69.580  1.00  0.00           O
ATOM   2505  N   PHE A 744      64.550  58.530  68.330  1.00  0.00           N
ATOM   2506  HN  PHE A 744      64.070  58.700  67.480  1.00  0.00           H
ATOM   2507  CA  PHE A 744      64.600  59.660  69.220  1.00  0.00           C
ATOM   2508  HA  PHE A 744      65.650  59.800  69.430  1.00  0.00           H
ATOM   2509  CB  PHE A 744      64.060  61.020  68.670  1.00  0.00           C
ATOM   2510  HB1 PHE A 744      63.810  61.760  69.460  1.00  0.00           H
ATOM   2511  HB2 PHE A 744      63.170  60.950  67.990  1.00  0.00           H
ATOM   2512  CG  PHE A 744      65.150  61.750  67.990  1.00  0.00           C
ATOM   2513  CD1 PHE A 744      65.480  63.100  68.250  1.00  0.00           C
ATOM   2514  HD1 PHE A 744      64.900  63.630  69.000  1.00  0.00           H
ATOM   2515  CE1 PHE A 744      66.570  63.720  67.670  1.00  0.00           C
ATOM   2516  HE1 PHE A 744      66.720  64.750  67.990  1.00  0.00           H
ATOM   2517  CZ  PHE A 744      67.250  63.070  66.650  1.00  0.00           C
ATOM   2518  HZ  PHE A 744      68.100  63.500  66.130  1.00  0.00           H
ATOM   2519  CD2 PHE A 744      65.850  61.080  66.960  1.00  0.00           C
ATOM   2520  HD2 PHE A 744      65.720  60.020  66.790  1.00  0.00           H
ATOM   2521  CE2 PHE A 744      66.930  61.740  66.330  1.00  0.00           C
ATOM   2522  HE2 PHE A 744      67.360  61.300  65.450  1.00  0.00           H
ATOM   2523  C   PHE A 744      63.990  59.420  70.550  1.00  0.00           C
ATOM   2524  O   PHE A 744      64.630  59.700  71.560  1.00  0.00           O
ATOM   2525  N   ASP A 745      62.810  58.810  70.640  1.00  0.00           N
ATOM   2526  HN  ASP A 745      62.160  58.700  69.900  1.00  0.00           H
ATOM   2527  CA  ASP A 745      62.170  58.430  71.880  1.00  0.00           C
ATOM   2528  HA  ASP A 745      62.040  59.320  72.470  1.00  0.00           H
ATOM   2529  CB  ASP A 745      60.780  57.900  71.400  1.00  0.00           C
ATOM   2530  HB1 ASP A 745      60.950  56.920  70.920  1.00  0.00           H
ATOM   2531  HB2 ASP A 745      60.240  58.540  70.670  1.00  0.00           H
ATOM   2532  CG  ASP A 745      59.760  57.670  72.530  1.00  0.00           C
ATOM   2533  OD1 ASP A 745      59.810  58.290  73.600  1.00  0.00           O
ATOM   2534  OD2 ASP A 745      58.940  56.730  72.420  1.00  0.00           O
ATOM   2535  C   ASP A 745      62.990  57.420  72.630  1.00  0.00           C
ATOM   2536  O   ASP A 745      63.280  57.560  73.820  1.00  0.00           O
ATOM   2537  N   LEU A 746      63.290  56.280  71.960  1.00  0.00           N
ATOM   2538  HN  LEU A 746      63.000  56.330  71.000  1.00  0.00           H
ATOM   2539  CA  LEU A 746      63.900  55.060  72.530  1.00  0.00           C
ATOM   2540  HA  LEU A 746      63.260  54.760  73.360  1.00  0.00           H
ATOM   2541  CB  LEU A 746      63.730  53.930  71.460  1.00  0.00           C
ATOM   2542  HB1 LEU A 746      64.050  54.330  70.480  1.00  0.00           H
ATOM   2543  HB2 LEU A 746      62.660  53.660  71.340  1.00  0.00           H
ATOM   2544  CG  LEU A 746      64.370  52.520  71.690  1.00  0.00           C
ATOM   2545  HG  LEU A 746      64.510  52.230  72.750  1.00  0.00           H
ATOM   2546  CD1 LEU A 746      63.420  51.490  71.100  1.00  0.00           C
ATOM   2547 HD11 LEU A 746      63.130  51.590  70.030  1.00  0.00           H
ATOM   2548 HD12 LEU A 746      62.560  51.460  71.800  1.00  0.00           H
ATOM   2549 HD13 LEU A 746      64.030  50.550  71.190  1.00  0.00           H
ATOM   2550  CD2 LEU A 746      65.780  52.400  70.950  1.00  0.00           C
ATOM   2551 HD21 LEU A 746      65.770  52.480  69.840  1.00  0.00           H
ATOM   2552 HD22 LEU A 746      66.220  51.430  71.230  1.00  0.00           H
ATOM   2553 HD23 LEU A 746      66.390  53.210  71.410  1.00  0.00           H
ATOM   2554  C   LEU A 746      65.260  55.340  73.030  1.00  0.00           C
ATOM   2555  O   LEU A 746      65.550  54.990  74.180  1.00  0.00           O
ATOM   2556  N   GLY A 747      66.030  56.090  72.230  1.00  0.00           N
ATOM   2557  HN  GLY A 747      65.770  56.450  71.330  1.00  0.00           H
ATOM   2558  CA  GLY A 747      67.350  56.280  72.620  1.00  0.00           C
ATOM   2559  HA1 GLY A 747      67.800  56.760  71.760  1.00  0.00           H
ATOM   2560  HA2 GLY A 747      67.820  55.360  72.940  1.00  0.00           H
ATOM   2561  C   GLY A 747      67.470  57.260  73.730  1.00  0.00           C
ATOM   2562  O   GLY A 747      68.340  57.100  74.610  1.00  0.00           O
ATOM   2563  N   GLU A 748      66.650  58.310  73.680  1.00  0.00           N
ATOM   2564  HN  GLU A 748      65.960  58.400  72.970  1.00  0.00           H
ATOM   2565  CA  GLU A 748      66.460  59.140  74.830  1.00  0.00           C
ATOM   2566  HA  GLU A 748      67.420  59.610  75.030  1.00  0.00           H
ATOM   2567  CB  GLU A 748      65.570  60.350  74.420  1.00  0.00           C
ATOM   2568  HB1 GLU A 748      64.570  59.910  74.220  1.00  0.00           H
ATOM   2569  HB2 GLU A 748      66.060  60.710  73.500  1.00  0.00           H
ATOM   2570  CG  GLU A 748      65.580  61.430  75.600  1.00  0.00           C
ATOM   2571  HG1 GLU A 748      66.660  61.650  75.730  1.00  0.00           H
ATOM   2572  HG2 GLU A 748      65.200  60.990  76.540  1.00  0.00           H
ATOM   2573  CD  GLU A 748      64.690  62.640  75.270  1.00  0.00           C
ATOM   2574  OE1 GLU A 748      63.620  62.740  75.980  1.00  0.00           O
ATOM   2575  OE2 GLU A 748      65.050  63.460  74.390  1.00  0.00           O
ATOM   2576  C   GLU A 748      66.020  58.520  76.190  1.00  0.00           C
ATOM   2577  O   GLU A 748      66.460  58.920  77.290  1.00  0.00           O
ATOM   2578  N   THR A 749      65.030  57.650  76.130  1.00  0.00           N
ATOM   2579  HN  THR A 749      64.670  57.380  75.240  1.00  0.00           H
ATOM   2580  CA  THR A 749      64.470  56.930  77.320  1.00  0.00           C
ATOM   2581  HA  THR A 749      64.230  57.620  78.100  1.00  0.00           H
ATOM   2582  CB  THR A 749      63.200  56.140  77.000  1.00  0.00           C
ATOM   2583  HB  THR A 749      63.350  55.460  76.130  1.00  0.00           H
ATOM   2584  OG1 THR A 749      62.160  57.110  76.640  1.00  0.00           O
ATOM   2585  HG1 THR A 749      61.980  57.630  77.420  1.00  0.00           H
ATOM   2586  CG2 THR A 749      62.660  55.410  78.250  1.00  0.00           C
ATOM   2587 HG21 THR A 749      61.710  54.890  77.990  1.00  0.00           H
ATOM   2588 HG22 THR A 749      62.430  56.250  78.920  1.00  0.00           H
ATOM   2589 HG23 THR A 749      63.310  54.570  78.620  1.00  0.00           H
ATOM   2590  C   THR A 749      65.620  55.990  77.840  1.00  0.00           C
ATOM   2591  O   THR A 749      65.640  55.830  79.060  1.00  0.00           O
ATOM   2592  N   TYR A 750      66.560  55.410  77.060  1.00  0.00           N
ATOM   2593  HN  TYR A 750      66.360  55.400  76.090  1.00  0.00           H
ATOM   2594  CA  TYR A 750      67.400  54.350  77.520  1.00  0.00           C
ATOM   2595  HA  TYR A 750      67.320  54.260  78.600  1.00  0.00           H
ATOM   2596  CB  TYR A 750      66.940  53.030  76.910  1.00  0.00           C
ATOM   2597  HB1 TYR A 750      67.590  52.130  77.080  1.00  0.00           H
ATOM   2598  HB2 TYR A 750      67.010  53.150  75.800  1.00  0.00           H
ATOM   2599  CG  TYR A 750      65.530  52.690  77.280  1.00  0.00           C
ATOM   2600  CD1 TYR A 750      65.210  52.420  78.640  1.00  0.00           C
ATOM   2601  HD1 TYR A 750      65.980  52.620  79.370  1.00  0.00           H
ATOM   2602  CE1 TYR A 750      63.910  52.020  78.990  1.00  0.00           C
ATOM   2603  HE1 TYR A 750      63.560  51.850  80.000  1.00  0.00           H
ATOM   2604  CZ  TYR A 750      63.010  51.740  78.010  1.00  0.00           C
ATOM   2605  OH  TYR A 750      61.870  51.020  78.470  1.00  0.00           O
ATOM   2606  HH  TYR A 750      61.180  50.990  77.810  1.00  0.00           H
ATOM   2607  CD2 TYR A 750      64.520  52.470  76.300  1.00  0.00           C
ATOM   2608  HD2 TYR A 750      64.810  52.530  75.260  1.00  0.00           H
ATOM   2609  CE2 TYR A 750      63.220  52.050  76.630  1.00  0.00           C
ATOM   2610  HE2 TYR A 750      62.470  51.750  75.910  1.00  0.00           H
ATOM   2611  C   TYR A 750      68.900  54.580  77.250  1.00  0.00           C
ATOM   2612  O   TYR A 750      69.500  54.010  76.300  1.00  0.00           O
ATOM   2613  N   ALA A 751      69.540  55.400  78.120  1.00  0.00           N
ATOM   2614  HN  ALA A 751      69.040  55.920  78.820  1.00  0.00           H
ATOM   2615  CA  ALA A 751      70.910  55.900  77.990  1.00  0.00           C
ATOM   2616  HA  ALA A 751      70.980  56.370  77.010  1.00  0.00           H
ATOM   2617  CB  ALA A 751      71.270  56.920  79.070  1.00  0.00           C
ATOM   2618  HB1 ALA A 751      71.330  56.510  80.100  1.00  0.00           H
ATOM   2619  HB2 ALA A 751      70.570  57.780  79.210  1.00  0.00           H
ATOM   2620  HB3 ALA A 751      72.230  57.440  78.860  1.00  0.00           H
ATOM   2621  C   ALA A 751      72.000  54.870  77.950  1.00  0.00           C
ATOM   2622  O   ALA A 751      73.000  55.020  77.300  1.00  0.00           O
ATOM   2623  N   ASP A 752      71.800  53.760  78.710  1.00  0.00           N
ATOM   2624  HN  ASP A 752      71.020  53.700  79.330  1.00  0.00           H
ATOM   2625  CA  ASP A 752      72.680  52.570  78.620  1.00  0.00           C
ATOM   2626  HA  ASP A 752      73.550  52.880  79.170  1.00  0.00           H
ATOM   2627  CB  ASP A 752      72.030  51.500  79.590  1.00  0.00           C
ATOM   2628  HB1 ASP A 752      71.110  51.010  79.220  1.00  0.00           H
ATOM   2629  HB2 ASP A 752      71.730  52.170  80.430  1.00  0.00           H
ATOM   2630  CG  ASP A 752      73.030  50.550  80.160  1.00  0.00           C
ATOM   2631  OD1 ASP A 752      74.170  50.570  79.650  1.00  0.00           O
ATOM   2632  OD2 ASP A 752      72.680  49.670  81.010  1.00  0.00           O
ATOM   2633  C   ASP A 752      72.950  51.930  77.230  1.00  0.00           C
ATOM   2634  O   ASP A 752      74.050  51.670  76.850  1.00  0.00           O
ATOM   2635  N   VAL A 753      71.920  51.820  76.430  1.00  0.00           N
ATOM   2636  HN  VAL A 753      70.960  52.020  76.640  1.00  0.00           H
ATOM   2637  CA  VAL A 753      72.000  51.100  75.110  1.00  0.00           C
ATOM   2638  HA  VAL A 753      72.920  50.550  75.080  1.00  0.00           H
ATOM   2639  CB  VAL A 753      70.860  50.100  75.040  1.00  0.00           C
ATOM   2640  HB  VAL A 753      70.830  49.540  74.090  1.00  0.00           H
ATOM   2641  CG1 VAL A 753      71.230  49.010  76.140  1.00  0.00           C
ATOM   2642 HG11 VAL A 753      70.990  49.370  77.160  1.00  0.00           H
ATOM   2643 HG12 VAL A 753      72.310  48.810  76.070  1.00  0.00           H
ATOM   2644 HG13 VAL A 753      70.590  48.110  75.970  1.00  0.00           H
ATOM   2645  CG2 VAL A 753      69.500  50.760  75.280  1.00  0.00           C
ATOM   2646 HG21 VAL A 753      69.440  51.140  76.320  1.00  0.00           H
ATOM   2647 HG22 VAL A 753      68.600  50.140  75.150  1.00  0.00           H
ATOM   2648 HG23 VAL A 753      69.450  51.610  74.560  1.00  0.00           H
ATOM   2649  C   VAL A 753      71.950  52.070  73.980  1.00  0.00           C
ATOM   2650  O   VAL A 753      71.930  51.740  72.800  1.00  0.00           O
ATOM   2651  N   LEU A 754      71.950  53.380  74.300  1.00  0.00           N
ATOM   2652  HN  LEU A 754      71.950  53.600  75.270  1.00  0.00           H
ATOM   2653  CA  LEU A 754      71.970  54.520  73.430  1.00  0.00           C
ATOM   2654  HA  LEU A 754      70.950  54.710  73.110  1.00  0.00           H
ATOM   2655  CB  LEU A 754      72.240  55.790  74.180  1.00  0.00           C
ATOM   2656  HB1 LEU A 754      73.210  55.560  74.640  1.00  0.00           H
ATOM   2657  HB2 LEU A 754      71.480  56.010  74.970  1.00  0.00           H
ATOM   2658  CG  LEU A 754      72.350  57.090  73.340  1.00  0.00           C
ATOM   2659  HG  LEU A 754      73.210  57.070  72.630  1.00  0.00           H
ATOM   2660  CD1 LEU A 754      71.100  57.470  72.620  1.00  0.00           C
ATOM   2661 HD11 LEU A 754      71.160  58.420  72.060  1.00  0.00           H
ATOM   2662 HD12 LEU A 754      70.140  57.470  73.180  1.00  0.00           H
ATOM   2663 HD13 LEU A 754      71.000  56.720  71.790  1.00  0.00           H
ATOM   2664  CD2 LEU A 754      72.670  58.270  74.330  1.00  0.00           C
ATOM   2665 HD21 LEU A 754      73.710  58.280  74.720  1.00  0.00           H
ATOM   2666 HD22 LEU A 754      71.900  58.310  75.140  1.00  0.00           H
ATOM   2667 HD23 LEU A 754      72.640  59.140  73.650  1.00  0.00           H
ATOM   2668  C   LEU A 754      72.730  54.470  72.110  1.00  0.00           C
ATOM   2669  O   LEU A 754      72.220  54.330  71.020  1.00  0.00           O
ATOM   2670  N   PHE A 755      74.060  54.470  72.210  1.00  0.00           N
ATOM   2671  HN  PHE A 755      74.400  54.450  73.150  1.00  0.00           H
ATOM   2672  CA  PHE A 755      74.940  54.270  71.070  1.00  0.00           C
ATOM   2673  HA  PHE A 755      74.770  55.140  70.450  1.00  0.00           H
ATOM   2674  CB  PHE A 755      76.370  54.230  71.570  1.00  0.00           C
ATOM   2675  HB1 PHE A 755      77.130  53.720  70.930  1.00  0.00           H
ATOM   2676  HB2 PHE A 755      76.380  53.700  72.540  1.00  0.00           H
ATOM   2677  CG  PHE A 755      76.890  55.670  71.910  1.00  0.00           C
ATOM   2678  CD1 PHE A 755      77.780  56.220  70.940  1.00  0.00           C
ATOM   2679  HD1 PHE A 755      78.130  55.480  70.230  1.00  0.00           H
ATOM   2680  CE1 PHE A 755      78.310  57.520  71.000  1.00  0.00           C
ATOM   2681  HE1 PHE A 755      79.140  57.670  70.320  1.00  0.00           H
ATOM   2682  CZ  PHE A 755      77.810  58.360  72.000  1.00  0.00           C
ATOM   2683  HZ  PHE A 755      78.190  59.370  71.960  1.00  0.00           H
ATOM   2684  CD2 PHE A 755      76.390  56.530  72.880  1.00  0.00           C
ATOM   2685  HD2 PHE A 755      75.700  56.190  73.650  1.00  0.00           H
ATOM   2686  CE2 PHE A 755      76.800  57.900  72.850  1.00  0.00           C
ATOM   2687  HE2 PHE A 755      76.480  58.600  73.610  1.00  0.00           H
ATOM   2688  C   PHE A 755      74.640  53.050  70.230  1.00  0.00           C
ATOM   2689  O   PHE A 755      74.580  53.100  68.970  1.00  0.00           O
ATOM   2690  N   TRP A 756      74.560  51.820  70.890  1.00  0.00           N
ATOM   2691  HN  TRP A 756      74.560  51.710  71.880  1.00  0.00           H
ATOM   2692  CA  TRP A 756      74.280  50.560  70.190  1.00  0.00           C
ATOM   2693  HA  TRP A 756      75.050  50.370  69.450  1.00  0.00           H
ATOM   2694  CB  TRP A 756      74.320  49.350  71.120  1.00  0.00           C
ATOM   2695  HB1 TRP A 756      73.590  49.560  71.930  1.00  0.00           H
ATOM   2696  HB2 TRP A 756      75.360  49.270  71.500  1.00  0.00           H
ATOM   2697  CG  TRP A 756      73.970  48.030  70.520  1.00  0.00           C
ATOM   2698  CD1 TRP A 756      72.980  47.290  70.900  1.00  0.00           C
ATOM   2699  HD1 TRP A 756      72.300  47.380  71.730  1.00  0.00           H
ATOM   2700  NE1 TRP A 756      72.880  46.120  70.110  1.00  0.00           N
ATOM   2701  HE1 TRP A 756      72.450  45.240  70.140  1.00  0.00           H
ATOM   2702  CE2 TRP A 756      73.800  46.260  69.090  1.00  0.00           C
ATOM   2703  CD2 TRP A 756      74.480  47.420  69.320  1.00  0.00           C
ATOM   2704  CE3 TRP A 756      75.530  47.760  68.380  1.00  0.00           C
ATOM   2705  HE3 TRP A 756      76.000  48.730  68.520  1.00  0.00           H
ATOM   2706  CZ3 TRP A 756      75.730  46.920  67.230  1.00  0.00           C
ATOM   2707  HZ3 TRP A 756      76.460  47.130  66.470  1.00  0.00           H
ATOM   2708  CZ2 TRP A 756      74.110  45.350  68.120  1.00  0.00           C
ATOM   2709  HZ2 TRP A 756      73.580  44.420  68.130  1.00  0.00           H
ATOM   2710  CH2 TRP A 756      75.040  45.740  67.130  1.00  0.00           C
ATOM   2711  HH2 TRP A 756      75.090  45.140  66.230  1.00  0.00           H
ATOM   2712  C   TRP A 756      73.040  50.680  69.370  1.00  0.00           C
ATOM   2713  O   TRP A 756      72.980  50.400  68.200  1.00  0.00           O
ATOM   2714  N   CYS A 757      71.950  51.140  69.940  1.00  0.00           N
ATOM   2715  HN  CYS A 757      72.010  51.540  70.850  1.00  0.00           H
ATOM   2716  CA  CYS A 757      70.740  51.270  69.200  1.00  0.00           C
ATOM   2717  HA  CYS A 757      70.440  50.310  68.810  1.00  0.00           H
ATOM   2718  CB  CYS A 757      69.590  51.690  70.110  1.00  0.00           C
ATOM   2719  HB1 CYS A 757      68.700  51.500  69.480  1.00  0.00           H
ATOM   2720  HB2 CYS A 757      69.600  52.750  70.440  1.00  0.00           H
ATOM   2721  SG  CYS A 757      69.540  50.470  71.560  1.00  0.00           S
ATOM   2722  HG1 CYS A 757      70.340  51.200  72.330  1.00  0.00           H
ATOM   2723  C   CYS A 757      70.730  52.240  67.980  1.00  0.00           C
ATOM   2724  O   CYS A 757      70.160  51.920  66.960  1.00  0.00           O
ATOM   2725  N   VAL A 758      71.350  53.470  68.020  1.00  0.00           N
ATOM   2726  HN  VAL A 758      71.690  53.870  68.860  1.00  0.00           H
ATOM   2727  CA  VAL A 758      71.510  54.250  66.860  1.00  0.00           C
ATOM   2728  HA  VAL A 758      70.580  54.420  66.350  1.00  0.00           H
ATOM   2729  CB  VAL A 758      72.200  55.630  67.140  1.00  0.00           C
ATOM   2730  HB  VAL A 758      73.050  55.540  67.850  1.00  0.00           H
ATOM   2731  CG1 VAL A 758      72.770  56.320  65.800  1.00  0.00           C
ATOM   2732 HG11 VAL A 758      71.930  56.680  65.160  1.00  0.00           H
ATOM   2733 HG12 VAL A 758      73.470  55.630  65.290  1.00  0.00           H
ATOM   2734 HG13 VAL A 758      73.410  57.140  66.180  1.00  0.00           H
ATOM   2735  CG2 VAL A 758      71.190  56.530  67.910  1.00  0.00           C
ATOM   2736 HG21 VAL A 758      71.570  57.570  67.830  1.00  0.00           H
ATOM   2737 HG22 VAL A 758      71.130  56.250  68.980  1.00  0.00           H
ATOM   2738 HG23 VAL A 758      70.160  56.430  67.490  1.00  0.00           H
ATOM   2739  C   VAL A 758      72.350  53.510  65.840  1.00  0.00           C
ATOM   2740  O   VAL A 758      71.980  53.400  64.650  1.00  0.00           O
ATOM   2741  N   ILE A 759      73.480  52.900  66.370  1.00  0.00           N
ATOM   2742  HN  ILE A 759      73.760  52.980  67.320  1.00  0.00           H
ATOM   2743  CA  ILE A 759      74.290  52.100  65.480  1.00  0.00           C
ATOM   2744  HA  ILE A 759      74.640  52.700  64.650  1.00  0.00           H
ATOM   2745  CB  ILE A 759      75.550  51.760  66.220  1.00  0.00           C
ATOM   2746  HB  ILE A 759      75.280  51.350  67.210  1.00  0.00           H
ATOM   2747  CG2 ILE A 759      76.320  50.580  65.550  1.00  0.00           C
ATOM   2748 HG21 ILE A 759      77.340  50.520  65.970  1.00  0.00           H
ATOM   2749 HG22 ILE A 759      76.470  50.670  64.450  1.00  0.00           H
ATOM   2750 HG23 ILE A 759      75.890  49.590  65.780  1.00  0.00           H
ATOM   2751  CG1 ILE A 759      76.560  52.920  66.350  1.00  0.00           C
ATOM   2752 HG11 ILE A 759      75.910  53.800  66.510  1.00  0.00           H
ATOM   2753 HG12 ILE A 759      77.040  53.050  65.360  1.00  0.00           H
ATOM   2754  CD  ILE A 759      77.640  52.760  67.460  1.00  0.00           C
ATOM   2755  HD1 ILE A 759      78.030  53.790  67.610  1.00  0.00           H
ATOM   2756  HD2 ILE A 759      78.520  52.120  67.260  1.00  0.00           H
ATOM   2757  HD3 ILE A 759      77.150  52.420  68.400  1.00  0.00           H
ATOM   2758  C   ILE A 759      73.600  50.920  64.780  1.00  0.00           C
ATOM   2759  O   ILE A 759      73.580  50.820  63.540  1.00  0.00           O
ATOM   2760  N   LEU A 760      72.870  50.180  65.530  1.00  0.00           N
ATOM   2761  HN  LEU A 760      72.850  50.440  66.500  1.00  0.00           H
ATOM   2762  CA  LEU A 760      72.040  49.090  65.130  1.00  0.00           C
ATOM   2763  HA  LEU A 760      72.630  48.310  64.670  1.00  0.00           H
ATOM   2764  CB  LEU A 760      71.330  48.470  66.360  1.00  0.00           C
ATOM   2765  HB1 LEU A 760      70.700  49.320  66.700  1.00  0.00           H
ATOM   2766  HB2 LEU A 760      72.100  48.270  67.160  1.00  0.00           H
ATOM   2767  CG  LEU A 760      70.270  47.310  66.410  1.00  0.00           C
ATOM   2768  HG  LEU A 760      69.480  47.430  65.650  1.00  0.00           H
ATOM   2769  CD1 LEU A 760      70.870  45.970  66.050  1.00  0.00           C
ATOM   2770 HD11 LEU A 760      71.090  45.990  64.960  1.00  0.00           H
ATOM   2771 HD12 LEU A 760      70.190  45.090  66.200  1.00  0.00           H
ATOM   2772 HD13 LEU A 760      71.780  45.790  66.670  1.00  0.00           H
ATOM   2773  CD2 LEU A 760      69.660  47.090  67.770  1.00  0.00           C
ATOM   2774 HD21 LEU A 760      70.510  46.800  68.430  1.00  0.00           H
ATOM   2775 HD22 LEU A 760      69.050  46.180  67.640  1.00  0.00           H
ATOM   2776 HD23 LEU A 760      69.070  47.990  68.080  1.00  0.00           H
ATOM   2777  C   LEU A 760      70.910  49.390  64.160  1.00  0.00           C
ATOM   2778  O   LEU A 760      70.720  48.670  63.210  1.00  0.00           O
ATOM   2779  N   PHE A 761      70.150  50.500  64.360  1.00  0.00           N
ATOM   2780  HN  PHE A 761      70.250  51.040  65.190  1.00  0.00           H
ATOM   2781  CA  PHE A 761      69.200  51.000  63.420  1.00  0.00           C
ATOM   2782  HA  PHE A 761      68.420  50.250  63.250  1.00  0.00           H
ATOM   2783  CB  PHE A 761      68.530  52.140  64.150  1.00  0.00           C
ATOM   2784  HB1 PHE A 761      69.300  52.860  64.480  1.00  0.00           H
ATOM   2785  HB2 PHE A 761      68.090  51.710  65.080  1.00  0.00           H
ATOM   2786  CG  PHE A 761      67.500  53.040  63.340  1.00  0.00           C
ATOM   2787  CD1 PHE A 761      66.100  53.010  63.630  1.00  0.00           C
ATOM   2788  HD1 PHE A 761      65.690  52.370  64.410  1.00  0.00           H
ATOM   2789  CE1 PHE A 761      65.160  53.840  62.950  1.00  0.00           C
ATOM   2790  HE1 PHE A 761      64.110  53.870  63.190  1.00  0.00           H
ATOM   2791  CZ  PHE A 761      65.620  54.610  61.950  1.00  0.00           C
ATOM   2792  HZ  PHE A 761      64.900  55.170  61.390  1.00  0.00           H
ATOM   2793  CD2 PHE A 761      67.900  53.940  62.340  1.00  0.00           C
ATOM   2794  HD2 PHE A 761      68.960  54.000  62.130  1.00  0.00           H
ATOM   2795  CE2 PHE A 761      66.950  54.590  61.550  1.00  0.00           C
ATOM   2796  HE2 PHE A 761      67.320  55.160  60.720  1.00  0.00           H
ATOM   2797  C   PHE A 761      69.720  51.310  62.060  1.00  0.00           C
ATOM   2798  O   PHE A 761      69.080  50.870  61.090  1.00  0.00           O
ATOM   2799  N   PHE A 762      70.900  52.030  61.940  1.00  0.00           N
ATOM   2800  HN  PHE A 762      71.390  52.260  62.780  1.00  0.00           H
ATOM   2801  CA  PHE A 762      71.400  52.420  60.750  1.00  0.00           C
ATOM   2802  HA  PHE A 762      70.620  52.590  60.020  1.00  0.00           H
ATOM   2803  CB  PHE A 762      72.200  53.710  60.780  1.00  0.00           C
ATOM   2804  HB1 PHE A 762      72.700  53.860  59.790  1.00  0.00           H
ATOM   2805  HB2 PHE A 762      73.020  53.770  61.520  1.00  0.00           H
ATOM   2806  CG  PHE A 762      71.370  54.890  60.800  1.00  0.00           C
ATOM   2807  CD1 PHE A 762      71.260  55.600  62.020  1.00  0.00           C
ATOM   2808  HD1 PHE A 762      71.860  55.320  62.870  1.00  0.00           H
ATOM   2809  CE1 PHE A 762      70.470  56.720  62.140  1.00  0.00           C
ATOM   2810  HE1 PHE A 762      70.580  57.430  62.950  1.00  0.00           H
ATOM   2811  CZ  PHE A 762      69.780  57.240  61.050  1.00  0.00           C
ATOM   2812  HZ  PHE A 762      69.190  58.130  61.190  1.00  0.00           H
ATOM   2813  CD2 PHE A 762      70.700  55.450  59.680  1.00  0.00           C
ATOM   2814  HD2 PHE A 762      70.740  54.960  58.720  1.00  0.00           H
ATOM   2815  CE2 PHE A 762      69.950  56.640  59.830  1.00  0.00           C
ATOM   2816  HE2 PHE A 762      69.300  56.940  59.030  1.00  0.00           H
ATOM   2817  C   PHE A 762      72.050  51.290  59.980  1.00  0.00           C
ATOM   2818  O   PHE A 762      71.780  51.090  58.810  1.00  0.00           O
ATOM   2819  N   THR A 763      72.840  50.500  60.770  1.00  0.00           N
ATOM   2820  HN  THR A 763      72.950  50.750  61.730  1.00  0.00           H
ATOM   2821  CA  THR A 763      73.540  49.340  60.190  1.00  0.00           C
ATOM   2822  HA  THR A 763      74.270  49.740  59.510  1.00  0.00           H
ATOM   2823  CB  THR A 763      74.420  48.490  61.200  1.00  0.00           C
ATOM   2824  HB  THR A 763      73.910  47.790  61.880  1.00  0.00           H
ATOM   2825  OG1 THR A 763      75.180  49.360  62.070  1.00  0.00           O
ATOM   2826  HG1 THR A 763      74.610  49.740  62.730  1.00  0.00           H
ATOM   2827  CG2 THR A 763      75.440  47.640  60.490  1.00  0.00           C
ATOM   2828 HG21 THR A 763      74.880  46.820  60.000  1.00  0.00           H
ATOM   2829 HG22 THR A 763      76.290  47.220  61.080  1.00  0.00           H
ATOM   2830 HG23 THR A 763      75.990  48.260  59.760  1.00  0.00           H
ATOM   2831  C   THR A 763      72.620  48.420  59.400  1.00  0.00           C
ATOM   2832  O   THR A 763      72.920  48.100  58.250  1.00  0.00           O
ATOM   2833  N   THR A 764      71.470  48.140  60.040  1.00  0.00           N
ATOM   2834  HN  THR A 764      71.270  48.560  60.910  1.00  0.00           H
ATOM   2835  CA  THR A 764      70.360  47.380  59.480  1.00  0.00           C
ATOM   2836  HA  THR A 764      70.760  46.420  59.210  1.00  0.00           H
ATOM   2837  CB  THR A 764      69.220  47.300  60.510  1.00  0.00           C
ATOM   2838  HB  THR A 764      69.070  48.360  60.820  1.00  0.00           H
ATOM   2839  OG1 THR A 764      69.690  46.600  61.640  1.00  0.00           O
ATOM   2840  HG1 THR A 764      70.320  47.100  62.150  1.00  0.00           H
ATOM   2841  CG2 THR A 764      67.900  46.570  60.160  1.00  0.00           C
ATOM   2842 HG21 THR A 764      67.900  45.470  60.050  1.00  0.00           H
ATOM   2843 HG22 THR A 764      67.470  47.040  59.230  1.00  0.00           H
ATOM   2844 HG23 THR A 764      67.040  46.760  60.840  1.00  0.00           H
ATOM   2845  C   THR A 764      69.700  48.000  58.260  1.00  0.00           C
ATOM   2846  O   THR A 764      69.450  47.350  57.280  1.00  0.00           O
ATOM   2847  N   PHE A 765      69.480  49.300  58.260  1.00  0.00           N
ATOM   2848  HN  PHE A 765      69.530  49.830  59.110  1.00  0.00           H
ATOM   2849  CA  PHE A 765      69.060  49.980  57.020  1.00  0.00           C
ATOM   2850  HA  PHE A 765      68.100  49.670  56.650  1.00  0.00           H
ATOM   2851  CB  PHE A 765      68.710  51.450  57.390  1.00  0.00           C
ATOM   2852  HB1 PHE A 765      69.610  51.710  57.980  1.00  0.00           H
ATOM   2853  HB2 PHE A 765      67.810  51.510  58.010  1.00  0.00           H
ATOM   2854  CG  PHE A 765      68.500  52.450  56.310  1.00  0.00           C
ATOM   2855  CD1 PHE A 765      67.410  52.250  55.350  1.00  0.00           C
ATOM   2856  HD1 PHE A 765      66.880  51.300  55.420  1.00  0.00           H
ATOM   2857  CE1 PHE A 765      67.150  53.160  54.340  1.00  0.00           C
ATOM   2858  HE1 PHE A 765      66.400  52.930  53.600  1.00  0.00           H
ATOM   2859  CZ  PHE A 765      67.940  54.320  54.290  1.00  0.00           C
ATOM   2860  HZ  PHE A 765      67.780  55.080  53.550  1.00  0.00           H
ATOM   2861  CD2 PHE A 765      69.180  53.690  56.240  1.00  0.00           C
ATOM   2862  HD2 PHE A 765      70.060  53.790  56.840  1.00  0.00           H
ATOM   2863  CE2 PHE A 765      68.920  54.660  55.250  1.00  0.00           C
ATOM   2864  HE2 PHE A 765      69.630  55.440  55.050  1.00  0.00           H
ATOM   2865  C   PHE A 765      70.050  49.950  55.870  1.00  0.00           C
ATOM   2866  O   PHE A 765      69.700  49.660  54.690  1.00  0.00           O
ATOM   2867  N   PHE A 766      71.300  50.280  56.090  1.00  0.00           N
ATOM   2868  HN  PHE A 766      71.560  50.400  57.060  1.00  0.00           H
ATOM   2869  CA  PHE A 766      72.360  50.290  55.170  1.00  0.00           C
ATOM   2870  HA  PHE A 766      72.030  50.910  54.350  1.00  0.00           H
ATOM   2871  CB  PHE A 766      73.660  50.840  55.740  1.00  0.00           C
ATOM   2872  HB1 PHE A 766      74.440  50.840  54.960  1.00  0.00           H
ATOM   2873  HB2 PHE A 766      73.950  50.040  56.460  1.00  0.00           H
ATOM   2874  CG  PHE A 766      73.760  52.180  56.390  1.00  0.00           C
ATOM   2875  CD1 PHE A 766      72.980  53.280  55.920  1.00  0.00           C
ATOM   2876  HD1 PHE A 766      72.420  53.000  55.040  1.00  0.00           H
ATOM   2877  CE1 PHE A 766      73.160  54.540  56.340  1.00  0.00           C
ATOM   2878  HE1 PHE A 766      72.700  55.380  55.850  1.00  0.00           H
ATOM   2879  CZ  PHE A 766      74.090  54.810  57.340  1.00  0.00           C
ATOM   2880  HZ  PHE A 766      74.280  55.810  57.700  1.00  0.00           H
ATOM   2881  CD2 PHE A 766      74.560  52.440  57.490  1.00  0.00           C
ATOM   2882  HD2 PHE A 766      75.250  51.660  57.760  1.00  0.00           H
ATOM   2883  CE2 PHE A 766      74.750  53.750  57.950  1.00  0.00           C
ATOM   2884  HE2 PHE A 766      75.420  53.860  58.790  1.00  0.00           H
ATOM   2885  C   PHE A 766      72.780  48.980  54.540  1.00  0.00           C
ATOM   2886  O   PHE A 766      72.970  48.910  53.330  1.00  0.00           O
ATOM   2887  N   LEU A 767      72.930  47.890  55.360  1.00  0.00           N
ATOM   2888  HN  LEU A 767      72.630  48.040  56.300  1.00  0.00           H
ATOM   2889  CA  LEU A 767      73.160  46.590  54.900  1.00  0.00           C
ATOM   2890  HA  LEU A 767      74.020  46.590  54.240  1.00  0.00           H
ATOM   2891  CB  LEU A 767      73.370  45.660  56.220  1.00  0.00           C
ATOM   2892  HB1 LEU A 767      72.440  45.850  56.810  1.00  0.00           H
ATOM   2893  HB2 LEU A 767      74.260  46.040  56.770  1.00  0.00           H
ATOM   2894  CG  LEU A 767      73.520  44.190  55.860  1.00  0.00           C
ATOM   2895  HG  LEU A 767      72.550  43.820  55.440  1.00  0.00           H
ATOM   2896  CD1 LEU A 767      74.640  43.830  54.930  1.00  0.00           C
ATOM   2897 HD11 LEU A 767      74.230  44.040  53.920  1.00  0.00           H
ATOM   2898 HD12 LEU A 767      74.770  42.740  55.040  1.00  0.00           H
ATOM   2899 HD13 LEU A 767      75.650  44.270  55.080  1.00  0.00           H
ATOM   2900  CD2 LEU A 767      73.580  43.410  57.260  1.00  0.00           C
ATOM   2901 HD21 LEU A 767      72.670  43.590  57.850  1.00  0.00           H
ATOM   2902 HD22 LEU A 767      74.550  43.650  57.740  1.00  0.00           H
ATOM   2903 HD23 LEU A 767      73.650  42.330  57.020  1.00  0.00           H
ATOM   2904  C   LEU A 767      72.040  46.050  54.030  1.00  0.00           C
ATOM   2905  O   LEU A 767      72.290  45.560  52.990  1.00  0.00           O
ATOM   2906  N   SER A 768      70.720  46.380  54.440  1.00  0.00           N
ATOM   2907  HN  SER A 768      70.620  46.850  55.310  1.00  0.00           H
ATOM   2908  CA  SER A 768      69.570  45.930  53.650  1.00  0.00           C
ATOM   2909  HA  SER A 768      69.600  44.850  53.570  1.00  0.00           H
ATOM   2910  CB  SER A 768      68.310  46.290  54.450  1.00  0.00           C
ATOM   2911  HB1 SER A 768      67.430  46.110  53.800  1.00  0.00           H
ATOM   2912  HB2 SER A 768      68.230  47.340  54.830  1.00  0.00           H
ATOM   2913  OG  SER A 768      68.160  45.460  55.590  1.00  0.00           O
ATOM   2914  HG1 SER A 768      68.580  45.940  56.300  1.00  0.00           H
ATOM   2915  C   SER A 768      69.460  46.550  52.230  1.00  0.00           C
ATOM   2916  O   SER A 768      69.110  45.870  51.260  1.00  0.00           O
ATOM   2917  N   SER A 769      69.920  47.840  52.250  1.00  0.00           N
ATOM   2918  HN  SER A 769      70.110  48.320  53.110  1.00  0.00           H
ATOM   2919  CA  SER A 769      70.040  48.730  51.130  1.00  0.00           C
ATOM   2920  HA  SER A 769      69.070  48.650  50.650  1.00  0.00           H
ATOM   2921  CB  SER A 769      70.120  50.220  51.510  1.00  0.00           C
ATOM   2922  HB1 SER A 769      71.050  50.430  52.070  1.00  0.00           H
ATOM   2923  HB2 SER A 769      69.280  50.490  52.190  1.00  0.00           H
ATOM   2924  OG  SER A 769      70.030  51.050  50.290  1.00  0.00           O
ATOM   2925  HG1 SER A 769      69.290  50.740  49.780  1.00  0.00           H
ATOM   2926  C   SER A 769      71.180  48.390  50.120  1.00  0.00           C
ATOM   2927  O   SER A 769      70.880  48.340  48.940  1.00  0.00           O
ATOM   2928  N   PHE A 770      72.390  48.010  50.650  1.00  0.00           N
ATOM   2929  HN  PHE A 770      72.560  47.980  51.630  1.00  0.00           H
ATOM   2930  CA  PHE A 770      73.470  47.410  49.880  1.00  0.00           C
ATOM   2931  HA  PHE A 770      73.830  48.140  49.170  1.00  0.00           H
ATOM   2932  CB  PHE A 770      74.580  46.950  50.820  1.00  0.00           C
ATOM   2933  HB1 PHE A 770      74.300  46.430  51.770  1.00  0.00           H
ATOM   2934  HB2 PHE A 770      75.120  47.860  51.170  1.00  0.00           H
ATOM   2935  CG  PHE A 770      75.680  46.090  50.220  1.00  0.00           C
ATOM   2936  CD1 PHE A 770      76.090  46.220  48.890  1.00  0.00           C
ATOM   2937  HD1 PHE A 770      75.760  47.050  48.290  1.00  0.00           H
ATOM   2938  CE1 PHE A 770      77.120  45.440  48.390  1.00  0.00           C
ATOM   2939  HE1 PHE A 770      77.430  45.630  47.370  1.00  0.00           H
ATOM   2940  CZ  PHE A 770      77.780  44.470  49.190  1.00  0.00           C
ATOM   2941  HZ  PHE A 770      78.540  43.850  48.740  1.00  0.00           H
ATOM   2942  CD2 PHE A 770      76.300  45.060  51.000  1.00  0.00           C
ATOM   2943  HD2 PHE A 770      75.920  44.860  52.000  1.00  0.00           H
ATOM   2944  CE2 PHE A 770      77.300  44.250  50.460  1.00  0.00           C
ATOM   2945  HE2 PHE A 770      77.790  43.520  51.080  1.00  0.00           H
ATOM   2946  C   PHE A 770      73.030  46.200  49.120  1.00  0.00           C
ATOM   2947  O   PHE A 770      73.160  46.150  47.880  1.00  0.00           O
ATOM   2948  N   LEU A 771      72.450  45.160  49.840  1.00  0.00           N
ATOM   2949  HN  LEU A 771      72.330  45.270  50.820  1.00  0.00           H
ATOM   2950  CA  LEU A 771      71.900  43.990  49.200  1.00  0.00           C
ATOM   2951  HA  LEU A 771      72.660  43.490  48.620  1.00  0.00           H
ATOM   2952  CB  LEU A 771      71.490  43.080  50.360  1.00  0.00           C
ATOM   2953  HB1 LEU A 771      70.900  42.220  49.970  1.00  0.00           H
ATOM   2954  HB2 LEU A 771      70.760  43.700  50.930  1.00  0.00           H
ATOM   2955  CG  LEU A 771      72.590  42.610  51.310  1.00  0.00           C
ATOM   2956  HG  LEU A 771      73.090  43.440  51.860  1.00  0.00           H
ATOM   2957  CD1 LEU A 771      71.900  41.660  52.440  1.00  0.00           C
ATOM   2958 HD11 LEU A 771      71.260  42.350  53.030  1.00  0.00           H
ATOM   2959 HD12 LEU A 771      72.690  41.140  53.030  1.00  0.00           H
ATOM   2960 HD13 LEU A 771      71.420  40.780  51.960  1.00  0.00           H
ATOM   2961  CD2 LEU A 771      73.750  41.880  50.550  1.00  0.00           C
ATOM   2962 HD21 LEU A 771      74.480  41.500  51.310  1.00  0.00           H
ATOM   2963 HD22 LEU A 771      74.300  42.590  49.890  1.00  0.00           H
ATOM   2964 HD23 LEU A 771      73.290  41.150  49.880  1.00  0.00           H
ATOM   2965  C   LEU A 771      70.730  44.190  48.200  1.00  0.00           C
ATOM   2966  O   LEU A 771      70.600  43.510  47.170  1.00  0.00           O
ATOM   2967  N   LYS A 772      69.850  45.190  48.430  1.00  0.00           N
ATOM   2968  HN  LYS A 772      69.820  45.750  49.260  1.00  0.00           H
ATOM   2969  CA  LYS A 772      68.890  45.600  47.440  1.00  0.00           C
ATOM   2970  HA  LYS A 772      68.300  44.730  47.210  1.00  0.00           H
ATOM   2971  CB  LYS A 772      67.960  46.670  48.110  1.00  0.00           C
ATOM   2972  HB1 LYS A 772      68.620  47.470  48.490  1.00  0.00           H
ATOM   2973  HB2 LYS A 772      67.590  46.080  48.990  1.00  0.00           H
ATOM   2974  CG  LYS A 772      66.840  47.290  47.240  1.00  0.00           C
ATOM   2975  HG1 LYS A 772      67.320  47.910  46.450  1.00  0.00           H
ATOM   2976  HG2 LYS A 772      66.160  47.900  47.880  1.00  0.00           H
ATOM   2977  CD  LYS A 772      66.040  46.200  46.480  1.00  0.00           C
ATOM   2978  HD1 LYS A 772      65.550  45.430  47.110  1.00  0.00           H
ATOM   2979  HD2 LYS A 772      66.690  45.640  45.790  1.00  0.00           H
ATOM   2980  CE  LYS A 772      64.940  46.730  45.490  1.00  0.00           C
ATOM   2981  HE1 LYS A 772      64.180  47.260  46.120  1.00  0.00           H
ATOM   2982  HE2 LYS A 772      64.470  45.940  44.880  1.00  0.00           H
ATOM   2983  NZ  LYS A 772      65.460  47.790  44.570  1.00  0.00           N
ATOM   2984  HZ1 LYS A 772      65.680  48.660  45.100  1.00  0.00           H
ATOM   2985  HZ2 LYS A 772      64.740  47.800  43.820  1.00  0.00           H
ATOM   2986  HZ3 LYS A 772      66.380  47.600  44.130  1.00  0.00           H
ATOM   2987  C   LYS A 772      69.550  46.190  46.210  1.00  0.00           C
ATOM   2988  O   LYS A 772      69.170  45.770  45.120  1.00  0.00           O
ATOM   2989  N   GLN A 773      70.560  47.030  46.340  1.00  0.00           N
ATOM   2990  HN  GLN A 773      70.850  47.240  47.270  1.00  0.00           H
ATOM   2991  CA  GLN A 773      71.280  47.560  45.200  1.00  0.00           C
ATOM   2992  HA  GLN A 773      70.580  47.870  44.430  1.00  0.00           H
ATOM   2993  CB  GLN A 773      71.960  48.850  45.620  1.00  0.00           C
ATOM   2994  HB1 GLN A 773      72.890  49.000  45.040  1.00  0.00           H
ATOM   2995  HB2 GLN A 773      72.280  48.810  46.690  1.00  0.00           H
ATOM   2996  CG  GLN A 773      71.130  50.110  45.280  1.00  0.00           C
ATOM   2997  HG1 GLN A 773      70.530  49.910  44.370  1.00  0.00           H
ATOM   2998  HG2 GLN A 773      71.830  50.880  44.930  1.00  0.00           H
ATOM   2999  CD  GLN A 773      70.160  50.580  46.350  1.00  0.00           C
ATOM   3000  OE1 GLN A 773      68.950  50.730  46.280  1.00  0.00           O
ATOM   3001  NE2 GLN A 773      70.860  51.090  47.450  1.00  0.00           N
ATOM   3002 HE21 GLN A 773      70.270  51.350  48.220  1.00  0.00           H
ATOM   3003 HE22 GLN A 773      71.840  50.980  47.570  1.00  0.00           H
ATOM   3004  C   GLN A 773      72.290  46.580  44.550  1.00  0.00           C
ATOM   3005  O   GLN A 773      72.680  46.710  43.380  1.00  0.00           O
ATOM   3006  N   PHE A 774      72.660  45.490  45.250  1.00  0.00           N
ATOM   3007  HN  PHE A 774      72.460  45.540  46.220  1.00  0.00           H
ATOM   3008  CA  PHE A 774      73.660  44.520  44.820  1.00  0.00           C
ATOM   3009  HA  PHE A 774      74.440  45.150  44.430  1.00  0.00           H
ATOM   3010  CB  PHE A 774      74.160  43.640  46.030  1.00  0.00           C
ATOM   3011  HB1 PHE A 774      73.250  43.200  46.480  1.00  0.00           H
ATOM   3012  HB2 PHE A 774      74.550  44.280  46.850  1.00  0.00           H
ATOM   3013  CG  PHE A 774      75.290  42.640  45.810  1.00  0.00           C
ATOM   3014  CD1 PHE A 774      76.600  43.100  45.720  1.00  0.00           C
ATOM   3015  HD1 PHE A 774      76.970  44.120  45.690  1.00  0.00           H
ATOM   3016  CE1 PHE A 774      77.590  42.200  45.480  1.00  0.00           C
ATOM   3017  HE1 PHE A 774      78.620  42.510  45.440  1.00  0.00           H
ATOM   3018  CZ  PHE A 774      77.310  40.810  45.460  1.00  0.00           C
ATOM   3019  HZ  PHE A 774      78.070  40.070  45.330  1.00  0.00           H
ATOM   3020  CD2 PHE A 774      74.980  41.250  45.640  1.00  0.00           C
ATOM   3021  HD2 PHE A 774      73.910  41.070  45.620  1.00  0.00           H
ATOM   3022  CE2 PHE A 774      76.020  40.310  45.590  1.00  0.00           C
ATOM   3023  HE2 PHE A 774      75.700  39.290  45.510  1.00  0.00           H
ATOM   3024  C   PHE A 774      73.270  43.590  43.620  1.00  0.00           C
ATOM   3025  O   PHE A 774      74.110  42.830  43.140  1.00  0.00           O
ATOM   3026  N   LYS A 775      72.110  43.760  42.990  1.00  0.00           N
ATOM   3027  HN  LYS A 775      71.440  44.410  43.340  1.00  0.00           H
ATOM   3028  CA  LYS A 775      71.780  42.830  41.860  1.00  0.00           C
ATOM   3029  HA  LYS A 775      72.330  41.910  41.900  1.00  0.00           H
ATOM   3030  CB  LYS A 775      70.220  42.520  41.890  1.00  0.00           C
ATOM   3031  HB1 LYS A 775      70.150  41.980  42.860  1.00  0.00           H
ATOM   3032  HB2 LYS A 775      70.000  41.790  41.080  1.00  0.00           H
ATOM   3033  CG  LYS A 775      69.300  43.730  41.930  1.00  0.00           C
ATOM   3034  HG1 LYS A 775      69.210  44.190  40.920  1.00  0.00           H
ATOM   3035  HG2 LYS A 775      69.390  44.390  42.810  1.00  0.00           H
ATOM   3036  CD  LYS A 775      67.880  43.200  42.060  1.00  0.00           C
ATOM   3037  HD1 LYS A 775      67.800  42.770  43.070  1.00  0.00           H
ATOM   3038  HD2 LYS A 775      67.810  42.380  41.320  1.00  0.00           H
ATOM   3039  CE  LYS A 775      66.870  44.370  41.720  1.00  0.00           C
ATOM   3040  HE1 LYS A 775      67.010  44.920  40.770  1.00  0.00           H
ATOM   3041  HE2 LYS A 775      66.970  45.050  42.600  1.00  0.00           H
ATOM   3042  NZ  LYS A 775      65.520  43.810  41.730  1.00  0.00           N
ATOM   3043  HZ1 LYS A 775      64.840  44.580  41.600  1.00  0.00           H
ATOM   3044  HZ2 LYS A 775      65.300  43.270  42.590  1.00  0.00           H
ATOM   3045  HZ3 LYS A 775      65.480  43.120  40.950  1.00  0.00           H
ATOM   3046  C   LYS A 775      72.070  43.270  40.460  1.00  0.00           C
ATOM   3047  O   LYS A 775      72.110  42.400  39.570  1.00  0.00           O
ATOM   3048  N   THR A 776      72.410  44.570  40.310  1.00  0.00           N
ATOM   3049  HN  THR A 776      72.540  45.330  40.930  1.00  0.00           H
ATOM   3050  CA  THR A 776      72.380  45.100  38.920  1.00  0.00           C
ATOM   3051  HA  THR A 776      71.690  44.430  38.430  1.00  0.00           H
ATOM   3052  CB  THR A 776      71.910  46.530  38.870  1.00  0.00           C
ATOM   3053  HB  THR A 776      71.810  46.930  37.840  1.00  0.00           H
ATOM   3054  OG1 THR A 776      72.690  47.390  39.660  1.00  0.00           O
ATOM   3055  HG1 THR A 776      72.210  48.210  39.790  1.00  0.00           H
ATOM   3056  CG2 THR A 776      70.470  46.520  39.470  1.00  0.00           C
ATOM   3057 HG21 THR A 776      69.840  45.740  38.970  1.00  0.00           H
ATOM   3058 HG22 THR A 776      69.880  47.440  39.310  1.00  0.00           H
ATOM   3059 HG23 THR A 776      70.440  46.160  40.520  1.00  0.00           H
ATOM   3060  C   THR A 776      73.750  45.050  38.220  1.00  0.00           C
ATOM   3061  O   THR A 776      73.760  44.910  36.980  1.00  0.00           O
ATOM   3062  N   LYS A 777      74.910  45.130  38.920  1.00  0.00           N
ATOM   3063  HN  LYS A 777      74.830  45.260  39.900  1.00  0.00           H
ATOM   3064  CA  LYS A 777      76.230  45.300  38.230  1.00  0.00           C
ATOM   3065  HA  LYS A 777      76.090  45.760  37.270  1.00  0.00           H
ATOM   3066  CB  LYS A 777      77.150  46.070  39.200  1.00  0.00           C
ATOM   3067  HB1 LYS A 777      78.110  46.320  38.680  1.00  0.00           H
ATOM   3068  HB2 LYS A 777      77.320  45.510  40.140  1.00  0.00           H
ATOM   3069  CG  LYS A 777      76.700  47.480  39.480  1.00  0.00           C
ATOM   3070  HG1 LYS A 777      77.570  48.100  39.760  1.00  0.00           H
ATOM   3071  HG2 LYS A 777      75.910  47.600  40.260  1.00  0.00           H
ATOM   3072  CD  LYS A 777      76.200  48.210  38.230  1.00  0.00           C
ATOM   3073  HD1 LYS A 777      75.240  47.710  38.010  1.00  0.00           H
ATOM   3074  HD2 LYS A 777      76.830  48.030  37.340  1.00  0.00           H
ATOM   3075  CE  LYS A 777      75.950  49.710  38.440  1.00  0.00           C
ATOM   3076  HE1 LYS A 777      75.360  49.900  39.350  1.00  0.00           H
ATOM   3077  HE2 LYS A 777      75.350  50.200  37.640  1.00  0.00           H
ATOM   3078  NZ  LYS A 777      77.280  50.470  38.520  1.00  0.00           N
ATOM   3079  HZ1 LYS A 777      77.950  50.190  37.780  1.00  0.00           H
ATOM   3080  HZ2 LYS A 777      77.680  50.190  39.430  1.00  0.00           H
ATOM   3081  HZ3 LYS A 777      77.330  51.490  38.670  1.00  0.00           H
ATOM   3082  C   LYS A 777      76.780  44.000  37.700  1.00  0.00           C
ATOM   3083  O   LYS A 777      76.260  42.950  37.970  1.00  0.00           O
ATOM   3084  N   ARG A 778      77.840  44.020  36.800  1.00  0.00           N
ATOM   3085  HN  ARG A 778      78.170  44.880  36.430  1.00  0.00           H
ATOM   3086  CA  ARG A 778      78.250  42.820  36.060  1.00  0.00           C
ATOM   3087  HA  ARG A 778      77.500  42.040  36.150  1.00  0.00           H
ATOM   3088  CB  ARG A 778      78.340  43.280  34.550  1.00  0.00           C
ATOM   3089  HB1 ARG A 778      78.590  42.370  33.950  1.00  0.00           H
ATOM   3090  HB2 ARG A 778      79.090  44.090  34.430  1.00  0.00           H
ATOM   3091  CG  ARG A 778      76.980  43.840  34.130  1.00  0.00           C
ATOM   3092  HG1 ARG A 778      77.130  44.240  33.110  1.00  0.00           H
ATOM   3093  HG2 ARG A 778      76.730  44.630  34.850  1.00  0.00           H
ATOM   3094  CD  ARG A 778      75.760  42.920  34.070  1.00  0.00           C
ATOM   3095  HD1 ARG A 778      75.440  42.650  35.100  1.00  0.00           H
ATOM   3096  HD2 ARG A 778      76.000  42.000  33.490  1.00  0.00           H
ATOM   3097  NE  ARG A 778      74.620  43.640  33.420  1.00  0.00           N
ATOM   3098  HE  ARG A 778      74.480  44.570  33.740  1.00  0.00           H
ATOM   3099  CZ  ARG A 778      73.730  43.180  32.560  1.00  0.00           C
ATOM   3100  NH1 ARG A 778      73.610  41.870  32.410  1.00  0.00           N
ATOM   3101 HH11 ARG A 778      73.800  41.430  33.280  1.00  0.00           H
ATOM   3102 HH12 ARG A 778      72.740  41.620  31.980  1.00  0.00           H
ATOM   3103  NH2 ARG A 778      72.880  43.930  31.890  1.00  0.00           N
ATOM   3104 HH21 ARG A 778      72.770  44.900  32.130  1.00  0.00           H
ATOM   3105 HH22 ARG A 778      72.140  43.560  31.330  1.00  0.00           H
ATOM   3106  C   ARG A 778      79.630  42.250  36.450  1.00  0.00           C
ATOM   3107  O   ARG A 778      80.700  42.770  36.070  1.00  0.00           O
ATOM   3108  N   TYR A 779      79.630  41.070  37.090  1.00  0.00           N
ATOM   3109  HN  TYR A 779      78.820  40.570  37.390  1.00  0.00           H
ATOM   3110  CA  TYR A 779      80.820  40.250  37.290  1.00  0.00           C
ATOM   3111  HA  TYR A 779      81.080  39.920  36.290  1.00  0.00           H
ATOM   3112  CB  TYR A 779      81.990  40.930  38.030  1.00  0.00           C
ATOM   3113  HB1 TYR A 779      81.580  41.200  39.030  1.00  0.00           H
ATOM   3114  HB2 TYR A 779      82.190  41.880  37.520  1.00  0.00           H
ATOM   3115  CG  TYR A 779      83.200  40.030  38.160  1.00  0.00           C
ATOM   3116  CD1 TYR A 779      83.900  39.990  39.390  1.00  0.00           C
ATOM   3117  HD1 TYR A 779      83.580  40.570  40.220  1.00  0.00           H
ATOM   3118  CE1 TYR A 779      85.060  39.130  39.430  1.00  0.00           C
ATOM   3119  HE1 TYR A 779      85.660  39.050  40.330  1.00  0.00           H
ATOM   3120  CZ  TYR A 779      85.500  38.450  38.250  1.00  0.00           C
ATOM   3121  OH  TYR A 779      86.720  37.770  38.280  1.00  0.00           O
ATOM   3122  HH  TYR A 779      86.990  37.340  37.460  1.00  0.00           H
ATOM   3123  CD2 TYR A 779      83.540  39.200  37.070  1.00  0.00           C
ATOM   3124  HD2 TYR A 779      83.040  39.190  36.110  1.00  0.00           H
ATOM   3125  CE2 TYR A 779      84.760  38.480  37.080  1.00  0.00           C
ATOM   3126  HE2 TYR A 779      85.240  38.080  36.200  1.00  0.00           H
ATOM   3127  C   TYR A 779      80.360  39.010  38.000  1.00  0.00           C
ATOM   3128  O   TYR A 779      80.470  37.970  37.390  1.00  0.00           O
ATOM   3129  N   PHE A 780      79.940  39.130  39.260  1.00  0.00           N
ATOM   3130  HN  PHE A 780      79.950  40.000  39.740  1.00  0.00           H
ATOM   3131  CA  PHE A 780      79.510  37.970  40.080  1.00  0.00           C
ATOM   3132  HA  PHE A 780      80.310  37.280  39.950  1.00  0.00           H
ATOM   3133  CB  PHE A 780      79.290  38.410  41.600  1.00  0.00           C
ATOM   3134  HB1 PHE A 780      78.880  37.640  42.280  1.00  0.00           H
ATOM   3135  HB2 PHE A 780      78.440  39.130  41.590  1.00  0.00           H
ATOM   3136  CG  PHE A 780      80.570  39.070  42.110  1.00  0.00           C
ATOM   3137  CD1 PHE A 780      80.470  40.300  42.810  1.00  0.00           C
ATOM   3138  HD1 PHE A 780      79.560  40.860  42.920  1.00  0.00           H
ATOM   3139  CE1 PHE A 780      81.650  41.040  43.090  1.00  0.00           C
ATOM   3140  HE1 PHE A 780      81.680  42.080  43.380  1.00  0.00           H
ATOM   3141  CZ  PHE A 780      82.870  40.470  42.970  1.00  0.00           C
ATOM   3142  HZ  PHE A 780      83.760  41.010  43.300  1.00  0.00           H
ATOM   3143  CD2 PHE A 780      81.860  38.500  41.940  1.00  0.00           C
ATOM   3144  HD2 PHE A 780      82.110  37.560  41.480  1.00  0.00           H
ATOM   3145  CE2 PHE A 780      82.970  39.220  42.410  1.00  0.00           C
ATOM   3146  HE2 PHE A 780      83.990  38.920  42.260  1.00  0.00           H
ATOM   3147  C   PHE A 780      78.310  37.190  39.550  1.00  0.00           C
ATOM   3148  O   PHE A 780      77.390  37.780  38.960  1.00  0.00           O
ATOM   3149  N   PRO A 781      78.220  35.830  39.650  1.00  0.00           N
ATOM   3150  CD  PRO A 781      79.270  35.120  40.230  1.00  0.00           C
ATOM   3151  HD1 PRO A 781      79.290  35.380  41.310  1.00  0.00           H
ATOM   3152  HD2 PRO A 781      80.260  35.230  39.730  1.00  0.00           H
ATOM   3153  CA  PRO A 781      76.970  35.080  39.500  1.00  0.00           C
ATOM   3154  HA  PRO A 781      77.020  34.700  38.490  1.00  0.00           H
ATOM   3155  CB  PRO A 781      77.310  33.840  40.290  1.00  0.00           C
ATOM   3156  HB1 PRO A 781      76.790  32.940  39.890  1.00  0.00           H
ATOM   3157  HB2 PRO A 781      77.050  33.920  41.360  1.00  0.00           H
ATOM   3158  CG  PRO A 781      78.850  33.600  40.160  1.00  0.00           C
ATOM   3159  HG1 PRO A 781      79.340  33.100  41.030  1.00  0.00           H
ATOM   3160  HG2 PRO A 781      79.030  33.200  39.150  1.00  0.00           H
ATOM   3161  C   PRO A 781      75.610  35.520  39.870  1.00  0.00           C
ATOM   3162  O   PRO A 781      75.350  35.690  41.070  1.00  0.00           O
ATOM   3163  N   THR A 782      74.710  35.490  38.870  1.00  0.00           N
ATOM   3164  HN  THR A 782      75.020  35.180  37.970  1.00  0.00           H
ATOM   3165  CA  THR A 782      73.390  35.990  38.940  1.00  0.00           C
ATOM   3166  HA  THR A 782      73.550  36.990  39.350  1.00  0.00           H
ATOM   3167  CB  THR A 782      72.730  36.410  37.580  1.00  0.00           C
ATOM   3168  HB  THR A 782      71.650  36.620  37.720  1.00  0.00           H
ATOM   3169  OG1 THR A 782      73.050  35.390  36.700  1.00  0.00           O
ATOM   3170  HG1 THR A 782      72.330  35.430  36.060  1.00  0.00           H
ATOM   3171  CG2 THR A 782      73.400  37.630  37.060  1.00  0.00           C
ATOM   3172 HG21 THR A 782      74.510  37.480  37.140  1.00  0.00           H
ATOM   3173 HG22 THR A 782      73.100  38.450  37.740  1.00  0.00           H
ATOM   3174 HG23 THR A 782      73.020  37.990  36.080  1.00  0.00           H
ATOM   3175  C   THR A 782      72.540  35.110  39.780  1.00  0.00           C
ATOM   3176  O   THR A 782      71.570  35.630  40.420  1.00  0.00           O
ATOM   3177  N   LYS A 783      72.810  33.740  39.860  1.00  0.00           N
ATOM   3178  HN  LYS A 783      73.590  33.260  39.480  1.00  0.00           H
ATOM   3179  CA  LYS A 783      72.000  33.020  40.830  1.00  0.00           C
ATOM   3180  HA  LYS A 783      70.940  33.170  40.670  1.00  0.00           H
ATOM   3181  CB  LYS A 783      72.120  31.530  40.510  1.00  0.00           C
ATOM   3182  HB1 LYS A 783      73.150  31.140  40.580  1.00  0.00           H
ATOM   3183  HB2 LYS A 783      71.840  31.350  39.450  1.00  0.00           H
ATOM   3184  CG  LYS A 783      71.170  30.750  41.480  1.00  0.00           C
ATOM   3185  HG1 LYS A 783      70.150  31.110  41.230  1.00  0.00           H
ATOM   3186  HG2 LYS A 783      71.370  30.860  42.570  1.00  0.00           H
ATOM   3187  CD  LYS A 783      71.090  29.260  41.250  1.00  0.00           C
ATOM   3188  HD1 LYS A 783      70.220  28.780  41.770  1.00  0.00           H
ATOM   3189  HD2 LYS A 783      72.070  28.900  41.590  1.00  0.00           H
ATOM   3190  CE  LYS A 783      70.880  28.790  39.810  1.00  0.00           C
ATOM   3191  HE1 LYS A 783      71.010  27.690  39.730  1.00  0.00           H
ATOM   3192  HE2 LYS A 783      71.600  29.280  39.120  1.00  0.00           H
ATOM   3193  NZ  LYS A 783      69.490  29.130  39.340  1.00  0.00           N
ATOM   3194  HZ1 LYS A 783      69.350  30.160  39.330  1.00  0.00           H
ATOM   3195  HZ2 LYS A 783      68.720  28.690  39.880  1.00  0.00           H
ATOM   3196  HZ3 LYS A 783      69.450  28.700  38.400  1.00  0.00           H
ATOM   3197  C   LYS A 783      72.300  33.370  42.310  1.00  0.00           C
ATOM   3198  O   LYS A 783      71.390  33.440  43.130  1.00  0.00           O
ATOM   3199  N   VAL A 784      73.550  33.700  42.630  1.00  0.00           N
ATOM   3200  HN  VAL A 784      74.280  33.670  41.940  1.00  0.00           H
ATOM   3201  CA  VAL A 784      73.870  34.160  43.960  1.00  0.00           C
ATOM   3202  HA  VAL A 784      73.540  33.440  44.700  1.00  0.00           H
ATOM   3203  CB  VAL A 784      75.410  34.250  44.120  1.00  0.00           C
ATOM   3204  HB  VAL A 784      75.810  34.970  43.360  1.00  0.00           H
ATOM   3205  CG1 VAL A 784      75.720  34.920  45.430  1.00  0.00           C
ATOM   3206 HG11 VAL A 784      75.560  34.250  46.320  1.00  0.00           H
ATOM   3207 HG12 VAL A 784      75.200  35.870  45.610  1.00  0.00           H
ATOM   3208 HG13 VAL A 784      76.810  35.140  45.390  1.00  0.00           H
ATOM   3209  CG2 VAL A 784      76.070  32.830  43.990  1.00  0.00           C
ATOM   3210 HG21 VAL A 784      77.060  32.860  44.490  1.00  0.00           H
ATOM   3211 HG22 VAL A 784      76.290  32.590  42.930  1.00  0.00           H
ATOM   3212 HG23 VAL A 784      75.450  32.110  44.580  1.00  0.00           H
ATOM   3213  C   VAL A 784      73.260  35.530  44.240  1.00  0.00           C
ATOM   3214  O   VAL A 784      72.560  35.730  45.230  1.00  0.00           O
ATOM   3215  N   ARG A 785      73.440  36.460  43.320  1.00  0.00           N
ATOM   3216  HN  ARG A 785      73.940  36.270  42.470  1.00  0.00           H
ATOM   3217  CA  ARG A 785      73.130  37.840  43.730  1.00  0.00           C
ATOM   3218  HA  ARG A 785      73.540  37.940  44.720  1.00  0.00           H
ATOM   3219  CB  ARG A 785      73.880  38.830  42.900  1.00  0.00           C
ATOM   3220  HB1 ARG A 785      74.880  38.420  42.620  1.00  0.00           H
ATOM   3221  HB2 ARG A 785      74.090  39.740  43.500  1.00  0.00           H
ATOM   3222  CG  ARG A 785      73.300  39.190  41.540  1.00  0.00           C
ATOM   3223  HG1 ARG A 785      72.410  39.840  41.610  1.00  0.00           H
ATOM   3224  HG2 ARG A 785      73.000  38.300  40.940  1.00  0.00           H
ATOM   3225  CD  ARG A 785      74.330  39.780  40.590  1.00  0.00           C
ATOM   3226  HD1 ARG A 785      73.880  40.070  39.610  1.00  0.00           H
ATOM   3227  HD2 ARG A 785      75.130  39.070  40.300  1.00  0.00           H
ATOM   3228  NE  ARG A 785      74.930  40.960  41.350  1.00  0.00           N
ATOM   3229  HE  ARG A 785      74.400  41.600  41.910  1.00  0.00           H
ATOM   3230  CZ  ARG A 785      76.200  41.360  41.220  1.00  0.00           C
ATOM   3231  NH1 ARG A 785      77.020  40.990  40.300  1.00  0.00           N
ATOM   3232 HH11 ARG A 785      77.910  41.440  40.250  1.00  0.00           H
ATOM   3233 HH12 ARG A 785      76.590  40.490  39.550  1.00  0.00           H
ATOM   3234  NH2 ARG A 785      76.710  42.150  42.150  1.00  0.00           N
ATOM   3235 HH21 ARG A 785      76.000  42.370  42.820  1.00  0.00           H
ATOM   3236 HH22 ARG A 785      77.550  42.660  42.020  1.00  0.00           H
ATOM   3237  C   ARG A 785      71.640  38.120  43.640  1.00  0.00           C
ATOM   3238  O   ARG A 785      71.060  38.900  44.380  1.00  0.00           O
ATOM   3239  N   SER A 786      70.890  37.390  42.760  1.00  0.00           N
ATOM   3240  HN  SER A 786      71.420  37.000  42.010  1.00  0.00           H
ATOM   3241  CA  SER A 786      69.440  37.370  42.750  1.00  0.00           C
ATOM   3242  HA  SER A 786      69.130  38.400  42.700  1.00  0.00           H
ATOM   3243  CB  SER A 786      68.840  36.550  41.550  1.00  0.00           C
ATOM   3244  HB1 SER A 786      69.330  37.030  40.680  1.00  0.00           H
ATOM   3245  HB2 SER A 786      67.740  36.670  41.670  1.00  0.00           H
ATOM   3246  OG  SER A 786      69.220  35.200  41.560  1.00  0.00           O
ATOM   3247  HG1 SER A 786      70.080  35.120  41.140  1.00  0.00           H
ATOM   3248  C   SER A 786      68.870  36.860  44.110  1.00  0.00           C
ATOM   3249  O   SER A 786      68.050  37.500  44.740  1.00  0.00           O
ATOM   3250  N   THR A 787      69.310  35.730  44.590  1.00  0.00           N
ATOM   3251  HN  THR A 787      69.760  35.170  43.900  1.00  0.00           H
ATOM   3252  CA  THR A 787      68.760  35.130  45.790  1.00  0.00           C
ATOM   3253  HA  THR A 787      67.690  35.050  45.740  1.00  0.00           H
ATOM   3254  CB  THR A 787      69.240  33.670  46.080  1.00  0.00           C
ATOM   3255  HB  THR A 787      70.290  33.700  46.440  1.00  0.00           H
ATOM   3256  OG1 THR A 787      69.210  32.930  44.830  1.00  0.00           O
ATOM   3257  HG1 THR A 787      69.960  33.300  44.360  1.00  0.00           H
ATOM   3258  CG2 THR A 787      68.300  32.870  46.980  1.00  0.00           C
ATOM   3259 HG21 THR A 787      68.690  31.850  47.170  1.00  0.00           H
ATOM   3260 HG22 THR A 787      67.360  32.800  46.390  1.00  0.00           H
ATOM   3261 HG23 THR A 787      68.160  33.370  47.970  1.00  0.00           H
ATOM   3262  C   THR A 787      69.100  35.880  47.100  1.00  0.00           C
ATOM   3263  O   THR A 787      68.300  35.880  48.000  1.00  0.00           O
ATOM   3264  N   ILE A 788      70.310  36.480  47.160  1.00  0.00           N
ATOM   3265  HN  ILE A 788      70.850  36.410  46.330  1.00  0.00           H
ATOM   3266  CA  ILE A 788      70.600  37.250  48.320  1.00  0.00           C
ATOM   3267  HA  ILE A 788      70.230  36.680  49.160  1.00  0.00           H
ATOM   3268  CB  ILE A 788      72.150  37.330  48.590  1.00  0.00           C
ATOM   3269  HB  ILE A 788      72.520  36.300  48.370  1.00  0.00           H
ATOM   3270  CG2 ILE A 788      72.890  38.270  47.650  1.00  0.00           C
ATOM   3271 HG21 ILE A 788      72.860  39.310  48.040  1.00  0.00           H
ATOM   3272 HG22 ILE A 788      72.380  38.330  46.660  1.00  0.00           H
ATOM   3273 HG23 ILE A 788      73.990  38.060  47.610  1.00  0.00           H
ATOM   3274  CG1 ILE A 788      72.470  37.590  50.020  1.00  0.00           C
ATOM   3275 HG11 ILE A 788      72.010  36.710  50.520  1.00  0.00           H
ATOM   3276 HG12 ILE A 788      71.970  38.460  50.490  1.00  0.00           H
ATOM   3277  CD  ILE A 788      74.000  37.680  50.350  1.00  0.00           C
ATOM   3278  HD1 ILE A 788      74.550  38.420  49.740  1.00  0.00           H
ATOM   3279  HD2 ILE A 788      74.580  36.740  50.290  1.00  0.00           H
ATOM   3280  HD3 ILE A 788      74.050  37.990  51.420  1.00  0.00           H
ATOM   3281  C   ILE A 788      70.000  38.640  48.460  1.00  0.00           C
ATOM   3282  O   ILE A 788      69.810  39.120  49.560  1.00  0.00           O
ATOM   3283  N   SER A 789      69.640  39.280  47.330  1.00  0.00           N
ATOM   3284  HN  SER A 789      69.900  38.830  46.480  1.00  0.00           H
ATOM   3285  CA  SER A 789      68.770  40.450  47.350  1.00  0.00           C
ATOM   3286  HA  SER A 789      69.210  41.130  48.090  1.00  0.00           H
ATOM   3287  CB  SER A 789      68.680  41.040  45.960  1.00  0.00           C
ATOM   3288  HB1 SER A 789      67.850  40.560  45.400  1.00  0.00           H
ATOM   3289  HB2 SER A 789      69.620  40.910  45.370  1.00  0.00           H
ATOM   3290  OG  SER A 789      68.430  42.430  45.910  1.00  0.00           O
ATOM   3291  HG1 SER A 789      69.160  42.940  46.250  1.00  0.00           H
ATOM   3292  C   SER A 789      67.300  40.040  47.770  1.00  0.00           C
ATOM   3293  O   SER A 789      66.630  40.740  48.570  1.00  0.00           O
ATOM   3294  N   ASP A 790      66.840  38.820  47.370  1.00  0.00           N
ATOM   3295  HN  ASP A 790      67.240  38.340  46.600  1.00  0.00           H
ATOM   3296  CA  ASP A 790      65.570  38.220  47.900  1.00  0.00           C
ATOM   3297  HA  ASP A 790      64.760  38.910  47.780  1.00  0.00           H
ATOM   3298  CB  ASP A 790      65.160  36.890  47.270  1.00  0.00           C
ATOM   3299  HB1 ASP A 790      64.180  36.510  47.650  1.00  0.00           H
ATOM   3300  HB2 ASP A 790      65.970  36.160  47.400  1.00  0.00           H
ATOM   3301  CG  ASP A 790      65.100  37.150  45.800  1.00  0.00           C
ATOM   3302  OD1 ASP A 790      64.880  38.360  45.340  1.00  0.00           O
ATOM   3303  OD2 ASP A 790      64.960  36.130  45.040  1.00  0.00           O
ATOM   3304  C   ASP A 790      65.650  38.100  49.360  1.00  0.00           C
ATOM   3305  O   ASP A 790      64.630  38.380  49.990  1.00  0.00           O
ATOM   3306  N   PHE A 791      66.730  37.620  49.990  1.00  0.00           N
ATOM   3307  HN  PHE A 791      67.510  37.270  49.480  1.00  0.00           H
ATOM   3308  CA  PHE A 791      66.740  37.370  51.420  1.00  0.00           C
ATOM   3309  HA  PHE A 791      65.710  37.500  51.710  1.00  0.00           H
ATOM   3310  CB  PHE A 791      67.190  35.970  51.760  1.00  0.00           C
ATOM   3311  HB1 PHE A 791      67.290  35.680  52.830  1.00  0.00           H
ATOM   3312  HB2 PHE A 791      68.230  35.850  51.370  1.00  0.00           H
ATOM   3313  CG  PHE A 791      66.290  34.850  51.090  1.00  0.00           C
ATOM   3314  CD1 PHE A 791      64.920  35.140  50.720  1.00  0.00           C
ATOM   3315  HD1 PHE A 791      64.550  36.100  51.070  1.00  0.00           H
ATOM   3316  CE1 PHE A 791      64.250  34.310  49.830  1.00  0.00           C
ATOM   3317  HE1 PHE A 791      63.210  34.530  49.640  1.00  0.00           H
ATOM   3318  CZ  PHE A 791      64.860  33.210  49.330  1.00  0.00           C
ATOM   3319  HZ  PHE A 791      64.350  32.480  48.710  1.00  0.00           H
ATOM   3320  CD2 PHE A 791      66.920  33.720  50.590  1.00  0.00           C
ATOM   3321  HD2 PHE A 791      67.990  33.680  50.780  1.00  0.00           H
ATOM   3322  CE2 PHE A 791      66.240  32.970  49.600  1.00  0.00           C
ATOM   3323  HE2 PHE A 791      66.620  32.080  49.120  1.00  0.00           H
ATOM   3324  C   PHE A 791      67.420  38.510  52.150  1.00  0.00           C
ATOM   3325  O   PHE A 791      67.830  38.360  53.320  1.00  0.00           O
ATOM   3326  N   ALA A 792      67.540  39.710  51.540  1.00  0.00           N
ATOM   3327  HN  ALA A 792      67.140  39.860  50.640  1.00  0.00           H
ATOM   3328  CA  ALA A 792      68.440  40.790  52.060  1.00  0.00           C
ATOM   3329  HA  ALA A 792      69.440  40.400  52.110  1.00  0.00           H
ATOM   3330  CB  ALA A 792      68.450  41.940  51.020  1.00  0.00           C
ATOM   3331  HB1 ALA A 792      69.030  42.760  51.510  1.00  0.00           H
ATOM   3332  HB2 ALA A 792      67.470  42.410  50.780  1.00  0.00           H
ATOM   3333  HB3 ALA A 792      68.940  41.500  50.130  1.00  0.00           H
ATOM   3334  C   ALA A 792      67.920  41.270  53.450  1.00  0.00           C
ATOM   3335  O   ALA A 792      68.730  41.550  54.320  1.00  0.00           O
ATOM   3336  N   VAL A 793      66.640  41.500  53.610  1.00  0.00           N
ATOM   3337  HN  VAL A 793      66.100  41.170  52.830  1.00  0.00           H
ATOM   3338  CA  VAL A 793      65.990  41.880  54.840  1.00  0.00           C
ATOM   3339  HA  VAL A 793      66.530  42.700  55.300  1.00  0.00           H
ATOM   3340  CB  VAL A 793      64.520  42.340  54.600  1.00  0.00           C
ATOM   3341  HB  VAL A 793      63.990  41.770  53.810  1.00  0.00           H
ATOM   3342  CG1 VAL A 793      63.660  42.410  55.900  1.00  0.00           C
ATOM   3343 HG11 VAL A 793      64.120  43.040  56.700  1.00  0.00           H
ATOM   3344 HG12 VAL A 793      63.500  41.370  56.240  1.00  0.00           H
ATOM   3345 HG13 VAL A 793      62.690  42.860  55.630  1.00  0.00           H
ATOM   3346  CG2 VAL A 793      64.540  43.820  54.020  1.00  0.00           C
ATOM   3347 HG21 VAL A 793      65.150  44.480  54.670  1.00  0.00           H
ATOM   3348 HG22 VAL A 793      63.530  44.260  53.840  1.00  0.00           H
ATOM   3349 HG23 VAL A 793      64.910  43.800  52.970  1.00  0.00           H
ATOM   3350  C   VAL A 793      66.090  40.810  55.970  1.00  0.00           C
ATOM   3351  O   VAL A 793      66.510  41.100  57.100  1.00  0.00           O
ATOM   3352  N   PHE A 794      65.690  39.590  55.550  1.00  0.00           N
ATOM   3353  HN  PHE A 794      65.350  39.580  54.620  1.00  0.00           H
ATOM   3354  CA  PHE A 794      65.900  38.310  56.320  1.00  0.00           C
ATOM   3355  HA  PHE A 794      65.410  38.440  57.260  1.00  0.00           H
ATOM   3356  CB  PHE A 794      65.320  37.070  55.480  1.00  0.00           C
ATOM   3357  HB1 PHE A 794      65.730  37.010  54.440  1.00  0.00           H
ATOM   3358  HB2 PHE A 794      64.240  37.260  55.360  1.00  0.00           H
ATOM   3359  CG  PHE A 794      65.630  35.730  56.130  1.00  0.00           C
ATOM   3360  CD1 PHE A 794      66.770  34.970  55.790  1.00  0.00           C
ATOM   3361  HD1 PHE A 794      67.370  35.300  54.960  1.00  0.00           H
ATOM   3362  CE1 PHE A 794      67.070  33.670  56.330  1.00  0.00           C
ATOM   3363  HE1 PHE A 794      67.950  33.170  55.950  1.00  0.00           H
ATOM   3364  CZ  PHE A 794      66.250  33.180  57.320  1.00  0.00           C
ATOM   3365  HZ  PHE A 794      66.430  32.250  57.830  1.00  0.00           H
ATOM   3366  CD2 PHE A 794      64.840  35.210  57.130  1.00  0.00           C
ATOM   3367  HD2 PHE A 794      64.040  35.810  57.530  1.00  0.00           H
ATOM   3368  CE2 PHE A 794      65.190  34.000  57.790  1.00  0.00           C
ATOM   3369  HE2 PHE A 794      64.530  33.660  58.570  1.00  0.00           H
ATOM   3370  C   PHE A 794      67.420  38.110  56.740  1.00  0.00           C
ATOM   3371  O   PHE A 794      67.650  37.810  57.900  1.00  0.00           O
ATOM   3372  N   LEU A 795      68.380  38.270  55.930  1.00  0.00           N
ATOM   3373  HN  LEU A 795      68.190  38.460  54.970  1.00  0.00           H
ATOM   3374  CA  LEU A 795      69.800  38.160  56.310  1.00  0.00           C
ATOM   3375  HA  LEU A 795      69.830  37.300  56.980  1.00  0.00           H
ATOM   3376  CB  LEU A 795      70.700  37.900  55.130  1.00  0.00           C
ATOM   3377  HB1 LEU A 795      71.770  38.030  55.400  1.00  0.00           H
ATOM   3378  HB2 LEU A 795      70.460  38.750  54.450  1.00  0.00           H
ATOM   3379  CG  LEU A 795      70.460  36.500  54.470  1.00  0.00           C
ATOM   3380  HG  LEU A 795      69.370  36.450  54.270  1.00  0.00           H
ATOM   3381  CD1 LEU A 795      71.170  36.410  53.130  1.00  0.00           C
ATOM   3382 HD11 LEU A 795      72.260  36.420  53.360  1.00  0.00           H
ATOM   3383 HD12 LEU A 795      70.840  37.230  52.450  1.00  0.00           H
ATOM   3384 HD13 LEU A 795      70.870  35.520  52.530  1.00  0.00           H
ATOM   3385  CD2 LEU A 795      70.830  35.290  55.280  1.00  0.00           C
ATOM   3386 HD21 LEU A 795      71.940  35.220  55.300  1.00  0.00           H
ATOM   3387 HD22 LEU A 795      70.330  34.340  54.990  1.00  0.00           H
ATOM   3388 HD23 LEU A 795      70.520  35.440  56.340  1.00  0.00           H
ATOM   3389  C   LEU A 795      70.380  39.220  57.150  1.00  0.00           C
ATOM   3390  O   LEU A 795      71.240  39.000  58.040  1.00  0.00           O
ATOM   3391  N   THR A 796      69.870  40.450  57.000  1.00  0.00           N
ATOM   3392  HN  THR A 796      69.260  40.690  56.260  1.00  0.00           H
ATOM   3393  CA  THR A 796      70.100  41.530  57.980  1.00  0.00           C
ATOM   3394  HA  THR A 796      71.180  41.590  58.040  1.00  0.00           H
ATOM   3395  CB  THR A 796      69.510  42.870  57.550  1.00  0.00           C
ATOM   3396  HB  THR A 796      68.430  42.670  57.370  1.00  0.00           H
ATOM   3397  OG1 THR A 796      70.110  43.350  56.360  1.00  0.00           O
ATOM   3398  HG1 THR A 796      69.940  42.750  55.630  1.00  0.00           H
ATOM   3399  CG2 THR A 796      69.670  43.990  58.530  1.00  0.00           C
ATOM   3400 HG21 THR A 796      68.950  43.940  59.360  1.00  0.00           H
ATOM   3401 HG22 THR A 796      69.520  44.970  58.010  1.00  0.00           H
ATOM   3402 HG23 THR A 796      70.680  43.990  58.990  1.00  0.00           H
ATOM   3403  C   THR A 796      69.580  41.260  59.370  1.00  0.00           C
ATOM   3404  O   THR A 796      70.230  41.430  60.380  1.00  0.00           O
ATOM   3405  N   ILE A 797      68.340  40.690  59.470  1.00  0.00           N
ATOM   3406  HN  ILE A 797      67.700  40.600  58.700  1.00  0.00           H
ATOM   3407  CA  ILE A 797      67.780  40.160  60.710  1.00  0.00           C
ATOM   3408  HA  ILE A 797      67.790  41.010  61.370  1.00  0.00           H
ATOM   3409  CB  ILE A 797      66.310  39.950  60.570  1.00  0.00           C
ATOM   3410  HB  ILE A 797      66.280  39.230  59.720  1.00  0.00           H
ATOM   3411  CG2 ILE A 797      65.750  39.330  61.880  1.00  0.00           C
ATOM   3412 HG21 ILE A 797      66.150  38.290  61.960  1.00  0.00           H
ATOM   3413 HG22 ILE A 797      64.640  39.240  61.830  1.00  0.00           H
ATOM   3414 HG23 ILE A 797      66.060  39.920  62.770  1.00  0.00           H
ATOM   3415  CG1 ILE A 797      65.620  41.300  60.260  1.00  0.00           C
ATOM   3416 HG11 ILE A 797      65.990  41.700  59.300  1.00  0.00           H
ATOM   3417 HG12 ILE A 797      65.770  42.050  61.070  1.00  0.00           H
ATOM   3418  CD  ILE A 797      64.070  41.140  60.150  1.00  0.00           C
ATOM   3419  HD1 ILE A 797      63.580  42.090  59.850  1.00  0.00           H
ATOM   3420  HD2 ILE A 797      63.640  40.790  61.110  1.00  0.00           H
ATOM   3421  HD3 ILE A 797      63.870  40.240  59.530  1.00  0.00           H
ATOM   3422  C   ILE A 797      68.570  39.070  61.470  1.00  0.00           C
ATOM   3423  O   ILE A 797      69.000  39.220  62.620  1.00  0.00           O
ATOM   3424  N   VAL A 798      68.940  38.020  60.720  1.00  0.00           N
ATOM   3425  HN  VAL A 798      68.530  37.990  59.810  1.00  0.00           H
ATOM   3426  CA  VAL A 798      69.850  36.910  61.080  1.00  0.00           C
ATOM   3427  HA  VAL A 798      69.260  36.420  61.840  1.00  0.00           H
ATOM   3428  CB  VAL A 798      69.850  35.860  59.940  1.00  0.00           C
ATOM   3429  HB  VAL A 798      70.140  36.430  59.030  1.00  0.00           H
ATOM   3430  CG1 VAL A 798      70.830  34.720  60.080  1.00  0.00           C
ATOM   3431 HG11 VAL A 798      71.810  35.140  59.800  1.00  0.00           H
ATOM   3432 HG12 VAL A 798      70.680  33.920  59.330  1.00  0.00           H
ATOM   3433 HG13 VAL A 798      70.920  34.270  61.100  1.00  0.00           H
ATOM   3434  CG2 VAL A 798      68.340  35.390  59.770  1.00  0.00           C
ATOM   3435 HG21 VAL A 798      67.900  34.810  60.620  1.00  0.00           H
ATOM   3436 HG22 VAL A 798      68.300  34.720  58.880  1.00  0.00           H
ATOM   3437 HG23 VAL A 798      67.700  36.270  59.520  1.00  0.00           H
ATOM   3438  C   VAL A 798      71.170  37.340  61.610  1.00  0.00           C
ATOM   3439  O   VAL A 798      71.620  36.920  62.670  1.00  0.00           O
ATOM   3440  N   ILE A 799      71.820  38.280  60.850  1.00  0.00           N
ATOM   3441  HN  ILE A 799      71.520  38.530  59.940  1.00  0.00           H
ATOM   3442  CA  ILE A 799      73.070  38.930  61.290  1.00  0.00           C
ATOM   3443  HA  ILE A 799      73.770  38.150  61.600  1.00  0.00           H
ATOM   3444  CB  ILE A 799      73.620  39.650  60.090  1.00  0.00           C
ATOM   3445  HB  ILE A 799      72.810  40.290  59.700  1.00  0.00           H
ATOM   3446  CG2 ILE A 799      74.680  40.680  60.570  1.00  0.00           C
ATOM   3447 HG21 ILE A 799      75.350  40.170  61.290  1.00  0.00           H
ATOM   3448 HG22 ILE A 799      74.250  41.580  61.080  1.00  0.00           H
ATOM   3449 HG23 ILE A 799      75.230  41.030  59.660  1.00  0.00           H
ATOM   3450  CG1 ILE A 799      74.090  38.610  59.140  1.00  0.00           C
ATOM   3451 HG11 ILE A 799      73.290  37.870  58.920  1.00  0.00           H
ATOM   3452 HG12 ILE A 799      74.930  38.040  59.590  1.00  0.00           H
ATOM   3453  CD  ILE A 799      74.580  39.250  57.820  1.00  0.00           C
ATOM   3454  HD1 ILE A 799      75.490  39.870  57.930  1.00  0.00           H
ATOM   3455  HD2 ILE A 799      73.860  39.990  57.390  1.00  0.00           H
ATOM   3456  HD3 ILE A 799      74.720  38.430  57.080  1.00  0.00           H
ATOM   3457  C   ILE A 799      72.990  39.890  62.440  1.00  0.00           C
ATOM   3458  O   ILE A 799      73.780  39.770  63.360  1.00  0.00           O
ATOM   3459  N   MET A 800      71.960  40.780  62.500  1.00  0.00           N
ATOM   3460  HN  MET A 800      71.370  40.920  61.710  1.00  0.00           H
ATOM   3461  CA  MET A 800      71.740  41.720  63.570  1.00  0.00           C
ATOM   3462  HA  MET A 800      72.750  42.060  63.770  1.00  0.00           H
ATOM   3463  CB  MET A 800      70.920  42.900  63.040  1.00  0.00           C
ATOM   3464  HB1 MET A 800      70.560  43.490  63.900  1.00  0.00           H
ATOM   3465  HB2 MET A 800      69.980  42.480  62.630  1.00  0.00           H
ATOM   3466  CG  MET A 800      71.700  43.780  62.010  1.00  0.00           C
ATOM   3467  HG1 MET A 800      70.920  44.420  61.530  1.00  0.00           H
ATOM   3468  HG2 MET A 800      72.190  43.150  61.230  1.00  0.00           H
ATOM   3469  SD  MET A 800      72.800  44.960  62.840  1.00  0.00           S
ATOM   3470  CE  MET A 800      74.370  44.220  62.480  1.00  0.00           C
ATOM   3471  HE1 MET A 800      74.580  43.340  63.100  1.00  0.00           H
ATOM   3472  HE2 MET A 800      75.130  45.030  62.490  1.00  0.00           H
ATOM   3473  HE3 MET A 800      74.260  43.920  61.410  1.00  0.00           H
ATOM   3474  C   MET A 800      71.240  41.120  64.820  1.00  0.00           C
ATOM   3475  O   MET A 800      71.730  41.440  65.880  1.00  0.00           O
ATOM   3476  N   VAL A 801      70.320  40.100  64.780  1.00  0.00           N
ATOM   3477  HN  VAL A 801      69.850  39.880  63.930  1.00  0.00           H
ATOM   3478  CA  VAL A 801      70.080  39.380  65.970  1.00  0.00           C
ATOM   3479  HA  VAL A 801      69.740  40.060  66.750  1.00  0.00           H
ATOM   3480  CB  VAL A 801      69.090  38.270  65.670  1.00  0.00           C
ATOM   3481  HB  VAL A 801      69.300  37.820  64.670  1.00  0.00           H
ATOM   3482  CG1 VAL A 801      69.230  36.940  66.560  1.00  0.00           C
ATOM   3483 HG11 VAL A 801      70.200  36.420  66.620  1.00  0.00           H
ATOM   3484 HG12 VAL A 801      68.540  36.200  66.080  1.00  0.00           H
ATOM   3485 HG13 VAL A 801      68.850  37.260  67.550  1.00  0.00           H
ATOM   3486  CG2 VAL A 801      67.650  38.840  65.720  1.00  0.00           C
ATOM   3487 HG21 VAL A 801      67.410  39.280  66.720  1.00  0.00           H
ATOM   3488 HG22 VAL A 801      66.950  38.010  65.500  1.00  0.00           H
ATOM   3489 HG23 VAL A 801      67.460  39.660  64.990  1.00  0.00           H
ATOM   3490  C   VAL A 801      71.280  38.640  66.540  1.00  0.00           C
ATOM   3491  O   VAL A 801      71.510  38.760  67.770  1.00  0.00           O
ATOM   3492  N   THR A 802      72.100  37.950  65.750  1.00  0.00           N
ATOM   3493  HN  THR A 802      72.200  38.120  64.770  1.00  0.00           H
ATOM   3494  CA  THR A 802      73.270  37.160  66.190  1.00  0.00           C
ATOM   3495  HA  THR A 802      72.900  36.590  67.030  1.00  0.00           H
ATOM   3496  CB  THR A 802      73.900  36.160  65.190  1.00  0.00           C
ATOM   3497  HB  THR A 802      74.860  35.710  65.490  1.00  0.00           H
ATOM   3498  OG1 THR A 802      74.080  36.790  63.950  1.00  0.00           O
ATOM   3499  HG1 THR A 802      73.190  36.790  63.610  1.00  0.00           H
ATOM   3500  CG2 THR A 802      72.830  34.980  65.130  1.00  0.00           C
ATOM   3501 HG21 THR A 802      71.850  35.300  64.730  1.00  0.00           H
ATOM   3502 HG22 THR A 802      72.720  34.300  66.010  1.00  0.00           H
ATOM   3503 HG23 THR A 802      73.110  34.300  64.300  1.00  0.00           H
ATOM   3504  C   THR A 802      74.380  37.990  66.850  1.00  0.00           C
ATOM   3505  O   THR A 802      74.860  37.650  67.900  1.00  0.00           O
ATOM   3506  N   ILE A 803      74.740  39.080  66.230  1.00  0.00           N
ATOM   3507  HN  ILE A 803      74.400  39.340  65.330  1.00  0.00           H
ATOM   3508  CA  ILE A 803      75.800  39.970  66.740  1.00  0.00           C
ATOM   3509  HA  ILE A 803      76.580  39.300  67.090  1.00  0.00           H
ATOM   3510  CB  ILE A 803      76.400  40.960  65.750  1.00  0.00           C
ATOM   3511  HB  ILE A 803      76.870  40.410  64.900  1.00  0.00           H
ATOM   3512  CG2 ILE A 803      75.400  42.100  65.280  1.00  0.00           C
ATOM   3513 HG21 ILE A 803      76.050  42.680  64.580  1.00  0.00           H
ATOM   3514 HG22 ILE A 803      75.000  42.660  66.160  1.00  0.00           H
ATOM   3515 HG23 ILE A 803      74.540  41.540  64.870  1.00  0.00           H
ATOM   3516  CG1 ILE A 803      77.630  41.650  66.420  1.00  0.00           C
ATOM   3517 HG11 ILE A 803      77.380  42.300  67.280  1.00  0.00           H
ATOM   3518 HG12 ILE A 803      78.080  42.430  65.770  1.00  0.00           H
ATOM   3519  CD  ILE A 803      78.780  40.720  66.940  1.00  0.00           C
ATOM   3520  HD1 ILE A 803      79.070  40.050  66.110  1.00  0.00           H
ATOM   3521  HD2 ILE A 803      78.610  40.240  67.920  1.00  0.00           H
ATOM   3522  HD3 ILE A 803      79.680  41.280  67.290  1.00  0.00           H
ATOM   3523  C   ILE A 803      75.290  40.630  68.040  1.00  0.00           C
ATOM   3524  O   ILE A 803      76.040  40.900  68.980  1.00  0.00           O
ATOM   3525  N   ASP A 804      73.970  41.010  68.110  1.00  0.00           N
ATOM   3526  HN  ASP A 804      73.340  40.860  67.360  1.00  0.00           H
ATOM   3527  CA  ASP A 804      73.420  41.590  69.350  1.00  0.00           C
ATOM   3528  HA  ASP A 804      74.050  42.400  69.690  1.00  0.00           H
ATOM   3529  CB  ASP A 804      71.970  42.220  69.130  1.00  0.00           C
ATOM   3530  HB1 ASP A 804      71.400  41.380  68.670  1.00  0.00           H
ATOM   3531  HB2 ASP A 804      71.990  43.040  68.370  1.00  0.00           H
ATOM   3532  CG  ASP A 804      71.230  42.650  70.410  1.00  0.00           C
ATOM   3533  OD1 ASP A 804      71.530  43.800  70.860  1.00  0.00           O
ATOM   3534  OD2 ASP A 804      70.580  41.810  71.030  1.00  0.00           O
ATOM   3535  C   ASP A 804      73.360  40.500  70.440  1.00  0.00           C
ATOM   3536  O   ASP A 804      73.750  40.830  71.610  1.00  0.00           O
ATOM   3537  N   TYR A 805      73.000  39.270  70.180  1.00  0.00           N
ATOM   3538  HN  TYR A 805      72.590  38.990  69.310  1.00  0.00           H
ATOM   3539  CA  TYR A 805      73.010  38.170  71.160  1.00  0.00           C
ATOM   3540  HA  TYR A 805      72.400  38.450  72.010  1.00  0.00           H
ATOM   3541  CB  TYR A 805      72.300  37.010  70.490  1.00  0.00           C
ATOM   3542  HB1 TYR A 805      72.820  36.680  69.560  1.00  0.00           H
ATOM   3543  HB2 TYR A 805      71.250  37.330  70.320  1.00  0.00           H
ATOM   3544  CG  TYR A 805      72.130  35.750  71.380  1.00  0.00           C
ATOM   3545  CD1 TYR A 805      71.040  35.580  72.240  1.00  0.00           C
ATOM   3546  HD1 TYR A 805      70.360  36.420  72.240  1.00  0.00           H
ATOM   3547  CE1 TYR A 805      70.870  34.460  73.070  1.00  0.00           C
ATOM   3548  HE1 TYR A 805      70.100  34.430  73.810  1.00  0.00           H
ATOM   3549  CZ  TYR A 805      71.850  33.480  72.990  1.00  0.00           C
ATOM   3550  OH  TYR A 805      71.750  32.440  73.890  1.00  0.00           O
ATOM   3551  HH  TYR A 805      72.600  32.000  74.050  1.00  0.00           H
ATOM   3552  CD2 TYR A 805      73.140  34.780  71.380  1.00  0.00           C
ATOM   3553  HD2 TYR A 805      73.980  34.800  70.720  1.00  0.00           H
ATOM   3554  CE2 TYR A 805      73.000  33.660  72.220  1.00  0.00           C
ATOM   3555  HE2 TYR A 805      73.690  32.840  72.190  1.00  0.00           H
ATOM   3556  C   TYR A 805      74.490  37.790  71.680  1.00  0.00           C
ATOM   3557  O   TYR A 805      74.690  37.700  72.890  1.00  0.00           O
ATOM   3558  N   LEU A 806      75.470  37.770  70.780  1.00  0.00           N
ATOM   3559  HN  LEU A 806      75.210  38.100  69.880  1.00  0.00           H
ATOM   3560  CA  LEU A 806      76.860  37.500  70.970  1.00  0.00           C
ATOM   3561  HA  LEU A 806      76.990  36.570  71.470  1.00  0.00           H
ATOM   3562  CB  LEU A 806      77.570  37.380  69.510  1.00  0.00           C
ATOM   3563  HB1 LEU A 806      77.300  38.280  68.940  1.00  0.00           H
ATOM   3564  HB2 LEU A 806      77.050  36.570  68.950  1.00  0.00           H
ATOM   3565  CG  LEU A 806      79.140  37.200  69.560  1.00  0.00           C
ATOM   3566  HG  LEU A 806      79.560  38.170  69.920  1.00  0.00           H
ATOM   3567  CD1 LEU A 806      79.640  36.170  70.530  1.00  0.00           C
ATOM   3568 HD11 LEU A 806      80.740  36.050  70.590  1.00  0.00           H
ATOM   3569 HD12 LEU A 806      79.160  35.230  70.190  1.00  0.00           H
ATOM   3570 HD13 LEU A 806      79.310  36.410  71.560  1.00  0.00           H
ATOM   3571  CD2 LEU A 806      79.720  37.080  68.140  1.00  0.00           C
ATOM   3572 HD21 LEU A 806      79.730  38.060  67.610  1.00  0.00           H
ATOM   3573 HD22 LEU A 806      79.190  36.270  67.590  1.00  0.00           H
ATOM   3574 HD23 LEU A 806      80.800  36.830  68.210  1.00  0.00           H
ATOM   3575  C   LEU A 806      77.650  38.470  71.890  1.00  0.00           C
ATOM   3576  O   LEU A 806      78.350  38.120  72.850  1.00  0.00           O
ATOM   3577  N   VAL A 807      77.460  39.790  71.620  1.00  0.00           N
ATOM   3578  HN  VAL A 807      76.780  40.210  71.000  1.00  0.00           H
ATOM   3579  CA  VAL A 807      78.140  40.860  72.400  1.00  0.00           C
ATOM   3580  HA  VAL A 807      79.170  40.560  72.490  1.00  0.00           H
ATOM   3581  CB  VAL A 807      78.220  42.180  71.630  1.00  0.00           C
ATOM   3582  HB  VAL A 807      77.220  42.480  71.260  1.00  0.00           H
ATOM   3583  CG1 VAL A 807      78.890  43.170  72.560  1.00  0.00           C
ATOM   3584 HG11 VAL A 807      78.960  44.140  72.050  1.00  0.00           H
ATOM   3585 HG12 VAL A 807      79.800  42.760  73.050  1.00  0.00           H
ATOM   3586 HG13 VAL A 807      78.180  43.360  73.410  1.00  0.00           H
ATOM   3587  CG2 VAL A 807      78.940  42.040  70.310  1.00  0.00           C
ATOM   3588 HG21 VAL A 807      79.950  41.590  70.430  1.00  0.00           H
ATOM   3589 HG22 VAL A 807      79.170  43.040  69.890  1.00  0.00           H
ATOM   3590 HG23 VAL A 807      78.430  41.410  69.550  1.00  0.00           H
ATOM   3591  C   VAL A 807      77.370  40.830  73.750  1.00  0.00           C
ATOM   3592  O   VAL A 807      77.950  40.840  74.800  1.00  0.00           O
ATOM   3593  N   GLY A 808      76.040  40.710  73.780  1.00  0.00           N
ATOM   3594  HN  GLY A 808      75.530  40.600  72.940  1.00  0.00           H
ATOM   3595  CA  GLY A 808      75.180  40.540  74.960  1.00  0.00           C
ATOM   3596  HA1 GLY A 808      75.800  40.060  75.700  1.00  0.00           H
ATOM   3597  HA2 GLY A 808      74.390  39.870  74.650  1.00  0.00           H
ATOM   3598  C   GLY A 808      74.580  41.850  75.450  1.00  0.00           C
ATOM   3599  O   GLY A 808      74.300  42.120  76.630  1.00  0.00           O
ATOM   3600  N   VAL A 809      74.440  42.700  74.440  1.00  0.00           N
ATOM   3601  HN  VAL A 809      74.500  42.370  73.510  1.00  0.00           H
ATOM   3602  CA  VAL A 809      74.010  44.060  74.640  1.00  0.00           C
ATOM   3603  HA  VAL A 809      74.560  44.500  75.450  1.00  0.00           H
ATOM   3604  CB  VAL A 809      74.200  45.000  73.470  1.00  0.00           C
ATOM   3605  HB  VAL A 809      73.410  44.820  72.720  1.00  0.00           H
ATOM   3606  CG1 VAL A 809      74.150  46.470  74.020  1.00  0.00           C
ATOM   3607 HG11 VAL A 809      74.460  47.130  73.200  1.00  0.00           H
ATOM   3608 HG12 VAL A 809      74.760  46.540  74.950  1.00  0.00           H
ATOM   3609 HG13 VAL A 809      73.070  46.680  74.190  1.00  0.00           H
ATOM   3610  CG2 VAL A 809      75.540  44.650  72.760  1.00  0.00           C
ATOM   3611 HG21 VAL A 809      75.620  43.630  72.330  1.00  0.00           H
ATOM   3612 HG22 VAL A 809      76.380  44.970  73.400  1.00  0.00           H
ATOM   3613 HG23 VAL A 809      75.620  45.220  71.810  1.00  0.00           H
ATOM   3614  C   VAL A 809      72.520  44.040  75.090  1.00  0.00           C
ATOM   3615  O   VAL A 809      71.720  43.390  74.360  1.00  0.00           O
ATOM   3616  N   PRO A 810      72.050  44.680  76.180  1.00  0.00           N
ATOM   3617  CD  PRO A 810      72.810  45.490  77.130  1.00  0.00           C
ATOM   3618  HD1 PRO A 810      73.240  46.390  76.630  1.00  0.00           H
ATOM   3619  HD2 PRO A 810      73.620  44.840  77.560  1.00  0.00           H
ATOM   3620  CA  PRO A 810      70.680  44.500  76.580  1.00  0.00           C
ATOM   3621  HA  PRO A 810      70.360  43.460  76.530  1.00  0.00           H
ATOM   3622  CB  PRO A 810      70.700  44.830  78.120  1.00  0.00           C
ATOM   3623  HB1 PRO A 810      70.980  43.830  78.510  1.00  0.00           H
ATOM   3624  HB2 PRO A 810      69.760  45.120  78.620  1.00  0.00           H
ATOM   3625  CG  PRO A 810      71.750  45.850  78.240  1.00  0.00           C
ATOM   3626  HG1 PRO A 810      71.430  46.890  78.040  1.00  0.00           H
ATOM   3627  HG2 PRO A 810      72.210  45.980  79.240  1.00  0.00           H
ATOM   3628  C   PRO A 810      69.720  45.400  75.850  1.00  0.00           C
ATOM   3629  O   PRO A 810      68.760  45.810  76.500  1.00  0.00           O
ATOM   3630  N   SER A 811      69.860  45.680  74.550  1.00  0.00           N
ATOM   3631  HN  SER A 811      70.470  45.030  74.150  1.00  0.00           H
ATOM   3632  CA  SER A 811      68.980  46.400  73.710  1.00  0.00           C
ATOM   3633  HA  SER A 811      68.990  47.450  73.980  1.00  0.00           H
ATOM   3634  CB  SER A 811      69.530  46.200  72.180  1.00  0.00           C
ATOM   3635  HB1 SER A 811      70.630  46.250  72.270  1.00  0.00           H
ATOM   3636  HB2 SER A 811      69.170  47.070  71.590  1.00  0.00           H
ATOM   3637  OG  SER A 811      69.280  44.950  71.590  1.00  0.00           O
ATOM   3638  HG1 SER A 811      70.170  44.710  71.310  1.00  0.00           H
ATOM   3639  C   SER A 811      67.450  45.960  73.820  1.00  0.00           C
ATOM   3640  O   SER A 811      67.160  44.720  73.940  1.00  0.00           O
ATOM   3641  N   PRO A 812      66.480  46.930  73.870  1.00  0.00           N
ATOM   3642  CD  PRO A 812      66.800  48.270  73.480  1.00  0.00           C
ATOM   3643  HD1 PRO A 812      67.730  48.340  72.880  1.00  0.00           H
ATOM   3644  HD2 PRO A 812      66.890  48.810  74.450  1.00  0.00           H
ATOM   3645  CA  PRO A 812      65.040  46.620  73.660  1.00  0.00           C
ATOM   3646  HA  PRO A 812      64.600  46.210  74.560  1.00  0.00           H
ATOM   3647  CB  PRO A 812      64.390  47.910  73.360  1.00  0.00           C
ATOM   3648  HB1 PRO A 812      64.050  48.420  74.280  1.00  0.00           H
ATOM   3649  HB2 PRO A 812      63.570  47.980  72.600  1.00  0.00           H
ATOM   3650  CG  PRO A 812      65.520  48.700  72.680  1.00  0.00           C
ATOM   3651  HG1 PRO A 812      65.760  48.600  71.600  1.00  0.00           H
ATOM   3652  HG2 PRO A 812      65.350  49.790  72.770  1.00  0.00           H
ATOM   3653  C   PRO A 812      64.740  45.510  72.660  1.00  0.00           C
ATOM   3654  O   PRO A 812      65.140  45.610  71.480  1.00  0.00           O
ATOM   3655  N   LYS A 813      63.920  44.510  73.180  1.00  0.00           N
ATOM   3656  HN  LYS A 813      63.600  44.400  74.120  1.00  0.00           H
ATOM   3657  CA  LYS A 813      63.400  43.400  72.360  1.00  0.00           C
ATOM   3658  HA  LYS A 813      63.810  43.380  71.380  1.00  0.00           H
ATOM   3659  CB  LYS A 813      63.740  42.060  73.180  1.00  0.00           C
ATOM   3660  HB1 LYS A 813      63.380  41.200  72.570  1.00  0.00           H
ATOM   3661  HB2 LYS A 813      63.210  41.990  74.160  1.00  0.00           H
ATOM   3662  CG  LYS A 813      65.270  41.820  73.370  1.00  0.00           C
ATOM   3663  HG1 LYS A 813      65.460  40.780  73.710  1.00  0.00           H
ATOM   3664  HG2 LYS A 813      65.810  42.520  74.050  1.00  0.00           H
ATOM   3665  CD  LYS A 813      66.020  41.960  72.020  1.00  0.00           C
ATOM   3666  HD1 LYS A 813      65.860  43.010  71.720  1.00  0.00           H
ATOM   3667  HD2 LYS A 813      65.410  41.310  71.360  1.00  0.00           H
ATOM   3668  CE  LYS A 813      67.540  41.540  71.960  1.00  0.00           C
ATOM   3669  HE1 LYS A 813      67.820  41.570  70.890  1.00  0.00           H
ATOM   3670  HE2 LYS A 813      67.600  40.530  72.420  1.00  0.00           H
ATOM   3671  NZ  LYS A 813      68.430  42.450  72.660  1.00  0.00           N
ATOM   3672  HZ1 LYS A 813      68.600  42.150  73.640  1.00  0.00           H
ATOM   3673  HZ2 LYS A 813      68.090  43.430  72.720  1.00  0.00           H
ATOM   3674  HZ3 LYS A 813      69.340  42.560  72.160  1.00  0.00           H
ATOM   3675  C   LYS A 813      61.860  43.550  72.190  1.00  0.00           C
ATOM   3676  O   LYS A 813      61.260  44.370  72.790  1.00  0.00           O
ATOM   3677  N   LEU A 814      61.250  42.740  71.310  1.00  0.00           N
ATOM   3678  HN  LEU A 814      61.770  42.190  70.660  1.00  0.00           H
ATOM   3679  CA  LEU A 814      59.850  42.540  71.360  1.00  0.00           C
ATOM   3680  HA  LEU A 814      59.340  43.470  71.210  1.00  0.00           H
ATOM   3681  CB  LEU A 814      59.400  41.680  70.150  1.00  0.00           C
ATOM   3682  HB1 LEU A 814      58.460  41.180  70.460  1.00  0.00           H
ATOM   3683  HB2 LEU A 814      60.070  40.820  69.980  1.00  0.00           H
ATOM   3684  CG  LEU A 814      59.310  42.430  68.850  1.00  0.00           C
ATOM   3685  HG  LEU A 814      60.330  42.550  68.420  1.00  0.00           H
ATOM   3686  CD1 LEU A 814      58.510  41.720  67.740  1.00  0.00           C
ATOM   3687 HD11 LEU A 814      57.500  41.480  68.170  1.00  0.00           H
ATOM   3688 HD12 LEU A 814      59.010  40.830  67.310  1.00  0.00           H
ATOM   3689 HD13 LEU A 814      58.380  42.490  66.960  1.00  0.00           H
ATOM   3690  CD2 LEU A 814      58.720  43.890  68.940  1.00  0.00           C
ATOM   3691 HD21 LEU A 814      59.280  44.560  69.630  1.00  0.00           H
ATOM   3692 HD22 LEU A 814      57.680  43.760  69.350  1.00  0.00           H
ATOM   3693 HD23 LEU A 814      58.720  44.470  68.000  1.00  0.00           H
ATOM   3694  C   LEU A 814      59.440  41.860  72.710  1.00  0.00           C
ATOM   3695  O   LEU A 814      60.050  40.900  73.190  1.00  0.00           O
ATOM   3696  N   HSD A 815      58.460  42.460  73.390  1.00  0.00           N
ATOM   3697  HN  HSD A 815      58.020  43.240  72.940  1.00  0.00           H
ATOM   3698  CA  HSD A 815      58.060  42.070  74.750  1.00  0.00           C
ATOM   3699  HA  HSD A 815      58.530  41.120  74.930  1.00  0.00           H
ATOM   3700  CB  HSD A 815      58.750  42.930  75.780  1.00  0.00           C
ATOM   3701  HB1 HSD A 815      59.820  42.630  75.880  1.00  0.00           H
ATOM   3702  HB2 HSD A 815      58.280  42.790  76.770  1.00  0.00           H
ATOM   3703  ND1 HSD A 815      59.740  45.170  74.890  1.00  0.00           N
ATOM   3704  HD1 HSD A 815      60.560  44.790  74.460  1.00  0.00           H
ATOM   3705  CG  HSD A 815      58.750  44.480  75.500  1.00  0.00           C
ATOM   3706  CE1 HSD A 815      59.370  46.440  74.920  1.00  0.00           C
ATOM   3707  HE1 HSD A 815      60.200  47.150  74.890  1.00  0.00           H
ATOM   3708  NE2 HSD A 815      58.200  46.620  75.560  1.00  0.00           N
ATOM   3709  CD2 HSD A 815      57.810  45.350  75.940  1.00  0.00           C
ATOM   3710  HD2 HSD A 815      56.840  45.140  76.390  1.00  0.00           H
ATOM   3711  C   HSD A 815      56.530  41.940  74.960  1.00  0.00           C
ATOM   3712  O   HSD A 815      55.910  42.670  75.720  1.00  0.00           O
ATOM   3713  N   VAL A 816      56.060  40.960  74.070  1.00  0.00           N
ATOM   3714  HN  VAL A 816      56.720  40.290  73.710  1.00  0.00           H
ATOM   3715  CA  VAL A 816      54.690  40.610  73.750  1.00  0.00           C
ATOM   3716  HA  VAL A 816      54.070  41.480  73.690  1.00  0.00           H
ATOM   3717  CB  VAL A 816      54.500  39.870  72.430  1.00  0.00           C
ATOM   3718  HB  VAL A 816      53.450  39.520  72.480  1.00  0.00           H
ATOM   3719  CG1 VAL A 816      54.600  40.790  71.200  1.00  0.00           C
ATOM   3720 HG11 VAL A 816      53.860  41.620  71.280  1.00  0.00           H
ATOM   3721 HG12 VAL A 816      54.200  40.330  70.270  1.00  0.00           H
ATOM   3722 HG13 VAL A 816      55.600  41.250  70.980  1.00  0.00           H
ATOM   3723  CG2 VAL A 816      55.410  38.640  72.280  1.00  0.00           C
ATOM   3724 HG21 VAL A 816      55.180  37.910  73.080  1.00  0.00           H
ATOM   3725 HG22 VAL A 816      56.490  38.920  72.330  1.00  0.00           H
ATOM   3726 HG23 VAL A 816      55.210  38.060  71.360  1.00  0.00           H
ATOM   3727  C   VAL A 816      54.080  39.860  74.890  1.00  0.00           C
ATOM   3728  O   VAL A 816      54.710  39.010  75.530  1.00  0.00           O
ATOM   3729  N   PRO A 817      52.780  40.060  75.140  1.00  0.00           N
ATOM   3730  CD  PRO A 817      52.060  41.340  74.990  1.00  0.00           C
ATOM   3731  HD1 PRO A 817      51.840  41.430  73.910  1.00  0.00           H
ATOM   3732  HD2 PRO A 817      52.620  42.120  75.550  1.00  0.00           H
ATOM   3733  CA  PRO A 817      51.960  39.020  75.780  1.00  0.00           C
ATOM   3734  HA  PRO A 817      52.150  39.000  76.860  1.00  0.00           H
ATOM   3735  CB  PRO A 817      50.550  39.530  75.450  1.00  0.00           C
ATOM   3736  HB1 PRO A 817      49.760  39.000  76.050  1.00  0.00           H
ATOM   3737  HB2 PRO A 817      50.370  39.290  74.380  1.00  0.00           H
ATOM   3738  CG  PRO A 817      50.630  41.020  75.620  1.00  0.00           C
ATOM   3739  HG1 PRO A 817      49.900  41.640  75.040  1.00  0.00           H
ATOM   3740  HG2 PRO A 817      50.670  41.380  76.670  1.00  0.00           H
ATOM   3741  C   PRO A 817      52.170  37.610  75.320  1.00  0.00           C
ATOM   3742  O   PRO A 817      52.270  37.270  74.120  1.00  0.00           O
ATOM   3743  N   GLU A 818      52.110  36.630  76.290  1.00  0.00           N
ATOM   3744  HN  GLU A 818      52.040  36.840  77.260  1.00  0.00           H
ATOM   3745  CA  GLU A 818      52.240  35.220  75.800  1.00  0.00           C
ATOM   3746  HA  GLU A 818      52.630  35.170  74.800  1.00  0.00           H
ATOM   3747  CB  GLU A 818      53.310  34.540  76.660  1.00  0.00           C
ATOM   3748  HB1 GLU A 818      53.480  33.530  76.250  1.00  0.00           H
ATOM   3749  HB2 GLU A 818      52.840  34.320  77.640  1.00  0.00           H
ATOM   3750  CG  GLU A 818      54.610  35.310  76.900  1.00  0.00           C
ATOM   3751  HG1 GLU A 818      54.450  36.140  77.620  1.00  0.00           H
ATOM   3752  HG2 GLU A 818      55.050  35.610  75.930  1.00  0.00           H
ATOM   3753  CD  GLU A 818      55.680  34.350  77.460  1.00  0.00           C
ATOM   3754  OE1 GLU A 818      56.020  34.320  78.670  1.00  0.00           O
ATOM   3755  OE2 GLU A 818      56.160  33.530  76.630  1.00  0.00           O
ATOM   3756  C   GLU A 818      50.980  34.420  75.710  1.00  0.00           C
ATOM   3757  O   GLU A 818      50.960  33.300  75.220  1.00  0.00           O
ATOM   3758  N   LYS A 819      49.780  34.970  76.060  1.00  0.00           N
ATOM   3759  HN  LYS A 819      49.740  35.930  76.300  1.00  0.00           H
ATOM   3760  CA  LYS A 819      48.450  34.370  76.150  1.00  0.00           C
ATOM   3761  HA  LYS A 819      48.640  33.310  76.090  1.00  0.00           H
ATOM   3762  CB  LYS A 819      47.620  34.790  77.360  1.00  0.00           C
ATOM   3763  HB1 LYS A 819      46.580  34.400  77.260  1.00  0.00           H
ATOM   3764  HB2 LYS A 819      47.500  35.900  77.450  1.00  0.00           H
ATOM   3765  CG  LYS A 819      47.970  34.230  78.690  1.00  0.00           C
ATOM   3766  HG1 LYS A 819      48.970  34.640  78.950  1.00  0.00           H
ATOM   3767  HG2 LYS A 819      48.060  33.130  78.690  1.00  0.00           H
ATOM   3768  CD  LYS A 819      46.970  34.590  79.800  1.00  0.00           C
ATOM   3769  HD1 LYS A 819      45.910  34.550  79.460  1.00  0.00           H
ATOM   3770  HD2 LYS A 819      47.100  35.640  80.130  1.00  0.00           H
ATOM   3771  CE  LYS A 819      47.040  33.750  81.080  1.00  0.00           C
ATOM   3772  HE1 LYS A 819      48.010  33.860  81.600  1.00  0.00           H
ATOM   3773  HE2 LYS A 819      46.740  32.690  80.940  1.00  0.00           H
ATOM   3774  NZ  LYS A 819      45.970  34.300  82.000  1.00  0.00           N
ATOM   3775  HZ1 LYS A 819      45.770  33.600  82.740  1.00  0.00           H
ATOM   3776  HZ2 LYS A 819      45.110  34.180  81.440  1.00  0.00           H
ATOM   3777  HZ3 LYS A 819      46.260  35.260  82.300  1.00  0.00           H
ATOM   3778  C   LYS A 819      47.640  34.550  74.880  1.00  0.00           C
ATOM   3779  O   LYS A 819      47.610  35.660  74.310  1.00  0.00           O
ATOM   3780  N   PHE A 820      46.850  33.530  74.510  1.00  0.00           N
ATOM   3781  HN  PHE A 820      46.860  32.610  74.900  1.00  0.00           H
ATOM   3782  CA  PHE A 820      46.050  33.700  73.360  1.00  0.00           C
ATOM   3783  HA  PHE A 820      46.460  34.470  72.720  1.00  0.00           H
ATOM   3784  CB  PHE A 820      45.950  32.280  72.600  1.00  0.00           C
ATOM   3785  HB1 PHE A 820      45.710  31.530  73.380  1.00  0.00           H
ATOM   3786  HB2 PHE A 820      46.970  32.080  72.200  1.00  0.00           H
ATOM   3787  CG  PHE A 820      44.960  32.230  71.430  1.00  0.00           C
ATOM   3788  CD1 PHE A 820      43.950  31.240  71.390  1.00  0.00           C
ATOM   3789  HD1 PHE A 820      43.720  30.670  72.280  1.00  0.00           H
ATOM   3790  CE1 PHE A 820      43.200  30.970  70.200  1.00  0.00           C
ATOM   3791  HE1 PHE A 820      42.470  30.180  70.100  1.00  0.00           H
ATOM   3792  CZ  PHE A 820      43.400  31.850  69.110  1.00  0.00           C
ATOM   3793  HZ  PHE A 820      42.800  31.710  68.240  1.00  0.00           H
ATOM   3794  CD2 PHE A 820      45.170  32.960  70.220  1.00  0.00           C
ATOM   3795  HD2 PHE A 820      45.900  33.770  70.140  1.00  0.00           H
ATOM   3796  CE2 PHE A 820      44.340  32.860  69.120  1.00  0.00           C
ATOM   3797  HE2 PHE A 820      44.510  33.500  68.270  1.00  0.00           H
ATOM   3798  C   PHE A 820      44.680  34.300  73.700  1.00  0.00           C
ATOM   3799  O   PHE A 820      44.100  34.720  72.710  1.00  0.00           O
ATOM   3800  N   GLU A 821      44.230  34.370  74.910  1.00  0.00           N
ATOM   3801  HN  GLU A 821      44.770  34.100  75.710  1.00  0.00           H
ATOM   3802  CA  GLU A 821      43.080  35.180  75.150  1.00  0.00           C
ATOM   3803  HA  GLU A 821      42.410  34.890  74.360  1.00  0.00           H
ATOM   3804  CB  GLU A 821      42.530  34.850  76.540  1.00  0.00           C
ATOM   3805  HB1 GLU A 821      41.930  35.690  76.960  1.00  0.00           H
ATOM   3806  HB2 GLU A 821      43.430  34.900  77.190  1.00  0.00           H
ATOM   3807  CG  GLU A 821      41.730  33.570  76.560  1.00  0.00           C
ATOM   3808  HG1 GLU A 821      42.330  32.750  76.120  1.00  0.00           H
ATOM   3809  HG2 GLU A 821      40.810  33.770  75.960  1.00  0.00           H
ATOM   3810  CD  GLU A 821      41.520  33.070  77.960  1.00  0.00           C
ATOM   3811  OE1 GLU A 821      40.670  33.620  78.700  1.00  0.00           O
ATOM   3812  OE2 GLU A 821      42.220  32.140  78.400  1.00  0.00           O
ATOM   3813  C   GLU A 821      43.380  36.660  75.010  1.00  0.00           C
ATOM   3814  O   GLU A 821      44.470  37.090  75.340  1.00  0.00           O
ATOM   3815  N   PRO A 822      42.390  37.480  74.610  1.00  0.00           N
ATOM   3816  CD  PRO A 822      41.170  37.030  73.780  1.00  0.00           C
ATOM   3817  HD1 PRO A 822      40.420  36.440  74.340  1.00  0.00           H
ATOM   3818  HD2 PRO A 822      41.530  36.440  72.900  1.00  0.00           H
ATOM   3819  CA  PRO A 822      42.330  38.950  74.790  1.00  0.00           C
ATOM   3820  HA  PRO A 822      42.980  39.400  74.050  1.00  0.00           H
ATOM   3821  CB  PRO A 822      40.830  39.280  74.450  1.00  0.00           C
ATOM   3822  HB1 PRO A 822      40.790  40.340  74.130  1.00  0.00           H
ATOM   3823  HB2 PRO A 822      40.060  39.110  75.230  1.00  0.00           H
ATOM   3824  CG  PRO A 822      40.520  38.300  73.330  1.00  0.00           C
ATOM   3825  HG1 PRO A 822      39.500  38.000  72.990  1.00  0.00           H
ATOM   3826  HG2 PRO A 822      41.090  38.650  72.460  1.00  0.00           H
ATOM   3827  C   PRO A 822      42.910  39.370  76.150  1.00  0.00           C
ATOM   3828  O   PRO A 822      42.690  38.680  77.140  1.00  0.00           O
ATOM   3829  N   THR A 823      43.800  40.400  76.200  1.00  0.00           N
ATOM   3830  HN  THR A 823      44.030  40.960  75.400  1.00  0.00           H
ATOM   3831  CA  THR A 823      44.580  40.660  77.430  1.00  0.00           C
ATOM   3832  HA  THR A 823      44.950  39.710  77.770  1.00  0.00           H
ATOM   3833  CB  THR A 823      45.790  41.450  76.970  1.00  0.00           C
ATOM   3834  HB  THR A 823      46.190  40.920  76.080  1.00  0.00           H
ATOM   3835  OG1 THR A 823      46.770  41.410  78.010  1.00  0.00           O
ATOM   3836  HG1 THR A 823      47.500  41.850  77.570  1.00  0.00           H
ATOM   3837  CG2 THR A 823      45.410  42.870  76.740  1.00  0.00           C
ATOM   3838 HG21 THR A 823      44.720  42.970  75.880  1.00  0.00           H
ATOM   3839 HG22 THR A 823      46.350  43.430  76.540  1.00  0.00           H
ATOM   3840 HG23 THR A 823      45.100  43.360  77.690  1.00  0.00           H
ATOM   3841  C   THR A 823      43.760  41.290  78.520  1.00  0.00           C
ATOM   3842  O   THR A 823      44.040  41.100  79.680  1.00  0.00           O
ATOM   3843  N   HSD A 824      42.740  42.100  78.150  1.00  0.00           N
ATOM   3844  HN  HSD A 824      42.630  42.340  77.190  1.00  0.00           H
ATOM   3845  CA  HSD A 824      41.770  42.620  79.110  1.00  0.00           C
ATOM   3846  HA  HSD A 824      42.390  43.020  79.910  1.00  0.00           H
ATOM   3847  CB  HSD A 824      41.010  43.780  78.490  1.00  0.00           C
ATOM   3848  HB1 HSD A 824      40.250  43.600  77.710  1.00  0.00           H
ATOM   3849  HB2 HSD A 824      41.800  44.490  78.170  1.00  0.00           H
ATOM   3850  ND1 HSD A 824      40.650  44.860  80.710  1.00  0.00           N
ATOM   3851  HD1 HSD A 824      41.630  44.850  80.930  1.00  0.00           H
ATOM   3852  CG  HSD A 824      40.160  44.380  79.500  1.00  0.00           C
ATOM   3853  CE1 HSD A 824      39.550  45.350  81.390  1.00  0.00           C
ATOM   3854  HE1 HSD A 824      39.670  45.700  82.420  1.00  0.00           H
ATOM   3855  NE2 HSD A 824      38.440  45.240  80.690  1.00  0.00           N
ATOM   3856  CD2 HSD A 824      38.810  44.620  79.560  1.00  0.00           C
ATOM   3857  HD2 HSD A 824      37.950  44.110  79.120  1.00  0.00           H
ATOM   3858  C   HSD A 824      40.870  41.420  79.610  1.00  0.00           C
ATOM   3859  O   HSD A 824      40.250  40.720  78.830  1.00  0.00           O
ATOM   3860  N   PRO A 825      40.640  41.310  80.900  1.00  0.00           N
ATOM   3861  CD  PRO A 825      41.630  41.760  81.920  1.00  0.00           C
ATOM   3862  HD1 PRO A 825      41.480  42.810  82.210  1.00  0.00           H
ATOM   3863  HD2 PRO A 825      42.680  41.550  81.640  1.00  0.00           H
ATOM   3864  CA  PRO A 825      39.690  40.350  81.410  1.00  0.00           C
ATOM   3865  HA  PRO A 825      40.010  39.380  81.080  1.00  0.00           H
ATOM   3866  CB  PRO A 825      39.830  40.410  82.940  1.00  0.00           C
ATOM   3867  HB1 PRO A 825      39.530  39.410  83.320  1.00  0.00           H
ATOM   3868  HB2 PRO A 825      39.300  41.250  83.450  1.00  0.00           H
ATOM   3869  CG  PRO A 825      41.310  40.870  83.210  1.00  0.00           C
ATOM   3870  HG1 PRO A 825      41.320  41.540  84.100  1.00  0.00           H
ATOM   3871  HG2 PRO A 825      41.960  39.980  83.340  1.00  0.00           H
ATOM   3872  C   PRO A 825      38.250  40.420  80.890  1.00  0.00           C
ATOM   3873  O   PRO A 825      37.680  39.410  80.630  1.00  0.00           O
ATOM   3874  N   GLU A 826      37.640  41.630  80.620  1.00  0.00           N
ATOM   3875  HN  GLU A 826      38.070  42.500  80.820  1.00  0.00           H
ATOM   3876  CA  GLU A 826      36.260  41.820  80.240  1.00  0.00           C
ATOM   3877  HA  GLU A 826      35.670  40.960  80.510  1.00  0.00           H
ATOM   3878  CB  GLU A 826      35.640  43.050  80.900  1.00  0.00           C
ATOM   3879  HB1 GLU A 826      34.640  43.340  80.500  1.00  0.00           H
ATOM   3880  HB2 GLU A 826      36.290  43.880  80.540  1.00  0.00           H
ATOM   3881  CG  GLU A 826      35.640  42.860  82.400  1.00  0.00           C
ATOM   3882  HG1 GLU A 826      36.550  42.380  82.820  1.00  0.00           H
ATOM   3883  HG2 GLU A 826      34.790  42.180  82.620  1.00  0.00           H
ATOM   3884  CD  GLU A 826      35.340  44.110  83.120  1.00  0.00           C
ATOM   3885  OE1 GLU A 826      35.920  44.540  84.170  1.00  0.00           O
ATOM   3886  OE2 GLU A 826      34.470  44.840  82.540  1.00  0.00           O
ATOM   3887  C   GLU A 826      36.080  41.750  78.740  1.00  0.00           C
ATOM   3888  O   GLU A 826      34.950  41.930  78.290  1.00  0.00           O
ATOM   3889  N   ARG A 827      37.170  41.510  77.860  1.00  0.00           N
ATOM   3890  HN  ARG A 827      38.120  41.560  78.140  1.00  0.00           H
ATOM   3891  CA  ARG A 827      37.060  41.420  76.450  1.00  0.00           C
ATOM   3892  HA  ARG A 827      36.160  41.950  76.150  1.00  0.00           H
ATOM   3893  CB  ARG A 827      38.260  42.210  75.860  1.00  0.00           C
ATOM   3894  HB1 ARG A 827      38.500  41.890  74.820  1.00  0.00           H
ATOM   3895  HB2 ARG A 827      39.190  42.040  76.450  1.00  0.00           H
ATOM   3896  CG  ARG A 827      38.140  43.700  75.870  1.00  0.00           C
ATOM   3897  HG1 ARG A 827      39.070  44.290  75.810  1.00  0.00           H
ATOM   3898  HG2 ARG A 827      37.710  43.870  76.880  1.00  0.00           H
ATOM   3899  CD  ARG A 827      36.940  44.240  75.000  1.00  0.00           C
ATOM   3900  HD1 ARG A 827      36.920  45.350  75.080  1.00  0.00           H
ATOM   3901  HD2 ARG A 827      35.930  43.830  75.200  1.00  0.00           H
ATOM   3902  NE  ARG A 827      37.200  43.920  73.580  1.00  0.00           N
ATOM   3903  HE  ARG A 827      38.180  43.930  73.390  1.00  0.00           H
ATOM   3904  CZ  ARG A 827      36.340  43.270  72.730  1.00  0.00           C
ATOM   3905  NH1 ARG A 827      35.040  43.530  72.740  1.00  0.00           N
ATOM   3906 HH11 ARG A 827      34.690  44.360  73.170  1.00  0.00           H
ATOM   3907 HH12 ARG A 827      34.470  43.150  72.010  1.00  0.00           H
ATOM   3908  NH2 ARG A 827      36.780  42.300  71.980  1.00  0.00           N
ATOM   3909 HH21 ARG A 827      37.730  42.030  72.100  1.00  0.00           H
ATOM   3910 HH22 ARG A 827      36.170  41.570  71.680  1.00  0.00           H
ATOM   3911  C   ARG A 827      36.950  40.040  75.870  1.00  0.00           C
ATOM   3912  O   ARG A 827      37.510  39.050  76.350  1.00  0.00           O
ATOM   3913  N   GLY A 828      36.100  39.960  74.870  1.00  0.00           N
ATOM   3914  HN  GLY A 828      35.660  40.780  74.520  1.00  0.00           H
ATOM   3915  CA  GLY A 828      35.760  38.670  74.290  1.00  0.00           C
ATOM   3916  HA1 GLY A 828      34.840  38.350  74.740  1.00  0.00           H
ATOM   3917  HA2 GLY A 828      36.600  37.980  74.260  1.00  0.00           H
ATOM   3918  C   GLY A 828      35.530  38.840  72.870  1.00  0.00           C
ATOM   3919  O   GLY A 828      35.750  39.920  72.330  1.00  0.00           O
ATOM   3920  N   TRP A 829      35.100  37.740  72.190  1.00  0.00           N
ATOM   3921  HN  TRP A 829      34.970  36.850  72.630  1.00  0.00           H
ATOM   3922  CA  TRP A 829      34.790  37.710  70.760  1.00  0.00           C
ATOM   3923  HA  TRP A 829      35.220  38.560  70.250  1.00  0.00           H
ATOM   3924  CB  TRP A 829      35.500  36.450  70.110  1.00  0.00           C
ATOM   3925  HB1 TRP A 829      35.280  36.360  69.020  1.00  0.00           H
ATOM   3926  HB2 TRP A 829      35.070  35.600  70.670  1.00  0.00           H
ATOM   3927  CG  TRP A 829      37.040  36.270  70.160  1.00  0.00           C
ATOM   3928  CD1 TRP A 829      37.700  35.180  70.590  1.00  0.00           C
ATOM   3929  HD1 TRP A 829      37.170  34.280  70.880  1.00  0.00           H
ATOM   3930  NE1 TRP A 829      38.980  35.370  70.690  1.00  0.00           N
ATOM   3931  HE1 TRP A 829      39.460  34.960  71.430  1.00  0.00           H
ATOM   3932  CE2 TRP A 829      39.260  36.610  70.110  1.00  0.00           C
ATOM   3933  CD2 TRP A 829      38.010  37.210  69.780  1.00  0.00           C
ATOM   3934  CE3 TRP A 829      37.990  38.500  69.290  1.00  0.00           C
ATOM   3935  HE3 TRP A 829      36.990  38.880  69.150  1.00  0.00           H
ATOM   3936  CZ3 TRP A 829      39.150  39.240  69.300  1.00  0.00           C
ATOM   3937  HZ3 TRP A 829      39.100  40.310  69.140  1.00  0.00           H
ATOM   3938  CZ2 TRP A 829      40.470  37.260  69.910  1.00  0.00           C
ATOM   3939  HZ2 TRP A 829      41.410  36.790  70.140  1.00  0.00           H
ATOM   3940  CH2 TRP A 829      40.390  38.600  69.580  1.00  0.00           C
ATOM   3941  HH2 TRP A 829      41.270  39.230  69.650  1.00  0.00           H
ATOM   3942  C   TRP A 829      33.330  37.790  70.400  1.00  0.00           C
ATOM   3943  O   TRP A 829      33.030  37.910  69.230  1.00  0.00           O
ATOM   3944  N   ILE A 830      32.480  37.770  71.480  1.00  0.00           N
ATOM   3945  HN  ILE A 830      32.780  37.300  72.310  1.00  0.00           H
ATOM   3946  CA  ILE A 830      31.100  38.310  71.460  1.00  0.00           C
ATOM   3947  HA  ILE A 830      31.000  38.790  70.500  1.00  0.00           H
ATOM   3948  CB  ILE A 830      30.050  37.170  71.700  1.00  0.00           C
ATOM   3949  HB  ILE A 830      30.510  36.510  72.480  1.00  0.00           H
ATOM   3950  CG2 ILE A 830      28.660  37.800  72.110  1.00  0.00           C
ATOM   3951 HG21 ILE A 830      28.610  38.120  73.170  1.00  0.00           H
ATOM   3952 HG22 ILE A 830      27.880  37.030  71.930  1.00  0.00           H
ATOM   3953 HG23 ILE A 830      28.390  38.640  71.430  1.00  0.00           H
ATOM   3954  CG1 ILE A 830      29.950  36.410  70.410  1.00  0.00           C
ATOM   3955 HG11 ILE A 830      29.390  35.480  70.670  1.00  0.00           H
ATOM   3956 HG12 ILE A 830      30.970  36.130  70.090  1.00  0.00           H
ATOM   3957  CD  ILE A 830      29.280  37.110  69.290  1.00  0.00           C
ATOM   3958  HD1 ILE A 830      28.260  37.420  69.620  1.00  0.00           H
ATOM   3959  HD2 ILE A 830      29.150  36.480  68.380  1.00  0.00           H
ATOM   3960  HD3 ILE A 830      29.700  38.110  69.040  1.00  0.00           H
ATOM   3961  C   ILE A 830      30.910  39.350  72.520  1.00  0.00           C
ATOM   3962  O   ILE A 830      30.380  40.390  72.130  1.00  0.00           O
ATOM   3963  N   ILE A 831      31.260  39.090  73.830  1.00  0.00           N
ATOM   3964  HN  ILE A 831      31.860  38.310  73.980  1.00  0.00           H
ATOM   3965  CA  ILE A 831      30.770  40.040  74.930  1.00  0.00           C
ATOM   3966  HA  ILE A 831      29.700  40.040  75.000  1.00  0.00           H
ATOM   3967  CB  ILE A 831      31.120  39.430  76.280  1.00  0.00           C
ATOM   3968  HB  ILE A 831      30.920  40.090  77.150  1.00  0.00           H
ATOM   3969  CG2 ILE A 831      30.150  38.250  76.460  1.00  0.00           C
ATOM   3970 HG21 ILE A 831      30.180  37.920  77.510  1.00  0.00           H
ATOM   3971 HG22 ILE A 831      30.440  37.410  75.790  1.00  0.00           H
ATOM   3972 HG23 ILE A 831      29.070  38.480  76.290  1.00  0.00           H
ATOM   3973  CG1 ILE A 831      32.590  39.010  76.300  1.00  0.00           C
ATOM   3974 HG11 ILE A 831      33.220  39.870  75.970  1.00  0.00           H
ATOM   3975 HG12 ILE A 831      32.780  38.140  75.650  1.00  0.00           H
ATOM   3976  CD  ILE A 831      33.080  38.630  77.730  1.00  0.00           C
ATOM   3977  HD1 ILE A 831      34.190  38.580  77.720  1.00  0.00           H
ATOM   3978  HD2 ILE A 831      32.610  37.640  77.950  1.00  0.00           H
ATOM   3979  HD3 ILE A 831      32.680  39.230  78.570  1.00  0.00           H
ATOM   3980  C   ILE A 831      31.280  41.500  74.810  1.00  0.00           C
ATOM   3981  O   ILE A 831      32.410  41.850  74.480  1.00  0.00           O
ATOM   3982  N   SER A 832      30.310  42.420  74.870  1.00  0.00           N
ATOM   3983  HN  SER A 832      29.520  42.090  75.380  1.00  0.00           H
ATOM   3984  CA  SER A 832      30.260  43.800  74.500  1.00  0.00           C
ATOM   3985  HA  SER A 832      30.250  44.410  75.400  1.00  0.00           H
ATOM   3986  CB  SER A 832      31.460  44.410  73.620  1.00  0.00           C
ATOM   3987  HB1 SER A 832      31.100  45.330  73.120  1.00  0.00           H
ATOM   3988  HB2 SER A 832      31.700  43.770  72.750  1.00  0.00           H
ATOM   3989  OG  SER A 832      32.600  44.510  74.540  1.00  0.00           O
ATOM   3990  HG1 SER A 832      32.720  43.570  74.710  1.00  0.00           H
ATOM   3991  C   SER A 832      28.920  44.190  73.780  1.00  0.00           C
ATOM   3992  O   SER A 832      28.950  44.080  72.540  1.00  0.00           O
ATOM   3993  N   PRO A 833      27.840  44.480  74.490  1.00  0.00           N
ATOM   3994  CD  PRO A 833      27.770  44.610  75.970  1.00  0.00           C
ATOM   3995  HD1 PRO A 833      28.650  45.100  76.420  1.00  0.00           H
ATOM   3996  HD2 PRO A 833      27.610  43.620  76.450  1.00  0.00           H
ATOM   3997  CA  PRO A 833      26.480  44.810  73.960  1.00  0.00           C
ATOM   3998  HA  PRO A 833      26.080  43.980  73.390  1.00  0.00           H
ATOM   3999  CB  PRO A 833      25.650  44.920  75.260  1.00  0.00           C
ATOM   4000  HB1 PRO A 833      25.300  43.930  75.600  1.00  0.00           H
ATOM   4001  HB2 PRO A 833      24.740  45.540  75.090  1.00  0.00           H
ATOM   4002  CG  PRO A 833      26.560  45.510  76.240  1.00  0.00           C
ATOM   4003  HG1 PRO A 833      26.800  46.580  76.050  1.00  0.00           H
ATOM   4004  HG2 PRO A 833      26.340  45.360  77.320  1.00  0.00           H
ATOM   4005  C   PRO A 833      26.540  46.110  73.080  1.00  0.00           C
ATOM   4006  O   PRO A 833      27.120  47.090  73.440  1.00  0.00           O
ATOM   4007  N   LEU A 834      25.840  46.100  71.870  1.00  0.00           N
ATOM   4008  HN  LEU A 834      25.500  45.260  71.450  1.00  0.00           H
ATOM   4009  CA  LEU A 834      25.650  47.300  71.020  1.00  0.00           C
ATOM   4010  HA  LEU A 834      26.640  47.610  70.710  1.00  0.00           H
ATOM   4011  CB  LEU A 834      24.820  46.830  69.840  1.00  0.00           C
ATOM   4012  HB1 LEU A 834      23.910  46.360  70.250  1.00  0.00           H
ATOM   4013  HB2 LEU A 834      25.450  46.010  69.440  1.00  0.00           H
ATOM   4014  CG  LEU A 834      24.610  47.790  68.640  1.00  0.00           C
ATOM   4015  HG  LEU A 834      24.160  48.750  68.990  1.00  0.00           H
ATOM   4016  CD1 LEU A 834      25.910  47.990  67.860  1.00  0.00           C
ATOM   4017 HD11 LEU A 834      25.750  48.570  66.930  1.00  0.00           H
ATOM   4018 HD12 LEU A 834      26.530  47.080  67.670  1.00  0.00           H
ATOM   4019 HD13 LEU A 834      26.660  48.620  68.390  1.00  0.00           H
ATOM   4020  CD2 LEU A 834      23.550  47.250  67.810  1.00  0.00           C
ATOM   4021 HD21 LEU A 834      23.220  47.940  66.990  1.00  0.00           H
ATOM   4022 HD22 LEU A 834      22.600  46.910  68.270  1.00  0.00           H
ATOM   4023 HD23 LEU A 834      23.820  46.300  67.290  1.00  0.00           H
ATOM   4024  C   LEU A 834      24.840  48.490  71.640  1.00  0.00           C
ATOM   4025  O   LEU A 834      25.130  49.640  71.270  1.00  0.00           O
ATOM   4026  N   GLY A 835      23.800  48.180  72.530  1.00  0.00           N
ATOM   4027  HN  GLY A 835      23.540  47.240  72.660  1.00  0.00           H
ATOM   4028  CA  GLY A 835      23.070  49.240  73.220  1.00  0.00           C
ATOM   4029  HA1 GLY A 835      22.090  48.800  73.360  1.00  0.00           H
ATOM   4030  HA2 GLY A 835      23.140  50.200  72.700  1.00  0.00           H
ATOM   4031  C   GLY A 835      23.650  49.530  74.650  1.00  0.00           C
ATOM   4032  O   GLY A 835      23.040  49.110  75.660  1.00  0.00           O
ATOM   4033  N   ASP A 836      24.800  50.280  74.740  1.00  0.00           N
ATOM   4034  HN  ASP A 836      25.180  50.680  73.910  1.00  0.00           H
ATOM   4035  CA  ASP A 836      25.500  50.610  76.000  1.00  0.00           C
ATOM   4036  HA  ASP A 836      24.880  50.270  76.810  1.00  0.00           H
ATOM   4037  CB  ASP A 836      26.860  49.880  76.020  1.00  0.00           C
ATOM   4038  HB1 ASP A 836      27.460  50.460  75.290  1.00  0.00           H
ATOM   4039  HB2 ASP A 836      26.790  48.830  75.650  1.00  0.00           H
ATOM   4040  CG  ASP A 836      27.470  49.890  77.420  1.00  0.00           C
ATOM   4041  OD1 ASP A 836      26.770  49.880  78.480  1.00  0.00           O
ATOM   4042  OD2 ASP A 836      28.690  49.730  77.560  1.00  0.00           O
ATOM   4043  C   ASP A 836      25.660  52.100  76.170  1.00  0.00           C
ATOM   4044  O   ASP A 836      26.570  52.610  76.820  1.00  0.00           O
ATOM   4045  N   ASN A 837      24.750  52.800  75.430  1.00  0.00           N
ATOM   4046  HN  ASN A 837      24.080  52.280  74.900  1.00  0.00           H
ATOM   4047  CA  ASN A 837      24.740  54.220  75.180  1.00  0.00           C
ATOM   4048  HA  ASN A 837      25.070  54.830  76.000  1.00  0.00           H
ATOM   4049  CB  ASN A 837      25.550  54.640  73.950  1.00  0.00           C
ATOM   4050  HB1 ASN A 837      25.190  55.610  73.530  1.00  0.00           H
ATOM   4051  HB2 ASN A 837      25.310  53.890  73.160  1.00  0.00           H
ATOM   4052  CG  ASN A 837      27.000  54.840  74.230  1.00  0.00           C
ATOM   4053  OD1 ASN A 837      27.520  55.260  75.230  1.00  0.00           O
ATOM   4054  ND2 ASN A 837      27.800  54.420  73.210  1.00  0.00           N
ATOM   4055 HD21 ASN A 837      28.740  54.270  73.520  1.00  0.00           H
ATOM   4056 HD22 ASN A 837      27.520  53.940  72.380  1.00  0.00           H
ATOM   4057  C   ASN A 837      23.300  54.570  74.890  1.00  0.00           C
ATOM   4058  O   ASN A 837      22.540  53.680  74.530  1.00  0.00           O
ATOM   4059  N   PRO A 838      22.850  55.850  75.130  1.00  0.00           N
ATOM   4060  CD  PRO A 838      23.530  56.820  76.060  1.00  0.00           C
ATOM   4061  HD1 PRO A 838      24.460  57.250  75.630  1.00  0.00           H
ATOM   4062  HD2 PRO A 838      23.660  56.470  77.100  1.00  0.00           H
ATOM   4063  CA  PRO A 838      21.580  56.350  74.660  1.00  0.00           C
ATOM   4064  HA  PRO A 838      20.780  56.010  75.300  1.00  0.00           H
ATOM   4065  CB  PRO A 838      21.610  57.910  74.950  1.00  0.00           C
ATOM   4066  HB1 PRO A 838      20.570  58.280  75.060  1.00  0.00           H
ATOM   4067  HB2 PRO A 838      22.020  58.400  74.050  1.00  0.00           H
ATOM   4068  CG  PRO A 838      22.600  58.080  76.110  1.00  0.00           C
ATOM   4069  HG1 PRO A 838      23.120  59.020  75.850  1.00  0.00           H
ATOM   4070  HG2 PRO A 838      22.110  58.150  77.110  1.00  0.00           H
ATOM   4071  C   PRO A 838      21.260  56.130  73.160  1.00  0.00           C
ATOM   4072  O   PRO A 838      22.150  56.260  72.280  1.00  0.00           O
ATOM   4073  N   TRP A 839      20.040  55.720  72.830  1.00  0.00           N
ATOM   4074  HN  TRP A 839      19.320  55.550  73.510  1.00  0.00           H
ATOM   4075  CA  TRP A 839      19.580  55.450  71.430  1.00  0.00           C
ATOM   4076  HA  TRP A 839      20.260  54.740  70.990  1.00  0.00           H
ATOM   4077  CB  TRP A 839      18.160  54.730  71.420  1.00  0.00           C
ATOM   4078  HB1 TRP A 839      17.900  54.760  70.350  1.00  0.00           H
ATOM   4079  HB2 TRP A 839      17.380  55.390  71.860  1.00  0.00           H
ATOM   4080  CG  TRP A 839      18.240  53.320  71.850  1.00  0.00           C
ATOM   4081  CD1 TRP A 839      17.590  52.900  72.970  1.00  0.00           C
ATOM   4082  HD1 TRP A 839      16.910  53.510  73.540  1.00  0.00           H
ATOM   4083  NE1 TRP A 839      18.030  51.600  73.250  1.00  0.00           N
ATOM   4084  HE1 TRP A 839      17.850  50.980  73.990  1.00  0.00           H
ATOM   4085  CE2 TRP A 839      18.940  51.230  72.290  1.00  0.00           C
ATOM   4086  CD2 TRP A 839      19.140  52.250  71.390  1.00  0.00           C
ATOM   4087  CE3 TRP A 839      20.100  52.090  70.390  1.00  0.00           C
ATOM   4088  HE3 TRP A 839      20.220  52.880  69.670  1.00  0.00           H
ATOM   4089  CZ3 TRP A 839      20.850  50.970  70.270  1.00  0.00           C
ATOM   4090  HZ3 TRP A 839      21.610  50.890  69.500  1.00  0.00           H
ATOM   4091  CZ2 TRP A 839      19.780  50.080  72.270  1.00  0.00           C
ATOM   4092  HZ2 TRP A 839      19.670  49.350  73.050  1.00  0.00           H
ATOM   4093  CH2 TRP A 839      20.680  49.930  71.190  1.00  0.00           C
ATOM   4094  HH2 TRP A 839      21.360  49.090  71.170  1.00  0.00           H
ATOM   4095  C   TRP A 839      19.680  56.700  70.520  1.00  0.00           C
ATOM   4096  O   TRP A 839      20.030  56.570  69.340  1.00  0.00           O
ATOM   4097  N   TRP A 840      19.430  57.900  71.070  1.00  0.00           N
ATOM   4098  HN  TRP A 840      18.950  58.040  71.940  1.00  0.00           H
ATOM   4099  CA  TRP A 840      19.640  59.110  70.230  1.00  0.00           C
ATOM   4100  HA  TRP A 840      19.090  59.070  69.300  1.00  0.00           H
ATOM   4101  CB  TRP A 840      18.950  60.350  70.840  1.00  0.00           C
ATOM   4102  HB1 TRP A 840      17.980  59.900  71.140  1.00  0.00           H
ATOM   4103  HB2 TRP A 840      18.750  61.110  70.050  1.00  0.00           H
ATOM   4104  CG  TRP A 840      19.620  61.060  71.980  1.00  0.00           C
ATOM   4105  CD1 TRP A 840      19.140  60.970  73.260  1.00  0.00           C
ATOM   4106  HD1 TRP A 840      18.260  60.410  73.550  1.00  0.00           H
ATOM   4107  NE1 TRP A 840      19.890  61.720  74.180  1.00  0.00           N
ATOM   4108  HE1 TRP A 840      19.850  61.850  75.150  1.00  0.00           H
ATOM   4109  CE2 TRP A 840      20.760  62.450  73.510  1.00  0.00           C
ATOM   4110  CD2 TRP A 840      20.640  62.150  72.110  1.00  0.00           C
ATOM   4111  CE3 TRP A 840      21.400  62.710  71.160  1.00  0.00           C
ATOM   4112  HE3 TRP A 840      21.270  62.440  70.120  1.00  0.00           H
ATOM   4113  CZ3 TRP A 840      22.380  63.580  71.590  1.00  0.00           C
ATOM   4114  HZ3 TRP A 840      23.000  64.030  70.820  1.00  0.00           H
ATOM   4115  CZ2 TRP A 840      21.720  63.380  73.910  1.00  0.00           C
ATOM   4116  HZ2 TRP A 840      21.990  63.590  74.930  1.00  0.00           H
ATOM   4117  CH2 TRP A 840      22.570  63.950  72.940  1.00  0.00           C
ATOM   4118  HH2 TRP A 840      23.460  64.520  73.140  1.00  0.00           H
ATOM   4119  C   TRP A 840      21.110  59.330  69.870  1.00  0.00           C
ATOM   4120  O   TRP A 840      21.410  59.750  68.710  1.00  0.00           O
ATOM   4121  N   THR A 841      22.000  59.070  70.780  1.00  0.00           N
ATOM   4122  HN  THR A 841      21.750  58.860  71.720  1.00  0.00           H
ATOM   4123  CA  THR A 841      23.480  59.180  70.640  1.00  0.00           C
ATOM   4124  HA  THR A 841      23.770  60.150  70.290  1.00  0.00           H
ATOM   4125  CB  THR A 841      24.300  59.110  71.950  1.00  0.00           C
ATOM   4126  HB  THR A 841      25.360  59.340  71.720  1.00  0.00           H
ATOM   4127  OG1 THR A 841      24.410  57.830  72.610  1.00  0.00           O
ATOM   4128  HG1 THR A 841      23.490  57.570  72.690  1.00  0.00           H
ATOM   4129  CG2 THR A 841      23.950  60.300  72.950  1.00  0.00           C
ATOM   4130 HG21 THR A 841      23.040  60.070  73.540  1.00  0.00           H
ATOM   4131 HG22 THR A 841      23.940  61.230  72.350  1.00  0.00           H
ATOM   4132 HG23 THR A 841      24.810  60.460  73.630  1.00  0.00           H
ATOM   4133  C   THR A 841      23.980  58.330  69.600  1.00  0.00           C
ATOM   4134  O   THR A 841      24.910  58.650  68.860  1.00  0.00           O
ATOM   4135  N   LEU A 842      23.430  57.040  69.510  1.00  0.00           N
ATOM   4136  HN  LEU A 842      22.700  56.800  70.150  1.00  0.00           H
ATOM   4137  CA  LEU A 842      23.690  56.030  68.530  1.00  0.00           C
ATOM   4138  HA  LEU A 842      24.740  56.010  68.290  1.00  0.00           H
ATOM   4139  CB  LEU A 842      23.330  54.630  69.020  1.00  0.00           C
ATOM   4140  HB1 LEU A 842      23.430  53.820  68.270  1.00  0.00           H
ATOM   4141  HB2 LEU A 842      22.300  54.730  69.400  1.00  0.00           H
ATOM   4142  CG  LEU A 842      24.160  54.050  70.300  1.00  0.00           C
ATOM   4143  HG  LEU A 842      24.250  54.890  71.020  1.00  0.00           H
ATOM   4144  CD1 LEU A 842      23.350  53.030  71.060  1.00  0.00           C
ATOM   4145 HD11 LEU A 842      22.380  53.340  71.500  1.00  0.00           H
ATOM   4146 HD12 LEU A 842      23.870  52.780  72.010  1.00  0.00           H
ATOM   4147 HD13 LEU A 842      23.220  52.150  70.390  1.00  0.00           H
ATOM   4148  CD2 LEU A 842      25.500  53.600  69.800  1.00  0.00           C
ATOM   4149 HD21 LEU A 842      25.770  52.630  70.270  1.00  0.00           H
ATOM   4150 HD22 LEU A 842      26.210  54.420  69.960  1.00  0.00           H
ATOM   4151 HD23 LEU A 842      25.390  53.350  68.720  1.00  0.00           H
ATOM   4152  C   LEU A 842      23.070  56.480  67.140  1.00  0.00           C
ATOM   4153  O   LEU A 842      23.620  56.000  66.130  1.00  0.00           O
ATOM   4154  N   LEU A 843      22.050  57.230  66.950  1.00  0.00           N
ATOM   4155  HN  LEU A 843      21.580  57.490  67.790  1.00  0.00           H
ATOM   4156  CA  LEU A 843      21.620  57.820  65.760  1.00  0.00           C
ATOM   4157  HA  LEU A 843      21.630  56.950  65.110  1.00  0.00           H
ATOM   4158  CB  LEU A 843      20.200  58.420  65.890  1.00  0.00           C
ATOM   4159  HB1 LEU A 843      20.110  59.100  66.770  1.00  0.00           H
ATOM   4160  HB2 LEU A 843      19.570  57.520  66.070  1.00  0.00           H
ATOM   4161  CG  LEU A 843      19.610  59.070  64.650  1.00  0.00           C
ATOM   4162  HG  LEU A 843      20.230  59.900  64.250  1.00  0.00           H
ATOM   4163  CD1 LEU A 843      19.460  58.000  63.570  1.00  0.00           C
ATOM   4164 HD11 LEU A 843      18.890  58.580  62.800  1.00  0.00           H
ATOM   4165 HD12 LEU A 843      18.780  57.160  63.830  1.00  0.00           H
ATOM   4166 HD13 LEU A 843      20.330  57.590  63.030  1.00  0.00           H
ATOM   4167  CD2 LEU A 843      18.270  59.740  64.940  1.00  0.00           C
ATOM   4168 HD21 LEU A 843      17.460  59.060  65.250  1.00  0.00           H
ATOM   4169 HD22 LEU A 843      17.910  60.200  63.990  1.00  0.00           H
ATOM   4170 HD23 LEU A 843      18.550  60.480  65.710  1.00  0.00           H
ATOM   4171  C   LEU A 843      22.580  58.750  65.140  1.00  0.00           C
ATOM   4172  O   LEU A 843      22.940  58.650  63.990  1.00  0.00           O
ATOM   4173  N   ILE A 844      23.190  59.630  65.970  1.00  0.00           N
ATOM   4174  HN  ILE A 844      22.820  59.640  66.900  1.00  0.00           H
ATOM   4175  CA  ILE A 844      24.150  60.780  65.620  1.00  0.00           C
ATOM   4176  HA  ILE A 844      23.760  61.160  64.680  1.00  0.00           H
ATOM   4177  CB  ILE A 844      24.100  61.970  66.530  1.00  0.00           C
ATOM   4178  HB  ILE A 844      24.560  61.700  67.510  1.00  0.00           H
ATOM   4179  CG2 ILE A 844      24.970  63.120  66.010  1.00  0.00           C
ATOM   4180 HG21 ILE A 844      25.270  63.720  66.900  1.00  0.00           H
ATOM   4181 HG22 ILE A 844      24.330  63.770  65.380  1.00  0.00           H
ATOM   4182 HG23 ILE A 844      25.890  62.780  65.500  1.00  0.00           H
ATOM   4183  CG1 ILE A 844      22.650  62.470  66.670  1.00  0.00           C
ATOM   4184 HG11 ILE A 844      22.010  61.640  67.040  1.00  0.00           H
ATOM   4185 HG12 ILE A 844      22.320  62.620  65.620  1.00  0.00           H
ATOM   4186  CD  ILE A 844      22.420  63.700  67.620  1.00  0.00           C
ATOM   4187  HD1 ILE A 844      22.910  63.570  68.610  1.00  0.00           H
ATOM   4188  HD2 ILE A 844      21.340  63.900  67.780  1.00  0.00           H
ATOM   4189  HD3 ILE A 844      22.870  64.610  67.150  1.00  0.00           H
ATOM   4190  C   ILE A 844      25.550  60.210  65.390  1.00  0.00           C
ATOM   4191  O   ILE A 844      26.360  60.700  64.660  1.00  0.00           O
ATOM   4192  N   ALA A 845      25.810  58.980  65.870  1.00  0.00           N
ATOM   4193  HN  ALA A 845      25.240  58.520  66.540  1.00  0.00           H
ATOM   4194  CA  ALA A 845      26.950  58.150  65.470  1.00  0.00           C
ATOM   4195  HA  ALA A 845      27.870  58.590  65.800  1.00  0.00           H
ATOM   4196  CB  ALA A 845      26.900  56.840  66.320  1.00  0.00           C
ATOM   4197  HB1 ALA A 845      26.090  56.140  66.020  1.00  0.00           H
ATOM   4198  HB2 ALA A 845      26.770  57.010  67.410  1.00  0.00           H
ATOM   4199  HB3 ALA A 845      27.870  56.310  66.250  1.00  0.00           H
ATOM   4200  C   ALA A 845      27.000  57.820  63.950  1.00  0.00           C
ATOM   4201  O   ALA A 845      28.010  57.350  63.400  1.00  0.00           O
ATOM   4202  N   ALA A 846      25.840  57.920  63.260  1.00  0.00           N
ATOM   4203  HN  ALA A 846      24.940  58.050  63.670  1.00  0.00           H
ATOM   4204  CA  ALA A 846      25.770  57.800  61.820  1.00  0.00           C
ATOM   4205  HA  ALA A 846      26.180  56.830  61.610  1.00  0.00           H
ATOM   4206  CB  ALA A 846      24.310  57.990  61.380  1.00  0.00           C
ATOM   4207  HB1 ALA A 846      23.690  57.130  61.710  1.00  0.00           H
ATOM   4208  HB2 ALA A 846      24.150  58.120  60.290  1.00  0.00           H
ATOM   4209  HB3 ALA A 846      23.920  58.900  61.880  1.00  0.00           H
ATOM   4210  C   ALA A 846      26.650  58.820  61.110  1.00  0.00           C
ATOM   4211  O   ALA A 846      27.320  58.460  60.160  1.00  0.00           O
ATOM   4212  N   ILE A 847      26.700  60.140  61.540  1.00  0.00           N
ATOM   4213  HN  ILE A 847      26.120  60.330  62.330  1.00  0.00           H
ATOM   4214  CA  ILE A 847      27.710  61.140  61.090  1.00  0.00           C
ATOM   4215  HA  ILE A 847      27.590  61.140  60.010  1.00  0.00           H
ATOM   4216  CB  ILE A 847      27.430  62.570  61.590  1.00  0.00           C
ATOM   4217  HB  ILE A 847      27.590  62.590  62.690  1.00  0.00           H
ATOM   4218  CG2 ILE A 847      28.400  63.580  60.950  1.00  0.00           C
ATOM   4219 HG21 ILE A 847      28.170  64.600  61.330  1.00  0.00           H
ATOM   4220 HG22 ILE A 847      28.320  63.600  59.850  1.00  0.00           H
ATOM   4221 HG23 ILE A 847      29.460  63.320  61.200  1.00  0.00           H
ATOM   4222  CG1 ILE A 847      25.970  63.150  61.250  1.00  0.00           C
ATOM   4223 HG11 ILE A 847      26.060  64.220  61.540  1.00  0.00           H
ATOM   4224 HG12 ILE A 847      25.200  62.630  61.860  1.00  0.00           H
ATOM   4225  CD  ILE A 847      25.530  63.070  59.820  1.00  0.00           C
ATOM   4226  HD1 ILE A 847      24.580  63.620  59.640  1.00  0.00           H
ATOM   4227  HD2 ILE A 847      25.300  62.040  59.480  1.00  0.00           H
ATOM   4228  HD3 ILE A 847      26.250  63.500  59.090  1.00  0.00           H
ATOM   4229  C   ILE A 847      29.190  60.720  61.170  1.00  0.00           C
ATOM   4230  O   ILE A 847      29.810  60.790  60.060  1.00  0.00           O
ATOM   4231  N   PRO A 848      29.830  60.120  62.230  1.00  0.00           N
ATOM   4232  CD  PRO A 848      29.580  60.600  63.560  1.00  0.00           C
ATOM   4233  HD1 PRO A 848      28.780  60.050  64.110  1.00  0.00           H
ATOM   4234  HD2 PRO A 848      29.250  61.640  63.720  1.00  0.00           H
ATOM   4235  CA  PRO A 848      31.140  59.640  62.100  1.00  0.00           C
ATOM   4236  HA  PRO A 848      31.930  60.320  61.790  1.00  0.00           H
ATOM   4237  CB  PRO A 848      31.480  59.180  63.440  1.00  0.00           C
ATOM   4238  HB1 PRO A 848      32.570  59.260  63.660  1.00  0.00           H
ATOM   4239  HB2 PRO A 848      31.020  58.260  63.850  1.00  0.00           H
ATOM   4240  CG  PRO A 848      30.880  60.340  64.260  1.00  0.00           C
ATOM   4241  HG1 PRO A 848      30.760  60.190  65.360  1.00  0.00           H
ATOM   4242  HG2 PRO A 848      31.480  61.270  64.100  1.00  0.00           H
ATOM   4243  C   PRO A 848      31.280  58.300  61.240  1.00  0.00           C
ATOM   4244  O   PRO A 848      32.380  58.020  60.680  1.00  0.00           O
ATOM   4245  N   ALA A 849      30.230  57.410  61.110  1.00  0.00           N
ATOM   4246  HN  ALA A 849      29.440  57.430  61.700  1.00  0.00           H
ATOM   4247  CA  ALA A 849      30.190  56.210  60.260  1.00  0.00           C
ATOM   4248  HA  ALA A 849      31.040  55.600  60.550  1.00  0.00           H
ATOM   4249  CB  ALA A 849      28.900  55.460  60.570  1.00  0.00           C
ATOM   4250  HB1 ALA A 849      28.870  55.100  61.620  1.00  0.00           H
ATOM   4251  HB2 ALA A 849      28.880  54.510  60.010  1.00  0.00           H
ATOM   4252  HB3 ALA A 849      28.010  56.120  60.460  1.00  0.00           H
ATOM   4253  C   ALA A 849      30.240  56.460  58.740  1.00  0.00           C
ATOM   4254  O   ALA A 849      30.910  55.840  57.950  1.00  0.00           O
ATOM   4255  N   LEU A 850      29.520  57.550  58.260  1.00  0.00           N
ATOM   4256  HN  LEU A 850      28.880  57.950  58.900  1.00  0.00           H
ATOM   4257  CA  LEU A 850      29.610  58.100  56.920  1.00  0.00           C
ATOM   4258  HA  LEU A 850      29.350  57.360  56.170  1.00  0.00           H
ATOM   4259  CB  LEU A 850      28.590  59.230  56.710  1.00  0.00           C
ATOM   4260  HB1 LEU A 850      28.790  59.700  55.720  1.00  0.00           H
ATOM   4261  HB2 LEU A 850      28.690  60.020  57.490  1.00  0.00           H
ATOM   4262  CG  LEU A 850      27.110  58.910  56.570  1.00  0.00           C
ATOM   4263  HG  LEU A 850      26.670  58.520  57.520  1.00  0.00           H
ATOM   4264  CD1 LEU A 850      26.330  60.220  56.150  1.00  0.00           C
ATOM   4265 HD11 LEU A 850      25.240  60.000  56.090  1.00  0.00           H
ATOM   4266 HD12 LEU A 850      26.640  60.500  55.120  1.00  0.00           H
ATOM   4267 HD13 LEU A 850      26.540  61.070  56.830  1.00  0.00           H
ATOM   4268  CD2 LEU A 850      26.870  57.960  55.470  1.00  0.00           C
ATOM   4269 HD21 LEU A 850      27.140  58.400  54.480  1.00  0.00           H
ATOM   4270 HD22 LEU A 850      25.780  57.810  55.400  1.00  0.00           H
ATOM   4271 HD23 LEU A 850      27.420  57.020  55.670  1.00  0.00           H
ATOM   4272  C   LEU A 850      31.030  58.560  56.630  1.00  0.00           C
ATOM   4273  O   LEU A 850      31.640  58.210  55.640  1.00  0.00           O
ATOM   4274  N   LEU A 851      31.620  59.330  57.620  1.00  0.00           N
ATOM   4275  HN  LEU A 851      31.090  59.830  58.290  1.00  0.00           H
ATOM   4276  CA  LEU A 851      32.990  59.790  57.480  1.00  0.00           C
ATOM   4277  HA  LEU A 851      33.020  60.250  56.500  1.00  0.00           H
ATOM   4278  CB  LEU A 851      33.330  60.840  58.590  1.00  0.00           C
ATOM   4279  HB1 LEU A 851      34.420  61.010  58.720  1.00  0.00           H
ATOM   4280  HB2 LEU A 851      32.820  60.320  59.430  1.00  0.00           H
ATOM   4281  CG  LEU A 851      32.790  62.290  58.380  1.00  0.00           C
ATOM   4282  HG  LEU A 851      31.710  62.110  58.190  1.00  0.00           H
ATOM   4283  CD1 LEU A 851      32.930  63.140  59.630  1.00  0.00           C
ATOM   4284 HD11 LEU A 851      32.880  62.530  60.570  1.00  0.00           H
ATOM   4285 HD12 LEU A 851      32.120  63.880  59.640  1.00  0.00           H
ATOM   4286 HD13 LEU A 851      33.850  63.770  59.600  1.00  0.00           H
ATOM   4287  CD2 LEU A 851      33.240  63.070  57.160  1.00  0.00           C
ATOM   4288 HD21 LEU A 851      33.000  62.630  56.180  1.00  0.00           H
ATOM   4289 HD22 LEU A 851      34.350  63.060  57.100  1.00  0.00           H
ATOM   4290 HD23 LEU A 851      32.910  64.140  57.060  1.00  0.00           H
ATOM   4291  C   LEU A 851      33.940  58.610  57.380  1.00  0.00           C
ATOM   4292  O   LEU A 851      34.800  58.600  56.470  1.00  0.00           O
ATOM   4293  N   CYS A 852      33.700  57.590  58.260  1.00  0.00           N
ATOM   4294  HN  CYS A 852      33.060  57.640  59.030  1.00  0.00           H
ATOM   4295  CA  CYS A 852      34.420  56.330  58.190  1.00  0.00           C
ATOM   4296  HA  CYS A 852      35.410  56.680  58.440  1.00  0.00           H
ATOM   4297  CB  CYS A 852      33.840  55.320  59.170  1.00  0.00           C
ATOM   4298  HB1 CYS A 852      32.850  54.980  58.800  1.00  0.00           H
ATOM   4299  HB2 CYS A 852      33.700  55.890  60.120  1.00  0.00           H
ATOM   4300  SG  CYS A 852      34.770  53.670  59.440  1.00  0.00           S
ATOM   4301  HG1 CYS A 852      34.860  53.300  58.180  1.00  0.00           H
ATOM   4302  C   CYS A 852      34.460  55.650  56.840  1.00  0.00           C
ATOM   4303  O   CYS A 852      35.490  55.150  56.390  1.00  0.00           O
ATOM   4304  N   THR A 853      33.240  55.600  56.160  1.00  0.00           N
ATOM   4305  HN  THR A 853      32.420  56.080  56.440  1.00  0.00           H
ATOM   4306  CA  THR A 853      33.140  54.910  54.880  1.00  0.00           C
ATOM   4307  HA  THR A 853      33.390  53.880  55.060  1.00  0.00           H
ATOM   4308  CB  THR A 853      31.710  54.830  54.330  1.00  0.00           C
ATOM   4309  HB  THR A 853      31.440  55.850  53.970  1.00  0.00           H
ATOM   4310  OG1 THR A 853      30.830  54.530  55.400  1.00  0.00           O
ATOM   4311  HG1 THR A 853      31.130  54.910  56.220  1.00  0.00           H
ATOM   4312  CG2 THR A 853      31.540  53.820  53.220  1.00  0.00           C
ATOM   4313 HG21 THR A 853      31.710  52.780  53.580  1.00  0.00           H
ATOM   4314 HG22 THR A 853      32.230  54.110  52.410  1.00  0.00           H
ATOM   4315 HG23 THR A 853      30.470  53.940  52.910  1.00  0.00           H
ATOM   4316  C   THR A 853      34.220  55.510  53.910  1.00  0.00           C
ATOM   4317  O   THR A 853      34.830  54.770  53.200  1.00  0.00           O
ATOM   4318  N   ILE A 854      34.410  56.880  53.990  1.00  0.00           N
ATOM   4319  HN  ILE A 854      33.760  57.470  54.470  1.00  0.00           H
ATOM   4320  CA  ILE A 854      35.310  57.640  53.220  1.00  0.00           C
ATOM   4321  HA  ILE A 854      35.300  57.270  52.210  1.00  0.00           H
ATOM   4322  CB  ILE A 854      35.090  59.170  53.270  1.00  0.00           C
ATOM   4323  HB  ILE A 854      35.310  59.540  54.300  1.00  0.00           H
ATOM   4324  CG2 ILE A 854      36.000  59.890  52.350  1.00  0.00           C
ATOM   4325 HG21 ILE A 854      36.000  59.460  51.320  1.00  0.00           H
ATOM   4326 HG22 ILE A 854      37.050  59.700  52.690  1.00  0.00           H
ATOM   4327 HG23 ILE A 854      35.670  60.940  52.390  1.00  0.00           H
ATOM   4328  CG1 ILE A 854      33.580  59.600  53.070  1.00  0.00           C
ATOM   4329 HG11 ILE A 854      32.920  58.990  53.720  1.00  0.00           H
ATOM   4330 HG12 ILE A 854      33.290  59.430  52.020  1.00  0.00           H
ATOM   4331  CD  ILE A 854      33.460  61.070  53.480  1.00  0.00           C
ATOM   4332  HD1 ILE A 854      33.840  61.800  52.730  1.00  0.00           H
ATOM   4333  HD2 ILE A 854      33.870  61.300  54.500  1.00  0.00           H
ATOM   4334  HD3 ILE A 854      32.390  61.340  53.620  1.00  0.00           H
ATOM   4335  C   ILE A 854      36.750  57.350  53.590  1.00  0.00           C
ATOM   4336  O   ILE A 854      37.620  57.140  52.760  1.00  0.00           O
ATOM   4337  N   LEU A 855      37.010  57.370  54.940  1.00  0.00           N
ATOM   4338  HN  LEU A 855      36.260  57.560  55.560  1.00  0.00           H
ATOM   4339  CA  LEU A 855      38.340  57.020  55.350  1.00  0.00           C
ATOM   4340  HA  LEU A 855      39.030  57.700  54.860  1.00  0.00           H
ATOM   4341  CB  LEU A 855      38.420  57.380  56.860  1.00  0.00           C
ATOM   4342  HB1 LEU A 855      37.580  56.910  57.410  1.00  0.00           H
ATOM   4343  HB2 LEU A 855      38.150  58.430  57.110  1.00  0.00           H
ATOM   4344  CG  LEU A 855      39.830  57.150  57.540  1.00  0.00           C
ATOM   4345  HG  LEU A 855      40.570  57.000  56.730  1.00  0.00           H
ATOM   4346  CD1 LEU A 855      40.370  58.290  58.400  1.00  0.00           C
ATOM   4347 HD11 LEU A 855      39.530  58.610  59.040  1.00  0.00           H
ATOM   4348 HD12 LEU A 855      40.690  59.120  57.720  1.00  0.00           H
ATOM   4349 HD13 LEU A 855      41.300  57.970  58.900  1.00  0.00           H
ATOM   4350  CD2 LEU A 855      39.770  55.860  58.320  1.00  0.00           C
ATOM   4351 HD21 LEU A 855      39.240  56.090  59.260  1.00  0.00           H
ATOM   4352 HD22 LEU A 855      40.800  55.500  58.570  1.00  0.00           H
ATOM   4353 HD23 LEU A 855      39.270  55.050  57.740  1.00  0.00           H
ATOM   4354  C   LEU A 855      38.910  55.680  55.060  1.00  0.00           C
ATOM   4355  O   LEU A 855      40.040  55.610  54.610  1.00  0.00           O
ATOM   4356  N   ILE A 856      37.990  54.600  55.220  1.00  0.00           N
ATOM   4357  HN  ILE A 856      37.120  54.810  55.660  1.00  0.00           H
ATOM   4358  CA  ILE A 856      38.240  53.270  54.730  1.00  0.00           C
ATOM   4359  HA  ILE A 856      39.280  53.130  54.970  1.00  0.00           H
ATOM   4360  CB  ILE A 856      37.200  52.310  55.360  1.00  0.00           C
ATOM   4361  HB  ILE A 856      36.250  52.900  55.270  1.00  0.00           H
ATOM   4362  CG2 ILE A 856      37.080  50.890  54.700  1.00  0.00           C
ATOM   4363 HG21 ILE A 856      38.030  50.350  54.470  1.00  0.00           H
ATOM   4364 HG22 ILE A 856      36.570  50.900  53.710  1.00  0.00           H
ATOM   4365 HG23 ILE A 856      36.660  50.170  55.430  1.00  0.00           H
ATOM   4366  CG1 ILE A 856      37.540  52.260  56.900  1.00  0.00           C
ATOM   4367 HG11 ILE A 856      36.770  51.860  57.590  1.00  0.00           H
ATOM   4368 HG12 ILE A 856      37.680  53.310  57.220  1.00  0.00           H
ATOM   4369  CD  ILE A 856      38.800  51.500  57.170  1.00  0.00           C
ATOM   4370  HD1 ILE A 856      38.860  50.470  56.770  1.00  0.00           H
ATOM   4371  HD2 ILE A 856      38.990  51.560  58.270  1.00  0.00           H
ATOM   4372  HD3 ILE A 856      39.570  52.180  56.750  1.00  0.00           H
ATOM   4373  C   ILE A 856      38.280  53.130  53.270  1.00  0.00           C
ATOM   4374  O   ILE A 856      39.210  52.520  52.720  1.00  0.00           O
ATOM   4375  N   PHE A 857      37.240  53.610  52.520  1.00  0.00           N
ATOM   4376  HN  PHE A 857      36.550  54.120  53.010  1.00  0.00           H
ATOM   4377  CA  PHE A 857      37.210  53.590  51.040  1.00  0.00           C
ATOM   4378  HA  PHE A 857      37.270  52.560  50.740  1.00  0.00           H
ATOM   4379  CB  PHE A 857      35.790  54.190  50.400  1.00  0.00           C
ATOM   4380  HB1 PHE A 857      35.780  55.250  50.730  1.00  0.00           H
ATOM   4381  HB2 PHE A 857      34.940  53.750  50.940  1.00  0.00           H
ATOM   4382  CG  PHE A 857      35.650  54.050  48.930  1.00  0.00           C
ATOM   4383  CD1 PHE A 857      34.880  53.000  48.450  1.00  0.00           C
ATOM   4384  HD1 PHE A 857      34.300  52.330  49.060  1.00  0.00           H
ATOM   4385  CE1 PHE A 857      34.600  52.950  47.110  1.00  0.00           C
ATOM   4386  HE1 PHE A 857      34.000  52.140  46.710  1.00  0.00           H
ATOM   4387  CZ  PHE A 857      35.060  53.890  46.200  1.00  0.00           C
ATOM   4388  HZ  PHE A 857      34.730  53.710  45.180  1.00  0.00           H
ATOM   4389  CD2 PHE A 857      36.240  54.950  48.070  1.00  0.00           C
ATOM   4390  HD2 PHE A 857      36.950  55.640  48.480  1.00  0.00           H
ATOM   4391  CE2 PHE A 857      35.940  54.890  46.700  1.00  0.00           C
ATOM   4392  HE2 PHE A 857      36.370  55.610  46.010  1.00  0.00           H
ATOM   4393  C   PHE A 857      38.360  54.320  50.340  1.00  0.00           C
ATOM   4394  O   PHE A 857      38.930  53.740  49.420  1.00  0.00           O
ATOM   4395  N   MET A 858      38.750  55.610  50.700  1.00  0.00           N
ATOM   4396  HN  MET A 858      38.260  56.210  51.340  1.00  0.00           H
ATOM   4397  CA  MET A 858      39.770  56.270  49.910  1.00  0.00           C
ATOM   4398  HA  MET A 858      39.550  56.240  48.850  1.00  0.00           H
ATOM   4399  CB  MET A 858      39.880  57.770  50.290  1.00  0.00           C
ATOM   4400  HB1 MET A 858      40.790  58.290  49.910  1.00  0.00           H
ATOM   4401  HB2 MET A 858      39.840  57.900  51.400  1.00  0.00           H
ATOM   4402  CG  MET A 858      38.700  58.610  49.800  1.00  0.00           C
ATOM   4403  HG1 MET A 858      38.640  59.650  50.170  1.00  0.00           H
ATOM   4404  HG2 MET A 858      37.830  58.090  50.280  1.00  0.00           H
ATOM   4405  SD  MET A 858      38.400  58.530  47.970  1.00  0.00           S
ATOM   4406  CE  MET A 858      37.310  60.070  47.830  1.00  0.00           C
ATOM   4407  HE1 MET A 858      37.590  60.830  48.580  1.00  0.00           H
ATOM   4408  HE2 MET A 858      36.250  59.820  48.020  1.00  0.00           H
ATOM   4409  HE3 MET A 858      37.440  60.450  46.790  1.00  0.00           H
ATOM   4410  C   MET A 858      41.100  55.570  50.040  1.00  0.00           C
ATOM   4411  O   MET A 858      41.710  55.300  49.000  1.00  0.00           O
ATOM   4412  N   ASP A 859      41.530  55.150  51.230  1.00  0.00           N
ATOM   4413  HN  ASP A 859      41.000  55.470  52.010  1.00  0.00           H
ATOM   4414  CA  ASP A 859      42.720  54.360  51.350  1.00  0.00           C
ATOM   4415  HA  ASP A 859      43.480  55.010  50.930  1.00  0.00           H
ATOM   4416  CB  ASP A 859      42.970  54.210  52.910  1.00  0.00           C
ATOM   4417  HB1 ASP A 859      42.360  53.350  53.210  1.00  0.00           H
ATOM   4418  HB2 ASP A 859      42.610  55.050  53.520  1.00  0.00           H
ATOM   4419  CG  ASP A 859      44.440  53.940  53.210  1.00  0.00           C
ATOM   4420  OD1 ASP A 859      45.290  54.020  52.350  1.00  0.00           O
ATOM   4421  OD2 ASP A 859      44.750  53.750  54.480  1.00  0.00           O
ATOM   4422  C   ASP A 859      42.730  53.040  50.640  1.00  0.00           C
ATOM   4423  O   ASP A 859      43.620  52.680  49.900  1.00  0.00           O
ATOM   4424  N   GLN A 860      41.650  52.330  50.770  1.00  0.00           N
ATOM   4425  HN  GLN A 860      40.830  52.700  51.200  1.00  0.00           H
ATOM   4426  CA  GLN A 860      41.450  51.040  50.050  1.00  0.00           C
ATOM   4427  HA  GLN A 860      42.220  50.330  50.350  1.00  0.00           H
ATOM   4428  CB  GLN A 860      40.080  50.530  50.580  1.00  0.00           C
ATOM   4429  HB1 GLN A 860      39.320  51.320  50.350  1.00  0.00           H
ATOM   4430  HB2 GLN A 860      40.010  50.530  51.690  1.00  0.00           H
ATOM   4431  CG  GLN A 860      39.560  49.170  50.060  1.00  0.00           C
ATOM   4432  HG1 GLN A 860      39.420  49.290  48.960  1.00  0.00           H
ATOM   4433  HG2 GLN A 860      38.560  48.890  50.460  1.00  0.00           H
ATOM   4434  CD  GLN A 860      40.590  48.070  50.280  1.00  0.00           C
ATOM   4435  OE1 GLN A 860      41.210  48.020  51.330  1.00  0.00           O
ATOM   4436  NE2 GLN A 860      40.780  47.180  49.320  1.00  0.00           N
ATOM   4437 HE21 GLN A 860      41.410  46.420  49.460  1.00  0.00           H
ATOM   4438 HE22 GLN A 860      40.460  47.320  48.380  1.00  0.00           H
ATOM   4439  C   GLN A 860      41.500  51.060  48.540  1.00  0.00           C
ATOM   4440  O   GLN A 860      42.190  50.310  47.870  1.00  0.00           O
ATOM   4441  N   GLN A 861      40.850  52.100  47.990  1.00  0.00           N
ATOM   4442  HN  GLN A 861      40.580  52.870  48.570  1.00  0.00           H
ATOM   4443  CA  GLN A 861      40.790  52.200  46.550  1.00  0.00           C
ATOM   4444  HA  GLN A 861      40.830  51.170  46.230  1.00  0.00           H
ATOM   4445  CB  GLN A 861      39.460  52.870  46.090  1.00  0.00           C
ATOM   4446  HB1 GLN A 861      39.350  53.030  45.000  1.00  0.00           H
ATOM   4447  HB2 GLN A 861      39.300  53.870  46.550  1.00  0.00           H
ATOM   4448  CG  GLN A 861      38.210  52.000  46.450  1.00  0.00           C
ATOM   4449  HG1 GLN A 861      37.290  52.580  46.300  1.00  0.00           H
ATOM   4450  HG2 GLN A 861      38.220  51.700  47.520  1.00  0.00           H
ATOM   4451  CD  GLN A 861      38.160  50.720  45.620  1.00  0.00           C
ATOM   4452  OE1 GLN A 861      38.730  49.740  46.000  1.00  0.00           O
ATOM   4453  NE2 GLN A 861      37.430  50.700  44.500  1.00  0.00           N
ATOM   4454 HE21 GLN A 861      37.600  49.960  43.850  1.00  0.00           H
ATOM   4455 HE22 GLN A 861      37.030  51.570  44.240  1.00  0.00           H
ATOM   4456  C   GLN A 861      41.920  52.920  45.880  1.00  0.00           C
ATOM   4457  O   GLN A 861      42.300  52.510  44.770  1.00  0.00           O
ATOM   4458  N   ILE A 862      42.590  53.910  46.590  1.00  0.00           N
ATOM   4459  HN  ILE A 862      42.280  54.180  47.500  1.00  0.00           H
ATOM   4460  CA  ILE A 862      43.790  54.520  46.170  1.00  0.00           C
ATOM   4461  HA  ILE A 862      43.650  54.710  45.120  1.00  0.00           H
ATOM   4462  CB  ILE A 862      44.140  55.790  46.960  1.00  0.00           C
ATOM   4463  HB  ILE A 862      44.140  55.600  48.070  1.00  0.00           H
ATOM   4464  CG2 ILE A 862      45.540  56.310  46.570  1.00  0.00           C
ATOM   4465 HG21 ILE A 862      45.750  57.380  46.770  1.00  0.00           H
ATOM   4466 HG22 ILE A 862      45.840  56.050  45.530  1.00  0.00           H
ATOM   4467 HG23 ILE A 862      46.220  55.820  47.280  1.00  0.00           H
ATOM   4468  CG1 ILE A 862      43.110  56.850  46.560  1.00  0.00           C
ATOM   4469 HG11 ILE A 862      42.110  56.380  46.650  1.00  0.00           H
ATOM   4470 HG12 ILE A 862      43.210  57.090  45.480  1.00  0.00           H
ATOM   4471  CD  ILE A 862      43.030  58.140  47.340  1.00  0.00           C
ATOM   4472  HD1 ILE A 862      42.080  58.710  47.240  1.00  0.00           H
ATOM   4473  HD2 ILE A 862      43.880  58.750  46.960  1.00  0.00           H
ATOM   4474  HD3 ILE A 862      43.190  57.770  48.370  1.00  0.00           H
ATOM   4475  C   ILE A 862      44.940  53.510  46.220  1.00  0.00           C
ATOM   4476  O   ILE A 862      45.660  53.330  45.260  1.00  0.00           O
ATOM   4477  N   THR A 863      45.050  52.650  47.270  1.00  0.00           N
ATOM   4478  HN  THR A 863      44.520  52.840  48.100  1.00  0.00           H
ATOM   4479  CA  THR A 863      45.920  51.480  47.330  1.00  0.00           C
ATOM   4480  HA  THR A 863      46.930  51.850  47.200  1.00  0.00           H
ATOM   4481  CB  THR A 863      45.930  50.660  48.590  1.00  0.00           C
ATOM   4482  HB  THR A 863      44.910  50.310  48.880  1.00  0.00           H
ATOM   4483  OG1 THR A 863      46.390  51.500  49.570  1.00  0.00           O
ATOM   4484  HG1 THR A 863      46.200  51.080  50.410  1.00  0.00           H
ATOM   4485  CG2 THR A 863      46.980  49.510  48.640  1.00  0.00           C
ATOM   4486 HG21 THR A 863      46.640  48.550  48.180  1.00  0.00           H
ATOM   4487 HG22 THR A 863      47.150  49.200  49.690  1.00  0.00           H
ATOM   4488 HG23 THR A 863      47.940  49.780  48.160  1.00  0.00           H
ATOM   4489  C   THR A 863      45.780  50.460  46.270  1.00  0.00           C
ATOM   4490  O   THR A 863      46.770  50.120  45.650  1.00  0.00           O
ATOM   4491  N   ALA A 864      44.550  50.100  45.860  1.00  0.00           N
ATOM   4492  HN  ALA A 864      43.780  50.440  46.410  1.00  0.00           H
ATOM   4493  CA  ALA A 864      44.330  49.080  44.830  1.00  0.00           C
ATOM   4494  HA  ALA A 864      45.070  48.330  45.030  1.00  0.00           H
ATOM   4495  CB  ALA A 864      42.880  48.580  44.900  1.00  0.00           C
ATOM   4496  HB1 ALA A 864      42.770  47.730  44.220  1.00  0.00           H
ATOM   4497  HB2 ALA A 864      42.140  49.390  44.670  1.00  0.00           H
ATOM   4498  HB3 ALA A 864      42.650  48.240  45.940  1.00  0.00           H
ATOM   4499  C   ALA A 864      44.760  49.700  43.430  1.00  0.00           C
ATOM   4500  O   ALA A 864      45.370  49.030  42.620  1.00  0.00           O
ATOM   4501  N   VAL A 865      44.380  51.000  43.210  1.00  0.00           N
ATOM   4502  HN  VAL A 865      43.770  51.410  43.880  1.00  0.00           H
ATOM   4503  CA  VAL A 865      44.650  51.780  42.010  1.00  0.00           C
ATOM   4504  HA  VAL A 865      44.390  51.220  41.130  1.00  0.00           H
ATOM   4505  CB  VAL A 865      44.010  53.120  42.030  1.00  0.00           C
ATOM   4506  HB  VAL A 865      43.930  53.550  43.050  1.00  0.00           H
ATOM   4507  CG1 VAL A 865      44.700  54.200  41.160  1.00  0.00           C
ATOM   4508 HG11 VAL A 865      44.950  53.930  40.120  1.00  0.00           H
ATOM   4509 HG12 VAL A 865      45.680  54.490  41.630  1.00  0.00           H
ATOM   4510 HG13 VAL A 865      44.110  55.140  41.110  1.00  0.00           H
ATOM   4511  CG2 VAL A 865      42.540  52.840  41.500  1.00  0.00           C
ATOM   4512 HG21 VAL A 865      42.080  52.040  42.120  1.00  0.00           H
ATOM   4513 HG22 VAL A 865      42.630  52.570  40.430  1.00  0.00           H
ATOM   4514 HG23 VAL A 865      41.950  53.780  41.600  1.00  0.00           H
ATOM   4515  C   VAL A 865      46.180  51.930  41.840  1.00  0.00           C
ATOM   4516  O   VAL A 865      46.720  51.760  40.730  1.00  0.00           O
ATOM   4517  N   ILE A 866      47.000  52.160  42.890  1.00  0.00           N
ATOM   4518  HN  ILE A 866      46.640  52.420  43.780  1.00  0.00           H
ATOM   4519  CA  ILE A 866      48.500  52.100  42.860  1.00  0.00           C
ATOM   4520  HA  ILE A 866      48.760  52.760  42.030  1.00  0.00           H
ATOM   4521  CB  ILE A 866      49.040  52.570  44.230  1.00  0.00           C
ATOM   4522  HB  ILE A 866      48.450  52.110  45.050  1.00  0.00           H
ATOM   4523  CG2 ILE A 866      50.530  52.120  44.530  1.00  0.00           C
ATOM   4524 HG21 ILE A 866      50.830  51.210  43.960  1.00  0.00           H
ATOM   4525 HG22 ILE A 866      50.540  51.870  45.610  1.00  0.00           H
ATOM   4526 HG23 ILE A 866      51.160  53.030  44.420  1.00  0.00           H
ATOM   4527  CG1 ILE A 866      48.860  54.090  44.450  1.00  0.00           C
ATOM   4528 HG11 ILE A 866      47.880  54.470  44.070  1.00  0.00           H
ATOM   4529 HG12 ILE A 866      49.630  54.620  43.850  1.00  0.00           H
ATOM   4530  CD  ILE A 866      49.070  54.570  45.910  1.00  0.00           C
ATOM   4531  HD1 ILE A 866      48.750  55.630  45.990  1.00  0.00           H
ATOM   4532  HD2 ILE A 866      50.160  54.590  46.140  1.00  0.00           H
ATOM   4533  HD3 ILE A 866      48.510  53.950  46.650  1.00  0.00           H
ATOM   4534  C   ILE A 866      49.000  50.680  42.530  1.00  0.00           C
ATOM   4535  O   ILE A 866      49.910  50.490  41.710  1.00  0.00           O
ATOM   4536  N   ILE A 867      48.440  49.700  43.120  1.00  0.00           N
ATOM   4537  HN  ILE A 867      47.870  49.930  43.910  1.00  0.00           H
ATOM   4538  CA  ILE A 867      48.790  48.340  42.750  1.00  0.00           C
ATOM   4539  HA  ILE A 867      49.870  48.300  42.800  1.00  0.00           H
ATOM   4540  CB  ILE A 867      48.220  47.190  43.600  1.00  0.00           C
ATOM   4541  HB  ILE A 867      47.170  47.480  43.860  1.00  0.00           H
ATOM   4542  CG2 ILE A 867      48.160  45.770  42.980  1.00  0.00           C
ATOM   4543 HG21 ILE A 867      49.080  45.470  42.430  1.00  0.00           H
ATOM   4544 HG22 ILE A 867      47.370  45.740  42.200  1.00  0.00           H
ATOM   4545 HG23 ILE A 867      47.830  44.980  43.680  1.00  0.00           H
ATOM   4546  CG1 ILE A 867      49.130  46.940  44.940  1.00  0.00           C
ATOM   4547 HG11 ILE A 867      50.100  46.470  44.670  1.00  0.00           H
ATOM   4548 HG12 ILE A 867      48.470  46.240  45.500  1.00  0.00           H
ATOM   4549  CD  ILE A 867      49.510  48.210  45.790  1.00  0.00           C
ATOM   4550  HD1 ILE A 867      49.990  48.990  45.170  1.00  0.00           H
ATOM   4551  HD2 ILE A 867      50.210  47.940  46.620  1.00  0.00           H
ATOM   4552  HD3 ILE A 867      48.580  48.620  46.240  1.00  0.00           H
ATOM   4553  C   ILE A 867      48.630  48.040  41.230  1.00  0.00           C
ATOM   4554  O   ILE A 867      49.410  47.330  40.620  1.00  0.00           O
ATOM   4555  N   ASN A 868      47.560  48.620  40.590  1.00  0.00           N
ATOM   4556  HN  ASN A 868      47.040  49.370  40.990  1.00  0.00           H
ATOM   4557  CA  ASN A 868      47.200  48.120  39.260  1.00  0.00           C
ATOM   4558  HA  ASN A 868      47.720  47.220  39.020  1.00  0.00           H
ATOM   4559  CB  ASN A 868      45.720  47.860  39.200  1.00  0.00           C
ATOM   4560  HB1 ASN A 868      45.480  47.770  38.120  1.00  0.00           H
ATOM   4561  HB2 ASN A 868      45.080  48.730  39.450  1.00  0.00           H
ATOM   4562  CG  ASN A 868      45.260  46.580  39.840  1.00  0.00           C
ATOM   4563  OD1 ASN A 868      45.000  45.530  39.140  1.00  0.00           O
ATOM   4564  ND2 ASN A 868      45.020  46.700  41.190  1.00  0.00           N
ATOM   4565 HD21 ASN A 868      44.950  47.600  41.620  1.00  0.00           H
ATOM   4566 HD22 ASN A 868      44.760  45.840  41.630  1.00  0.00           H
ATOM   4567  C   ASN A 868      47.780  49.080  38.240  1.00  0.00           C
ATOM   4568  O   ASN A 868      47.120  49.440  37.240  1.00  0.00           O
ATOM   4569  N   ARG A 869      48.940  49.710  38.530  1.00  0.00           N
ATOM   4570  HN  ARG A 869      49.360  49.600  39.430  1.00  0.00           H
ATOM   4571  CA  ARG A 869      49.650  50.480  37.590  1.00  0.00           C
ATOM   4572  HA  ARG A 869      48.910  51.020  37.030  1.00  0.00           H
ATOM   4573  CB  ARG A 869      50.620  51.410  38.330  1.00  0.00           C
ATOM   4574  HB1 ARG A 869      50.020  51.940  39.100  1.00  0.00           H
ATOM   4575  HB2 ARG A 869      50.950  52.240  37.660  1.00  0.00           H
ATOM   4576  CG  ARG A 869      51.830  50.730  39.040  1.00  0.00           C
ATOM   4577  HG1 ARG A 869      52.570  50.440  38.260  1.00  0.00           H
ATOM   4578  HG2 ARG A 869      51.520  49.790  39.540  1.00  0.00           H
ATOM   4579  CD  ARG A 869      52.500  51.610  40.070  1.00  0.00           C
ATOM   4580  HD1 ARG A 869      51.770  51.640  40.900  1.00  0.00           H
ATOM   4581  HD2 ARG A 869      52.650  52.590  39.560  1.00  0.00           H
ATOM   4582  NE  ARG A 869      53.770  50.920  40.350  1.00  0.00           N
ATOM   4583  HE  ARG A 869      53.780  49.950  40.580  1.00  0.00           H
ATOM   4584  CZ  ARG A 869      55.030  51.300  40.120  1.00  0.00           C
ATOM   4585  NH1 ARG A 869      55.410  52.480  39.660  1.00  0.00           N
ATOM   4586 HH11 ARG A 869      54.730  53.120  39.270  1.00  0.00           H
ATOM   4587 HH12 ARG A 869      56.370  52.730  39.610  1.00  0.00           H
ATOM   4588  NH2 ARG A 869      55.910  50.320  40.260  1.00  0.00           N
ATOM   4589 HH21 ARG A 869      56.900  50.470  40.260  1.00  0.00           H
ATOM   4590 HH22 ARG A 869      55.560  49.440  40.550  1.00  0.00           H
ATOM   4591  C   ARG A 869      50.370  49.700  36.550  1.00  0.00           C
ATOM   4592  O   ARG A 869      50.730  48.540  36.790  1.00  0.00           O
ATOM   4593  N   LYS A 870      50.580  50.360  35.420  1.00  0.00           N
ATOM   4594  HN  LYS A 870      50.300  51.310  35.420  1.00  0.00           H
ATOM   4595  CA  LYS A 870      51.100  49.850  34.130  1.00  0.00           C
ATOM   4596  HA  LYS A 870      50.550  48.970  33.830  1.00  0.00           H
ATOM   4597  CB  LYS A 870      50.970  50.960  33.150  1.00  0.00           C
ATOM   4598  HB1 LYS A 870      51.520  50.680  32.220  1.00  0.00           H
ATOM   4599  HB2 LYS A 870      51.520  51.830  33.550  1.00  0.00           H
ATOM   4600  CG  LYS A 870      49.490  51.320  32.910  1.00  0.00           C
ATOM   4601  HG1 LYS A 870      49.080  51.890  33.770  1.00  0.00           H
ATOM   4602  HG2 LYS A 870      48.910  50.370  32.790  1.00  0.00           H
ATOM   4603  CD  LYS A 870      49.250  51.940  31.550  1.00  0.00           C
ATOM   4604  HD1 LYS A 870      48.180  52.250  31.460  1.00  0.00           H
ATOM   4605  HD2 LYS A 870      49.400  51.220  30.730  1.00  0.00           H
ATOM   4606  CE  LYS A 870      50.190  53.140  31.280  1.00  0.00           C
ATOM   4607  HE1 LYS A 870      50.050  53.520  30.250  1.00  0.00           H
ATOM   4608  HE2 LYS A 870      51.270  52.870  31.290  1.00  0.00           H
ATOM   4609  NZ  LYS A 870      49.890  54.110  32.290  1.00  0.00           N
ATOM   4610  HZ1 LYS A 870      50.380  53.760  33.140  1.00  0.00           H
ATOM   4611  HZ2 LYS A 870      48.870  54.320  32.360  1.00  0.00           H
ATOM   4612  HZ3 LYS A 870      50.330  55.010  31.990  1.00  0.00           H
ATOM   4613  C   LYS A 870      52.530  49.280  34.290  1.00  0.00           C
ATOM   4614  O   LYS A 870      52.960  48.320  33.590  1.00  0.00           O
ATOM   4615  N   GLU A 871      53.310  49.890  35.260  1.00  0.00           N
ATOM   4616  HN  GLU A 871      53.030  50.820  35.510  1.00  0.00           H
ATOM   4617  CA  GLU A 871      54.630  49.460  35.650  1.00  0.00           C
ATOM   4618  HA  GLU A 871      55.270  49.500  34.770  1.00  0.00           H
ATOM   4619  CB  GLU A 871      55.290  50.500  36.660  1.00  0.00           C
ATOM   4620  HB1 GLU A 871      56.290  50.130  36.930  1.00  0.00           H
ATOM   4621  HB2 GLU A 871      54.720  50.550  37.610  1.00  0.00           H
ATOM   4622  CG  GLU A 871      55.570  51.850  35.950  1.00  0.00           C
ATOM   4623  HG1 GLU A 871      56.130  51.600  35.030  1.00  0.00           H
ATOM   4624  HG2 GLU A 871      56.300  52.380  36.600  1.00  0.00           H
ATOM   4625  CD  GLU A 871      54.420  52.670  35.580  1.00  0.00           C
ATOM   4626  OE1 GLU A 871      54.760  53.640  34.820  1.00  0.00           O
ATOM   4627  OE2 GLU A 871      53.220  52.510  36.020  1.00  0.00           O
ATOM   4628  C   GLU A 871      54.730  48.010  36.160  1.00  0.00           C
ATOM   4629  O   GLU A 871      55.780  47.410  36.130  1.00  0.00           O
ATOM   4630  N   HSD A 872      53.580  47.460  36.700  1.00  0.00           N
ATOM   4631  HN  HSD A 872      52.720  47.960  36.730  1.00  0.00           H
ATOM   4632  CA  HSD A 872      53.620  46.150  37.300  1.00  0.00           C
ATOM   4633  HA  HSD A 872      54.580  45.830  37.680  1.00  0.00           H
ATOM   4634  CB  HSD A 872      52.520  46.080  38.310  1.00  0.00           C
ATOM   4635  HB1 HSD A 872      52.310  45.110  38.820  1.00  0.00           H
ATOM   4636  HB2 HSD A 872      51.530  46.370  37.900  1.00  0.00           H
ATOM   4637  ND1 HSD A 872      52.070  47.210  40.490  1.00  0.00           N
ATOM   4638  HD1 HSD A 872      51.090  47.020  40.490  1.00  0.00           H
ATOM   4639  CG  HSD A 872      52.970  46.810  39.520  1.00  0.00           C
ATOM   4640  CE1 HSD A 872      52.740  47.900  41.490  1.00  0.00           C
ATOM   4641  HE1 HSD A 872      52.310  48.450  42.320  1.00  0.00           H
ATOM   4642  NE2 HSD A 872      54.050  48.000  41.180  1.00  0.00           N
ATOM   4643  CD2 HSD A 872      54.210  47.280  40.040  1.00  0.00           C
ATOM   4644  HD2 HSD A 872      55.220  47.220  39.650  1.00  0.00           H
ATOM   4645  C   HSD A 872      53.300  45.090  36.180  1.00  0.00           C
ATOM   4646  O   HSD A 872      53.470  43.940  36.490  1.00  0.00           O
ATOM   4647  N   LYS A 873      52.980  45.520  34.980  1.00  0.00           N
ATOM   4648  HN  LYS A 873      52.960  46.460  34.630  1.00  0.00           H
ATOM   4649  CA  LYS A 873      52.710  44.660  33.820  1.00  0.00           C
ATOM   4650  HA  LYS A 873      52.090  45.310  33.230  1.00  0.00           H
ATOM   4651  CB  LYS A 873      53.920  44.410  32.910  1.00  0.00           C
ATOM   4652  HB1 LYS A 873      53.770  43.430  32.390  1.00  0.00           H
ATOM   4653  HB2 LYS A 873      54.850  44.420  33.500  1.00  0.00           H
ATOM   4654  CG  LYS A 873      54.120  45.540  31.820  1.00  0.00           C
ATOM   4655  HG1 LYS A 873      55.160  45.370  31.450  1.00  0.00           H
ATOM   4656  HG2 LYS A 873      54.130  46.490  32.400  1.00  0.00           H
ATOM   4657  CD  LYS A 873      53.080  45.720  30.700  1.00  0.00           C
ATOM   4658  HD1 LYS A 873      53.570  46.380  29.960  1.00  0.00           H
ATOM   4659  HD2 LYS A 873      52.150  46.200  31.060  1.00  0.00           H
ATOM   4660  CE  LYS A 873      52.760  44.390  30.010  1.00  0.00           C
ATOM   4661  HE1 LYS A 873      52.010  43.900  30.680  1.00  0.00           H
ATOM   4662  HE2 LYS A 873      53.680  43.840  29.750  1.00  0.00           H
ATOM   4663  NZ  LYS A 873      52.050  44.740  28.750  1.00  0.00           N
ATOM   4664  HZ1 LYS A 873      51.680  45.710  28.810  1.00  0.00           H
ATOM   4665  HZ2 LYS A 873      51.330  44.000  28.690  1.00  0.00           H
ATOM   4666  HZ3 LYS A 873      52.640  44.720  27.900  1.00  0.00           H
ATOM   4667  C   LYS A 873      51.810  43.410  34.070  1.00  0.00           C
ATOM   4668  O   LYS A 873      52.130  42.250  33.790  1.00  0.00           O
ATOM   4669  N   LEU A 874      50.610  43.610  34.620  1.00  0.00           N
ATOM   4670  HN  LEU A 874      50.350  44.560  34.760  1.00  0.00           H
ATOM   4671  CA  LEU A 874      49.680  42.520  35.020  1.00  0.00           C
ATOM   4672  HA  LEU A 874      50.220  41.830  35.640  1.00  0.00           H
ATOM   4673  CB  LEU A 874      48.390  43.110  35.700  1.00  0.00           C
ATOM   4674  HB1 LEU A 874      47.670  42.300  35.930  1.00  0.00           H
ATOM   4675  HB2 LEU A 874      47.880  43.750  34.960  1.00  0.00           H
ATOM   4676  CG  LEU A 874      48.650  44.010  36.950  1.00  0.00           C
ATOM   4677  HG  LEU A 874      49.420  44.800  36.770  1.00  0.00           H
ATOM   4678  CD1 LEU A 874      47.390  44.820  37.330  1.00  0.00           C
ATOM   4679 HD11 LEU A 874      47.160  45.760  36.780  1.00  0.00           H
ATOM   4680 HD12 LEU A 874      47.400  45.000  38.430  1.00  0.00           H
ATOM   4681 HD13 LEU A 874      46.510  44.240  37.020  1.00  0.00           H
ATOM   4682  CD2 LEU A 874      49.020  43.070  38.100  1.00  0.00           C
ATOM   4683 HD21 LEU A 874      49.680  42.260  37.710  1.00  0.00           H
ATOM   4684 HD22 LEU A 874      48.160  42.480  38.470  1.00  0.00           H
ATOM   4685 HD23 LEU A 874      49.590  43.620  38.880  1.00  0.00           H
ATOM   4686  C   LEU A 874      49.140  41.660  33.810  1.00  0.00           C
ATOM   4687  O   LEU A 874      48.970  42.170  32.750  1.00  0.00           O
ATOM   4688  N   LYS A 875      49.000  40.350  34.120  1.00  0.00           N
ATOM   4689  HN  LYS A 875      49.190  40.100  35.060  1.00  0.00           H
ATOM   4690  CA  LYS A 875      48.710  39.420  33.070  1.00  0.00           C
ATOM   4691  HA  LYS A 875      48.550  39.990  32.170  1.00  0.00           H
ATOM   4692  CB  LYS A 875      49.770  38.440  32.650  1.00  0.00           C
ATOM   4693  HB1 LYS A 875      49.470  37.740  31.850  1.00  0.00           H
ATOM   4694  HB2 LYS A 875      50.120  37.780  33.460  1.00  0.00           H
ATOM   4695  CG  LYS A 875      51.020  39.190  32.080  1.00  0.00           C
ATOM   4696  HG1 LYS A 875      51.830  38.460  31.920  1.00  0.00           H
ATOM   4697  HG2 LYS A 875      51.460  39.900  32.810  1.00  0.00           H
ATOM   4698  CD  LYS A 875      50.900  39.840  30.650  1.00  0.00           C
ATOM   4699  HD1 LYS A 875      50.310  40.750  30.870  1.00  0.00           H
ATOM   4700  HD2 LYS A 875      50.250  39.220  29.990  1.00  0.00           H
ATOM   4701  CE  LYS A 875      52.200  40.190  29.920  1.00  0.00           C
ATOM   4702  HE1 LYS A 875      52.990  39.420  29.930  1.00  0.00           H
ATOM   4703  HE2 LYS A 875      52.530  41.020  30.580  1.00  0.00           H
ATOM   4704  NZ  LYS A 875      52.020  40.670  28.610  1.00  0.00           N
ATOM   4705  HZ1 LYS A 875      51.290  41.400  28.540  1.00  0.00           H
ATOM   4706  HZ2 LYS A 875      51.810  39.850  28.010  1.00  0.00           H
ATOM   4707  HZ3 LYS A 875      52.830  41.170  28.200  1.00  0.00           H
ATOM   4708  C   LYS A 875      47.480  38.620  33.390  1.00  0.00           C
ATOM   4709  O   LYS A 875      47.010  37.840  32.500  1.00  0.00           O
ATOM   4710  N   LYS A 876      46.910  38.710  34.560  1.00  0.00           N
ATOM   4711  HN  LYS A 876      47.250  39.370  35.230  1.00  0.00           H
ATOM   4712  CA  LYS A 876      45.620  38.130  34.910  1.00  0.00           C
ATOM   4713  HA  LYS A 876      45.110  37.670  34.080  1.00  0.00           H
ATOM   4714  CB  LYS A 876      45.700  37.090  36.080  1.00  0.00           C
ATOM   4715  HB1 LYS A 876      44.790  36.470  36.240  1.00  0.00           H
ATOM   4716  HB2 LYS A 876      45.920  37.500  37.090  1.00  0.00           H
ATOM   4717  CG  LYS A 876      46.800  35.960  35.820  1.00  0.00           C
ATOM   4718  HG1 LYS A 876      47.790  36.440  35.690  1.00  0.00           H
ATOM   4719  HG2 LYS A 876      46.520  35.480  34.850  1.00  0.00           H
ATOM   4720  CD  LYS A 876      46.840  34.900  36.860  1.00  0.00           C
ATOM   4721  HD1 LYS A 876      45.920  34.280  36.760  1.00  0.00           H
ATOM   4722  HD2 LYS A 876      46.720  35.320  37.890  1.00  0.00           H
ATOM   4723  CE  LYS A 876      48.150  34.040  36.890  1.00  0.00           C
ATOM   4724  HE1 LYS A 876      48.960  34.690  37.260  1.00  0.00           H
ATOM   4725  HE2 LYS A 876      48.300  33.590  35.880  1.00  0.00           H
ATOM   4726  NZ  LYS A 876      48.090  32.960  37.920  1.00  0.00           N
ATOM   4727  HZ1 LYS A 876      47.500  32.180  37.550  1.00  0.00           H
ATOM   4728  HZ2 LYS A 876      47.590  33.320  38.750  1.00  0.00           H
ATOM   4729  HZ3 LYS A 876      49.050  32.640  38.130  1.00  0.00           H
ATOM   4730  C   LYS A 876      44.710  39.260  35.310  1.00  0.00           C
ATOM   4731  O   LYS A 876      45.160  40.270  35.870  1.00  0.00           O
ATOM   4732  N   GLY A 877      43.410  39.200  34.940  1.00  0.00           N
ATOM   4733  HN  GLY A 877      43.000  38.430  34.450  1.00  0.00           H
ATOM   4734  CA  GLY A 877      42.370  40.120  35.380  1.00  0.00           C
ATOM   4735  HA1 GLY A 877      41.470  39.670  34.990  1.00  0.00           H
ATOM   4736  HA2 GLY A 877      42.560  41.090  34.950  1.00  0.00           H
ATOM   4737  C   GLY A 877      42.280  40.210  36.940  1.00  0.00           C
ATOM   4738  O   GLY A 877      42.800  39.390  37.750  1.00  0.00           O
ATOM   4739  N   ALA A 878      41.540  41.200  37.380  1.00  0.00           N
ATOM   4740  HN  ALA A 878      41.050  41.740  36.710  1.00  0.00           H
ATOM   4741  CA  ALA A 878      41.440  41.470  38.820  1.00  0.00           C
ATOM   4742  HA  ALA A 878      41.620  40.570  39.390  1.00  0.00           H
ATOM   4743  CB  ALA A 878      42.460  42.520  39.220  1.00  0.00           C
ATOM   4744  HB1 ALA A 878      42.400  43.480  38.650  1.00  0.00           H
ATOM   4745  HB2 ALA A 878      43.470  42.080  39.050  1.00  0.00           H
ATOM   4746  HB3 ALA A 878      42.500  42.710  40.310  1.00  0.00           H
ATOM   4747  C   ALA A 878      40.010  41.920  39.030  1.00  0.00           C
ATOM   4748  O   ALA A 878      39.070  41.560  38.330  1.00  0.00           O
ATOM   4749  N   GLY A 879      39.720  42.590  40.200  1.00  0.00           N
ATOM   4750  HN  GLY A 879      40.460  42.710  40.860  1.00  0.00           H
ATOM   4751  CA  GLY A 879      38.370  43.060  40.450  1.00  0.00           C
ATOM   4752  HA1 GLY A 879      37.870  42.120  40.630  1.00  0.00           H
ATOM   4753  HA2 GLY A 879      38.020  43.600  39.580  1.00  0.00           H
ATOM   4754  C   GLY A 879      38.180  43.950  41.610  1.00  0.00           C
ATOM   4755  O   GLY A 879      38.330  43.530  42.730  1.00  0.00           O
ATOM   4756  N   TYR A 880      38.140  45.280  41.390  1.00  0.00           N
ATOM   4757  HN  TYR A 880      38.190  45.690  40.480  1.00  0.00           H
ATOM   4758  CA  TYR A 880      37.820  46.230  42.410  1.00  0.00           C
ATOM   4759  HA  TYR A 880      38.540  46.060  43.190  1.00  0.00           H
ATOM   4760  CB  TYR A 880      37.670  47.620  41.840  1.00  0.00           C
ATOM   4761  HB1 TYR A 880      37.270  48.320  42.620  1.00  0.00           H
ATOM   4762  HB2 TYR A 880      36.970  47.620  40.980  1.00  0.00           H
ATOM   4763  CG  TYR A 880      38.990  48.260  41.430  1.00  0.00           C
ATOM   4764  CD1 TYR A 880      39.060  48.870  40.170  1.00  0.00           C
ATOM   4765  HD1 TYR A 880      38.180  48.850  39.540  1.00  0.00           H
ATOM   4766  CE1 TYR A 880      40.160  49.510  39.790  1.00  0.00           C
ATOM   4767  HE1 TYR A 880      40.230  49.990  38.810  1.00  0.00           H
ATOM   4768  CZ  TYR A 880      41.370  49.400  40.520  1.00  0.00           C
ATOM   4769  OH  TYR A 880      42.640  49.840  39.950  1.00  0.00           O
ATOM   4770  HH  TYR A 880      42.400  50.140  39.070  1.00  0.00           H
ATOM   4771  CD2 TYR A 880      40.100  48.230  42.180  1.00  0.00           C
ATOM   4772  HD2 TYR A 880      39.990  47.690  43.100  1.00  0.00           H
ATOM   4773  CE2 TYR A 880      41.350  48.710  41.710  1.00  0.00           C
ATOM   4774  HE2 TYR A 880      42.250  48.590  42.310  1.00  0.00           H
ATOM   4775  C   TYR A 880      36.640  45.870  43.260  1.00  0.00           C
ATOM   4776  O   TYR A 880      36.800  45.810  44.480  1.00  0.00           O
ATOM   4777  N   HSD A 881      35.500  45.560  42.710  1.00  0.00           N
ATOM   4778  HN  HSD A 881      35.510  45.370  41.730  1.00  0.00           H
ATOM   4779  CA  HSD A 881      34.200  45.190  43.420  1.00  0.00           C
ATOM   4780  HA  HSD A 881      34.070  45.940  44.200  1.00  0.00           H
ATOM   4781  CB  HSD A 881      32.990  45.270  42.410  1.00  0.00           C
ATOM   4782  HB1 HSD A 881      32.090  44.890  42.920  1.00  0.00           H
ATOM   4783  HB2 HSD A 881      33.220  44.670  41.490  1.00  0.00           H
ATOM   4784  ND1 HSD A 881      32.340  47.070  40.690  1.00  0.00           N
ATOM   4785  HD1 HSD A 881      32.450  46.410  39.960  1.00  0.00           H
ATOM   4786  CG  HSD A 881      32.690  46.760  41.980  1.00  0.00           C
ATOM   4787  CE1 HSD A 881      32.090  48.440  40.710  1.00  0.00           C
ATOM   4788  HE1 HSD A 881      31.760  48.930  39.780  1.00  0.00           H
ATOM   4789  NE2 HSD A 881      32.260  49.000  41.880  1.00  0.00           N
ATOM   4790  CD2 HSD A 881      32.680  47.940  42.700  1.00  0.00           C
ATOM   4791  HD2 HSD A 881      32.830  48.030  43.770  1.00  0.00           H
ATOM   4792  C   HSD A 881      34.300  43.960  44.270  1.00  0.00           C
ATOM   4793  O   HSD A 881      33.800  43.840  45.420  1.00  0.00           O
ATOM   4794  N   LEU A 882      34.990  42.910  43.750  1.00  0.00           N
ATOM   4795  HN  LEU A 882      35.390  43.060  42.860  1.00  0.00           H
ATOM   4796  CA  LEU A 882      35.250  41.730  44.450  1.00  0.00           C
ATOM   4797  HA  LEU A 882      34.270  41.320  44.630  1.00  0.00           H
ATOM   4798  CB  LEU A 882      35.890  40.700  43.470  1.00  0.00           C
ATOM   4799  HB1 LEU A 882      36.390  39.920  44.070  1.00  0.00           H
ATOM   4800  HB2 LEU A 882      36.560  41.210  42.740  1.00  0.00           H
ATOM   4801  CG  LEU A 882      34.890  40.020  42.530  1.00  0.00           C
ATOM   4802  HG  LEU A 882      34.260  40.830  42.080  1.00  0.00           H
ATOM   4803  CD1 LEU A 882      35.460  39.300  41.360  1.00  0.00           C
ATOM   4804 HD11 LEU A 882      36.100  38.430  41.610  1.00  0.00           H
ATOM   4805 HD12 LEU A 882      36.070  40.030  40.780  1.00  0.00           H
ATOM   4806 HD13 LEU A 882      34.680  38.970  40.640  1.00  0.00           H
ATOM   4807  CD2 LEU A 882      33.910  39.160  43.290  1.00  0.00           C
ATOM   4808 HD21 LEU A 882      33.170  38.640  42.660  1.00  0.00           H
ATOM   4809 HD22 LEU A 882      33.370  39.560  44.180  1.00  0.00           H
ATOM   4810 HD23 LEU A 882      34.540  38.350  43.710  1.00  0.00           H
ATOM   4811  C   LEU A 882      36.100  41.880  45.670  1.00  0.00           C
ATOM   4812  O   LEU A 882      35.860  41.270  46.710  1.00  0.00           O
ATOM   4813  N   ASP A 883      37.230  42.610  45.600  1.00  0.00           N
ATOM   4814  HN  ASP A 883      37.460  42.980  44.700  1.00  0.00           H
ATOM   4815  CA  ASP A 883      37.930  43.020  46.770  1.00  0.00           C
ATOM   4816  HA  ASP A 883      38.340  42.130  47.210  1.00  0.00           H
ATOM   4817  CB  ASP A 883      39.140  43.890  46.400  1.00  0.00           C
ATOM   4818  HB1 ASP A 883      39.730  44.220  47.280  1.00  0.00           H
ATOM   4819  HB2 ASP A 883      38.800  44.830  45.910  1.00  0.00           H
ATOM   4820  CG  ASP A 883      40.010  43.310  45.260  1.00  0.00           C
ATOM   4821  OD1 ASP A 883      40.000  42.180  44.730  1.00  0.00           O
ATOM   4822  OD2 ASP A 883      41.000  44.180  44.930  1.00  0.00           O
ATOM   4823  HD2 ASP A 883      41.350  43.860  44.110  1.00  0.00           H
ATOM   4824  C   ASP A 883      37.140  43.900  47.710  1.00  0.00           C
ATOM   4825  O   ASP A 883      37.250  43.680  48.880  1.00  0.00           O
ATOM   4826  N   LEU A 884      36.430  44.890  47.210  1.00  0.00           N
ATOM   4827  HN  LEU A 884      36.450  45.080  46.230  1.00  0.00           H
ATOM   4828  CA  LEU A 884      35.730  45.800  48.130  1.00  0.00           C
ATOM   4829  HA  LEU A 884      36.360  46.220  48.910  1.00  0.00           H
ATOM   4830  CB  LEU A 884      35.050  46.850  47.310  1.00  0.00           C
ATOM   4831  HB1 LEU A 884      34.210  46.410  46.740  1.00  0.00           H
ATOM   4832  HB2 LEU A 884      35.730  47.070  46.450  1.00  0.00           H
ATOM   4833  CG  LEU A 884      34.500  48.060  48.120  1.00  0.00           C
ATOM   4834  HG  LEU A 884      33.760  47.650  48.850  1.00  0.00           H
ATOM   4835  CD1 LEU A 884      35.550  48.910  48.870  1.00  0.00           C
ATOM   4836 HD11 LEU A 884      36.440  49.080  48.240  1.00  0.00           H
ATOM   4837 HD12 LEU A 884      35.930  48.330  49.740  1.00  0.00           H
ATOM   4838 HD13 LEU A 884      35.080  49.850  49.210  1.00  0.00           H
ATOM   4839  CD2 LEU A 884      33.820  49.040  47.210  1.00  0.00           C
ATOM   4840 HD21 LEU A 884      34.600  49.410  46.510  1.00  0.00           H
ATOM   4841 HD22 LEU A 884      33.330  49.900  47.720  1.00  0.00           H
ATOM   4842 HD23 LEU A 884      33.020  48.650  46.550  1.00  0.00           H
ATOM   4843  C   LEU A 884      34.690  45.140  49.050  1.00  0.00           C
ATOM   4844  O   LEU A 884      34.640  45.390  50.290  1.00  0.00           O
ATOM   4845  N   LEU A 885      33.830  44.260  48.440  1.00  0.00           N
ATOM   4846  HN  LEU A 885      33.910  44.140  47.450  1.00  0.00           H
ATOM   4847  CA  LEU A 885      32.850  43.520  49.110  1.00  0.00           C
ATOM   4848  HA  LEU A 885      32.110  44.160  49.590  1.00  0.00           H
ATOM   4849  CB  LEU A 885      32.350  42.550  48.060  1.00  0.00           C
ATOM   4850  HB1 LEU A 885      33.190  42.030  47.570  1.00  0.00           H
ATOM   4851  HB2 LEU A 885      31.770  43.030  47.250  1.00  0.00           H
ATOM   4852  CG  LEU A 885      31.410  41.430  48.560  1.00  0.00           C
ATOM   4853  HG  LEU A 885      31.930  40.720  49.240  1.00  0.00           H
ATOM   4854  CD1 LEU A 885      30.230  41.920  49.330  1.00  0.00           C
ATOM   4855 HD11 LEU A 885      30.650  42.210  50.310  1.00  0.00           H
ATOM   4856 HD12 LEU A 885      29.490  41.110  49.500  1.00  0.00           H
ATOM   4857 HD13 LEU A 885      29.650  42.790  48.930  1.00  0.00           H
ATOM   4858  CD2 LEU A 885      30.970  40.590  47.380  1.00  0.00           C
ATOM   4859 HD21 LEU A 885      30.100  41.070  46.880  1.00  0.00           H
ATOM   4860 HD22 LEU A 885      30.520  39.680  47.820  1.00  0.00           H
ATOM   4861 HD23 LEU A 885      31.770  40.380  46.630  1.00  0.00           H
ATOM   4862  C   LEU A 885      33.460  42.720  50.250  1.00  0.00           C
ATOM   4863  O   LEU A 885      33.010  42.710  51.400  1.00  0.00           O
ATOM   4864  N   MET A 886      34.600  42.070  49.980  1.00  0.00           N
ATOM   4865  HN  MET A 886      35.030  42.140  49.080  1.00  0.00           H
ATOM   4866  CA  MET A 886      35.310  41.360  51.010  1.00  0.00           C
ATOM   4867  HA  MET A 886      34.600  40.710  51.500  1.00  0.00           H
ATOM   4868  CB  MET A 886      36.430  40.500  50.430  1.00  0.00           C
ATOM   4869  HB1 MET A 886      37.080  40.220  51.290  1.00  0.00           H
ATOM   4870  HB2 MET A 886      37.170  41.060  49.800  1.00  0.00           H
ATOM   4871  CG  MET A 886      35.990  39.290  49.670  1.00  0.00           C
ATOM   4872  HG1 MET A 886      36.980  38.810  49.460  1.00  0.00           H
ATOM   4873  HG2 MET A 886      35.530  39.680  48.740  1.00  0.00           H
ATOM   4874  SD  MET A 886      35.000  38.040  50.510  1.00  0.00           S
ATOM   4875  CE  MET A 886      35.800  38.040  52.130  1.00  0.00           C
ATOM   4876  HE1 MET A 886      36.910  37.890  52.110  1.00  0.00           H
ATOM   4877  HE2 MET A 886      35.440  37.120  52.640  1.00  0.00           H
ATOM   4878  HE3 MET A 886      35.560  39.010  52.590  1.00  0.00           H
ATOM   4879  C   MET A 886      35.860  42.170  52.210  1.00  0.00           C
ATOM   4880  O   MET A 886      35.700  41.750  53.320  1.00  0.00           O
ATOM   4881  N   VAL A 887      36.400  43.370  51.900  1.00  0.00           N
ATOM   4882  HN  VAL A 887      36.420  43.750  50.970  1.00  0.00           H
ATOM   4883  CA  VAL A 887      37.010  44.280  52.930  1.00  0.00           C
ATOM   4884  HA  VAL A 887      37.800  43.790  53.460  1.00  0.00           H
ATOM   4885  CB  VAL A 887      37.850  45.460  52.230  1.00  0.00           C
ATOM   4886  HB  VAL A 887      37.210  45.940  51.460  1.00  0.00           H
ATOM   4887  CG1 VAL A 887      38.220  46.630  53.230  1.00  0.00           C
ATOM   4888 HG11 VAL A 887      38.960  47.300  52.750  1.00  0.00           H
ATOM   4889 HG12 VAL A 887      38.710  46.290  54.170  1.00  0.00           H
ATOM   4890 HG13 VAL A 887      37.350  47.280  53.410  1.00  0.00           H
ATOM   4891  CG2 VAL A 887      39.070  44.740  51.660  1.00  0.00           C
ATOM   4892 HG21 VAL A 887      39.930  45.430  51.490  1.00  0.00           H
ATOM   4893 HG22 VAL A 887      38.850  44.400  50.630  1.00  0.00           H
ATOM   4894 HG23 VAL A 887      39.400  43.840  52.220  1.00  0.00           H
ATOM   4895  C   VAL A 887      35.950  44.810  53.910  1.00  0.00           C
ATOM   4896  O   VAL A 887      36.110  44.760  55.100  1.00  0.00           O
ATOM   4897  N   GLY A 888      34.760  45.050  53.280  1.00  0.00           N
ATOM   4898  HN  GLY A 888      34.750  45.090  52.280  1.00  0.00           H
ATOM   4899  CA  GLY A 888      33.550  45.450  54.000  1.00  0.00           C
ATOM   4900  HA1 GLY A 888      32.860  45.760  53.220  1.00  0.00           H
ATOM   4901  HA2 GLY A 888      33.830  46.310  54.570  1.00  0.00           H
ATOM   4902  C   GLY A 888      32.910  44.390  54.870  1.00  0.00           C
ATOM   4903  O   GLY A 888      32.550  44.700  56.020  1.00  0.00           O
ATOM   4904  N   VAL A 889      32.860  43.170  54.320  1.00  0.00           N
ATOM   4905  HN  VAL A 889      33.310  43.130  53.430  1.00  0.00           H
ATOM   4906  CA  VAL A 889      32.400  42.000  55.030  1.00  0.00           C
ATOM   4907  HA  VAL A 889      31.450  42.260  55.460  1.00  0.00           H
ATOM   4908  CB  VAL A 889      32.280  40.750  54.200  1.00  0.00           C
ATOM   4909  HB  VAL A 889      33.070  40.800  53.430  1.00  0.00           H
ATOM   4910  CG1 VAL A 889      32.270  39.400  54.880  1.00  0.00           C
ATOM   4911 HG11 VAL A 889      32.070  38.640  54.090  1.00  0.00           H
ATOM   4912 HG12 VAL A 889      31.450  39.220  55.590  1.00  0.00           H
ATOM   4913 HG13 VAL A 889      33.270  39.090  55.270  1.00  0.00           H
ATOM   4914  CG2 VAL A 889      30.990  40.860  53.330  1.00  0.00           C
ATOM   4915 HG21 VAL A 889      30.120  40.580  53.940  1.00  0.00           H
ATOM   4916 HG22 VAL A 889      31.110  40.300  52.380  1.00  0.00           H
ATOM   4917 HG23 VAL A 889      30.880  41.900  52.960  1.00  0.00           H
ATOM   4918  C   VAL A 889      33.240  41.690  56.230  1.00  0.00           C
ATOM   4919  O   VAL A 889      32.680  41.670  57.310  1.00  0.00           O
ATOM   4920  N   MET A 890      34.540  41.540  56.010  1.00  0.00           N
ATOM   4921  HN  MET A 890      34.960  41.780  55.140  1.00  0.00           H
ATOM   4922  CA  MET A 890      35.570  41.310  57.030  1.00  0.00           C
ATOM   4923  HA  MET A 890      35.160  40.600  57.740  1.00  0.00           H
ATOM   4924  CB  MET A 890      36.860  40.630  56.600  1.00  0.00           C
ATOM   4925  HB1 MET A 890      37.600  40.570  57.430  1.00  0.00           H
ATOM   4926  HB2 MET A 890      37.330  41.310  55.850  1.00  0.00           H
ATOM   4927  CG  MET A 890      36.630  39.210  55.940  1.00  0.00           C
ATOM   4928  HG1 MET A 890      37.640  38.760  55.850  1.00  0.00           H
ATOM   4929  HG2 MET A 890      36.180  39.360  54.940  1.00  0.00           H
ATOM   4930  SD  MET A 890      35.520  38.080  56.890  1.00  0.00           S
ATOM   4931  CE  MET A 890      36.550  38.170  58.390  1.00  0.00           C
ATOM   4932  HE1 MET A 890      36.530  39.230  58.740  1.00  0.00           H
ATOM   4933  HE2 MET A 890      37.610  38.000  58.110  1.00  0.00           H
ATOM   4934  HE3 MET A 890      36.200  37.430  59.140  1.00  0.00           H
ATOM   4935  C   MET A 890      35.760  42.420  58.110  1.00  0.00           C
ATOM   4936  O   MET A 890      35.700  42.120  59.310  1.00  0.00           O
ATOM   4937  N   LEU A 891      35.820  43.760  57.750  1.00  0.00           N
ATOM   4938  HN  LEU A 891      35.840  43.940  56.770  1.00  0.00           H
ATOM   4939  CA  LEU A 891      35.650  44.890  58.700  1.00  0.00           C
ATOM   4940  HA  LEU A 891      36.520  45.080  59.310  1.00  0.00           H
ATOM   4941  CB  LEU A 891      35.520  46.190  57.840  1.00  0.00           C
ATOM   4942  HB1 LEU A 891      34.750  45.960  57.080  1.00  0.00           H
ATOM   4943  HB2 LEU A 891      36.480  46.300  57.300  1.00  0.00           H
ATOM   4944  CG  LEU A 891      35.190  47.450  58.650  1.00  0.00           C
ATOM   4945  HG  LEU A 891      35.500  47.330  59.710  1.00  0.00           H
ATOM   4946  CD1 LEU A 891      35.920  48.590  57.920  1.00  0.00           C
ATOM   4947 HD11 LEU A 891      35.650  49.560  58.380  1.00  0.00           H
ATOM   4948 HD12 LEU A 891      35.750  48.690  56.820  1.00  0.00           H
ATOM   4949 HD13 LEU A 891      37.020  48.530  58.060  1.00  0.00           H
ATOM   4950  CD2 LEU A 891      33.700  47.840  58.630  1.00  0.00           C
ATOM   4951 HD21 LEU A 891      33.600  48.670  59.340  1.00  0.00           H
ATOM   4952 HD22 LEU A 891      33.060  46.970  58.940  1.00  0.00           H
ATOM   4953 HD23 LEU A 891      33.290  48.110  57.630  1.00  0.00           H
ATOM   4954  C   LEU A 891      34.350  44.740  59.440  1.00  0.00           C
ATOM   4955  O   LEU A 891      34.240  45.040  60.650  1.00  0.00           O
ATOM   4956  N   GLY A 892      33.180  44.250  58.890  1.00  0.00           N
ATOM   4957  HN  GLY A 892      33.170  44.020  57.920  1.00  0.00           H
ATOM   4958  CA  GLY A 892      31.900  44.010  59.620  1.00  0.00           C
ATOM   4959  HA1 GLY A 892      31.280  43.620  58.820  1.00  0.00           H
ATOM   4960  HA2 GLY A 892      31.480  44.960  59.960  1.00  0.00           H
ATOM   4961  C   GLY A 892      32.020  43.010  60.700  1.00  0.00           C
ATOM   4962  O   GLY A 892      31.650  43.160  61.870  1.00  0.00           O
ATOM   4963  N   VAL A 893      32.610  41.870  60.280  1.00  0.00           N
ATOM   4964  HN  VAL A 893      32.910  41.930  59.330  1.00  0.00           H
ATOM   4965  CA  VAL A 893      32.920  40.720  61.160  1.00  0.00           C
ATOM   4966  HA  VAL A 893      32.040  40.400  61.700  1.00  0.00           H
ATOM   4967  CB  VAL A 893      33.420  39.510  60.410  1.00  0.00           C
ATOM   4968  HB  VAL A 893      34.300  39.790  59.810  1.00  0.00           H
ATOM   4969  CG1 VAL A 893      33.860  38.420  61.480  1.00  0.00           C
ATOM   4970 HG11 VAL A 893      33.120  38.430  62.320  1.00  0.00           H
ATOM   4971 HG12 VAL A 893      34.810  38.750  61.940  1.00  0.00           H
ATOM   4972 HG13 VAL A 893      33.840  37.350  61.180  1.00  0.00           H
ATOM   4973  CG2 VAL A 893      32.350  38.900  59.470  1.00  0.00           C
ATOM   4974 HG21 VAL A 893      31.890  39.750  58.950  1.00  0.00           H
ATOM   4975 HG22 VAL A 893      31.690  38.270  60.100  1.00  0.00           H
ATOM   4976 HG23 VAL A 893      32.870  38.310  58.690  1.00  0.00           H
ATOM   4977  C   VAL A 893      33.810  41.110  62.290  1.00  0.00           C
ATOM   4978  O   VAL A 893      33.520  40.750  63.400  1.00  0.00           O
ATOM   4979  N   CYS A 894      34.990  41.830  62.090  1.00  0.00           N
ATOM   4980  HN  CYS A 894      35.410  42.060  61.220  1.00  0.00           H
ATOM   4981  CA  CYS A 894      35.880  42.260  63.190  1.00  0.00           C
ATOM   4982  HA  CYS A 894      36.210  41.420  63.780  1.00  0.00           H
ATOM   4983  CB  CYS A 894      37.120  42.950  62.540  1.00  0.00           C
ATOM   4984  HB1 CYS A 894      37.780  43.500  63.250  1.00  0.00           H
ATOM   4985  HB2 CYS A 894      36.680  43.690  61.850  1.00  0.00           H
ATOM   4986  SG  CYS A 894      38.090  41.780  61.500  1.00  0.00           S
ATOM   4987  HG1 CYS A 894      37.550  41.920  60.300  1.00  0.00           H
ATOM   4988  C   CYS A 894      35.290  43.330  63.980  1.00  0.00           C
ATOM   4989  O   CYS A 894      35.700  43.420  65.130  1.00  0.00           O
ATOM   4990  N   SER A 895      34.270  44.110  63.480  1.00  0.00           N
ATOM   4991  HN  SER A 895      34.000  43.960  62.530  1.00  0.00           H
ATOM   4992  CA  SER A 895      33.530  45.030  64.270  1.00  0.00           C
ATOM   4993  HA  SER A 895      34.300  45.660  64.720  1.00  0.00           H
ATOM   4994  CB  SER A 895      32.530  45.960  63.450  1.00  0.00           C
ATOM   4995  HB1 SER A 895      31.910  46.590  64.110  1.00  0.00           H
ATOM   4996  HB2 SER A 895      31.870  45.360  62.770  1.00  0.00           H
ATOM   4997  OG  SER A 895      33.200  46.900  62.530  1.00  0.00           O
ATOM   4998  HG1 SER A 895      33.650  46.400  61.840  1.00  0.00           H
ATOM   4999  C   SER A 895      32.770  44.390  65.480  1.00  0.00           C
ATOM   5000  O   SER A 895      33.040  44.740  66.650  1.00  0.00           O
ATOM   5001  N   VAL A 896      32.000  43.390  65.150  1.00  0.00           N
ATOM   5002  HN  VAL A 896      31.920  43.200  64.170  1.00  0.00           H
ATOM   5003  CA  VAL A 896      31.200  42.620  66.140  1.00  0.00           C
ATOM   5004  HA  VAL A 896      30.700  43.380  66.710  1.00  0.00           H
ATOM   5005  CB  VAL A 896      30.160  41.740  65.390  1.00  0.00           C
ATOM   5006  HB  VAL A 896      30.600  40.970  64.750  1.00  0.00           H
ATOM   5007  CG1 VAL A 896      29.390  41.050  66.510  1.00  0.00           C
ATOM   5008 HG11 VAL A 896      30.080  40.420  67.100  1.00  0.00           H
ATOM   5009 HG12 VAL A 896      28.620  40.380  66.080  1.00  0.00           H
ATOM   5010 HG13 VAL A 896      28.910  41.830  67.130  1.00  0.00           H
ATOM   5011  CG2 VAL A 896      29.300  42.750  64.510  1.00  0.00           C
ATOM   5012 HG21 VAL A 896      28.570  42.190  63.870  1.00  0.00           H
ATOM   5013 HG22 VAL A 896      29.870  43.330  63.760  1.00  0.00           H
ATOM   5014 HG23 VAL A 896      28.870  43.440  65.250  1.00  0.00           H
ATOM   5015  C   VAL A 896      32.130  41.830  67.090  1.00  0.00           C
ATOM   5016  O   VAL A 896      31.800  41.580  68.290  1.00  0.00           O
ATOM   5017  N   MET A 897      33.270  41.220  66.610  1.00  0.00           N
ATOM   5018  HN  MET A 897      33.290  40.950  65.650  1.00  0.00           H
ATOM   5019  CA  MET A 897      34.280  40.710  67.510  1.00  0.00           C
ATOM   5020  HA  MET A 897      33.730  40.090  68.200  1.00  0.00           H
ATOM   5021  CB  MET A 897      35.320  39.950  66.610  1.00  0.00           C
ATOM   5022  HB1 MET A 897      36.250  39.610  67.100  1.00  0.00           H
ATOM   5023  HB2 MET A 897      35.610  40.700  65.850  1.00  0.00           H
ATOM   5024  CG  MET A 897      34.690  38.750  65.950  1.00  0.00           C
ATOM   5025  HG1 MET A 897      33.940  39.210  65.290  1.00  0.00           H
ATOM   5026  HG2 MET A 897      34.150  38.100  66.670  1.00  0.00           H
ATOM   5027  SD  MET A 897      35.830  37.780  64.960  1.00  0.00           S
ATOM   5028  CE  MET A 897      37.010  37.070  66.080  1.00  0.00           C
ATOM   5029  HE1 MET A 897      37.580  36.280  65.560  1.00  0.00           H
ATOM   5030  HE2 MET A 897      36.540  36.620  66.980  1.00  0.00           H
ATOM   5031  HE3 MET A 897      37.780  37.780  66.440  1.00  0.00           H
ATOM   5032  C   MET A 897      34.990  41.660  68.460  1.00  0.00           C
ATOM   5033  O   MET A 897      35.620  41.270  69.430  1.00  0.00           O
ATOM   5034  N   GLY A 898      34.970  42.920  68.120  1.00  0.00           N
ATOM   5035  HN  GLY A 898      34.390  43.120  67.340  1.00  0.00           H
ATOM   5036  CA  GLY A 898      35.810  44.020  68.670  1.00  0.00           C
ATOM   5037  HA1 GLY A 898      35.690  43.950  69.740  1.00  0.00           H
ATOM   5038  HA2 GLY A 898      35.420  44.940  68.260  1.00  0.00           H
ATOM   5039  C   GLY A 898      37.310  43.970  68.320  1.00  0.00           C
ATOM   5040  O   GLY A 898      38.180  44.370  69.090  1.00  0.00           O
ATOM   5041  N   LEU A 899      37.610  43.500  67.100  1.00  0.00           N
ATOM   5042  HN  LEU A 899      36.910  43.230  66.440  1.00  0.00           H
ATOM   5043  CA  LEU A 899      38.950  43.580  66.560  1.00  0.00           C
ATOM   5044  HA  LEU A 899      39.660  43.580  67.370  1.00  0.00           H
ATOM   5045  CB  LEU A 899      39.210  42.430  65.520  1.00  0.00           C
ATOM   5046  HB1 LEU A 899      40.100  42.630  64.900  1.00  0.00           H
ATOM   5047  HB2 LEU A 899      38.260  42.460  64.950  1.00  0.00           H
ATOM   5048  CG  LEU A 899      39.270  40.920  66.040  1.00  0.00           C
ATOM   5049  HG  LEU A 899      38.490  40.800  66.830  1.00  0.00           H
ATOM   5050  CD1 LEU A 899      38.990  40.000  64.850  1.00  0.00           C
ATOM   5051 HD11 LEU A 899      37.920  40.000  64.580  1.00  0.00           H
ATOM   5052 HD12 LEU A 899      39.240  38.930  65.040  1.00  0.00           H
ATOM   5053 HD13 LEU A 899      39.580  40.290  63.950  1.00  0.00           H
ATOM   5054  CD2 LEU A 899      40.620  40.530  66.640  1.00  0.00           C
ATOM   5055 HD21 LEU A 899      41.510  40.770  66.010  1.00  0.00           H
ATOM   5056 HD22 LEU A 899      40.640  39.440  66.830  1.00  0.00           H
ATOM   5057 HD23 LEU A 899      40.810  40.990  67.630  1.00  0.00           H
ATOM   5058  C   LEU A 899      39.260  44.960  65.880  1.00  0.00           C
ATOM   5059  O   LEU A 899      38.270  45.660  65.580  1.00  0.00           O
ATOM   5060  N   PRO A 900      40.480  45.370  65.700  1.00  0.00           N
[truncated: 7,490,634 more chars]
