# Supplementary material for: CryoEM and computational modeling structural insights into the pH regulator NBCn1
Source: Nat Commun. 2025 Nov 11;16:9932. doi: 10.1038/s41467-025-64868-z (PMC12606367; doi:10.1038/s41467-025-64868-z)
Supplement: Supplementary file 8 — Supplementary Data 6 [file 41467_2025_64868_MOESM8_ESM.zip › 1us_unrestr_MD_OF_IF_transition_apoNBCn1/transition_rep1_traj3_first.pdb]

REMARK    GENERATED BY TRJCONV
TITLE     Title t=   0.00000 step= 0
REMARK    THIS IS A SIMULATION BOX
CRYST1   96.347   96.347  104.506  90.00  90.00  90.00 P 1           1
MODEL        1
ATOM      1  N   LEU A 585      29.370  43.170  41.020  1.00  0.00           N
ATOM      2  HT1 LEU A 585      28.970  43.950  41.560  1.00  0.00           H
ATOM      3  HT2 LEU A 585      28.570  42.680  40.580  1.00  0.00           H
ATOM      4  HT3 LEU A 585      30.040  43.440  40.260  1.00  0.00           H
ATOM      5  CA  LEU A 585      30.010  42.140  41.900  1.00  0.00           C
ATOM      6  HA  LEU A 585      30.980  42.530  42.180  1.00  0.00           H
ATOM      7  CB  LEU A 585      29.070  41.790  43.130  1.00  0.00           C
ATOM      8  HB1 LEU A 585      28.030  41.630  42.810  1.00  0.00           H
ATOM      9  HB2 LEU A 585      29.030  42.620  43.870  1.00  0.00           H
ATOM     10  CG  LEU A 585      29.480  40.570  43.980  1.00  0.00           C
ATOM     11  HG  LEU A 585      29.650  39.630  43.410  1.00  0.00           H
ATOM     12  CD1 LEU A 585      30.830  40.770  44.710  1.00  0.00           C
ATOM     13 HD11 LEU A 585      31.620  41.170  44.040  1.00  0.00           H
ATOM     14 HD12 LEU A 585      31.300  39.830  45.090  1.00  0.00           H
ATOM     15 HD13 LEU A 585      30.810  41.420  45.600  1.00  0.00           H
ATOM     16  CD2 LEU A 585      28.400  40.220  45.140  1.00  0.00           C
ATOM     17 HD21 LEU A 585      27.350  40.180  44.780  1.00  0.00           H
ATOM     18 HD22 LEU A 585      28.520  41.040  45.870  1.00  0.00           H
ATOM     19 HD23 LEU A 585      28.740  39.290  45.630  1.00  0.00           H
ATOM     20  C   LEU A 585      30.270  40.880  41.160  1.00  0.00           C
ATOM     21  O   LEU A 585      31.380  40.340  41.100  1.00  0.00           O
ATOM     22  N   ILE A 586      29.280  40.330  40.480  1.00  0.00           N
ATOM     23  HN  ILE A 586      28.430  40.820  40.670  1.00  0.00           H
ATOM     24  CA  ILE A 586      29.310  39.090  39.660  1.00  0.00           C
ATOM     25  HA  ILE A 586      29.560  38.320  40.370  1.00  0.00           H
ATOM     26  CB  ILE A 586      27.910  38.610  39.060  1.00  0.00           C
ATOM     27  HB  ILE A 586      27.830  39.300  38.180  1.00  0.00           H
ATOM     28  CG2 ILE A 586      27.990  37.210  38.380  1.00  0.00           C
ATOM     29 HG21 ILE A 586      28.870  37.330  37.700  1.00  0.00           H
ATOM     30 HG22 ILE A 586      27.070  36.900  37.860  1.00  0.00           H
ATOM     31 HG23 ILE A 586      28.210  36.420  39.140  1.00  0.00           H
ATOM     32  CG1 ILE A 586      26.800  38.750  39.980  1.00  0.00           C
ATOM     33 HG11 ILE A 586      25.840  38.360  39.560  1.00  0.00           H
ATOM     34 HG12 ILE A 586      26.530  39.760  40.340  1.00  0.00           H
ATOM     35  CD  ILE A 586      27.010  38.070  41.390  1.00  0.00           C
ATOM     36  HD1 ILE A 586      27.180  36.980  41.290  1.00  0.00           H
ATOM     37  HD2 ILE A 586      26.040  38.180  41.910  1.00  0.00           H
ATOM     38  HD3 ILE A 586      27.850  38.570  41.920  1.00  0.00           H
ATOM     39  C   ILE A 586      30.380  39.140  38.520  1.00  0.00           C
ATOM     40  O   ILE A 586      31.220  38.240  38.340  1.00  0.00           O
ATOM     41  N   LEU A 587      30.580  40.280  37.820  1.00  0.00           N
ATOM     42  HN  LEU A 587      30.020  41.100  37.770  1.00  0.00           H
ATOM     43  CA  LEU A 587      31.670  40.510  36.920  1.00  0.00           C
ATOM     44  HA  LEU A 587      31.620  39.670  36.240  1.00  0.00           H
ATOM     45  CB  LEU A 587      31.520  41.910  36.110  1.00  0.00           C
ATOM     46  HB1 LEU A 587      31.730  42.690  36.880  1.00  0.00           H
ATOM     47  HB2 LEU A 587      30.440  41.940  35.860  1.00  0.00           H
ATOM     48  CG  LEU A 587      32.500  42.020  34.930  1.00  0.00           C
ATOM     49  HG  LEU A 587      33.530  42.080  35.320  1.00  0.00           H
ATOM     50  CD1 LEU A 587      32.290  40.840  33.920  1.00  0.00           C
ATOM     51 HD11 LEU A 587      31.250  40.520  33.720  1.00  0.00           H
ATOM     52 HD12 LEU A 587      32.840  40.010  34.420  1.00  0.00           H
ATOM     53 HD13 LEU A 587      32.750  41.060  32.940  1.00  0.00           H
ATOM     54  CD2 LEU A 587      32.140  43.420  34.260  1.00  0.00           C
ATOM     55 HD21 LEU A 587      32.870  43.650  33.460  1.00  0.00           H
ATOM     56 HD22 LEU A 587      32.130  44.280  34.950  1.00  0.00           H
ATOM     57 HD23 LEU A 587      31.110  43.430  33.850  1.00  0.00           H
ATOM     58  C   LEU A 587      33.050  40.440  37.590  1.00  0.00           C
ATOM     59  O   LEU A 587      34.030  39.900  37.070  1.00  0.00           O
ATOM     60  N   ASP A 588      33.230  40.920  38.810  1.00  0.00           N
ATOM     61  HN  ASP A 588      32.500  41.430  39.250  1.00  0.00           H
ATOM     62  CA  ASP A 588      34.480  40.690  39.540  1.00  0.00           C
ATOM     63  HA  ASP A 588      35.310  41.060  38.950  1.00  0.00           H
ATOM     64  CB  ASP A 588      34.530  41.600  40.860  1.00  0.00           C
ATOM     65  HB1 ASP A 588      35.400  41.440  41.550  1.00  0.00           H
ATOM     66  HB2 ASP A 588      33.570  41.310  41.340  1.00  0.00           H
ATOM     67  CG  ASP A 588      34.530  43.120  40.650  1.00  0.00           C
ATOM     68  OD1 ASP A 588      34.230  43.670  39.560  1.00  0.00           O
ATOM     69  OD2 ASP A 588      34.670  43.710  41.760  1.00  0.00           O
ATOM     70  C   ASP A 588      34.820  39.300  39.920  1.00  0.00           C
ATOM     71  O   ASP A 588      35.990  38.900  39.950  1.00  0.00           O
ATOM     72  N   ILE A 589      33.830  38.490  40.200  1.00  0.00           N
ATOM     73  HN  ILE A 589      32.900  38.820  40.270  1.00  0.00           H
ATOM     74  CA  ILE A 589      33.880  37.040  40.370  1.00  0.00           C
ATOM     75  HA  ILE A 589      34.690  36.820  41.060  1.00  0.00           H
ATOM     76  CB  ILE A 589      32.520  36.470  40.870  1.00  0.00           C
ATOM     77  HB  ILE A 589      31.780  36.680  40.070  1.00  0.00           H
ATOM     78  CG2 ILE A 589      32.690  34.920  41.070  1.00  0.00           C
ATOM     79 HG21 ILE A 589      32.770  34.340  40.140  1.00  0.00           H
ATOM     80 HG22 ILE A 589      31.810  34.530  41.620  1.00  0.00           H
ATOM     81 HG23 ILE A 589      33.510  34.750  41.800  1.00  0.00           H
ATOM     82  CG1 ILE A 589      32.060  37.080  42.280  1.00  0.00           C
ATOM     83 HG11 ILE A 589      32.160  38.190  42.270  1.00  0.00           H
ATOM     84 HG12 ILE A 589      32.730  36.600  43.050  1.00  0.00           H
ATOM     85  CD  ILE A 589      30.620  36.680  42.530  1.00  0.00           C
ATOM     86  HD1 ILE A 589      30.640  35.600  42.790  1.00  0.00           H
ATOM     87  HD2 ILE A 589      30.000  36.660  41.610  1.00  0.00           H
ATOM     88  HD3 ILE A 589      30.260  37.340  43.350  1.00  0.00           H
ATOM     89  C   ILE A 589      34.460  36.330  39.170  1.00  0.00           C
ATOM     90  O   ILE A 589      35.330  35.510  39.260  1.00  0.00           O
ATOM     91  N   LYS A 590      33.930  36.710  37.980  1.00  0.00           N
ATOM     92  HN  LYS A 590      33.250  37.450  37.980  1.00  0.00           H
ATOM     93  CA  LYS A 590      34.380  36.250  36.700  1.00  0.00           C
ATOM     94  HA  LYS A 590      34.310  35.170  36.740  1.00  0.00           H
ATOM     95  CB  LYS A 590      33.320  36.670  35.660  1.00  0.00           C
ATOM     96  HB1 LYS A 590      33.620  36.430  34.620  1.00  0.00           H
ATOM     97  HB2 LYS A 590      33.060  37.740  35.810  1.00  0.00           H
ATOM     98  CG  LYS A 590      31.970  35.930  35.830  1.00  0.00           C
ATOM     99  HG1 LYS A 590      31.610  36.400  36.760  1.00  0.00           H
ATOM    100  HG2 LYS A 590      32.120  34.850  36.040  1.00  0.00           H
ATOM    101  CD  LYS A 590      30.860  36.120  34.730  1.00  0.00           C
ATOM    102  HD1 LYS A 590      31.080  35.820  33.680  1.00  0.00           H
ATOM    103  HD2 LYS A 590      30.790  37.220  34.650  1.00  0.00           H
ATOM    104  CE  LYS A 590      29.520  35.530  35.010  1.00  0.00           C
ATOM    105  HE1 LYS A 590      28.720  36.000  34.410  1.00  0.00           H
ATOM    106  HE2 LYS A 590      29.360  35.640  36.100  1.00  0.00           H
ATOM    107  NZ  LYS A 590      29.600  34.170  34.730  1.00  0.00           N
ATOM    108  HZ1 LYS A 590      29.900  34.080  33.730  1.00  0.00           H
ATOM    109  HZ2 LYS A 590      28.700  33.670  34.870  1.00  0.00           H
ATOM    110  HZ3 LYS A 590      30.340  33.760  35.340  1.00  0.00           H
ATOM    111  C   LYS A 590      35.770  36.680  36.330  1.00  0.00           C
ATOM    112  O   LYS A 590      36.550  35.900  35.780  1.00  0.00           O
ATOM    113  N   ARG A 591      36.200  37.910  36.570  1.00  0.00           N
ATOM    114  HN  ARG A 591      35.560  38.550  37.000  1.00  0.00           H
ATOM    115  CA  ARG A 591      37.570  38.420  36.360  1.00  0.00           C
ATOM    116  HA  ARG A 591      37.940  37.940  35.480  1.00  0.00           H
ATOM    117  CB  ARG A 591      37.670  39.950  36.150  1.00  0.00           C
ATOM    118  HB1 ARG A 591      38.730  40.100  35.840  1.00  0.00           H
ATOM    119  HB2 ARG A 591      37.530  40.460  37.110  1.00  0.00           H
ATOM    120  CG  ARG A 591      36.780  40.550  34.990  1.00  0.00           C
ATOM    121  HG1 ARG A 591      37.090  41.560  34.630  1.00  0.00           H
ATOM    122  HG2 ARG A 591      35.760  40.730  35.430  1.00  0.00           H
ATOM    123  CD  ARG A 591      36.600  39.660  33.750  1.00  0.00           C
ATOM    124  HD1 ARG A 591      36.060  38.740  34.080  1.00  0.00           H
ATOM    125  HD2 ARG A 591      37.600  39.410  33.330  1.00  0.00           H
ATOM    126  NE  ARG A 591      35.830  40.470  32.750  1.00  0.00           N
ATOM    127  HE  ARG A 591      35.570  41.410  32.950  1.00  0.00           H
ATOM    128  CZ  ARG A 591      35.280  39.940  31.670  1.00  0.00           C
ATOM    129  NH1 ARG A 591      35.440  38.660  31.490  1.00  0.00           N
ATOM    130 HH11 ARG A 591      35.360  38.360  30.540  1.00  0.00           H
ATOM    131 HH12 ARG A 591      35.910  38.180  32.240  1.00  0.00           H
ATOM    132  NH2 ARG A 591      34.420  40.540  30.840  1.00  0.00           N
ATOM    133 HH21 ARG A 591      34.100  41.480  30.970  1.00  0.00           H
ATOM    134 HH22 ARG A 591      33.800  39.950  30.310  1.00  0.00           H
ATOM    135  C   ARG A 591      38.630  37.880  37.290  1.00  0.00           C
ATOM    136  O   ARG A 591      39.830  38.020  37.010  1.00  0.00           O
ATOM    137  N   LYS A 592      38.270  37.330  38.450  1.00  0.00           N
ATOM    138  HN  LYS A 592      37.330  37.350  38.780  1.00  0.00           H
ATOM    139  CA  LYS A 592      39.300  36.440  39.160  1.00  0.00           C
ATOM    140  HA  LYS A 592      40.310  36.720  38.880  1.00  0.00           H
ATOM    141  CB  LYS A 592      39.140  36.690  40.710  1.00  0.00           C
ATOM    142  HB1 LYS A 592      39.860  36.000  41.200  1.00  0.00           H
ATOM    143  HB2 LYS A 592      38.100  36.390  40.970  1.00  0.00           H
ATOM    144  CG  LYS A 592      39.360  38.100  41.170  1.00  0.00           C
ATOM    145  HG1 LYS A 592      39.340  38.180  42.280  1.00  0.00           H
ATOM    146  HG2 LYS A 592      38.550  38.770  40.830  1.00  0.00           H
ATOM    147  CD  LYS A 592      40.730  38.750  40.700  1.00  0.00           C
ATOM    148  HD1 LYS A 592      40.740  39.780  41.120  1.00  0.00           H
ATOM    149  HD2 LYS A 592      40.690  38.750  39.580  1.00  0.00           H
ATOM    150  CE  LYS A 592      42.050  38.090  41.090  1.00  0.00           C
ATOM    151  HE1 LYS A 592      42.270  37.270  40.370  1.00  0.00           H
ATOM    152  HE2 LYS A 592      42.060  37.700  42.130  1.00  0.00           H
ATOM    153  NZ  LYS A 592      43.180  39.090  41.130  1.00  0.00           N
ATOM    154  HZ1 LYS A 592      43.080  39.740  41.930  1.00  0.00           H
ATOM    155  HZ2 LYS A 592      43.150  39.540  40.180  1.00  0.00           H
ATOM    156  HZ3 LYS A 592      44.120  38.700  41.330  1.00  0.00           H
ATOM    157  C   LYS A 592      39.150  34.890  38.990  1.00  0.00           C
ATOM    158  O   LYS A 592      40.010  34.110  39.520  1.00  0.00           O
ATOM    159  N   ALA A 593      38.110  34.460  38.240  1.00  0.00           N
ATOM    160  HN  ALA A 593      37.590  35.090  37.680  1.00  0.00           H
ATOM    161  CA  ALA A 593      37.840  33.020  38.080  1.00  0.00           C
ATOM    162  HA  ALA A 593      37.680  32.610  39.070  1.00  0.00           H
ATOM    163  CB  ALA A 593      36.430  32.810  37.390  1.00  0.00           C
ATOM    164  HB1 ALA A 593      36.430  33.330  36.400  1.00  0.00           H
ATOM    165  HB2 ALA A 593      35.610  33.190  38.030  1.00  0.00           H
ATOM    166  HB3 ALA A 593      36.290  31.750  37.120  1.00  0.00           H
ATOM    167  C   ALA A 593      38.930  32.130  37.450  1.00  0.00           C
ATOM    168  O   ALA A 593      39.220  31.120  38.060  1.00  0.00           O
ATOM    169  N   PRO A 594      39.590  32.400  36.310  1.00  0.00           N
ATOM    170  CD  PRO A 594      39.060  33.360  35.290  1.00  0.00           C
ATOM    171  HD1 PRO A 594      39.100  34.370  35.760  1.00  0.00           H
ATOM    172  HD2 PRO A 594      38.080  33.060  34.870  1.00  0.00           H
ATOM    173  CA  PRO A 594      40.380  31.390  35.710  1.00  0.00           C
ATOM    174  HA  PRO A 594      40.160  30.360  35.920  1.00  0.00           H
ATOM    175  CB  PRO A 594      40.310  31.700  34.150  1.00  0.00           C
ATOM    176  HB1 PRO A 594      39.480  31.120  33.690  1.00  0.00           H
ATOM    177  HB2 PRO A 594      41.260  31.380  33.670  1.00  0.00           H
ATOM    178  CG  PRO A 594      39.910  33.210  34.040  1.00  0.00           C
ATOM    179  HG1 PRO A 594      40.830  33.840  34.000  1.00  0.00           H
ATOM    180  HG2 PRO A 594      39.250  33.530  33.210  1.00  0.00           H
ATOM    181  C   PRO A 594      41.810  31.580  36.330  1.00  0.00           C
ATOM    182  O   PRO A 594      42.640  30.680  36.120  1.00  0.00           O
ATOM    183  N   PHE A 595      42.040  32.650  37.180  1.00  0.00           N
ATOM    184  HN  PHE A 595      41.390  33.410  37.280  1.00  0.00           H
ATOM    185  CA  PHE A 595      43.230  32.930  37.890  1.00  0.00           C
ATOM    186  HA  PHE A 595      44.010  32.460  37.310  1.00  0.00           H
ATOM    187  CB  PHE A 595      43.250  34.450  37.800  1.00  0.00           C
ATOM    188  HB1 PHE A 595      44.220  34.830  38.170  1.00  0.00           H
ATOM    189  HB2 PHE A 595      42.330  34.850  38.270  1.00  0.00           H
ATOM    190  CG  PHE A 595      43.320  35.040  36.380  1.00  0.00           C
ATOM    191  CD1 PHE A 595      42.390  35.980  35.930  1.00  0.00           C
ATOM    192  HD1 PHE A 595      41.550  36.070  36.590  1.00  0.00           H
ATOM    193  CE1 PHE A 595      42.470  36.520  34.630  1.00  0.00           C
ATOM    194  HE1 PHE A 595      41.700  37.180  34.270  1.00  0.00           H
ATOM    195  CZ  PHE A 595      43.530  36.040  33.820  1.00  0.00           C
ATOM    196  HZ  PHE A 595      43.510  36.430  32.810  1.00  0.00           H
ATOM    197  CD2 PHE A 595      44.400  34.680  35.580  1.00  0.00           C
ATOM    198  HD2 PHE A 595      45.160  34.020  35.970  1.00  0.00           H
ATOM    199  CE2 PHE A 595      44.520  35.100  34.240  1.00  0.00           C
ATOM    200  HE2 PHE A 595      45.330  34.750  33.630  1.00  0.00           H
ATOM    201  C   PHE A 595      43.260  32.550  39.300  1.00  0.00           C
ATOM    202  O   PHE A 595      44.370  32.340  39.780  1.00  0.00           O
ATOM    203  N   PHE A 596      42.120  32.270  40.010  1.00  0.00           N
ATOM    204  HN  PHE A 596      41.280  32.570  39.570  1.00  0.00           H
ATOM    205  CA  PHE A 596      42.150  31.890  41.390  1.00  0.00           C
ATOM    206  HA  PHE A 596      42.370  32.760  41.970  1.00  0.00           H
ATOM    207  CB  PHE A 596      40.660  31.600  41.760  1.00  0.00           C
ATOM    208  HB1 PHE A 596      40.100  31.000  41.010  1.00  0.00           H
ATOM    209  HB2 PHE A 596      40.320  32.650  41.670  1.00  0.00           H
ATOM    210  CG  PHE A 596      40.390  31.110  43.220  1.00  0.00           C
ATOM    211  CD1 PHE A 596      40.600  32.060  44.290  1.00  0.00           C
ATOM    212  HD1 PHE A 596      40.890  33.040  43.970  1.00  0.00           H
ATOM    213  CE1 PHE A 596      40.840  31.620  45.560  1.00  0.00           C
ATOM    214  HE1 PHE A 596      41.000  32.320  46.390  1.00  0.00           H
ATOM    215  CZ  PHE A 596      40.700  30.290  45.890  1.00  0.00           C
ATOM    216  HZ  PHE A 596      40.980  29.880  46.840  1.00  0.00           H
ATOM    217  CD2 PHE A 596      40.070  29.760  43.560  1.00  0.00           C
ATOM    218  HD2 PHE A 596      39.990  29.050  42.750  1.00  0.00           H
ATOM    219  CE2 PHE A 596      40.290  29.360  44.940  1.00  0.00           C
ATOM    220  HE2 PHE A 596      40.210  28.290  45.120  1.00  0.00           H
ATOM    221  C   PHE A 596      43.040  30.750  41.870  1.00  0.00           C
ATOM    222  O   PHE A 596      43.840  30.830  42.790  1.00  0.00           O
ATOM    223  N   LEU A 597      42.980  29.630  41.130  1.00  0.00           N
ATOM    224  HN  LEU A 597      42.330  29.550  40.380  1.00  0.00           H
ATOM    225  CA  LEU A 597      43.800  28.470  41.390  1.00  0.00           C
ATOM    226  HA  LEU A 597      43.870  28.310  42.470  1.00  0.00           H
ATOM    227  CB  LEU A 597      43.120  27.230  40.730  1.00  0.00           C
ATOM    228  HB1 LEU A 597      43.720  26.300  40.740  1.00  0.00           H
ATOM    229  HB2 LEU A 597      42.950  27.530  39.670  1.00  0.00           H
ATOM    230  CG  LEU A 597      41.760  26.800  41.310  1.00  0.00           C
ATOM    231  HG  LEU A 597      41.060  27.660  41.200  1.00  0.00           H
ATOM    232  CD1 LEU A 597      41.390  25.470  40.520  1.00  0.00           C
ATOM    233 HD11 LEU A 597      42.020  24.630  40.900  1.00  0.00           H
ATOM    234 HD12 LEU A 597      41.620  25.480  39.430  1.00  0.00           H
ATOM    235 HD13 LEU A 597      40.310  25.290  40.660  1.00  0.00           H
ATOM    236  CD2 LEU A 597      41.980  26.440  42.770  1.00  0.00           C
ATOM    237 HD21 LEU A 597      41.110  26.000  43.300  1.00  0.00           H
ATOM    238 HD22 LEU A 597      42.260  27.360  43.340  1.00  0.00           H
ATOM    239 HD23 LEU A 597      42.810  25.710  42.790  1.00  0.00           H
ATOM    240  C   LEU A 597      45.170  28.650  40.830  1.00  0.00           C
ATOM    241  O   LEU A 597      46.140  28.160  41.370  1.00  0.00           O
ATOM    242  N   SER A 598      45.330  29.460  39.760  1.00  0.00           N
ATOM    243  HN  SER A 598      44.540  29.910  39.350  1.00  0.00           H
ATOM    244  CA  SER A 598      46.640  29.750  39.200  1.00  0.00           C
ATOM    245  HA  SER A 598      47.060  28.780  38.980  1.00  0.00           H
ATOM    246  CB  SER A 598      46.580  30.590  37.940  1.00  0.00           C
ATOM    247  HB1 SER A 598      47.530  30.350  37.420  1.00  0.00           H
ATOM    248  HB2 SER A 598      46.550  31.670  38.190  1.00  0.00           H
ATOM    249  OG  SER A 598      45.440  30.350  37.140  1.00  0.00           O
ATOM    250  HG1 SER A 598      45.580  29.800  36.360  1.00  0.00           H
ATOM    251  C   SER A 598      47.600  30.500  40.140  1.00  0.00           C
ATOM    252  O   SER A 598      48.760  30.190  40.230  1.00  0.00           O
ATOM    253  N   ASP A 599      47.090  31.470  40.910  1.00  0.00           N
ATOM    254  HN  ASP A 599      46.150  31.790  40.830  1.00  0.00           H
ATOM    255  CA  ASP A 599      47.710  31.990  42.120  1.00  0.00           C
ATOM    256  HA  ASP A 599      48.340  32.810  41.800  1.00  0.00           H
ATOM    257  CB  ASP A 599      46.640  32.680  42.940  1.00  0.00           C
ATOM    258  HB1 ASP A 599      47.030  33.040  43.920  1.00  0.00           H
ATOM    259  HB2 ASP A 599      45.810  32.010  43.260  1.00  0.00           H
ATOM    260  CG  ASP A 599      45.960  33.890  42.240  1.00  0.00           C
ATOM    261  OD1 ASP A 599      46.410  34.330  41.170  1.00  0.00           O
ATOM    262  OD2 ASP A 599      45.070  34.400  42.940  1.00  0.00           O
ATOM    263  C   ASP A 599      48.480  30.980  43.030  1.00  0.00           C
ATOM    264  O   ASP A 599      49.660  31.120  43.430  1.00  0.00           O
ATOM    265  N   PHE A 600      47.690  30.010  43.510  1.00  0.00           N
ATOM    266  HN  PHE A 600      46.740  29.990  43.240  1.00  0.00           H
ATOM    267  CA  PHE A 600      48.280  28.820  44.150  1.00  0.00           C
ATOM    268  HA  PHE A 600      48.810  29.220  45.000  1.00  0.00           H
ATOM    269  CB  PHE A 600      47.280  27.790  44.580  1.00  0.00           C
ATOM    270  HB1 PHE A 600      47.770  26.900  44.990  1.00  0.00           H
ATOM    271  HB2 PHE A 600      46.680  27.370  43.730  1.00  0.00           H
ATOM    272  CG  PHE A 600      46.300  28.230  45.620  1.00  0.00           C
ATOM    273  CD1 PHE A 600      45.270  29.100  45.260  1.00  0.00           C
ATOM    274  HD1 PHE A 600      45.150  29.440  44.240  1.00  0.00           H
ATOM    275  CE1 PHE A 600      44.250  29.560  46.180  1.00  0.00           C
ATOM    276  HE1 PHE A 600      43.450  30.210  45.860  1.00  0.00           H
ATOM    277  CZ  PHE A 600      44.280  29.080  47.490  1.00  0.00           C
ATOM    278  HZ  PHE A 600      43.600  29.370  48.270  1.00  0.00           H
ATOM    279  CD2 PHE A 600      46.320  27.840  46.950  1.00  0.00           C
ATOM    280  HD2 PHE A 600      47.150  27.220  47.250  1.00  0.00           H
ATOM    281  CE2 PHE A 600      45.380  28.330  47.940  1.00  0.00           C
ATOM    282  HE2 PHE A 600      45.430  28.020  48.980  1.00  0.00           H
ATOM    283  C   PHE A 600      49.340  28.090  43.320  1.00  0.00           C
ATOM    284  O   PHE A 600      50.350  27.720  43.920  1.00  0.00           O
ATOM    285  N   LYS A 601      49.140  27.810  42.010  1.00  0.00           N
ATOM    286  HN  LYS A 601      48.290  28.060  41.550  1.00  0.00           H
ATOM    287  CA  LYS A 601      50.170  27.290  41.130  1.00  0.00           C
ATOM    288  HA  LYS A 601      50.520  26.330  41.480  1.00  0.00           H
ATOM    289  CB  LYS A 601      49.570  26.860  39.820  1.00  0.00           C
ATOM    290  HB1 LYS A 601      50.290  26.540  39.040  1.00  0.00           H
ATOM    291  HB2 LYS A 601      48.970  27.730  39.480  1.00  0.00           H
ATOM    292  CG  LYS A 601      48.560  25.700  40.000  1.00  0.00           C
ATOM    293  HG1 LYS A 601      47.770  26.090  40.670  1.00  0.00           H
ATOM    294  HG2 LYS A 601      49.050  24.840  40.500  1.00  0.00           H
ATOM    295  CD  LYS A 601      47.900  25.290  38.650  1.00  0.00           C
ATOM    296  HD1 LYS A 601      47.160  24.470  38.770  1.00  0.00           H
ATOM    297  HD2 LYS A 601      48.670  24.770  38.050  1.00  0.00           H
ATOM    298  CE  LYS A 601      47.170  26.320  37.690  1.00  0.00           C
ATOM    299  HE1 LYS A 601      47.910  27.090  37.400  1.00  0.00           H
ATOM    300  HE2 LYS A 601      46.250  26.810  38.060  1.00  0.00           H
ATOM    301  NZ  LYS A 601      46.850  25.570  36.500  1.00  0.00           N
ATOM    302  HZ1 LYS A 601      47.740  25.140  36.160  1.00  0.00           H
ATOM    303  HZ2 LYS A 601      46.450  26.180  35.760  1.00  0.00           H
ATOM    304  HZ3 LYS A 601      46.150  24.830  36.750  1.00  0.00           H
ATOM    305  C   LYS A 601      51.450  28.170  40.860  1.00  0.00           C
ATOM    306  O   LYS A 601      52.580  27.590  40.740  1.00  0.00           O
ATOM    307  N   ASP A 602      51.270  29.500  40.720  1.00  0.00           N
ATOM    308  HN  ASP A 602      50.330  29.810  40.580  1.00  0.00           H
ATOM    309  CA  ASP A 602      52.380  30.480  40.690  1.00  0.00           C
ATOM    310  HA  ASP A 602      53.090  30.050  40.000  1.00  0.00           H
ATOM    311  CB  ASP A 602      51.910  31.850  40.270  1.00  0.00           C
ATOM    312  HB1 ASP A 602      52.720  32.620  40.270  1.00  0.00           H
ATOM    313  HB2 ASP A 602      51.150  32.180  41.010  1.00  0.00           H
ATOM    314  CG  ASP A 602      51.470  31.870  38.810  1.00  0.00           C
ATOM    315  OD1 ASP A 602      50.530  32.660  38.450  1.00  0.00           O
ATOM    316  OD2 ASP A 602      52.260  31.370  37.930  1.00  0.00           O
ATOM    317  C   ASP A 602      53.120  30.620  42.020  1.00  0.00           C
ATOM    318  O   ASP A 602      54.290  30.930  41.990  1.00  0.00           O
ATOM    319  N   ALA A 603      52.600  30.320  43.160  1.00  0.00           N
ATOM    320  HN  ALA A 603      51.680  29.960  43.050  1.00  0.00           H
ATOM    321  CA  ALA A 603      53.170  30.360  44.480  1.00  0.00           C
ATOM    322  HA  ALA A 603      53.600  31.330  44.710  1.00  0.00           H
ATOM    323  CB  ALA A 603      52.040  30.070  45.530  1.00  0.00           C
ATOM    324  HB1 ALA A 603      51.670  29.090  45.150  1.00  0.00           H
ATOM    325  HB2 ALA A 603      51.200  30.790  45.380  1.00  0.00           H
ATOM    326  HB3 ALA A 603      52.470  30.120  46.550  1.00  0.00           H
ATOM    327  C   ALA A 603      54.330  29.330  44.830  1.00  0.00           C
ATOM    328  O   ALA A 603      55.230  29.550  45.620  1.00  0.00           O
ATOM    329  N   LEU A 604      54.270  28.210  44.120  1.00  0.00           N
ATOM    330  HN  LEU A 604      53.570  28.120  43.430  1.00  0.00           H
ATOM    331  CA  LEU A 604      55.080  27.040  44.220  1.00  0.00           C
ATOM    332  HA  LEU A 604      54.970  26.630  45.210  1.00  0.00           H
ATOM    333  CB  LEU A 604      54.670  25.960  43.130  1.00  0.00           C
ATOM    334  HB1 LEU A 604      55.530  25.250  43.210  1.00  0.00           H
ATOM    335  HB2 LEU A 604      54.800  26.480  42.150  1.00  0.00           H
ATOM    336  CG  LEU A 604      53.340  25.320  43.320  1.00  0.00           C
ATOM    337  HG  LEU A 604      52.580  26.120  43.420  1.00  0.00           H
ATOM    338  CD1 LEU A 604      53.130  24.480  42.070  1.00  0.00           C
ATOM    339 HD11 LEU A 604      53.860  23.660  41.900  1.00  0.00           H
ATOM    340 HD12 LEU A 604      52.980  25.070  41.140  1.00  0.00           H
ATOM    341 HD13 LEU A 604      52.140  23.990  42.200  1.00  0.00           H
ATOM    342  CD2 LEU A 604      53.330  24.330  44.520  1.00  0.00           C
ATOM    343 HD21 LEU A 604      53.640  24.770  45.480  1.00  0.00           H
ATOM    344 HD22 LEU A 604      54.030  23.500  44.300  1.00  0.00           H
ATOM    345 HD23 LEU A 604      52.300  23.920  44.520  1.00  0.00           H
ATOM    346  C   LEU A 604      56.560  27.330  43.980  1.00  0.00           C
ATOM    347  O   LEU A 604      57.400  26.600  44.440  1.00  0.00           O
ATOM    348  N   SER A 605      56.950  28.340  43.210  1.00  0.00           N
ATOM    349  HN  SER A 605      56.260  28.930  42.780  1.00  0.00           H
ATOM    350  CA  SER A 605      58.350  28.740  43.080  1.00  0.00           C
ATOM    351  HA  SER A 605      58.900  28.440  43.960  1.00  0.00           H
ATOM    352  CB  SER A 605      59.030  28.140  41.790  1.00  0.00           C
ATOM    353  HB1 SER A 605      58.900  27.030  41.870  1.00  0.00           H
ATOM    354  HB2 SER A 605      60.100  28.410  41.760  1.00  0.00           H
ATOM    355  OG  SER A 605      58.380  28.530  40.560  1.00  0.00           O
ATOM    356  HG1 SER A 605      58.780  28.020  39.860  1.00  0.00           H
ATOM    357  C   SER A 605      58.350  30.330  43.020  1.00  0.00           C
ATOM    358  O   SER A 605      57.370  31.000  42.690  1.00  0.00           O
ATOM    359  N   LEU A 606      59.590  30.870  43.230  1.00  0.00           N
ATOM    360  HN  LEU A 606      60.280  30.260  43.620  1.00  0.00           H
ATOM    361  CA  LEU A 606      59.930  32.240  42.930  1.00  0.00           C
ATOM    362  HA  LEU A 606      60.980  32.110  43.110  1.00  0.00           H
ATOM    363  CB  LEU A 606      59.950  32.650  41.390  1.00  0.00           C
ATOM    364  HB1 LEU A 606      60.540  33.580  41.290  1.00  0.00           H
ATOM    365  HB2 LEU A 606      58.960  32.810  40.910  1.00  0.00           H
ATOM    366  CG  LEU A 606      60.630  31.620  40.470  1.00  0.00           C
ATOM    367  HG  LEU A 606      60.180  30.630  40.670  1.00  0.00           H
ATOM    368  CD1 LEU A 606      60.340  31.930  39.020  1.00  0.00           C
ATOM    369 HD11 LEU A 606      59.260  31.930  38.740  1.00  0.00           H
ATOM    370 HD12 LEU A 606      60.850  31.270  38.270  1.00  0.00           H
ATOM    371 HD13 LEU A 606      60.640  32.990  38.860  1.00  0.00           H
ATOM    372  CD2 LEU A 606      62.130  31.500  40.740  1.00  0.00           C
ATOM    373 HD21 LEU A 606      62.550  30.930  39.890  1.00  0.00           H
ATOM    374 HD22 LEU A 606      62.290  31.010  41.720  1.00  0.00           H
ATOM    375 HD23 LEU A 606      62.650  32.490  40.630  1.00  0.00           H
ATOM    376  C   LEU A 606      59.310  33.360  43.830  1.00  0.00           C
ATOM    377  O   LEU A 606      58.100  33.650  43.830  1.00  0.00           O
ATOM    378  N   GLN A 607      60.110  34.010  44.750  1.00  0.00           N
ATOM    379  HN  GLN A 607      61.070  33.750  44.850  1.00  0.00           H
ATOM    380  CA  GLN A 607      59.860  35.150  45.580  1.00  0.00           C
ATOM    381  HA  GLN A 607      60.770  35.540  46.010  1.00  0.00           H
ATOM    382  CB  GLN A 607      59.360  36.450  44.850  1.00  0.00           C
ATOM    383  HB1 GLN A 607      59.380  37.230  45.650  1.00  0.00           H
ATOM    384  HB2 GLN A 607      58.330  36.370  44.440  1.00  0.00           H
ATOM    385  CG  GLN A 607      60.170  36.960  43.650  1.00  0.00           C
ATOM    386  HG1 GLN A 607      59.820  37.990  43.420  1.00  0.00           H
ATOM    387  HG2 GLN A 607      59.850  36.280  42.830  1.00  0.00           H
ATOM    388  CD  GLN A 607      61.710  36.880  43.540  1.00  0.00           C
ATOM    389  OE1 GLN A 607      62.150  36.150  42.640  1.00  0.00           O
ATOM    390  NE2 GLN A 607      62.410  37.620  44.340  1.00  0.00           N
ATOM    391 HE21 GLN A 607      62.010  38.240  45.020  1.00  0.00           H
ATOM    392 HE22 GLN A 607      63.410  37.530  44.280  1.00  0.00           H
ATOM    393  C   GLN A 607      58.950  34.820  46.780  1.00  0.00           C
ATOM    394  O   GLN A 607      58.710  35.770  47.500  1.00  0.00           O
ATOM    395  N   CYS A 608      58.330  33.630  46.870  1.00  0.00           N
ATOM    396  HN  CYS A 608      58.460  32.920  46.180  1.00  0.00           H
ATOM    397  CA  CYS A 608      57.280  33.280  47.880  1.00  0.00           C
ATOM    398  HA  CYS A 608      56.530  34.040  47.830  1.00  0.00           H
ATOM    399  CB  CYS A 608      56.680  31.860  47.510  1.00  0.00           C
ATOM    400  HB1 CYS A 608      57.600  31.260  47.340  1.00  0.00           H
ATOM    401  HB2 CYS A 608      56.260  31.950  46.490  1.00  0.00           H
ATOM    402  SG  CYS A 608      55.460  31.070  48.650  1.00  0.00           S
ATOM    403  HG1 CYS A 608      54.390  31.600  48.070  1.00  0.00           H
ATOM    404  C   CYS A 608      57.780  33.380  49.340  1.00  0.00           C
ATOM    405  O   CYS A 608      57.180  34.150  50.080  1.00  0.00           O
ATOM    406  N   LEU A 609      58.820  32.570  49.740  1.00  0.00           N
ATOM    407  HN  LEU A 609      59.320  31.940  49.160  1.00  0.00           H
ATOM    408  CA  LEU A 609      59.420  32.560  51.070  1.00  0.00           C
ATOM    409  HA  LEU A 609      58.640  32.380  51.790  1.00  0.00           H
ATOM    410  CB  LEU A 609      60.410  31.370  51.200  1.00  0.00           C
ATOM    411  HB1 LEU A 609      60.900  31.310  52.200  1.00  0.00           H
ATOM    412  HB2 LEU A 609      61.220  31.480  50.450  1.00  0.00           H
ATOM    413  CG  LEU A 609      59.600  30.060  51.230  1.00  0.00           C
ATOM    414  HG  LEU A 609      58.720  30.190  50.570  1.00  0.00           H
ATOM    415  CD1 LEU A 609      60.350  28.950  50.490  1.00  0.00           C
ATOM    416 HD11 LEU A 609      60.470  29.390  49.470  1.00  0.00           H
ATOM    417 HD12 LEU A 609      59.730  28.030  50.480  1.00  0.00           H
ATOM    418 HD13 LEU A 609      61.350  28.740  50.930  1.00  0.00           H
ATOM    419  CD2 LEU A 609      59.190  29.680  52.640  1.00  0.00           C
ATOM    420 HD21 LEU A 609      58.640  30.520  53.130  1.00  0.00           H
ATOM    421 HD22 LEU A 609      59.990  29.470  53.380  1.00  0.00           H
ATOM    422 HD23 LEU A 609      58.600  28.770  52.410  1.00  0.00           H
ATOM    423  C   LEU A 609      60.070  33.910  51.380  1.00  0.00           C
ATOM    424  O   LEU A 609      59.910  34.440  52.490  1.00  0.00           O
ATOM    425  N   ALA A 610      60.780  34.410  50.430  1.00  0.00           N
ATOM    426  HN  ALA A 610      61.010  33.880  49.620  1.00  0.00           H
ATOM    427  CA  ALA A 610      61.570  35.620  50.550  1.00  0.00           C
ATOM    428  HA  ALA A 610      62.270  35.400  51.340  1.00  0.00           H
ATOM    429  CB  ALA A 610      62.290  35.710  49.200  1.00  0.00           C
ATOM    430  HB1 ALA A 610      62.750  36.700  48.970  1.00  0.00           H
ATOM    431  HB2 ALA A 610      61.560  35.610  48.370  1.00  0.00           H
ATOM    432  HB3 ALA A 610      63.120  34.970  49.180  1.00  0.00           H
ATOM    433  C   ALA A 610      60.740  36.860  50.860  1.00  0.00           C
ATOM    434  O   ALA A 610      61.040  37.670  51.730  1.00  0.00           O
ATOM    435  N   SER A 611      59.580  37.030  50.210  1.00  0.00           N
ATOM    436  HN  SER A 611      59.490  36.420  49.420  1.00  0.00           H
ATOM    437  CA  SER A 611      58.500  37.940  50.570  1.00  0.00           C
ATOM    438  HA  SER A 611      58.900  38.940  50.700  1.00  0.00           H
ATOM    439  CB  SER A 611      57.350  37.950  49.400  1.00  0.00           C
ATOM    440  HB1 SER A 611      56.910  36.930  49.340  1.00  0.00           H
ATOM    441  HB2 SER A 611      57.940  38.030  48.460  1.00  0.00           H
ATOM    442  OG  SER A 611      56.340  38.940  49.520  1.00  0.00           O
ATOM    443  HG1 SER A 611      56.760  39.780  49.270  1.00  0.00           H
ATOM    444  C   SER A 611      57.730  37.630  51.810  1.00  0.00           C
ATOM    445  O   SER A 611      57.440  38.590  52.510  1.00  0.00           O
ATOM    446  N   ILE A 612      57.500  36.420  52.180  1.00  0.00           N
ATOM    447  HN  ILE A 612      57.630  35.610  51.600  1.00  0.00           H
ATOM    448  CA  ILE A 612      56.990  36.160  53.560  1.00  0.00           C
ATOM    449  HA  ILE A 612      56.050  36.650  53.790  1.00  0.00           H
ATOM    450  CB  ILE A 612      56.640  34.700  53.770  1.00  0.00           C
ATOM    451  HB  ILE A 612      57.550  34.150  53.410  1.00  0.00           H
ATOM    452  CG2 ILE A 612      56.240  34.380  55.200  1.00  0.00           C
ATOM    453 HG21 ILE A 612      55.390  34.970  55.610  1.00  0.00           H
ATOM    454 HG22 ILE A 612      57.110  34.430  55.890  1.00  0.00           H
ATOM    455 HG23 ILE A 612      55.760  33.380  55.280  1.00  0.00           H
ATOM    456  CG1 ILE A 612      55.460  34.270  52.910  1.00  0.00           C
ATOM    457 HG11 ILE A 612      55.530  34.600  51.840  1.00  0.00           H
ATOM    458 HG12 ILE A 612      54.530  34.690  53.340  1.00  0.00           H
ATOM    459  CD  ILE A 612      55.350  32.790  52.650  1.00  0.00           C
ATOM    460  HD1 ILE A 612      54.560  32.620  51.900  1.00  0.00           H
ATOM    461  HD2 ILE A 612      55.400  32.210  53.600  1.00  0.00           H
ATOM    462  HD3 ILE A 612      56.340  32.560  52.190  1.00  0.00           H
ATOM    463  C   ILE A 612      57.930  36.640  54.740  1.00  0.00           C
ATOM    464  O   ILE A 612      57.480  37.130  55.760  1.00  0.00           O
ATOM    465  N   LEU A 613      59.240  36.420  54.630  1.00  0.00           N
ATOM    466  HN  LEU A 613      59.500  35.730  53.960  1.00  0.00           H
ATOM    467  CA  LEU A 613      60.110  36.810  55.690  1.00  0.00           C
ATOM    468  HA  LEU A 613      59.620  36.430  56.560  1.00  0.00           H
ATOM    469  CB  LEU A 613      61.490  36.220  55.490  1.00  0.00           C
ATOM    470  HB1 LEU A 613      62.240  36.750  56.120  1.00  0.00           H
ATOM    471  HB2 LEU A 613      61.600  36.650  54.470  1.00  0.00           H
ATOM    472  CG  LEU A 613      61.440  34.680  55.560  1.00  0.00           C
ATOM    473  HG  LEU A 613      60.440  34.340  55.220  1.00  0.00           H
ATOM    474  CD1 LEU A 613      62.480  34.090  54.600  1.00  0.00           C
ATOM    475 HD11 LEU A 613      62.420  32.990  54.730  1.00  0.00           H
ATOM    476 HD12 LEU A 613      63.500  34.370  54.920  1.00  0.00           H
ATOM    477 HD13 LEU A 613      62.210  34.190  53.530  1.00  0.00           H
ATOM    478  CD2 LEU A 613      61.690  34.100  56.970  1.00  0.00           C
ATOM    479 HD21 LEU A 613      61.440  33.030  56.830  1.00  0.00           H
ATOM    480 HD22 LEU A 613      60.960  34.640  57.620  1.00  0.00           H
ATOM    481 HD23 LEU A 613      62.720  34.370  57.310  1.00  0.00           H
ATOM    482  C   LEU A 613      60.240  38.300  55.930  1.00  0.00           C
ATOM    483  O   LEU A 613      60.100  38.740  57.060  1.00  0.00           O
ATOM    484  N   PHE A 614      60.370  39.090  54.860  1.00  0.00           N
ATOM    485  HN  PHE A 614      60.450  38.660  53.960  1.00  0.00           H
ATOM    486  CA  PHE A 614      60.290  40.560  54.800  1.00  0.00           C
ATOM    487  HA  PHE A 614      61.030  41.050  55.420  1.00  0.00           H
ATOM    488  CB  PHE A 614      60.560  40.940  53.250  1.00  0.00           C
ATOM    489  HB1 PHE A 614      59.820  40.410  52.610  1.00  0.00           H
ATOM    490  HB2 PHE A 614      61.560  40.480  53.080  1.00  0.00           H
ATOM    491  CG  PHE A 614      60.750  42.360  52.880  1.00  0.00           C
ATOM    492  CD1 PHE A 614      60.960  43.480  53.780  1.00  0.00           C
ATOM    493  HD1 PHE A 614      60.990  43.320  54.850  1.00  0.00           H
ATOM    494  CE1 PHE A 614      61.100  44.850  53.360  1.00  0.00           C
ATOM    495  HE1 PHE A 614      61.180  45.690  54.030  1.00  0.00           H
ATOM    496  CZ  PHE A 614      61.090  45.070  51.990  1.00  0.00           C
ATOM    497  HZ  PHE A 614      61.050  46.120  51.730  1.00  0.00           H
ATOM    498  CD2 PHE A 614      60.610  42.680  51.570  1.00  0.00           C
ATOM    499  HD2 PHE A 614      60.460  41.870  50.860  1.00  0.00           H
ATOM    500  CE2 PHE A 614      60.700  44.020  51.090  1.00  0.00           C
ATOM    501  HE2 PHE A 614      60.560  44.180  50.030  1.00  0.00           H
ATOM    502  C   PHE A 614      58.920  41.010  55.310  1.00  0.00           C
ATOM    503  O   PHE A 614      58.850  41.690  56.340  1.00  0.00           O
ATOM    504  N   LEU A 615      57.830  40.520  54.640  1.00  0.00           N
ATOM    505  HN  LEU A 615      57.990  40.160  53.720  1.00  0.00           H
ATOM    506  CA  LEU A 615      56.500  41.060  54.940  1.00  0.00           C
ATOM    507  HA  LEU A 615      56.640  42.130  55.000  1.00  0.00           H
ATOM    508  CB  LEU A 615      55.460  40.990  53.790  1.00  0.00           C
ATOM    509  HB1 LEU A 615      54.440  41.020  54.220  1.00  0.00           H
ATOM    510  HB2 LEU A 615      55.670  40.000  53.320  1.00  0.00           H
ATOM    511  CG  LEU A 615      55.560  42.110  52.770  1.00  0.00           C
ATOM    512  HG  LEU A 615      54.840  41.850  51.980  1.00  0.00           H
ATOM    513  CD1 LEU A 615      55.070  43.410  53.420  1.00  0.00           C
ATOM    514 HD11 LEU A 615      54.800  44.130  52.610  1.00  0.00           H
ATOM    515 HD12 LEU A 615      55.610  43.860  54.270  1.00  0.00           H
ATOM    516 HD13 LEU A 615      54.050  43.060  53.720  1.00  0.00           H
ATOM    517  CD2 LEU A 615      56.970  42.280  52.190  1.00  0.00           C
ATOM    518 HD21 LEU A 615      57.530  42.580  53.090  1.00  0.00           H
ATOM    519 HD22 LEU A 615      57.060  43.090  51.440  1.00  0.00           H
ATOM    520 HD23 LEU A 615      57.320  41.300  51.780  1.00  0.00           H
ATOM    521  C   LEU A 615      55.840  40.660  56.280  1.00  0.00           C
ATOM    522  O   LEU A 615      55.150  41.400  56.950  1.00  0.00           O
ATOM    523  N   TYR A 616      56.230  39.430  56.790  1.00  0.00           N
ATOM    524  HN  TYR A 616      56.810  38.800  56.290  1.00  0.00           H
ATOM    525  CA  TYR A 616      55.900  39.150  58.180  1.00  0.00           C
ATOM    526  HA  TYR A 616      54.840  39.210  58.380  1.00  0.00           H
ATOM    527  CB  TYR A 616      56.220  37.640  58.540  1.00  0.00           C
ATOM    528  HB1 TYR A 616      57.240  37.310  58.250  1.00  0.00           H
ATOM    529  HB2 TYR A 616      55.540  36.920  58.030  1.00  0.00           H
ATOM    530  CG  TYR A 616      56.060  37.330  59.960  1.00  0.00           C
ATOM    531  CD1 TYR A 616      54.820  37.400  60.570  1.00  0.00           C
ATOM    532  HD1 TYR A 616      53.940  37.310  59.940  1.00  0.00           H
ATOM    533  CE1 TYR A 616      54.670  37.170  61.930  1.00  0.00           C
ATOM    534  HE1 TYR A 616      53.670  37.110  62.330  1.00  0.00           H
ATOM    535  CZ  TYR A 616      55.740  37.150  62.840  1.00  0.00           C
ATOM    536  OH  TYR A 616      55.490  37.080  64.200  1.00  0.00           O
ATOM    537  HH  TYR A 616      54.540  36.940  64.300  1.00  0.00           H
ATOM    538  CD2 TYR A 616      57.190  37.260  60.820  1.00  0.00           C
ATOM    539  HD2 TYR A 616      58.200  37.260  60.420  1.00  0.00           H
ATOM    540  CE2 TYR A 616      57.060  37.300  62.250  1.00  0.00           C
ATOM    541  HE2 TYR A 616      57.830  37.360  63.000  1.00  0.00           H
ATOM    542  C   TYR A 616      56.560  40.130  59.170  1.00  0.00           C
ATOM    543  O   TYR A 616      55.960  40.800  59.950  1.00  0.00           O
ATOM    544  N   CYS A 617      57.880  40.290  59.130  1.00  0.00           N
ATOM    545  HN  CYS A 617      58.540  39.770  58.590  1.00  0.00           H
ATOM    546  CA  CYS A 617      58.600  41.160  60.100  1.00  0.00           C
ATOM    547  HA  CYS A 617      58.380  40.870  61.120  1.00  0.00           H
ATOM    548  CB  CYS A 617      60.150  41.050  59.990  1.00  0.00           C
ATOM    549  HB1 CYS A 617      60.760  41.740  60.620  1.00  0.00           H
ATOM    550  HB2 CYS A 617      60.570  41.320  58.980  1.00  0.00           H
ATOM    551  SG  CYS A 617      60.750  39.310  60.230  1.00  0.00           S
ATOM    552  HG1 CYS A 617      60.550  38.820  59.020  1.00  0.00           H
ATOM    553  C   CYS A 617      58.260  42.690  59.990  1.00  0.00           C
ATOM    554  O   CYS A 617      58.040  43.450  60.880  1.00  0.00           O
ATOM    555  N   ALA A 618      58.230  43.100  58.710  1.00  0.00           N
ATOM    556  HN  ALA A 618      58.510  42.590  57.900  1.00  0.00           H
ATOM    557  CA  ALA A 618      57.680  44.410  58.350  1.00  0.00           C
ATOM    558  HA  ALA A 618      58.250  45.250  58.720  1.00  0.00           H
ATOM    559  CB  ALA A 618      57.610  44.470  56.810  1.00  0.00           C
ATOM    560  HB1 ALA A 618      57.550  45.500  56.390  1.00  0.00           H
ATOM    561  HB2 ALA A 618      56.720  43.980  56.350  1.00  0.00           H
ATOM    562  HB3 ALA A 618      58.520  44.140  56.280  1.00  0.00           H
ATOM    563  C   ALA A 618      56.270  44.760  58.880  1.00  0.00           C
ATOM    564  O   ALA A 618      55.970  45.780  59.370  1.00  0.00           O
ATOM    565  N   CYS A 619      55.280  43.840  58.690  1.00  0.00           N
ATOM    566  HN  CYS A 619      55.480  42.960  58.260  1.00  0.00           H
ATOM    567  CA  CYS A 619      53.970  43.990  59.160  1.00  0.00           C
ATOM    568  HA  CYS A 619      53.710  45.020  58.980  1.00  0.00           H
ATOM    569  CB  CYS A 619      52.940  43.290  58.250  1.00  0.00           C
ATOM    570  HB1 CYS A 619      53.080  42.200  58.420  1.00  0.00           H
ATOM    571  HB2 CYS A 619      53.050  43.370  57.140  1.00  0.00           H
ATOM    572  SG  CYS A 619      51.210  43.590  58.740  1.00  0.00           S
ATOM    573  HG1 CYS A 619      51.520  43.350  60.000  1.00  0.00           H
ATOM    574  C   CYS A 619      53.780  43.670  60.660  1.00  0.00           C
ATOM    575  O   CYS A 619      52.900  44.180  61.340  1.00  0.00           O
ATOM    576  N   MET A 620      54.550  42.730  61.220  1.00  0.00           N
ATOM    577  HN  MET A 620      55.220  42.170  60.750  1.00  0.00           H
ATOM    578  CA  MET A 620      54.420  42.480  62.680  1.00  0.00           C
ATOM    579  HA  MET A 620      53.420  42.100  62.810  1.00  0.00           H
ATOM    580  CB  MET A 620      55.300  41.200  63.010  1.00  0.00           C
ATOM    581  HB1 MET A 620      56.360  41.420  62.770  1.00  0.00           H
ATOM    582  HB2 MET A 620      54.880  40.430  62.320  1.00  0.00           H
ATOM    583  CG  MET A 620      55.320  40.760  64.440  1.00  0.00           C
ATOM    584  HG1 MET A 620      55.710  41.620  65.020  1.00  0.00           H
ATOM    585  HG2 MET A 620      55.990  39.880  64.510  1.00  0.00           H
ATOM    586  SD  MET A 620      53.680  40.320  65.120  1.00  0.00           S
ATOM    587  CE  MET A 620      54.340  39.580  66.640  1.00  0.00           C
ATOM    588  HE1 MET A 620      55.210  40.110  67.080  1.00  0.00           H
ATOM    589  HE2 MET A 620      54.690  38.560  66.370  1.00  0.00           H
ATOM    590  HE3 MET A 620      53.650  39.470  67.500  1.00  0.00           H
ATOM    591  C   MET A 620      54.740  43.630  63.620  1.00  0.00           C
ATOM    592  O   MET A 620      54.010  43.790  64.610  1.00  0.00           O
ATOM    593  N   SER A 621      55.760  44.450  63.300  1.00  0.00           N
ATOM    594  HN  SER A 621      56.210  44.330  62.420  1.00  0.00           H
ATOM    595  CA  SER A 621      55.990  45.760  63.990  1.00  0.00           C
ATOM    596  HA  SER A 621      56.360  45.590  64.990  1.00  0.00           H
ATOM    597  CB  SER A 621      57.250  46.500  63.300  1.00  0.00           C
ATOM    598  HB1 SER A 621      57.210  46.730  62.210  1.00  0.00           H
ATOM    599  HB2 SER A 621      58.070  45.770  63.380  1.00  0.00           H
ATOM    600  OG  SER A 621      57.610  47.650  64.090  1.00  0.00           O
ATOM    601  HG1 SER A 621      58.520  47.890  63.930  1.00  0.00           H
ATOM    602  C   SER A 621      54.790  46.600  64.160  1.00  0.00           C
ATOM    603  O   SER A 621      54.430  47.010  65.310  1.00  0.00           O
ATOM    604  N   PRO A 622      53.940  46.880  63.100  1.00  0.00           N
ATOM    605  CD  PRO A 622      54.500  47.150  61.760  1.00  0.00           C
ATOM    606  HD1 PRO A 622      54.480  46.150  61.270  1.00  0.00           H
ATOM    607  HD2 PRO A 622      55.530  47.560  61.820  1.00  0.00           H
ATOM    608  CA  PRO A 622      52.780  47.670  63.310  1.00  0.00           C
ATOM    609  HA  PRO A 622      53.080  48.590  63.780  1.00  0.00           H
ATOM    610  CB  PRO A 622      52.260  47.870  61.910  1.00  0.00           C
ATOM    611  HB1 PRO A 622      51.690  48.820  61.820  1.00  0.00           H
ATOM    612  HB2 PRO A 622      51.690  47.070  61.400  1.00  0.00           H
ATOM    613  CG  PRO A 622      53.550  48.150  61.090  1.00  0.00           C
ATOM    614  HG1 PRO A 622      53.400  48.040  60.000  1.00  0.00           H
ATOM    615  HG2 PRO A 622      53.810  49.200  61.350  1.00  0.00           H
ATOM    616  C   PRO A 622      51.690  47.020  64.130  1.00  0.00           C
ATOM    617  O   PRO A 622      51.100  47.710  64.980  1.00  0.00           O
ATOM    618  N   VAL A 623      51.450  45.690  63.940  1.00  0.00           N
ATOM    619  HN  VAL A 623      52.070  45.130  63.410  1.00  0.00           H
ATOM    620  CA  VAL A 623      50.360  44.960  64.740  1.00  0.00           C
ATOM    621  HA  VAL A 623      49.390  45.290  64.410  1.00  0.00           H
ATOM    622  CB  VAL A 623      50.280  43.570  64.310  1.00  0.00           C
ATOM    623  HB  VAL A 623      51.180  42.950  64.510  1.00  0.00           H
ATOM    624  CG1 VAL A 623      49.100  42.780  65.000  1.00  0.00           C
ATOM    625 HG11 VAL A 623      49.160  41.740  64.630  1.00  0.00           H
ATOM    626 HG12 VAL A 623      48.110  43.270  64.850  1.00  0.00           H
ATOM    627 HG13 VAL A 623      49.300  42.850  66.090  1.00  0.00           H
ATOM    628  CG2 VAL A 623      49.960  43.430  62.800  1.00  0.00           C
ATOM    629 HG21 VAL A 623      50.540  44.110  62.130  1.00  0.00           H
ATOM    630 HG22 VAL A 623      48.890  43.610  62.560  1.00  0.00           H
ATOM    631 HG23 VAL A 623      50.140  42.430  62.340  1.00  0.00           H
ATOM    632  C   VAL A 623      50.580  45.030  66.170  1.00  0.00           C
ATOM    633  O   VAL A 623      49.670  45.210  66.950  1.00  0.00           O
ATOM    634  N   ILE A 624      51.830  44.800  66.680  1.00  0.00           N
ATOM    635  HN  ILE A 624      52.560  44.340  66.160  1.00  0.00           H
ATOM    636  CA  ILE A 624      52.040  44.780  68.120  1.00  0.00           C
ATOM    637  HA  ILE A 624      51.230  44.290  68.630  1.00  0.00           H
ATOM    638  CB  ILE A 624      53.450  44.160  68.410  1.00  0.00           C
ATOM    639  HB  ILE A 624      54.250  44.650  67.810  1.00  0.00           H
ATOM    640  CG2 ILE A 624      53.840  44.320  69.850  1.00  0.00           C
ATOM    641 HG21 ILE A 624      54.010  45.400  70.030  1.00  0.00           H
ATOM    642 HG22 ILE A 624      54.740  43.690  70.000  1.00  0.00           H
ATOM    643 HG23 ILE A 624      52.940  44.000  70.430  1.00  0.00           H
ATOM    644  CG1 ILE A 624      53.340  42.630  68.020  1.00  0.00           C
ATOM    645 HG11 ILE A 624      54.340  42.150  67.930  1.00  0.00           H
ATOM    646 HG12 ILE A 624      53.030  42.580  66.970  1.00  0.00           H
ATOM    647  CD  ILE A 624      52.520  41.860  69.070  1.00  0.00           C
ATOM    648  HD1 ILE A 624      53.280  41.560  69.820  1.00  0.00           H
ATOM    649  HD2 ILE A 624      52.050  40.980  68.580  1.00  0.00           H
ATOM    650  HD3 ILE A 624      51.770  42.470  69.620  1.00  0.00           H
ATOM    651  C   ILE A 624      51.950  46.220  68.660  1.00  0.00           C
ATOM    652  O   ILE A 624      51.470  46.400  69.770  1.00  0.00           O
ATOM    653  N   THR A 625      52.260  47.270  67.850  1.00  0.00           N
ATOM    654  HN  THR A 625      52.600  46.910  66.990  1.00  0.00           H
ATOM    655  CA  THR A 625      52.270  48.610  68.290  1.00  0.00           C
ATOM    656  HA  THR A 625      52.780  48.650  69.250  1.00  0.00           H
ATOM    657  CB  THR A 625      53.190  49.430  67.320  1.00  0.00           C
ATOM    658  HB  THR A 625      52.800  49.240  66.300  1.00  0.00           H
ATOM    659  OG1 THR A 625      54.530  48.960  67.430  1.00  0.00           O
ATOM    660  HG1 THR A 625      54.610  48.450  66.610  1.00  0.00           H
ATOM    661  CG2 THR A 625      53.080  50.900  67.630  1.00  0.00           C
ATOM    662 HG21 THR A 625      52.090  51.300  67.330  1.00  0.00           H
ATOM    663 HG22 THR A 625      53.770  51.430  66.940  1.00  0.00           H
ATOM    664 HG23 THR A 625      53.260  51.180  68.700  1.00  0.00           H
ATOM    665  C   THR A 625      50.940  49.240  68.420  1.00  0.00           C
ATOM    666  O   THR A 625      50.570  49.850  69.410  1.00  0.00           O
ATOM    667  N   PHE A 626      50.100  49.110  67.370  1.00  0.00           N
ATOM    668  HN  PHE A 626      50.400  48.700  66.510  1.00  0.00           H
ATOM    669  CA  PHE A 626      48.720  49.480  67.550  1.00  0.00           C
ATOM    670  HA  PHE A 626      48.680  50.460  68.000  1.00  0.00           H
ATOM    671  CB  PHE A 626      47.960  49.410  66.250  1.00  0.00           C
ATOM    672  HB1 PHE A 626      46.850  49.420  66.370  1.00  0.00           H
ATOM    673  HB2 PHE A 626      48.010  48.440  65.700  1.00  0.00           H
ATOM    674  CG  PHE A 626      48.310  50.530  65.220  1.00  0.00           C
ATOM    675  CD1 PHE A 626      49.070  50.180  64.080  1.00  0.00           C
ATOM    676  HD1 PHE A 626      49.570  49.220  64.090  1.00  0.00           H
ATOM    677  CE1 PHE A 626      49.410  51.150  63.120  1.00  0.00           C
ATOM    678  HE1 PHE A 626      50.210  50.930  62.430  1.00  0.00           H
ATOM    679  CZ  PHE A 626      48.970  52.410  63.210  1.00  0.00           C
ATOM    680  HZ  PHE A 626      49.350  53.220  62.590  1.00  0.00           H
ATOM    681  CD2 PHE A 626      47.710  51.880  65.260  1.00  0.00           C
ATOM    682  HD2 PHE A 626      47.030  52.170  66.050  1.00  0.00           H
ATOM    683  CE2 PHE A 626      48.030  52.780  64.260  1.00  0.00           C
ATOM    684  HE2 PHE A 626      47.720  53.820  64.300  1.00  0.00           H
ATOM    685  C   PHE A 626      47.960  48.690  68.570  1.00  0.00           C
ATOM    686  O   PHE A 626      47.250  49.290  69.380  1.00  0.00           O
ATOM    687  N   GLY A 627      48.300  47.390  68.590  1.00  0.00           N
ATOM    688  HN  GLY A 627      48.830  46.970  67.850  1.00  0.00           H
ATOM    689  CA  GLY A 627      47.930  46.480  69.670  1.00  0.00           C
ATOM    690  HA1 GLY A 627      48.630  45.670  69.510  1.00  0.00           H
ATOM    691  HA2 GLY A 627      46.870  46.340  69.550  1.00  0.00           H
ATOM    692  C   GLY A 627      48.060  47.050  71.050  1.00  0.00           C
ATOM    693  O   GLY A 627      47.180  46.840  71.870  1.00  0.00           O
ATOM    694  N   GLY A 628      49.230  47.680  71.360  1.00  0.00           N
ATOM    695  HN  GLY A 628      49.950  47.720  70.670  1.00  0.00           H
ATOM    696  CA  GLY A 628      49.430  48.160  72.690  1.00  0.00           C
ATOM    697  HA1 GLY A 628      50.500  48.160  72.820  1.00  0.00           H
ATOM    698  HA2 GLY A 628      48.950  47.500  73.410  1.00  0.00           H
ATOM    699  C   GLY A 628      48.970  49.590  72.830  1.00  0.00           C
ATOM    700  O   GLY A 628      48.810  50.010  73.960  1.00  0.00           O
ATOM    701  N   LEU A 629      48.860  50.360  71.700  1.00  0.00           N
ATOM    702  HN  LEU A 629      49.230  50.060  70.830  1.00  0.00           H
ATOM    703  CA  LEU A 629      48.310  51.750  71.710  1.00  0.00           C
ATOM    704  HA  LEU A 629      48.830  52.290  72.490  1.00  0.00           H
ATOM    705  CB  LEU A 629      48.630  52.540  70.410  1.00  0.00           C
ATOM    706  HB1 LEU A 629      48.110  53.530  70.340  1.00  0.00           H
ATOM    707  HB2 LEU A 629      48.400  51.890  69.540  1.00  0.00           H
ATOM    708  CG  LEU A 629      50.120  52.920  70.250  1.00  0.00           C
ATOM    709  HG  LEU A 629      50.780  52.150  70.700  1.00  0.00           H
ATOM    710  CD1 LEU A 629      50.430  53.180  68.760  1.00  0.00           C
ATOM    711 HD11 LEU A 629      49.680  53.880  68.330  1.00  0.00           H
ATOM    712 HD12 LEU A 629      50.380  52.240  68.190  1.00  0.00           H
ATOM    713 HD13 LEU A 629      51.450  53.630  68.680  1.00  0.00           H
ATOM    714  CD2 LEU A 629      50.400  54.220  71.010  1.00  0.00           C
ATOM    715 HD21 LEU A 629      51.440  54.590  70.830  1.00  0.00           H
ATOM    716 HD22 LEU A 629      50.220  54.100  72.100  1.00  0.00           H
ATOM    717 HD23 LEU A 629      49.730  55.020  70.620  1.00  0.00           H
ATOM    718  C   LEU A 629      46.790  51.730  71.920  1.00  0.00           C
ATOM    719  O   LEU A 629      46.240  52.440  72.770  1.00  0.00           O
ATOM    720  N   LEU A 630      46.100  50.840  71.290  1.00  0.00           N
ATOM    721  HN  LEU A 630      46.610  50.330  70.610  1.00  0.00           H
ATOM    722  CA  LEU A 630      44.730  50.510  71.610  1.00  0.00           C
ATOM    723  HA  LEU A 630      44.150  51.420  71.620  1.00  0.00           H
ATOM    724  CB  LEU A 630      44.250  49.590  70.510  1.00  0.00           C
ATOM    725  HB1 LEU A 630      43.250  49.190  70.760  1.00  0.00           H
ATOM    726  HB2 LEU A 630      44.880  48.680  70.560  1.00  0.00           H
ATOM    727  CG  LEU A 630      44.180  50.290  69.110  1.00  0.00           C
ATOM    728  HG  LEU A 630      45.140  50.830  69.020  1.00  0.00           H
ATOM    729  CD1 LEU A 630      43.980  49.250  68.000  1.00  0.00           C
ATOM    730 HD11 LEU A 630      43.050  48.640  68.060  1.00  0.00           H
ATOM    731 HD12 LEU A 630      44.920  48.660  68.060  1.00  0.00           H
ATOM    732 HD13 LEU A 630      43.910  49.810  67.050  1.00  0.00           H
ATOM    733  CD2 LEU A 630      43.000  51.330  69.050  1.00  0.00           C
ATOM    734 HD21 LEU A 630      42.120  50.920  69.580  1.00  0.00           H
ATOM    735 HD22 LEU A 630      42.690  51.540  68.000  1.00  0.00           H
ATOM    736 HD23 LEU A 630      43.290  52.280  69.530  1.00  0.00           H
ATOM    737  C   LEU A 630      44.500  49.860  73.010  1.00  0.00           C
ATOM    738  O   LEU A 630      43.600  50.170  73.760  1.00  0.00           O
ATOM    739  N   GLY A 631      45.460  49.010  73.390  1.00  0.00           N
ATOM    740  HN  GLY A 631      46.130  48.660  72.730  1.00  0.00           H
ATOM    741  CA  GLY A 631      45.360  48.440  74.730  1.00  0.00           C
ATOM    742  HA1 GLY A 631      46.190  47.760  74.700  1.00  0.00           H
ATOM    743  HA2 GLY A 631      44.440  47.940  74.970  1.00  0.00           H
ATOM    744  C   GLY A 631      45.610  49.380  75.900  1.00  0.00           C
ATOM    745  O   GLY A 631      44.900  49.210  76.900  1.00  0.00           O
ATOM    746  N   GLU A 632      46.500  50.350  75.770  1.00  0.00           N
ATOM    747  HN  GLU A 632      47.030  50.410  74.930  1.00  0.00           H
ATOM    748  CA  GLU A 632      46.620  51.540  76.640  1.00  0.00           C
ATOM    749  HA  GLU A 632      46.670  51.140  77.640  1.00  0.00           H
ATOM    750  CB  GLU A 632      47.880  52.420  76.300  1.00  0.00           C
ATOM    751  HB1 GLU A 632      47.860  52.600  75.200  1.00  0.00           H
ATOM    752  HB2 GLU A 632      48.790  51.790  76.430  1.00  0.00           H
ATOM    753  CG  GLU A 632      48.070  53.770  77.110  1.00  0.00           C
ATOM    754  HG1 GLU A 632      48.130  53.530  78.190  1.00  0.00           H
ATOM    755  HG2 GLU A 632      47.120  54.340  77.000  1.00  0.00           H
ATOM    756  CD  GLU A 632      49.280  54.640  76.580  1.00  0.00           C
ATOM    757  OE1 GLU A 632      49.550  55.810  77.000  1.00  0.00           O
ATOM    758  OE2 GLU A 632      50.030  53.990  75.830  1.00  0.00           O
ATOM    759  C   GLU A 632      45.320  52.430  76.660  1.00  0.00           C
ATOM    760  O   GLU A 632      44.760  52.800  77.680  1.00  0.00           O
ATOM    761  N   ALA A 633      44.870  52.690  75.430  1.00  0.00           N
ATOM    762  HN  ALA A 633      45.340  52.330  74.630  1.00  0.00           H
ATOM    763  CA  ALA A 633      43.730  53.560  75.220  1.00  0.00           C
ATOM    764  HA  ALA A 633      43.850  54.510  75.710  1.00  0.00           H
ATOM    765  CB  ALA A 633      43.590  53.730  73.720  1.00  0.00           C
ATOM    766  HB1 ALA A 633      44.600  54.110  73.430  1.00  0.00           H
ATOM    767  HB2 ALA A 633      42.900  54.560  73.460  1.00  0.00           H
ATOM    768  HB3 ALA A 633      43.330  52.810  73.150  1.00  0.00           H
ATOM    769  C   ALA A 633      42.450  53.100  75.790  1.00  0.00           C
ATOM    770  O   ALA A 633      41.710  53.870  76.470  1.00  0.00           O
ATOM    771  N   THR A 634      42.090  51.850  75.650  1.00  0.00           N
ATOM    772  HN  THR A 634      42.730  51.250  75.160  1.00  0.00           H
ATOM    773  CA  THR A 634      40.810  51.290  76.010  1.00  0.00           C
ATOM    774  HA  THR A 634      40.090  52.080  76.050  1.00  0.00           H
ATOM    775  CB  THR A 634      40.290  50.250  75.060  1.00  0.00           C
ATOM    776  HB  THR A 634      39.240  50.000  75.340  1.00  0.00           H
ATOM    777  OG1 THR A 634      41.110  49.100  74.820  1.00  0.00           O
ATOM    778  HG1 THR A 634      41.920  49.460  74.440  1.00  0.00           H
ATOM    779  CG2 THR A 634      40.080  50.840  73.660  1.00  0.00           C
ATOM    780 HG21 THR A 634      39.570  50.170  72.920  1.00  0.00           H
ATOM    781 HG22 THR A 634      41.030  51.150  73.180  1.00  0.00           H
ATOM    782 HG23 THR A 634      39.410  51.730  73.660  1.00  0.00           H
ATOM    783  C   THR A 634      40.880  50.750  77.440  1.00  0.00           C
ATOM    784  O   THR A 634      39.860  50.270  77.910  1.00  0.00           O
ATOM    785  N   GLU A 635      42.070  50.820  78.070  1.00  0.00           N
ATOM    786  HN  GLU A 635      42.880  51.070  77.540  1.00  0.00           H
ATOM    787  CA  GLU A 635      42.150  50.380  79.420  1.00  0.00           C
ATOM    788  HA  GLU A 635      43.130  50.680  79.750  1.00  0.00           H
ATOM    789  CB  GLU A 635      41.340  51.090  80.550  1.00  0.00           C
ATOM    790  HB1 GLU A 635      41.550  50.580  81.520  1.00  0.00           H
ATOM    791  HB2 GLU A 635      40.240  51.010  80.400  1.00  0.00           H
ATOM    792  CG  GLU A 635      41.840  52.530  80.630  1.00  0.00           C
ATOM    793  HG1 GLU A 635      41.740  53.210  79.740  1.00  0.00           H
ATOM    794  HG2 GLU A 635      42.900  52.460  80.930  1.00  0.00           H
ATOM    795  CD  GLU A 635      41.210  53.460  81.660  1.00  0.00           C
ATOM    796  OE1 GLU A 635      40.030  53.880  81.430  1.00  0.00           O
ATOM    797  OE2 GLU A 635      41.750  53.680  82.740  1.00  0.00           O
ATOM    798  C   GLU A 635      42.190  48.880  79.600  1.00  0.00           C
ATOM    799  O   GLU A 635      41.550  48.340  80.500  1.00  0.00           O
ATOM    800  N   GLY A 636      42.860  48.250  78.630  1.00  0.00           N
ATOM    801  HN  GLY A 636      43.460  48.740  77.990  1.00  0.00           H
ATOM    802  CA  GLY A 636      43.030  46.830  78.390  1.00  0.00           C
ATOM    803  HA1 GLY A 636      43.270  46.340  79.330  1.00  0.00           H
ATOM    804  HA2 GLY A 636      43.860  46.640  77.720  1.00  0.00           H
ATOM    805  C   GLY A 636      41.810  46.210  77.790  1.00  0.00           C
ATOM    806  O   GLY A 636      41.480  45.090  78.170  1.00  0.00           O
ATOM    807  N   ARG A 637      41.050  46.910  76.920  1.00  0.00           N
ATOM    808  HN  ARG A 637      41.340  47.820  76.660  1.00  0.00           H
ATOM    809  CA  ARG A 637      39.840  46.410  76.360  1.00  0.00           C
ATOM    810  HA  ARG A 637      39.550  45.480  76.830  1.00  0.00           H
ATOM    811  CB  ARG A 637      38.570  47.230  76.630  1.00  0.00           C
ATOM    812  HB1 ARG A 637      37.670  46.850  76.120  1.00  0.00           H
ATOM    813  HB2 ARG A 637      38.770  48.250  76.240  1.00  0.00           H
ATOM    814  CG  ARG A 637      38.290  47.260  78.170  1.00  0.00           C
ATOM    815  HG1 ARG A 637      39.190  47.730  78.610  1.00  0.00           H
ATOM    816  HG2 ARG A 637      38.160  46.250  78.630  1.00  0.00           H
ATOM    817  CD  ARG A 637      37.060  48.010  78.570  1.00  0.00           C
ATOM    818  HD1 ARG A 637      36.140  47.580  78.130  1.00  0.00           H
ATOM    819  HD2 ARG A 637      37.220  49.060  78.230  1.00  0.00           H
ATOM    820  NE  ARG A 637      36.950  47.980  80.090  1.00  0.00           N
ATOM    821  HE  ARG A 637      37.670  47.560  80.650  1.00  0.00           H
ATOM    822  CZ  ARG A 637      36.390  48.950  80.790  1.00  0.00           C
ATOM    823  NH1 ARG A 637      35.730  49.930  80.270  1.00  0.00           N
ATOM    824 HH11 ARG A 637      35.120  50.410  80.900  1.00  0.00           H
ATOM    825 HH12 ARG A 637      35.440  49.860  79.320  1.00  0.00           H
ATOM    826  NH2 ARG A 637      36.610  48.990  82.070  1.00  0.00           N
ATOM    827 HH21 ARG A 637      37.390  48.460  82.390  1.00  0.00           H
ATOM    828 HH22 ARG A 637      36.410  49.830  82.570  1.00  0.00           H
ATOM    829  C   ARG A 637      39.930  46.070  74.850  1.00  0.00           C
ATOM    830  O   ARG A 637      39.100  45.360  74.250  1.00  0.00           O
ATOM    831  N   LEU A 638      41.130  46.350  74.290  1.00  0.00           N
ATOM    832  HN  LEU A 638      41.770  46.730  74.960  1.00  0.00           H
ATOM    833  CA  LEU A 638      41.540  46.160  72.930  1.00  0.00           C
ATOM    834  HA  LEU A 638      41.060  45.280  72.510  1.00  0.00           H
ATOM    835  CB  LEU A 638      41.340  47.340  71.860  1.00  0.00           C
ATOM    836  HB1 LEU A 638      42.060  47.110  71.060  1.00  0.00           H
ATOM    837  HB2 LEU A 638      41.650  48.300  72.330  1.00  0.00           H
ATOM    838  CG  LEU A 638      39.930  47.600  71.370  1.00  0.00           C
ATOM    839  HG  LEU A 638      39.300  47.810  72.270  1.00  0.00           H
ATOM    840  CD1 LEU A 638      39.790  48.910  70.570  1.00  0.00           C
ATOM    841 HD11 LEU A 638      40.270  49.790  71.070  1.00  0.00           H
ATOM    842 HD12 LEU A 638      38.730  49.250  70.470  1.00  0.00           H
ATOM    843 HD13 LEU A 638      40.250  48.920  69.560  1.00  0.00           H
ATOM    844  CD2 LEU A 638      39.440  46.450  70.430  1.00  0.00           C
ATOM    845 HD21 LEU A 638      39.910  46.620  69.430  1.00  0.00           H
ATOM    846 HD22 LEU A 638      38.330  46.460  70.330  1.00  0.00           H
ATOM    847 HD23 LEU A 638      39.740  45.450  70.810  1.00  0.00           H
ATOM    848  C   LEU A 638      43.030  45.950  73.090  1.00  0.00           C
ATOM    849  O   LEU A 638      43.900  46.720  72.640  1.00  0.00           O
ATOM    850  N   SER A 639      43.390  44.900  73.710  1.00  0.00           N
ATOM    851  HN  SER A 639      42.820  44.200  74.110  1.00  0.00           H
ATOM    852  CA  SER A 639      44.790  44.550  73.940  1.00  0.00           C
ATOM    853  HA  SER A 639      45.290  45.470  74.220  1.00  0.00           H
ATOM    854  CB  SER A 639      44.870  43.660  75.210  1.00  0.00           C
ATOM    855  HB1 SER A 639      44.350  44.040  76.120  1.00  0.00           H
ATOM    856  HB2 SER A 639      45.910  43.480  75.550  1.00  0.00           H
ATOM    857  OG  SER A 639      44.230  42.410  75.020  1.00  0.00           O
ATOM    858  HG1 SER A 639      43.330  42.590  74.750  1.00  0.00           H
ATOM    859  C   SER A 639      45.520  43.830  72.840  1.00  0.00           C
ATOM    860  O   SER A 639      44.920  43.600  71.780  1.00  0.00           O
ATOM    861  N   ALA A 640      46.800  43.420  72.970  1.00  0.00           N
ATOM    862  HN  ALA A 640      47.420  43.580  73.730  1.00  0.00           H
ATOM    863  CA  ALA A 640      47.550  43.140  71.750  1.00  0.00           C
ATOM    864  HA  ALA A 640      47.350  43.850  70.950  1.00  0.00           H
ATOM    865  CB  ALA A 640      49.070  43.250  72.020  1.00  0.00           C
ATOM    866  HB1 ALA A 640      49.700  43.010  71.150  1.00  0.00           H
ATOM    867  HB2 ALA A 640      49.390  42.450  72.720  1.00  0.00           H
ATOM    868  HB3 ALA A 640      49.320  44.280  72.340  1.00  0.00           H
ATOM    869  C   ALA A 640      47.270  41.740  71.190  1.00  0.00           C
ATOM    870  O   ALA A 640      47.310  41.480  69.970  1.00  0.00           O
ATOM    871  N   ILE A 641      46.850  40.780  72.050  1.00  0.00           N
ATOM    872  HN  ILE A 641      46.820  40.920  73.030  1.00  0.00           H
ATOM    873  CA  ILE A 641      46.270  39.550  71.510  1.00  0.00           C
ATOM    874  HA  ILE A 641      47.050  39.180  70.860  1.00  0.00           H
ATOM    875  CB  ILE A 641      46.030  38.530  72.610  1.00  0.00           C
ATOM    876  HB  ILE A 641      46.920  38.610  73.280  1.00  0.00           H
ATOM    877  CG2 ILE A 641      44.770  38.930  73.490  1.00  0.00           C
ATOM    878 HG21 ILE A 641      43.930  38.610  72.850  1.00  0.00           H
ATOM    879 HG22 ILE A 641      44.820  40.020  73.690  1.00  0.00           H
ATOM    880 HG23 ILE A 641      44.700  38.540  74.530  1.00  0.00           H
ATOM    881  CG1 ILE A 641      46.000  37.090  72.190  1.00  0.00           C
ATOM    882 HG11 ILE A 641      45.130  36.810  71.570  1.00  0.00           H
ATOM    883 HG12 ILE A 641      45.850  36.500  73.130  1.00  0.00           H
ATOM    884  CD  ILE A 641      47.290  36.540  71.530  1.00  0.00           C
ATOM    885  HD1 ILE A 641      48.200  36.850  72.120  1.00  0.00           H
ATOM    886  HD2 ILE A 641      47.440  37.000  70.530  1.00  0.00           H
ATOM    887  HD3 ILE A 641      47.270  35.430  71.580  1.00  0.00           H
ATOM    888  C   ILE A 641      44.990  39.680  70.660  1.00  0.00           C
ATOM    889  O   ILE A 641      44.810  38.990  69.640  1.00  0.00           O
ATOM    890  N   GLU A 642      44.050  40.590  70.950  1.00  0.00           N
ATOM    891  HN  GLU A 642      44.100  41.140  71.780  1.00  0.00           H
ATOM    892  CA  GLU A 642      42.930  40.910  70.100  1.00  0.00           C
ATOM    893  HA  GLU A 642      42.370  40.000  69.960  1.00  0.00           H
ATOM    894  CB  GLU A 642      42.010  41.820  71.040  1.00  0.00           C
ATOM    895  HB1 GLU A 642      40.970  41.850  70.650  1.00  0.00           H
ATOM    896  HB2 GLU A 642      42.510  42.820  71.070  1.00  0.00           H
ATOM    897  CG  GLU A 642      41.970  41.280  72.580  1.00  0.00           C
ATOM    898  HG1 GLU A 642      42.960  41.300  73.090  1.00  0.00           H
ATOM    899  HG2 GLU A 642      41.630  40.230  72.580  1.00  0.00           H
ATOM    900  CD  GLU A 642      41.040  42.040  73.500  1.00  0.00           C
ATOM    901  OE1 GLU A 642      41.590  42.830  74.320  1.00  0.00           O
ATOM    902  OE2 GLU A 642      39.820  41.790  73.430  1.00  0.00           O
ATOM    903  C   GLU A 642      43.360  41.600  68.760  1.00  0.00           C
ATOM    904  O   GLU A 642      42.730  41.390  67.780  1.00  0.00           O
ATOM    905  N   SER A 643      44.460  42.400  68.740  1.00  0.00           N
ATOM    906  HN  SER A 643      44.760  42.750  69.610  1.00  0.00           H
ATOM    907  CA  SER A 643      45.120  42.790  67.510  1.00  0.00           C
ATOM    908  HA  SER A 643      44.430  43.320  66.880  1.00  0.00           H
ATOM    909  CB  SER A 643      46.250  43.880  67.730  1.00  0.00           C
ATOM    910  HB1 SER A 643      46.750  43.910  66.740  1.00  0.00           H
ATOM    911  HB2 SER A 643      46.860  43.640  68.620  1.00  0.00           H
ATOM    912  OG  SER A 643      45.640  45.170  67.900  1.00  0.00           O
ATOM    913  HG1 SER A 643      45.090  45.060  68.680  1.00  0.00           H
ATOM    914  C   SER A 643      45.620  41.550  66.720  1.00  0.00           C
ATOM    915  O   SER A 643      45.200  41.340  65.560  1.00  0.00           O
ATOM    916  N   LEU A 644      46.430  40.640  67.300  1.00  0.00           N
ATOM    917  HN  LEU A 644      46.630  40.800  68.270  1.00  0.00           H
ATOM    918  CA  LEU A 644      46.970  39.480  66.670  1.00  0.00           C
ATOM    919  HA  LEU A 644      47.600  39.820  65.860  1.00  0.00           H
ATOM    920  CB  LEU A 644      47.920  38.680  67.600  1.00  0.00           C
ATOM    921  HB1 LEU A 644      48.270  37.740  67.130  1.00  0.00           H
ATOM    922  HB2 LEU A 644      47.470  38.390  68.570  1.00  0.00           H
ATOM    923  CG  LEU A 644      49.260  39.460  67.930  1.00  0.00           C
ATOM    924  HG  LEU A 644      48.930  40.440  68.360  1.00  0.00           H
ATOM    925  CD1 LEU A 644      49.950  38.680  69.070  1.00  0.00           C
ATOM    926 HD11 LEU A 644      49.460  38.680  70.070  1.00  0.00           H
ATOM    927 HD12 LEU A 644      51.000  38.980  69.280  1.00  0.00           H
ATOM    928 HD13 LEU A 644      50.030  37.610  68.800  1.00  0.00           H
ATOM    929  CD2 LEU A 644      50.100  39.560  66.640  1.00  0.00           C
ATOM    930 HD21 LEU A 644      49.840  40.400  65.960  1.00  0.00           H
ATOM    931 HD22 LEU A 644      50.160  38.560  66.150  1.00  0.00           H
ATOM    932 HD23 LEU A 644      51.140  39.700  67.000  1.00  0.00           H
ATOM    933  C   LEU A 644      45.960  38.560  66.160  1.00  0.00           C
ATOM    934  O   LEU A 644      46.120  37.980  65.080  1.00  0.00           O
ATOM    935  N   PHE A 645      44.850  38.330  66.910  1.00  0.00           N
ATOM    936  HN  PHE A 645      44.800  38.660  67.850  1.00  0.00           H
ATOM    937  CA  PHE A 645      43.700  37.470  66.490  1.00  0.00           C
ATOM    938  HA  PHE A 645      44.010  36.560  66.000  1.00  0.00           H
ATOM    939  CB  PHE A 645      42.900  37.160  67.780  1.00  0.00           C
ATOM    940  HB1 PHE A 645      42.510  38.130  68.170  1.00  0.00           H
ATOM    941  HB2 PHE A 645      43.660  36.740  68.470  1.00  0.00           H
ATOM    942  CG  PHE A 645      41.690  36.300  67.560  1.00  0.00           C
ATOM    943  CD1 PHE A 645      40.710  36.400  68.480  1.00  0.00           C
ATOM    944  HD1 PHE A 645      40.810  37.140  69.240  1.00  0.00           H
ATOM    945  CE1 PHE A 645      39.560  35.530  68.510  1.00  0.00           C
ATOM    946  HE1 PHE A 645      38.730  35.710  69.180  1.00  0.00           H
ATOM    947  CZ  PHE A 645      39.430  34.530  67.540  1.00  0.00           C
ATOM    948  HZ  PHE A 645      38.580  33.860  67.540  1.00  0.00           H
ATOM    949  CD2 PHE A 645      41.690  35.180  66.660  1.00  0.00           C
ATOM    950  HD2 PHE A 645      42.550  35.000  66.030  1.00  0.00           H
ATOM    951  CE2 PHE A 645      40.530  34.320  66.660  1.00  0.00           C
ATOM    952  HE2 PHE A 645      40.530  33.600  65.860  1.00  0.00           H
ATOM    953  C   PHE A 645      42.830  38.090  65.470  1.00  0.00           C
ATOM    954  O   PHE A 645      42.610  37.420  64.420  1.00  0.00           O
ATOM    955  N   GLY A 646      42.500  39.350  65.640  1.00  0.00           N
ATOM    956  HN  GLY A 646      42.660  39.820  66.490  1.00  0.00           H
ATOM    957  CA  GLY A 646      41.770  40.140  64.680  1.00  0.00           C
ATOM    958  HA1 GLY A 646      41.620  41.160  64.990  1.00  0.00           H
ATOM    959  HA2 GLY A 646      40.830  39.590  64.590  1.00  0.00           H
ATOM    960  C   GLY A 646      42.410  40.220  63.340  1.00  0.00           C
ATOM    961  O   GLY A 646      41.850  39.990  62.310  1.00  0.00           O
ATOM    962  N   ALA A 647      43.710  40.610  63.210  1.00  0.00           N
ATOM    963  HN  ALA A 647      44.300  40.880  63.970  1.00  0.00           H
ATOM    964  CA  ALA A 647      44.410  40.810  61.980  1.00  0.00           C
ATOM    965  HA  ALA A 647      43.850  41.550  61.430  1.00  0.00           H
ATOM    966  CB  ALA A 647      45.780  41.310  62.290  1.00  0.00           C
ATOM    967  HB1 ALA A 647      46.440  40.510  62.680  1.00  0.00           H
ATOM    968  HB2 ALA A 647      45.800  41.940  63.200  1.00  0.00           H
ATOM    969  HB3 ALA A 647      46.230  41.770  61.390  1.00  0.00           H
ATOM    970  C   ALA A 647      44.550  39.500  61.170  1.00  0.00           C
ATOM    971  O   ALA A 647      44.490  39.450  59.900  1.00  0.00           O
ATOM    972  N   SER A 648      44.710  38.380  61.900  1.00  0.00           N
ATOM    973  HN  SER A 648      44.730  38.500  62.890  1.00  0.00           H
ATOM    974  CA  SER A 648      44.840  37.070  61.310  1.00  0.00           C
ATOM    975  HA  SER A 648      45.520  37.140  60.470  1.00  0.00           H
ATOM    976  CB  SER A 648      45.210  36.010  62.430  1.00  0.00           C
ATOM    977  HB1 SER A 648      44.330  35.870  63.090  1.00  0.00           H
ATOM    978  HB2 SER A 648      46.070  36.410  63.010  1.00  0.00           H
ATOM    979  OG  SER A 648      45.420  34.680  61.940  1.00  0.00           O
ATOM    980  HG1 SER A 648      46.160  34.770  61.320  1.00  0.00           H
ATOM    981  C   SER A 648      43.420  36.620  60.790  1.00  0.00           C
ATOM    982  O   SER A 648      43.320  36.210  59.650  1.00  0.00           O
ATOM    983  N   LEU A 649      42.420  36.790  61.630  1.00  0.00           N
ATOM    984  HN  LEU A 649      42.660  36.930  62.590  1.00  0.00           H
ATOM    985  CA  LEU A 649      41.040  36.510  61.250  1.00  0.00           C
ATOM    986  HA  LEU A 649      41.050  35.450  61.020  1.00  0.00           H
ATOM    987  CB  LEU A 649      39.960  36.700  62.340  1.00  0.00           C
ATOM    988  HB1 LEU A 649      40.090  37.730  62.720  1.00  0.00           H
ATOM    989  HB2 LEU A 649      40.180  35.990  63.160  1.00  0.00           H
ATOM    990  CG  LEU A 649      38.520  36.430  61.940  1.00  0.00           C
ATOM    991  HG  LEU A 649      38.260  36.760  60.910  1.00  0.00           H
ATOM    992  CD1 LEU A 649      38.150  34.980  62.090  1.00  0.00           C
ATOM    993 HD11 LEU A 649      38.070  34.440  63.060  1.00  0.00           H
ATOM    994 HD12 LEU A 649      38.820  34.380  61.430  1.00  0.00           H
ATOM    995 HD13 LEU A 649      37.140  34.790  61.700  1.00  0.00           H
ATOM    996  CD2 LEU A 649      37.590  37.310  62.920  1.00  0.00           C
ATOM    997 HD21 LEU A 649      37.840  38.390  62.850  1.00  0.00           H
ATOM    998 HD22 LEU A 649      37.860  36.940  63.940  1.00  0.00           H
ATOM    999 HD23 LEU A 649      36.530  37.070  62.730  1.00  0.00           H
ATOM   1000  C   LEU A 649      40.600  37.300  59.960  1.00  0.00           C
ATOM   1001  O   LEU A 649      40.150  36.670  59.030  1.00  0.00           O
ATOM   1002  N   THR A 650      40.710  38.680  59.970  1.00  0.00           N
ATOM   1003  HN  THR A 650      41.020  39.130  60.800  1.00  0.00           H
ATOM   1004  CA  THR A 650      40.490  39.500  58.830  1.00  0.00           C
ATOM   1005  HA  THR A 650      39.470  39.370  58.490  1.00  0.00           H
ATOM   1006  CB  THR A 650      40.750  41.020  59.120  1.00  0.00           C
ATOM   1007  HB  THR A 650      41.820  41.120  59.450  1.00  0.00           H
ATOM   1008  OG1 THR A 650      39.840  41.480  60.060  1.00  0.00           O
ATOM   1009  HG1 THR A 650      40.190  41.070  60.850  1.00  0.00           H
ATOM   1010  CG2 THR A 650      40.550  41.860  57.870  1.00  0.00           C
ATOM   1011 HG21 THR A 650      39.510  41.740  57.500  1.00  0.00           H
ATOM   1012 HG22 THR A 650      41.300  41.590  57.100  1.00  0.00           H
ATOM   1013 HG23 THR A 650      40.610  42.950  58.060  1.00  0.00           H
ATOM   1014  C   THR A 650      41.400  39.130  57.560  1.00  0.00           C
ATOM   1015  O   THR A 650      40.930  39.070  56.470  1.00  0.00           O
ATOM   1016  N   GLY A 651      42.660  38.780  57.830  1.00  0.00           N
ATOM   1017  HN  GLY A 651      42.980  38.740  58.780  1.00  0.00           H
ATOM   1018  CA  GLY A 651      43.700  38.750  56.830  1.00  0.00           C
ATOM   1019  HA1 GLY A 651      44.630  38.840  57.370  1.00  0.00           H
ATOM   1020  HA2 GLY A 651      43.630  39.500  56.050  1.00  0.00           H
ATOM   1021  C   GLY A 651      43.630  37.470  56.100  1.00  0.00           C
ATOM   1022  O   GLY A 651      43.760  37.480  54.860  1.00  0.00           O
ATOM   1023  N   ILE A 652      43.410  36.270  56.780  1.00  0.00           N
ATOM   1024  HN  ILE A 652      43.410  36.270  57.780  1.00  0.00           H
ATOM   1025  CA  ILE A 652      43.360  35.010  56.160  1.00  0.00           C
ATOM   1026  HA  ILE A 652      44.150  34.750  55.480  1.00  0.00           H
ATOM   1027  CB  ILE A 652      43.200  33.890  57.170  1.00  0.00           C
ATOM   1028  HB  ILE A 652      42.350  34.150  57.840  1.00  0.00           H
ATOM   1029  CG2 ILE A 652      42.940  32.560  56.410  1.00  0.00           C
ATOM   1030 HG21 ILE A 652      41.960  32.460  55.910  1.00  0.00           H
ATOM   1031 HG22 ILE A 652      43.020  31.750  57.180  1.00  0.00           H
ATOM   1032 HG23 ILE A 652      43.800  32.400  55.720  1.00  0.00           H
ATOM   1033  CG1 ILE A 652      44.500  33.620  58.030  1.00  0.00           C
ATOM   1034 HG11 ILE A 652      45.090  34.520  58.310  1.00  0.00           H
ATOM   1035 HG12 ILE A 652      45.260  33.280  57.300  1.00  0.00           H
ATOM   1036  CD  ILE A 652      44.490  32.650  59.260  1.00  0.00           C
ATOM   1037  HD1 ILE A 652      43.890  33.040  60.110  1.00  0.00           H
ATOM   1038  HD2 ILE A 652      45.500  32.450  59.680  1.00  0.00           H
ATOM   1039  HD3 ILE A 652      44.000  31.700  58.960  1.00  0.00           H
ATOM   1040  C   ILE A 652      42.250  35.040  55.200  1.00  0.00           C
ATOM   1041  O   ILE A 652      42.410  34.770  54.030  1.00  0.00           O
ATOM   1042  N   ALA A 653      41.110  35.500  55.700  1.00  0.00           N
ATOM   1043  HN  ALA A 653      41.070  35.670  56.680  1.00  0.00           H
ATOM   1044  CA  ALA A 653      39.860  35.630  54.950  1.00  0.00           C
ATOM   1045  HA  ALA A 653      39.580  34.650  54.590  1.00  0.00           H
ATOM   1046  CB  ALA A 653      38.810  36.140  55.980  1.00  0.00           C
ATOM   1047  HB1 ALA A 653      37.900  36.570  55.510  1.00  0.00           H
ATOM   1048  HB2 ALA A 653      39.330  36.910  56.610  1.00  0.00           H
ATOM   1049  HB3 ALA A 653      38.760  35.400  56.800  1.00  0.00           H
ATOM   1050  C   ALA A 653      39.920  36.550  53.740  1.00  0.00           C
ATOM   1051  O   ALA A 653      39.410  36.230  52.650  1.00  0.00           O
ATOM   1052  N   TYR A 654      40.570  37.730  53.870  1.00  0.00           N
ATOM   1053  HN  TYR A 654      40.860  37.990  54.780  1.00  0.00           H
ATOM   1054  CA  TYR A 654      40.750  38.730  52.900  1.00  0.00           C
ATOM   1055  HA  TYR A 654      39.800  39.030  52.500  1.00  0.00           H
ATOM   1056  CB  TYR A 654      41.340  40.050  53.480  1.00  0.00           C
ATOM   1057  HB1 TYR A 654      42.350  39.920  53.920  1.00  0.00           H
ATOM   1058  HB2 TYR A 654      40.670  40.330  54.320  1.00  0.00           H
ATOM   1059  CG  TYR A 654      41.260  41.180  52.450  1.00  0.00           C
ATOM   1060  CD1 TYR A 654      42.390  41.380  51.660  1.00  0.00           C
ATOM   1061  HD1 TYR A 654      43.290  40.790  51.770  1.00  0.00           H
ATOM   1062  CE1 TYR A 654      42.530  42.450  50.830  1.00  0.00           C
ATOM   1063  HE1 TYR A 654      43.500  42.670  50.400  1.00  0.00           H
ATOM   1064  CZ  TYR A 654      41.450  43.380  50.740  1.00  0.00           C
ATOM   1065  OH  TYR A 654      41.560  44.650  50.080  1.00  0.00           O
ATOM   1066  HH  TYR A 654      42.110  44.510  49.310  1.00  0.00           H
ATOM   1067  CD2 TYR A 654      40.110  42.020  52.300  1.00  0.00           C
ATOM   1068  HD2 TYR A 654      39.190  41.930  52.860  1.00  0.00           H
ATOM   1069  CE2 TYR A 654      40.280  43.200  51.450  1.00  0.00           C
ATOM   1070  HE2 TYR A 654      39.480  43.910  51.540  1.00  0.00           H
ATOM   1071  C   TYR A 654      41.630  38.150  51.810  1.00  0.00           C
ATOM   1072  O   TYR A 654      41.450  38.430  50.610  1.00  0.00           O
ATOM   1073  N   SER A 655      42.630  37.370  52.170  1.00  0.00           N
ATOM   1074  HN  SER A 655      42.760  37.390  53.150  1.00  0.00           H
ATOM   1075  CA  SER A 655      43.560  36.700  51.180  1.00  0.00           C
ATOM   1076  HA  SER A 655      44.010  37.420  50.510  1.00  0.00           H
ATOM   1077  CB  SER A 655      44.740  35.950  51.880  1.00  0.00           C
ATOM   1078  HB1 SER A 655      45.440  35.470  51.170  1.00  0.00           H
ATOM   1079  HB2 SER A 655      44.330  35.140  52.530  1.00  0.00           H
ATOM   1080  OG  SER A 655      45.490  36.910  52.660  1.00  0.00           O
ATOM   1081  HG1 SER A 655      44.930  37.170  53.410  1.00  0.00           H
ATOM   1082  C   SER A 655      42.780  35.650  50.310  1.00  0.00           C
ATOM   1083  O   SER A 655      42.990  35.550  49.120  1.00  0.00           O
ATOM   1084  N   LEU A 656      41.930  34.800  51.000  1.00  0.00           N
ATOM   1085  HN  LEU A 656      41.830  34.890  51.980  1.00  0.00           H
ATOM   1086  CA  LEU A 656      41.300  33.700  50.340  1.00  0.00           C
ATOM   1087  HA  LEU A 656      42.110  33.210  49.820  1.00  0.00           H
ATOM   1088  CB  LEU A 656      40.590  32.730  51.330  1.00  0.00           C
ATOM   1089  HB1 LEU A 656      39.980  31.980  50.770  1.00  0.00           H
ATOM   1090  HB2 LEU A 656      39.950  33.330  52.010  1.00  0.00           H
ATOM   1091  CG  LEU A 656      41.550  31.880  52.250  1.00  0.00           C
ATOM   1092  HG  LEU A 656      42.030  32.660  52.880  1.00  0.00           H
ATOM   1093  CD1 LEU A 656      40.790  30.850  53.090  1.00  0.00           C
ATOM   1094 HD11 LEU A 656      41.550  30.390  53.750  1.00  0.00           H
ATOM   1095 HD12 LEU A 656      40.220  30.150  52.440  1.00  0.00           H
ATOM   1096 HD13 LEU A 656      40.040  31.390  53.720  1.00  0.00           H
ATOM   1097  CD2 LEU A 656      42.700  31.180  51.460  1.00  0.00           C
ATOM   1098 HD21 LEU A 656      42.280  30.660  50.580  1.00  0.00           H
ATOM   1099 HD22 LEU A 656      43.320  30.550  52.140  1.00  0.00           H
ATOM   1100 HD23 LEU A 656      43.420  31.910  51.030  1.00  0.00           H
ATOM   1101  C   LEU A 656      40.340  34.230  49.210  1.00  0.00           C
ATOM   1102  O   LEU A 656      40.220  33.600  48.170  1.00  0.00           O
ATOM   1103  N   PHE A 657      39.630  35.380  49.510  1.00  0.00           N
ATOM   1104  HN  PHE A 657      39.620  35.790  50.410  1.00  0.00           H
ATOM   1105  CA  PHE A 657      38.550  35.850  48.630  1.00  0.00           C
ATOM   1106  HA  PHE A 657      38.450  35.220  47.760  1.00  0.00           H
ATOM   1107  CB  PHE A 657      37.200  35.840  49.360  1.00  0.00           C
ATOM   1108  HB1 PHE A 657      36.450  36.000  48.560  1.00  0.00           H
ATOM   1109  HB2 PHE A 657      37.100  36.540  50.220  1.00  0.00           H
ATOM   1110  CG  PHE A 657      36.910  34.500  49.980  1.00  0.00           C
ATOM   1111  CD1 PHE A 657      36.450  33.520  49.200  1.00  0.00           C
ATOM   1112  HD1 PHE A 657      36.220  33.780  48.180  1.00  0.00           H
ATOM   1113  CE1 PHE A 657      36.130  32.240  49.660  1.00  0.00           C
ATOM   1114  HE1 PHE A 657      35.720  31.510  48.980  1.00  0.00           H
ATOM   1115  CZ  PHE A 657      36.220  32.000  51.050  1.00  0.00           C
ATOM   1116  HZ  PHE A 657      35.810  31.140  51.560  1.00  0.00           H
ATOM   1117  CD2 PHE A 657      36.930  34.250  51.420  1.00  0.00           C
ATOM   1118  HD2 PHE A 657      37.190  35.150  51.970  1.00  0.00           H
ATOM   1119  CE2 PHE A 657      36.660  33.010  51.930  1.00  0.00           C
ATOM   1120  HE2 PHE A 657      36.510  32.970  53.000  1.00  0.00           H
ATOM   1121  C   PHE A 657      38.780  37.240  48.030  1.00  0.00           C
ATOM   1122  O   PHE A 657      38.210  37.580  46.990  1.00  0.00           O
ATOM   1123  N   ALA A 658      39.630  38.060  48.600  1.00  0.00           N
ATOM   1124  HN  ALA A 658      40.230  37.850  49.370  1.00  0.00           H
ATOM   1125  CA  ALA A 658      39.820  39.330  47.980  1.00  0.00           C
ATOM   1126  HA  ALA A 658      38.790  39.630  47.840  1.00  0.00           H
ATOM   1127  CB  ALA A 658      40.420  40.520  48.780  1.00  0.00           C
ATOM   1128  HB1 ALA A 658      41.530  40.450  48.790  1.00  0.00           H
ATOM   1129  HB2 ALA A 658      40.050  40.550  49.830  1.00  0.00           H
ATOM   1130  HB3 ALA A 658      40.250  41.430  48.170  1.00  0.00           H
ATOM   1131  C   ALA A 658      40.420  39.340  46.570  1.00  0.00           C
ATOM   1132  O   ALA A 658      41.310  38.500  46.380  1.00  0.00           O
ATOM   1133  N   GLY A 659      39.960  40.210  45.730  1.00  0.00           N
ATOM   1134  HN  GLY A 659      39.490  40.960  46.190  1.00  0.00           H
ATOM   1135  CA  GLY A 659      40.380  40.200  44.360  1.00  0.00           C
ATOM   1136  HA1 GLY A 659      39.570  40.700  43.830  1.00  0.00           H
ATOM   1137  HA2 GLY A 659      40.580  39.200  43.980  1.00  0.00           H
ATOM   1138  C   GLY A 659      41.720  40.950  44.200  1.00  0.00           C
ATOM   1139  O   GLY A 659      42.350  40.920  43.150  1.00  0.00           O
ATOM   1140  N   GLN A 660      42.180  41.650  45.250  1.00  0.00           N
ATOM   1141  HN  GLN A 660      41.670  41.730  46.100  1.00  0.00           H
ATOM   1142  CA  GLN A 660      43.530  42.120  45.400  1.00  0.00           C
ATOM   1143  HA  GLN A 660      44.120  41.680  44.610  1.00  0.00           H
ATOM   1144  CB  GLN A 660      43.460  43.700  45.280  1.00  0.00           C
ATOM   1145  HB1 GLN A 660      42.870  44.150  46.110  1.00  0.00           H
ATOM   1146  HB2 GLN A 660      42.950  43.850  44.300  1.00  0.00           H
ATOM   1147  CG  GLN A 660      44.790  44.530  45.130  1.00  0.00           C
ATOM   1148  HG1 GLN A 660      45.040  44.810  46.180  1.00  0.00           H
ATOM   1149  HG2 GLN A 660      44.570  45.410  44.500  1.00  0.00           H
ATOM   1150  CD  GLN A 660      45.890  43.630  44.530  1.00  0.00           C
ATOM   1151  OE1 GLN A 660      46.470  42.830  45.210  1.00  0.00           O
ATOM   1152  NE2 GLN A 660      46.180  43.890  43.260  1.00  0.00           N
ATOM   1153 HE21 GLN A 660      46.840  43.300  42.800  1.00  0.00           H
ATOM   1154 HE22 GLN A 660      45.700  44.640  42.830  1.00  0.00           H
ATOM   1155  C   GLN A 660      44.120  41.650  46.760  1.00  0.00           C
ATOM   1156  O   GLN A 660      43.900  42.250  47.820  1.00  0.00           O
ATOM   1157  N   PRO A 661      45.000  40.580  46.870  1.00  0.00           N
ATOM   1158  CD  PRO A 661      45.080  39.610  45.770  1.00  0.00           C
ATOM   1159  HD1 PRO A 661      45.620  40.110  44.940  1.00  0.00           H
ATOM   1160  HD2 PRO A 661      44.030  39.300  45.560  1.00  0.00           H
ATOM   1161  CA  PRO A 661      45.480  40.060  48.140  1.00  0.00           C
ATOM   1162  HA  PRO A 661      44.820  40.340  48.950  1.00  0.00           H
ATOM   1163  CB  PRO A 661      45.530  38.520  47.890  1.00  0.00           C
ATOM   1164  HB1 PRO A 661      44.580  38.090  48.280  1.00  0.00           H
ATOM   1165  HB2 PRO A 661      46.370  38.030  48.420  1.00  0.00           H
ATOM   1166  CG  PRO A 661      45.670  38.370  46.430  1.00  0.00           C
ATOM   1167  HG1 PRO A 661      46.770  38.280  46.280  1.00  0.00           H
ATOM   1168  HG2 PRO A 661      45.350  37.410  45.980  1.00  0.00           H
ATOM   1169  C   PRO A 661      46.790  40.600  48.510  1.00  0.00           C
ATOM   1170  O   PRO A 661      47.340  40.240  49.590  1.00  0.00           O
ATOM   1171  N   LEU A 662      47.320  41.540  47.640  1.00  0.00           N
ATOM   1172  HN  LEU A 662      46.860  41.870  46.820  1.00  0.00           H
ATOM   1173  CA  LEU A 662      48.510  42.270  47.910  1.00  0.00           C
ATOM   1174  HA  LEU A 662      49.190  41.630  48.440  1.00  0.00           H
ATOM   1175  CB  LEU A 662      49.160  42.790  46.620  1.00  0.00           C
ATOM   1176  HB1 LEU A 662      50.040  43.410  46.910  1.00  0.00           H
ATOM   1177  HB2 LEU A 662      48.520  43.400  45.950  1.00  0.00           H
ATOM   1178  CG  LEU A 662      49.610  41.700  45.630  1.00  0.00           C
ATOM   1179  HG  LEU A 662      48.700  41.100  45.370  1.00  0.00           H
ATOM   1180  CD1 LEU A 662      50.210  42.310  44.400  1.00  0.00           C
ATOM   1181 HD11 LEU A 662      49.740  43.220  43.990  1.00  0.00           H
ATOM   1182 HD12 LEU A 662      50.310  41.600  43.550  1.00  0.00           H
ATOM   1183 HD13 LEU A 662      51.220  42.610  44.750  1.00  0.00           H
ATOM   1184  CD2 LEU A 662      50.610  40.660  46.260  1.00  0.00           C
ATOM   1185 HD21 LEU A 662      50.120  40.250  47.160  1.00  0.00           H
ATOM   1186 HD22 LEU A 662      51.530  41.200  46.580  1.00  0.00           H
ATOM   1187 HD23 LEU A 662      50.870  39.910  45.470  1.00  0.00           H
ATOM   1188  C   LEU A 662      48.270  43.440  48.930  1.00  0.00           C
ATOM   1189  O   LEU A 662      49.230  43.950  49.570  1.00  0.00           O
ATOM   1190  N   THR A 663      47.010  43.880  49.080  1.00  0.00           N
ATOM   1191  HN  THR A 663      46.250  43.470  48.580  1.00  0.00           H
ATOM   1192  CA  THR A 663      46.630  44.890  50.030  1.00  0.00           C
ATOM   1193  HA  THR A 663      47.300  45.740  50.100  1.00  0.00           H
ATOM   1194  CB  THR A 663      45.320  45.640  49.730  1.00  0.00           C
ATOM   1195  HB  THR A 663      44.880  46.230  50.550  1.00  0.00           H
ATOM   1196  OG1 THR A 663      44.310  44.740  49.180  1.00  0.00           O
ATOM   1197  HG1 THR A 663      44.020  44.140  49.880  1.00  0.00           H
ATOM   1198  CG2 THR A 663      45.610  46.710  48.660  1.00  0.00           C
ATOM   1199 HG21 THR A 663      45.890  46.270  47.670  1.00  0.00           H
ATOM   1200 HG22 THR A 663      46.400  47.420  48.960  1.00  0.00           H
ATOM   1201 HG23 THR A 663      44.720  47.300  48.350  1.00  0.00           H
ATOM   1202  C   THR A 663      46.600  44.290  51.400  1.00  0.00           C
ATOM   1203  O   THR A 663      45.590  43.720  51.920  1.00  0.00           O
ATOM   1204  N   ILE A 664      47.700  44.580  52.170  1.00  0.00           N
ATOM   1205  HN  ILE A 664      48.440  45.060  51.710  1.00  0.00           H
ATOM   1206  CA  ILE A 664      47.770  44.230  53.610  1.00  0.00           C
ATOM   1207  HA  ILE A 664      47.370  43.260  53.820  1.00  0.00           H
ATOM   1208  CB  ILE A 664      49.240  44.150  54.040  1.00  0.00           C
ATOM   1209  HB  ILE A 664      49.680  45.110  53.690  1.00  0.00           H
ATOM   1210  CG2 ILE A 664      49.530  43.940  55.540  1.00  0.00           C
ATOM   1211 HG21 ILE A 664      48.850  43.130  55.890  1.00  0.00           H
ATOM   1212 HG22 ILE A 664      49.220  44.810  56.150  1.00  0.00           H
ATOM   1213 HG23 ILE A 664      50.600  43.780  55.770  1.00  0.00           H
ATOM   1214  CG1 ILE A 664      50.150  43.140  53.290  1.00  0.00           C
ATOM   1215 HG11 ILE A 664      51.150  43.080  53.770  1.00  0.00           H
ATOM   1216 HG12 ILE A 664      50.410  43.520  52.280  1.00  0.00           H
ATOM   1217  CD  ILE A 664      49.460  41.790  53.100  1.00  0.00           C
ATOM   1218  HD1 ILE A 664      48.710  42.010  52.310  1.00  0.00           H
ATOM   1219  HD2 ILE A 664      49.040  41.390  54.050  1.00  0.00           H
ATOM   1220  HD3 ILE A 664      50.210  41.010  52.840  1.00  0.00           H
ATOM   1221  C   ILE A 664      46.930  45.200  54.350  1.00  0.00           C
ATOM   1222  O   ILE A 664      47.060  46.420  54.380  1.00  0.00           O
ATOM   1223  N   LEU A 665      45.910  44.710  55.080  1.00  0.00           N
ATOM   1224  HN  LEU A 665      45.650  43.750  55.100  1.00  0.00           H
ATOM   1225  CA  LEU A 665      45.090  45.650  55.810  1.00  0.00           C
ATOM   1226  HA  LEU A 665      45.040  46.660  55.430  1.00  0.00           H
ATOM   1227  CB  LEU A 665      43.600  45.130  56.050  1.00  0.00           C
ATOM   1228  HB1 LEU A 665      42.900  45.810  56.580  1.00  0.00           H
ATOM   1229  HB2 LEU A 665      43.820  44.270  56.720  1.00  0.00           H
ATOM   1230  CG  LEU A 665      42.880  44.630  54.770  1.00  0.00           C
ATOM   1231  HG  LEU A 665      43.540  43.970  54.170  1.00  0.00           H
ATOM   1232  CD1 LEU A 665      41.650  43.810  55.100  1.00  0.00           C
ATOM   1233 HD11 LEU A 665      41.000  44.390  55.810  1.00  0.00           H
ATOM   1234 HD12 LEU A 665      42.020  42.900  55.620  1.00  0.00           H
ATOM   1235 HD13 LEU A 665      40.960  43.550  54.280  1.00  0.00           H
ATOM   1236  CD2 LEU A 665      42.470  45.670  53.750  1.00  0.00           C
ATOM   1237 HD21 LEU A 665      42.050  45.080  52.920  1.00  0.00           H
ATOM   1238 HD22 LEU A 665      43.370  46.240  53.440  1.00  0.00           H
ATOM   1239 HD23 LEU A 665      41.700  46.410  54.090  1.00  0.00           H
ATOM   1240  C   LEU A 665      45.620  45.830  57.160  1.00  0.00           C
ATOM   1241  O   LEU A 665      46.180  44.840  57.720  1.00  0.00           O
ATOM   1242  N   GLY A 666      45.580  47.020  57.690  1.00  0.00           N
ATOM   1243  HN  GLY A 666      45.120  47.770  57.210  1.00  0.00           H
ATOM   1244  CA  GLY A 666      46.260  47.400  58.910  1.00  0.00           C
ATOM   1245  HA1 GLY A 666      47.160  47.860  58.550  1.00  0.00           H
ATOM   1246  HA2 GLY A 666      46.570  46.560  59.530  1.00  0.00           H
ATOM   1247  C   GLY A 666      45.430  48.280  59.760  1.00  0.00           C
ATOM   1248  O   GLY A 666      44.420  48.810  59.220  1.00  0.00           O
ATOM   1249  N   SER A 667      45.760  48.530  61.110  1.00  0.00           N
ATOM   1250  HN  SER A 667      46.450  47.930  61.510  1.00  0.00           H
ATOM   1251  CA  SER A 667      45.070  49.640  61.850  1.00  0.00           C
ATOM   1252  HA  SER A 667      44.020  49.560  61.660  1.00  0.00           H
ATOM   1253  CB  SER A 667      45.380  49.420  63.340  1.00  0.00           C
ATOM   1254  HB1 SER A 667      45.110  50.360  63.870  1.00  0.00           H
ATOM   1255  HB2 SER A 667      46.480  49.280  63.430  1.00  0.00           H
ATOM   1256  OG  SER A 667      44.740  48.250  63.810  1.00  0.00           O
ATOM   1257  HG1 SER A 667      43.880  48.520  64.130  1.00  0.00           H
ATOM   1258  C   SER A 667      45.640  50.910  61.340  1.00  0.00           C
ATOM   1259  O   SER A 667      46.780  51.010  60.880  1.00  0.00           O
ATOM   1260  N   THR A 668      44.950  52.080  61.270  1.00  0.00           N
ATOM   1261  HN  THR A 668      44.090  52.120  61.770  1.00  0.00           H
ATOM   1262  CA  THR A 668      45.460  53.250  60.560  1.00  0.00           C
ATOM   1263  HA  THR A 668      46.500  53.020  60.360  1.00  0.00           H
ATOM   1264  CB  THR A 668      44.640  53.500  59.400  1.00  0.00           C
ATOM   1265  HB  THR A 668      44.420  52.510  58.950  1.00  0.00           H
ATOM   1266  OG1 THR A 668      45.350  54.360  58.580  1.00  0.00           O
ATOM   1267  HG1 THR A 668      45.230  54.070  57.670  1.00  0.00           H
ATOM   1268  CG2 THR A 668      43.240  54.160  59.600  1.00  0.00           C
ATOM   1269 HG21 THR A 668      43.320  55.240  59.880  1.00  0.00           H
ATOM   1270 HG22 THR A 668      42.730  53.690  60.480  1.00  0.00           H
ATOM   1271 HG23 THR A 668      42.570  54.050  58.740  1.00  0.00           H
ATOM   1272  C   THR A 668      45.390  54.330  61.560  1.00  0.00           C
ATOM   1273  O   THR A 668      44.470  54.340  62.400  1.00  0.00           O
ATOM   1274  N   GLY A 669      46.220  55.390  61.480  1.00  0.00           N
ATOM   1275  HN  GLY A 669      46.910  55.500  60.760  1.00  0.00           H
ATOM   1276  CA  GLY A 669      46.350  56.460  62.510  1.00  0.00           C
ATOM   1277  HA1 GLY A 669      47.100  57.130  62.140  1.00  0.00           H
ATOM   1278  HA2 GLY A 669      46.670  56.000  63.450  1.00  0.00           H
ATOM   1279  C   GLY A 669      45.110  57.210  62.940  1.00  0.00           C
ATOM   1280  O   GLY A 669      44.900  57.560  64.150  1.00  0.00           O
ATOM   1281  N   PRO A 670      44.150  57.490  61.990  1.00  0.00           N
ATOM   1282  CD  PRO A 670      44.650  57.950  60.690  1.00  0.00           C
ATOM   1283  HD1 PRO A 670      44.570  57.120  59.950  1.00  0.00           H
ATOM   1284  HD2 PRO A 670      45.650  58.430  60.780  1.00  0.00           H
ATOM   1285  CA  PRO A 670      42.890  58.120  62.320  1.00  0.00           C
ATOM   1286  HA  PRO A 670      43.060  59.060  62.830  1.00  0.00           H
ATOM   1287  CB  PRO A 670      42.380  58.370  60.890  1.00  0.00           C
ATOM   1288  HB1 PRO A 670      41.520  59.080  60.820  1.00  0.00           H
ATOM   1289  HB2 PRO A 670      42.160  57.420  60.380  1.00  0.00           H
ATOM   1290  CG  PRO A 670      43.620  58.950  60.220  1.00  0.00           C
ATOM   1291  HG1 PRO A 670      43.610  58.970  59.110  1.00  0.00           H
ATOM   1292  HG2 PRO A 670      43.900  59.990  60.500  1.00  0.00           H
ATOM   1293  C   PRO A 670      41.910  57.270  63.040  1.00  0.00           C
ATOM   1294  O   PRO A 670      41.110  57.760  63.830  1.00  0.00           O
ATOM   1295  N   VAL A 671      41.900  55.910  62.770  1.00  0.00           N
ATOM   1296  HN  VAL A 671      42.560  55.580  62.100  1.00  0.00           H
ATOM   1297  CA  VAL A 671      41.130  54.920  63.490  1.00  0.00           C
ATOM   1298  HA  VAL A 671      40.150  55.350  63.620  1.00  0.00           H
ATOM   1299  CB  VAL A 671      41.010  53.560  62.790  1.00  0.00           C
ATOM   1300  HB  VAL A 671      42.090  53.320  62.610  1.00  0.00           H
ATOM   1301  CG1 VAL A 671      40.510  52.340  63.640  1.00  0.00           C
ATOM   1302 HG11 VAL A 671      40.900  52.380  64.680  1.00  0.00           H
ATOM   1303 HG12 VAL A 671      40.820  51.410  63.120  1.00  0.00           H
ATOM   1304 HG13 VAL A 671      39.410  52.370  63.570  1.00  0.00           H
ATOM   1305  CG2 VAL A 671      40.290  53.620  61.470  1.00  0.00           C
ATOM   1306 HG21 VAL A 671      39.240  53.920  61.680  1.00  0.00           H
ATOM   1307 HG22 VAL A 671      40.350  52.670  60.910  1.00  0.00           H
ATOM   1308 HG23 VAL A 671      40.720  54.460  60.880  1.00  0.00           H
ATOM   1309  C   VAL A 671      41.570  54.760  64.930  1.00  0.00           C
ATOM   1310  O   VAL A 671      40.690  54.700  65.850  1.00  0.00           O
ATOM   1311  N   LEU A 672      42.870  54.700  65.220  1.00  0.00           N
ATOM   1312  HN  LEU A 672      43.570  54.870  64.540  1.00  0.00           H
ATOM   1313  CA  LEU A 672      43.340  54.770  66.580  1.00  0.00           C
ATOM   1314  HA  LEU A 672      42.920  53.980  67.190  1.00  0.00           H
ATOM   1315  CB  LEU A 672      44.790  54.540  66.540  1.00  0.00           C
ATOM   1316  HB1 LEU A 672      45.200  55.300  65.840  1.00  0.00           H
ATOM   1317  HB2 LEU A 672      45.020  53.530  66.160  1.00  0.00           H
ATOM   1318  CG  LEU A 672      45.600  54.940  67.830  1.00  0.00           C
ATOM   1319  HG  LEU A 672      45.320  55.970  68.120  1.00  0.00           H
ATOM   1320  CD1 LEU A 672      45.190  54.020  69.020  1.00  0.00           C
ATOM   1321 HD11 LEU A 672      45.750  54.230  69.970  1.00  0.00           H
ATOM   1322 HD12 LEU A 672      45.300  52.940  68.800  1.00  0.00           H
ATOM   1323 HD13 LEU A 672      44.130  54.090  69.320  1.00  0.00           H
ATOM   1324  CD2 LEU A 672      47.120  54.750  67.690  1.00  0.00           C
ATOM   1325 HD21 LEU A 672      47.480  53.700  67.610  1.00  0.00           H
ATOM   1326 HD22 LEU A 672      47.540  55.300  68.570  1.00  0.00           H
ATOM   1327 HD23 LEU A 672      47.490  55.370  66.850  1.00  0.00           H
ATOM   1328  C   LEU A 672      42.920  56.050  67.280  1.00  0.00           C
ATOM   1329  O   LEU A 672      42.550  55.990  68.500  1.00  0.00           O
ATOM   1330  N   VAL A 673      43.020  57.260  66.640  1.00  0.00           N
ATOM   1331  HN  VAL A 673      43.370  57.250  65.710  1.00  0.00           H
ATOM   1332  CA  VAL A 673      42.420  58.460  67.190  1.00  0.00           C
ATOM   1333  HA  VAL A 673      42.900  58.740  68.120  1.00  0.00           H
ATOM   1334  CB  VAL A 673      42.580  59.670  66.300  1.00  0.00           C
ATOM   1335  HB  VAL A 673      42.510  59.260  65.270  1.00  0.00           H
ATOM   1336  CG1 VAL A 673      41.650  60.860  66.480  1.00  0.00           C
ATOM   1337 HG11 VAL A 673      41.880  61.660  65.760  1.00  0.00           H
ATOM   1338 HG12 VAL A 673      41.530  61.120  67.560  1.00  0.00           H
ATOM   1339 HG13 VAL A 673      40.610  60.580  66.240  1.00  0.00           H
ATOM   1340  CG2 VAL A 673      44.080  60.180  66.340  1.00  0.00           C
ATOM   1341 HG21 VAL A 673      44.290  60.920  65.520  1.00  0.00           H
ATOM   1342 HG22 VAL A 673      44.780  59.330  66.240  1.00  0.00           H
ATOM   1343 HG23 VAL A 673      44.230  60.650  67.340  1.00  0.00           H
ATOM   1344  C   VAL A 673      40.910  58.350  67.500  1.00  0.00           C
ATOM   1345  O   VAL A 673      40.430  58.740  68.570  1.00  0.00           O
ATOM   1346  N   PHE A 674      40.220  57.860  66.450  1.00  0.00           N
ATOM   1347  HN  PHE A 674      40.650  57.430  65.670  1.00  0.00           H
ATOM   1348  CA  PHE A 674      38.740  57.710  66.510  1.00  0.00           C
ATOM   1349  HA  PHE A 674      38.370  58.720  66.600  1.00  0.00           H
ATOM   1350  CB  PHE A 674      38.310  57.130  65.110  1.00  0.00           C
ATOM   1351  HB1 PHE A 674      38.850  56.160  65.020  1.00  0.00           H
ATOM   1352  HB2 PHE A 674      38.640  57.800  64.290  1.00  0.00           H
ATOM   1353  CG  PHE A 674      36.790  56.760  65.000  1.00  0.00           C
ATOM   1354  CD1 PHE A 674      36.070  57.520  64.020  1.00  0.00           C
ATOM   1355  HD1 PHE A 674      36.630  58.360  63.630  1.00  0.00           H
ATOM   1356  CE1 PHE A 674      34.770  57.290  63.780  1.00  0.00           C
ATOM   1357  HE1 PHE A 674      34.280  57.920  63.060  1.00  0.00           H
ATOM   1358  CZ  PHE A 674      34.130  56.160  64.300  1.00  0.00           C
ATOM   1359  HZ  PHE A 674      33.100  55.960  64.070  1.00  0.00           H
ATOM   1360  CD2 PHE A 674      36.210  55.560  65.430  1.00  0.00           C
ATOM   1361  HD2 PHE A 674      36.770  54.870  66.060  1.00  0.00           H
ATOM   1362  CE2 PHE A 674      34.860  55.260  65.130  1.00  0.00           C
ATOM   1363  HE2 PHE A 674      34.330  54.430  65.550  1.00  0.00           H
ATOM   1364  C   PHE A 674      38.180  56.860  67.680  1.00  0.00           C
ATOM   1365  O   PHE A 674      37.160  57.230  68.350  1.00  0.00           O
ATOM   1366  N   GLU A 675      38.820  55.710  67.910  1.00  0.00           N
ATOM   1367  HN  GLU A 675      39.600  55.400  67.380  1.00  0.00           H
ATOM   1368  CA  GLU A 675      38.470  54.790  69.000  1.00  0.00           C
ATOM   1369  HA  GLU A 675      37.410  54.570  69.070  1.00  0.00           H
ATOM   1370  CB  GLU A 675      39.240  53.470  68.640  1.00  0.00           C
ATOM   1371  HB1 GLU A 675      39.250  52.840  69.550  1.00  0.00           H
ATOM   1372  HB2 GLU A 675      40.330  53.590  68.460  1.00  0.00           H
ATOM   1373  CG  GLU A 675      38.680  52.680  67.380  1.00  0.00           C
ATOM   1374  HG1 GLU A 675      39.450  52.450  66.610  1.00  0.00           H
ATOM   1375  HG2 GLU A 675      37.830  53.250  66.950  1.00  0.00           H
ATOM   1376  CD  GLU A 675      38.050  51.340  67.790  1.00  0.00           C
ATOM   1377  OE1 GLU A 675      37.120  51.430  68.700  1.00  0.00           O
ATOM   1378  OE2 GLU A 675      38.400  50.240  67.260  1.00  0.00           O
ATOM   1379  C   GLU A 675      38.720  55.310  70.360  1.00  0.00           C
ATOM   1380  O   GLU A 675      37.960  55.270  71.310  1.00  0.00           O
ATOM   1381  N   LYS A 676      39.850  56.020  70.430  1.00  0.00           N
ATOM   1382  HN  LYS A 676      40.360  56.050  69.570  1.00  0.00           H
ATOM   1383  CA  LYS A 676      40.320  56.690  71.640  1.00  0.00           C
ATOM   1384  HA  LYS A 676      40.170  55.990  72.440  1.00  0.00           H
ATOM   1385  CB  LYS A 676      41.800  57.000  71.500  1.00  0.00           C
ATOM   1386  HB1 LYS A 676      41.920  57.580  70.570  1.00  0.00           H
ATOM   1387  HB2 LYS A 676      42.470  56.120  71.470  1.00  0.00           H
ATOM   1388  CG  LYS A 676      42.230  57.940  72.660  1.00  0.00           C
ATOM   1389  HG1 LYS A 676      41.710  57.780  73.630  1.00  0.00           H
ATOM   1390  HG2 LYS A 676      42.030  58.980  72.330  1.00  0.00           H
ATOM   1391  CD  LYS A 676      43.690  57.860  72.960  1.00  0.00           C
ATOM   1392  HD1 LYS A 676      43.990  56.830  73.270  1.00  0.00           H
ATOM   1393  HD2 LYS A 676      43.930  58.490  73.840  1.00  0.00           H
ATOM   1394  CE  LYS A 676      44.680  58.020  71.820  1.00  0.00           C
ATOM   1395  HE1 LYS A 676      44.370  57.280  71.050  1.00  0.00           H
ATOM   1396  HE2 LYS A 676      45.720  57.740  72.110  1.00  0.00           H
ATOM   1397  NZ  LYS A 676      44.690  59.380  71.280  1.00  0.00           N
ATOM   1398  HZ1 LYS A 676      43.890  59.630  70.660  1.00  0.00           H
ATOM   1399  HZ2 LYS A 676      45.570  59.600  70.780  1.00  0.00           H
ATOM   1400  HZ3 LYS A 676      44.660  60.040  72.090  1.00  0.00           H
ATOM   1401  C   LYS A 676      39.420  57.860  72.210  1.00  0.00           C
ATOM   1402  O   LYS A 676      39.080  57.880  73.340  1.00  0.00           O
ATOM   1403  N   ILE A 677      38.980  58.790  71.300  1.00  0.00           N
ATOM   1404  HN  ILE A 677      39.420  58.730  70.400  1.00  0.00           H
ATOM   1405  CA  ILE A 677      37.990  59.830  71.660  1.00  0.00           C
ATOM   1406  HA  ILE A 677      38.360  60.300  72.560  1.00  0.00           H
ATOM   1407  CB  ILE A 677      38.020  60.980  70.590  1.00  0.00           C
ATOM   1408  HB  ILE A 677      39.060  61.340  70.610  1.00  0.00           H
ATOM   1409  CG2 ILE A 677      37.670  60.490  69.170  1.00  0.00           C
ATOM   1410 HG21 ILE A 677      36.600  60.210  69.090  1.00  0.00           H
ATOM   1411 HG22 ILE A 677      38.340  59.640  68.950  1.00  0.00           H
ATOM   1412 HG23 ILE A 677      37.930  61.330  68.490  1.00  0.00           H
ATOM   1413  CG1 ILE A 677      37.220  62.220  71.050  1.00  0.00           C
ATOM   1414 HG11 ILE A 677      37.620  62.510  72.050  1.00  0.00           H
ATOM   1415 HG12 ILE A 677      36.150  61.940  71.160  1.00  0.00           H
ATOM   1416  CD  ILE A 677      37.500  63.460  70.210  1.00  0.00           C
ATOM   1417  HD1 ILE A 677      37.100  63.260  69.190  1.00  0.00           H
ATOM   1418  HD2 ILE A 677      38.580  63.460  70.000  1.00  0.00           H
ATOM   1419  HD3 ILE A 677      37.090  64.400  70.610  1.00  0.00           H
ATOM   1420  C   ILE A 677      36.630  59.270  71.960  1.00  0.00           C
ATOM   1421  O   ILE A 677      35.900  59.740  72.860  1.00  0.00           O
ATOM   1422  N   LEU A 678      36.220  58.240  71.170  1.00  0.00           N
ATOM   1423  HN  LEU A 678      36.680  57.820  70.390  1.00  0.00           H
ATOM   1424  CA  LEU A 678      34.990  57.550  71.380  1.00  0.00           C
ATOM   1425  HA  LEU A 678      34.200  58.280  71.420  1.00  0.00           H
ATOM   1426  CB  LEU A 678      34.740  56.520  70.300  1.00  0.00           C
ATOM   1427  HB1 LEU A 678      35.550  55.780  70.190  1.00  0.00           H
ATOM   1428  HB2 LEU A 678      34.730  57.070  69.330  1.00  0.00           H
ATOM   1429  CG  LEU A 678      33.400  55.810  70.290  1.00  0.00           C
ATOM   1430  HG  LEU A 678      33.270  55.250  71.240  1.00  0.00           H
ATOM   1431  CD1 LEU A 678      32.210  56.790  70.260  1.00  0.00           C
ATOM   1432 HD11 LEU A 678      31.240  56.240  70.270  1.00  0.00           H
ATOM   1433 HD12 LEU A 678      32.210  57.300  69.270  1.00  0.00           H
ATOM   1434 HD13 LEU A 678      32.240  57.590  71.020  1.00  0.00           H
ATOM   1435  CD2 LEU A 678      33.290  54.860  69.050  1.00  0.00           C
ATOM   1436 HD21 LEU A 678      34.170  54.210  68.910  1.00  0.00           H
ATOM   1437 HD22 LEU A 678      33.330  55.560  68.200  1.00  0.00           H
ATOM   1438 HD23 LEU A 678      32.290  54.360  69.070  1.00  0.00           H
ATOM   1439  C   LEU A 678      34.910  56.840  72.730  1.00  0.00           C
ATOM   1440  O   LEU A 678      34.030  57.080  73.560  1.00  0.00           O
ATOM   1441  N   TYR A 679      35.970  56.110  73.070  1.00  0.00           N
ATOM   1442  HN  TYR A 679      36.470  55.800  72.270  1.00  0.00           H
ATOM   1443  CA  TYR A 679      36.190  55.650  74.480  1.00  0.00           C
ATOM   1444  HA  TYR A 679      35.370  54.990  74.710  1.00  0.00           H
ATOM   1445  CB  TYR A 679      37.550  54.800  74.620  1.00  0.00           C
ATOM   1446  HB1 TYR A 679      38.460  55.370  74.320  1.00  0.00           H
ATOM   1447  HB2 TYR A 679      37.450  53.930  73.940  1.00  0.00           H
ATOM   1448  CG  TYR A 679      37.690  54.270  76.060  1.00  0.00           C
ATOM   1449  CD1 TYR A 679      38.930  54.430  76.750  1.00  0.00           C
ATOM   1450  HD1 TYR A 679      39.710  55.080  76.370  1.00  0.00           H
ATOM   1451  CE1 TYR A 679      39.080  54.030  78.060  1.00  0.00           C
ATOM   1452  HE1 TYR A 679      39.990  54.280  78.590  1.00  0.00           H
ATOM   1453  CZ  TYR A 679      38.070  53.320  78.710  1.00  0.00           C
ATOM   1454  OH  TYR A 679      38.160  52.830  79.990  1.00  0.00           O
ATOM   1455  HH  TYR A 679      39.050  52.990  80.330  1.00  0.00           H
ATOM   1456  CD2 TYR A 679      36.690  53.440  76.680  1.00  0.00           C
ATOM   1457  HD2 TYR A 679      35.760  53.070  76.270  1.00  0.00           H
ATOM   1458  CE2 TYR A 679      36.950  52.980  77.990  1.00  0.00           C
ATOM   1459  HE2 TYR A 679      36.200  52.410  78.510  1.00  0.00           H
ATOM   1460  C   TYR A 679      36.250  56.710  75.640  1.00  0.00           C
ATOM   1461  O   TYR A 679      35.580  56.540  76.670  1.00  0.00           O
ATOM   1462  N   LYS A 680      36.990  57.810  75.480  1.00  0.00           N
ATOM   1463  HN  LYS A 680      37.480  57.960  74.640  1.00  0.00           H
ATOM   1464  CA  LYS A 680      36.830  58.980  76.370  1.00  0.00           C
ATOM   1465  HA  LYS A 680      37.220  58.670  77.320  1.00  0.00           H
ATOM   1466  CB  LYS A 680      37.750  60.090  75.840  1.00  0.00           C
ATOM   1467  HB1 LYS A 680      37.600  61.060  76.370  1.00  0.00           H
ATOM   1468  HB2 LYS A 680      37.550  60.170  74.750  1.00  0.00           H
ATOM   1469  CG  LYS A 680      39.220  59.670  76.060  1.00  0.00           C
ATOM   1470  HG1 LYS A 680      39.320  58.630  75.710  1.00  0.00           H
ATOM   1471  HG2 LYS A 680      39.410  59.530  77.140  1.00  0.00           H
ATOM   1472  CD  LYS A 680      40.220  60.610  75.400  1.00  0.00           C
ATOM   1473  HD1 LYS A 680      40.050  61.640  75.760  1.00  0.00           H
ATOM   1474  HD2 LYS A 680      39.940  60.700  74.330  1.00  0.00           H
ATOM   1475  CE  LYS A 680      41.740  60.260  75.400  1.00  0.00           C
ATOM   1476  HE1 LYS A 680      42.180  60.890  74.600  1.00  0.00           H
ATOM   1477  HE2 LYS A 680      41.820  59.180  75.200  1.00  0.00           H
ATOM   1478  NZ  LYS A 680      42.360  60.500  76.620  1.00  0.00           N
ATOM   1479  HZ1 LYS A 680      43.390  60.460  76.560  1.00  0.00           H
ATOM   1480  HZ2 LYS A 680      42.100  59.880  77.420  1.00  0.00           H
ATOM   1481  HZ3 LYS A 680      42.160  61.450  76.990  1.00  0.00           H
ATOM   1482  C   LYS A 680      35.440  59.600  76.530  1.00  0.00           C
ATOM   1483  O   LYS A 680      35.000  59.730  77.690  1.00  0.00           O
ATOM   1484  N   PHE A 681      34.700  59.770  75.470  1.00  0.00           N
ATOM   1485  HN  PHE A 681      35.170  59.700  74.590  1.00  0.00           H
ATOM   1486  CA  PHE A 681      33.210  60.090  75.540  1.00  0.00           C
ATOM   1487  HA  PHE A 681      33.180  61.080  75.990  1.00  0.00           H
ATOM   1488  CB  PHE A 681      32.620  60.240  74.090  1.00  0.00           C
ATOM   1489  HB1 PHE A 681      33.070  59.500  73.380  1.00  0.00           H
ATOM   1490  HB2 PHE A 681      32.890  61.290  73.840  1.00  0.00           H
ATOM   1491  CG  PHE A 681      31.090  60.220  73.990  1.00  0.00           C
ATOM   1492  CD1 PHE A 681      30.370  59.220  73.320  1.00  0.00           C
ATOM   1493  HD1 PHE A 681      30.870  58.320  72.980  1.00  0.00           H
ATOM   1494  CE1 PHE A 681      28.970  59.310  73.220  1.00  0.00           C
ATOM   1495  HE1 PHE A 681      28.500  58.480  72.710  1.00  0.00           H
ATOM   1496  CZ  PHE A 681      28.320  60.470  73.550  1.00  0.00           C
ATOM   1497  HZ  PHE A 681      27.250  60.620  73.460  1.00  0.00           H
ATOM   1498  CD2 PHE A 681      30.430  61.360  74.400  1.00  0.00           C
ATOM   1499  HD2 PHE A 681      30.960  62.190  74.840  1.00  0.00           H
ATOM   1500  CE2 PHE A 681      29.030  61.470  74.220  1.00  0.00           C
ATOM   1501  HE2 PHE A 681      28.640  62.460  74.470  1.00  0.00           H
ATOM   1502  C   PHE A 681      32.380  59.070  76.300  1.00  0.00           C
ATOM   1503  O   PHE A 681      31.680  59.560  77.200  1.00  0.00           O
ATOM   1504  N   CYS A 682      32.490  57.780  75.950  1.00  0.00           N
ATOM   1505  HN  CYS A 682      33.050  57.440  75.200  1.00  0.00           H
ATOM   1506  CA  CYS A 682      31.820  56.730  76.610  1.00  0.00           C
ATOM   1507  HA  CYS A 682      30.750  56.860  76.570  1.00  0.00           H
ATOM   1508  CB  CYS A 682      32.150  55.490  75.980  1.00  0.00           C
ATOM   1509  HB1 CYS A 682      31.790  54.680  76.670  1.00  0.00           H
ATOM   1510  HB2 CYS A 682      33.250  55.320  75.890  1.00  0.00           H
ATOM   1511  SG  CYS A 682      31.280  55.150  74.350  1.00  0.00           S
ATOM   1512  HG1 CYS A 682      32.340  55.360  73.570  1.00  0.00           H
ATOM   1513  C   CYS A 682      32.040  56.610  78.140  1.00  0.00           C
ATOM   1514  O   CYS A 682      31.090  56.540  78.970  1.00  0.00           O
ATOM   1515  N   ARG A 683      33.360  56.690  78.490  1.00  0.00           N
ATOM   1516  HN  ARG A 683      34.050  56.820  77.780  1.00  0.00           H
ATOM   1517  CA  ARG A 683      33.800  56.650  79.820  1.00  0.00           C
ATOM   1518  HA  ARG A 683      33.400  55.800  80.360  1.00  0.00           H
ATOM   1519  CB  ARG A 683      35.340  56.520  79.750  1.00  0.00           C
ATOM   1520  HB1 ARG A 683      35.820  57.380  79.230  1.00  0.00           H
ATOM   1521  HB2 ARG A 683      35.790  55.650  79.220  1.00  0.00           H
ATOM   1522  CG  ARG A 683      35.990  56.470  81.100  1.00  0.00           C
ATOM   1523  HG1 ARG A 683      35.420  55.750  81.720  1.00  0.00           H
ATOM   1524  HG2 ARG A 683      35.780  57.400  81.660  1.00  0.00           H
ATOM   1525  CD  ARG A 683      37.480  56.210  81.160  1.00  0.00           C
ATOM   1526  HD1 ARG A 683      37.780  55.300  80.590  1.00  0.00           H
ATOM   1527  HD2 ARG A 683      37.810  55.970  82.190  1.00  0.00           H
ATOM   1528  NE  ARG A 683      38.140  57.410  80.600  1.00  0.00           N
ATOM   1529  HE  ARG A 683      37.540  58.180  80.370  1.00  0.00           H
ATOM   1530  CZ  ARG A 683      39.430  57.510  80.320  1.00  0.00           C
ATOM   1531  NH1 ARG A 683      40.340  56.620  80.490  1.00  0.00           N
ATOM   1532 HH11 ARG A 683      40.020  55.740  80.850  1.00  0.00           H
ATOM   1533 HH12 ARG A 683      41.310  56.760  80.330  1.00  0.00           H
ATOM   1534  NH2 ARG A 683      39.770  58.630  79.690  1.00  0.00           N
ATOM   1535 HH21 ARG A 683      39.040  59.160  79.270  1.00  0.00           H
ATOM   1536 HH22 ARG A 683      40.750  58.650  79.480  1.00  0.00           H
ATOM   1537  C   ARG A 683      33.390  57.800  80.670  1.00  0.00           C
ATOM   1538  O   ARG A 683      33.160  57.670  81.870  1.00  0.00           O
ATOM   1539  N   ASP A 684      33.390  59.050  80.130  1.00  0.00           N
ATOM   1540  HN  ASP A 684      33.720  59.150  79.200  1.00  0.00           H
ATOM   1541  CA  ASP A 684      32.690  60.160  80.670  1.00  0.00           C
ATOM   1542  HA  ASP A 684      32.940  60.190  81.720  1.00  0.00           H
ATOM   1543  CB  ASP A 684      33.130  61.520  79.990  1.00  0.00           C
ATOM   1544  HB1 ASP A 684      32.610  62.430  80.340  1.00  0.00           H
ATOM   1545  HB2 ASP A 684      33.000  61.440  78.890  1.00  0.00           H
ATOM   1546  CG  ASP A 684      34.670  61.770  80.250  1.00  0.00           C
ATOM   1547  OD1 ASP A 684      35.230  61.220  81.250  1.00  0.00           O
ATOM   1548  OD2 ASP A 684      35.300  62.610  79.570  1.00  0.00           O
ATOM   1549  C   ASP A 684      31.180  60.070  80.760  1.00  0.00           C
ATOM   1550  O   ASP A 684      30.620  60.420  81.770  1.00  0.00           O
ATOM   1551  N   TYR A 685      30.430  59.590  79.770  1.00  0.00           N
ATOM   1552  HN  TYR A 685      30.750  59.520  78.830  1.00  0.00           H
ATOM   1553  CA  TYR A 685      28.930  59.450  79.950  1.00  0.00           C
ATOM   1554  HA  TYR A 685      28.550  60.220  80.590  1.00  0.00           H
ATOM   1555  CB  TYR A 685      28.350  59.560  78.490  1.00  0.00           C
ATOM   1556  HB1 TYR A 685      27.390  59.000  78.390  1.00  0.00           H
ATOM   1557  HB2 TYR A 685      29.050  59.120  77.750  1.00  0.00           H
ATOM   1558  CG  TYR A 685      28.190  60.980  78.280  1.00  0.00           C
ATOM   1559  CD1 TYR A 685      29.320  61.780  77.860  1.00  0.00           C
ATOM   1560  HD1 TYR A 685      30.310  61.360  77.950  1.00  0.00           H
ATOM   1561  CE1 TYR A 685      29.160  63.110  77.400  1.00  0.00           C
ATOM   1562  HE1 TYR A 685      30.030  63.700  77.140  1.00  0.00           H
ATOM   1563  CZ  TYR A 685      27.860  63.600  77.300  1.00  0.00           C
ATOM   1564  OH  TYR A 685      27.580  64.890  77.110  1.00  0.00           O
ATOM   1565  HH  TYR A 685      26.620  64.980  77.180  1.00  0.00           H
ATOM   1566  CD2 TYR A 685      26.900  61.520  78.150  1.00  0.00           C
ATOM   1567  HD2 TYR A 685      26.090  60.920  78.540  1.00  0.00           H
ATOM   1568  CE2 TYR A 685      26.780  62.830  77.630  1.00  0.00           C
ATOM   1569  HE2 TYR A 685      25.790  63.260  77.660  1.00  0.00           H
ATOM   1570  C   TYR A 685      28.460  58.170  80.620  1.00  0.00           C
ATOM   1571  O   TYR A 685      27.290  58.140  80.910  1.00  0.00           O
ATOM   1572  N   GLN A 686      29.370  57.210  80.860  1.00  0.00           N
ATOM   1573  HN  GLN A 686      30.320  57.410  80.640  1.00  0.00           H
ATOM   1574  CA  GLN A 686      29.120  55.980  81.580  1.00  0.00           C
ATOM   1575  HA  GLN A 686      30.090  55.550  81.790  1.00  0.00           H
ATOM   1576  CB  GLN A 686      28.320  56.110  82.980  1.00  0.00           C
ATOM   1577  HB1 GLN A 686      28.450  55.180  83.560  1.00  0.00           H
ATOM   1578  HB2 GLN A 686      27.210  56.180  82.920  1.00  0.00           H
ATOM   1579  CG  GLN A 686      28.830  57.220  83.890  1.00  0.00           C
ATOM   1580  HG1 GLN A 686      28.480  56.900  84.890  1.00  0.00           H
ATOM   1581  HG2 GLN A 686      28.400  58.200  83.610  1.00  0.00           H
ATOM   1582  CD  GLN A 686      30.360  57.260  83.920  1.00  0.00           C
ATOM   1583  OE1 GLN A 686      30.980  56.210  84.180  1.00  0.00           O
ATOM   1584  NE2 GLN A 686      30.950  58.420  83.500  1.00  0.00           N
ATOM   1585 HE21 GLN A 686      31.890  58.370  83.210  1.00  0.00           H
ATOM   1586 HE22 GLN A 686      30.400  59.250  83.400  1.00  0.00           H
ATOM   1587  C   GLN A 686      28.430  55.010  80.700  1.00  0.00           C
ATOM   1588  O   GLN A 686      27.950  53.960  81.230  1.00  0.00           O
ATOM   1589  N   LEU A 687      28.470  55.160  79.360  1.00  0.00           N
ATOM   1590  HN  LEU A 687      28.900  56.010  79.060  1.00  0.00           H
ATOM   1591  CA  LEU A 687      27.920  54.340  78.320  1.00  0.00           C
ATOM   1592  HA  LEU A 687      26.860  54.170  78.460  1.00  0.00           H
ATOM   1593  CB  LEU A 687      27.880  54.940  76.860  1.00  0.00           C
ATOM   1594  HB1 LEU A 687      27.600  54.080  76.210  1.00  0.00           H
ATOM   1595  HB2 LEU A 687      28.860  55.360  76.530  1.00  0.00           H
ATOM   1596  CG  LEU A 687      26.630  55.970  76.640  1.00  0.00           C
ATOM   1597  HG  LEU A 687      26.530  56.440  77.650  1.00  0.00           H
ATOM   1598  CD1 LEU A 687      27.050  57.000  75.600  1.00  0.00           C
ATOM   1599 HD11 LEU A 687      27.840  57.740  75.900  1.00  0.00           H
ATOM   1600 HD12 LEU A 687      26.300  57.710  75.190  1.00  0.00           H
ATOM   1601 HD13 LEU A 687      27.360  56.540  74.630  1.00  0.00           H
ATOM   1602  CD2 LEU A 687      25.260  55.280  76.380  1.00  0.00           C
ATOM   1603 HD21 LEU A 687      24.490  56.090  76.250  1.00  0.00           H
ATOM   1604 HD22 LEU A 687      25.000  54.590  77.200  1.00  0.00           H
ATOM   1605 HD23 LEU A 687      25.330  54.750  75.410  1.00  0.00           H
ATOM   1606  C   LEU A 687      28.740  53.020  78.300  1.00  0.00           C
ATOM   1607  O   LEU A 687      29.900  52.980  78.590  1.00  0.00           O
ATOM   1608  N   SER A 688      28.200  51.870  77.820  1.00  0.00           N
ATOM   1609  HN  SER A 688      27.220  51.680  77.780  1.00  0.00           H
ATOM   1610  CA  SER A 688      28.980  50.800  77.350  1.00  0.00           C
ATOM   1611  HA  SER A 688      29.720  50.560  78.100  1.00  0.00           H
ATOM   1612  CB  SER A 688      28.130  49.510  77.190  1.00  0.00           C
ATOM   1613  HB1 SER A 688      27.230  49.630  76.570  1.00  0.00           H
ATOM   1614  HB2 SER A 688      27.810  49.120  78.190  1.00  0.00           H
ATOM   1615  OG  SER A 688      28.870  48.480  76.510  1.00  0.00           O
ATOM   1616  HG1 SER A 688      28.280  47.760  76.280  1.00  0.00           H
ATOM   1617  C   SER A 688      29.630  51.100  75.940  1.00  0.00           C
ATOM   1618  O   SER A 688      29.000  51.250  74.870  1.00  0.00           O
ATOM   1619  N   TYR A 689      30.980  51.210  75.960  1.00  0.00           N
ATOM   1620  HN  TYR A 689      31.500  51.280  76.810  1.00  0.00           H
ATOM   1621  CA  TYR A 689      31.710  51.370  74.640  1.00  0.00           C
ATOM   1622  HA  TYR A 689      31.300  52.230  74.130  1.00  0.00           H
ATOM   1623  CB  TYR A 689      33.190  51.700  75.020  1.00  0.00           C
ATOM   1624  HB1 TYR A 689      33.500  50.880  75.710  1.00  0.00           H
ATOM   1625  HB2 TYR A 689      33.270  52.680  75.530  1.00  0.00           H
ATOM   1626  CG  TYR A 689      34.270  51.630  73.930  1.00  0.00           C
ATOM   1627  CD1 TYR A 689      34.260  52.500  72.820  1.00  0.00           C
ATOM   1628  HD1 TYR A 689      33.440  53.200  72.730  1.00  0.00           H
ATOM   1629  CE1 TYR A 689      35.350  52.380  71.960  1.00  0.00           C
ATOM   1630  HE1 TYR A 689      35.400  53.060  71.120  1.00  0.00           H
ATOM   1631  CZ  TYR A 689      36.500  51.560  72.220  1.00  0.00           C
ATOM   1632  OH  TYR A 689      37.510  51.460  71.330  1.00  0.00           O
ATOM   1633  HH  TYR A 689      37.250  51.610  70.410  1.00  0.00           H
ATOM   1634  CD2 TYR A 689      35.400  50.850  74.230  1.00  0.00           C
ATOM   1635  HD2 TYR A 689      35.450  50.230  75.110  1.00  0.00           H
ATOM   1636  CE2 TYR A 689      36.510  50.800  73.390  1.00  0.00           C
ATOM   1637  HE2 TYR A 689      37.360  50.200  73.700  1.00  0.00           H
ATOM   1638  C   TYR A 689      31.610  50.360  73.580  1.00  0.00           C
ATOM   1639  O   TYR A 689      31.470  50.620  72.350  1.00  0.00           O
ATOM   1640  N   LEU A 690      31.660  49.000  74.010  1.00  0.00           N
ATOM   1641  HN  LEU A 690      31.760  48.740  74.970  1.00  0.00           H
ATOM   1642  CA  LEU A 690      31.640  47.940  73.070  1.00  0.00           C
ATOM   1643  HA  LEU A 690      32.450  48.060  72.350  1.00  0.00           H
ATOM   1644  CB  LEU A 690      31.910  46.670  73.890  1.00  0.00           C
ATOM   1645  HB1 LEU A 690      31.230  46.720  74.770  1.00  0.00           H
ATOM   1646  HB2 LEU A 690      32.980  46.720  74.170  1.00  0.00           H
ATOM   1647  CG  LEU A 690      31.650  45.270  73.160  1.00  0.00           C
ATOM   1648  HG  LEU A 690      30.630  45.270  72.690  1.00  0.00           H
ATOM   1649  CD1 LEU A 690      32.640  45.020  72.000  1.00  0.00           C
ATOM   1650 HD11 LEU A 690      32.170  44.180  71.420  1.00  0.00           H
ATOM   1651 HD12 LEU A 690      33.550  44.560  72.420  1.00  0.00           H
ATOM   1652 HD13 LEU A 690      32.760  45.890  71.320  1.00  0.00           H
ATOM   1653  CD2 LEU A 690      31.840  44.050  74.140  1.00  0.00           C
ATOM   1654 HD21 LEU A 690      32.930  43.960  74.330  1.00  0.00           H
ATOM   1655 HD22 LEU A 690      31.530  43.080  73.680  1.00  0.00           H
ATOM   1656 HD23 LEU A 690      31.310  44.260  75.090  1.00  0.00           H
ATOM   1657  C   LEU A 690      30.370  47.870  72.330  1.00  0.00           C
ATOM   1658  O   LEU A 690      30.360  47.670  71.130  1.00  0.00           O
ATOM   1659  N   SER A 691      29.300  48.070  73.070  1.00  0.00           N
ATOM   1660  HN  SER A 691      29.400  48.200  74.060  1.00  0.00           H
ATOM   1661  CA  SER A 691      27.910  48.010  72.660  1.00  0.00           C
ATOM   1662  HA  SER A 691      27.780  47.020  72.260  1.00  0.00           H
ATOM   1663  CB  SER A 691      26.760  48.250  73.760  1.00  0.00           C
ATOM   1664  HB1 SER A 691      25.800  48.090  73.230  1.00  0.00           H
ATOM   1665  HB2 SER A 691      26.830  49.300  74.110  1.00  0.00           H
ATOM   1666  OG  SER A 691      26.860  47.300  74.820  1.00  0.00           O
ATOM   1667  HG1 SER A 691      26.480  46.510  74.430  1.00  0.00           H
ATOM   1668  C   SER A 691      27.660  49.030  71.560  1.00  0.00           C
ATOM   1669  O   SER A 691      27.100  48.760  70.420  1.00  0.00           O
ATOM   1670  N   LEU A 692      27.950  50.360  71.720  1.00  0.00           N
ATOM   1671  HN  LEU A 692      28.390  50.650  72.570  1.00  0.00           H
ATOM   1672  CA  LEU A 692      27.760  51.480  70.780  1.00  0.00           C
ATOM   1673  HA  LEU A 692      26.750  51.530  70.410  1.00  0.00           H
ATOM   1674  CB  LEU A 692      27.960  52.870  71.500  1.00  0.00           C
ATOM   1675  HB1 LEU A 692      28.870  52.950  72.110  1.00  0.00           H
ATOM   1676  HB2 LEU A 692      27.100  52.890  72.200  1.00  0.00           H
ATOM   1677  CG  LEU A 692      27.930  54.150  70.620  1.00  0.00           C
ATOM   1678  HG  LEU A 692      28.780  54.020  69.910  1.00  0.00           H
ATOM   1679  CD1 LEU A 692      26.630  54.330  69.910  1.00  0.00           C
ATOM   1680 HD11 LEU A 692      26.380  53.440  69.280  1.00  0.00           H
ATOM   1681 HD12 LEU A 692      26.560  55.280  69.350  1.00  0.00           H
ATOM   1682 HD13 LEU A 692      25.830  54.350  70.670  1.00  0.00           H
ATOM   1683  CD2 LEU A 692      28.250  55.500  71.310  1.00  0.00           C
ATOM   1684 HD21 LEU A 692      29.290  55.430  71.700  1.00  0.00           H
ATOM   1685 HD22 LEU A 692      27.690  55.770  72.240  1.00  0.00           H
ATOM   1686 HD23 LEU A 692      28.160  56.410  70.680  1.00  0.00           H
ATOM   1687  C   LEU A 692      28.760  51.330  69.640  1.00  0.00           C
ATOM   1688  O   LEU A 692      28.480  51.550  68.390  1.00  0.00           O
ATOM   1689  N   ARG A 693      29.970  50.810  69.870  1.00  0.00           N
ATOM   1690  HN  ARG A 693      30.190  50.780  70.850  1.00  0.00           H
ATOM   1691  CA  ARG A 693      30.980  50.420  68.920  1.00  0.00           C
ATOM   1692  HA  ARG A 693      31.150  51.270  68.280  1.00  0.00           H
ATOM   1693  CB  ARG A 693      32.290  50.040  69.640  1.00  0.00           C
ATOM   1694  HB1 ARG A 693      32.100  49.500  70.600  1.00  0.00           H
ATOM   1695  HB2 ARG A 693      32.700  51.000  70.030  1.00  0.00           H
ATOM   1696  CG  ARG A 693      33.430  49.390  68.830  1.00  0.00           C
ATOM   1697  HG1 ARG A 693      33.630  50.010  67.940  1.00  0.00           H
ATOM   1698  HG2 ARG A 693      33.160  48.480  68.250  1.00  0.00           H
ATOM   1699  CD  ARG A 693      34.760  49.150  69.570  1.00  0.00           C
ATOM   1700  HD1 ARG A 693      34.720  48.310  70.310  1.00  0.00           H
ATOM   1701  HD2 ARG A 693      34.980  50.100  70.100  1.00  0.00           H
ATOM   1702  NE  ARG A 693      35.830  48.930  68.570  1.00  0.00           N
ATOM   1703  HE  ARG A 693      36.450  49.670  68.330  1.00  0.00           H
ATOM   1704  CZ  ARG A 693      36.200  47.830  68.050  1.00  0.00           C
ATOM   1705  NH1 ARG A 693      37.190  47.840  67.190  1.00  0.00           N
ATOM   1706 HH11 ARG A 693      37.750  48.680  67.180  1.00  0.00           H
ATOM   1707 HH12 ARG A 693      37.440  46.970  66.800  1.00  0.00           H
ATOM   1708  NH2 ARG A 693      35.670  46.600  68.260  1.00  0.00           N
ATOM   1709 HH21 ARG A 693      34.700  46.490  68.480  1.00  0.00           H
ATOM   1710 HH22 ARG A 693      36.070  45.830  67.770  1.00  0.00           H
ATOM   1711  C   ARG A 693      30.640  49.310  67.950  1.00  0.00           C
ATOM   1712  O   ARG A 693      30.650  49.480  66.730  1.00  0.00           O
ATOM   1713  N   THR A 694      30.100  48.220  68.450  1.00  0.00           N
ATOM   1714  HN  THR A 694      30.160  47.950  69.410  1.00  0.00           H
ATOM   1715  CA  THR A 694      29.450  47.150  67.640  1.00  0.00           C
ATOM   1716  HA  THR A 694      30.210  46.880  66.930  1.00  0.00           H
ATOM   1717  CB  THR A 694      29.070  45.820  68.380  1.00  0.00           C
ATOM   1718  HB  THR A 694      28.120  45.990  68.930  1.00  0.00           H
ATOM   1719  OG1 THR A 694      30.070  45.460  69.280  1.00  0.00           O
ATOM   1720  HG1 THR A 694      29.740  44.670  69.720  1.00  0.00           H
ATOM   1721  CG2 THR A 694      28.850  44.780  67.330  1.00  0.00           C
ATOM   1722 HG21 THR A 694      27.950  44.710  66.690  1.00  0.00           H
ATOM   1723 HG22 THR A 694      29.100  43.740  67.620  1.00  0.00           H
ATOM   1724 HG23 THR A 694      29.550  44.900  66.470  1.00  0.00           H
ATOM   1725  C   THR A 694      28.260  47.640  66.850  1.00  0.00           C
ATOM   1726  O   THR A 694      27.980  47.270  65.730  1.00  0.00           O
ATOM   1727  N   SER A 695      27.430  48.480  67.560  1.00  0.00           N
ATOM   1728  HN  SER A 695      27.670  48.570  68.530  1.00  0.00           H
ATOM   1729  CA  SER A 695      26.350  49.240  66.870  1.00  0.00           C
ATOM   1730  HA  SER A 695      25.610  48.550  66.490  1.00  0.00           H
ATOM   1731  CB  SER A 695      25.500  50.170  67.830  1.00  0.00           C
ATOM   1732  HB1 SER A 695      24.690  50.670  67.270  1.00  0.00           H
ATOM   1733  HB2 SER A 695      26.190  50.910  68.290  1.00  0.00           H
ATOM   1734  OG  SER A 695      24.870  49.460  68.920  1.00  0.00           O
ATOM   1735  HG1 SER A 695      25.570  48.920  69.290  1.00  0.00           H
ATOM   1736  C   SER A 695      26.870  50.050  65.640  1.00  0.00           C
ATOM   1737  O   SER A 695      26.420  49.890  64.530  1.00  0.00           O
ATOM   1738  N   ILE A 696      27.860  50.910  65.860  1.00  0.00           N
ATOM   1739  HN  ILE A 696      28.260  51.090  66.760  1.00  0.00           H
ATOM   1740  CA  ILE A 696      28.470  51.720  64.760  1.00  0.00           C
ATOM   1741  HA  ILE A 696      27.750  52.400  64.330  1.00  0.00           H
ATOM   1742  CB  ILE A 696      29.600  52.650  65.320  1.00  0.00           C
ATOM   1743  HB  ILE A 696      30.250  52.070  66.000  1.00  0.00           H
ATOM   1744  CG2 ILE A 696      30.430  53.280  64.180  1.00  0.00           C
ATOM   1745 HG21 ILE A 696      31.270  53.810  64.670  1.00  0.00           H
ATOM   1746 HG22 ILE A 696      29.840  53.930  63.520  1.00  0.00           H
ATOM   1747 HG23 ILE A 696      31.020  52.520  63.610  1.00  0.00           H
ATOM   1748  CG1 ILE A 696      28.950  53.760  66.210  1.00  0.00           C
ATOM   1749 HG11 ILE A 696      28.180  53.440  66.950  1.00  0.00           H
ATOM   1750 HG12 ILE A 696      28.430  54.490  65.550  1.00  0.00           H
ATOM   1751  CD  ILE A 696      29.920  54.570  67.090  1.00  0.00           C
ATOM   1752  HD1 ILE A 696      29.340  55.410  67.560  1.00  0.00           H
ATOM   1753  HD2 ILE A 696      30.680  55.000  66.410  1.00  0.00           H
ATOM   1754  HD3 ILE A 696      30.370  53.950  67.890  1.00  0.00           H
ATOM   1755  C   ILE A 696      29.020  50.840  63.640  1.00  0.00           C
ATOM   1756  O   ILE A 696      29.000  51.100  62.410  1.00  0.00           O
ATOM   1757  N   GLY A 697      29.710  49.690  64.040  1.00  0.00           N
ATOM   1758  HN  GLY A 697      29.900  49.650  65.020  1.00  0.00           H
ATOM   1759  CA  GLY A 697      30.340  48.700  63.160  1.00  0.00           C
ATOM   1760  HA1 GLY A 697      30.950  48.030  63.760  1.00  0.00           H
ATOM   1761  HA2 GLY A 697      30.980  49.330  62.560  1.00  0.00           H
ATOM   1762  C   GLY A 697      29.470  47.830  62.250  1.00  0.00           C
ATOM   1763  O   GLY A 697      29.700  47.690  61.050  1.00  0.00           O
ATOM   1764  N   LEU A 698      28.440  47.250  62.840  1.00  0.00           N
ATOM   1765  HN  LEU A 698      28.410  47.480  63.810  1.00  0.00           H
ATOM   1766  CA  LEU A 698      27.330  46.560  62.120  1.00  0.00           C
ATOM   1767  HA  LEU A 698      27.760  45.820  61.470  1.00  0.00           H
ATOM   1768  CB  LEU A 698      26.410  45.690  62.960  1.00  0.00           C
ATOM   1769  HB1 LEU A 698      25.580  45.330  62.320  1.00  0.00           H
ATOM   1770  HB2 LEU A 698      26.020  46.290  63.810  1.00  0.00           H
ATOM   1771  CG  LEU A 698      27.060  44.380  63.710  1.00  0.00           C
ATOM   1772  HG  LEU A 698      27.900  44.870  64.240  1.00  0.00           H
ATOM   1773  CD1 LEU A 698      26.090  43.800  64.650  1.00  0.00           C
ATOM   1774 HD11 LEU A 698      26.510  43.030  65.340  1.00  0.00           H
ATOM   1775 HD12 LEU A 698      25.340  43.280  64.030  1.00  0.00           H
ATOM   1776 HD13 LEU A 698      25.620  44.580  65.270  1.00  0.00           H
ATOM   1777  CD2 LEU A 698      27.610  43.420  62.690  1.00  0.00           C
ATOM   1778 HD21 LEU A 698      26.840  42.960  62.040  1.00  0.00           H
ATOM   1779 HD22 LEU A 698      28.300  42.670  63.150  1.00  0.00           H
ATOM   1780 HD23 LEU A 698      28.250  43.850  61.890  1.00  0.00           H
ATOM   1781  C   LEU A 698      26.510  47.530  61.260  1.00  0.00           C
ATOM   1782  O   LEU A 698      26.350  47.170  60.100  1.00  0.00           O
ATOM   1783  N   TRP A 699      26.280  48.750  61.740  1.00  0.00           N
ATOM   1784  HN  TRP A 699      26.350  48.920  62.720  1.00  0.00           H
ATOM   1785  CA  TRP A 699      25.960  49.990  61.000  1.00  0.00           C
ATOM   1786  HA  TRP A 699      25.040  49.710  60.510  1.00  0.00           H
ATOM   1787  CB  TRP A 699      25.750  51.450  61.640  1.00  0.00           C
ATOM   1788  HB1 TRP A 699      25.690  52.230  60.850  1.00  0.00           H
ATOM   1789  HB2 TRP A 699      26.670  51.740  62.190  1.00  0.00           H
ATOM   1790  CG  TRP A 699      24.530  51.560  62.440  1.00  0.00           C
ATOM   1791  CD1 TRP A 699      24.400  51.940  63.730  1.00  0.00           C
ATOM   1792  HD1 TRP A 699      25.160  52.240  64.450  1.00  0.00           H
ATOM   1793  NE1 TRP A 699      23.100  52.140  64.030  1.00  0.00           N
ATOM   1794  HE1 TRP A 699      22.840  52.470  64.910  1.00  0.00           H
ATOM   1795  CE2 TRP A 699      22.310  51.830  62.950  1.00  0.00           C
ATOM   1796  CD2 TRP A 699      23.190  51.370  61.950  1.00  0.00           C
ATOM   1797  CE3 TRP A 699      22.680  50.900  60.700  1.00  0.00           C
ATOM   1798  HE3 TRP A 699      23.330  50.630  59.880  1.00  0.00           H
ATOM   1799  CZ3 TRP A 699      21.300  50.800  60.580  1.00  0.00           C
ATOM   1800  HZ3 TRP A 699      20.950  50.510  59.610  1.00  0.00           H
ATOM   1801  CZ2 TRP A 699      20.900  51.640  62.820  1.00  0.00           C
ATOM   1802  HZ2 TRP A 699      20.310  51.850  63.690  1.00  0.00           H
ATOM   1803  CH2 TRP A 699      20.470  51.100  61.610  1.00  0.00           C
ATOM   1804  HH2 TRP A 699      19.400  51.020  61.490  1.00  0.00           H
ATOM   1805  C   TRP A 699      26.780  50.240  59.720  1.00  0.00           C
ATOM   1806  O   TRP A 699      26.250  50.210  58.640  1.00  0.00           O
ATOM   1807  N   THR A 700      28.170  50.390  59.880  1.00  0.00           N
ATOM   1808  HN  THR A 700      28.420  50.550  60.830  1.00  0.00           H
ATOM   1809  CA  THR A 700      29.250  50.570  58.850  1.00  0.00           C
ATOM   1810  HA  THR A 700      29.070  51.390  58.160  1.00  0.00           H
ATOM   1811  CB  THR A 700      30.630  50.800  59.460  1.00  0.00           C
ATOM   1812  HB  THR A 700      30.900  49.860  59.990  1.00  0.00           H
ATOM   1813  OG1 THR A 700      30.410  51.940  60.320  1.00  0.00           O
ATOM   1814  HG1 THR A 700      29.840  51.620  61.030  1.00  0.00           H
ATOM   1815  CG2 THR A 700      31.600  51.190  58.320  1.00  0.00           C
ATOM   1816 HG21 THR A 700      32.590  51.490  58.720  1.00  0.00           H
ATOM   1817 HG22 THR A 700      31.220  51.980  57.620  1.00  0.00           H
ATOM   1818 HG23 THR A 700      31.780  50.250  57.770  1.00  0.00           H
ATOM   1819  C   THR A 700      29.320  49.350  57.910  1.00  0.00           C
ATOM   1820  O   THR A 700      29.350  49.580  56.720  1.00  0.00           O
ATOM   1821  N   SER A 701      29.310  48.110  58.340  1.00  0.00           N
ATOM   1822  HN  SER A 701      29.370  47.990  59.330  1.00  0.00           H
ATOM   1823  CA  SER A 701      29.280  46.910  57.550  1.00  0.00           C
ATOM   1824  HA  SER A 701      30.150  46.980  56.900  1.00  0.00           H
ATOM   1825  CB  SER A 701      29.420  45.710  58.390  1.00  0.00           C
ATOM   1826  HB1 SER A 701      28.550  45.720  59.070  1.00  0.00           H
ATOM   1827  HB2 SER A 701      30.290  45.790  59.070  1.00  0.00           H
ATOM   1828  OG  SER A 701      29.380  44.530  57.610  1.00  0.00           O
ATOM   1829  HG1 SER A 701      30.250  44.430  57.210  1.00  0.00           H
ATOM   1830  C   SER A 701      28.100  46.850  56.680  1.00  0.00           C
ATOM   1831  O   SER A 701      28.240  46.650  55.450  1.00  0.00           O
ATOM   1832  N   PHE A 702      26.850  47.210  57.170  1.00  0.00           N
ATOM   1833  HN  PHE A 702      26.740  47.280  58.160  1.00  0.00           H
ATOM   1834  CA  PHE A 702      25.660  47.330  56.370  1.00  0.00           C
ATOM   1835  HA  PHE A 702      25.630  46.460  55.740  1.00  0.00           H
ATOM   1836  CB  PHE A 702      24.480  47.350  57.390  1.00  0.00           C
ATOM   1837  HB1 PHE A 702      24.800  48.230  57.980  1.00  0.00           H
ATOM   1838  HB2 PHE A 702      24.460  46.400  57.960  1.00  0.00           H
ATOM   1839  CG  PHE A 702      23.110  47.660  56.760  1.00  0.00           C
ATOM   1840  CD1 PHE A 702      22.440  46.670  56.070  1.00  0.00           C
ATOM   1841  HD1 PHE A 702      22.900  45.700  55.960  1.00  0.00           H
ATOM   1842  CE1 PHE A 702      21.210  46.890  55.510  1.00  0.00           C
ATOM   1843  HE1 PHE A 702      20.780  46.100  54.900  1.00  0.00           H
ATOM   1844  CZ  PHE A 702      20.520  48.080  55.720  1.00  0.00           C
ATOM   1845  HZ  PHE A 702      19.520  48.210  55.340  1.00  0.00           H
ATOM   1846  CD2 PHE A 702      22.400  48.860  57.030  1.00  0.00           C
ATOM   1847  HD2 PHE A 702      22.910  49.540  57.700  1.00  0.00           H
ATOM   1848  CE2 PHE A 702      21.110  49.080  56.520  1.00  0.00           C
ATOM   1849  HE2 PHE A 702      20.610  50.010  56.680  1.00  0.00           H
ATOM   1850  C   PHE A 702      25.640  48.490  55.340  1.00  0.00           C
ATOM   1851  O   PHE A 702      25.160  48.230  54.190  1.00  0.00           O
ATOM   1852  N   LEU A 703      26.180  49.720  55.710  1.00  0.00           N
ATOM   1853  HN  LEU A 703      26.350  49.940  56.670  1.00  0.00           H
ATOM   1854  CA  LEU A 703      26.410  50.720  54.680  1.00  0.00           C
ATOM   1855  HA  LEU A 703      25.450  50.850  54.200  1.00  0.00           H
ATOM   1856  CB  LEU A 703      26.880  52.060  55.340  1.00  0.00           C
ATOM   1857  HB1 LEU A 703      27.220  52.850  54.650  1.00  0.00           H
ATOM   1858  HB2 LEU A 703      27.730  51.700  55.960  1.00  0.00           H
ATOM   1859  CG  LEU A 703      25.730  52.710  56.250  1.00  0.00           C
ATOM   1860  HG  LEU A 703      25.410  51.950  56.990  1.00  0.00           H
ATOM   1861  CD1 LEU A 703      26.330  53.890  57.070  1.00  0.00           C
ATOM   1862 HD11 LEU A 703      27.200  53.500  57.640  1.00  0.00           H
ATOM   1863 HD12 LEU A 703      25.500  54.210  57.740  1.00  0.00           H
ATOM   1864 HD13 LEU A 703      26.680  54.670  56.380  1.00  0.00           H
ATOM   1865  CD2 LEU A 703      24.440  53.120  55.540  1.00  0.00           C
ATOM   1866 HD21 LEU A 703      24.830  53.680  54.670  1.00  0.00           H
ATOM   1867 HD22 LEU A 703      23.730  53.780  56.090  1.00  0.00           H
ATOM   1868 HD23 LEU A 703      23.860  52.240  55.180  1.00  0.00           H
ATOM   1869  C   LEU A 703      27.400  50.340  53.550  1.00  0.00           C
ATOM   1870  O   LEU A 703      27.130  50.540  52.340  1.00  0.00           O
ATOM   1871  N   CYS A 704      28.470  49.610  53.930  1.00  0.00           N
ATOM   1872  HN  CYS A 704      28.650  49.460  54.900  1.00  0.00           H
ATOM   1873  CA  CYS A 704      29.420  49.030  52.940  1.00  0.00           C
ATOM   1874  HA  CYS A 704      29.860  49.820  52.360  1.00  0.00           H
ATOM   1875  CB  CYS A 704      30.650  48.470  53.610  1.00  0.00           C
ATOM   1876  HB1 CYS A 704      31.280  47.970  52.860  1.00  0.00           H
ATOM   1877  HB2 CYS A 704      30.260  47.750  54.370  1.00  0.00           H
ATOM   1878  SG  CYS A 704      31.660  49.690  54.580  1.00  0.00           S
ATOM   1879  HG1 CYS A 704      30.680  50.180  55.350  1.00  0.00           H
ATOM   1880  C   CYS A 704      28.790  47.860  52.040  1.00  0.00           C
ATOM   1881  O   CYS A 704      29.260  47.690  50.900  1.00  0.00           O
ATOM   1882  N   ILE A 705      27.720  47.170  52.590  1.00  0.00           N
ATOM   1883  HN  ILE A 705      27.470  47.390  53.530  1.00  0.00           H
ATOM   1884  CA  ILE A 705      26.870  46.350  51.790  1.00  0.00           C
ATOM   1885  HA  ILE A 705      27.520  45.670  51.260  1.00  0.00           H
ATOM   1886  CB  ILE A 705      25.930  45.400  52.530  1.00  0.00           C
ATOM   1887  HB  ILE A 705      25.770  45.850  53.540  1.00  0.00           H
ATOM   1888  CG2 ILE A 705      24.540  45.060  51.850  1.00  0.00           C
ATOM   1889 HG21 ILE A 705      23.980  44.340  52.480  1.00  0.00           H
ATOM   1890 HG22 ILE A 705      24.780  44.770  50.810  1.00  0.00           H
ATOM   1891 HG23 ILE A 705      23.970  46.010  51.780  1.00  0.00           H
ATOM   1892  CG1 ILE A 705      26.740  44.000  52.820  1.00  0.00           C
ATOM   1893 HG11 ILE A 705      27.810  44.290  52.870  1.00  0.00           H
ATOM   1894 HG12 ILE A 705      26.540  43.360  51.930  1.00  0.00           H
ATOM   1895  CD  ILE A 705      26.310  43.210  54.020  1.00  0.00           C
ATOM   1896  HD1 ILE A 705      25.370  42.670  53.770  1.00  0.00           H
ATOM   1897  HD2 ILE A 705      26.120  43.930  54.840  1.00  0.00           H
ATOM   1898  HD3 ILE A 705      27.130  42.540  54.360  1.00  0.00           H
ATOM   1899  C   ILE A 705      26.100  47.170  50.710  1.00  0.00           C
ATOM   1900  O   ILE A 705      26.150  46.780  49.540  1.00  0.00           O
ATOM   1901  N   VAL A 706      25.500  48.340  50.930  1.00  0.00           N
ATOM   1902  HN  VAL A 706      25.380  48.690  51.860  1.00  0.00           H
ATOM   1903  CA  VAL A 706      25.090  49.220  49.870  1.00  0.00           C
ATOM   1904  HA  VAL A 706      24.350  48.710  49.280  1.00  0.00           H
ATOM   1905  CB  VAL A 706      24.380  50.410  50.370  1.00  0.00           C
ATOM   1906  HB  VAL A 706      25.030  51.000  51.050  1.00  0.00           H
ATOM   1907  CG1 VAL A 706      23.900  51.400  49.270  1.00  0.00           C
ATOM   1908 HG11 VAL A 706      23.250  52.230  49.610  1.00  0.00           H
ATOM   1909 HG12 VAL A 706      23.570  50.860  48.360  1.00  0.00           H
ATOM   1910 HG13 VAL A 706      24.810  51.980  49.020  1.00  0.00           H
ATOM   1911  CG2 VAL A 706      23.130  50.010  51.070  1.00  0.00           C
ATOM   1912 HG21 VAL A 706      23.480  49.450  51.970  1.00  0.00           H
ATOM   1913 HG22 VAL A 706      22.450  49.330  50.510  1.00  0.00           H
ATOM   1914 HG23 VAL A 706      22.620  50.930  51.420  1.00  0.00           H
ATOM   1915  C   VAL A 706      26.060  49.590  48.840  1.00  0.00           C
ATOM   1916  O   VAL A 706      25.860  49.520  47.660  1.00  0.00           O
ATOM   1917  N   LEU A 707      27.240  49.990  49.260  1.00  0.00           N
ATOM   1918  HN  LEU A 707      27.310  50.090  50.250  1.00  0.00           H
ATOM   1919  CA  LEU A 707      28.260  50.430  48.330  1.00  0.00           C
ATOM   1920  HA  LEU A 707      27.810  51.160  47.680  1.00  0.00           H
ATOM   1921  CB  LEU A 707      29.380  51.120  49.170  1.00  0.00           C
ATOM   1922  HB1 LEU A 707      30.220  51.370  48.500  1.00  0.00           H
ATOM   1923  HB2 LEU A 707      29.830  50.370  49.870  1.00  0.00           H
ATOM   1924  CG  LEU A 707      28.980  52.440  49.970  1.00  0.00           C
ATOM   1925  HG  LEU A 707      28.290  52.190  50.800  1.00  0.00           H
ATOM   1926  CD1 LEU A 707      30.250  53.100  50.480  1.00  0.00           C
ATOM   1927 HD11 LEU A 707      30.980  53.300  49.670  1.00  0.00           H
ATOM   1928 HD12 LEU A 707      30.690  52.390  51.220  1.00  0.00           H
ATOM   1929 HD13 LEU A 707      29.920  54.050  50.950  1.00  0.00           H
ATOM   1930  CD2 LEU A 707      28.250  53.390  49.050  1.00  0.00           C
ATOM   1931 HD21 LEU A 707      27.240  53.050  48.740  1.00  0.00           H
ATOM   1932 HD22 LEU A 707      28.940  53.500  48.190  1.00  0.00           H
ATOM   1933 HD23 LEU A 707      28.030  54.380  49.500  1.00  0.00           H
ATOM   1934  C   LEU A 707      28.780  49.340  47.400  1.00  0.00           C
ATOM   1935  O   LEU A 707      28.970  49.620  46.270  1.00  0.00           O
ATOM   1936  N   VAL A 708      28.920  48.030  47.790  1.00  0.00           N
ATOM   1937  HN  VAL A 708      28.700  47.790  48.730  1.00  0.00           H
ATOM   1938  CA  VAL A 708      29.150  46.930  46.930  1.00  0.00           C
ATOM   1939  HA  VAL A 708      29.940  47.180  46.230  1.00  0.00           H
ATOM   1940  CB  VAL A 708      29.540  45.710  47.670  1.00  0.00           C
ATOM   1941  HB  VAL A 708      28.750  45.580  48.440  1.00  0.00           H
ATOM   1942  CG1 VAL A 708      29.610  44.480  46.700  1.00  0.00           C
ATOM   1943 HG11 VAL A 708      28.580  44.110  46.490  1.00  0.00           H
ATOM   1944 HG12 VAL A 708      30.100  43.620  47.200  1.00  0.00           H
ATOM   1945 HG13 VAL A 708      30.200  44.580  45.770  1.00  0.00           H
ATOM   1946  CG2 VAL A 708      30.910  45.880  48.400  1.00  0.00           C
ATOM   1947 HG21 VAL A 708      31.020  44.910  48.930  1.00  0.00           H
ATOM   1948 HG22 VAL A 708      30.880  46.730  49.110  1.00  0.00           H
ATOM   1949 HG23 VAL A 708      31.700  46.140  47.650  1.00  0.00           H
ATOM   1950  C   VAL A 708      27.990  46.620  45.920  1.00  0.00           C
ATOM   1951  O   VAL A 708      28.200  46.180  44.780  1.00  0.00           O
ATOM   1952  N   ALA A 709      26.750  46.850  46.330  1.00  0.00           N
ATOM   1953  HN  ALA A 709      26.560  47.070  47.290  1.00  0.00           H
ATOM   1954  CA  ALA A 709      25.530  46.510  45.510  1.00  0.00           C
ATOM   1955  HA  ALA A 709      25.670  45.570  45.000  1.00  0.00           H
ATOM   1956  CB  ALA A 709      24.370  46.280  46.490  1.00  0.00           C
ATOM   1957  HB1 ALA A 709      24.080  47.220  46.990  1.00  0.00           H
ATOM   1958  HB2 ALA A 709      24.630  45.550  47.290  1.00  0.00           H
ATOM   1959  HB3 ALA A 709      23.450  45.960  45.940  1.00  0.00           H
ATOM   1960  C   ALA A 709      25.210  47.620  44.500  1.00  0.00           C
ATOM   1961  O   ALA A 709      24.480  47.390  43.570  1.00  0.00           O
ATOM   1962  N   THR A 710      25.700  48.860  44.760  1.00  0.00           N
ATOM   1963  HN  THR A 710      26.080  49.070  45.660  1.00  0.00           H
ATOM   1964  CA  THR A 710      25.570  50.030  43.920  1.00  0.00           C
ATOM   1965  HA  THR A 710      24.840  49.710  43.190  1.00  0.00           H
ATOM   1966  CB  THR A 710      25.130  51.250  44.640  1.00  0.00           C
ATOM   1967  HB  THR A 710      25.070  52.080  43.910  1.00  0.00           H
ATOM   1968  OG1 THR A 710      25.920  51.770  45.700  1.00  0.00           O
ATOM   1969  HG1 THR A 710      25.940  51.130  46.400  1.00  0.00           H
ATOM   1970  CG2 THR A 710      23.670  50.930  45.190  1.00  0.00           C
ATOM   1971 HG21 THR A 710      23.830  50.240  46.040  1.00  0.00           H
ATOM   1972 HG22 THR A 710      23.030  50.530  44.380  1.00  0.00           H
ATOM   1973 HG23 THR A 710      23.250  51.920  45.470  1.00  0.00           H
ATOM   1974  C   THR A 710      26.820  50.350  43.100  1.00  0.00           C
ATOM   1975  O   THR A 710      27.860  49.680  43.280  1.00  0.00           O
ATOM   1976  N   ASP A 711      26.740  51.240  42.120  1.00  0.00           N
ATOM   1977  HN  ASP A 711      25.930  51.810  42.080  1.00  0.00           H
ATOM   1978  CA  ASP A 711      27.830  51.670  41.210  1.00  0.00           C
ATOM   1979  HA  ASP A 711      28.460  50.800  41.110  1.00  0.00           H
ATOM   1980  CB  ASP A 711      27.420  52.210  39.860  1.00  0.00           C
ATOM   1981  HB1 ASP A 711      28.250  52.430  39.160  1.00  0.00           H
ATOM   1982  HB2 ASP A 711      26.730  53.060  40.040  1.00  0.00           H
ATOM   1983  CG  ASP A 711      26.680  51.050  39.240  1.00  0.00           C
ATOM   1984  OD1 ASP A 711      26.780  49.870  39.720  1.00  0.00           O
ATOM   1985  OD2 ASP A 711      25.960  51.300  38.210  1.00  0.00           O
ATOM   1986  C   ASP A 711      28.790  52.730  41.930  1.00  0.00           C
ATOM   1987  O   ASP A 711      29.430  53.590  41.310  1.00  0.00           O
ATOM   1988  N   ALA A 712      29.000  52.600  43.260  1.00  0.00           N
ATOM   1989  HN  ALA A 712      28.680  51.780  43.700  1.00  0.00           H
ATOM   1990  CA  ALA A 712      29.800  53.510  44.120  1.00  0.00           C
ATOM   1991  HA  ALA A 712      29.370  54.500  44.110  1.00  0.00           H
ATOM   1992  CB  ALA A 712      29.810  52.860  45.480  1.00  0.00           C
ATOM   1993  HB1 ALA A 712      28.840  52.950  46.000  1.00  0.00           H
ATOM   1994  HB2 ALA A 712      30.540  53.370  46.150  1.00  0.00           H
ATOM   1995  HB3 ALA A 712      29.870  51.750  45.440  1.00  0.00           H
ATOM   1996  C   ALA A 712      31.240  53.750  43.730  1.00  0.00           C
ATOM   1997  O   ALA A 712      31.800  54.810  43.830  1.00  0.00           O
ATOM   1998  N   SER A 713      31.890  52.710  43.180  1.00  0.00           N
ATOM   1999  HN  SER A 713      31.310  51.930  42.940  1.00  0.00           H
ATOM   2000  CA  SER A 713      33.380  52.770  43.080  1.00  0.00           C
ATOM   2001  HA  SER A 713      33.750  53.460  43.830  1.00  0.00           H
ATOM   2002  CB  SER A 713      34.090  51.440  43.430  1.00  0.00           C
ATOM   2003  HB1 SER A 713      35.160  51.630  43.640  1.00  0.00           H
ATOM   2004  HB2 SER A 713      34.040  50.820  42.510  1.00  0.00           H
ATOM   2005  OG  SER A 713      33.510  50.810  44.580  1.00  0.00           O
ATOM   2006  HG1 SER A 713      32.590  50.650  44.400  1.00  0.00           H
ATOM   2007  C   SER A 713      33.780  53.260  41.740  1.00  0.00           C
ATOM   2008  O   SER A 713      34.920  53.190  41.350  1.00  0.00           O
ATOM   2009  N   SER A 714      32.760  53.800  40.980  1.00  0.00           N
ATOM   2010  HN  SER A 714      31.820  53.750  41.290  1.00  0.00           H
ATOM   2011  CA  SER A 714      33.010  54.600  39.780  1.00  0.00           C
ATOM   2012  HA  SER A 714      33.440  53.920  39.060  1.00  0.00           H
ATOM   2013  CB  SER A 714      31.750  55.040  39.010  1.00  0.00           C
ATOM   2014  HB1 SER A 714      31.120  54.140  38.790  1.00  0.00           H
ATOM   2015  HB2 SER A 714      31.990  55.630  38.090  1.00  0.00           H
ATOM   2016  OG  SER A 714      30.880  55.660  39.920  1.00  0.00           O
ATOM   2017  HG1 SER A 714      30.470  54.970  40.460  1.00  0.00           H
ATOM   2018  C   SER A 714      33.990  55.760  39.980  1.00  0.00           C
ATOM   2019  O   SER A 714      34.790  56.010  39.080  1.00  0.00           O
ATOM   2020  N   LEU A 715      33.950  56.430  41.170  1.00  0.00           N
ATOM   2021  HN  LEU A 715      33.230  56.220  41.820  1.00  0.00           H
ATOM   2022  CA  LEU A 715      34.630  57.650  41.470  1.00  0.00           C
ATOM   2023  HA  LEU A 715      34.470  58.340  40.660  1.00  0.00           H
ATOM   2024  CB  LEU A 715      33.950  58.180  42.790  1.00  0.00           C
ATOM   2025  HB1 LEU A 715      34.270  59.240  42.920  1.00  0.00           H
ATOM   2026  HB2 LEU A 715      34.380  57.620  43.650  1.00  0.00           H
ATOM   2027  CG  LEU A 715      32.420  58.020  42.880  1.00  0.00           C
ATOM   2028  HG  LEU A 715      31.960  57.040  42.650  1.00  0.00           H
ATOM   2029  CD1 LEU A 715      32.020  58.230  44.340  1.00  0.00           C
ATOM   2030 HD11 LEU A 715      32.440  57.470  45.020  1.00  0.00           H
ATOM   2031 HD12 LEU A 715      30.910  58.200  44.410  1.00  0.00           H
ATOM   2032 HD13 LEU A 715      32.410  59.220  44.650  1.00  0.00           H
ATOM   2033  CD2 LEU A 715      31.770  59.100  41.950  1.00  0.00           C
ATOM   2034 HD21 LEU A 715      32.180  58.930  40.930  1.00  0.00           H
ATOM   2035 HD22 LEU A 715      32.050  60.100  42.330  1.00  0.00           H
ATOM   2036 HD23 LEU A 715      30.660  59.040  41.860  1.00  0.00           H
ATOM   2037  C   LEU A 715      36.130  57.480  41.630  1.00  0.00           C
ATOM   2038  O   LEU A 715      36.940  58.410  41.650  1.00  0.00           O
ATOM   2039  N   VAL A 716      36.590  56.260  41.660  1.00  0.00           N
ATOM   2040  HN  VAL A 716      35.960  55.510  41.810  1.00  0.00           H
ATOM   2041  CA  VAL A 716      37.960  56.020  41.670  1.00  0.00           C
ATOM   2042  HA  VAL A 716      38.340  56.590  42.490  1.00  0.00           H
ATOM   2043  CB  VAL A 716      38.140  54.490  41.980  1.00  0.00           C
ATOM   2044  HB  VAL A 716      39.230  54.310  42.080  1.00  0.00           H
ATOM   2045  CG1 VAL A 716      37.480  54.210  43.380  1.00  0.00           C
ATOM   2046 HG11 VAL A 716      37.900  53.210  43.640  1.00  0.00           H
ATOM   2047 HG12 VAL A 716      36.380  54.290  43.400  1.00  0.00           H
ATOM   2048 HG13 VAL A 716      37.760  54.990  44.110  1.00  0.00           H
ATOM   2049  CG2 VAL A 716      37.690  53.620  40.780  1.00  0.00           C
ATOM   2050 HG21 VAL A 716      37.550  52.550  41.060  1.00  0.00           H
ATOM   2051 HG22 VAL A 716      38.560  53.460  40.120  1.00  0.00           H
ATOM   2052 HG23 VAL A 716      36.880  54.070  40.150  1.00  0.00           H
ATOM   2053  C   VAL A 716      38.770  56.290  40.380  1.00  0.00           C
ATOM   2054  O   VAL A 716      39.940  56.530  40.530  1.00  0.00           O
ATOM   2055  N   CYS A 717      38.080  56.470  39.270  1.00  0.00           N
ATOM   2056  HN  CYS A 717      37.100  56.300  39.260  1.00  0.00           H
ATOM   2057  CA  CYS A 717      38.590  57.020  38.020  1.00  0.00           C
ATOM   2058  HA  CYS A 717      39.650  56.830  37.890  1.00  0.00           H
ATOM   2059  CB  CYS A 717      37.810  56.680  36.710  1.00  0.00           C
ATOM   2060  HB1 CYS A 717      38.230  57.030  35.740  1.00  0.00           H
ATOM   2061  HB2 CYS A 717      36.880  57.270  36.730  1.00  0.00           H
ATOM   2062  SG  CYS A 717      37.300  54.930  36.840  1.00  0.00           S
ATOM   2063  HG1 CYS A 717      38.480  54.380  37.060  1.00  0.00           H
ATOM   2064  C   CYS A 717      38.690  58.580  38.050  1.00  0.00           C
ATOM   2065  O   CYS A 717      39.250  59.240  37.190  1.00  0.00           O
ATOM   2066  N   TYR A 718      38.100  59.210  39.030  1.00  0.00           N
ATOM   2067  HN  TYR A 718      37.810  58.690  39.820  1.00  0.00           H
ATOM   2068  CA  TYR A 718      38.070  60.650  39.100  1.00  0.00           C
ATOM   2069  HA  TYR A 718      38.130  61.120  38.130  1.00  0.00           H
ATOM   2070  CB  TYR A 718      36.640  61.040  39.550  1.00  0.00           C
ATOM   2071  HB1 TYR A 718      36.680  62.130  39.740  1.00  0.00           H
ATOM   2072  HB2 TYR A 718      36.380  60.510  40.490  1.00  0.00           H
ATOM   2073  CG  TYR A 718      35.520  60.830  38.580  1.00  0.00           C
ATOM   2074  CD1 TYR A 718      34.880  61.910  38.010  1.00  0.00           C
ATOM   2075  HD1 TYR A 718      35.410  62.860  38.030  1.00  0.00           H
ATOM   2076  CE1 TYR A 718      33.740  61.820  37.170  1.00  0.00           C
ATOM   2077  HE1 TYR A 718      33.300  62.680  36.690  1.00  0.00           H
ATOM   2078  CZ  TYR A 718      33.150  60.530  37.040  1.00  0.00           C
ATOM   2079  OH  TYR A 718      31.900  60.450  36.380  1.00  0.00           O
ATOM   2080  HH  TYR A 718      31.470  59.690  36.780  1.00  0.00           H
ATOM   2081  CD2 TYR A 718      34.860  59.590  38.430  1.00  0.00           C
ATOM   2082  HD2 TYR A 718      35.360  58.820  39.000  1.00  0.00           H
ATOM   2083  CE2 TYR A 718      33.710  59.420  37.670  1.00  0.00           C
ATOM   2084  HE2 TYR A 718      33.300  58.430  37.520  1.00  0.00           H
ATOM   2085  C   TYR A 718      39.150  61.120  39.970  1.00  0.00           C
ATOM   2086  O   TYR A 718      39.380  62.350  40.110  1.00  0.00           O
ATOM   2087  N   ILE A 719      39.850  60.270  40.790  1.00  0.00           N
ATOM   2088  HN  ILE A 719      39.740  59.290  40.640  1.00  0.00           H
ATOM   2089  CA  ILE A 719      40.850  60.610  41.740  1.00  0.00           C
ATOM   2090  HA  ILE A 719      40.440  61.430  42.310  1.00  0.00           H
ATOM   2091  CB  ILE A 719      41.090  59.560  42.840  1.00  0.00           C
ATOM   2092  HB  ILE A 719      41.050  58.550  42.380  1.00  0.00           H
ATOM   2093  CG2 ILE A 719      42.530  59.630  43.480  1.00  0.00           C
ATOM   2094 HG21 ILE A 719      43.320  59.720  42.710  1.00  0.00           H
ATOM   2095 HG22 ILE A 719      42.610  58.720  44.110  1.00  0.00           H
ATOM   2096 HG23 ILE A 719      42.630  60.480  44.180  1.00  0.00           H
ATOM   2097  CG1 ILE A 719      39.970  59.600  43.940  1.00  0.00           C
ATOM   2098 HG11 ILE A 719      39.070  59.300  43.380  1.00  0.00           H
ATOM   2099 HG12 ILE A 719      39.790  60.640  44.290  1.00  0.00           H
ATOM   2100  CD  ILE A 719      40.200  58.620  45.110  1.00  0.00           C
ATOM   2101  HD1 ILE A 719      41.150  58.950  45.580  1.00  0.00           H
ATOM   2102  HD2 ILE A 719      40.400  57.600  44.730  1.00  0.00           H
ATOM   2103  HD3 ILE A 719      39.490  58.620  45.970  1.00  0.00           H
ATOM   2104  C   ILE A 719      42.100  61.380  41.200  1.00  0.00           C
ATOM   2105  O   ILE A 719      42.430  62.410  41.760  1.00  0.00           O
ATOM   2106  N   THR A 720      42.610  61.020  40.060  1.00  0.00           N
ATOM   2107  HN  THR A 720      42.130  60.260  39.650  1.00  0.00           H
ATOM   2108  CA  THR A 720      43.650  61.700  39.280  1.00  0.00           C
ATOM   2109  HA  THR A 720      43.690  61.180  38.340  1.00  0.00           H
ATOM   2110  CB  THR A 720      43.410  63.170  38.850  1.00  0.00           C
ATOM   2111  HB  THR A 720      44.220  63.570  38.210  1.00  0.00           H
ATOM   2112  OG1 THR A 720      43.230  64.100  39.900  1.00  0.00           O
ATOM   2113  HG1 THR A 720      42.800  63.550  40.560  1.00  0.00           H
ATOM   2114  CG2 THR A 720      42.090  63.140  38.010  1.00  0.00           C
ATOM   2115 HG21 THR A 720      41.240  62.860  38.660  1.00  0.00           H
ATOM   2116 HG22 THR A 720      42.270  62.450  37.150  1.00  0.00           H
ATOM   2117 HG23 THR A 720      41.810  64.170  37.680  1.00  0.00           H
ATOM   2118  C   THR A 720      44.970  61.580  39.860  1.00  0.00           C
ATOM   2119  O   THR A 720      45.180  61.730  41.080  1.00  0.00           O
ATOM   2120  N   ARG A 721      45.960  61.440  38.980  1.00  0.00           N
ATOM   2121  HN  ARG A 721      45.710  61.310  38.030  1.00  0.00           H
ATOM   2122  CA  ARG A 721      47.370  61.340  39.180  1.00  0.00           C
ATOM   2123  HA  ARG A 721      47.660  60.390  39.620  1.00  0.00           H
ATOM   2124  CB  ARG A 721      48.070  61.290  37.710  1.00  0.00           C
ATOM   2125  HB1 ARG A 721      47.770  62.160  37.110  1.00  0.00           H
ATOM   2126  HB2 ARG A 721      47.650  60.420  37.160  1.00  0.00           H
ATOM   2127  CG  ARG A 721      49.610  61.120  37.910  1.00  0.00           C
ATOM   2128  HG1 ARG A 721      50.170  61.950  38.400  1.00  0.00           H
ATOM   2129  HG2 ARG A 721      50.010  61.050  36.880  1.00  0.00           H
ATOM   2130  CD  ARG A 721      50.080  59.740  38.570  1.00  0.00           C
ATOM   2131  HD1 ARG A 721      49.590  58.940  37.960  1.00  0.00           H
ATOM   2132  HD2 ARG A 721      49.860  59.680  39.650  1.00  0.00           H
ATOM   2133  NE  ARG A 721      51.570  59.690  38.380  1.00  0.00           N
ATOM   2134  HE  ARG A 721      52.100  60.390  38.870  1.00  0.00           H
ATOM   2135  CZ  ARG A 721      52.330  58.890  37.560  1.00  0.00           C
ATOM   2136  NH1 ARG A 721      51.810  57.990  36.690  1.00  0.00           N
ATOM   2137 HH11 ARG A 721      50.850  58.050  36.420  1.00  0.00           H
ATOM   2138 HH12 ARG A 721      52.440  57.900  35.920  1.00  0.00           H
ATOM   2139  NH2 ARG A 721      53.570  59.210  37.590  1.00  0.00           N
ATOM   2140 HH21 ARG A 721      53.820  59.910  38.270  1.00  0.00           H
ATOM   2141 HH22 ARG A 721      54.250  58.750  37.020  1.00  0.00           H
ATOM   2142  C   ARG A 721      48.050  62.390  40.090  1.00  0.00           C
ATOM   2143  O   ARG A 721      48.980  62.030  40.840  1.00  0.00           O
ATOM   2144  N   PHE A 722      47.670  63.650  40.060  1.00  0.00           N
ATOM   2145  HN  PHE A 722      47.030  63.810  39.300  1.00  0.00           H
ATOM   2146  CA  PHE A 722      47.900  64.700  41.050  1.00  0.00           C
ATOM   2147  HA  PHE A 722      48.900  65.020  40.810  1.00  0.00           H
ATOM   2148  CB  PHE A 722      47.070  65.880  40.610  1.00  0.00           C
ATOM   2149  HB1 PHE A 722      45.990  65.620  40.560  1.00  0.00           H
ATOM   2150  HB2 PHE A 722      47.330  66.290  39.610  1.00  0.00           H
ATOM   2151  CG  PHE A 722      47.060  67.070  41.510  1.00  0.00           C
ATOM   2152  CD1 PHE A 722      48.140  68.000  41.560  1.00  0.00           C
ATOM   2153  HD1 PHE A 722      49.050  67.820  41.000  1.00  0.00           H
ATOM   2154  CE1 PHE A 722      48.100  69.210  42.280  1.00  0.00           C
ATOM   2155  HE1 PHE A 722      48.940  69.880  42.230  1.00  0.00           H
ATOM   2156  CZ  PHE A 722      47.060  69.420  43.190  1.00  0.00           C
ATOM   2157  HZ  PHE A 722      46.900  70.360  43.700  1.00  0.00           H
ATOM   2158  CD2 PHE A 722      46.020  67.370  42.380  1.00  0.00           C
ATOM   2159  HD2 PHE A 722      45.160  66.720  42.360  1.00  0.00           H
ATOM   2160  CE2 PHE A 722      45.950  68.560  43.150  1.00  0.00           C
ATOM   2161  HE2 PHE A 722      45.040  68.810  43.670  1.00  0.00           H
ATOM   2162  C   PHE A 722      47.770  64.190  42.500  1.00  0.00           C
ATOM   2163  O   PHE A 722      48.730  64.210  43.290  1.00  0.00           O
ATOM   2164  N   THR A 723      46.500  63.760  42.860  1.00  0.00           N
ATOM   2165  HN  THR A 723      45.750  63.830  42.210  1.00  0.00           H
ATOM   2166  CA  THR A 723      46.190  63.270  44.270  1.00  0.00           C
ATOM   2167  HA  THR A 723      46.520  63.980  45.000  1.00  0.00           H
ATOM   2168  CB  THR A 723      44.710  63.080  44.400  1.00  0.00           C
ATOM   2169  HB  THR A 723      44.410  62.170  43.850  1.00  0.00           H
ATOM   2170  OG1 THR A 723      44.040  64.140  43.750  1.00  0.00           O
ATOM   2171  HG1 THR A 723      43.450  63.660  43.150  1.00  0.00           H
ATOM   2172  CG2 THR A 723      44.350  63.150  45.910  1.00  0.00           C
ATOM   2173 HG21 THR A 723      43.240  63.220  46.000  1.00  0.00           H
ATOM   2174 HG22 THR A 723      44.670  64.110  46.360  1.00  0.00           H
ATOM   2175 HG23 THR A 723      44.700  62.320  46.560  1.00  0.00           H
ATOM   2176  C   THR A 723      46.920  62.070  44.650  1.00  0.00           C
ATOM   2177  O   THR A 723      47.480  61.960  45.730  1.00  0.00           O
ATOM   2178  N   GLU A 724      47.040  61.080  43.700  1.00  0.00           N
ATOM   2179  HN  GLU A 724      46.710  61.320  42.800  1.00  0.00           H
ATOM   2180  CA  GLU A 724      47.660  59.840  43.940  1.00  0.00           C
ATOM   2181  HA  GLU A 724      47.310  59.230  44.760  1.00  0.00           H
ATOM   2182  CB  GLU A 724      47.580  58.960  42.630  1.00  0.00           C
ATOM   2183  HB1 GLU A 724      47.970  59.620  41.810  1.00  0.00           H
ATOM   2184  HB2 GLU A 724      46.500  58.880  42.400  1.00  0.00           H
ATOM   2185  CG  GLU A 724      48.190  57.590  42.590  1.00  0.00           C
ATOM   2186  HG1 GLU A 724      47.400  56.940  43.030  1.00  0.00           H
ATOM   2187  HG2 GLU A 724      49.080  57.520  43.240  1.00  0.00           H
ATOM   2188  CD  GLU A 724      48.570  57.240  41.180  1.00  0.00           C
ATOM   2189  OE1 GLU A 724      49.770  56.910  40.950  1.00  0.00           O
ATOM   2190  OE2 GLU A 724      47.590  57.180  40.380  1.00  0.00           O
ATOM   2191  C   GLU A 724      49.200  59.900  44.360  1.00  0.00           C
ATOM   2192  O   GLU A 724      49.600  59.280  45.370  1.00  0.00           O
ATOM   2193  N   GLU A 725      50.000  60.660  43.580  1.00  0.00           N
ATOM   2194  HN  GLU A 725      49.570  61.150  42.830  1.00  0.00           H
ATOM   2195  CA  GLU A 725      51.460  60.930  44.010  1.00  0.00           C
ATOM   2196  HA  GLU A 725      52.030  60.030  44.180  1.00  0.00           H
ATOM   2197  CB  GLU A 725      52.050  61.890  42.920  1.00  0.00           C
ATOM   2198  HB1 GLU A 725      53.070  62.240  43.180  1.00  0.00           H
ATOM   2199  HB2 GLU A 725      51.290  62.690  42.800  1.00  0.00           H
ATOM   2200  CG  GLU A 725      52.410  61.110  41.670  1.00  0.00           C
ATOM   2201  HG1 GLU A 725      51.640  60.590  41.080  1.00  0.00           H
ATOM   2202  HG2 GLU A 725      53.010  60.240  42.030  1.00  0.00           H
ATOM   2203  CD  GLU A 725      53.200  61.850  40.620  1.00  0.00           C
ATOM   2204  OE1 GLU A 725      53.150  63.090  40.450  1.00  0.00           O
ATOM   2205  OE2 GLU A 725      53.810  61.130  39.820  1.00  0.00           O
ATOM   2206  C   GLU A 725      51.510  61.720  45.260  1.00  0.00           C
ATOM   2207  O   GLU A 725      52.390  61.340  46.090  1.00  0.00           O
ATOM   2208  N   ALA A 726      50.630  62.650  45.550  1.00  0.00           N
ATOM   2209  HN  ALA A 726      50.060  62.840  44.750  1.00  0.00           H
ATOM   2210  CA  ALA A 726      50.580  63.490  46.730  1.00  0.00           C
ATOM   2211  HA  ALA A 726      51.560  63.920  46.880  1.00  0.00           H
ATOM   2212  CB  ALA A 726      49.630  64.690  46.550  1.00  0.00           C
ATOM   2213  HB1 ALA A 726      50.060  65.610  46.070  1.00  0.00           H
ATOM   2214  HB2 ALA A 726      49.080  64.960  47.470  1.00  0.00           H
ATOM   2215  HB3 ALA A 726      48.750  64.480  45.900  1.00  0.00           H
ATOM   2216  C   ALA A 726      50.230  62.720  48.020  1.00  0.00           C
ATOM   2217  O   ALA A 726      50.930  62.900  49.010  1.00  0.00           O
ATOM   2218  N   PHE A 727      49.270  61.830  47.980  1.00  0.00           N
ATOM   2219  HN  PHE A 727      48.780  61.740  47.110  1.00  0.00           H
ATOM   2220  CA  PHE A 727      48.910  60.880  49.000  1.00  0.00           C
ATOM   2221  HA  PHE A 727      48.610  61.430  49.880  1.00  0.00           H
ATOM   2222  CB  PHE A 727      47.720  60.060  48.540  1.00  0.00           C
ATOM   2223  HB1 PHE A 727      47.950  59.260  47.790  1.00  0.00           H
ATOM   2224  HB2 PHE A 727      46.910  60.590  48.010  1.00  0.00           H
ATOM   2225  CG  PHE A 727      46.930  59.400  49.750  1.00  0.00           C
ATOM   2226  CD1 PHE A 727      46.050  60.280  50.500  1.00  0.00           C
ATOM   2227  HD1 PHE A 727      45.750  61.290  50.310  1.00  0.00           H
ATOM   2228  CE1 PHE A 727      45.470  59.720  51.600  1.00  0.00           C
ATOM   2229  HE1 PHE A 727      44.780  60.260  52.220  1.00  0.00           H
ATOM   2230  CZ  PHE A 727      45.680  58.390  52.020  1.00  0.00           C
ATOM   2231  HZ  PHE A 727      45.210  57.930  52.880  1.00  0.00           H
ATOM   2232  CD2 PHE A 727      47.230  58.090  50.110  1.00  0.00           C
ATOM   2233  HD2 PHE A 727      47.840  57.480  49.460  1.00  0.00           H
ATOM   2234  CE2 PHE A 727      46.500  57.580  51.230  1.00  0.00           C
ATOM   2235  HE2 PHE A 727      46.820  56.610  51.560  1.00  0.00           H
ATOM   2236  C   PHE A 727      50.080  59.920  49.380  1.00  0.00           C
ATOM   2237  O   PHE A 727      50.370  59.660  50.570  1.00  0.00           O
ATOM   2238  N   ALA A 728      50.660  59.340  48.340  1.00  0.00           N
ATOM   2239  HN  ALA A 728      50.380  59.540  47.410  1.00  0.00           H
ATOM   2240  CA  ALA A 728      51.650  58.390  48.530  1.00  0.00           C
ATOM   2241  HA  ALA A 728      51.330  57.750  49.340  1.00  0.00           H
ATOM   2242  CB  ALA A 728      51.800  57.550  47.250  1.00  0.00           C
ATOM   2243  HB1 ALA A 728      52.290  58.260  46.530  1.00  0.00           H
ATOM   2244  HB2 ALA A 728      50.780  57.300  46.880  1.00  0.00           H
ATOM   2245  HB3 ALA A 728      52.500  56.700  47.410  1.00  0.00           H
ATOM   2246  C   ALA A 728      53.000  58.970  49.000  1.00  0.00           C
ATOM   2247  O   ALA A 728      53.700  58.260  49.700  1.00  0.00           O
ATOM   2248  N   ALA A 729      53.280  60.250  48.700  1.00  0.00           N
ATOM   2249  HN  ALA A 729      52.660  60.820  48.170  1.00  0.00           H
ATOM   2250  CA  ALA A 729      54.360  61.010  49.240  1.00  0.00           C
ATOM   2251  HA  ALA A 729      55.260  60.410  49.170  1.00  0.00           H
ATOM   2252  CB  ALA A 729      54.570  62.270  48.350  1.00  0.00           C
ATOM   2253  HB1 ALA A 729      54.620  62.050  47.260  1.00  0.00           H
ATOM   2254  HB2 ALA A 729      55.500  62.750  48.700  1.00  0.00           H
ATOM   2255  HB3 ALA A 729      53.770  63.040  48.420  1.00  0.00           H
ATOM   2256  C   ALA A 729      54.190  61.380  50.650  1.00  0.00           C
ATOM   2257  O   ALA A 729      55.110  61.130  51.430  1.00  0.00           O
ATOM   2258  N   LEU A 730      52.920  61.820  50.940  1.00  0.00           N
ATOM   2259  HN  LEU A 730      52.120  61.910  50.340  1.00  0.00           H
ATOM   2260  CA  LEU A 730      52.590  62.200  52.270  1.00  0.00           C
ATOM   2261  HA  LEU A 730      53.270  62.960  52.620  1.00  0.00           H
ATOM   2262  CB  LEU A 730      51.150  62.810  52.460  1.00  0.00           C
ATOM   2263  HB1 LEU A 730      50.230  62.200  52.540  1.00  0.00           H
ATOM   2264  HB2 LEU A 730      51.090  63.320  51.480  1.00  0.00           H
ATOM   2265  CG  LEU A 730      51.050  63.910  53.590  1.00  0.00           C
ATOM   2266  HG  LEU A 730      50.080  64.370  53.300  1.00  0.00           H
ATOM   2267  CD1 LEU A 730      50.930  63.490  55.020  1.00  0.00           C
ATOM   2268 HD11 LEU A 730      50.150  62.700  55.070  1.00  0.00           H
ATOM   2269 HD12 LEU A 730      50.730  64.350  55.690  1.00  0.00           H
ATOM   2270 HD13 LEU A 730      51.960  63.140  55.260  1.00  0.00           H
ATOM   2271  CD2 LEU A 730      52.070  65.000  53.480  1.00  0.00           C
ATOM   2272 HD21 LEU A 730      51.640  65.980  53.820  1.00  0.00           H
ATOM   2273 HD22 LEU A 730      52.400  65.300  52.460  1.00  0.00           H
ATOM   2274 HD23 LEU A 730      52.880  64.910  54.230  1.00  0.00           H
ATOM   2275  C   LEU A 730      52.700  60.980  53.260  1.00  0.00           C
ATOM   2276  O   LEU A 730      53.230  61.080  54.340  1.00  0.00           O
ATOM   2277  N   ILE A 731      52.130  59.860  52.830  1.00  0.00           N
ATOM   2278  HN  ILE A 731      51.730  59.760  51.930  1.00  0.00           H
ATOM   2279  CA  ILE A 731      52.300  58.610  53.630  1.00  0.00           C
ATOM   2280  HA  ILE A 731      51.950  58.950  54.590  1.00  0.00           H
ATOM   2281  CB  ILE A 731      51.360  57.570  53.080  1.00  0.00           C
ATOM   2282  HB  ILE A 731      51.440  57.590  51.970  1.00  0.00           H
ATOM   2283  CG2 ILE A 731      51.830  56.200  53.690  1.00  0.00           C
ATOM   2284 HG21 ILE A 731      50.980  55.490  53.640  1.00  0.00           H
ATOM   2285 HG22 ILE A 731      52.000  56.240  54.790  1.00  0.00           H
ATOM   2286 HG23 ILE A 731      52.650  55.700  53.130  1.00  0.00           H
ATOM   2287  CG1 ILE A 731      49.920  57.790  53.560  1.00  0.00           C
ATOM   2288 HG11 ILE A 731      49.200  57.010  53.230  1.00  0.00           H
ATOM   2289 HG12 ILE A 731      49.580  58.730  53.060  1.00  0.00           H
ATOM   2290  CD  ILE A 731      49.690  57.840  55.090  1.00  0.00           C
ATOM   2291  HD1 ILE A 731      49.990  58.820  55.520  1.00  0.00           H
ATOM   2292  HD2 ILE A 731      50.280  57.060  55.610  1.00  0.00           H
ATOM   2293  HD3 ILE A 731      48.610  57.650  55.250  1.00  0.00           H
ATOM   2294  C   ILE A 731      53.770  58.190  53.730  1.00  0.00           C
ATOM   2295  O   ILE A 731      54.260  57.810  54.830  1.00  0.00           O
ATOM   2296  N   CYS A 732      54.550  58.290  52.600  1.00  0.00           N
ATOM   2297  HN  CYS A 732      54.160  58.560  51.720  1.00  0.00           H
ATOM   2298  CA  CYS A 732      56.030  58.030  52.640  1.00  0.00           C
ATOM   2299  HA  CYS A 732      56.220  57.030  53.030  1.00  0.00           H
ATOM   2300  CB  CYS A 732      56.540  58.190  51.180  1.00  0.00           C
ATOM   2301  HB1 CYS A 732      56.310  59.240  50.920  1.00  0.00           H
ATOM   2302  HB2 CYS A 732      55.780  57.650  50.580  1.00  0.00           H
ATOM   2303  SG  CYS A 732      58.240  57.590  50.870  1.00  0.00           S
ATOM   2304  HG1 CYS A 732      58.470  57.550  52.170  1.00  0.00           H
ATOM   2305  C   CYS A 732      56.810  58.950  53.600  1.00  0.00           C
ATOM   2306  O   CYS A 732      57.680  58.480  54.410  1.00  0.00           O
ATOM   2307  N   ILE A 733      56.620  60.290  53.570  1.00  0.00           N
ATOM   2308  HN  ILE A 733      56.000  60.650  52.880  1.00  0.00           H
ATOM   2309  CA  ILE A 733      57.210  61.150  54.570  1.00  0.00           C
ATOM   2310  HA  ILE A 733      58.290  61.090  54.500  1.00  0.00           H
ATOM   2311  CB  ILE A 733      57.120  62.690  54.270  1.00  0.00           C
ATOM   2312  HB  ILE A 733      57.510  62.860  53.250  1.00  0.00           H
ATOM   2313  CG2 ILE A 733      55.590  63.130  54.070  1.00  0.00           C
ATOM   2314 HG21 ILE A 733      55.560  64.200  53.770  1.00  0.00           H
ATOM   2315 HG22 ILE A 733      55.030  63.040  55.030  1.00  0.00           H
ATOM   2316 HG23 ILE A 733      55.160  62.440  53.320  1.00  0.00           H
ATOM   2317  CG1 ILE A 733      57.900  63.520  55.360  1.00  0.00           C
ATOM   2318 HG11 ILE A 733      57.590  63.320  56.410  1.00  0.00           H
ATOM   2319 HG12 ILE A 733      57.690  64.580  55.110  1.00  0.00           H
ATOM   2320  CD  ILE A 733      59.430  63.380  55.200  1.00  0.00           C
ATOM   2321  HD1 ILE A 733      59.750  62.340  55.380  1.00  0.00           H
ATOM   2322  HD2 ILE A 733      59.910  63.880  56.060  1.00  0.00           H
ATOM   2323  HD3 ILE A 733      59.760  63.740  54.190  1.00  0.00           H
ATOM   2324  C   ILE A 733      56.780  60.800  56.020  1.00  0.00           C
ATOM   2325  O   ILE A 733      57.560  60.680  56.960  1.00  0.00           O
ATOM   2326  N   ILE A 734      55.510  60.540  56.250  1.00  0.00           N
ATOM   2327  HN  ILE A 734      54.960  60.590  55.420  1.00  0.00           H
ATOM   2328  CA  ILE A 734      55.000  60.260  57.610  1.00  0.00           C
ATOM   2329  HA  ILE A 734      55.290  61.060  58.280  1.00  0.00           H
ATOM   2330  CB  ILE A 734      53.420  60.180  57.630  1.00  0.00           C
ATOM   2331  HB  ILE A 734      53.210  59.610  56.710  1.00  0.00           H
ATOM   2332  CG2 ILE A 734      52.730  59.480  58.870  1.00  0.00           C
ATOM   2333 HG21 ILE A 734      52.930  60.020  59.820  1.00  0.00           H
ATOM   2334 HG22 ILE A 734      53.000  58.420  59.090  1.00  0.00           H
ATOM   2335 HG23 ILE A 734      51.630  59.410  58.750  1.00  0.00           H
ATOM   2336  CG1 ILE A 734      52.900  61.610  57.600  1.00  0.00           C
ATOM   2337 HG11 ILE A 734      51.810  61.560  57.790  1.00  0.00           H
ATOM   2338 HG12 ILE A 734      53.160  61.920  56.560  1.00  0.00           H
ATOM   2339  CD  ILE A 734      53.420  62.660  58.540  1.00  0.00           C
ATOM   2340  HD1 ILE A 734      54.470  62.970  58.400  1.00  0.00           H
ATOM   2341  HD2 ILE A 734      53.220  62.420  59.620  1.00  0.00           H
ATOM   2342  HD3 ILE A 734      52.810  63.530  58.230  1.00  0.00           H
ATOM   2343  C   ILE A 734      55.640  58.960  58.200  1.00  0.00           C
ATOM   2344  O   ILE A 734      56.020  59.000  59.360  1.00  0.00           O
ATOM   2345  N   PHE A 735      55.730  57.870  57.420  1.00  0.00           N
ATOM   2346  HN  PHE A 735      55.470  57.940  56.460  1.00  0.00           H
ATOM   2347  CA  PHE A 735      56.150  56.480  57.750  1.00  0.00           C
ATOM   2348  HA  PHE A 735      55.540  56.190  58.590  1.00  0.00           H
ATOM   2349  CB  PHE A 735      55.960  55.550  56.530  1.00  0.00           C
ATOM   2350  HB1 PHE A 735      56.640  55.800  55.680  1.00  0.00           H
ATOM   2351  HB2 PHE A 735      54.930  55.600  56.120  1.00  0.00           H
ATOM   2352  CG  PHE A 735      56.200  54.050  56.950  1.00  0.00           C
ATOM   2353  CD1 PHE A 735      57.480  53.430  56.800  1.00  0.00           C
ATOM   2354  HD1 PHE A 735      58.270  54.030  56.360  1.00  0.00           H
ATOM   2355  CE1 PHE A 735      57.640  52.090  56.860  1.00  0.00           C
ATOM   2356  HE1 PHE A 735      58.600  51.610  56.710  1.00  0.00           H
ATOM   2357  CZ  PHE A 735      56.600  51.350  57.270  1.00  0.00           C
ATOM   2358  HZ  PHE A 735      56.750  50.280  57.320  1.00  0.00           H
ATOM   2359  CD2 PHE A 735      55.150  53.260  57.400  1.00  0.00           C
ATOM   2360  HD2 PHE A 735      54.170  53.690  57.500  1.00  0.00           H
ATOM   2361  CE2 PHE A 735      55.380  51.940  57.600  1.00  0.00           C
ATOM   2362  HE2 PHE A 735      54.490  51.360  57.810  1.00  0.00           H
ATOM   2363  C   PHE A 735      57.670  56.560  57.990  1.00  0.00           C
ATOM   2364  O   PHE A 735      58.110  55.850  58.890  1.00  0.00           O
ATOM   2365  N   ILE A 736      58.470  57.390  57.290  1.00  0.00           N
ATOM   2366  HN  ILE A 736      58.090  57.930  56.540  1.00  0.00           H
ATOM   2367  CA  ILE A 736      59.840  57.780  57.760  1.00  0.00           C
ATOM   2368  HA  ILE A 736      60.450  56.910  57.900  1.00  0.00           H
ATOM   2369  CB  ILE A 736      60.500  58.460  56.530  1.00  0.00           C
ATOM   2370  HB  ILE A 736      59.780  59.120  56.000  1.00  0.00           H
ATOM   2371  CG2 ILE A 736      61.770  59.200  56.960  1.00  0.00           C
ATOM   2372 HG21 ILE A 736      62.250  59.610  56.050  1.00  0.00           H
ATOM   2373 HG22 ILE A 736      62.510  58.520  57.410  1.00  0.00           H
ATOM   2374 HG23 ILE A 736      61.630  59.960  57.770  1.00  0.00           H
ATOM   2375  CG1 ILE A 736      60.980  57.280  55.570  1.00  0.00           C
ATOM   2376 HG11 ILE A 736      60.030  56.950  55.110  1.00  0.00           H
ATOM   2377 HG12 ILE A 736      61.370  56.410  56.140  1.00  0.00           H
ATOM   2378  CD  ILE A 736      61.950  57.740  54.470  1.00  0.00           C
ATOM   2379  HD1 ILE A 736      61.630  58.660  53.940  1.00  0.00           H
ATOM   2380  HD2 ILE A 736      62.090  56.970  53.680  1.00  0.00           H
ATOM   2381  HD3 ILE A 736      62.970  57.870  54.900  1.00  0.00           H
ATOM   2382  C   ILE A 736      59.950  58.590  59.030  1.00  0.00           C
ATOM   2383  O   ILE A 736      60.590  58.230  60.010  1.00  0.00           O
ATOM   2384  N   TYR A 737      59.140  59.700  59.080  1.00  0.00           N
ATOM   2385  HN  TYR A 737      58.480  59.840  58.340  1.00  0.00           H
ATOM   2386  CA  TYR A 737      59.050  60.550  60.240  1.00  0.00           C
ATOM   2387  HA  TYR A 737      59.950  61.130  60.410  1.00  0.00           H
ATOM   2388  CB  TYR A 737      58.030  61.680  60.070  1.00  0.00           C
ATOM   2389  HB1 TYR A 737      57.140  61.110  59.710  1.00  0.00           H
ATOM   2390  HB2 TYR A 737      58.190  62.350  59.200  1.00  0.00           H
ATOM   2391  CG  TYR A 737      57.740  62.470  61.310  1.00  0.00           C
ATOM   2392  CD1 TYR A 737      56.400  62.660  61.710  1.00  0.00           C
ATOM   2393  HD1 TYR A 737      55.620  62.190  61.140  1.00  0.00           H
ATOM   2394  CE1 TYR A 737      56.090  63.430  62.850  1.00  0.00           C
ATOM   2395  HE1 TYR A 737      55.080  63.550  63.220  1.00  0.00           H
ATOM   2396  CZ  TYR A 737      57.140  63.820  63.720  1.00  0.00           C
ATOM   2397  OH  TYR A 737      56.860  64.300  65.020  1.00  0.00           O
ATOM   2398  HH  TYR A 737      57.700  64.230  65.490  1.00  0.00           H
ATOM   2399  CD2 TYR A 737      58.760  62.980  62.160  1.00  0.00           C
ATOM   2400  HD2 TYR A 737      59.810  62.860  61.960  1.00  0.00           H
ATOM   2401  CE2 TYR A 737      58.480  63.660  63.350  1.00  0.00           C
ATOM   2402  HE2 TYR A 737      59.280  64.030  63.970  1.00  0.00           H
ATOM   2403  C   TYR A 737      58.760  59.820  61.600  1.00  0.00           C
ATOM   2404  O   TYR A 737      59.450  60.100  62.600  1.00  0.00           O
ATOM   2405  N   GLU A 738      57.830  58.890  61.680  1.00  0.00           N
ATOM   2406  HN  GLU A 738      57.290  58.720  60.870  1.00  0.00           H
ATOM   2407  CA  GLU A 738      57.460  58.140  62.870  1.00  0.00           C
ATOM   2408  HA  GLU A 738      57.360  58.890  63.630  1.00  0.00           H
ATOM   2409  CB  GLU A 738      56.090  57.290  62.640  1.00  0.00           C
ATOM   2410  HB1 GLU A 738      55.980  56.330  63.200  1.00  0.00           H
ATOM   2411  HB2 GLU A 738      56.160  57.070  61.550  1.00  0.00           H
ATOM   2412  CG  GLU A 738      54.770  58.100  62.810  1.00  0.00           C
ATOM   2413  HG1 GLU A 738      54.690  58.850  61.980  1.00  0.00           H
ATOM   2414  HG2 GLU A 738      54.860  58.680  63.750  1.00  0.00           H
ATOM   2415  CD  GLU A 738      53.590  57.180  62.710  1.00  0.00           C
ATOM   2416  OE1 GLU A 738      53.590  56.020  63.130  1.00  0.00           O
ATOM   2417  OE2 GLU A 738      52.570  57.670  62.120  1.00  0.00           O
ATOM   2418  C   GLU A 738      58.470  57.230  63.370  1.00  0.00           C
ATOM   2419  O   GLU A 738      58.640  57.110  64.540  1.00  0.00           O
ATOM   2420  N   ALA A 739      59.190  56.540  62.460  1.00  0.00           N
ATOM   2421  HN  ALA A 739      59.030  56.580  61.480  1.00  0.00           H
ATOM   2422  CA  ALA A 739      60.410  55.770  62.770  1.00  0.00           C
ATOM   2423  HA  ALA A 739      60.220  54.960  63.450  1.00  0.00           H
ATOM   2424  CB  ALA A 739      60.850  55.250  61.380  1.00  0.00           C
ATOM   2425  HB1 ALA A 739      61.120  56.100  60.710  1.00  0.00           H
ATOM   2426  HB2 ALA A 739      59.990  54.790  60.840  1.00  0.00           H
ATOM   2427  HB3 ALA A 739      61.710  54.550  61.480  1.00  0.00           H
ATOM   2428  C   ALA A 739      61.620  56.530  63.410  1.00  0.00           C
ATOM   2429  O   ALA A 739      62.190  56.050  64.410  1.00  0.00           O
ATOM   2430  N   LEU A 740      61.950  57.720  62.860  1.00  0.00           N
ATOM   2431  HN  LEU A 740      61.390  58.020  62.090  1.00  0.00           H
ATOM   2432  CA  LEU A 740      62.980  58.580  63.310  1.00  0.00           C
ATOM   2433  HA  LEU A 740      63.900  58.110  63.620  1.00  0.00           H
ATOM   2434  CB  LEU A 740      63.220  59.650  62.280  1.00  0.00           C
ATOM   2435  HB1 LEU A 740      63.980  60.360  62.640  1.00  0.00           H
ATOM   2436  HB2 LEU A 740      62.220  60.090  62.080  1.00  0.00           H
ATOM   2437  CG  LEU A 740      63.830  59.050  60.960  1.00  0.00           C
ATOM   2438  HG  LEU A 740      63.110  58.270  60.650  1.00  0.00           H
ATOM   2439  CD1 LEU A 740      63.880  60.080  59.840  1.00  0.00           C
ATOM   2440 HD11 LEU A 740      64.430  60.970  60.240  1.00  0.00           H
ATOM   2441 HD12 LEU A 740      62.870  60.360  59.460  1.00  0.00           H
ATOM   2442 HD13 LEU A 740      64.520  59.730  59.000  1.00  0.00           H
ATOM   2443  CD2 LEU A 740      65.230  58.440  61.060  1.00  0.00           C
ATOM   2444 HD21 LEU A 740      65.410  57.740  61.910  1.00  0.00           H
ATOM   2445 HD22 LEU A 740      66.020  59.200  61.270  1.00  0.00           H
ATOM   2446 HD23 LEU A 740      65.650  57.940  60.150  1.00  0.00           H
ATOM   2447  C   LEU A 740      62.520  59.230  64.630  1.00  0.00           C
ATOM   2448  O   LEU A 740      63.320  59.380  65.540  1.00  0.00           O
ATOM   2449  N   GLU A 741      61.230  59.640  64.730  1.00  0.00           N
ATOM   2450  HN  GLU A 741      60.580  59.580  63.970  1.00  0.00           H
ATOM   2451  CA  GLU A 741      60.590  60.060  65.930  1.00  0.00           C
ATOM   2452  HA  GLU A 741      61.250  60.880  66.170  1.00  0.00           H
ATOM   2453  CB  GLU A 741      59.220  60.680  65.770  1.00  0.00           C
ATOM   2454  HB1 GLU A 741      58.630  60.010  65.120  1.00  0.00           H
ATOM   2455  HB2 GLU A 741      59.450  61.600  65.200  1.00  0.00           H
ATOM   2456  CG  GLU A 741      58.370  60.950  67.010  1.00  0.00           C
ATOM   2457  HG1 GLU A 741      58.040  61.980  66.770  1.00  0.00           H
ATOM   2458  HG2 GLU A 741      58.980  61.080  67.930  1.00  0.00           H
ATOM   2459  CD  GLU A 741      57.180  60.050  67.300  1.00  0.00           C
ATOM   2460  OE1 GLU A 741      56.130  60.250  66.670  1.00  0.00           O
ATOM   2461  OE2 GLU A 741      57.240  59.270  68.310  1.00  0.00           O
ATOM   2462  C   GLU A 741      60.630  59.080  67.040  1.00  0.00           C
ATOM   2463  O   GLU A 741      60.980  59.450  68.160  1.00  0.00           O
ATOM   2464  N   LYS A 742      60.270  57.840  66.740  1.00  0.00           N
ATOM   2465  HN  LYS A 742      59.770  57.630  65.910  1.00  0.00           H
ATOM   2466  CA  LYS A 742      60.260  56.830  67.740  1.00  0.00           C
ATOM   2467  HA  LYS A 742      59.820  57.210  68.650  1.00  0.00           H
ATOM   2468  CB  LYS A 742      59.390  55.640  67.230  1.00  0.00           C
ATOM   2469  HB1 LYS A 742      59.590  54.730  67.830  1.00  0.00           H
ATOM   2470  HB2 LYS A 742      59.610  55.410  66.160  1.00  0.00           H
ATOM   2471  CG  LYS A 742      57.920  55.870  67.210  1.00  0.00           C
ATOM   2472  HG1 LYS A 742      57.400  55.480  66.300  1.00  0.00           H
ATOM   2473  HG2 LYS A 742      57.590  56.930  67.170  1.00  0.00           H
ATOM   2474  CD  LYS A 742      57.220  55.380  68.490  1.00  0.00           C
ATOM   2475  HD1 LYS A 742      57.390  54.290  68.540  1.00  0.00           H
ATOM   2476  HD2 LYS A 742      56.130  55.480  68.240  1.00  0.00           H
ATOM   2477  CE  LYS A 742      57.590  56.050  69.800  1.00  0.00           C
ATOM   2478  HE1 LYS A 742      58.690  56.120  69.920  1.00  0.00           H
ATOM   2479  HE2 LYS A 742      57.160  55.440  70.630  1.00  0.00           H
ATOM   2480  NZ  LYS A 742      56.950  57.390  69.990  1.00  0.00           N
ATOM   2481  HZ1 LYS A 742      55.910  57.350  69.970  1.00  0.00           H
ATOM   2482  HZ2 LYS A 742      57.190  57.990  69.180  1.00  0.00           H
ATOM   2483  HZ3 LYS A 742      57.300  57.880  70.840  1.00  0.00           H
ATOM   2484  C   LYS A 742      61.690  56.440  68.210  1.00  0.00           C
ATOM   2485  O   LYS A 742      61.980  56.220  69.400  1.00  0.00           O
ATOM   2486  N   LEU A 743      62.680  56.440  67.320  1.00  0.00           N
ATOM   2487  HN  LEU A 743      62.510  56.630  66.350  1.00  0.00           H
ATOM   2488  CA  LEU A 743      64.130  56.260  67.650  1.00  0.00           C
ATOM   2489  HA  LEU A 743      64.140  55.530  68.460  1.00  0.00           H
ATOM   2490  CB  LEU A 743      64.990  55.860  66.380  1.00  0.00           C
ATOM   2491  HB1 LEU A 743      64.790  56.480  65.480  1.00  0.00           H
ATOM   2492  HB2 LEU A 743      64.580  54.840  66.180  1.00  0.00           H
ATOM   2493  CG  LEU A 743      66.470  55.550  66.640  1.00  0.00           C
ATOM   2494  HG  LEU A 743      66.970  56.390  67.160  1.00  0.00           H
ATOM   2495  CD1 LEU A 743      66.600  54.330  67.450  1.00  0.00           C
ATOM   2496 HD11 LEU A 743      65.870  53.490  67.420  1.00  0.00           H
ATOM   2497 HD12 LEU A 743      66.590  54.590  68.530  1.00  0.00           H
ATOM   2498 HD13 LEU A 743      67.570  53.850  67.200  1.00  0.00           H
ATOM   2499  CD2 LEU A 743      67.150  55.370  65.230  1.00  0.00           C
ATOM   2500 HD21 LEU A 743      66.580  54.540  64.750  1.00  0.00           H
ATOM   2501 HD22 LEU A 743      68.210  55.070  65.360  1.00  0.00           H
ATOM   2502 HD23 LEU A 743      67.190  56.220  64.520  1.00  0.00           H
ATOM   2503  C   LEU A 743      64.740  57.530  68.360  1.00  0.00           C
ATOM   2504  O   LEU A 743      65.630  57.330  69.170  1.00  0.00           O
ATOM   2505  N   PHE A 744      64.350  58.770  68.050  1.00  0.00           N
ATOM   2506  HN  PHE A 744      63.810  58.980  67.240  1.00  0.00           H
ATOM   2507  CA  PHE A 744      64.590  59.900  68.970  1.00  0.00           C
ATOM   2508  HA  PHE A 744      65.670  59.920  69.030  1.00  0.00           H
ATOM   2509  CB  PHE A 744      64.000  61.120  68.210  1.00  0.00           C
ATOM   2510  HB1 PHE A 744      62.920  61.330  68.380  1.00  0.00           H
ATOM   2511  HB2 PHE A 744      64.140  61.050  67.110  1.00  0.00           H
ATOM   2512  CG  PHE A 744      64.670  62.390  68.770  1.00  0.00           C
ATOM   2513  CD1 PHE A 744      65.840  63.010  68.130  1.00  0.00           C
ATOM   2514  HD1 PHE A 744      66.110  62.430  67.260  1.00  0.00           H
ATOM   2515  CE1 PHE A 744      66.470  64.130  68.670  1.00  0.00           C
ATOM   2516  HE1 PHE A 744      67.320  64.570  68.150  1.00  0.00           H
ATOM   2517  CZ  PHE A 744      65.930  64.760  69.770  1.00  0.00           C
ATOM   2518  HZ  PHE A 744      66.300  65.700  70.150  1.00  0.00           H
ATOM   2519  CD2 PHE A 744      64.120  63.020  69.850  1.00  0.00           C
ATOM   2520  HD2 PHE A 744      63.270  62.640  70.390  1.00  0.00           H
ATOM   2521  CE2 PHE A 744      64.790  64.190  70.430  1.00  0.00           C
ATOM   2522  HE2 PHE A 744      64.310  64.680  71.270  1.00  0.00           H
ATOM   2523  C   PHE A 744      63.990  59.710  70.430  1.00  0.00           C
ATOM   2524  O   PHE A 744      64.660  60.020  71.450  1.00  0.00           O
ATOM   2525  N   ASP A 745      62.700  59.250  70.480  1.00  0.00           N
ATOM   2526  HN  ASP A 745      62.180  59.000  69.660  1.00  0.00           H
ATOM   2527  CA  ASP A 745      61.970  59.070  71.650  1.00  0.00           C
ATOM   2528  HA  ASP A 745      61.840  60.000  72.190  1.00  0.00           H
ATOM   2529  CB  ASP A 745      60.470  58.820  71.260  1.00  0.00           C
ATOM   2530  HB1 ASP A 745      60.510  57.830  70.730  1.00  0.00           H
ATOM   2531  HB2 ASP A 745      60.150  59.620  70.560  1.00  0.00           H
ATOM   2532  CG  ASP A 745      59.530  58.760  72.460  1.00  0.00           C
ATOM   2533  OD1 ASP A 745      59.690  59.330  73.570  1.00  0.00           O
ATOM   2534  OD2 ASP A 745      58.420  58.130  72.280  1.00  0.00           O
ATOM   2535  C   ASP A 745      62.570  57.950  72.590  1.00  0.00           C
ATOM   2536  O   ASP A 745      62.770  58.180  73.790  1.00  0.00           O
ATOM   2537  N   LEU A 746      62.930  56.800  71.920  1.00  0.00           N
ATOM   2538  HN  LEU A 746      62.820  56.800  70.930  1.00  0.00           H
ATOM   2539  CA  LEU A 746      63.590  55.640  72.520  1.00  0.00           C
ATOM   2540  HA  LEU A 746      62.990  55.260  73.330  1.00  0.00           H
ATOM   2541  CB  LEU A 746      63.750  54.500  71.500  1.00  0.00           C
ATOM   2542  HB1 LEU A 746      64.610  54.730  70.830  1.00  0.00           H
ATOM   2543  HB2 LEU A 746      62.830  54.420  70.890  1.00  0.00           H
ATOM   2544  CG  LEU A 746      64.090  53.110  72.160  1.00  0.00           C
ATOM   2545  HG  LEU A 746      64.740  53.400  73.020  1.00  0.00           H
ATOM   2546  CD1 LEU A 746      62.800  52.490  72.850  1.00  0.00           C
ATOM   2547 HD11 LEU A 746      63.190  51.550  73.290  1.00  0.00           H
ATOM   2548 HD12 LEU A 746      62.150  52.190  72.000  1.00  0.00           H
ATOM   2549 HD13 LEU A 746      62.260  53.080  73.620  1.00  0.00           H
ATOM   2550  CD2 LEU A 746      64.590  52.140  71.050  1.00  0.00           C
ATOM   2551 HD21 LEU A 746      63.680  51.850  70.490  1.00  0.00           H
ATOM   2552 HD22 LEU A 746      65.020  51.240  71.540  1.00  0.00           H
ATOM   2553 HD23 LEU A 746      65.440  52.490  70.420  1.00  0.00           H
ATOM   2554  C   LEU A 746      64.930  56.060  73.070  1.00  0.00           C
ATOM   2555  O   LEU A 746      65.280  55.750  74.180  1.00  0.00           O
ATOM   2556  N   GLY A 747      65.760  56.870  72.390  1.00  0.00           N
ATOM   2557  HN  GLY A 747      65.470  57.270  71.520  1.00  0.00           H
ATOM   2558  CA  GLY A 747      67.070  57.300  72.790  1.00  0.00           C
ATOM   2559  HA1 GLY A 747      67.510  57.970  72.070  1.00  0.00           H
ATOM   2560  HA2 GLY A 747      67.660  56.390  72.870  1.00  0.00           H
ATOM   2561  C   GLY A 747      67.150  58.040  74.060  1.00  0.00           C
ATOM   2562  O   GLY A 747      68.100  57.980  74.880  1.00  0.00           O
ATOM   2563  N   GLU A 748      66.080  58.860  74.290  1.00  0.00           N
ATOM   2564  HN  GLU A 748      65.450  59.090  73.540  1.00  0.00           H
ATOM   2565  CA  GLU A 748      65.900  59.730  75.460  1.00  0.00           C
ATOM   2566  HA  GLU A 748      66.820  60.270  75.610  1.00  0.00           H
ATOM   2567  CB  GLU A 748      64.710  60.690  75.130  1.00  0.00           C
ATOM   2568  HB1 GLU A 748      63.800  60.120  74.860  1.00  0.00           H
ATOM   2569  HB2 GLU A 748      65.000  61.350  74.280  1.00  0.00           H
ATOM   2570  CG  GLU A 748      64.250  61.610  76.240  1.00  0.00           C
ATOM   2571  HG1 GLU A 748      65.090  62.260  76.570  1.00  0.00           H
ATOM   2572  HG2 GLU A 748      63.850  61.100  77.150  1.00  0.00           H
ATOM   2573  CD  GLU A 748      63.180  62.620  75.730  1.00  0.00           C
ATOM   2574  OE1 GLU A 748      62.030  62.090  75.650  1.00  0.00           O
ATOM   2575  OE2 GLU A 748      63.440  63.750  75.390  1.00  0.00           O
ATOM   2576  C   GLU A 748      65.620  58.950  76.700  1.00  0.00           C
ATOM   2577  O   GLU A 748      66.070  59.360  77.790  1.00  0.00           O
ATOM   2578  N   THR A 749      65.030  57.730  76.530  1.00  0.00           N
ATOM   2579  HN  THR A 749      64.790  57.490  75.610  1.00  0.00           H
ATOM   2580  CA  THR A 749      64.800  56.790  77.630  1.00  0.00           C
ATOM   2581  HA  THR A 749      64.650  57.220  78.610  1.00  0.00           H
ATOM   2582  CB  THR A 749      63.580  55.860  77.480  1.00  0.00           C
ATOM   2583  HB  THR A 749      63.640  55.410  76.470  1.00  0.00           H
ATOM   2584  OG1 THR A 749      62.390  56.690  77.680  1.00  0.00           O
ATOM   2585  HG1 THR A 749      62.380  56.950  78.600  1.00  0.00           H
ATOM   2586  CG2 THR A 749      63.510  54.700  78.540  1.00  0.00           C
ATOM   2587 HG21 THR A 749      63.680  55.040  79.590  1.00  0.00           H
ATOM   2588 HG22 THR A 749      64.260  53.950  78.230  1.00  0.00           H
ATOM   2589 HG23 THR A 749      62.500  54.240  78.610  1.00  0.00           H
ATOM   2590  C   THR A 749      66.040  55.980  77.790  1.00  0.00           C
ATOM   2591  O   THR A 749      66.480  55.800  78.920  1.00  0.00           O
ATOM   2592  N   TYR A 750      66.660  55.620  76.680  1.00  0.00           N
ATOM   2593  HN  TYR A 750      66.340  55.810  75.760  1.00  0.00           H
ATOM   2594  CA  TYR A 750      67.750  54.690  76.640  1.00  0.00           C
ATOM   2595  HA  TYR A 750      67.910  54.220  77.610  1.00  0.00           H
ATOM   2596  CB  TYR A 750      67.390  53.620  75.580  1.00  0.00           C
ATOM   2597  HB1 TYR A 750      68.240  52.970  75.270  1.00  0.00           H
ATOM   2598  HB2 TYR A 750      67.050  54.090  74.640  1.00  0.00           H
ATOM   2599  CG  TYR A 750      66.330  52.650  76.130  1.00  0.00           C
ATOM   2600  CD1 TYR A 750      66.670  51.470  76.810  1.00  0.00           C
ATOM   2601  HD1 TYR A 750      67.710  51.250  77.020  1.00  0.00           H
ATOM   2602  CE1 TYR A 750      65.630  50.770  77.490  1.00  0.00           C
ATOM   2603  HE1 TYR A 750      65.890  49.960  78.160  1.00  0.00           H
ATOM   2604  CZ  TYR A 750      64.300  51.010  77.190  1.00  0.00           C
ATOM   2605  OH  TYR A 750      63.200  50.160  77.630  1.00  0.00           O
ATOM   2606  HH  TYR A 750      63.730  49.440  77.990  1.00  0.00           H
ATOM   2607  CD2 TYR A 750      64.970  52.970  75.890  1.00  0.00           C
ATOM   2608  HD2 TYR A 750      64.750  53.730  75.150  1.00  0.00           H
ATOM   2609  CE2 TYR A 750      63.920  52.120  76.370  1.00  0.00           C
ATOM   2610  HE2 TYR A 750      62.880  52.330  76.180  1.00  0.00           H
ATOM   2611  C   TYR A 750      69.120  55.360  76.240  1.00  0.00           C
ATOM   2612  O   TYR A 750      69.800  54.910  75.290  1.00  0.00           O
ATOM   2613  N   ALA A 751      69.720  56.280  77.010  1.00  0.00           N
ATOM   2614  HN  ALA A 751      69.190  56.650  77.770  1.00  0.00           H
ATOM   2615  CA  ALA A 751      70.990  56.920  76.720  1.00  0.00           C
ATOM   2616  HA  ALA A 751      70.950  57.240  75.690  1.00  0.00           H
ATOM   2617  CB  ALA A 751      71.230  58.060  77.610  1.00  0.00           C
ATOM   2618  HB1 ALA A 751      71.500  57.700  78.630  1.00  0.00           H
ATOM   2619  HB2 ALA A 751      70.300  58.670  77.640  1.00  0.00           H
ATOM   2620  HB3 ALA A 751      71.950  58.850  77.310  1.00  0.00           H
ATOM   2621  C   ALA A 751      72.260  56.000  76.760  1.00  0.00           C
ATOM   2622  O   ALA A 751      73.230  56.270  76.040  1.00  0.00           O
ATOM   2623  N   ASP A 752      72.250  54.960  77.560  1.00  0.00           N
ATOM   2624  HN  ASP A 752      71.510  54.810  78.220  1.00  0.00           H
ATOM   2625  CA  ASP A 752      73.440  54.130  77.680  1.00  0.00           C
ATOM   2626  HA  ASP A 752      74.310  54.750  77.600  1.00  0.00           H
ATOM   2627  CB  ASP A 752      73.560  53.480  79.110  1.00  0.00           C
ATOM   2628  HB1 ASP A 752      74.520  52.930  79.130  1.00  0.00           H
ATOM   2629  HB2 ASP A 752      72.710  52.770  79.180  1.00  0.00           H
ATOM   2630  CG  ASP A 752      73.500  54.460  80.270  1.00  0.00           C
ATOM   2631  OD1 ASP A 752      72.800  54.250  81.300  1.00  0.00           O
ATOM   2632  OD2 ASP A 752      74.300  55.420  80.200  1.00  0.00           O
ATOM   2633  C   ASP A 752      73.380  52.950  76.650  1.00  0.00           C
ATOM   2634  O   ASP A 752      74.270  52.110  76.600  1.00  0.00           O
ATOM   2635  N   VAL A 753      72.310  52.920  75.780  1.00  0.00           N
ATOM   2636  HN  VAL A 753      71.520  53.510  75.900  1.00  0.00           H
ATOM   2637  CA  VAL A 753      72.100  51.850  74.780  1.00  0.00           C
ATOM   2638  HA  VAL A 753      73.020  51.290  74.740  1.00  0.00           H
ATOM   2639  CB  VAL A 753      70.890  50.930  75.190  1.00  0.00           C
ATOM   2640  HB  VAL A 753      69.900  51.410  75.020  1.00  0.00           H
ATOM   2641  CG1 VAL A 753      70.950  49.670  74.350  1.00  0.00           C
ATOM   2642 HG11 VAL A 753      72.000  49.300  74.310  1.00  0.00           H
ATOM   2643 HG12 VAL A 753      70.430  49.680  73.360  1.00  0.00           H
ATOM   2644 HG13 VAL A 753      70.420  48.860  74.890  1.00  0.00           H
ATOM   2645  CG2 VAL A 753      70.950  50.470  76.670  1.00  0.00           C
ATOM   2646 HG21 VAL A 753      70.010  49.900  76.840  1.00  0.00           H
ATOM   2647 HG22 VAL A 753      70.950  51.210  77.500  1.00  0.00           H
ATOM   2648 HG23 VAL A 753      71.830  49.790  76.770  1.00  0.00           H
ATOM   2649  C   VAL A 753      71.940  52.590  73.460  1.00  0.00           C
ATOM   2650  O   VAL A 753      71.840  51.960  72.400  1.00  0.00           O
ATOM   2651  N   LEU A 754      71.950  53.950  73.410  1.00  0.00           N
ATOM   2652  HN  LEU A 754      72.120  54.540  74.200  1.00  0.00           H
ATOM   2653  CA  LEU A 754      71.660  54.740  72.260  1.00  0.00           C
ATOM   2654  HA  LEU A 754      70.620  54.590  71.990  1.00  0.00           H
ATOM   2655  CB  LEU A 754      71.920  56.190  72.720  1.00  0.00           C
ATOM   2656  HB1 LEU A 754      72.970  56.340  73.050  1.00  0.00           H
ATOM   2657  HB2 LEU A 754      71.240  56.440  73.570  1.00  0.00           H
ATOM   2658  CG  LEU A 754      71.540  57.360  71.760  1.00  0.00           C
ATOM   2659  HG  LEU A 754      71.990  57.210  70.760  1.00  0.00           H
ATOM   2660  CD1 LEU A 754      70.000  57.420  71.600  1.00  0.00           C
ATOM   2661 HD11 LEU A 754      69.640  57.550  72.640  1.00  0.00           H
ATOM   2662 HD12 LEU A 754      69.600  56.440  71.270  1.00  0.00           H
ATOM   2663 HD13 LEU A 754      69.730  58.250  70.910  1.00  0.00           H
ATOM   2664  CD2 LEU A 754      72.020  58.690  72.390  1.00  0.00           C
ATOM   2665 HD21 LEU A 754      71.790  59.550  71.720  1.00  0.00           H
ATOM   2666 HD22 LEU A 754      73.030  58.510  72.820  1.00  0.00           H
ATOM   2667 HD23 LEU A 754      71.340  58.930  73.240  1.00  0.00           H
ATOM   2668  C   LEU A 754      72.600  54.560  71.040  1.00  0.00           C
ATOM   2669  O   LEU A 754      72.200  54.450  69.900  1.00  0.00           O
ATOM   2670  N   PHE A 755      73.950  54.510  71.210  1.00  0.00           N
ATOM   2671  HN  PHE A 755      74.310  54.720  72.120  1.00  0.00           H
ATOM   2672  CA  PHE A 755      74.900  54.160  70.150  1.00  0.00           C
ATOM   2673  HA  PHE A 755      74.680  55.030  69.550  1.00  0.00           H
ATOM   2674  CB  PHE A 755      76.410  54.290  70.730  1.00  0.00           C
ATOM   2675  HB1 PHE A 755      76.810  53.320  71.110  1.00  0.00           H
ATOM   2676  HB2 PHE A 755      76.400  54.950  71.620  1.00  0.00           H
ATOM   2677  CG  PHE A 755      77.280  55.030  69.730  1.00  0.00           C
ATOM   2678  CD1 PHE A 755      77.040  55.240  68.330  1.00  0.00           C
ATOM   2679  HD1 PHE A 755      76.200  54.780  67.830  1.00  0.00           H
ATOM   2680  CE1 PHE A 755      77.960  56.030  67.600  1.00  0.00           C
ATOM   2681  HE1 PHE A 755      77.750  56.210  66.550  1.00  0.00           H
ATOM   2682  CZ  PHE A 755      79.050  56.660  68.220  1.00  0.00           C
ATOM   2683  HZ  PHE A 755      79.780  57.320  67.770  1.00  0.00           H
ATOM   2684  CD2 PHE A 755      78.440  55.640  70.330  1.00  0.00           C
ATOM   2685  HD2 PHE A 755      78.570  55.390  71.380  1.00  0.00           H
ATOM   2686  CE2 PHE A 755      79.300  56.400  69.580  1.00  0.00           C
ATOM   2687  HE2 PHE A 755      80.130  56.920  70.020  1.00  0.00           H
ATOM   2688  C   PHE A 755      74.620  52.930  69.460  1.00  0.00           C
ATOM   2689  O   PHE A 755      74.510  52.840  68.230  1.00  0.00           O
ATOM   2690  N   TRP A 756      74.370  51.900  70.190  1.00  0.00           N
ATOM   2691  HN  TRP A 756      74.320  52.020  71.180  1.00  0.00           H
ATOM   2692  CA  TRP A 756      74.000  50.630  69.650  1.00  0.00           C
ATOM   2693  HA  TRP A 756      74.700  50.310  68.890  1.00  0.00           H
ATOM   2694  CB  TRP A 756      73.970  49.730  70.880  1.00  0.00           C
ATOM   2695  HB1 TRP A 756      73.240  50.140  71.600  1.00  0.00           H
ATOM   2696  HB2 TRP A 756      74.950  49.870  71.380  1.00  0.00           H
ATOM   2697  CG  TRP A 756      73.690  48.290  70.570  1.00  0.00           C
ATOM   2698  CD1 TRP A 756      72.860  47.460  71.270  1.00  0.00           C
ATOM   2699  HD1 TRP A 756      72.240  47.720  72.120  1.00  0.00           H
ATOM   2700  NE1 TRP A 756      72.800  46.190  70.670  1.00  0.00           N
ATOM   2701  HE1 TRP A 756      72.140  45.500  70.860  1.00  0.00           H
ATOM   2702  CE2 TRP A 756      73.740  46.130  69.590  1.00  0.00           C
ATOM   2703  CD2 TRP A 756      74.250  47.440  69.440  1.00  0.00           C
ATOM   2704  CE3 TRP A 756      75.040  47.710  68.290  1.00  0.00           C
ATOM   2705  HE3 TRP A 756      75.340  48.720  68.040  1.00  0.00           H
ATOM   2706  CZ3 TRP A 756      75.340  46.580  67.450  1.00  0.00           C
ATOM   2707  HZ3 TRP A 756      75.790  46.800  66.500  1.00  0.00           H
ATOM   2708  CZ2 TRP A 756      74.080  45.090  68.820  1.00  0.00           C
ATOM   2709  HZ2 TRP A 756      73.710  44.080  68.980  1.00  0.00           H
ATOM   2710  CH2 TRP A 756      74.990  45.310  67.770  1.00  0.00           C
ATOM   2711  HH2 TRP A 756      75.240  44.550  67.040  1.00  0.00           H
ATOM   2712  C   TRP A 756      72.660  50.720  68.900  1.00  0.00           C
ATOM   2713  O   TRP A 756      72.560  50.340  67.720  1.00  0.00           O
ATOM   2714  N   CYS A 757      71.660  51.410  69.470  1.00  0.00           N
ATOM   2715  HN  CYS A 757      71.730  51.800  70.390  1.00  0.00           H
ATOM   2716  CA  CYS A 757      70.380  51.620  68.810  1.00  0.00           C
ATOM   2717  HA  CYS A 757      70.100  50.630  68.460  1.00  0.00           H
ATOM   2718  CB  CYS A 757      69.300  52.210  69.830  1.00  0.00           C
ATOM   2719  HB1 CYS A 757      68.350  52.470  69.310  1.00  0.00           H
ATOM   2720  HB2 CYS A 757      69.660  53.140  70.310  1.00  0.00           H
ATOM   2721  SG  CYS A 757      68.940  50.850  71.130  1.00  0.00           S
ATOM   2722  HG1 CYS A 757      70.100  51.050  71.740  1.00  0.00           H
ATOM   2723  C   CYS A 757      70.440  52.470  67.590  1.00  0.00           C
ATOM   2724  O   CYS A 757      69.800  52.140  66.540  1.00  0.00           O
ATOM   2725  N   VAL A 758      71.190  53.540  67.500  1.00  0.00           N
ATOM   2726  HN  VAL A 758      71.740  53.840  68.280  1.00  0.00           H
ATOM   2727  CA  VAL A 758      71.490  54.250  66.270  1.00  0.00           C
ATOM   2728  HA  VAL A 758      70.520  54.510  65.870  1.00  0.00           H
ATOM   2729  CB  VAL A 758      72.190  55.570  66.570  1.00  0.00           C
ATOM   2730  HB  VAL A 758      73.110  55.360  67.160  1.00  0.00           H
ATOM   2731  CG1 VAL A 758      72.460  56.300  65.240  1.00  0.00           C
ATOM   2732 HG11 VAL A 758      72.470  57.370  65.540  1.00  0.00           H
ATOM   2733 HG12 VAL A 758      71.800  56.130  64.380  1.00  0.00           H
ATOM   2734 HG13 VAL A 758      73.470  56.020  64.890  1.00  0.00           H
ATOM   2735  CG2 VAL A 758      71.230  56.430  67.400  1.00  0.00           C
ATOM   2736 HG21 VAL A 758      70.240  56.580  66.920  1.00  0.00           H
ATOM   2737 HG22 VAL A 758      71.780  57.400  67.400  1.00  0.00           H
ATOM   2738 HG23 VAL A 758      71.060  56.100  68.440  1.00  0.00           H
ATOM   2739  C   VAL A 758      72.300  53.330  65.310  1.00  0.00           C
ATOM   2740  O   VAL A 758      72.010  53.290  64.110  1.00  0.00           O
ATOM   2741  N   ILE A 759      73.310  52.570  65.790  1.00  0.00           N
ATOM   2742  HN  ILE A 759      73.690  52.770  66.690  1.00  0.00           H
ATOM   2743  CA  ILE A 759      74.010  51.580  64.880  1.00  0.00           C
ATOM   2744  HA  ILE A 759      74.400  52.130  64.020  1.00  0.00           H
ATOM   2745  CB  ILE A 759      75.290  51.020  65.510  1.00  0.00           C
ATOM   2746  HB  ILE A 759      74.960  50.690  66.520  1.00  0.00           H
ATOM   2747  CG2 ILE A 759      75.920  49.830  64.820  1.00  0.00           C
ATOM   2748 HG21 ILE A 759      75.330  48.880  64.760  1.00  0.00           H
ATOM   2749 HG22 ILE A 759      76.840  49.570  65.390  1.00  0.00           H
ATOM   2750 HG23 ILE A 759      76.310  50.130  63.840  1.00  0.00           H
ATOM   2751  CG1 ILE A 759      76.300  52.180  65.710  1.00  0.00           C
ATOM   2752 HG11 ILE A 759      75.720  53.100  65.950  1.00  0.00           H
ATOM   2753 HG12 ILE A 759      76.850  52.260  64.740  1.00  0.00           H
ATOM   2754  CD  ILE A 759      77.390  51.990  66.730  1.00  0.00           C
ATOM   2755  HD1 ILE A 759      78.000  52.870  67.050  1.00  0.00           H
ATOM   2756  HD2 ILE A 759      78.220  51.410  66.270  1.00  0.00           H
ATOM   2757  HD3 ILE A 759      76.970  51.590  67.680  1.00  0.00           H
ATOM   2758  C   ILE A 759      73.140  50.480  64.250  1.00  0.00           C
ATOM   2759  O   ILE A 759      73.140  50.300  63.000  1.00  0.00           O
ATOM   2760  N   LEU A 760      72.230  49.800  65.000  1.00  0.00           N
ATOM   2761  HN  LEU A 760      72.270  49.930  65.990  1.00  0.00           H
ATOM   2762  CA  LEU A 760      71.250  48.820  64.510  1.00  0.00           C
ATOM   2763  HA  LEU A 760      71.700  47.980  63.990  1.00  0.00           H
ATOM   2764  CB  LEU A 760      70.410  48.330  65.700  1.00  0.00           C
ATOM   2765  HB1 LEU A 760      69.620  47.640  65.350  1.00  0.00           H
ATOM   2766  HB2 LEU A 760      69.910  49.130  66.280  1.00  0.00           H
ATOM   2767  CG  LEU A 760      71.250  47.470  66.740  1.00  0.00           C
ATOM   2768  HG  LEU A 760      72.290  47.860  66.720  1.00  0.00           H
ATOM   2769  CD1 LEU A 760      70.690  47.370  68.190  1.00  0.00           C
ATOM   2770 HD11 LEU A 760      71.530  47.130  68.870  1.00  0.00           H
ATOM   2771 HD12 LEU A 760      69.970  46.530  68.120  1.00  0.00           H
ATOM   2772 HD13 LEU A 760      70.150  48.280  68.510  1.00  0.00           H
ATOM   2773  CD2 LEU A 760      71.390  46.070  66.110  1.00  0.00           C
ATOM   2774 HD21 LEU A 760      70.390  45.590  66.200  1.00  0.00           H
ATOM   2775 HD22 LEU A 760      72.200  45.480  66.590  1.00  0.00           H
ATOM   2776 HD23 LEU A 760      71.660  46.090  65.040  1.00  0.00           H
ATOM   2777  C   LEU A 760      70.320  49.260  63.480  1.00  0.00           C
ATOM   2778  O   LEU A 760      70.050  48.550  62.490  1.00  0.00           O
ATOM   2779  N   PHE A 761      69.780  50.500  63.500  1.00  0.00           N
ATOM   2780  HN  PHE A 761      69.780  51.110  64.300  1.00  0.00           H
ATOM   2781  CA  PHE A 761      68.970  51.000  62.490  1.00  0.00           C
ATOM   2782  HA  PHE A 761      68.140  50.320  62.350  1.00  0.00           H
ATOM   2783  CB  PHE A 761      68.520  52.370  63.070  1.00  0.00           C
ATOM   2784  HB1 PHE A 761      69.430  52.950  63.330  1.00  0.00           H
ATOM   2785  HB2 PHE A 761      67.980  52.320  64.040  1.00  0.00           H
ATOM   2786  CG  PHE A 761      67.660  53.270  62.140  1.00  0.00           C
ATOM   2787  CD1 PHE A 761      66.290  52.990  62.030  1.00  0.00           C
ATOM   2788  HD1 PHE A 761      65.790  52.160  62.510  1.00  0.00           H
ATOM   2789  CE1 PHE A 761      65.510  53.820  61.270  1.00  0.00           C
ATOM   2790  HE1 PHE A 761      64.430  53.760  61.190  1.00  0.00           H
ATOM   2791  CZ  PHE A 761      66.040  54.980  60.710  1.00  0.00           C
ATOM   2792  HZ  PHE A 761      65.440  55.800  60.320  1.00  0.00           H
ATOM   2793  CD2 PHE A 761      68.280  54.330  61.450  1.00  0.00           C
ATOM   2794  HD2 PHE A 761      69.350  54.470  61.460  1.00  0.00           H
ATOM   2795  CE2 PHE A 761      67.420  55.220  60.800  1.00  0.00           C
ATOM   2796  HE2 PHE A 761      67.860  56.130  60.410  1.00  0.00           H
ATOM   2797  C   PHE A 761      69.770  51.150  61.190  1.00  0.00           C
ATOM   2798  O   PHE A 761      69.550  50.600  60.130  1.00  0.00           O
ATOM   2799  N   PHE A 762      70.850  51.910  61.230  1.00  0.00           N
ATOM   2800  HN  PHE A 762      71.020  52.360  62.100  1.00  0.00           H
ATOM   2801  CA  PHE A 762      71.720  52.120  60.120  1.00  0.00           C
ATOM   2802  HA  PHE A 762      71.120  52.480  59.290  1.00  0.00           H
ATOM   2803  CB  PHE A 762      72.720  53.230  60.380  1.00  0.00           C
ATOM   2804  HB1 PHE A 762      73.560  53.290  59.650  1.00  0.00           H
ATOM   2805  HB2 PHE A 762      73.170  52.910  61.350  1.00  0.00           H
ATOM   2806  CG  PHE A 762      72.110  54.570  60.370  1.00  0.00           C
ATOM   2807  CD1 PHE A 762      71.370  55.020  59.240  1.00  0.00           C
ATOM   2808  HD1 PHE A 762      71.230  54.430  58.350  1.00  0.00           H
ATOM   2809  CE1 PHE A 762      70.890  56.260  59.180  1.00  0.00           C
ATOM   2810  HE1 PHE A 762      70.450  56.650  58.270  1.00  0.00           H
ATOM   2811  CZ  PHE A 762      71.100  57.110  60.270  1.00  0.00           C
ATOM   2812  HZ  PHE A 762      70.650  58.110  60.330  1.00  0.00           H
ATOM   2813  CD2 PHE A 762      72.360  55.340  61.420  1.00  0.00           C
ATOM   2814  HD2 PHE A 762      72.960  55.050  62.260  1.00  0.00           H
ATOM   2815  CE2 PHE A 762      71.800  56.640  61.400  1.00  0.00           C
ATOM   2816  HE2 PHE A 762      71.900  57.320  62.230  1.00  0.00           H
ATOM   2817  C   PHE A 762      72.470  50.940  59.500  1.00  0.00           C
ATOM   2818  O   PHE A 762      72.570  50.880  58.220  1.00  0.00           O
ATOM   2819  N   THR A 763      72.980  50.010  60.320  1.00  0.00           N
ATOM   2820  HN  THR A 763      72.800  50.050  61.300  1.00  0.00           H
ATOM   2821  CA  THR A 763      73.500  48.670  59.930  1.00  0.00           C
ATOM   2822  HA  THR A 763      74.320  48.840  59.260  1.00  0.00           H
ATOM   2823  CB  THR A 763      74.070  47.870  61.100  1.00  0.00           C
ATOM   2824  HB  THR A 763      73.240  47.570  61.770  1.00  0.00           H
ATOM   2825  OG1 THR A 763      74.950  48.670  61.840  1.00  0.00           O
ATOM   2826  HG1 THR A 763      74.290  49.150  62.350  1.00  0.00           H
ATOM   2827  CG2 THR A 763      74.960  46.650  60.700  1.00  0.00           C
ATOM   2828 HG21 THR A 763      74.360  45.830  60.250  1.00  0.00           H
ATOM   2829 HG22 THR A 763      75.580  46.250  61.530  1.00  0.00           H
ATOM   2830 HG23 THR A 763      75.630  46.990  59.890  1.00  0.00           H
ATOM   2831  C   THR A 763      72.480  47.840  59.290  1.00  0.00           C
ATOM   2832  O   THR A 763      72.840  47.170  58.380  1.00  0.00           O
ATOM   2833  N   THR A 764      71.170  47.920  59.770  1.00  0.00           N
ATOM   2834  HN  THR A 764      70.980  48.600  60.480  1.00  0.00           H
ATOM   2835  CA  THR A 764      70.020  47.350  59.080  1.00  0.00           C
ATOM   2836  HA  THR A 764      70.190  46.290  59.070  1.00  0.00           H
ATOM   2837  CB  THR A 764      68.650  47.340  59.690  1.00  0.00           C
ATOM   2838  HB  THR A 764      68.310  48.360  59.940  1.00  0.00           H
ATOM   2839  OG1 THR A 764      68.730  46.840  61.030  1.00  0.00           O
ATOM   2840  HG1 THR A 764      69.090  47.540  61.590  1.00  0.00           H
ATOM   2841  CG2 THR A 764      67.630  46.580  58.920  1.00  0.00           C
ATOM   2842 HG21 THR A 764      67.740  45.480  58.790  1.00  0.00           H
ATOM   2843 HG22 THR A 764      67.220  47.100  58.030  1.00  0.00           H
ATOM   2844 HG23 THR A 764      66.720  46.730  59.540  1.00  0.00           H
ATOM   2845  C   THR A 764      69.940  47.880  57.720  1.00  0.00           C
ATOM   2846  O   THR A 764      70.130  47.130  56.780  1.00  0.00           O
ATOM   2847  N   PHE A 765      69.680  49.210  57.600  1.00  0.00           N
ATOM   2848  HN  PHE A 765      69.250  49.650  58.390  1.00  0.00           H
ATOM   2849  CA  PHE A 765      69.440  49.840  56.310  1.00  0.00           C
ATOM   2850  HA  PHE A 765      68.610  49.280  55.890  1.00  0.00           H
ATOM   2851  CB  PHE A 765      69.050  51.360  56.540  1.00  0.00           C
ATOM   2852  HB1 PHE A 765      69.770  51.900  57.200  1.00  0.00           H
ATOM   2853  HB2 PHE A 765      68.050  51.420  57.010  1.00  0.00           H
ATOM   2854  CG  PHE A 765      68.990  52.190  55.160  1.00  0.00           C
ATOM   2855  CD1 PHE A 765      67.820  52.020  54.430  1.00  0.00           C
ATOM   2856  HD1 PHE A 765      67.000  51.470  54.870  1.00  0.00           H
ATOM   2857  CE1 PHE A 765      67.770  52.330  53.060  1.00  0.00           C
ATOM   2858  HE1 PHE A 765      66.890  52.160  52.460  1.00  0.00           H
ATOM   2859  CZ  PHE A 765      68.850  53.060  52.500  1.00  0.00           C
ATOM   2860  HZ  PHE A 765      68.800  53.220  51.430  1.00  0.00           H
ATOM   2861  CD2 PHE A 765      70.040  52.970  54.680  1.00  0.00           C
ATOM   2862  HD2 PHE A 765      70.920  53.140  55.280  1.00  0.00           H
ATOM   2863  CE2 PHE A 765      69.930  53.360  53.320  1.00  0.00           C
ATOM   2864  HE2 PHE A 765      70.810  53.890  52.980  1.00  0.00           H
ATOM   2865  C   PHE A 765      70.620  49.700  55.320  1.00  0.00           C
ATOM   2866  O   PHE A 765      70.430  49.430  54.150  1.00  0.00           O
ATOM   2867  N   PHE A 766      71.850  49.920  55.810  1.00  0.00           N
ATOM   2868  HN  PHE A 766      72.130  50.230  56.720  1.00  0.00           H
ATOM   2869  CA  PHE A 766      73.000  49.830  55.030  1.00  0.00           C
ATOM   2870  HA  PHE A 766      72.790  50.360  54.110  1.00  0.00           H
ATOM   2871  CB  PHE A 766      74.290  50.480  55.640  1.00  0.00           C
ATOM   2872  HB1 PHE A 766      75.140  50.210  55.000  1.00  0.00           H
ATOM   2873  HB2 PHE A 766      74.530  50.120  56.660  1.00  0.00           H
ATOM   2874  CG  PHE A 766      74.270  51.990  55.740  1.00  0.00           C
ATOM   2875  CD1 PHE A 766      73.760  52.810  54.660  1.00  0.00           C
ATOM   2876  HD1 PHE A 766      73.470  52.360  53.720  1.00  0.00           H
ATOM   2877  CE1 PHE A 766      73.670  54.200  54.840  1.00  0.00           C
ATOM   2878  HE1 PHE A 766      73.320  54.800  54.020  1.00  0.00           H
ATOM   2879  CZ  PHE A 766      74.170  54.790  55.980  1.00  0.00           C
ATOM   2880  HZ  PHE A 766      74.120  55.880  56.040  1.00  0.00           H
ATOM   2881  CD2 PHE A 766      74.710  52.730  56.900  1.00  0.00           C
ATOM   2882  HD2 PHE A 766      75.160  52.200  57.730  1.00  0.00           H
ATOM   2883  CE2 PHE A 766      74.660  54.100  56.990  1.00  0.00           C
ATOM   2884  HE2 PHE A 766      75.060  54.550  57.890  1.00  0.00           H
ATOM   2885  C   PHE A 766      73.220  48.490  54.430  1.00  0.00           C
ATOM   2886  O   PHE A 766      73.370  48.250  53.230  1.00  0.00           O
ATOM   2887  N   LEU A 767      73.160  47.430  55.230  1.00  0.00           N
ATOM   2888  HN  LEU A 767      72.800  47.490  56.160  1.00  0.00           H
ATOM   2889  CA  LEU A 767      73.280  46.020  54.830  1.00  0.00           C
ATOM   2890  HA  LEU A 767      74.140  46.030  54.190  1.00  0.00           H
ATOM   2891  CB  LEU A 767      73.520  45.130  56.130  1.00  0.00           C
ATOM   2892  HB1 LEU A 767      72.630  45.220  56.790  1.00  0.00           H
ATOM   2893  HB2 LEU A 767      74.340  45.570  56.750  1.00  0.00           H
ATOM   2894  CG  LEU A 767      73.780  43.700  55.860  1.00  0.00           C
ATOM   2895  HG  LEU A 767      72.900  43.320  55.300  1.00  0.00           H
ATOM   2896  CD1 LEU A 767      75.080  43.470  55.090  1.00  0.00           C
ATOM   2897 HD11 LEU A 767      75.050  43.950  54.090  1.00  0.00           H
ATOM   2898 HD12 LEU A 767      75.210  42.400  54.840  1.00  0.00           H
ATOM   2899 HD13 LEU A 767      75.950  43.810  55.690  1.00  0.00           H
ATOM   2900  CD2 LEU A 767      74.010  42.880  57.160  1.00  0.00           C
ATOM   2901 HD21 LEU A 767      73.240  42.770  57.940  1.00  0.00           H
ATOM   2902 HD22 LEU A 767      74.960  43.130  57.680  1.00  0.00           H
ATOM   2903 HD23 LEU A 767      74.120  41.820  56.850  1.00  0.00           H
ATOM   2904  C   LEU A 767      72.210  45.550  53.930  1.00  0.00           C
ATOM   2905  O   LEU A 767      72.520  45.110  52.870  1.00  0.00           O
ATOM   2906  N   SER A 768      70.960  45.810  54.300  1.00  0.00           N
ATOM   2907  HN  SER A 768      70.740  46.250  55.160  1.00  0.00           H
ATOM   2908  CA  SER A 768      69.840  45.490  53.370  1.00  0.00           C
ATOM   2909  HA  SER A 768      69.780  44.420  53.230  1.00  0.00           H
ATOM   2910  CB  SER A 768      68.440  46.020  53.910  1.00  0.00           C
ATOM   2911  HB1 SER A 768      67.700  45.560  53.220  1.00  0.00           H
ATOM   2912  HB2 SER A 768      68.330  47.120  53.840  1.00  0.00           H
ATOM   2913  OG  SER A 768      68.210  45.480  55.180  1.00  0.00           O
ATOM   2914  HG1 SER A 768      68.970  45.650  55.760  1.00  0.00           H
ATOM   2915  C   SER A 768      70.020  46.070  51.990  1.00  0.00           C
ATOM   2916  O   SER A 768      69.850  45.390  50.980  1.00  0.00           O
ATOM   2917  N   SER A 769      70.330  47.410  51.880  1.00  0.00           N
ATOM   2918  HN  SER A 769      70.280  47.960  52.710  1.00  0.00           H
ATOM   2919  CA  SER A 769      70.510  48.080  50.590  1.00  0.00           C
ATOM   2920  HA  SER A 769      69.690  47.840  49.940  1.00  0.00           H
ATOM   2921  CB  SER A 769      70.710  49.610  50.730  1.00  0.00           C
ATOM   2922  HB1 SER A 769      70.740  50.140  49.750  1.00  0.00           H
ATOM   2923  HB2 SER A 769      71.700  49.740  51.220  1.00  0.00           H
ATOM   2924  OG  SER A 769      69.700  50.080  51.570  1.00  0.00           O
ATOM   2925  HG1 SER A 769      70.070  49.920  52.440  1.00  0.00           H
ATOM   2926  C   SER A 769      71.780  47.420  49.950  1.00  0.00           C
ATOM   2927  O   SER A 769      71.780  47.360  48.700  1.00  0.00           O
ATOM   2928  N   PHE A 770      72.750  46.980  50.690  1.00  0.00           N
ATOM   2929  HN  PHE A 770      72.750  47.090  51.680  1.00  0.00           H
ATOM   2930  CA  PHE A 770      73.930  46.350  50.160  1.00  0.00           C
ATOM   2931  HA  PHE A 770      74.350  47.040  49.430  1.00  0.00           H
ATOM   2932  CB  PHE A 770      75.040  46.160  51.310  1.00  0.00           C
ATOM   2933  HB1 PHE A 770      74.650  45.750  52.280  1.00  0.00           H
ATOM   2934  HB2 PHE A 770      75.320  47.200  51.590  1.00  0.00           H
ATOM   2935  CG  PHE A 770      76.260  45.400  50.900  1.00  0.00           C
ATOM   2936  CD1 PHE A 770      77.120  46.130  50.110  1.00  0.00           C
ATOM   2937  HD1 PHE A 770      76.930  47.190  50.030  1.00  0.00           H
ATOM   2938  CE1 PHE A 770      78.370  45.550  49.840  1.00  0.00           C
ATOM   2939  HE1 PHE A 770      79.100  46.090  49.240  1.00  0.00           H
ATOM   2940  CZ  PHE A 770      78.600  44.160  50.160  1.00  0.00           C
ATOM   2941  HZ  PHE A 770      79.540  43.680  49.980  1.00  0.00           H
ATOM   2942  CD2 PHE A 770      76.460  44.050  51.240  1.00  0.00           C
ATOM   2943  HD2 PHE A 770      75.790  43.440  51.840  1.00  0.00           H
ATOM   2944  CE2 PHE A 770      77.690  43.440  50.850  1.00  0.00           C
ATOM   2945  HE2 PHE A 770      77.970  42.440  51.170  1.00  0.00           H
ATOM   2946  C   PHE A 770      73.640  45.090  49.270  1.00  0.00           C
ATOM   2947  O   PHE A 770      73.990  44.960  48.090  1.00  0.00           O
ATOM   2948  N   LEU A 771      72.990  44.120  49.940  1.00  0.00           N
ATOM   2949  HN  LEU A 771      72.890  44.340  50.910  1.00  0.00           H
ATOM   2950  CA  LEU A 771      72.520  42.860  49.570  1.00  0.00           C
ATOM   2951  HA  LEU A 771      73.350  42.370  49.100  1.00  0.00           H
ATOM   2952  CB  LEU A 771      71.980  42.100  50.740  1.00  0.00           C
ATOM   2953  HB1 LEU A 771      71.600  41.090  50.490  1.00  0.00           H
ATOM   2954  HB2 LEU A 771      71.170  42.740  51.140  1.00  0.00           H
ATOM   2955  CG  LEU A 771      72.990  41.850  51.920  1.00  0.00           C
ATOM   2956  HG  LEU A 771      73.500  42.750  52.340  1.00  0.00           H
ATOM   2957  CD1 LEU A 771      72.240  41.300  53.200  1.00  0.00           C
ATOM   2958 HD11 LEU A 771      71.560  40.480  52.880  1.00  0.00           H
ATOM   2959 HD12 LEU A 771      71.640  42.080  53.710  1.00  0.00           H
ATOM   2960 HD13 LEU A 771      72.890  40.840  53.970  1.00  0.00           H
ATOM   2961  CD2 LEU A 771      74.120  40.910  51.500  1.00  0.00           C
ATOM   2962 HD21 LEU A 771      74.700  41.320  50.650  1.00  0.00           H
ATOM   2963 HD22 LEU A 771      73.590  40.010  51.100  1.00  0.00           H
ATOM   2964 HD23 LEU A 771      74.760  40.620  52.360  1.00  0.00           H
ATOM   2965  C   LEU A 771      71.440  43.000  48.440  1.00  0.00           C
ATOM   2966  O   LEU A 771      71.490  42.300  47.420  1.00  0.00           O
ATOM   2967  N   LYS A 772      70.550  44.030  48.480  1.00  0.00           N
ATOM   2968  HN  LYS A 772      70.400  44.580  49.290  1.00  0.00           H
ATOM   2969  CA  LYS A 772      69.670  44.470  47.420  1.00  0.00           C
ATOM   2970  HA  LYS A 772      68.990  43.650  47.250  1.00  0.00           H
ATOM   2971  CB  LYS A 772      68.830  45.610  47.990  1.00  0.00           C
ATOM   2972  HB1 LYS A 772      69.430  46.510  48.230  1.00  0.00           H
ATOM   2973  HB2 LYS A 772      68.370  45.290  48.950  1.00  0.00           H
ATOM   2974  CG  LYS A 772      67.650  46.140  47.180  1.00  0.00           C
ATOM   2975  HG1 LYS A 772      68.050  46.790  46.370  1.00  0.00           H
ATOM   2976  HG2 LYS A 772      66.900  46.700  47.780  1.00  0.00           H
ATOM   2977  CD  LYS A 772      66.650  45.030  46.540  1.00  0.00           C
ATOM   2978  HD1 LYS A 772      66.480  44.290  47.350  1.00  0.00           H
ATOM   2979  HD2 LYS A 772      67.140  44.460  45.720  1.00  0.00           H
ATOM   2980  CE  LYS A 772      65.340  45.480  46.010  1.00  0.00           C
ATOM   2981  HE1 LYS A 772      64.820  46.200  46.680  1.00  0.00           H
ATOM   2982  HE2 LYS A 772      64.700  44.630  45.720  1.00  0.00           H
ATOM   2983  NZ  LYS A 772      65.580  46.410  44.860  1.00  0.00           N
ATOM   2984  HZ1 LYS A 772      64.610  46.690  44.610  1.00  0.00           H
ATOM   2985  HZ2 LYS A 772      65.930  45.850  44.050  1.00  0.00           H
ATOM   2986  HZ3 LYS A 772      66.200  47.210  45.120  1.00  0.00           H
ATOM   2987  C   LYS A 772      70.310  44.880  46.090  1.00  0.00           C
ATOM   2988  O   LYS A 772      69.760  44.530  45.070  1.00  0.00           O
ATOM   2989  N   GLN A 773      71.390  45.650  46.100  1.00  0.00           N
ATOM   2990  HN  GLN A 773      71.720  45.960  46.990  1.00  0.00           H
ATOM   2991  CA  GLN A 773      72.010  46.140  44.940  1.00  0.00           C
ATOM   2992  HA  GLN A 773      71.360  46.110  44.080  1.00  0.00           H
ATOM   2993  CB  GLN A 773      72.410  47.540  45.230  1.00  0.00           C
ATOM   2994  HB1 GLN A 773      72.850  48.030  44.350  1.00  0.00           H
ATOM   2995  HB2 GLN A 773      73.080  47.480  46.110  1.00  0.00           H
ATOM   2996  CG  GLN A 773      71.190  48.420  45.540  1.00  0.00           C
ATOM   2997  HG1 GLN A 773      71.530  49.480  45.620  1.00  0.00           H
ATOM   2998  HG2 GLN A 773      70.790  48.200  46.550  1.00  0.00           H
ATOM   2999  CD  GLN A 773      69.990  48.320  44.470  1.00  0.00           C
ATOM   3000  OE1 GLN A 773      68.870  48.070  44.870  1.00  0.00           O
ATOM   3001  NE2 GLN A 773      70.220  48.510  43.180  1.00  0.00           N
ATOM   3002 HE21 GLN A 773      69.450  48.360  42.560  1.00  0.00           H
ATOM   3003 HE22 GLN A 773      71.130  48.690  42.810  1.00  0.00           H
ATOM   3004  C   GLN A 773      73.180  45.240  44.570  1.00  0.00           C
ATOM   3005  O   GLN A 773      74.020  45.510  43.670  1.00  0.00           O
ATOM   3006  N   PHE A 774      73.290  44.040  45.180  1.00  0.00           N
ATOM   3007  HN  PHE A 774      72.670  43.840  45.930  1.00  0.00           H
ATOM   3008  CA  PHE A 774      74.450  43.140  44.900  1.00  0.00           C
ATOM   3009  HA  PHE A 774      75.370  43.690  44.840  1.00  0.00           H
ATOM   3010  CB  PHE A 774      74.300  42.160  46.110  1.00  0.00           C
ATOM   3011  HB1 PHE A 774      73.530  41.360  46.050  1.00  0.00           H
ATOM   3012  HB2 PHE A 774      73.950  42.820  46.930  1.00  0.00           H
ATOM   3013  CG  PHE A 774      75.600  41.460  46.430  1.00  0.00           C
ATOM   3014  CD1 PHE A 774      76.510  42.160  47.270  1.00  0.00           C
ATOM   3015  HD1 PHE A 774      76.260  43.160  47.580  1.00  0.00           H
ATOM   3016  CE1 PHE A 774      77.700  41.560  47.690  1.00  0.00           C
ATOM   3017  HE1 PHE A 774      78.390  42.100  48.320  1.00  0.00           H
ATOM   3018  CZ  PHE A 774      77.880  40.190  47.340  1.00  0.00           C
ATOM   3019  HZ  PHE A 774      78.770  39.730  47.760  1.00  0.00           H
ATOM   3020  CD2 PHE A 774      75.800  40.110  46.130  1.00  0.00           C
ATOM   3021  HD2 PHE A 774      75.000  39.600  45.600  1.00  0.00           H
ATOM   3022  CE2 PHE A 774      77.020  39.500  46.510  1.00  0.00           C
ATOM   3023  HE2 PHE A 774      77.170  38.440  46.310  1.00  0.00           H
ATOM   3024  C   PHE A 774      74.210  42.370  43.570  1.00  0.00           C
ATOM   3025  O   PHE A 774      75.090  41.760  42.970  1.00  0.00           O
ATOM   3026  N   LYS A 775      73.040  42.510  42.970  1.00  0.00           N
ATOM   3027  HN  LYS A 775      72.360  42.960  43.570  1.00  0.00           H
ATOM   3028  CA  LYS A 775      72.760  42.020  41.610  1.00  0.00           C
ATOM   3029  HA  LYS A 775      73.360  41.130  41.540  1.00  0.00           H
ATOM   3030  CB  LYS A 775      71.350  41.490  41.560  1.00  0.00           C
ATOM   3031  HB1 LYS A 775      71.230  40.860  42.460  1.00  0.00           H
ATOM   3032  HB2 LYS A 775      71.170  40.800  40.700  1.00  0.00           H
ATOM   3033  CG  LYS A 775      70.310  42.580  41.590  1.00  0.00           C
ATOM   3034  HG1 LYS A 775      70.450  43.220  40.690  1.00  0.00           H
ATOM   3035  HG2 LYS A 775      70.430  43.180  42.510  1.00  0.00           H
ATOM   3036  CD  LYS A 775      68.790  42.120  41.490  1.00  0.00           C
ATOM   3037  HD1 LYS A 775      68.620  41.730  40.450  1.00  0.00           H
ATOM   3038  HD2 LYS A 775      68.090  42.940  41.740  1.00  0.00           H
ATOM   3039  CE  LYS A 775      68.310  40.980  42.470  1.00  0.00           C
ATOM   3040  HE1 LYS A 775      67.840  41.550  43.300  1.00  0.00           H
ATOM   3041  HE2 LYS A 775      69.140  40.410  42.920  1.00  0.00           H
ATOM   3042  NZ  LYS A 775      67.270  40.180  41.850  1.00  0.00           N
ATOM   3043  HZ1 LYS A 775      67.460  39.750  40.920  1.00  0.00           H
ATOM   3044  HZ2 LYS A 775      66.490  40.830  41.620  1.00  0.00           H
ATOM   3045  HZ3 LYS A 775      67.000  39.360  42.440  1.00  0.00           H
ATOM   3046  C   LYS A 775      73.320  42.920  40.470  1.00  0.00           C
ATOM   3047  O   LYS A 775      73.590  42.360  39.350  1.00  0.00           O
ATOM   3048  N   THR A 776      73.510  44.180  40.830  1.00  0.00           N
ATOM   3049  HN  THR A 776      73.210  44.660  41.660  1.00  0.00           H
ATOM   3050  CA  THR A 776      74.030  45.160  39.780  1.00  0.00           C
ATOM   3051  HA  THR A 776      73.800  44.940  38.740  1.00  0.00           H
ATOM   3052  CB  THR A 776      73.320  46.470  39.760  1.00  0.00           C
ATOM   3053  HB  THR A 776      73.970  47.170  39.180  1.00  0.00           H
ATOM   3054  OG1 THR A 776      73.020  46.830  41.150  1.00  0.00           O
ATOM   3055  HG1 THR A 776      72.800  47.780  41.140  1.00  0.00           H
ATOM   3056  CG2 THR A 776      71.910  46.310  38.990  1.00  0.00           C
ATOM   3057 HG21 THR A 776      72.000  46.350  37.880  1.00  0.00           H
ATOM   3058 HG22 THR A 776      71.310  47.210  39.260  1.00  0.00           H
ATOM   3059 HG23 THR A 776      71.310  45.440  39.340  1.00  0.00           H
ATOM   3060  C   THR A 776      75.520  45.390  40.000  1.00  0.00           C
ATOM   3061  O   THR A 776      76.220  46.030  39.200  1.00  0.00           O
ATOM   3062  N   LYS A 777      76.060  44.840  41.120  1.00  0.00           N
ATOM   3063  HN  LYS A 777      75.490  44.480  41.850  1.00  0.00           H
ATOM   3064  CA  LYS A 777      77.530  44.610  41.320  1.00  0.00           C
ATOM   3065  HA  LYS A 777      78.040  45.530  41.140  1.00  0.00           H
ATOM   3066  CB  LYS A 777      77.900  44.310  42.820  1.00  0.00           C
ATOM   3067  HB1 LYS A 777      79.000  44.160  42.910  1.00  0.00           H
ATOM   3068  HB2 LYS A 777      77.360  43.370  43.000  1.00  0.00           H
ATOM   3069  CG  LYS A 777      77.470  45.380  43.900  1.00  0.00           C
ATOM   3070  HG1 LYS A 777      77.730  44.960  44.890  1.00  0.00           H
ATOM   3071  HG2 LYS A 777      76.400  45.610  43.740  1.00  0.00           H
ATOM   3072  CD  LYS A 777      78.220  46.750  43.780  1.00  0.00           C
ATOM   3073  HD1 LYS A 777      77.870  47.220  42.840  1.00  0.00           H
ATOM   3074  HD2 LYS A 777      79.300  46.570  43.580  1.00  0.00           H
ATOM   3075  CE  LYS A 777      78.160  47.740  44.880  1.00  0.00           C
ATOM   3076  HE1 LYS A 777      78.740  48.670  44.730  1.00  0.00           H
ATOM   3077  HE2 LYS A 777      78.430  47.260  45.840  1.00  0.00           H
ATOM   3078  NZ  LYS A 777      76.700  48.230  44.950  1.00  0.00           N
ATOM   3079  HZ1 LYS A 777      76.360  48.520  44.020  1.00  0.00           H
ATOM   3080  HZ2 LYS A 777      76.660  48.980  45.670  1.00  0.00           H
ATOM   3081  HZ3 LYS A 777      76.180  47.450  45.400  1.00  0.00           H
ATOM   3082  C   LYS A 777      78.150  43.580  40.430  1.00  0.00           C
ATOM   3083  O   LYS A 777      77.650  42.500  40.190  1.00  0.00           O
ATOM   3084  N   ARG A 778      79.380  43.870  39.920  1.00  0.00           N
ATOM   3085  HN  ARG A 778      79.880  44.690  40.160  1.00  0.00           H
ATOM   3086  CA  ARG A 778      80.120  42.980  39.040  1.00  0.00           C
ATOM   3087  HA  ARG A 778      79.480  42.570  38.270  1.00  0.00           H
ATOM   3088  CB  ARG A 778      81.240  43.780  38.260  1.00  0.00           C
ATOM   3089  HB1 ARG A 778      81.810  43.030  37.690  1.00  0.00           H
ATOM   3090  HB2 ARG A 778      81.900  44.230  39.050  1.00  0.00           H
ATOM   3091  CG  ARG A 778      80.660  44.730  37.260  1.00  0.00           C
ATOM   3092  HG1 ARG A 778      80.100  45.540  37.770  1.00  0.00           H
ATOM   3093  HG2 ARG A 778      79.990  44.190  36.560  1.00  0.00           H
ATOM   3094  CD  ARG A 778      81.760  45.430  36.390  1.00  0.00           C
ATOM   3095  HD1 ARG A 778      82.620  44.740  36.280  1.00  0.00           H
ATOM   3096  HD2 ARG A 778      82.190  46.290  36.940  1.00  0.00           H
ATOM   3097  NE  ARG A 778      81.220  45.950  35.100  1.00  0.00           N
ATOM   3098  HE  ARG A 778      81.090  45.350  34.300  1.00  0.00           H
ATOM   3099  CZ  ARG A 778      80.870  47.170  34.750  1.00  0.00           C
ATOM   3100  NH1 ARG A 778      80.860  48.230  35.550  1.00  0.00           N
ATOM   3101 HH11 ARG A 778      80.920  48.050  36.530  1.00  0.00           H
ATOM   3102 HH12 ARG A 778      80.750  49.120  35.100  1.00  0.00           H
ATOM   3103  NH2 ARG A 778      80.710  47.360  33.420  1.00  0.00           N
ATOM   3104 HH21 ARG A 778      80.450  46.520  32.930  1.00  0.00           H
ATOM   3105 HH22 ARG A 778      80.330  48.220  33.080  1.00  0.00           H
ATOM   3106  C   ARG A 778      80.710  41.770  39.780  1.00  0.00           C
ATOM   3107  O   ARG A 778      80.990  41.820  41.040  1.00  0.00           O
ATOM   3108  N   TYR A 779      80.960  40.720  38.990  1.00  0.00           N
ATOM   3109  HN  TYR A 779      80.870  41.010  38.040  1.00  0.00           H
ATOM   3110  CA  TYR A 779      81.730  39.510  39.180  1.00  0.00           C
ATOM   3111  HA  TYR A 779      81.850  39.110  38.190  1.00  0.00           H
ATOM   3112  CB  TYR A 779      82.990  39.740  40.100  1.00  0.00           C
ATOM   3113  HB1 TYR A 779      83.520  38.770  40.130  1.00  0.00           H
ATOM   3114  HB2 TYR A 779      82.760  39.870  41.180  1.00  0.00           H
ATOM   3115  CG  TYR A 779      84.000  40.720  39.590  1.00  0.00           C
ATOM   3116  CD1 TYR A 779      84.340  41.830  40.450  1.00  0.00           C
ATOM   3117  HD1 TYR A 779      83.860  41.970  41.400  1.00  0.00           H
ATOM   3118  CE1 TYR A 779      85.140  42.900  39.990  1.00  0.00           C
ATOM   3119  HE1 TYR A 779      85.360  43.770  40.600  1.00  0.00           H
ATOM   3120  CZ  TYR A 779      85.810  42.690  38.810  1.00  0.00           C
ATOM   3121  OH  TYR A 779      86.680  43.670  38.480  1.00  0.00           O
ATOM   3122  HH  TYR A 779      87.190  43.450  37.700  1.00  0.00           H
ATOM   3123  CD2 TYR A 779      84.520  40.700  38.270  1.00  0.00           C
ATOM   3124  HD2 TYR A 779      84.200  39.940  37.570  1.00  0.00           H
ATOM   3125  CE2 TYR A 779      85.510  41.670  37.890  1.00  0.00           C
ATOM   3126  HE2 TYR A 779      85.960  41.560  36.920  1.00  0.00           H
ATOM   3127  C   TYR A 779      80.870  38.390  39.840  1.00  0.00           C
ATOM   3128  O   TYR A 779      80.990  37.270  39.350  1.00  0.00           O
ATOM   3129  N   PHE A 780      80.090  38.600  40.900  1.00  0.00           N
ATOM   3130  HN  PHE A 780      79.980  39.550  41.180  1.00  0.00           H
ATOM   3131  CA  PHE A 780      79.380  37.550  41.650  1.00  0.00           C
ATOM   3132  HA  PHE A 780      80.130  36.960  42.130  1.00  0.00           H
ATOM   3133  CB  PHE A 780      78.500  38.180  42.740  1.00  0.00           C
ATOM   3134  HB1 PHE A 780      78.140  37.350  43.390  1.00  0.00           H
ATOM   3135  HB2 PHE A 780      77.710  38.810  42.280  1.00  0.00           H
ATOM   3136  CG  PHE A 780      79.380  39.240  43.570  1.00  0.00           C
ATOM   3137  CD1 PHE A 780      80.720  39.010  43.970  1.00  0.00           C
ATOM   3138  HD1 PHE A 780      81.110  38.050  43.650  1.00  0.00           H
ATOM   3139  CE1 PHE A 780      81.480  40.070  44.420  1.00  0.00           C
ATOM   3140  HE1 PHE A 780      82.520  39.950  44.670  1.00  0.00           H
ATOM   3141  CZ  PHE A 780      80.870  41.350  44.730  1.00  0.00           C
ATOM   3142  HZ  PHE A 780      81.570  42.170  44.780  1.00  0.00           H
ATOM   3143  CD2 PHE A 780      78.840  40.490  43.760  1.00  0.00           C
ATOM   3144  HD2 PHE A 780      77.820  40.610  43.440  1.00  0.00           H
ATOM   3145  CE2 PHE A 780      79.470  41.500  44.460  1.00  0.00           C
ATOM   3146  HE2 PHE A 780      78.940  42.430  44.370  1.00  0.00           H
ATOM   3147  C   PHE A 780      78.300  36.690  40.860  1.00  0.00           C
ATOM   3148  O   PHE A 780      77.480  37.310  40.130  1.00  0.00           O
ATOM   3149  N   PRO A 781      78.270  35.270  40.960  1.00  0.00           N
ATOM   3150  CD  PRO A 781      79.190  34.440  41.630  1.00  0.00           C
ATOM   3151  HD1 PRO A 781      78.970  34.380  42.720  1.00  0.00           H
ATOM   3152  HD2 PRO A 781      80.250  34.660  41.400  1.00  0.00           H
ATOM   3153  CA  PRO A 781      77.290  34.470  40.200  1.00  0.00           C
ATOM   3154  HA  PRO A 781      77.660  34.520  39.180  1.00  0.00           H
ATOM   3155  CB  PRO A 781      77.350  33.110  40.750  1.00  0.00           C
ATOM   3156  HB1 PRO A 781      77.150  32.400  39.930  1.00  0.00           H
ATOM   3157  HB2 PRO A 781      76.730  32.970  41.660  1.00  0.00           H
ATOM   3158  CG  PRO A 781      78.850  33.030  41.090  1.00  0.00           C
ATOM   3159  HG1 PRO A 781      79.010  32.160  41.750  1.00  0.00           H
ATOM   3160  HG2 PRO A 781      79.400  32.940  40.120  1.00  0.00           H
ATOM   3161  C   PRO A 781      75.850  34.990  40.090  1.00  0.00           C
ATOM   3162  O   PRO A 781      75.280  35.350  41.100  1.00  0.00           O
ATOM   3163  N   THR A 782      75.210  34.870  38.940  1.00  0.00           N
ATOM   3164  HN  THR A 782      75.580  34.310  38.190  1.00  0.00           H
ATOM   3165  CA  THR A 782      73.860  35.320  38.750  1.00  0.00           C
ATOM   3166  HA  THR A 782      73.890  36.360  39.010  1.00  0.00           H
ATOM   3167  CB  THR A 782      73.390  35.200  37.280  1.00  0.00           C
ATOM   3168  HB  THR A 782      72.330  35.490  37.160  1.00  0.00           H
ATOM   3169  OG1 THR A 782      73.690  33.900  36.690  1.00  0.00           O
ATOM   3170  HG1 THR A 782      72.830  33.500  36.800  1.00  0.00           H
ATOM   3171  CG2 THR A 782      74.190  36.070  36.380  1.00  0.00           C
ATOM   3172 HG21 THR A 782      75.290  35.910  36.350  1.00  0.00           H
ATOM   3173 HG22 THR A 782      74.130  37.170  36.540  1.00  0.00           H
ATOM   3174 HG23 THR A 782      73.790  35.990  35.340  1.00  0.00           H
ATOM   3175  C   THR A 782      72.800  34.790  39.640  1.00  0.00           C
ATOM   3176  O   THR A 782      72.010  35.550  40.230  1.00  0.00           O
ATOM   3177  N   LYS A 783      72.800  33.530  39.970  1.00  0.00           N
ATOM   3178  HN  LYS A 783      73.480  32.920  39.580  1.00  0.00           H
ATOM   3179  CA  LYS A 783      71.870  32.960  40.930  1.00  0.00           C
ATOM   3180  HA  LYS A 783      70.930  33.450  40.750  1.00  0.00           H
ATOM   3181  CB  LYS A 783      71.610  31.460  40.850  1.00  0.00           C
ATOM   3182  HB1 LYS A 783      71.060  31.080  41.750  1.00  0.00           H
ATOM   3183  HB2 LYS A 783      72.540  30.860  40.740  1.00  0.00           H
ATOM   3184  CG  LYS A 783      70.830  31.050  39.660  1.00  0.00           C
ATOM   3185  HG1 LYS A 783      71.360  31.320  38.720  1.00  0.00           H
ATOM   3186  HG2 LYS A 783      69.820  31.520  39.580  1.00  0.00           H
ATOM   3187  CD  LYS A 783      70.420  29.590  39.650  1.00  0.00           C
ATOM   3188  HD1 LYS A 783      69.700  29.390  40.470  1.00  0.00           H
ATOM   3189  HD2 LYS A 783      71.350  29.100  40.010  1.00  0.00           H
ATOM   3190  CE  LYS A 783      69.920  29.010  38.380  1.00  0.00           C
ATOM   3191  HE1 LYS A 783      69.720  27.920  38.280  1.00  0.00           H
ATOM   3192  HE2 LYS A 783      70.590  29.370  37.580  1.00  0.00           H
ATOM   3193  NZ  LYS A 783      68.610  29.700  38.050  1.00  0.00           N
ATOM   3194  HZ1 LYS A 783      67.890  29.590  38.780  1.00  0.00           H
ATOM   3195  HZ2 LYS A 783      68.230  29.020  37.360  1.00  0.00           H
ATOM   3196  HZ3 LYS A 783      68.740  30.650  37.680  1.00  0.00           H
ATOM   3197  C   LYS A 783      72.200  33.340  42.290  1.00  0.00           C
ATOM   3198  O   LYS A 783      71.310  33.560  43.090  1.00  0.00           O
ATOM   3199  N   VAL A 784      73.450  33.380  42.740  1.00  0.00           N
ATOM   3200  HN  VAL A 784      74.190  33.090  42.140  1.00  0.00           H
ATOM   3201  CA  VAL A 784      73.910  33.720  44.130  1.00  0.00           C
ATOM   3202  HA  VAL A 784      73.310  33.190  44.860  1.00  0.00           H
ATOM   3203  CB  VAL A 784      75.410  33.670  44.300  1.00  0.00           C
ATOM   3204  HB  VAL A 784      76.040  34.190  43.550  1.00  0.00           H
ATOM   3205  CG1 VAL A 784      75.850  34.350  45.690  1.00  0.00           C
ATOM   3206 HG11 VAL A 784      76.910  34.080  45.870  1.00  0.00           H
ATOM   3207 HG12 VAL A 784      75.170  33.940  46.460  1.00  0.00           H
ATOM   3208 HG13 VAL A 784      75.760  35.460  45.640  1.00  0.00           H
ATOM   3209  CG2 VAL A 784      75.820  32.170  44.260  1.00  0.00           C
ATOM   3210 HG21 VAL A 784      75.250  31.670  45.070  1.00  0.00           H
ATOM   3211 HG22 VAL A 784      76.910  32.250  44.390  1.00  0.00           H
ATOM   3212 HG23 VAL A 784      75.620  31.600  43.320  1.00  0.00           H
ATOM   3213  C   VAL A 784      73.490  35.110  44.410  1.00  0.00           C
ATOM   3214  O   VAL A 784      72.920  35.450  45.460  1.00  0.00           O
ATOM   3215  N   ARG A 785      73.620  36.000  43.400  1.00  0.00           N
ATOM   3216  HN  ARG A 785      73.880  35.750  42.470  1.00  0.00           H
ATOM   3217  CA  ARG A 785      73.430  37.370  43.610  1.00  0.00           C
ATOM   3218  HA  ARG A 785      73.840  37.710  44.540  1.00  0.00           H
ATOM   3219  CB  ARG A 785      74.110  38.260  42.630  1.00  0.00           C
ATOM   3220  HB1 ARG A 785      75.190  38.000  42.720  1.00  0.00           H
ATOM   3221  HB2 ARG A 785      74.070  39.260  43.100  1.00  0.00           H
ATOM   3222  CG  ARG A 785      73.420  38.390  41.300  1.00  0.00           C
ATOM   3223  HG1 ARG A 785      72.440  38.920  41.380  1.00  0.00           H
ATOM   3224  HG2 ARG A 785      73.240  37.390  40.860  1.00  0.00           H
ATOM   3225  CD  ARG A 785      74.220  39.120  40.170  1.00  0.00           C
ATOM   3226  HD1 ARG A 785      75.050  38.430  39.920  1.00  0.00           H
ATOM   3227  HD2 ARG A 785      74.650  40.100  40.470  1.00  0.00           H
ATOM   3228  NE  ARG A 785      73.350  39.290  38.930  1.00  0.00           N
ATOM   3229  HE  ARG A 785      72.360  39.290  39.040  1.00  0.00           H
ATOM   3230  CZ  ARG A 785      73.890  39.420  37.680  1.00  0.00           C
ATOM   3231  NH1 ARG A 785      75.170  39.610  37.360  1.00  0.00           N
ATOM   3232 HH11 ARG A 785      75.340  40.010  36.470  1.00  0.00           H
ATOM   3233 HH12 ARG A 785      75.920  39.720  38.010  1.00  0.00           H
ATOM   3234  NH2 ARG A 785      72.930  39.530  36.820  1.00  0.00           N
ATOM   3235 HH21 ARG A 785      72.030  39.550  37.250  1.00  0.00           H
ATOM   3236 HH22 ARG A 785      73.160  39.710  35.860  1.00  0.00           H
ATOM   3237  C   ARG A 785      71.960  37.730  43.660  1.00  0.00           C
ATOM   3238  O   ARG A 785      71.520  38.730  44.240  1.00  0.00           O
ATOM   3239  N   SER A 786      71.080  36.870  43.050  1.00  0.00           N
ATOM   3240  HN  SER A 786      71.420  36.130  42.470  1.00  0.00           H
ATOM   3241  CA  SER A 786      69.650  36.790  43.080  1.00  0.00           C
ATOM   3242  HA  SER A 786      69.210  37.780  43.040  1.00  0.00           H
ATOM   3243  CB  SER A 786      68.990  35.950  41.890  1.00  0.00           C
ATOM   3244  HB1 SER A 786      67.900  36.100  42.000  1.00  0.00           H
ATOM   3245  HB2 SER A 786      69.240  34.870  42.010  1.00  0.00           H
ATOM   3246  OG  SER A 786      69.280  36.450  40.580  1.00  0.00           O
ATOM   3247  HG1 SER A 786      70.200  36.280  40.360  1.00  0.00           H
ATOM   3248  C   SER A 786      69.200  36.230  44.400  1.00  0.00           C
ATOM   3249  O   SER A 786      68.430  36.870  45.120  1.00  0.00           O
ATOM   3250  N   THR A 787      69.760  35.090  44.810  1.00  0.00           N
ATOM   3251  HN  THR A 787      70.250  34.480  44.190  1.00  0.00           H
ATOM   3252  CA  THR A 787      69.460  34.540  46.100  1.00  0.00           C
ATOM   3253  HA  THR A 787      68.380  34.500  46.210  1.00  0.00           H
ATOM   3254  CB  THR A 787      69.810  33.040  46.170  1.00  0.00           C
ATOM   3255  HB  THR A 787      70.890  33.080  45.910  1.00  0.00           H
ATOM   3256  OG1 THR A 787      69.170  32.330  45.100  1.00  0.00           O
ATOM   3257  HG1 THR A 787      69.790  31.650  44.860  1.00  0.00           H
ATOM   3258  CG2 THR A 787      69.240  32.390  47.500  1.00  0.00           C
ATOM   3259 HG21 THR A 787      69.740  31.390  47.510  1.00  0.00           H
ATOM   3260 HG22 THR A 787      68.140  32.380  47.640  1.00  0.00           H
ATOM   3261 HG23 THR A 787      69.700  32.900  48.370  1.00  0.00           H
ATOM   3262  C   THR A 787      69.780  35.340  47.350  1.00  0.00           C
ATOM   3263  O   THR A 787      69.050  35.420  48.320  1.00  0.00           O
ATOM   3264  N   ILE A 788      70.910  36.050  47.300  1.00  0.00           N
ATOM   3265  HN  ILE A 788      71.550  35.880  46.540  1.00  0.00           H
ATOM   3266  CA  ILE A 788      71.410  37.120  48.080  1.00  0.00           C
ATOM   3267  HA  ILE A 788      71.450  36.830  49.120  1.00  0.00           H
ATOM   3268  CB  ILE A 788      72.900  37.430  47.790  1.00  0.00           C
ATOM   3269  HB  ILE A 788      73.050  37.560  46.700  1.00  0.00           H
ATOM   3270  CG2 ILE A 788      73.250  38.840  48.390  1.00  0.00           C
ATOM   3271 HG21 ILE A 788      72.930  38.740  49.440  1.00  0.00           H
ATOM   3272 HG22 ILE A 788      72.830  39.760  47.920  1.00  0.00           H
ATOM   3273 HG23 ILE A 788      74.360  38.900  48.420  1.00  0.00           H
ATOM   3274  CG1 ILE A 788      73.860  36.350  48.270  1.00  0.00           C
ATOM   3275 HG11 ILE A 788      74.800  36.700  47.800  1.00  0.00           H
ATOM   3276 HG12 ILE A 788      73.610  35.420  47.730  1.00  0.00           H
ATOM   3277  CD  ILE A 788      74.070  36.030  49.740  1.00  0.00           C
ATOM   3278  HD1 ILE A 788      74.490  36.920  50.250  1.00  0.00           H
ATOM   3279  HD2 ILE A 788      74.690  35.160  50.030  1.00  0.00           H
ATOM   3280  HD3 ILE A 788      73.060  35.840  50.180  1.00  0.00           H
ATOM   3281  C   ILE A 788      70.460  38.260  48.150  1.00  0.00           C
ATOM   3282  O   ILE A 788      70.190  38.760  49.240  1.00  0.00           O
ATOM   3283  N   SER A 789      69.990  38.740  47.000  1.00  0.00           N
ATOM   3284  HN  SER A 789      70.170  38.320  46.110  1.00  0.00           H
ATOM   3285  CA  SER A 789      69.100  39.900  47.010  1.00  0.00           C
ATOM   3286  HA  SER A 789      69.550  40.700  47.600  1.00  0.00           H
ATOM   3287  CB  SER A 789      68.930  40.650  45.740  1.00  0.00           C
ATOM   3288  HB1 SER A 789      68.380  41.560  46.030  1.00  0.00           H
ATOM   3289  HB2 SER A 789      68.380  40.000  45.030  1.00  0.00           H
ATOM   3290  OG  SER A 789      70.120  41.050  45.090  1.00  0.00           O
ATOM   3291  HG1 SER A 789      70.730  40.320  45.020  1.00  0.00           H
ATOM   3292  C   SER A 789      67.680  39.550  47.590  1.00  0.00           C
ATOM   3293  O   SER A 789      66.970  40.210  48.310  1.00  0.00           O
ATOM   3294  N   ASP A 790      67.130  38.310  47.270  1.00  0.00           N
ATOM   3295  HN  ASP A 790      67.590  37.750  46.590  1.00  0.00           H
ATOM   3296  CA  ASP A 790      65.810  37.740  47.640  1.00  0.00           C
ATOM   3297  HA  ASP A 790      64.960  38.290  47.280  1.00  0.00           H
ATOM   3298  CB  ASP A 790      65.650  36.250  47.060  1.00  0.00           C
ATOM   3299  HB1 ASP A 790      64.770  35.780  47.560  1.00  0.00           H
ATOM   3300  HB2 ASP A 790      66.500  35.610  47.360  1.00  0.00           H
ATOM   3301  CG  ASP A 790      65.440  36.130  45.600  1.00  0.00           C
ATOM   3302  OD1 ASP A 790      65.610  34.980  45.040  1.00  0.00           O
ATOM   3303  OD2 ASP A 790      65.040  37.140  44.970  1.00  0.00           O
ATOM   3304  C   ASP A 790      65.680  37.730  49.120  1.00  0.00           C
ATOM   3305  O   ASP A 790      64.680  38.140  49.670  1.00  0.00           O
ATOM   3306  N   PHE A 791      66.660  37.180  49.840  1.00  0.00           N
ATOM   3307  HN  PHE A 791      67.560  37.110  49.430  1.00  0.00           H
ATOM   3308  CA  PHE A 791      66.530  37.080  51.280  1.00  0.00           C
ATOM   3309  HA  PHE A 791      65.520  37.320  51.590  1.00  0.00           H
ATOM   3310  CB  PHE A 791      66.970  35.740  51.800  1.00  0.00           C
ATOM   3311  HB1 PHE A 791      66.960  35.710  52.910  1.00  0.00           H
ATOM   3312  HB2 PHE A 791      68.040  35.560  51.560  1.00  0.00           H
ATOM   3313  CG  PHE A 791      66.120  34.560  51.250  1.00  0.00           C
ATOM   3314  CD1 PHE A 791      66.350  33.820  50.060  1.00  0.00           C
ATOM   3315  HD1 PHE A 791      67.180  34.120  49.440  1.00  0.00           H
ATOM   3316  CE1 PHE A 791      65.530  32.810  49.610  1.00  0.00           C
ATOM   3317  HE1 PHE A 791      65.730  32.290  48.690  1.00  0.00           H
ATOM   3318  CZ  PHE A 791      64.450  32.430  50.370  1.00  0.00           C
ATOM   3319  HZ  PHE A 791      63.750  31.670  50.080  1.00  0.00           H
ATOM   3320  CD2 PHE A 791      64.970  34.140  52.010  1.00  0.00           C
ATOM   3321  HD2 PHE A 791      64.700  34.690  52.900  1.00  0.00           H
ATOM   3322  CE2 PHE A 791      64.210  33.030  51.570  1.00  0.00           C
ATOM   3323  HE2 PHE A 791      63.340  32.700  52.130  1.00  0.00           H
ATOM   3324  C   PHE A 791      67.310  38.130  52.070  1.00  0.00           C
ATOM   3325  O   PHE A 791      67.490  38.120  53.280  1.00  0.00           O
ATOM   3326  N   ALA A 792      67.550  39.250  51.350  1.00  0.00           N
ATOM   3327  HN  ALA A 792      67.340  39.270  50.380  1.00  0.00           H
ATOM   3328  CA  ALA A 792      68.400  40.350  51.960  1.00  0.00           C
ATOM   3329  HA  ALA A 792      69.420  40.010  51.930  1.00  0.00           H
ATOM   3330  CB  ALA A 792      68.440  41.450  50.950  1.00  0.00           C
ATOM   3331  HB1 ALA A 792      67.460  41.890  50.660  1.00  0.00           H
ATOM   3332  HB2 ALA A 792      69.000  41.000  50.100  1.00  0.00           H
ATOM   3333  HB3 ALA A 792      69.210  42.220  51.160  1.00  0.00           H
ATOM   3334  C   ALA A 792      67.890  40.970  53.300  1.00  0.00           C
ATOM   3335  O   ALA A 792      68.630  41.180  54.260  1.00  0.00           O
ATOM   3336  N   VAL A 793      66.560  41.230  53.440  1.00  0.00           N
ATOM   3337  HN  VAL A 793      65.930  41.090  52.670  1.00  0.00           H
ATOM   3338  CA  VAL A 793      66.060  41.760  54.710  1.00  0.00           C
ATOM   3339  HA  VAL A 793      66.710  42.580  54.930  1.00  0.00           H
ATOM   3340  CB  VAL A 793      64.680  42.270  54.550  1.00  0.00           C
ATOM   3341  HB  VAL A 793      64.010  41.450  54.210  1.00  0.00           H
ATOM   3342  CG1 VAL A 793      64.090  42.800  56.010  1.00  0.00           C
ATOM   3343 HG11 VAL A 793      63.870  41.950  56.690  1.00  0.00           H
ATOM   3344 HG12 VAL A 793      63.090  43.280  55.890  1.00  0.00           H
ATOM   3345 HG13 VAL A 793      64.740  43.630  56.360  1.00  0.00           H
ATOM   3346  CG2 VAL A 793      64.660  43.370  53.490  1.00  0.00           C
ATOM   3347 HG21 VAL A 793      63.600  43.670  53.400  1.00  0.00           H
ATOM   3348 HG22 VAL A 793      65.030  42.990  52.520  1.00  0.00           H
ATOM   3349 HG23 VAL A 793      65.220  44.240  53.900  1.00  0.00           H
ATOM   3350  C   VAL A 793      66.060  40.760  55.840  1.00  0.00           C
ATOM   3351  O   VAL A 793      66.500  40.990  56.960  1.00  0.00           O
ATOM   3352  N   PHE A 794      65.660  39.500  55.560  1.00  0.00           N
ATOM   3353  HN  PHE A 794      65.310  39.250  54.670  1.00  0.00           H
ATOM   3354  CA  PHE A 794      65.870  38.420  56.500  1.00  0.00           C
ATOM   3355  HA  PHE A 794      65.400  38.820  57.390  1.00  0.00           H
ATOM   3356  CB  PHE A 794      65.180  37.180  56.000  1.00  0.00           C
ATOM   3357  HB1 PHE A 794      65.730  36.920  55.070  1.00  0.00           H
ATOM   3358  HB2 PHE A 794      64.160  37.350  55.590  1.00  0.00           H
ATOM   3359  CG  PHE A 794      65.300  35.990  56.960  1.00  0.00           C
ATOM   3360  CD1 PHE A 794      64.610  36.050  58.170  1.00  0.00           C
ATOM   3361  HD1 PHE A 794      64.080  36.950  58.440  1.00  0.00           H
ATOM   3362  CE1 PHE A 794      64.610  34.960  59.160  1.00  0.00           C
ATOM   3363  HE1 PHE A 794      64.100  35.060  60.100  1.00  0.00           H
ATOM   3364  CZ  PHE A 794      65.280  33.790  58.730  1.00  0.00           C
ATOM   3365  HZ  PHE A 794      65.380  32.950  59.390  1.00  0.00           H
ATOM   3366  CD2 PHE A 794      65.880  34.730  56.570  1.00  0.00           C
ATOM   3367  HD2 PHE A 794      66.390  34.720  55.620  1.00  0.00           H
ATOM   3368  CE2 PHE A 794      65.890  33.730  57.450  1.00  0.00           C
ATOM   3369  HE2 PHE A 794      66.370  32.820  57.150  1.00  0.00           H
ATOM   3370  C   PHE A 794      67.340  38.050  56.910  1.00  0.00           C
ATOM   3371  O   PHE A 794      67.650  37.960  58.110  1.00  0.00           O
ATOM   3372  N   LEU A 795      68.310  37.980  55.980  1.00  0.00           N
ATOM   3373  HN  LEU A 795      68.100  38.050  55.010  1.00  0.00           H
ATOM   3374  CA  LEU A 795      69.670  37.760  56.280  1.00  0.00           C
ATOM   3375  HA  LEU A 795      69.800  36.850  56.850  1.00  0.00           H
ATOM   3376  CB  LEU A 795      70.650  37.700  54.980  1.00  0.00           C
ATOM   3377  HB1 LEU A 795      71.720  37.890  55.230  1.00  0.00           H
ATOM   3378  HB2 LEU A 795      70.290  38.440  54.240  1.00  0.00           H
ATOM   3379  CG  LEU A 795      70.660  36.340  54.210  1.00  0.00           C
ATOM   3380  HG  LEU A 795      69.660  36.080  53.810  1.00  0.00           H
ATOM   3381  CD1 LEU A 795      71.660  36.630  53.040  1.00  0.00           C
ATOM   3382 HD11 LEU A 795      72.180  35.710  52.690  1.00  0.00           H
ATOM   3383 HD12 LEU A 795      72.410  37.330  53.460  1.00  0.00           H
ATOM   3384 HD13 LEU A 795      71.150  37.110  52.180  1.00  0.00           H
ATOM   3385  CD2 LEU A 795      71.240  35.200  55.040  1.00  0.00           C
ATOM   3386 HD21 LEU A 795      72.160  35.580  55.570  1.00  0.00           H
ATOM   3387 HD22 LEU A 795      71.550  34.320  54.450  1.00  0.00           H
ATOM   3388 HD23 LEU A 795      70.440  34.840  55.720  1.00  0.00           H
ATOM   3389  C   LEU A 795      70.180  38.810  57.220  1.00  0.00           C
ATOM   3390  O   LEU A 795      70.780  38.610  58.260  1.00  0.00           O
ATOM   3391  N   THR A 796      69.770  40.040  57.000  1.00  0.00           N
ATOM   3392  HN  THR A 796      69.320  40.220  56.140  1.00  0.00           H
ATOM   3393  CA  THR A 796      70.060  41.200  57.820  1.00  0.00           C
ATOM   3394  HA  THR A 796      71.140  41.210  57.870  1.00  0.00           H
ATOM   3395  CB  THR A 796      69.470  42.500  57.240  1.00  0.00           C
ATOM   3396  HB  THR A 796      68.420  42.410  56.880  1.00  0.00           H
ATOM   3397  OG1 THR A 796      70.210  42.830  56.080  1.00  0.00           O
ATOM   3398  HG1 THR A 796      69.650  42.640  55.330  1.00  0.00           H
ATOM   3399  CG2 THR A 796      69.620  43.690  58.210  1.00  0.00           C
ATOM   3400 HG21 THR A 796      68.870  43.760  59.030  1.00  0.00           H
ATOM   3401 HG22 THR A 796      69.440  44.640  57.690  1.00  0.00           H
ATOM   3402 HG23 THR A 796      70.650  43.790  58.610  1.00  0.00           H
ATOM   3403  C   THR A 796      69.390  41.140  59.190  1.00  0.00           C
ATOM   3404  O   THR A 796      70.030  41.290  60.220  1.00  0.00           O
ATOM   3405  N   ILE A 797      68.090  40.720  59.330  1.00  0.00           N
ATOM   3406  HN  ILE A 797      67.470  40.510  58.570  1.00  0.00           H
ATOM   3407  CA  ILE A 797      67.510  40.500  60.640  1.00  0.00           C
ATOM   3408  HA  ILE A 797      67.520  41.420  61.230  1.00  0.00           H
ATOM   3409  CB  ILE A 797      66.040  40.130  60.640  1.00  0.00           C
ATOM   3410  HB  ILE A 797      65.800  39.270  59.960  1.00  0.00           H
ATOM   3411  CG2 ILE A 797      65.490  39.880  62.070  1.00  0.00           C
ATOM   3412 HG21 ILE A 797      65.720  40.670  62.810  1.00  0.00           H
ATOM   3413 HG22 ILE A 797      65.850  38.900  62.460  1.00  0.00           H
ATOM   3414 HG23 ILE A 797      64.390  39.800  62.010  1.00  0.00           H
ATOM   3415  CG1 ILE A 797      65.320  41.440  60.190  1.00  0.00           C
ATOM   3416 HG11 ILE A 797      65.920  41.970  59.430  1.00  0.00           H
ATOM   3417 HG12 ILE A 797      65.370  42.150  61.040  1.00  0.00           H
ATOM   3418  CD  ILE A 797      63.890  41.220  59.690  1.00  0.00           C
ATOM   3419  HD1 ILE A 797      63.210  40.990  60.530  1.00  0.00           H
ATOM   3420  HD2 ILE A 797      63.760  40.430  58.910  1.00  0.00           H
ATOM   3421  HD3 ILE A 797      63.400  42.170  59.380  1.00  0.00           H
ATOM   3422  C   ILE A 797      68.250  39.410  61.370  1.00  0.00           C
ATOM   3423  O   ILE A 797      68.540  39.510  62.580  1.00  0.00           O
ATOM   3424  N   VAL A 798      68.490  38.270  60.680  1.00  0.00           N
ATOM   3425  HN  VAL A 798      68.300  38.130  59.710  1.00  0.00           H
ATOM   3426  CA  VAL A 798      69.150  37.070  61.230  1.00  0.00           C
ATOM   3427  HA  VAL A 798      68.470  36.820  62.030  1.00  0.00           H
ATOM   3428  CB  VAL A 798      69.250  35.940  60.230  1.00  0.00           C
ATOM   3429  HB  VAL A 798      69.590  36.330  59.250  1.00  0.00           H
ATOM   3430  CG1 VAL A 798      70.310  34.910  60.630  1.00  0.00           C
ATOM   3431 HG11 VAL A 798      70.150  34.390  61.600  1.00  0.00           H
ATOM   3432 HG12 VAL A 798      71.310  35.380  60.560  1.00  0.00           H
ATOM   3433 HG13 VAL A 798      70.300  34.150  59.820  1.00  0.00           H
ATOM   3434  CG2 VAL A 798      67.830  35.340  60.090  1.00  0.00           C
ATOM   3435 HG21 VAL A 798      67.600  34.550  60.850  1.00  0.00           H
ATOM   3436 HG22 VAL A 798      67.670  34.900  59.080  1.00  0.00           H
ATOM   3437 HG23 VAL A 798      67.050  36.090  60.320  1.00  0.00           H
ATOM   3438  C   VAL A 798      70.510  37.530  61.790  1.00  0.00           C
ATOM   3439  O   VAL A 798      70.860  37.280  62.930  1.00  0.00           O
ATOM   3440  N   ILE A 799      71.290  38.300  61.020  1.00  0.00           N
ATOM   3441  HN  ILE A 799      71.040  38.470  60.070  1.00  0.00           H
ATOM   3442  CA  ILE A 799      72.610  38.830  61.460  1.00  0.00           C
ATOM   3443  HA  ILE A 799      73.270  38.020  61.740  1.00  0.00           H
ATOM   3444  CB  ILE A 799      73.350  39.410  60.250  1.00  0.00           C
ATOM   3445  HB  ILE A 799      72.570  39.810  59.570  1.00  0.00           H
ATOM   3446  CG2 ILE A 799      74.370  40.530  60.520  1.00  0.00           C
ATOM   3447 HG21 ILE A 799      74.730  40.930  59.540  1.00  0.00           H
ATOM   3448 HG22 ILE A 799      75.250  40.190  61.110  1.00  0.00           H
ATOM   3449 HG23 ILE A 799      73.890  41.390  61.020  1.00  0.00           H
ATOM   3450  CG1 ILE A 799      73.990  38.240  59.320  1.00  0.00           C
ATOM   3451 HG11 ILE A 799      73.320  37.380  59.110  1.00  0.00           H
ATOM   3452 HG12 ILE A 799      74.850  37.770  59.840  1.00  0.00           H
ATOM   3453  CD  ILE A 799      74.360  38.760  57.900  1.00  0.00           C
ATOM   3454  HD1 ILE A 799      73.490  39.200  57.360  1.00  0.00           H
ATOM   3455  HD2 ILE A 799      74.700  38.010  57.160  1.00  0.00           H
ATOM   3456  HD3 ILE A 799      75.160  39.540  57.920  1.00  0.00           H
ATOM   3457  C   ILE A 799      72.520  39.770  62.610  1.00  0.00           C
ATOM   3458  O   ILE A 799      73.210  39.730  63.590  1.00  0.00           O
ATOM   3459  N   MET A 800      71.490  40.660  62.640  1.00  0.00           N
ATOM   3460  HN  MET A 800      70.800  40.740  61.930  1.00  0.00           H
ATOM   3461  CA  MET A 800      71.430  41.540  63.760  1.00  0.00           C
ATOM   3462  HA  MET A 800      72.440  41.860  63.960  1.00  0.00           H
ATOM   3463  CB  MET A 800      70.600  42.820  63.520  1.00  0.00           C
ATOM   3464  HB1 MET A 800      70.770  43.460  64.430  1.00  0.00           H
ATOM   3465  HB2 MET A 800      69.500  42.670  63.500  1.00  0.00           H
ATOM   3466  CG  MET A 800      71.090  43.650  62.370  1.00  0.00           C
ATOM   3467  HG1 MET A 800      70.340  44.450  62.200  1.00  0.00           H
ATOM   3468  HG2 MET A 800      71.200  43.120  61.400  1.00  0.00           H
ATOM   3469  SD  MET A 800      72.590  44.700  62.550  1.00  0.00           S
ATOM   3470  CE  MET A 800      73.980  43.670  63.080  1.00  0.00           C
ATOM   3471  HE1 MET A 800      74.990  44.110  62.880  1.00  0.00           H
ATOM   3472  HE2 MET A 800      73.980  42.660  62.630  1.00  0.00           H
ATOM   3473  HE3 MET A 800      73.980  43.520  64.180  1.00  0.00           H
ATOM   3474  C   MET A 800      70.940  40.830  65.010  1.00  0.00           C
ATOM   3475  O   MET A 800      71.440  41.240  66.080  1.00  0.00           O
ATOM   3476  N   VAL A 801      70.120  39.780  64.920  1.00  0.00           N
ATOM   3477  HN  VAL A 801      69.670  39.550  64.050  1.00  0.00           H
ATOM   3478  CA  VAL A 801      69.690  38.910  65.990  1.00  0.00           C
ATOM   3479  HA  VAL A 801      69.310  39.490  66.800  1.00  0.00           H
ATOM   3480  CB  VAL A 801      68.600  37.940  65.500  1.00  0.00           C
ATOM   3481  HB  VAL A 801      68.880  37.690  64.460  1.00  0.00           H
ATOM   3482  CG1 VAL A 801      68.500  36.640  66.340  1.00  0.00           C
ATOM   3483 HG11 VAL A 801      67.590  36.080  66.050  1.00  0.00           H
ATOM   3484 HG12 VAL A 801      68.590  36.940  67.410  1.00  0.00           H
ATOM   3485 HG13 VAL A 801      69.390  35.990  66.160  1.00  0.00           H
ATOM   3486  CG2 VAL A 801      67.190  38.650  65.450  1.00  0.00           C
ATOM   3487 HG21 VAL A 801      66.870  38.890  66.480  1.00  0.00           H
ATOM   3488 HG22 VAL A 801      66.530  37.900  64.970  1.00  0.00           H
ATOM   3489 HG23 VAL A 801      67.320  39.590  64.870  1.00  0.00           H
ATOM   3490  C   VAL A 801      70.900  38.150  66.670  1.00  0.00           C
ATOM   3491  O   VAL A 801      71.030  38.160  67.880  1.00  0.00           O
ATOM   3492  N   THR A 802      71.750  37.550  65.850  1.00  0.00           N
ATOM   3493  HN  THR A 802      71.570  37.620  64.870  1.00  0.00           H
ATOM   3494  CA  THR A 802      72.890  36.720  66.120  1.00  0.00           C
ATOM   3495  HA  THR A 802      72.530  36.040  66.870  1.00  0.00           H
ATOM   3496  CB  THR A 802      73.460  36.000  64.920  1.00  0.00           C
ATOM   3497  HB  THR A 802      74.010  36.790  64.390  1.00  0.00           H
ATOM   3498  OG1 THR A 802      72.440  35.450  64.110  1.00  0.00           O
ATOM   3499  HG1 THR A 802      72.020  36.130  63.590  1.00  0.00           H
ATOM   3500  CG2 THR A 802      74.340  34.810  65.480  1.00  0.00           C
ATOM   3501 HG21 THR A 802      73.670  34.110  66.020  1.00  0.00           H
ATOM   3502 HG22 THR A 802      75.170  35.140  66.140  1.00  0.00           H
ATOM   3503 HG23 THR A 802      74.790  34.310  64.590  1.00  0.00           H
ATOM   3504  C   THR A 802      73.880  37.650  66.750  1.00  0.00           C
ATOM   3505  O   THR A 802      74.420  37.370  67.850  1.00  0.00           O
ATOM   3506  N   ILE A 803      74.090  38.910  66.150  1.00  0.00           N
ATOM   3507  HN  ILE A 803      73.680  39.100  65.260  1.00  0.00           H
ATOM   3508  CA  ILE A 803      74.980  39.800  66.750  1.00  0.00           C
ATOM   3509  HA  ILE A 803      75.850  39.210  67.040  1.00  0.00           H
ATOM   3510  CB  ILE A 803      75.620  40.930  65.800  1.00  0.00           C
ATOM   3511  HB  ILE A 803      74.770  41.520  65.380  1.00  0.00           H
ATOM   3512  CG2 ILE A 803      76.530  41.950  66.450  1.00  0.00           C
ATOM   3513 HG21 ILE A 803      76.930  42.620  65.670  1.00  0.00           H
ATOM   3514 HG22 ILE A 803      77.380  41.590  67.060  1.00  0.00           H
ATOM   3515 HG23 ILE A 803      76.000  42.530  67.220  1.00  0.00           H
ATOM   3516  CG1 ILE A 803      76.370  40.310  64.550  1.00  0.00           C
ATOM   3517 HG11 ILE A 803      75.760  39.640  63.910  1.00  0.00           H
ATOM   3518 HG12 ILE A 803      77.260  39.740  64.900  1.00  0.00           H
ATOM   3519  CD  ILE A 803      76.920  41.380  63.520  1.00  0.00           C
ATOM   3520  HD1 ILE A 803      77.020  40.930  62.510  1.00  0.00           H
ATOM   3521  HD2 ILE A 803      77.880  41.760  63.930  1.00  0.00           H
ATOM   3522  HD3 ILE A 803      76.150  42.180  63.450  1.00  0.00           H
ATOM   3523  C   ILE A 803      74.620  40.420  68.120  1.00  0.00           C
ATOM   3524  O   ILE A 803      75.420  40.530  69.020  1.00  0.00           O
ATOM   3525  N   ASP A 804      73.300  40.640  68.310  1.00  0.00           N
ATOM   3526  HN  ASP A 804      72.600  40.380  67.640  1.00  0.00           H
ATOM   3527  CA  ASP A 804      72.750  41.290  69.510  1.00  0.00           C
ATOM   3528  HA  ASP A 804      73.370  42.180  69.570  1.00  0.00           H
ATOM   3529  CB  ASP A 804      71.260  41.650  69.250  1.00  0.00           C
ATOM   3530  HB1 ASP A 804      70.750  40.660  69.270  1.00  0.00           H
ATOM   3531  HB2 ASP A 804      71.100  42.200  68.290  1.00  0.00           H
ATOM   3532  CG  ASP A 804      70.820  42.560  70.350  1.00  0.00           C
ATOM   3533  OD1 ASP A 804      71.180  43.760  70.390  1.00  0.00           O
ATOM   3534  OD2 ASP A 804      70.160  42.080  71.360  1.00  0.00           O
ATOM   3535  C   ASP A 804      72.970  40.430  70.660  1.00  0.00           C
ATOM   3536  O   ASP A 804      73.450  40.840  71.700  1.00  0.00           O
ATOM   3537  N   TYR A 805      72.720  39.130  70.450  1.00  0.00           N
ATOM   3538  HN  TYR A 805      72.420  38.760  69.560  1.00  0.00           H
ATOM   3539  CA  TYR A 805      72.990  38.000  71.290  1.00  0.00           C
ATOM   3540  HA  TYR A 805      72.400  38.170  72.190  1.00  0.00           H
ATOM   3541  CB  TYR A 805      72.580  36.730  70.570  1.00  0.00           C
ATOM   3542  HB1 TYR A 805      73.270  36.400  69.760  1.00  0.00           H
ATOM   3543  HB2 TYR A 805      71.570  36.860  70.140  1.00  0.00           H
ATOM   3544  CG  TYR A 805      72.540  35.580  71.610  1.00  0.00           C
ATOM   3545  CD1 TYR A 805      71.350  35.400  72.420  1.00  0.00           C
ATOM   3546  HD1 TYR A 805      70.570  36.130  72.320  1.00  0.00           H
ATOM   3547  CE1 TYR A 805      71.370  34.380  73.380  1.00  0.00           C
ATOM   3548  HE1 TYR A 805      70.570  34.250  74.080  1.00  0.00           H
ATOM   3549  CZ  TYR A 805      72.510  33.550  73.630  1.00  0.00           C
ATOM   3550  OH  TYR A 805      72.600  32.610  74.700  1.00  0.00           O
ATOM   3551  HH  TYR A 805      73.520  32.410  74.880  1.00  0.00           H
ATOM   3552  CD2 TYR A 805      73.620  34.690  71.810  1.00  0.00           C
ATOM   3553  HD2 TYR A 805      74.380  34.800  71.060  1.00  0.00           H
ATOM   3554  CE2 TYR A 805      73.610  33.690  72.810  1.00  0.00           C
ATOM   3555  HE2 TYR A 805      74.470  33.100  73.070  1.00  0.00           H
ATOM   3556  C   TYR A 805      74.400  38.040  71.680  1.00  0.00           C
ATOM   3557  O   TYR A 805      74.790  38.190  72.840  1.00  0.00           O
ATOM   3558  N   LEU A 806      75.320  38.060  70.710  1.00  0.00           N
ATOM   3559  HN  LEU A 806      75.090  38.070  69.740  1.00  0.00           H
ATOM   3560  CA  LEU A 806      76.750  38.160  71.020  1.00  0.00           C
ATOM   3561  HA  LEU A 806      77.020  37.320  71.630  1.00  0.00           H
ATOM   3562  CB  LEU A 806      77.350  38.030  69.690  1.00  0.00           C
ATOM   3563  HB1 LEU A 806      77.050  38.740  68.890  1.00  0.00           H
ATOM   3564  HB2 LEU A 806      77.020  37.030  69.350  1.00  0.00           H
ATOM   3565  CG  LEU A 806      78.880  38.140  69.570  1.00  0.00           C
ATOM   3566  HG  LEU A 806      79.230  39.160  69.830  1.00  0.00           H
ATOM   3567  CD1 LEU A 806      79.650  37.140  70.480  1.00  0.00           C
ATOM   3568 HD11 LEU A 806      80.660  36.900  70.080  1.00  0.00           H
ATOM   3569 HD12 LEU A 806      79.080  36.240  70.750  1.00  0.00           H
ATOM   3570 HD13 LEU A 806      79.800  37.690  71.440  1.00  0.00           H
ATOM   3571  CD2 LEU A 806      79.370  37.920  68.120  1.00  0.00           C
ATOM   3572 HD21 LEU A 806      80.470  37.800  68.040  1.00  0.00           H
ATOM   3573 HD22 LEU A 806      79.080  38.860  67.600  1.00  0.00           H
ATOM   3574 HD23 LEU A 806      78.890  37.020  67.690  1.00  0.00           H
ATOM   3575  C   LEU A 806      77.290  39.370  71.800  1.00  0.00           C
ATOM   3576  O   LEU A 806      78.070  39.280  72.770  1.00  0.00           O
ATOM   3577  N   VAL A 807      76.860  40.550  71.350  1.00  0.00           N
ATOM   3578  HN  VAL A 807      76.230  40.540  70.570  1.00  0.00           H
ATOM   3579  CA  VAL A 807      77.300  41.800  71.930  1.00  0.00           C
ATOM   3580  HA  VAL A 807      78.370  41.850  71.980  1.00  0.00           H
ATOM   3581  CB  VAL A 807      76.850  42.930  71.110  1.00  0.00           C
ATOM   3582  HB  VAL A 807      75.760  42.860  70.890  1.00  0.00           H
ATOM   3583  CG1 VAL A 807      76.930  44.360  71.810  1.00  0.00           C
ATOM   3584 HG11 VAL A 807      78.000  44.510  72.060  1.00  0.00           H
ATOM   3585 HG12 VAL A 807      76.350  44.510  72.740  1.00  0.00           H
ATOM   3586 HG13 VAL A 807      76.610  45.150  71.110  1.00  0.00           H
ATOM   3587  CG2 VAL A 807      77.550  42.990  69.830  1.00  0.00           C
ATOM   3588 HG21 VAL A 807      77.460  42.020  69.300  1.00  0.00           H
ATOM   3589 HG22 VAL A 807      78.630  43.160  70.020  1.00  0.00           H
ATOM   3590 HG23 VAL A 807      77.280  43.890  69.220  1.00  0.00           H
ATOM   3591  C   VAL A 807      76.850  41.900  73.420  1.00  0.00           C
ATOM   3592  O   VAL A 807      77.480  42.470  74.350  1.00  0.00           O
ATOM   3593  N   GLY A 808      75.600  41.440  73.730  1.00  0.00           N
ATOM   3594  HN  GLY A 808      75.110  40.920  73.040  1.00  0.00           H
ATOM   3595  CA  GLY A 808      75.100  41.240  75.070  1.00  0.00           C
ATOM   3596  HA1 GLY A 808      75.960  41.100  75.700  1.00  0.00           H
ATOM   3597  HA2 GLY A 808      74.420  40.410  75.130  1.00  0.00           H
ATOM   3598  C   GLY A 808      74.450  42.450  75.650  1.00  0.00           C
ATOM   3599  O   GLY A 808      73.860  42.370  76.730  1.00  0.00           O
ATOM   3600  N   VAL A 809      74.580  43.670  75.050  1.00  0.00           N
ATOM   3601  HN  VAL A 809      75.130  43.730  74.220  1.00  0.00           H
ATOM   3602  CA  VAL A 809      74.000  44.910  75.430  1.00  0.00           C
ATOM   3603  HA  VAL A 809      74.310  45.030  76.460  1.00  0.00           H
ATOM   3604  CB  VAL A 809      74.610  46.050  74.640  1.00  0.00           C
ATOM   3605  HB  VAL A 809      74.580  45.810  73.550  1.00  0.00           H
ATOM   3606  CG1 VAL A 809      74.000  47.440  74.940  1.00  0.00           C
ATOM   3607 HG11 VAL A 809      74.370  47.760  75.940  1.00  0.00           H
ATOM   3608 HG12 VAL A 809      72.900  47.570  74.960  1.00  0.00           H
ATOM   3609 HG13 VAL A 809      74.520  48.140  74.270  1.00  0.00           H
ATOM   3610  CG2 VAL A 809      76.170  46.090  74.980  1.00  0.00           C
ATOM   3611 HG21 VAL A 809      76.770  46.870  74.470  1.00  0.00           H
ATOM   3612 HG22 VAL A 809      76.710  45.140  74.780  1.00  0.00           H
ATOM   3613 HG23 VAL A 809      76.260  46.150  76.080  1.00  0.00           H
ATOM   3614  C   VAL A 809      72.450  44.880  75.370  1.00  0.00           C
ATOM   3615  O   VAL A 809      71.970  44.540  74.330  1.00  0.00           O
ATOM   3616  N   PRO A 810      71.590  45.270  76.310  1.00  0.00           N
ATOM   3617  CD  PRO A 810      72.030  45.850  77.560  1.00  0.00           C
ATOM   3618  HD1 PRO A 810      72.580  46.790  77.330  1.00  0.00           H
ATOM   3619  HD2 PRO A 810      72.700  45.160  78.130  1.00  0.00           H
ATOM   3620  CA  PRO A 810      70.200  45.040  76.240  1.00  0.00           C
ATOM   3621  HA  PRO A 810      70.040  44.080  75.790  1.00  0.00           H
ATOM   3622  CB  PRO A 810      69.800  45.170  77.720  1.00  0.00           C
ATOM   3623  HB1 PRO A 810      70.020  44.210  78.210  1.00  0.00           H
ATOM   3624  HB2 PRO A 810      68.730  45.350  77.960  1.00  0.00           H
ATOM   3625  CG  PRO A 810      70.800  46.140  78.270  1.00  0.00           C
ATOM   3626  HG1 PRO A 810      70.650  47.200  77.980  1.00  0.00           H
ATOM   3627  HG2 PRO A 810      70.810  46.050  79.380  1.00  0.00           H
ATOM   3628  C   PRO A 810      69.450  46.060  75.380  1.00  0.00           C
ATOM   3629  O   PRO A 810      68.700  46.940  75.880  1.00  0.00           O
ATOM   3630  N   SER A 811      69.590  45.980  74.040  1.00  0.00           N
ATOM   3631  HN  SER A 811      70.350  45.460  73.650  1.00  0.00           H
ATOM   3632  CA  SER A 811      68.750  46.700  73.040  1.00  0.00           C
ATOM   3633  HA  SER A 811      68.820  47.750  73.270  1.00  0.00           H
ATOM   3634  CB  SER A 811      69.070  46.400  71.540  1.00  0.00           C
ATOM   3635  HB1 SER A 811      70.100  46.750  71.320  1.00  0.00           H
ATOM   3636  HB2 SER A 811      68.280  46.690  70.810  1.00  0.00           H
ATOM   3637  OG  SER A 811      69.080  45.000  71.320  1.00  0.00           O
ATOM   3638  HG1 SER A 811      69.930  44.600  71.110  1.00  0.00           H
ATOM   3639  C   SER A 811      67.250  46.310  73.170  1.00  0.00           C
ATOM   3640  O   SER A 811      66.980  45.130  73.320  1.00  0.00           O
ATOM   3641  N   PRO A 812      66.230  47.220  73.190  1.00  0.00           N
ATOM   3642  CD  PRO A 812      66.440  48.660  73.350  1.00  0.00           C
ATOM   3643  HD1 PRO A 812      66.650  49.100  72.360  1.00  0.00           H
ATOM   3644  HD2 PRO A 812      67.280  48.770  74.060  1.00  0.00           H
ATOM   3645  CA  PRO A 812      64.810  46.950  73.200  1.00  0.00           C
ATOM   3646  HA  PRO A 812      64.720  46.580  74.230  1.00  0.00           H
ATOM   3647  CB  PRO A 812      64.110  48.300  73.160  1.00  0.00           C
ATOM   3648  HB1 PRO A 812      63.060  48.230  73.510  1.00  0.00           H
ATOM   3649  HB2 PRO A 812      64.140  48.580  72.090  1.00  0.00           H
ATOM   3650  CG  PRO A 812      65.140  49.120  73.990  1.00  0.00           C
ATOM   3651  HG1 PRO A 812      65.060  50.220  73.840  1.00  0.00           H
ATOM   3652  HG2 PRO A 812      65.190  48.860  75.060  1.00  0.00           H
ATOM   3653  C   PRO A 812      64.280  45.870  72.210  1.00  0.00           C
ATOM   3654  O   PRO A 812      64.310  46.110  71.050  1.00  0.00           O
ATOM   3655  N   LYS A 813      63.720  44.750  72.670  1.00  0.00           N
ATOM   3656  HN  LYS A 813      63.550  44.630  73.640  1.00  0.00           H
ATOM   3657  CA  LYS A 813      63.120  43.680  71.780  1.00  0.00           C
ATOM   3658  HA  LYS A 813      63.680  43.730  70.840  1.00  0.00           H
ATOM   3659  CB  LYS A 813      63.180  42.340  72.480  1.00  0.00           C
ATOM   3660  HB1 LYS A 813      62.660  41.480  72.020  1.00  0.00           H
ATOM   3661  HB2 LYS A 813      62.670  42.460  73.460  1.00  0.00           H
ATOM   3662  CG  LYS A 813      64.600  42.000  72.830  1.00  0.00           C
ATOM   3663  HG1 LYS A 813      64.630  41.060  73.440  1.00  0.00           H
ATOM   3664  HG2 LYS A 813      65.100  42.700  73.540  1.00  0.00           H
ATOM   3665  CD  LYS A 813      65.580  41.840  71.590  1.00  0.00           C
ATOM   3666  HD1 LYS A 813      65.690  42.790  71.040  1.00  0.00           H
ATOM   3667  HD2 LYS A 813      65.150  41.110  70.860  1.00  0.00           H
ATOM   3668  CE  LYS A 813      66.950  41.300  72.000  1.00  0.00           C
ATOM   3669  HE1 LYS A 813      67.580  40.980  71.140  1.00  0.00           H
ATOM   3670  HE2 LYS A 813      66.870  40.440  72.720  1.00  0.00           H
ATOM   3671  NZ  LYS A 813      67.770  42.330  72.600  1.00  0.00           N
ATOM   3672  HZ1 LYS A 813      68.700  42.320  72.130  1.00  0.00           H
ATOM   3673  HZ2 LYS A 813      67.960  42.160  73.610  1.00  0.00           H
ATOM   3674  HZ3 LYS A 813      67.270  43.240  72.530  1.00  0.00           H
ATOM   3675  C   LYS A 813      61.620  44.010  71.430  1.00  0.00           C
ATOM   3676  O   LYS A 813      60.970  44.920  71.970  1.00  0.00           O
ATOM   3677  N   LEU A 814      61.150  43.220  70.420  1.00  0.00           N
ATOM   3678  HN  LEU A 814      61.760  42.630  69.940  1.00  0.00           H
ATOM   3679  CA  LEU A 814      59.690  42.970  70.210  1.00  0.00           C
ATOM   3680  HA  LEU A 814      59.290  43.970  70.140  1.00  0.00           H
ATOM   3681  CB  LEU A 814      59.590  42.230  68.900  1.00  0.00           C
ATOM   3682  HB1 LEU A 814      59.910  41.180  69.050  1.00  0.00           H
ATOM   3683  HB2 LEU A 814      60.040  42.810  68.070  1.00  0.00           H
ATOM   3684  CG  LEU A 814      58.120  42.110  68.400  1.00  0.00           C
ATOM   3685  HG  LEU A 814      57.390  41.840  69.190  1.00  0.00           H
ATOM   3686  CD1 LEU A 814      57.550  43.430  67.880  1.00  0.00           C
ATOM   3687 HD11 LEU A 814      58.230  43.740  67.070  1.00  0.00           H
ATOM   3688 HD12 LEU A 814      57.480  44.140  68.740  1.00  0.00           H
ATOM   3689 HD13 LEU A 814      56.500  43.360  67.510  1.00  0.00           H
ATOM   3690  CD2 LEU A 814      57.880  41.020  67.380  1.00  0.00           C
ATOM   3691 HD21 LEU A 814      56.910  41.210  66.870  1.00  0.00           H
ATOM   3692 HD22 LEU A 814      57.850  40.050  67.930  1.00  0.00           H
ATOM   3693 HD23 LEU A 814      58.590  40.970  66.520  1.00  0.00           H
ATOM   3694  C   LEU A 814      58.960  42.210  71.350  1.00  0.00           C
ATOM   3695  O   LEU A 814      59.350  41.030  71.690  1.00  0.00           O
ATOM   3696  N   HSD A 815      57.970  42.840  71.970  1.00  0.00           N
ATOM   3697  HN  HSD A 815      57.670  43.750  71.720  1.00  0.00           H
ATOM   3698  CA  HSD A 815      57.310  42.150  73.070  1.00  0.00           C
ATOM   3699  HA  HSD A 815      57.860  41.330  73.520  1.00  0.00           H
ATOM   3700  CB  HSD A 815      56.880  43.160  74.170  1.00  0.00           C
ATOM   3701  HB1 HSD A 815      56.180  42.670  74.890  1.00  0.00           H
ATOM   3702  HB2 HSD A 815      56.270  44.020  73.830  1.00  0.00           H
ATOM   3703  ND1 HSD A 815      59.120  44.250  74.730  1.00  0.00           N
ATOM   3704  HD1 HSD A 815      59.510  44.300  73.810  1.00  0.00           H
ATOM   3705  CG  HSD A 815      57.990  43.650  75.030  1.00  0.00           C
ATOM   3706  CE1 HSD A 815      59.750  44.620  75.850  1.00  0.00           C
ATOM   3707  HE1 HSD A 815      60.690  45.170  75.860  1.00  0.00           H
ATOM   3708  NE2 HSD A 815      59.080  44.270  76.930  1.00  0.00           N
ATOM   3709  CD2 HSD A 815      57.940  43.640  76.340  1.00  0.00           C
ATOM   3710  HD2 HSD A 815      57.160  43.270  77.010  1.00  0.00           H
ATOM   3711  C   HSD A 815      56.000  41.460  72.580  1.00  0.00           C
ATOM   3712  O   HSD A 815      55.010  42.040  72.370  1.00  0.00           O
ATOM   3713  N   VAL A 816      56.090  40.160  72.470  1.00  0.00           N
ATOM   3714  HN  VAL A 816      56.900  39.690  72.800  1.00  0.00           H
ATOM   3715  CA  VAL A 816      54.900  39.380  71.940  1.00  0.00           C
ATOM   3716  HA  VAL A 816      54.320  40.080  71.350  1.00  0.00           H
ATOM   3717  CB  VAL A 816      55.390  38.310  70.930  1.00  0.00           C
ATOM   3718  HB  VAL A 816      56.080  37.600  71.430  1.00  0.00           H
ATOM   3719  CG1 VAL A 816      54.110  37.600  70.260  1.00  0.00           C
ATOM   3720 HG11 VAL A 816      53.390  38.190  69.650  1.00  0.00           H
ATOM   3721 HG12 VAL A 816      53.520  37.080  71.040  1.00  0.00           H
ATOM   3722 HG13 VAL A 816      54.560  36.790  69.650  1.00  0.00           H
ATOM   3723  CG2 VAL A 816      56.030  39.010  69.760  1.00  0.00           C
ATOM   3724 HG21 VAL A 816      55.310  39.780  69.420  1.00  0.00           H
ATOM   3725 HG22 VAL A 816      56.440  38.260  69.040  1.00  0.00           H
ATOM   3726 HG23 VAL A 816      56.990  39.510  70.010  1.00  0.00           H
ATOM   3727  C   VAL A 816      54.090  38.820  73.090  1.00  0.00           C
ATOM   3728  O   VAL A 816      54.730  38.240  73.930  1.00  0.00           O
ATOM   3729  N   PRO A 817      52.770  38.930  73.160  1.00  0.00           N
ATOM   3730  CD  PRO A 817      52.070  40.000  72.330  1.00  0.00           C
ATOM   3731  HD1 PRO A 817      52.280  39.910  71.240  1.00  0.00           H
ATOM   3732  HD2 PRO A 817      52.420  40.980  72.740  1.00  0.00           H
ATOM   3733  CA  PRO A 817      51.770  38.310  74.040  1.00  0.00           C
ATOM   3734  HA  PRO A 817      51.800  38.720  75.030  1.00  0.00           H
ATOM   3735  CB  PRO A 817      50.540  38.440  73.260  1.00  0.00           C
ATOM   3736  HB1 PRO A 817      49.550  38.240  73.730  1.00  0.00           H
ATOM   3737  HB2 PRO A 817      50.630  37.810  72.350  1.00  0.00           H
ATOM   3738  CG  PRO A 817      50.610  39.830  72.710  1.00  0.00           C
ATOM   3739  HG1 PRO A 817      50.030  39.860  71.760  1.00  0.00           H
ATOM   3740  HG2 PRO A 817      50.250  40.630  73.390  1.00  0.00           H
ATOM   3741  C   PRO A 817      52.100  36.840  74.270  1.00  0.00           C
ATOM   3742  O   PRO A 817      52.670  36.200  73.410  1.00  0.00           O
ATOM   3743  N   GLU A 818      51.870  36.250  75.470  1.00  0.00           N
ATOM   3744  HN  GLU A 818      51.490  36.830  76.180  1.00  0.00           H
ATOM   3745  CA  GLU A 818      52.320  34.900  75.790  1.00  0.00           C
ATOM   3746  HA  GLU A 818      52.700  34.340  74.940  1.00  0.00           H
ATOM   3747  CB  GLU A 818      53.250  35.150  77.040  1.00  0.00           C
ATOM   3748  HB1 GLU A 818      53.680  34.160  77.310  1.00  0.00           H
ATOM   3749  HB2 GLU A 818      52.680  35.380  77.960  1.00  0.00           H
ATOM   3750  CG  GLU A 818      54.470  36.050  76.880  1.00  0.00           C
ATOM   3751  HG1 GLU A 818      54.190  37.100  77.090  1.00  0.00           H
ATOM   3752  HG2 GLU A 818      54.820  36.010  75.830  1.00  0.00           H
ATOM   3753  CD  GLU A 818      55.530  35.660  77.900  1.00  0.00           C
ATOM   3754  OE1 GLU A 818      55.910  36.520  78.790  1.00  0.00           O
ATOM   3755  OE2 GLU A 818      56.130  34.570  77.720  1.00  0.00           O
ATOM   3756  C   GLU A 818      51.050  34.180  76.290  1.00  0.00           C
ATOM   3757  O   GLU A 818      50.950  32.930  76.370  1.00  0.00           O
ATOM   3758  N   LYS A 819      49.950  34.920  76.650  1.00  0.00           N
ATOM   3759  HN  LYS A 819      50.000  35.920  76.720  1.00  0.00           H
ATOM   3760  CA  LYS A 819      48.690  34.510  77.020  1.00  0.00           C
ATOM   3761  HA  LYS A 819      48.680  33.440  77.140  1.00  0.00           H
ATOM   3762  CB  LYS A 819      48.370  35.150  78.380  1.00  0.00           C
ATOM   3763  HB1 LYS A 819      47.290  35.150  78.650  1.00  0.00           H
ATOM   3764  HB2 LYS A 819      48.610  36.230  78.290  1.00  0.00           H
ATOM   3765  CG  LYS A 819      49.120  34.670  79.570  1.00  0.00           C
ATOM   3766  HG1 LYS A 819      50.210  34.880  79.480  1.00  0.00           H
ATOM   3767  HG2 LYS A 819      49.080  33.580  79.700  1.00  0.00           H
ATOM   3768  CD  LYS A 819      48.610  35.520  80.790  1.00  0.00           C
ATOM   3769  HD1 LYS A 819      47.510  35.390  80.910  1.00  0.00           H
ATOM   3770  HD2 LYS A 819      48.810  36.590  80.590  1.00  0.00           H
ATOM   3771  CE  LYS A 819      49.280  35.030  82.070  1.00  0.00           C
ATOM   3772  HE1 LYS A 819      50.370  35.190  81.930  1.00  0.00           H
ATOM   3773  HE2 LYS A 819      48.850  34.010  82.170  1.00  0.00           H
ATOM   3774  NZ  LYS A 819      48.830  35.810  83.230  1.00  0.00           N
ATOM   3775  HZ1 LYS A 819      49.180  36.780  83.200  1.00  0.00           H
ATOM   3776  HZ2 LYS A 819      49.300  35.390  84.050  1.00  0.00           H
ATOM   3777  HZ3 LYS A 819      47.800  35.730  83.350  1.00  0.00           H
ATOM   3778  C   LYS A 819      47.680  34.870  75.930  1.00  0.00           C
ATOM   3779  O   LYS A 819      47.830  35.880  75.190  1.00  0.00           O
ATOM   3780  N   PHE A 820      46.630  34.010  75.860  1.00  0.00           N
ATOM   3781  HN  PHE A 820      46.420  33.420  76.630  1.00  0.00           H
ATOM   3782  CA  PHE A 820      45.600  34.140  74.810  1.00  0.00           C
ATOM   3783  HA  PHE A 820      46.040  34.760  74.030  1.00  0.00           H
ATOM   3784  CB  PHE A 820      45.350  32.760  74.020  1.00  0.00           C
ATOM   3785  HB1 PHE A 820      45.010  31.950  74.680  1.00  0.00           H
ATOM   3786  HB2 PHE A 820      46.290  32.480  73.490  1.00  0.00           H
ATOM   3787  CG  PHE A 820      44.310  32.920  72.910  1.00  0.00           C
ATOM   3788  CD1 PHE A 820      43.120  32.100  72.860  1.00  0.00           C
ATOM   3789  HD1 PHE A 820      42.820  31.500  73.700  1.00  0.00           H
ATOM   3790  CE1 PHE A 820      42.200  32.250  71.840  1.00  0.00           C
ATOM   3791  HE1 PHE A 820      41.270  31.700  71.900  1.00  0.00           H
ATOM   3792  CZ  PHE A 820      42.520  33.060  70.730  1.00  0.00           C
ATOM   3793  HZ  PHE A 820      41.760  33.110  69.960  1.00  0.00           H
ATOM   3794  CD2 PHE A 820      44.600  33.670  71.790  1.00  0.00           C
ATOM   3795  HD2 PHE A 820      45.530  34.200  71.690  1.00  0.00           H
ATOM   3796  CE2 PHE A 820      43.710  33.800  70.770  1.00  0.00           C
ATOM   3797  HE2 PHE A 820      43.790  34.490  69.940  1.00  0.00           H
ATOM   3798  C   PHE A 820      44.400  34.900  75.360  1.00  0.00           C
ATOM   3799  O   PHE A 820      43.480  35.370  74.750  1.00  0.00           O
ATOM   3800  N   GLU A 821      44.590  35.180  76.680  1.00  0.00           N
ATOM   3801  HN  GLU A 821      45.320  34.710  77.170  1.00  0.00           H
ATOM   3802  CA  GLU A 821      43.580  35.960  77.390  1.00  0.00           C
ATOM   3803  HA  GLU A 821      42.630  35.460  77.270  1.00  0.00           H
ATOM   3804  CB  GLU A 821      43.690  35.830  78.890  1.00  0.00           C
ATOM   3805  HB1 GLU A 821      43.130  36.650  79.400  1.00  0.00           H
ATOM   3806  HB2 GLU A 821      44.760  36.020  79.130  1.00  0.00           H
ATOM   3807  CG  GLU A 821      43.280  34.410  79.330  1.00  0.00           C
ATOM   3808  HG1 GLU A 821      44.050  33.630  79.130  1.00  0.00           H
ATOM   3809  HG2 GLU A 821      42.290  34.110  78.930  1.00  0.00           H
ATOM   3810  CD  GLU A 821      43.180  34.380  80.850  1.00  0.00           C
ATOM   3811  OE1 GLU A 821      43.850  33.590  81.540  1.00  0.00           O
ATOM   3812  OE2 GLU A 821      42.180  35.020  81.330  1.00  0.00           O
ATOM   3813  C   GLU A 821      43.480  37.370  76.980  1.00  0.00           C
ATOM   3814  O   GLU A 821      44.480  38.080  76.930  1.00  0.00           O
ATOM   3815  N   PRO A 822      42.280  37.840  76.790  1.00  0.00           N
ATOM   3816  CD  PRO A 822      41.070  37.130  76.350  1.00  0.00           C
ATOM   3817  HD1 PRO A 822      40.630  36.620  77.240  1.00  0.00           H
ATOM   3818  HD2 PRO A 822      41.190  36.360  75.580  1.00  0.00           H
ATOM   3819  CA  PRO A 822      41.990  39.260  76.990  1.00  0.00           C
ATOM   3820  HA  PRO A 822      42.560  39.790  76.240  1.00  0.00           H
ATOM   3821  CB  PRO A 822      40.480  39.440  76.630  1.00  0.00           C
ATOM   3822  HB1 PRO A 822      40.160  40.440  76.280  1.00  0.00           H
ATOM   3823  HB2 PRO A 822      39.880  39.220  77.540  1.00  0.00           H
ATOM   3824  CG  PRO A 822      40.140  38.230  75.850  1.00  0.00           C
ATOM   3825  HG1 PRO A 822      39.050  38.060  75.970  1.00  0.00           H
ATOM   3826  HG2 PRO A 822      40.380  38.490  74.800  1.00  0.00           H
ATOM   3827  C   PRO A 822      42.280  39.780  78.350  1.00  0.00           C
ATOM   3828  O   PRO A 822      42.420  38.980  79.260  1.00  0.00           O
ATOM   3829  N   THR A 823      42.440  41.120  78.490  1.00  0.00           N
ATOM   3830  HN  THR A 823      42.170  41.740  77.750  1.00  0.00           H
ATOM   3831  CA  THR A 823      43.120  41.770  79.600  1.00  0.00           C
ATOM   3832  HA  THR A 823      43.820  41.080  80.070  1.00  0.00           H
ATOM   3833  CB  THR A 823      44.040  42.950  79.210  1.00  0.00           C
ATOM   3834  HB  THR A 823      43.460  43.510  78.440  1.00  0.00           H
ATOM   3835  OG1 THR A 823      45.220  42.500  78.500  1.00  0.00           O
ATOM   3836  HG1 THR A 823      44.850  42.040  77.750  1.00  0.00           H
ATOM   3837  CG2 THR A 823      44.390  43.770  80.410  1.00  0.00           C
ATOM   3838 HG21 THR A 823      43.540  44.220  80.960  1.00  0.00           H
ATOM   3839 HG22 THR A 823      44.920  44.690  80.060  1.00  0.00           H
ATOM   3840 HG23 THR A 823      45.020  43.240  81.160  1.00  0.00           H
ATOM   3841  C   THR A 823      42.080  42.050  80.670  1.00  0.00           C
ATOM   3842  O   THR A 823      42.300  41.810  81.830  1.00  0.00           O
ATOM   3843  N   HSD A 824      40.830  42.480  80.280  1.00  0.00           N
ATOM   3844  HN  HSD A 824      40.610  42.540  79.310  1.00  0.00           H
ATOM   3845  CA  HSD A 824      39.780  42.930  81.210  1.00  0.00           C
ATOM   3846  HA  HSD A 824      40.290  43.260  82.110  1.00  0.00           H
ATOM   3847  CB  HSD A 824      38.940  44.070  80.590  1.00  0.00           C
ATOM   3848  HB1 HSD A 824      38.590  43.680  79.610  1.00  0.00           H
ATOM   3849  HB2 HSD A 824      39.570  44.940  80.300  1.00  0.00           H
ATOM   3850  ND1 HSD A 824      36.570  44.780  81.100  1.00  0.00           N
ATOM   3851  HD1 HSD A 824      36.120  44.600  80.220  1.00  0.00           H
ATOM   3852  CG  HSD A 824      37.870  44.570  81.490  1.00  0.00           C
ATOM   3853  CE1 HSD A 824      35.930  45.440  82.080  1.00  0.00           C
ATOM   3854  HE1 HSD A 824      34.890  45.760  82.040  1.00  0.00           H
ATOM   3855  NE2 HSD A 824      36.770  45.700  83.080  1.00  0.00           N
ATOM   3856  CD2 HSD A 824      37.970  45.200  82.650  1.00  0.00           C
ATOM   3857  HD2 HSD A 824      38.900  45.500  83.090  1.00  0.00           H
ATOM   3858  C   HSD A 824      38.850  41.760  81.510  1.00  0.00           C
ATOM   3859  O   HSD A 824      38.290  41.240  80.540  1.00  0.00           O
ATOM   3860  N   PRO A 825      38.470  41.260  82.720  1.00  0.00           N
ATOM   3861  CD  PRO A 825      39.120  41.680  83.930  1.00  0.00           C
ATOM   3862  HD1 PRO A 825      38.570  42.610  84.160  1.00  0.00           H
ATOM   3863  HD2 PRO A 825      40.190  41.830  83.690  1.00  0.00           H
ATOM   3864  CA  PRO A 825      37.680  40.000  82.900  1.00  0.00           C
ATOM   3865  HA  PRO A 825      38.340  39.220  82.540  1.00  0.00           H
ATOM   3866  CB  PRO A 825      37.520  39.910  84.390  1.00  0.00           C
ATOM   3867  HB1 PRO A 825      37.370  38.870  84.710  1.00  0.00           H
ATOM   3868  HB2 PRO A 825      36.680  40.580  84.670  1.00  0.00           H
ATOM   3869  CG  PRO A 825      38.790  40.590  84.900  1.00  0.00           C
ATOM   3870  HG1 PRO A 825      38.590  40.910  85.940  1.00  0.00           H
ATOM   3871  HG2 PRO A 825      39.550  39.800  85.080  1.00  0.00           H
ATOM   3872  C   PRO A 825      36.310  39.840  82.300  1.00  0.00           C
ATOM   3873  O   PRO A 825      35.810  38.740  82.260  1.00  0.00           O
ATOM   3874  N   GLU A 826      35.600  40.880  81.820  1.00  0.00           N
ATOM   3875  HN  GLU A 826      35.910  41.820  81.920  1.00  0.00           H
ATOM   3876  CA  GLU A 826      34.290  40.720  81.210  1.00  0.00           C
ATOM   3877  HA  GLU A 826      33.850  39.830  81.630  1.00  0.00           H
ATOM   3878  CB  GLU A 826      33.350  41.820  81.800  1.00  0.00           C
ATOM   3879  HB1 GLU A 826      33.860  42.810  81.700  1.00  0.00           H
ATOM   3880  HB2 GLU A 826      33.210  41.630  82.880  1.00  0.00           H
ATOM   3881  CG  GLU A 826      31.890  41.950  81.200  1.00  0.00           C
ATOM   3882  HG1 GLU A 826      31.290  41.020  81.330  1.00  0.00           H
ATOM   3883  HG2 GLU A 826      31.990  42.150  80.120  1.00  0.00           H
ATOM   3884  CD  GLU A 826      31.100  43.050  81.870  1.00  0.00           C
ATOM   3885  OE1 GLU A 826      31.570  44.220  81.970  1.00  0.00           O
ATOM   3886  OE2 GLU A 826      29.910  42.780  82.290  1.00  0.00           O
ATOM   3887  C   GLU A 826      34.470  40.630  79.770  1.00  0.00           C
ATOM   3888  O   GLU A 826      33.510  40.470  79.020  1.00  0.00           O
ATOM   3889  N   ARG A 827      35.690  40.780  79.210  1.00  0.00           N
ATOM   3890  HN  ARG A 827      36.490  41.060  79.730  1.00  0.00           H
ATOM   3891  CA  ARG A 827      35.900  40.480  77.820  1.00  0.00           C
ATOM   3892  HA  ARG A 827      35.110  40.960  77.270  1.00  0.00           H
ATOM   3893  CB  ARG A 827      37.370  40.990  77.300  1.00  0.00           C
ATOM   3894  HB1 ARG A 827      37.700  40.240  76.550  1.00  0.00           H
ATOM   3895  HB2 ARG A 827      38.130  40.950  78.110  1.00  0.00           H
ATOM   3896  CG  ARG A 827      37.380  42.440  76.860  1.00  0.00           C
ATOM   3897  HG1 ARG A 827      38.400  42.750  76.540  1.00  0.00           H
ATOM   3898  HG2 ARG A 827      37.080  43.100  77.710  1.00  0.00           H
ATOM   3899  CD  ARG A 827      36.580  42.750  75.560  1.00  0.00           C
ATOM   3900  HD1 ARG A 827      36.620  43.830  75.290  1.00  0.00           H
ATOM   3901  HD2 ARG A 827      35.520  42.450  75.730  1.00  0.00           H
ATOM   3902  NE  ARG A 827      37.120  42.060  74.370  1.00  0.00           N
ATOM   3903  HE  ARG A 827      38.080  42.210  74.110  1.00  0.00           H
ATOM   3904  CZ  ARG A 827      36.500  41.520  73.340  1.00  0.00           C
ATOM   3905  NH1 ARG A 827      35.230  41.240  73.340  1.00  0.00           N
ATOM   3906 HH11 ARG A 827      34.750  41.170  74.230  1.00  0.00           H
ATOM   3907 HH12 ARG A 827      34.760  40.870  72.540  1.00  0.00           H
ATOM   3908  NH2 ARG A 827      37.210  41.120  72.290  1.00  0.00           N
ATOM   3909 HH21 ARG A 827      38.180  41.340  72.210  1.00  0.00           H
ATOM   3910 HH22 ARG A 827      36.670  40.570  71.640  1.00  0.00           H
ATOM   3911  C   ARG A 827      35.830  38.940  77.520  1.00  0.00           C
ATOM   3912  O   ARG A 827      36.420  38.140  78.200  1.00  0.00           O
ATOM   3913  N   GLY A 828      35.160  38.550  76.400  1.00  0.00           N
ATOM   3914  HN  GLY A 828      34.610  39.160  75.840  1.00  0.00           H
ATOM   3915  CA  GLY A 828      35.230  37.230  75.780  1.00  0.00           C
ATOM   3916  HA1 GLY A 828      34.520  36.550  76.200  1.00  0.00           H
ATOM   3917  HA2 GLY A 828      36.240  36.870  75.700  1.00  0.00           H
ATOM   3918  C   GLY A 828      34.850  37.380  74.330  1.00  0.00           C
ATOM   3919  O   GLY A 828      34.070  38.250  73.930  1.00  0.00           O
ATOM   3920  N   TRP A 829      35.300  36.510  73.490  1.00  0.00           N
ATOM   3921  HN  TRP A 829      35.760  35.690  73.820  1.00  0.00           H
ATOM   3922  CA  TRP A 829      35.240  36.590  72.130  1.00  0.00           C
ATOM   3923  HA  TRP A 829      35.740  37.520  71.900  1.00  0.00           H
ATOM   3924  CB  TRP A 829      36.030  35.410  71.350  1.00  0.00           C
ATOM   3925  HB1 TRP A 829      35.990  35.680  70.270  1.00  0.00           H
ATOM   3926  HB2 TRP A 829      35.500  34.450  71.470  1.00  0.00           H
ATOM   3927  CG  TRP A 829      37.500  35.230  71.810  1.00  0.00           C
ATOM   3928  CD1 TRP A 829      38.010  33.990  72.180  1.00  0.00           C
ATOM   3929  HD1 TRP A 829      37.440  33.080  72.290  1.00  0.00           H
ATOM   3930  NE1 TRP A 829      39.340  34.100  72.540  1.00  0.00           N
ATOM   3931  HE1 TRP A 829      39.830  33.430  73.050  1.00  0.00           H
ATOM   3932  CE2 TRP A 829      39.670  35.430  72.480  1.00  0.00           C
ATOM   3933  CD2 TRP A 829      38.600  36.140  71.930  1.00  0.00           C
ATOM   3934  CE3 TRP A 829      38.710  37.530  71.640  1.00  0.00           C
ATOM   3935  HE3 TRP A 829      37.930  38.150  71.210  1.00  0.00           H
ATOM   3936  CZ3 TRP A 829      39.900  38.110  71.960  1.00  0.00           C
ATOM   3937  HZ3 TRP A 829      39.980  39.180  71.860  1.00  0.00           H
ATOM   3938  CZ2 TRP A 829      40.810  36.100  72.790  1.00  0.00           C
ATOM   3939  HZ2 TRP A 829      41.660  35.610  73.240  1.00  0.00           H
ATOM   3940  CH2 TRP A 829      40.910  37.380  72.500  1.00  0.00           C
ATOM   3941  HH2 TRP A 829      41.840  37.880  72.750  1.00  0.00           H
ATOM   3942  C   TRP A 829      33.840  36.580  71.430  1.00  0.00           C
ATOM   3943  O   TRP A 829      33.640  37.200  70.440  1.00  0.00           O
ATOM   3944  N   ILE A 830      32.830  35.960  72.000  1.00  0.00           N
ATOM   3945  HN  ILE A 830      33.040  35.540  72.880  1.00  0.00           H
ATOM   3946  CA  ILE A 830      31.460  36.000  71.460  1.00  0.00           C
ATOM   3947  HA  ILE A 830      31.580  36.230  70.410  1.00  0.00           H
ATOM   3948  CB  ILE A 830      30.900  34.630  71.640  1.00  0.00           C
ATOM   3949  HB  ILE A 830      31.610  33.870  71.240  1.00  0.00           H
ATOM   3950  CG2 ILE A 830      30.650  34.490  73.170  1.00  0.00           C
ATOM   3951 HG21 ILE A 830      30.230  33.510  73.510  1.00  0.00           H
ATOM   3952 HG22 ILE A 830      30.150  35.310  73.710  1.00  0.00           H
ATOM   3953 HG23 ILE A 830      31.660  34.570  73.660  1.00  0.00           H
ATOM   3954  CG1 ILE A 830      29.530  34.390  70.980  1.00  0.00           C
ATOM   3955 HG11 ILE A 830      28.710  34.980  71.420  1.00  0.00           H
ATOM   3956 HG12 ILE A 830      29.190  33.340  71.130  1.00  0.00           H
ATOM   3957  CD  ILE A 830      29.720  34.650  69.440  1.00  0.00           C
ATOM   3958  HD1 ILE A 830      28.770  34.430  68.890  1.00  0.00           H
ATOM   3959  HD2 ILE A 830      30.490  33.980  69.020  1.00  0.00           H
ATOM   3960  HD3 ILE A 830      29.940  35.720  69.230  1.00  0.00           H
ATOM   3961  C   ILE A 830      30.640  37.080  72.140  1.00  0.00           C
ATOM   3962  O   ILE A 830      29.520  37.470  71.790  1.00  0.00           O
ATOM   3963  N   ILE A 831      31.140  37.670  73.200  1.00  0.00           N
ATOM   3964  HN  ILE A 831      32.040  37.390  73.540  1.00  0.00           H
ATOM   3965  CA  ILE A 831      30.410  38.650  73.990  1.00  0.00           C
ATOM   3966  HA  ILE A 831      29.360  38.410  74.120  1.00  0.00           H
ATOM   3967  CB  ILE A 831      31.000  38.580  75.400  1.00  0.00           C
ATOM   3968  HB  ILE A 831      32.090  38.730  75.240  1.00  0.00           H
ATOM   3969  CG2 ILE A 831      30.370  39.670  76.310  1.00  0.00           C
ATOM   3970 HG21 ILE A 831      30.670  40.650  75.880  1.00  0.00           H
ATOM   3971 HG22 ILE A 831      30.670  39.510  77.370  1.00  0.00           H
ATOM   3972 HG23 ILE A 831      29.290  39.510  76.140  1.00  0.00           H
ATOM   3973  CG1 ILE A 831      30.910  37.130  75.970  1.00  0.00           C
ATOM   3974 HG11 ILE A 831      31.380  37.200  76.970  1.00  0.00           H
ATOM   3975 HG12 ILE A 831      31.450  36.430  75.290  1.00  0.00           H
ATOM   3976  CD  ILE A 831      29.510  36.680  76.210  1.00  0.00           C
ATOM   3977  HD1 ILE A 831      28.840  36.660  75.320  1.00  0.00           H
ATOM   3978  HD2 ILE A 831      28.960  37.240  77.010  1.00  0.00           H
ATOM   3979  HD3 ILE A 831      29.570  35.660  76.630  1.00  0.00           H
ATOM   3980  C   ILE A 831      30.510  40.070  73.560  1.00  0.00           C
ATOM   3981  O   ILE A 831      31.590  40.730  73.520  1.00  0.00           O
ATOM   3982  N   SER A 832      29.330  40.600  73.140  1.00  0.00           N
ATOM   3983  HN  SER A 832      28.530  40.040  73.340  1.00  0.00           H
ATOM   3984  CA  SER A 832      29.050  41.930  72.660  1.00  0.00           C
ATOM   3985  HA  SER A 832      29.730  42.590  73.170  1.00  0.00           H
ATOM   3986  CB  SER A 832      29.480  42.240  71.220  1.00  0.00           C
ATOM   3987  HB1 SER A 832      29.450  41.300  70.630  1.00  0.00           H
ATOM   3988  HB2 SER A 832      30.540  42.500  71.410  1.00  0.00           H
ATOM   3989  OG  SER A 832      28.830  43.330  70.610  1.00  0.00           O
ATOM   3990  HG1 SER A 832      27.930  43.010  70.470  1.00  0.00           H
ATOM   3991  C   SER A 832      27.570  42.260  72.920  1.00  0.00           C
ATOM   3992  O   SER A 832      26.850  42.240  71.910  1.00  0.00           O
ATOM   3993  N   PRO A 833      27.100  42.580  74.110  1.00  0.00           N
ATOM   3994  CD  PRO A 833      28.020  42.780  75.260  1.00  0.00           C
ATOM   3995  HD1 PRO A 833      28.480  43.790  75.390  1.00  0.00           H
ATOM   3996  HD2 PRO A 833      28.890  42.100  75.200  1.00  0.00           H
ATOM   3997  CA  PRO A 833      25.700  42.800  74.500  1.00  0.00           C
ATOM   3998  HA  PRO A 833      25.120  41.940  74.200  1.00  0.00           H
ATOM   3999  CB  PRO A 833      25.740  43.080  76.060  1.00  0.00           C
ATOM   4000  HB1 PRO A 833      24.810  42.710  76.530  1.00  0.00           H
ATOM   4001  HB2 PRO A 833      25.760  44.180  76.200  1.00  0.00           H
ATOM   4002  CG  PRO A 833      27.060  42.390  76.370  1.00  0.00           C
ATOM   4003  HG1 PRO A 833      27.430  42.460  77.410  1.00  0.00           H
ATOM   4004  HG2 PRO A 833      26.770  41.320  76.320  1.00  0.00           H
ATOM   4005  C   PRO A 833      25.170  43.960  73.710  1.00  0.00           C
ATOM   4006  O   PRO A 833      25.550  45.160  73.960  1.00  0.00           O
ATOM   4007  N   LEU A 834      24.200  43.800  72.810  1.00  0.00           N
ATOM   4008  HN  LEU A 834      23.910  42.880  72.550  1.00  0.00           H
ATOM   4009  CA  LEU A 834      23.680  44.860  71.870  1.00  0.00           C
ATOM   4010  HA  LEU A 834      24.430  45.610  71.660  1.00  0.00           H
ATOM   4011  CB  LEU A 834      23.270  44.110  70.560  1.00  0.00           C
ATOM   4012  HB1 LEU A 834      22.600  44.700  69.900  1.00  0.00           H
ATOM   4013  HB2 LEU A 834      22.560  43.310  70.870  1.00  0.00           H
ATOM   4014  CG  LEU A 834      24.410  43.540  69.660  1.00  0.00           C
ATOM   4015  HG  LEU A 834      24.940  42.760  70.250  1.00  0.00           H
ATOM   4016  CD1 LEU A 834      23.950  42.730  68.370  1.00  0.00           C
ATOM   4017 HD11 LEU A 834      23.030  42.120  68.450  1.00  0.00           H
ATOM   4018 HD12 LEU A 834      24.840  42.140  68.040  1.00  0.00           H
ATOM   4019 HD13 LEU A 834      23.720  43.410  67.520  1.00  0.00           H
ATOM   4020  CD2 LEU A 834      25.440  44.630  69.320  1.00  0.00           C
ATOM   4021 HD21 LEU A 834      25.970  45.190  70.120  1.00  0.00           H
ATOM   4022 HD22 LEU A 834      24.820  45.280  68.660  1.00  0.00           H
ATOM   4023 HD23 LEU A 834      26.100  44.280  68.520  1.00  0.00           H
ATOM   4024  C   LEU A 834      22.530  45.650  72.440  1.00  0.00           C
ATOM   4025  O   LEU A 834      22.090  46.610  71.830  1.00  0.00           O
ATOM   4026  N   GLY A 835      22.190  45.440  73.700  1.00  0.00           N
ATOM   4027  HN  GLY A 835      22.490  44.670  74.250  1.00  0.00           H
ATOM   4028  CA  GLY A 835      21.010  46.070  74.180  1.00  0.00           C
ATOM   4029  HA1 GLY A 835      20.340  45.310  74.570  1.00  0.00           H
ATOM   4030  HA2 GLY A 835      20.540  46.710  73.450  1.00  0.00           H
ATOM   4031  C   GLY A 835      21.230  46.920  75.440  1.00  0.00           C
ATOM   4032  O   GLY A 835      20.350  47.510  76.000  1.00  0.00           O
ATOM   4033  N   ASP A 836      22.460  46.890  75.980  1.00  0.00           N
ATOM   4034  HN  ASP A 836      23.160  46.310  75.570  1.00  0.00           H
ATOM   4035  CA  ASP A 836      22.880  47.710  77.140  1.00  0.00           C
ATOM   4036  HA  ASP A 836      22.220  47.450  77.960  1.00  0.00           H
ATOM   4037  CB  ASP A 836      24.330  47.530  77.520  1.00  0.00           C
ATOM   4038  HB1 ASP A 836      24.720  48.310  78.230  1.00  0.00           H
ATOM   4039  HB2 ASP A 836      25.040  47.550  76.670  1.00  0.00           H
ATOM   4040  CG  ASP A 836      24.470  46.250  78.350  1.00  0.00           C
ATOM   4041  OD1 ASP A 836      25.620  45.730  78.580  1.00  0.00           O
ATOM   4042  OD2 ASP A 836      23.460  45.830  78.980  1.00  0.00           O
ATOM   4043  C   ASP A 836      22.580  49.220  77.030  1.00  0.00           C
ATOM   4044  O   ASP A 836      22.170  49.840  78.020  1.00  0.00           O
ATOM   4045  N   ASN A 837      22.850  49.860  75.820  1.00  0.00           N
ATOM   4046  HN  ASN A 837      22.850  49.340  74.960  1.00  0.00           H
ATOM   4047  CA  ASN A 837      22.860  51.280  75.810  1.00  0.00           C
ATOM   4048  HA  ASN A 837      23.040  51.620  76.820  1.00  0.00           H
ATOM   4049  CB  ASN A 837      23.890  51.830  74.790  1.00  0.00           C
ATOM   4050  HB1 ASN A 837      23.750  52.930  74.770  1.00  0.00           H
ATOM   4051  HB2 ASN A 837      23.910  51.350  73.780  1.00  0.00           H
ATOM   4052  CG  ASN A 837      25.370  51.690  75.400  1.00  0.00           C
ATOM   4053  OD1 ASN A 837      25.650  51.600  76.610  1.00  0.00           O
ATOM   4054  ND2 ASN A 837      26.280  51.790  74.450  1.00  0.00           N
ATOM   4055 HD21 ASN A 837      27.200  52.040  74.770  1.00  0.00           H
ATOM   4056 HD22 ASN A 837      26.030  51.830  73.490  1.00  0.00           H
ATOM   4057  C   ASN A 837      21.490  51.810  75.450  1.00  0.00           C
ATOM   4058  O   ASN A 837      20.870  51.130  74.690  1.00  0.00           O
ATOM   4059  N   PRO A 838      21.020  53.060  75.930  1.00  0.00           N
ATOM   4060  CD  PRO A 838      21.750  53.830  76.890  1.00  0.00           C
ATOM   4061  HD1 PRO A 838      22.680  54.160  76.370  1.00  0.00           H
ATOM   4062  HD2 PRO A 838      21.850  53.200  77.790  1.00  0.00           H
ATOM   4063  CA  PRO A 838      19.790  53.680  75.460  1.00  0.00           C
ATOM   4064  HA  PRO A 838      18.990  53.190  76.010  1.00  0.00           H
ATOM   4065  CB  PRO A 838      19.910  55.140  75.930  1.00  0.00           C
ATOM   4066  HB1 PRO A 838      18.970  55.550  76.360  1.00  0.00           H
ATOM   4067  HB2 PRO A 838      20.250  55.800  75.110  1.00  0.00           H
ATOM   4068  CG  PRO A 838      20.870  55.100  77.080  1.00  0.00           C
ATOM   4069  HG1 PRO A 838      21.450  56.050  77.170  1.00  0.00           H
ATOM   4070  HG2 PRO A 838      20.340  54.890  78.030  1.00  0.00           H
ATOM   4071  C   PRO A 838      19.580  53.680  74.010  1.00  0.00           C
ATOM   4072  O   PRO A 838      20.460  53.810  73.190  1.00  0.00           O
ATOM   4073  N   TRP A 839      18.370  53.690  73.660  1.00  0.00           N
ATOM   4074  HN  TRP A 839      17.710  53.700  74.410  1.00  0.00           H
ATOM   4075  CA  TRP A 839      17.890  53.860  72.360  1.00  0.00           C
ATOM   4076  HA  TRP A 839      18.260  53.120  71.670  1.00  0.00           H
ATOM   4077  CB  TRP A 839      16.330  53.740  72.360  1.00  0.00           C
ATOM   4078  HB1 TRP A 839      15.900  54.220  73.270  1.00  0.00           H
ATOM   4079  HB2 TRP A 839      16.080  52.660  72.370  1.00  0.00           H
ATOM   4080  CG  TRP A 839      15.450  54.300  71.300  1.00  0.00           C
ATOM   4081  CD1 TRP A 839      14.980  53.550  70.310  1.00  0.00           C
ATOM   4082  HD1 TRP A 839      15.270  52.530  70.140  1.00  0.00           H
ATOM   4083  NE1 TRP A 839      14.110  54.280  69.580  1.00  0.00           N
ATOM   4084  HE1 TRP A 839      13.390  54.020  68.960  1.00  0.00           H
ATOM   4085  CE2 TRP A 839      14.040  55.550  70.120  1.00  0.00           C
ATOM   4086  CD2 TRP A 839      14.920  55.600  71.150  1.00  0.00           C
ATOM   4087  CE3 TRP A 839      15.090  56.770  71.860  1.00  0.00           C
ATOM   4088  HE3 TRP A 839      15.780  56.840  72.680  1.00  0.00           H
ATOM   4089  CZ3 TRP A 839      14.210  57.860  71.620  1.00  0.00           C
ATOM   4090  HZ3 TRP A 839      14.340  58.750  72.220  1.00  0.00           H
ATOM   4091  CZ2 TRP A 839      13.230  56.630  69.790  1.00  0.00           C
ATOM   4092  HZ2 TRP A 839      12.410  56.550  69.100  1.00  0.00           H
ATOM   4093  CH2 TRP A 839      13.300  57.740  70.570  1.00  0.00           C
ATOM   4094  HH2 TRP A 839      12.720  58.630  70.440  1.00  0.00           H
ATOM   4095  C   TRP A 839      18.290  55.130  71.600  1.00  0.00           C
ATOM   4096  O   TRP A 839      18.470  55.040  70.390  1.00  0.00           O
ATOM   4097  N   TRP A 840      18.450  56.290  72.290  1.00  0.00           N
ATOM   4098  HN  TRP A 840      18.220  56.290  73.260  1.00  0.00           H
ATOM   4099  CA  TRP A 840      19.030  57.490  71.700  1.00  0.00           C
ATOM   4100  HA  TRP A 840      18.360  57.720  70.880  1.00  0.00           H
ATOM   4101  CB  TRP A 840      18.870  58.760  72.590  1.00  0.00           C
ATOM   4102  HB1 TRP A 840      17.780  58.890  72.770  1.00  0.00           H
ATOM   4103  HB2 TRP A 840      19.010  59.580  71.860  1.00  0.00           H
ATOM   4104  CG  TRP A 840      19.750  58.880  73.870  1.00  0.00           C
ATOM   4105  CD1 TRP A 840      19.310  58.730  75.140  1.00  0.00           C
ATOM   4106  HD1 TRP A 840      18.410  58.280  75.540  1.00  0.00           H
ATOM   4107  NE1 TRP A 840      20.360  58.940  76.060  1.00  0.00           N
ATOM   4108  HE1 TRP A 840      20.360  58.750  77.010  1.00  0.00           H
ATOM   4109  CE2 TRP A 840      21.440  59.260  75.320  1.00  0.00           C
ATOM   4110  CD2 TRP A 840      21.090  59.350  73.940  1.00  0.00           C
ATOM   4111  CE3 TRP A 840      22.010  59.770  73.080  1.00  0.00           C
ATOM   4112  HE3 TRP A 840      21.810  59.880  72.020  1.00  0.00           H
ATOM   4113  CZ3 TRP A 840      23.310  59.970  73.440  1.00  0.00           C
ATOM   4114  HZ3 TRP A 840      24.070  60.110  72.690  1.00  0.00           H
ATOM   4115  CZ2 TRP A 840      22.760  59.630  75.720  1.00  0.00           C
ATOM   4116  HZ2 TRP A 840      22.950  59.680  76.790  1.00  0.00           H
ATOM   4117  CH2 TRP A 840      23.730  59.960  74.810  1.00  0.00           C
ATOM   4118  HH2 TRP A 840      24.690  60.370  75.060  1.00  0.00           H
ATOM   4119  C   TRP A 840      20.380  57.320  71.020  1.00  0.00           C
ATOM   4120  O   TRP A 840      20.770  57.730  69.960  1.00  0.00           O
ATOM   4121  N   THR A 841      21.310  56.570  71.720  1.00  0.00           N
ATOM   4122  HN  THR A 841      21.100  56.240  72.640  1.00  0.00           H
ATOM   4123  CA  THR A 841      22.670  56.290  71.280  1.00  0.00           C
ATOM   4124  HA  THR A 841      23.100  57.240  71.010  1.00  0.00           H
ATOM   4125  CB  THR A 841      23.540  55.560  72.280  1.00  0.00           C
ATOM   4126  HB  THR A 841      24.130  54.720  71.850  1.00  0.00           H
ATOM   4127  OG1 THR A 841      22.780  55.130  73.440  1.00  0.00           O
ATOM   4128  HG1 THR A 841      21.960  54.680  73.170  1.00  0.00           H
ATOM   4129  CG2 THR A 841      24.630  56.590  72.840  1.00  0.00           C
ATOM   4130 HG21 THR A 841      25.250  55.990  73.550  1.00  0.00           H
ATOM   4131 HG22 THR A 841      24.120  57.330  73.490  1.00  0.00           H
ATOM   4132 HG23 THR A 841      25.190  57.050  72.000  1.00  0.00           H
ATOM   4133  C   THR A 841      22.760  55.550  69.940  1.00  0.00           C
ATOM   4134  O   THR A 841      23.560  55.940  69.060  1.00  0.00           O
ATOM   4135  N   LEU A 842      21.820  54.550  69.610  1.00  0.00           N
ATOM   4136  HN  LEU A 842      21.230  54.160  70.320  1.00  0.00           H
ATOM   4137  CA  LEU A 842      21.590  53.980  68.310  1.00  0.00           C
ATOM   4138  HA  LEU A 842      22.530  53.560  67.970  1.00  0.00           H
ATOM   4139  CB  LEU A 842      20.440  52.980  68.590  1.00  0.00           C
ATOM   4140  HB1 LEU A 842      19.580  53.350  69.200  1.00  0.00           H
ATOM   4141  HB2 LEU A 842      20.860  52.130  69.170  1.00  0.00           H
ATOM   4142  CG  LEU A 842      19.600  52.410  67.400  1.00  0.00           C
ATOM   4143  HG  LEU A 842      19.220  53.180  66.710  1.00  0.00           H
ATOM   4144  CD1 LEU A 842      20.520  51.440  66.600  1.00  0.00           C
ATOM   4145 HD11 LEU A 842      21.350  52.080  66.240  1.00  0.00           H
ATOM   4146 HD12 LEU A 842      19.900  51.020  65.790  1.00  0.00           H
ATOM   4147 HD13 LEU A 842      21.090  50.690  67.190  1.00  0.00           H
ATOM   4148  CD2 LEU A 842      18.370  51.580  67.960  1.00  0.00           C
ATOM   4149 HD21 LEU A 842      18.710  50.680  68.530  1.00  0.00           H
ATOM   4150 HD22 LEU A 842      17.590  51.250  67.230  1.00  0.00           H
ATOM   4151 HD23 LEU A 842      17.860  52.250  68.680  1.00  0.00           H
ATOM   4152  C   LEU A 842      21.210  55.010  67.260  1.00  0.00           C
ATOM   4153  O   LEU A 842      21.660  54.970  66.130  1.00  0.00           O
ATOM   4154  N   LEU A 843      20.340  56.030  67.580  1.00  0.00           N
ATOM   4155  HN  LEU A 843      20.000  56.020  68.510  1.00  0.00           H
ATOM   4156  CA  LEU A 843      19.870  57.060  66.670  1.00  0.00           C
ATOM   4157  HA  LEU A 843      19.470  56.560  65.820  1.00  0.00           H
ATOM   4158  CB  LEU A 843      18.800  57.920  67.280  1.00  0.00           C
ATOM   4159  HB1 LEU A 843      18.390  58.670  66.580  1.00  0.00           H
ATOM   4160  HB2 LEU A 843      19.190  58.550  68.110  1.00  0.00           H
ATOM   4161  CG  LEU A 843      17.570  57.150  67.770  1.00  0.00           C
ATOM   4162  HG  LEU A 843      18.010  56.530  68.570  1.00  0.00           H
ATOM   4163  CD1 LEU A 843      16.540  58.100  68.460  1.00  0.00           C
ATOM   4164 HD11 LEU A 843      15.970  58.690  67.720  1.00  0.00           H
ATOM   4165 HD12 LEU A 843      16.980  58.750  69.250  1.00  0.00           H
ATOM   4166 HD13 LEU A 843      15.810  57.400  68.920  1.00  0.00           H
ATOM   4167  CD2 LEU A 843      16.830  56.270  66.720  1.00  0.00           C
ATOM   4168 HD21 LEU A 843      15.790  56.050  67.060  1.00  0.00           H
ATOM   4169 HD22 LEU A 843      17.330  55.300  66.500  1.00  0.00           H
ATOM   4170 HD23 LEU A 843      16.620  56.840  65.800  1.00  0.00           H
ATOM   4171  C   LEU A 843      21.080  57.920  66.230  1.00  0.00           C
ATOM   4172  O   LEU A 843      21.090  58.300  65.080  1.00  0.00           O
ATOM   4173  N   ILE A 844      22.040  58.180  67.130  1.00  0.00           N
ATOM   4174  HN  ILE A 844      21.950  57.870  68.070  1.00  0.00           H
ATOM   4175  CA  ILE A 844      23.070  59.170  66.750  1.00  0.00           C
ATOM   4176  HA  ILE A 844      22.630  59.910  66.100  1.00  0.00           H
ATOM   4177  CB  ILE A 844      23.740  59.820  67.990  1.00  0.00           C
ATOM   4178  HB  ILE A 844      24.260  59.060  68.610  1.00  0.00           H
ATOM   4179  CG2 ILE A 844      24.820  60.800  67.600  1.00  0.00           C
ATOM   4180 HG21 ILE A 844      25.430  60.410  66.750  1.00  0.00           H
ATOM   4181 HG22 ILE A 844      25.470  60.990  68.490  1.00  0.00           H
ATOM   4182 HG23 ILE A 844      24.410  61.820  67.430  1.00  0.00           H
ATOM   4183  CG1 ILE A 844      22.770  60.510  68.970  1.00  0.00           C
ATOM   4184 HG11 ILE A 844      22.100  59.730  69.400  1.00  0.00           H
ATOM   4185 HG12 ILE A 844      22.060  61.090  68.330  1.00  0.00           H
ATOM   4186  CD  ILE A 844      23.380  61.560  69.960  1.00  0.00           C
ATOM   4187  HD1 ILE A 844      24.240  61.170  70.550  1.00  0.00           H
ATOM   4188  HD2 ILE A 844      22.550  61.850  70.640  1.00  0.00           H
ATOM   4189  HD3 ILE A 844      23.730  62.400  69.310  1.00  0.00           H
ATOM   4190  C   ILE A 844      24.210  58.370  66.020  1.00  0.00           C
ATOM   4191  O   ILE A 844      24.840  58.830  65.090  1.00  0.00           O
ATOM   4192  N   ALA A 845      24.390  57.100  66.460  1.00  0.00           N
ATOM   4193  HN  ALA A 845      24.000  56.830  67.330  1.00  0.00           H
ATOM   4194  CA  ALA A 845      25.360  56.120  65.900  1.00  0.00           C
ATOM   4195  HA  ALA A 845      26.330  56.510  66.180  1.00  0.00           H
ATOM   4196  CB  ALA A 845      25.180  54.670  66.600  1.00  0.00           C
ATOM   4197  HB1 ALA A 845      25.450  54.830  67.670  1.00  0.00           H
ATOM   4198  HB2 ALA A 845      25.800  53.910  66.090  1.00  0.00           H
ATOM   4199  HB3 ALA A 845      24.100  54.490  66.480  1.00  0.00           H
ATOM   4200  C   ALA A 845      25.480  56.050  64.380  1.00  0.00           C
ATOM   4201  O   ALA A 845      26.510  55.660  63.800  1.00  0.00           O
ATOM   4202  N   ALA A 846      24.360  56.330  63.670  1.00  0.00           N
ATOM   4203  HN  ALA A 846      23.590  56.640  64.220  1.00  0.00           H
ATOM   4204  CA  ALA A 846      24.310  56.410  62.250  1.00  0.00           C
ATOM   4205  HA  ALA A 846      24.730  55.460  61.940  1.00  0.00           H
ATOM   4206  CB  ALA A 846      22.860  56.650  61.680  1.00  0.00           C
ATOM   4207  HB1 ALA A 846      22.480  57.690  61.780  1.00  0.00           H
ATOM   4208  HB2 ALA A 846      22.150  56.050  62.270  1.00  0.00           H
ATOM   4209  HB3 ALA A 846      22.810  56.320  60.610  1.00  0.00           H
ATOM   4210  C   ALA A 846      25.230  57.470  61.640  1.00  0.00           C
ATOM   4211  O   ALA A 846      25.920  57.190  60.670  1.00  0.00           O
ATOM   4212  N   ILE A 847      25.260  58.680  62.210  1.00  0.00           N
ATOM   4213  HN  ILE A 847      24.630  58.870  62.960  1.00  0.00           H
ATOM   4214  CA  ILE A 847      26.230  59.740  61.790  1.00  0.00           C
ATOM   4215  HA  ILE A 847      26.070  59.930  60.740  1.00  0.00           H
ATOM   4216  CB  ILE A 847      25.860  61.120  62.390  1.00  0.00           C
ATOM   4217  HB  ILE A 847      26.080  61.080  63.470  1.00  0.00           H
ATOM   4218  CG2 ILE A 847      26.650  62.290  61.830  1.00  0.00           C
ATOM   4219 HG21 ILE A 847      27.740  62.170  61.980  1.00  0.00           H
ATOM   4220 HG22 ILE A 847      26.280  63.230  62.280  1.00  0.00           H
ATOM   4221 HG23 ILE A 847      26.480  62.360  60.730  1.00  0.00           H
ATOM   4222  CG1 ILE A 847      24.300  61.360  62.250  1.00  0.00           C
ATOM   4223 HG11 ILE A 847      24.090  62.140  63.000  1.00  0.00           H
ATOM   4224 HG12 ILE A 847      23.680  60.510  62.630  1.00  0.00           H
ATOM   4225  CD  ILE A 847      23.740  61.810  60.940  1.00  0.00           C
ATOM   4226  HD1 ILE A 847      22.660  62.070  60.980  1.00  0.00           H
ATOM   4227  HD2 ILE A 847      23.840  61.030  60.150  1.00  0.00           H
ATOM   4228  HD3 ILE A 847      24.310  62.670  60.530  1.00  0.00           H
ATOM   4229  C   ILE A 847      27.730  59.370  61.960  1.00  0.00           C
ATOM   4230  O   ILE A 847      28.450  59.520  60.980  1.00  0.00           O
ATOM   4231  N   PRO A 848      28.300  58.830  63.080  1.00  0.00           N
ATOM   4232  CD  PRO A 848      27.790  58.950  64.490  1.00  0.00           C
ATOM   4233  HD1 PRO A 848      27.010  58.230  64.780  1.00  0.00           H
ATOM   4234  HD2 PRO A 848      27.370  59.980  64.540  1.00  0.00           H
ATOM   4235  CA  PRO A 848      29.640  58.150  63.110  1.00  0.00           C
ATOM   4236  HA  PRO A 848      30.390  58.860  62.790  1.00  0.00           H
ATOM   4237  CB  PRO A 848      29.810  57.730  64.570  1.00  0.00           C
ATOM   4238  HB1 PRO A 848      30.860  57.660  64.890  1.00  0.00           H
ATOM   4239  HB2 PRO A 848      29.320  56.740  64.690  1.00  0.00           H
ATOM   4240  CG  PRO A 848      29.020  58.800  65.410  1.00  0.00           C
ATOM   4241  HG1 PRO A 848      28.760  58.210  66.320  1.00  0.00           H
ATOM   4242  HG2 PRO A 848      29.640  59.710  65.640  1.00  0.00           H
ATOM   4243  C   PRO A 848      29.800  57.000  62.170  1.00  0.00           C
ATOM   4244  O   PRO A 848      30.900  56.910  61.650  1.00  0.00           O
ATOM   4245  N   ALA A 849      28.800  56.090  62.020  1.00  0.00           N
ATOM   4246  HN  ALA A 849      27.880  56.200  62.400  1.00  0.00           H
ATOM   4247  CA  ALA A 849      28.870  55.060  60.930  1.00  0.00           C
ATOM   4248  HA  ALA A 849      29.820  54.570  61.090  1.00  0.00           H
ATOM   4249  CB  ALA A 849      27.750  54.090  61.150  1.00  0.00           C
ATOM   4250  HB1 ALA A 849      27.680  53.870  62.240  1.00  0.00           H
ATOM   4251  HB2 ALA A 849      27.950  53.110  60.650  1.00  0.00           H
ATOM   4252  HB3 ALA A 849      26.790  54.470  60.770  1.00  0.00           H
ATOM   4253  C   ALA A 849      28.930  55.500  59.490  1.00  0.00           C
ATOM   4254  O   ALA A 849      29.830  55.080  58.760  1.00  0.00           O
ATOM   4255  N   LEU A 850      28.140  56.490  59.140  1.00  0.00           N
ATOM   4256  HN  LEU A 850      27.390  56.740  59.760  1.00  0.00           H
ATOM   4257  CA  LEU A 850      28.290  57.130  57.820  1.00  0.00           C
ATOM   4258  HA  LEU A 850      28.210  56.400  57.030  1.00  0.00           H
ATOM   4259  CB  LEU A 850      27.300  58.330  57.720  1.00  0.00           C
ATOM   4260  HB1 LEU A 850      27.420  59.020  58.570  1.00  0.00           H
ATOM   4261  HB2 LEU A 850      26.390  57.740  57.990  1.00  0.00           H
ATOM   4262  CG  LEU A 850      27.060  59.030  56.350  1.00  0.00           C
ATOM   4263  HG  LEU A 850      27.930  59.660  56.060  1.00  0.00           H
ATOM   4264  CD1 LEU A 850      26.820  57.970  55.290  1.00  0.00           C
ATOM   4265 HD11 LEU A 850      27.800  57.460  55.170  1.00  0.00           H
ATOM   4266 HD12 LEU A 850      26.510  58.500  54.360  1.00  0.00           H
ATOM   4267 HD13 LEU A 850      26.010  57.260  55.540  1.00  0.00           H
ATOM   4268  CD2 LEU A 850      25.810  59.850  56.500  1.00  0.00           C
ATOM   4269 HD21 LEU A 850      25.670  60.340  55.510  1.00  0.00           H
ATOM   4270 HD22 LEU A 850      25.940  60.650  57.260  1.00  0.00           H
ATOM   4271 HD23 LEU A 850      24.880  59.270  56.690  1.00  0.00           H
ATOM   4272  C   LEU A 850      29.670  57.840  57.740  1.00  0.00           C
ATOM   4273  O   LEU A 850      30.380  57.840  56.700  1.00  0.00           O
ATOM   4274  N   LEU A 851      30.160  58.560  58.790  1.00  0.00           N
ATOM   4275  HN  LEU A 851      29.630  58.640  59.630  1.00  0.00           H
ATOM   4276  CA  LEU A 851      31.510  59.070  58.790  1.00  0.00           C
ATOM   4277  HA  LEU A 851      31.490  59.750  57.960  1.00  0.00           H
ATOM   4278  CB  LEU A 851      31.710  59.960  60.000  1.00  0.00           C
ATOM   4279  HB1 LEU A 851      31.230  59.510  60.890  1.00  0.00           H
ATOM   4280  HB2 LEU A 851      31.170  60.880  59.710  1.00  0.00           H
ATOM   4281  CG  LEU A 851      33.170  60.450  60.320  1.00  0.00           C
ATOM   4282  HG  LEU A 851      33.780  59.530  60.430  1.00  0.00           H
ATOM   4283  CD1 LEU A 851      33.740  61.210  59.170  1.00  0.00           C
ATOM   4284 HD11 LEU A 851      33.150  62.130  58.970  1.00  0.00           H
ATOM   4285 HD12 LEU A 851      33.740  60.650  58.210  1.00  0.00           H
ATOM   4286 HD13 LEU A 851      34.730  61.610  59.470  1.00  0.00           H
ATOM   4287  CD2 LEU A 851      33.240  61.390  61.650  1.00  0.00           C
ATOM   4288 HD21 LEU A 851      33.110  60.750  62.550  1.00  0.00           H
ATOM   4289 HD22 LEU A 851      32.430  62.140  61.620  1.00  0.00           H
ATOM   4290 HD23 LEU A 851      34.250  61.860  61.690  1.00  0.00           H
ATOM   4291  C   LEU A 851      32.580  57.950  58.640  1.00  0.00           C
ATOM   4292  O   LEU A 851      33.480  58.050  57.840  1.00  0.00           O
ATOM   4293  N   CYS A 852      32.460  56.810  59.420  1.00  0.00           N
ATOM   4294  HN  CYS A 852      31.790  56.900  60.170  1.00  0.00           H
ATOM   4295  CA  CYS A 852      33.340  55.640  59.400  1.00  0.00           C
ATOM   4296  HA  CYS A 852      34.380  55.930  59.560  1.00  0.00           H
ATOM   4297  CB  CYS A 852      32.910  54.620  60.440  1.00  0.00           C
ATOM   4298  HB1 CYS A 852      31.990  54.070  60.140  1.00  0.00           H
ATOM   4299  HB2 CYS A 852      32.730  55.060  61.440  1.00  0.00           H
ATOM   4300  SG  CYS A 852      34.240  53.310  60.640  1.00  0.00           S
ATOM   4301  HG1 CYS A 852      33.860  52.800  59.480  1.00  0.00           H
ATOM   4302  C   CYS A 852      33.250  55.000  58.010  1.00  0.00           C
ATOM   4303  O   CYS A 852      34.180  54.350  57.440  1.00  0.00           O
ATOM   4304  N   THR A 853      32.060  55.020  57.240  1.00  0.00           N
ATOM   4305  HN  THR A 853      31.340  55.620  57.590  1.00  0.00           H
ATOM   4306  CA  THR A 853      31.890  54.510  55.870  1.00  0.00           C
ATOM   4307  HA  THR A 853      32.210  53.480  55.880  1.00  0.00           H
ATOM   4308  CB  THR A 853      30.380  54.520  55.450  1.00  0.00           C
ATOM   4309  HB  THR A 853      29.970  55.540  55.270  1.00  0.00           H
ATOM   4310  OG1 THR A 853      29.530  53.830  56.370  1.00  0.00           O
ATOM   4311  HG1 THR A 853      29.680  54.160  57.270  1.00  0.00           H
ATOM   4312  CG2 THR A 853      30.340  53.720  54.130  1.00  0.00           C
ATOM   4313 HG21 THR A 853      30.980  54.220  53.360  1.00  0.00           H
ATOM   4314 HG22 THR A 853      29.260  53.630  53.900  1.00  0.00           H
ATOM   4315 HG23 THR A 853      30.670  52.680  54.300  1.00  0.00           H
ATOM   4316  C   THR A 853      32.720  55.280  54.830  1.00  0.00           C
ATOM   4317  O   THR A 853      33.320  54.730  53.880  1.00  0.00           O
ATOM   4318  N   ILE A 854      32.650  56.600  54.920  1.00  0.00           N
ATOM   4319  HN  ILE A 854      32.000  57.030  55.540  1.00  0.00           H
ATOM   4320  CA  ILE A 854      33.490  57.410  54.090  1.00  0.00           C
ATOM   4321  HA  ILE A 854      33.330  57.210  53.040  1.00  0.00           H
ATOM   4322  CB  ILE A 854      33.060  58.870  54.250  1.00  0.00           C
ATOM   4323  HB  ILE A 854      33.210  59.240  55.290  1.00  0.00           H
ATOM   4324  CG2 ILE A 854      33.920  59.820  53.370  1.00  0.00           C
ATOM   4325 HG21 ILE A 854      34.960  59.890  53.760  1.00  0.00           H
ATOM   4326 HG22 ILE A 854      33.510  60.850  53.360  1.00  0.00           H
ATOM   4327 HG23 ILE A 854      33.870  59.450  52.330  1.00  0.00           H
ATOM   4328  CG1 ILE A 854      31.520  59.210  54.080  1.00  0.00           C
ATOM   4329 HG11 ILE A 854      31.430  60.270  54.380  1.00  0.00           H
ATOM   4330 HG12 ILE A 854      30.850  58.600  54.730  1.00  0.00           H
ATOM   4331  CD  ILE A 854      30.920  59.040  52.700  1.00  0.00           C
ATOM   4332  HD1 ILE A 854      30.910  57.980  52.370  1.00  0.00           H
ATOM   4333  HD2 ILE A 854      31.460  59.630  51.920  1.00  0.00           H
ATOM   4334  HD3 ILE A 854      29.870  59.400  52.740  1.00  0.00           H
ATOM   4335  C   ILE A 854      35.000  57.270  54.410  1.00  0.00           C
ATOM   4336  O   ILE A 854      35.830  57.120  53.500  1.00  0.00           O
ATOM   4337  N   LEU A 855      35.390  57.330  55.750  1.00  0.00           N
ATOM   4338  HN  LEU A 855      34.740  57.440  56.520  1.00  0.00           H
ATOM   4339  CA  LEU A 855      36.750  57.170  56.200  1.00  0.00           C
ATOM   4340  HA  LEU A 855      37.400  57.950  55.820  1.00  0.00           H
ATOM   4341  CB  LEU A 855      36.680  57.290  57.740  1.00  0.00           C
ATOM   4342  HB1 LEU A 855      35.910  56.570  58.110  1.00  0.00           H
ATOM   4343  HB2 LEU A 855      36.340  58.290  58.080  1.00  0.00           H
ATOM   4344  CG  LEU A 855      38.020  56.970  58.520  1.00  0.00           C
ATOM   4345  HG  LEU A 855      38.430  56.010  58.150  1.00  0.00           H
ATOM   4346  CD1 LEU A 855      39.060  58.150  58.310  1.00  0.00           C
ATOM   4347 HD11 LEU A 855      38.840  58.440  57.270  1.00  0.00           H
ATOM   4348 HD12 LEU A 855      40.160  57.950  58.360  1.00  0.00           H
ATOM   4349 HD13 LEU A 855      38.720  59.000  58.930  1.00  0.00           H
ATOM   4350  CD2 LEU A 855      37.610  56.760  59.970  1.00  0.00           C
ATOM   4351 HD21 LEU A 855      38.510  56.310  60.430  1.00  0.00           H
ATOM   4352 HD22 LEU A 855      36.900  55.900  59.960  1.00  0.00           H
ATOM   4353 HD23 LEU A 855      37.150  57.590  60.540  1.00  0.00           H
ATOM   4354  C   LEU A 855      37.470  55.890  55.710  1.00  0.00           C
ATOM   4355  O   LEU A 855      38.560  55.910  55.180  1.00  0.00           O
ATOM   4356  N   ILE A 856      36.760  54.780  55.800  1.00  0.00           N
ATOM   4357  HN  ILE A 856      35.890  54.830  56.270  1.00  0.00           H
ATOM   4358  CA  ILE A 856      37.090  53.560  55.130  1.00  0.00           C
ATOM   4359  HA  ILE A 856      38.080  53.290  55.470  1.00  0.00           H
ATOM   4360  CB  ILE A 856      36.220  52.430  55.600  1.00  0.00           C
ATOM   4361  HB  ILE A 856      35.140  52.650  55.460  1.00  0.00           H
ATOM   4362  CG2 ILE A 856      36.600  51.140  54.740  1.00  0.00           C
ATOM   4363 HG21 ILE A 856      36.030  50.280  55.120  1.00  0.00           H
ATOM   4364 HG22 ILE A 856      37.700  51.010  54.770  1.00  0.00           H
ATOM   4365 HG23 ILE A 856      36.360  51.410  53.690  1.00  0.00           H
ATOM   4366  CG1 ILE A 856      36.360  52.150  57.180  1.00  0.00           C
ATOM   4367 HG11 ILE A 856      35.520  51.450  57.410  1.00  0.00           H
ATOM   4368 HG12 ILE A 856      36.160  53.080  57.750  1.00  0.00           H
ATOM   4369  CD  ILE A 856      37.730  51.620  57.610  1.00  0.00           C
ATOM   4370  HD1 ILE A 856      37.600  51.010  58.520  1.00  0.00           H
ATOM   4371  HD2 ILE A 856      38.460  52.430  57.820  1.00  0.00           H
ATOM   4372  HD3 ILE A 856      37.980  50.950  56.750  1.00  0.00           H
ATOM   4373  C   ILE A 856      37.160  53.550  53.650  1.00  0.00           C
ATOM   4374  O   ILE A 856      38.240  53.100  53.120  1.00  0.00           O
ATOM   4375  N   PHE A 857      36.080  54.070  53.060  1.00  0.00           N
ATOM   4376  HN  PHE A 857      35.350  54.550  53.550  1.00  0.00           H
ATOM   4377  CA  PHE A 857      36.040  54.100  51.550  1.00  0.00           C
ATOM   4378  HA  PHE A 857      36.180  53.060  51.270  1.00  0.00           H
ATOM   4379  CB  PHE A 857      34.600  54.480  51.110  1.00  0.00           C
ATOM   4380  HB1 PHE A 857      34.410  55.510  51.500  1.00  0.00           H
ATOM   4381  HB2 PHE A 857      33.890  53.780  51.590  1.00  0.00           H
ATOM   4382  CG  PHE A 857      34.380  54.500  49.600  1.00  0.00           C
ATOM   4383  CD1 PHE A 857      33.870  53.410  48.950  1.00  0.00           C
ATOM   4384  HD1 PHE A 857      33.630  52.490  49.470  1.00  0.00           H
ATOM   4385  CE1 PHE A 857      33.370  53.480  47.610  1.00  0.00           C
ATOM   4386  HE1 PHE A 857      33.040  52.550  47.180  1.00  0.00           H
ATOM   4387  CZ  PHE A 857      33.560  54.620  46.860  1.00  0.00           C
ATOM   4388  HZ  PHE A 857      33.300  54.520  45.820  1.00  0.00           H
ATOM   4389  CD2 PHE A 857      34.470  55.680  48.890  1.00  0.00           C
ATOM   4390  HD2 PHE A 857      34.700  56.570  49.470  1.00  0.00           H
ATOM   4391  CE2 PHE A 857      34.130  55.730  47.490  1.00  0.00           C
ATOM   4392  HE2 PHE A 857      34.340  56.600  46.880  1.00  0.00           H
ATOM   4393  C   PHE A 857      37.090  55.010  50.940  1.00  0.00           C
ATOM   4394  O   PHE A 857      37.890  54.640  50.130  1.00  0.00           O
ATOM   4395  N   MET A 858      37.250  56.270  51.390  1.00  0.00           N
ATOM   4396  HN  MET A 858      36.640  56.650  52.090  1.00  0.00           H
ATOM   4397  CA  MET A 858      38.280  57.210  50.870  1.00  0.00           C
ATOM   4398  HA  MET A 858      38.250  57.290  49.790  1.00  0.00           H
ATOM   4399  CB  MET A 858      38.260  58.620  51.540  1.00  0.00           C
ATOM   4400  HB1 MET A 858      39.230  59.140  51.440  1.00  0.00           H
ATOM   4401  HB2 MET A 858      38.060  58.490  52.620  1.00  0.00           H
ATOM   4402  CG  MET A 858      37.100  59.520  51.080  1.00  0.00           C
ATOM   4403  HG1 MET A 858      37.260  60.390  51.750  1.00  0.00           H
ATOM   4404  HG2 MET A 858      36.060  59.160  51.270  1.00  0.00           H
ATOM   4405  SD  MET A 858      37.430  60.090  49.310  1.00  0.00           S
ATOM   4406  CE  MET A 858      36.710  61.700  49.750  1.00  0.00           C
ATOM   4407  HE1 MET A 858      36.540  62.360  48.860  1.00  0.00           H
ATOM   4408  HE2 MET A 858      37.300  62.210  50.540  1.00  0.00           H
ATOM   4409  HE3 MET A 858      35.660  61.510  50.040  1.00  0.00           H
ATOM   4410  C   MET A 858      39.680  56.590  50.950  1.00  0.00           C
ATOM   4411  O   MET A 858      40.450  56.620  49.990  1.00  0.00           O
ATOM   4412  N   ASP A 859      40.050  55.880  52.070  1.00  0.00           N
ATOM   4413  HN  ASP A 859      39.360  55.760  52.780  1.00  0.00           H
ATOM   4414  CA  ASP A 859      41.400  55.380  52.340  1.00  0.00           C
ATOM   4415  HA  ASP A 859      42.150  56.070  52.010  1.00  0.00           H
ATOM   4416  CB  ASP A 859      41.410  55.390  53.860  1.00  0.00           C
ATOM   4417  HB1 ASP A 859      40.710  54.590  54.200  1.00  0.00           H
ATOM   4418  HB2 ASP A 859      41.010  56.380  54.180  1.00  0.00           H
ATOM   4419  CG  ASP A 859      42.760  55.110  54.400  1.00  0.00           C
ATOM   4420  OD1 ASP A 859      43.740  55.090  53.650  1.00  0.00           O
ATOM   4421  OD2 ASP A 859      42.910  54.970  55.660  1.00  0.00           O
ATOM   4422  C   ASP A 859      41.630  54.000  51.660  1.00  0.00           C
ATOM   4423  O   ASP A 859      42.670  53.800  51.030  1.00  0.00           O
ATOM   4424  N   GLN A 860      40.670  52.970  51.740  1.00  0.00           N
ATOM   4425  HN  GLN A 860      39.800  53.080  52.210  1.00  0.00           H
ATOM   4426  CA  GLN A 860      40.800  51.730  50.980  1.00  0.00           C
ATOM   4427  HA  GLN A 860      41.730  51.200  51.060  1.00  0.00           H
ATOM   4428  CB  GLN A 860      39.520  50.840  51.310  1.00  0.00           C
ATOM   4429  HB1 GLN A 860      38.670  51.550  51.320  1.00  0.00           H
ATOM   4430  HB2 GLN A 860      39.680  50.560  52.380  1.00  0.00           H
ATOM   4431  CG  GLN A 860      39.160  49.640  50.360  1.00  0.00           C
ATOM   4432  HG1 GLN A 860      39.300  49.910  49.300  1.00  0.00           H
ATOM   4433  HG2 GLN A 860      38.100  49.370  50.570  1.00  0.00           H
ATOM   4434  CD  GLN A 860      40.040  48.530  50.850  1.00  0.00           C
ATOM   4435  OE1 GLN A 860      40.660  48.400  51.930  1.00  0.00           O
ATOM   4436  NE2 GLN A 860      40.200  47.600  49.940  1.00  0.00           N
ATOM   4437 HE21 GLN A 860      40.550  46.710  50.240  1.00  0.00           H
ATOM   4438 HE22 GLN A 860      40.170  47.750  48.960  1.00  0.00           H
ATOM   4439  C   GLN A 860      40.780  52.030  49.460  1.00  0.00           C
ATOM   4440  O   GLN A 860      41.580  51.430  48.720  1.00  0.00           O
ATOM   4441  N   GLN A 861      39.890  52.930  48.970  1.00  0.00           N
ATOM   4442  HN  GLN A 861      39.210  53.420  49.520  1.00  0.00           H
ATOM   4443  CA  GLN A 861      39.850  53.080  47.510  1.00  0.00           C
ATOM   4444  HA  GLN A 861      39.900  52.060  47.100  1.00  0.00           H
ATOM   4445  CB  GLN A 861      38.580  53.840  47.080  1.00  0.00           C
ATOM   4446  HB1 GLN A 861      38.580  54.040  45.990  1.00  0.00           H
ATOM   4447  HB2 GLN A 861      38.500  54.810  47.580  1.00  0.00           H
ATOM   4448  CG  GLN A 861      37.180  53.150  47.400  1.00  0.00           C
ATOM   4449  HG1 GLN A 861      36.460  53.860  46.950  1.00  0.00           H
ATOM   4450  HG2 GLN A 861      37.050  53.040  48.500  1.00  0.00           H
ATOM   4451  CD  GLN A 861      37.090  51.750  46.900  1.00  0.00           C
ATOM   4452  OE1 GLN A 861      37.980  51.150  46.320  1.00  0.00           O
ATOM   4453  NE2 GLN A 861      35.840  51.180  47.160  1.00  0.00           N
ATOM   4454 HE21 GLN A 861      35.210  51.790  47.640  1.00  0.00           H
ATOM   4455 HE22 GLN A 861      35.780  50.200  46.960  1.00  0.00           H
ATOM   4456  C   GLN A 861      41.050  53.750  46.960  1.00  0.00           C
ATOM   4457  O   GLN A 861      41.590  53.350  45.920  1.00  0.00           O
ATOM   4458  N   ILE A 862      41.630  54.770  47.730  1.00  0.00           N
ATOM   4459  HN  ILE A 862      41.300  55.120  48.610  1.00  0.00           H
ATOM   4460  CA  ILE A 862      42.890  55.370  47.230  1.00  0.00           C
ATOM   4461  HA  ILE A 862      42.720  55.610  46.200  1.00  0.00           H
ATOM   4462  CB  ILE A 862      43.390  56.640  47.880  1.00  0.00           C
ATOM   4463  HB  ILE A 862      42.490  57.290  47.890  1.00  0.00           H
ATOM   4464  CG2 ILE A 862      43.870  56.510  49.360  1.00  0.00           C
ATOM   4465 HG21 ILE A 862      44.830  55.940  49.470  1.00  0.00           H
ATOM   4466 HG22 ILE A 862      43.030  56.100  49.950  1.00  0.00           H
ATOM   4467 HG23 ILE A 862      44.000  57.530  49.770  1.00  0.00           H
ATOM   4468  CG1 ILE A 862      44.460  57.380  47.020  1.00  0.00           C
ATOM   4469 HG11 ILE A 862      44.170  57.300  45.950  1.00  0.00           H
ATOM   4470 HG12 ILE A 862      45.420  56.850  47.210  1.00  0.00           H
ATOM   4471  CD  ILE A 862      44.660  58.920  47.380  1.00  0.00           C
ATOM   4472  HD1 ILE A 862      43.690  59.440  47.200  1.00  0.00           H
ATOM   4473  HD2 ILE A 862      45.530  59.300  46.820  1.00  0.00           H
ATOM   4474  HD3 ILE A 862      44.850  59.010  48.480  1.00  0.00           H
ATOM   4475  C   ILE A 862      44.080  54.420  47.240  1.00  0.00           C
ATOM   4476  O   ILE A 862      44.890  54.420  46.330  1.00  0.00           O
ATOM   4477  N   THR A 863      44.200  53.550  48.230  1.00  0.00           N
ATOM   4478  HN  THR A 863      43.550  53.630  48.990  1.00  0.00           H
ATOM   4479  CA  THR A 863      45.230  52.510  48.340  1.00  0.00           C
ATOM   4480  HA  THR A 863      46.190  52.980  48.190  1.00  0.00           H
ATOM   4481  CB  THR A 863      45.220  51.840  49.680  1.00  0.00           C
ATOM   4482  HB  THR A 863      44.230  51.350  49.840  1.00  0.00           H
ATOM   4483  OG1 THR A 863      45.230  52.790  50.680  1.00  0.00           O
ATOM   4484  HG1 THR A 863      44.460  53.360  50.540  1.00  0.00           H
ATOM   4485  CG2 THR A 863      46.450  50.880  49.770  1.00  0.00           C
ATOM   4486 HG21 THR A 863      47.390  51.400  49.480  1.00  0.00           H
ATOM   4487 HG22 THR A 863      46.270  49.930  49.230  1.00  0.00           H
ATOM   4488 HG23 THR A 863      46.530  50.550  50.840  1.00  0.00           H
ATOM   4489  C   THR A 863      45.060  51.480  47.200  1.00  0.00           C
ATOM   4490  O   THR A 863      46.070  51.140  46.560  1.00  0.00           O
ATOM   4491  N   ALA A 864      43.870  50.980  46.840  1.00  0.00           N
ATOM   4492  HN  ALA A 864      43.110  51.150  47.470  1.00  0.00           H
ATOM   4493  CA  ALA A 864      43.800  50.190  45.650  1.00  0.00           C
ATOM   4494  HA  ALA A 864      44.570  49.440  45.740  1.00  0.00           H
ATOM   4495  CB  ALA A 864      42.490  49.460  45.760  1.00  0.00           C
ATOM   4496  HB1 ALA A 864      42.360  48.740  44.930  1.00  0.00           H
ATOM   4497  HB2 ALA A 864      41.680  50.220  45.730  1.00  0.00           H
ATOM   4498  HB3 ALA A 864      42.450  48.980  46.760  1.00  0.00           H
ATOM   4499  C   ALA A 864      44.050  50.870  44.350  1.00  0.00           C
ATOM   4500  O   ALA A 864      44.580  50.310  43.380  1.00  0.00           O
ATOM   4501  N   VAL A 865      43.810  52.210  44.220  1.00  0.00           N
ATOM   4502  HN  VAL A 865      43.390  52.780  44.920  1.00  0.00           H
ATOM   4503  CA  VAL A 865      44.220  53.040  43.110  1.00  0.00           C
ATOM   4504  HA  VAL A 865      43.830  52.520  42.240  1.00  0.00           H
ATOM   4505  CB  VAL A 865      43.690  54.460  43.180  1.00  0.00           C
ATOM   4506  HB  VAL A 865      43.830  54.860  44.210  1.00  0.00           H
ATOM   4507  CG1 VAL A 865      44.550  55.490  42.350  1.00  0.00           C
ATOM   4508 HG11 VAL A 865      44.050  56.460  42.560  1.00  0.00           H
ATOM   4509 HG12 VAL A 865      44.560  55.230  41.270  1.00  0.00           H
ATOM   4510 HG13 VAL A 865      45.560  55.620  42.800  1.00  0.00           H
ATOM   4511  CG2 VAL A 865      42.210  54.360  42.720  1.00  0.00           C
ATOM   4512 HG21 VAL A 865      42.260  54.200  41.620  1.00  0.00           H
ATOM   4513 HG22 VAL A 865      41.650  55.300  42.920  1.00  0.00           H
ATOM   4514 HG23 VAL A 865      41.670  53.640  43.350  1.00  0.00           H
ATOM   4515  C   VAL A 865      45.730  53.000  42.950  1.00  0.00           C
ATOM   4516  O   VAL A 865      46.270  52.770  41.890  1.00  0.00           O
ATOM   4517  N   ILE A 866      46.500  53.150  44.060  1.00  0.00           N
ATOM   4518  HN  ILE A 866      45.970  53.190  44.910  1.00  0.00           H
ATOM   4519  CA  ILE A 866      47.960  53.000  44.100  1.00  0.00           C
ATOM   4520  HA  ILE A 866      48.350  53.710  43.390  1.00  0.00           H
ATOM   4521  CB  ILE A 866      48.560  53.510  45.500  1.00  0.00           C
ATOM   4522  HB  ILE A 866      48.000  52.950  46.280  1.00  0.00           H
ATOM   4523  CG2 ILE A 866      50.020  53.030  45.550  1.00  0.00           C
ATOM   4524 HG21 ILE A 866      50.200  51.950  45.360  1.00  0.00           H
ATOM   4525 HG22 ILE A 866      50.380  53.140  46.600  1.00  0.00           H
ATOM   4526 HG23 ILE A 866      50.740  53.540  44.870  1.00  0.00           H
ATOM   4527  CG1 ILE A 866      48.330  55.000  45.630  1.00  0.00           C
ATOM   4528 HG11 ILE A 866      47.360  55.340  45.210  1.00  0.00           H
ATOM   4529 HG12 ILE A 866      49.050  55.730  45.200  1.00  0.00           H
ATOM   4530  CD  ILE A 866      48.230  55.340  47.100  1.00  0.00           C
ATOM   4531  HD1 ILE A 866      49.140  54.960  47.610  1.00  0.00           H
ATOM   4532  HD2 ILE A 866      47.310  54.840  47.480  1.00  0.00           H
ATOM   4533  HD3 ILE A 866      48.070  56.430  47.230  1.00  0.00           H
ATOM   4534  C   ILE A 866      48.400  51.570  43.710  1.00  0.00           C
ATOM   4535  O   ILE A 866      49.210  51.360  42.800  1.00  0.00           O
ATOM   4536  N   ILE A 867      47.860  50.580  44.400  1.00  0.00           N
ATOM   4537  HN  ILE A 867      47.280  50.980  45.120  1.00  0.00           H
ATOM   4538  CA  ILE A 867      48.150  49.210  44.200  1.00  0.00           C
ATOM   4539  HA  ILE A 867      49.210  49.060  44.280  1.00  0.00           H
ATOM   4540  CB  ILE A 867      47.620  48.440  45.420  1.00  0.00           C
ATOM   4541  HB  ILE A 867      46.600  48.830  45.610  1.00  0.00           H
ATOM   4542  CG2 ILE A 867      47.680  46.910  45.160  1.00  0.00           C
ATOM   4543 HG21 ILE A 867      46.870  46.530  44.520  1.00  0.00           H
ATOM   4544 HG22 ILE A 867      47.700  46.250  46.070  1.00  0.00           H
ATOM   4545 HG23 ILE A 867      48.650  46.660  44.670  1.00  0.00           H
ATOM   4546  CG1 ILE A 867      48.450  48.770  46.660  1.00  0.00           C
ATOM   4547 HG11 ILE A 867      48.170  48.070  47.470  1.00  0.00           H
ATOM   4548 HG12 ILE A 867      47.970  49.670  47.130  1.00  0.00           H
ATOM   4549  CD  ILE A 867      49.930  49.130  46.460  1.00  0.00           C
ATOM   4550  HD1 ILE A 867      50.610  48.260  46.280  1.00  0.00           H
ATOM   4551  HD2 ILE A 867      50.260  49.550  47.420  1.00  0.00           H
ATOM   4552  HD3 ILE A 867      50.250  49.930  45.740  1.00  0.00           H
ATOM   4553  C   ILE A 867      47.840  48.640  42.790  1.00  0.00           C
ATOM   4554  O   ILE A 867      48.700  47.980  42.230  1.00  0.00           O
ATOM   4555  N   ASN A 868      46.740  49.010  42.180  1.00  0.00           N
ATOM   4556  HN  ASN A 868      46.010  49.510  42.650  1.00  0.00           H
ATOM   4557  CA  ASN A 868      46.470  48.580  40.790  1.00  0.00           C
ATOM   4558  HA  ASN A 868      46.840  47.570  40.620  1.00  0.00           H
ATOM   4559  CB  ASN A 868      44.940  48.410  40.540  1.00  0.00           C
ATOM   4560  HB1 ASN A 868      44.940  47.950  39.520  1.00  0.00           H
ATOM   4561  HB2 ASN A 868      44.390  49.370  40.580  1.00  0.00           H
ATOM   4562  CG  ASN A 868      44.380  47.490  41.670  1.00  0.00           C
ATOM   4563  OD1 ASN A 868      44.940  46.410  41.910  1.00  0.00           O
ATOM   4564  ND2 ASN A 868      43.320  47.990  42.280  1.00  0.00           N
ATOM   4565 HD21 ASN A 868      42.860  48.840  42.020  1.00  0.00           H
ATOM   4566 HD22 ASN A 868      42.990  47.400  43.010  1.00  0.00           H
ATOM   4567  C   ASN A 868      47.120  49.360  39.660  1.00  0.00           C
ATOM   4568  O   ASN A 868      46.670  49.210  38.510  1.00  0.00           O
ATOM   4569  N   ARG A 869      48.090  50.220  39.960  1.00  0.00           N
ATOM   4570  HN  ARG A 869      48.370  50.240  40.920  1.00  0.00           H
ATOM   4571  CA  ARG A 869      48.700  51.160  39.070  1.00  0.00           C
ATOM   4572  HA  ARG A 869      47.900  51.710  38.600  1.00  0.00           H
ATOM   4573  CB  ARG A 869      49.420  52.260  39.860  1.00  0.00           C
ATOM   4574  HB1 ARG A 869      48.910  52.730  40.720  1.00  0.00           H
ATOM   4575  HB2 ARG A 869      49.630  53.060  39.110  1.00  0.00           H
ATOM   4576  CG  ARG A 869      50.800  51.870  40.380  1.00  0.00           C
ATOM   4577  HG1 ARG A 869      51.430  51.550  39.520  1.00  0.00           H
ATOM   4578  HG2 ARG A 869      50.820  50.990  41.040  1.00  0.00           H
ATOM   4579  CD  ARG A 869      51.560  53.060  40.990  1.00  0.00           C
ATOM   4580  HD1 ARG A 869      50.950  53.600  41.750  1.00  0.00           H
ATOM   4581  HD2 ARG A 869      51.880  53.760  40.190  1.00  0.00           H
ATOM   4582  NE  ARG A 869      52.790  52.490  41.640  1.00  0.00           N
ATOM   4583  HE  ARG A 869      52.910  51.530  41.860  1.00  0.00           H
ATOM   4584  CZ  ARG A 869      53.970  53.200  41.680  1.00  0.00           C
ATOM   4585  NH1 ARG A 869      54.220  54.380  41.140  1.00  0.00           N
ATOM   4586 HH11 ARG A 869      53.490  55.060  41.000  1.00  0.00           H
ATOM   4587 HH12 ARG A 869      55.120  54.800  41.250  1.00  0.00           H
ATOM   4588  NH2 ARG A 869      55.040  52.550  42.110  1.00  0.00           N
ATOM   4589 HH21 ARG A 869      55.880  52.780  41.620  1.00  0.00           H
ATOM   4590 HH22 ARG A 869      54.920  51.610  42.430  1.00  0.00           H
ATOM   4591  C   ARG A 869      49.640  50.600  37.900  1.00  0.00           C
ATOM   4592  O   ARG A 869      50.220  49.540  38.000  1.00  0.00           O
ATOM   4593  N   LYS A 870      49.770  51.320  36.730  1.00  0.00           N
ATOM   4594  HN  LYS A 870      49.400  52.230  36.630  1.00  0.00           H
ATOM   4595  CA  LYS A 870      50.510  51.000  35.490  1.00  0.00           C
ATOM   4596  HA  LYS A 870      50.080  50.140  35.020  1.00  0.00           H
ATOM   4597  CB  LYS A 870      50.510  52.190  34.440  1.00  0.00           C
ATOM   4598  HB1 LYS A 870      51.010  53.090  34.840  1.00  0.00           H
ATOM   4599  HB2 LYS A 870      49.430  52.400  34.360  1.00  0.00           H
ATOM   4600  CG  LYS A 870      51.310  51.980  33.120  1.00  0.00           C
ATOM   4601  HG1 LYS A 870      51.300  50.870  33.010  1.00  0.00           H
ATOM   4602  HG2 LYS A 870      52.350  52.180  33.430  1.00  0.00           H
ATOM   4603  CD  LYS A 870      50.800  52.860  31.970  1.00  0.00           C
ATOM   4604  HD1 LYS A 870      51.400  52.450  31.120  1.00  0.00           H
ATOM   4605  HD2 LYS A 870      50.740  53.950  32.140  1.00  0.00           H
ATOM   4606  CE  LYS A 870      49.350  52.500  31.570  1.00  0.00           C
ATOM   4607  HE1 LYS A 870      48.550  52.910  32.210  1.00  0.00           H
ATOM   4608  HE2 LYS A 870      49.260  51.400  31.690  1.00  0.00           H
ATOM   4609  NZ  LYS A 870      49.070  52.730  30.190  1.00  0.00           N
ATOM   4610  HZ1 LYS A 870      48.600  53.640  29.980  1.00  0.00           H
ATOM   4611  HZ2 LYS A 870      48.510  51.980  29.730  1.00  0.00           H
ATOM   4612  HZ3 LYS A 870      49.980  52.720  29.690  1.00  0.00           H
ATOM   4613  C   LYS A 870      51.920  50.580  35.780  1.00  0.00           C
ATOM   4614  O   LYS A 870      52.440  49.550  35.430  1.00  0.00           O
ATOM   4615  N   GLU A 871      52.570  51.270  36.760  1.00  0.00           N
ATOM   4616  HN  GLU A 871      52.120  52.080  37.110  1.00  0.00           H
ATOM   4617  CA  GLU A 871      53.920  50.830  37.220  1.00  0.00           C
ATOM   4618  HA  GLU A 871      54.590  50.800  36.380  1.00  0.00           H
ATOM   4619  CB  GLU A 871      54.530  51.850  38.140  1.00  0.00           C
ATOM   4620  HB1 GLU A 871      55.360  51.530  38.800  1.00  0.00           H
ATOM   4621  HB2 GLU A 871      53.830  52.310  38.880  1.00  0.00           H
ATOM   4622  CG  GLU A 871      55.220  53.100  37.310  1.00  0.00           C
ATOM   4623  HG1 GLU A 871      55.540  53.880  38.030  1.00  0.00           H
ATOM   4624  HG2 GLU A 871      54.470  53.560  36.640  1.00  0.00           H
ATOM   4625  CD  GLU A 871      56.480  52.790  36.520  1.00  0.00           C
ATOM   4626  OE1 GLU A 871      56.490  53.120  35.290  1.00  0.00           O
ATOM   4627  OE2 GLU A 871      57.490  52.350  37.080  1.00  0.00           O
ATOM   4628  C   GLU A 871      54.060  49.450  37.900  1.00  0.00           C
ATOM   4629  O   GLU A 871      55.190  49.020  38.160  1.00  0.00           O
ATOM   4630  N   HSD A 872      52.990  48.710  38.150  1.00  0.00           N
ATOM   4631  HN  HSD A 872      52.080  49.090  38.010  1.00  0.00           H
ATOM   4632  CA  HSD A 872      53.090  47.390  38.730  1.00  0.00           C
ATOM   4633  HA  HSD A 872      54.080  47.140  39.070  1.00  0.00           H
ATOM   4634  CB  HSD A 872      52.090  47.180  39.910  1.00  0.00           C
ATOM   4635  HB1 HSD A 872      51.930  46.170  40.330  1.00  0.00           H
ATOM   4636  HB2 HSD A 872      51.070  47.470  39.570  1.00  0.00           H
ATOM   4637  ND1 HSD A 872      51.390  48.580  41.950  1.00  0.00           N
ATOM   4638  HD1 HSD A 872      50.410  48.440  41.860  1.00  0.00           H
ATOM   4639  CG  HSD A 872      52.390  48.160  41.040  1.00  0.00           C
ATOM   4640  CE1 HSD A 872      51.960  49.580  42.670  1.00  0.00           C
ATOM   4641  HE1 HSD A 872      51.420  50.210  43.370  1.00  0.00           H
ATOM   4642  NE2 HSD A 872      53.280  49.690  42.360  1.00  0.00           N
ATOM   4643  CD2 HSD A 872      53.500  48.780  41.310  1.00  0.00           C
ATOM   4644  HD2 HSD A 872      54.400  48.630  40.730  1.00  0.00           H
ATOM   4645  C   HSD A 872      52.790  46.320  37.650  1.00  0.00           C
ATOM   4646  O   HSD A 872      52.850  45.140  37.940  1.00  0.00           O
ATOM   4647  N   LYS A 873      52.450  46.740  36.400  1.00  0.00           N
ATOM   4648  HN  LYS A 873      52.460  47.710  36.150  1.00  0.00           H
ATOM   4649  CA  LYS A 873      52.030  45.860  35.300  1.00  0.00           C
ATOM   4650  HA  LYS A 873      51.390  46.510  34.730  1.00  0.00           H
ATOM   4651  CB  LYS A 873      53.220  45.570  34.360  1.00  0.00           C
ATOM   4652  HB1 LYS A 873      52.740  44.840  33.660  1.00  0.00           H
ATOM   4653  HB2 LYS A 873      53.950  44.950  34.920  1.00  0.00           H
ATOM   4654  CG  LYS A 873      53.870  46.780  33.690  1.00  0.00           C
ATOM   4655  HG1 LYS A 873      54.830  46.440  33.230  1.00  0.00           H
ATOM   4656  HG2 LYS A 873      54.150  47.480  34.520  1.00  0.00           H
ATOM   4657  CD  LYS A 873      53.060  47.580  32.680  1.00  0.00           C
ATOM   4658  HD1 LYS A 873      52.270  48.040  33.300  1.00  0.00           H
ATOM   4659  HD2 LYS A 873      52.620  46.980  31.850  1.00  0.00           H
ATOM   4660  CE  LYS A 873      53.830  48.760  32.100  1.00  0.00           C
ATOM   4661  HE1 LYS A 873      54.220  49.330  32.970  1.00  0.00           H
ATOM   4662  HE2 LYS A 873      53.080  49.400  31.580  1.00  0.00           H
ATOM   4663  NZ  LYS A 873      54.900  48.330  31.160  1.00  0.00           N
ATOM   4664  HZ1 LYS A 873      55.500  47.600  31.590  1.00  0.00           H
ATOM   4665  HZ2 LYS A 873      55.400  49.140  30.750  1.00  0.00           H
ATOM   4666  HZ3 LYS A 873      54.430  47.890  30.330  1.00  0.00           H
ATOM   4667  C   LYS A 873      51.260  44.630  35.650  1.00  0.00           C
ATOM   4668  O   LYS A 873      51.720  43.510  35.340  1.00  0.00           O
ATOM   4669  N   LEU A 874      50.070  44.780  36.270  1.00  0.00           N
ATOM   4670  HN  LEU A 874      49.780  45.710  36.540  1.00  0.00           H
ATOM   4671  CA  LEU A 874      49.240  43.650  36.600  1.00  0.00           C
ATOM   4672  HA  LEU A 874      49.860  43.060  37.260  1.00  0.00           H
ATOM   4673  CB  LEU A 874      48.080  44.080  37.540  1.00  0.00           C
ATOM   4674  HB1 LEU A 874      47.640  43.130  37.900  1.00  0.00           H
ATOM   4675  HB2 LEU A 874      47.370  44.780  37.050  1.00  0.00           H
ATOM   4676  CG  LEU A 874      48.500  44.910  38.800  1.00  0.00           C
ATOM   4677  HG  LEU A 874      48.900  45.920  38.550  1.00  0.00           H
ATOM   4678  CD1 LEU A 874      47.350  45.100  39.750  1.00  0.00           C
ATOM   4679 HD11 LEU A 874      47.770  45.630  40.630  1.00  0.00           H
ATOM   4680 HD12 LEU A 874      47.030  44.110  40.150  1.00  0.00           H
ATOM   4681 HD13 LEU A 874      46.520  45.680  39.300  1.00  0.00           H
ATOM   4682  CD2 LEU A 874      49.630  44.210  39.500  1.00  0.00           C
ATOM   4683 HD21 LEU A 874      50.500  44.250  38.830  1.00  0.00           H
ATOM   4684 HD22 LEU A 874      49.570  43.140  39.810  1.00  0.00           H
ATOM   4685 HD23 LEU A 874      50.110  44.840  40.290  1.00  0.00           H
ATOM   4686  C   LEU A 874      48.860  42.690  35.400  1.00  0.00           C
ATOM   4687  O   LEU A 874      48.560  43.120  34.320  1.00  0.00           O
ATOM   4688  N   LYS A 875      48.880  41.360  35.620  1.00  0.00           N
ATOM   4689  HN  LYS A 875      48.900  40.980  36.540  1.00  0.00           H
ATOM   4690  CA  LYS A 875      48.810  40.400  34.500  1.00  0.00           C
ATOM   4691  HA  LYS A 875      48.850  40.900  33.540  1.00  0.00           H
ATOM   4692  CB  LYS A 875      50.100  39.470  34.690  1.00  0.00           C
ATOM   4693  HB1 LYS A 875      50.090  38.590  34.000  1.00  0.00           H
ATOM   4694  HB2 LYS A 875      50.140  39.140  35.740  1.00  0.00           H
ATOM   4695  CG  LYS A 875      51.440  40.300  34.440  1.00  0.00           C
ATOM   4696  HG1 LYS A 875      52.160  39.470  34.330  1.00  0.00           H
ATOM   4697  HG2 LYS A 875      51.670  40.980  35.290  1.00  0.00           H
ATOM   4698  CD  LYS A 875      51.420  41.020  33.050  1.00  0.00           C
ATOM   4699  HD1 LYS A 875      50.700  41.860  33.050  1.00  0.00           H
ATOM   4700  HD2 LYS A 875      51.250  40.280  32.230  1.00  0.00           H
ATOM   4701  CE  LYS A 875      52.890  41.650  32.800  1.00  0.00           C
ATOM   4702  HE1 LYS A 875      53.660  40.870  32.710  1.00  0.00           H
ATOM   4703  HE2 LYS A 875      53.170  42.370  33.600  1.00  0.00           H
ATOM   4704  NZ  LYS A 875      52.840  42.430  31.620  1.00  0.00           N
ATOM   4705  HZ1 LYS A 875      52.230  43.260  31.690  1.00  0.00           H
ATOM   4706  HZ2 LYS A 875      52.530  41.810  30.850  1.00  0.00           H
ATOM   4707  HZ3 LYS A 875      53.770  42.740  31.270  1.00  0.00           H
ATOM   4708  C   LYS A 875      47.590  39.480  34.600  1.00  0.00           C
ATOM   4709  O   LYS A 875      47.360  38.660  33.720  1.00  0.00           O
ATOM   4710  N   LYS A 876      46.760  39.580  35.670  1.00  0.00           N
ATOM   4711  HN  LYS A 876      46.990  40.280  36.340  1.00  0.00           H
ATOM   4712  CA  LYS A 876      45.550  38.810  35.920  1.00  0.00           C
ATOM   4713  HA  LYS A 876      45.220  38.270  35.050  1.00  0.00           H
ATOM   4714  CB  LYS A 876      45.710  37.820  37.080  1.00  0.00           C
ATOM   4715  HB1 LYS A 876      44.830  37.150  37.220  1.00  0.00           H
ATOM   4716  HB2 LYS A 876      45.760  38.390  38.030  1.00  0.00           H
ATOM   4717  CG  LYS A 876      46.880  36.860  37.000  1.00  0.00           C
ATOM   4718  HG1 LYS A 876      47.800  37.490  36.990  1.00  0.00           H
ATOM   4719  HG2 LYS A 876      46.850  36.300  36.040  1.00  0.00           H
ATOM   4720  CD  LYS A 876      46.990  35.940  38.260  1.00  0.00           C
ATOM   4721  HD1 LYS A 876      46.210  35.160  38.390  1.00  0.00           H
ATOM   4722  HD2 LYS A 876      46.980  36.600  39.150  1.00  0.00           H
ATOM   4723  CE  LYS A 876      48.290  35.060  38.150  1.00  0.00           C
ATOM   4724  HE1 LYS A 876      49.190  35.620  37.800  1.00  0.00           H
ATOM   4725  HE2 LYS A 876      48.120  34.210  37.440  1.00  0.00           H
ATOM   4726  NZ  LYS A 876      48.650  34.290  39.460  1.00  0.00           N
ATOM   4727  HZ1 LYS A 876      47.780  33.840  39.800  1.00  0.00           H
ATOM   4728  HZ2 LYS A 876      48.990  34.850  40.270  1.00  0.00           H
ATOM   4729  HZ3 LYS A 876      49.320  33.580  39.110  1.00  0.00           H
ATOM   4730  C   LYS A 876      44.470  39.810  36.270  1.00  0.00           C
ATOM   4731  O   LYS A 876      44.770  40.920  36.760  1.00  0.00           O
ATOM   4732  N   GLY A 877      43.200  39.450  36.160  1.00  0.00           N
ATOM   4733  HN  GLY A 877      43.040  38.510  35.860  1.00  0.00           H
ATOM   4734  CA  GLY A 877      42.000  40.270  36.450  1.00  0.00           C
ATOM   4735  HA1 GLY A 877      41.160  39.630  36.230  1.00  0.00           H
ATOM   4736  HA2 GLY A 877      41.990  41.060  35.720  1.00  0.00           H
ATOM   4737  C   GLY A 877      41.850  40.830  37.890  1.00  0.00           C
ATOM   4738  O   GLY A 877      42.670  40.560  38.790  1.00  0.00           O
ATOM   4739  N   ALA A 878      40.790  41.610  38.150  1.00  0.00           N
ATOM   4740  HN  ALA A 878      40.110  41.710  37.420  1.00  0.00           H
ATOM   4741  CA  ALA A 878      40.720  42.540  39.320  1.00  0.00           C
ATOM   4742  HA  ALA A 878      41.320  42.210  40.160  1.00  0.00           H
ATOM   4743  CB  ALA A 878      41.240  43.900  38.870  1.00  0.00           C
ATOM   4744  HB1 ALA A 878      40.680  44.310  37.990  1.00  0.00           H
ATOM   4745  HB2 ALA A 878      42.250  43.710  38.440  1.00  0.00           H
ATOM   4746  HB3 ALA A 878      41.270  44.610  39.710  1.00  0.00           H
ATOM   4747  C   ALA A 878      39.300  42.590  39.870  1.00  0.00           C
ATOM   4748  O   ALA A 878      38.340  42.150  39.260  1.00  0.00           O
ATOM   4749  N   GLY A 879      39.120  43.150  41.090  1.00  0.00           N
ATOM   4750  HN  GLY A 879      39.870  43.270  41.720  1.00  0.00           H
ATOM   4751  CA  GLY A 879      37.840  43.350  41.640  1.00  0.00           C
ATOM   4752  HA1 GLY A 879      37.520  42.390  42.020  1.00  0.00           H
ATOM   4753  HA2 GLY A 879      37.210  43.790  40.870  1.00  0.00           H
ATOM   4754  C   GLY A 879      37.740  44.330  42.750  1.00  0.00           C
ATOM   4755  O   GLY A 879      37.860  44.000  43.880  1.00  0.00           O
ATOM   4756  N   TYR A 880      37.420  45.630  42.530  1.00  0.00           N
ATOM   4757  HN  TYR A 880      37.320  45.860  41.560  1.00  0.00           H
ATOM   4758  CA  TYR A 880      37.100  46.590  43.570  1.00  0.00           C
ATOM   4759  HA  TYR A 880      37.940  46.810  44.210  1.00  0.00           H
ATOM   4760  CB  TYR A 880      36.660  47.900  42.840  1.00  0.00           C
ATOM   4761  HB1 TYR A 880      36.000  48.530  43.470  1.00  0.00           H
ATOM   4762  HB2 TYR A 880      36.000  47.530  42.030  1.00  0.00           H
ATOM   4763  CG  TYR A 880      37.800  48.680  42.390  1.00  0.00           C
ATOM   4764  CD1 TYR A 880      38.690  49.220  43.370  1.00  0.00           C
ATOM   4765  HD1 TYR A 880      38.470  48.920  44.380  1.00  0.00           H
ATOM   4766  CE1 TYR A 880      39.900  49.760  42.990  1.00  0.00           C
ATOM   4767  HE1 TYR A 880      40.600  50.020  43.760  1.00  0.00           H
ATOM   4768  CZ  TYR A 880      40.260  49.910  41.620  1.00  0.00           C
ATOM   4769  OH  TYR A 880      41.480  50.350  41.270  1.00  0.00           O
ATOM   4770  HH  TYR A 880      41.580  50.480  40.320  1.00  0.00           H
ATOM   4771  CD2 TYR A 880      38.110  48.920  41.000  1.00  0.00           C
ATOM   4772  HD2 TYR A 880      37.490  48.610  40.180  1.00  0.00           H
ATOM   4773  CE2 TYR A 880      39.320  49.560  40.610  1.00  0.00           C
ATOM   4774  HE2 TYR A 880      39.470  49.650  39.550  1.00  0.00           H
ATOM   4775  C   TYR A 880      35.930  46.120  44.550  1.00  0.00           C
ATOM   4776  O   TYR A 880      36.060  46.200  45.800  1.00  0.00           O
ATOM   4777  N   HSD A 881      34.830  45.560  44.010  1.00  0.00           N
ATOM   4778  HN  HSD A 881      34.830  45.250  43.060  1.00  0.00           H
ATOM   4779  CA  HSD A 881      33.650  45.140  44.790  1.00  0.00           C
ATOM   4780  HA  HSD A 881      33.290  46.000  45.360  1.00  0.00           H
ATOM   4781  CB  HSD A 881      32.430  44.680  43.880  1.00  0.00           C
ATOM   4782  HB1 HSD A 881      31.600  44.360  44.540  1.00  0.00           H
ATOM   4783  HB2 HSD A 881      32.750  43.720  43.450  1.00  0.00           H
ATOM   4784  ND1 HSD A 881      32.620  45.900  41.670  1.00  0.00           N
ATOM   4785  HD1 HSD A 881      33.200  45.210  41.230  1.00  0.00           H
ATOM   4786  CG  HSD A 881      32.070  45.760  43.000  1.00  0.00           C
ATOM   4787  CE1 HSD A 881      32.140  47.060  41.200  1.00  0.00           C
ATOM   4788  HE1 HSD A 881      32.350  47.540  40.250  1.00  0.00           H
ATOM   4789  NE2 HSD A 881      31.160  47.510  41.940  1.00  0.00           N
ATOM   4790  CD2 HSD A 881      31.210  46.750  43.090  1.00  0.00           C
ATOM   4791  HD2 HSD A 881      30.470  46.820  43.870  1.00  0.00           H
ATOM   4792  C   HSD A 881      33.950  44.040  45.890  1.00  0.00           C
ATOM   4793  O   HSD A 881      33.480  44.160  46.990  1.00  0.00           O
ATOM   4794  N   LEU A 882      34.730  43.030  45.460  1.00  0.00           N
ATOM   4795  HN  LEU A 882      35.110  43.000  44.550  1.00  0.00           H
ATOM   4796  CA  LEU A 882      35.260  42.030  46.310  1.00  0.00           C
ATOM   4797  HA  LEU A 882      34.440  41.540  46.810  1.00  0.00           H
ATOM   4798  CB  LEU A 882      36.180  41.070  45.470  1.00  0.00           C
ATOM   4799  HB1 LEU A 882      36.740  40.370  46.130  1.00  0.00           H
ATOM   4800  HB2 LEU A 882      36.890  41.730  44.930  1.00  0.00           H
ATOM   4801  CG  LEU A 882      35.340  40.310  44.470  1.00  0.00           C
ATOM   4802  HG  LEU A 882      34.910  41.000  43.720  1.00  0.00           H
ATOM   4803  CD1 LEU A 882      36.290  39.320  43.770  1.00  0.00           C
ATOM   4804 HD11 LEU A 882      35.620  38.730  43.090  1.00  0.00           H
ATOM   4805 HD12 LEU A 882      36.820  38.620  44.440  1.00  0.00           H
ATOM   4806 HD13 LEU A 882      37.020  39.890  43.160  1.00  0.00           H
ATOM   4807  CD2 LEU A 882      34.200  39.590  45.140  1.00  0.00           C
ATOM   4808 HD21 LEU A 882      34.580  39.000  46.000  1.00  0.00           H
ATOM   4809 HD22 LEU A 882      33.720  38.960  44.360  1.00  0.00           H
ATOM   4810 HD23 LEU A 882      33.470  40.330  45.540  1.00  0.00           H
ATOM   4811  C   LEU A 882      36.050  42.600  47.440  1.00  0.00           C
ATOM   4812  O   LEU A 882      35.750  42.310  48.590  1.00  0.00           O
ATOM   4813  N   ASP A 883      36.900  43.520  47.130  1.00  0.00           N
ATOM   4814  HN  ASP A 883      37.060  43.690  46.160  1.00  0.00           H
ATOM   4815  CA  ASP A 883      37.780  44.210  48.040  1.00  0.00           C
ATOM   4816  HA  ASP A 883      38.340  43.460  48.570  1.00  0.00           H
ATOM   4817  CB  ASP A 883      38.780  45.200  47.370  1.00  0.00           C
ATOM   4818  HB1 ASP A 883      39.540  45.700  48.010  1.00  0.00           H
ATOM   4819  HB2 ASP A 883      38.240  46.060  46.910  1.00  0.00           H
ATOM   4820  CG  ASP A 883      39.650  44.470  46.350  1.00  0.00           C
ATOM   4821  OD1 ASP A 883      40.020  43.320  46.340  1.00  0.00           O
ATOM   4822  OD2 ASP A 883      40.170  45.360  45.410  1.00  0.00           O
ATOM   4823  HD2 ASP A 883      40.420  44.860  44.630  1.00  0.00           H
ATOM   4824  C   ASP A 883      36.990  45.020  49.040  1.00  0.00           C
ATOM   4825  O   ASP A 883      37.200  44.850  50.250  1.00  0.00           O
ATOM   4826  N   LEU A 884      36.040  45.870  48.600  1.00  0.00           N
ATOM   4827  HN  LEU A 884      35.940  46.180  47.650  1.00  0.00           H
ATOM   4828  CA  LEU A 884      35.110  46.590  49.420  1.00  0.00           C
ATOM   4829  HA  LEU A 884      35.670  47.180  50.130  1.00  0.00           H
ATOM   4830  CB  LEU A 884      34.260  47.670  48.610  1.00  0.00           C
ATOM   4831  HB1 LEU A 884      33.540  47.110  47.990  1.00  0.00           H
ATOM   4832  HB2 LEU A 884      34.980  48.190  47.950  1.00  0.00           H
ATOM   4833  CG  LEU A 884      33.420  48.680  49.400  1.00  0.00           C
ATOM   4834  HG  LEU A 884      32.580  48.040  49.740  1.00  0.00           H
ATOM   4835  CD1 LEU A 884      34.070  49.440  50.580  1.00  0.00           C
ATOM   4836 HD11 LEU A 884      34.590  48.670  51.190  1.00  0.00           H
ATOM   4837 HD12 LEU A 884      33.410  50.120  51.170  1.00  0.00           H
ATOM   4838 HD13 LEU A 884      34.880  50.070  50.150  1.00  0.00           H
ATOM   4839  CD2 LEU A 884      32.760  49.750  48.520  1.00  0.00           C
ATOM   4840 HD21 LEU A 884      32.210  50.420  49.210  1.00  0.00           H
ATOM   4841 HD22 LEU A 884      32.030  49.380  47.770  1.00  0.00           H
ATOM   4842 HD23 LEU A 884      33.520  50.340  47.970  1.00  0.00           H
ATOM   4843  C   LEU A 884      34.250  45.660  50.270  1.00  0.00           C
ATOM   4844  O   LEU A 884      34.180  45.870  51.470  1.00  0.00           O
ATOM   4845  N   LEU A 885      33.690  44.570  49.620  1.00  0.00           N
ATOM   4846  HN  LEU A 885      33.680  44.570  48.630  1.00  0.00           H
ATOM   4847  CA  LEU A 885      32.820  43.540  50.300  1.00  0.00           C
ATOM   4848  HA  LEU A 885      31.920  44.010  50.690  1.00  0.00           H
ATOM   4849  CB  LEU A 885      32.320  42.410  49.360  1.00  0.00           C
ATOM   4850  HB1 LEU A 885      33.200  41.900  48.940  1.00  0.00           H
ATOM   4851  HB2 LEU A 885      31.750  42.840  48.500  1.00  0.00           H
ATOM   4852  CG  LEU A 885      31.490  41.170  49.880  1.00  0.00           C
ATOM   4853  HG  LEU A 885      32.090  40.740  50.710  1.00  0.00           H
ATOM   4854  CD1 LEU A 885      30.110  41.520  50.350  1.00  0.00           C
ATOM   4855 HD11 LEU A 885      29.710  40.730  51.020  1.00  0.00           H
ATOM   4856 HD12 LEU A 885      29.410  41.750  49.510  1.00  0.00           H
ATOM   4857 HD13 LEU A 885      30.150  42.410  51.010  1.00  0.00           H
ATOM   4858  CD2 LEU A 885      31.300  40.160  48.740  1.00  0.00           C
ATOM   4859 HD21 LEU A 885      32.340  39.940  48.410  1.00  0.00           H
ATOM   4860 HD22 LEU A 885      30.720  40.660  47.940  1.00  0.00           H
ATOM   4861 HD23 LEU A 885      30.860  39.190  49.070  1.00  0.00           H
ATOM   4862  C   LEU A 885      33.490  42.890  51.470  1.00  0.00           C
ATOM   4863  O   LEU A 885      32.870  42.750  52.540  1.00  0.00           O
ATOM   4864  N   MET A 886      34.740  42.380  51.240  1.00  0.00           N
ATOM   4865  HN  MET A 886      35.260  42.380  50.390  1.00  0.00           H
ATOM   4866  CA  MET A 886      35.530  41.740  52.260  1.00  0.00           C
ATOM   4867  HA  MET A 886      34.880  41.060  52.800  1.00  0.00           H
ATOM   4868  CB  MET A 886      36.650  40.880  51.620  1.00  0.00           C
ATOM   4869  HB1 MET A 886      37.170  40.490  52.510  1.00  0.00           H
ATOM   4870  HB2 MET A 886      37.390  41.490  51.050  1.00  0.00           H
ATOM   4871  CG  MET A 886      36.270  39.660  50.760  1.00  0.00           C
ATOM   4872  HG1 MET A 886      37.180  39.120  50.420  1.00  0.00           H
ATOM   4873  HG2 MET A 886      35.820  39.820  49.760  1.00  0.00           H
ATOM   4874  SD  MET A 886      35.160  38.490  51.620  1.00  0.00           S
ATOM   4875  CE  MET A 886      36.270  37.660  52.930  1.00  0.00           C
ATOM   4876  HE1 MET A 886      35.820  36.680  53.210  1.00  0.00           H
ATOM   4877  HE2 MET A 886      36.250  38.330  53.820  1.00  0.00           H
ATOM   4878  HE3 MET A 886      37.270  37.550  52.450  1.00  0.00           H
ATOM   4879  C   MET A 886      35.970  42.630  53.390  1.00  0.00           C
ATOM   4880  O   MET A 886      35.920  42.190  54.520  1.00  0.00           O
ATOM   4881  N   VAL A 887      36.360  43.900  53.170  1.00  0.00           N
ATOM   4882  HN  VAL A 887      36.410  44.210  52.210  1.00  0.00           H
ATOM   4883  CA  VAL A 887      36.610  44.870  54.310  1.00  0.00           C
ATOM   4884  HA  VAL A 887      37.330  44.470  55.010  1.00  0.00           H
ATOM   4885  CB  VAL A 887      37.070  46.260  53.900  1.00  0.00           C
ATOM   4886  HB  VAL A 887      36.360  46.610  53.120  1.00  0.00           H
ATOM   4887  CG1 VAL A 887      37.080  47.290  55.060  1.00  0.00           C
ATOM   4888 HG11 VAL A 887      37.380  46.810  56.000  1.00  0.00           H
ATOM   4889 HG12 VAL A 887      36.140  47.870  55.250  1.00  0.00           H
ATOM   4890 HG13 VAL A 887      37.800  48.070  54.700  1.00  0.00           H
ATOM   4891  CG2 VAL A 887      38.450  46.090  53.200  1.00  0.00           C
ATOM   4892 HG21 VAL A 887      38.510  45.330  52.400  1.00  0.00           H
ATOM   4893 HG22 VAL A 887      39.240  45.930  53.970  1.00  0.00           H
ATOM   4894 HG23 VAL A 887      38.760  47.060  52.740  1.00  0.00           H
ATOM   4895  C   VAL A 887      35.340  45.050  55.100  1.00  0.00           C
ATOM   4896  O   VAL A 887      35.320  44.840  56.290  1.00  0.00           O
ATOM   4897  N   GLY A 888      34.190  45.310  54.520  1.00  0.00           N
ATOM   4898  HN  GLY A 888      34.070  45.470  53.540  1.00  0.00           H
ATOM   4899  CA  GLY A 888      32.880  45.480  55.240  1.00  0.00           C
ATOM   4900  HA1 GLY A 888      32.160  45.850  54.530  1.00  0.00           H
ATOM   4901  HA2 GLY A 888      32.960  46.130  56.100  1.00  0.00           H
ATOM   4902  C   GLY A 888      32.400  44.180  55.860  1.00  0.00           C
ATOM   4903  O   GLY A 888      31.860  44.140  56.960  1.00  0.00           O
ATOM   4904  N   VAL A 889      32.560  43.000  55.180  1.00  0.00           N
ATOM   4905  HN  VAL A 889      32.880  42.860  54.250  1.00  0.00           H
ATOM   4906  CA  VAL A 889      32.200  41.720  55.840  1.00  0.00           C
ATOM   4907  HA  VAL A 889      31.180  41.760  56.210  1.00  0.00           H
ATOM   4908  CB  VAL A 889      32.250  40.550  54.820  1.00  0.00           C
ATOM   4909  HB  VAL A 889      33.120  40.840  54.180  1.00  0.00           H
ATOM   4910  CG1 VAL A 889      32.400  39.140  55.520  1.00  0.00           C
ATOM   4911 HG11 VAL A 889      33.450  38.990  55.830  1.00  0.00           H
ATOM   4912 HG12 VAL A 889      32.120  38.320  54.830  1.00  0.00           H
ATOM   4913 HG13 VAL A 889      31.540  39.060  56.230  1.00  0.00           H
ATOM   4914  CG2 VAL A 889      30.970  40.540  53.970  1.00  0.00           C
ATOM   4915 HG21 VAL A 889      30.110  40.220  54.590  1.00  0.00           H
ATOM   4916 HG22 VAL A 889      31.100  39.810  53.140  1.00  0.00           H
ATOM   4917 HG23 VAL A 889      30.950  41.530  53.480  1.00  0.00           H
ATOM   4918  C   VAL A 889      32.950  41.450  57.150  1.00  0.00           C
ATOM   4919  O   VAL A 889      32.480  41.190  58.210  1.00  0.00           O
ATOM   4920  N   MET A 890      34.240  41.630  57.070  1.00  0.00           N
ATOM   4921  HN  MET A 890      34.640  41.870  56.190  1.00  0.00           H
ATOM   4922  CA  MET A 890      35.200  41.290  58.090  1.00  0.00           C
ATOM   4923  HA  MET A 890      34.800  40.410  58.560  1.00  0.00           H
ATOM   4924  CB  MET A 890      36.580  41.070  57.550  1.00  0.00           C
ATOM   4925  HB1 MET A 890      37.380  40.900  58.310  1.00  0.00           H
ATOM   4926  HB2 MET A 890      36.890  41.940  56.940  1.00  0.00           H
ATOM   4927  CG  MET A 890      36.640  39.850  56.590  1.00  0.00           C
ATOM   4928  HG1 MET A 890      37.680  39.680  56.250  1.00  0.00           H
ATOM   4929  HG2 MET A 890      36.080  40.070  55.650  1.00  0.00           H
ATOM   4930  SD  MET A 890      35.790  38.390  57.310  1.00  0.00           S
ATOM   4931  CE  MET A 890      36.810  37.860  58.780  1.00  0.00           C
ATOM   4932  HE1 MET A 890      37.820  37.620  58.400  1.00  0.00           H
ATOM   4933  HE2 MET A 890      36.320  36.980  59.240  1.00  0.00           H
ATOM   4934  HE3 MET A 890      36.980  38.630  59.570  1.00  0.00           H
ATOM   4935  C   MET A 890      35.340  42.340  59.210  1.00  0.00           C
ATOM   4936  O   MET A 890      35.530  41.980  60.360  1.00  0.00           O
ATOM   4937  N   LEU A 891      35.200  43.700  58.840  1.00  0.00           N
ATOM   4938  HN  LEU A 891      35.130  43.770  57.850  1.00  0.00           H
ATOM   4939  CA  LEU A 891      34.900  44.720  59.860  1.00  0.00           C
ATOM   4940  HA  LEU A 891      35.780  44.900  60.470  1.00  0.00           H
ATOM   4941  CB  LEU A 891      34.490  45.980  59.080  1.00  0.00           C
ATOM   4942  HB1 LEU A 891      33.540  45.840  58.510  1.00  0.00           H
ATOM   4943  HB2 LEU A 891      35.290  46.040  58.310  1.00  0.00           H
ATOM   4944  CG  LEU A 891      34.370  47.250  59.910  1.00  0.00           C
ATOM   4945  HG  LEU A 891      34.720  46.980  60.920  1.00  0.00           H
ATOM   4946  CD1 LEU A 891      35.260  48.330  59.300  1.00  0.00           C
ATOM   4947 HD11 LEU A 891      34.920  48.790  58.340  1.00  0.00           H
ATOM   4948 HD12 LEU A 891      36.260  47.900  59.110  1.00  0.00           H
ATOM   4949 HD13 LEU A 891      35.510  49.240  59.890  1.00  0.00           H
ATOM   4950  CD2 LEU A 891      32.960  47.920  59.930  1.00  0.00           C
ATOM   4951 HD21 LEU A 891      32.400  47.180  60.540  1.00  0.00           H
ATOM   4952 HD22 LEU A 891      32.550  48.200  58.930  1.00  0.00           H
ATOM   4953 HD23 LEU A 891      32.890  48.820  60.580  1.00  0.00           H
ATOM   4954  C   LEU A 891      33.730  44.350  60.730  1.00  0.00           C
ATOM   4955  O   LEU A 891      33.780  44.340  61.990  1.00  0.00           O
ATOM   4956  N   GLY A 892      32.570  43.960  60.100  1.00  0.00           N
ATOM   4957  HN  GLY A 892      32.580  43.990  59.100  1.00  0.00           H
ATOM   4958  CA  GLY A 892      31.330  43.370  60.690  1.00  0.00           C
ATOM   4959  HA1 GLY A 892      30.630  43.010  59.940  1.00  0.00           H
ATOM   4960  HA2 GLY A 892      30.750  44.130  61.180  1.00  0.00           H
ATOM   4961  C   GLY A 892      31.580  42.240  61.600  1.00  0.00           C
ATOM   4962  O   GLY A 892      31.250  42.280  62.780  1.00  0.00           O
ATOM   4963  N   VAL A 893      32.190  41.140  61.060  1.00  0.00           N
ATOM   4964  HN  VAL A 893      32.280  41.090  60.070  1.00  0.00           H
ATOM   4965  CA  VAL A 893      32.500  39.920  61.890  1.00  0.00           C
ATOM   4966  HA  VAL A 893      31.640  39.440  62.330  1.00  0.00           H
ATOM   4967  CB  VAL A 893      33.200  38.830  61.060  1.00  0.00           C
ATOM   4968  HB  VAL A 893      34.050  39.340  60.550  1.00  0.00           H
ATOM   4969  CG1 VAL A 893      33.780  37.600  61.860  1.00  0.00           C
ATOM   4970 HG11 VAL A 893      34.290  36.950  61.120  1.00  0.00           H
ATOM   4971 HG12 VAL A 893      33.020  37.020  62.430  1.00  0.00           H
ATOM   4972 HG13 VAL A 893      34.470  37.980  62.650  1.00  0.00           H
ATOM   4973  CG2 VAL A 893      32.310  38.360  59.950  1.00  0.00           C
ATOM   4974 HG21 VAL A 893      31.430  37.810  60.360  1.00  0.00           H
ATOM   4975 HG22 VAL A 893      32.830  37.680  59.230  1.00  0.00           H
ATOM   4976 HG23 VAL A 893      31.920  39.250  59.420  1.00  0.00           H
ATOM   4977  C   VAL A 893      33.410  40.280  63.120  1.00  0.00           C
ATOM   4978  O   VAL A 893      33.240  39.780  64.200  1.00  0.00           O
ATOM   4979  N   CYS A 894      34.400  41.160  62.870  1.00  0.00           N
ATOM   4980  HN  CYS A 894      34.530  41.490  61.930  1.00  0.00           H
ATOM   4981  CA  CYS A 894      35.400  41.580  63.840  1.00  0.00           C
ATOM   4982  HA  CYS A 894      35.810  40.700  64.310  1.00  0.00           H
ATOM   4983  CB  CYS A 894      36.580  42.330  63.200  1.00  0.00           C
ATOM   4984  HB1 CYS A 894      36.970  43.070  63.930  1.00  0.00           H
ATOM   4985  HB2 CYS A 894      36.090  42.860  62.360  1.00  0.00           H
ATOM   4986  SG  CYS A 894      37.810  41.150  62.580  1.00  0.00           S
ATOM   4987  HG1 CYS A 894      37.420  41.030  61.320  1.00  0.00           H
ATOM   4988  C   CYS A 894      34.700  42.380  64.990  1.00  0.00           C
ATOM   4989  O   CYS A 894      35.040  42.300  66.160  1.00  0.00           O
ATOM   4990  N   SER A 895      33.730  43.280  64.580  1.00  0.00           N
ATOM   4991  HN  SER A 895      33.610  43.370  63.590  1.00  0.00           H
ATOM   4992  CA  SER A 895      33.040  44.150  65.520  1.00  0.00           C
ATOM   4993  HA  SER A 895      33.690  44.730  66.160  1.00  0.00           H
ATOM   4994  CB  SER A 895      32.080  45.220  64.960  1.00  0.00           C
ATOM   4995  HB1 SER A 895      31.630  45.900  65.710  1.00  0.00           H
ATOM   4996  HB2 SER A 895      31.250  44.660  64.460  1.00  0.00           H
ATOM   4997  OG  SER A 895      32.560  45.950  63.910  1.00  0.00           O
ATOM   4998  HG1 SER A 895      32.820  45.290  63.280  1.00  0.00           H
ATOM   4999  C   SER A 895      32.230  43.330  66.520  1.00  0.00           C
ATOM   5000  O   SER A 895      32.190  43.680  67.700  1.00  0.00           O
ATOM   5001  N   VAL A 896      31.590  42.170  66.050  1.00  0.00           N
ATOM   5002  HN  VAL A 896      31.470  42.050  65.070  1.00  0.00           H
ATOM   5003  CA  VAL A 896      30.950  41.170  66.800  1.00  0.00           C
ATOM   5004  HA  VAL A 896      30.320  41.690  67.500  1.00  0.00           H
ATOM   5005  CB  VAL A 896      30.190  40.160  65.910  1.00  0.00           C
ATOM   5006  HB  VAL A 896      30.900  39.980  65.070  1.00  0.00           H
ATOM   5007  CG1 VAL A 896      29.920  38.790  66.570  1.00  0.00           C
ATOM   5008 HG11 VAL A 896      29.340  38.730  67.520  1.00  0.00           H
ATOM   5009 HG12 VAL A 896      30.960  38.390  66.650  1.00  0.00           H
ATOM   5010 HG13 VAL A 896      29.390  38.150  65.830  1.00  0.00           H
ATOM   5011  CG2 VAL A 896      28.970  40.940  65.390  1.00  0.00           C
ATOM   5012 HG21 VAL A 896      28.410  40.250  64.720  1.00  0.00           H
ATOM   5013 HG22 VAL A 896      29.360  41.860  64.920  1.00  0.00           H
ATOM   5014 HG23 VAL A 896      28.310  41.220  66.250  1.00  0.00           H
ATOM   5015  C   VAL A 896      31.850  40.390  67.740  1.00  0.00           C
ATOM   5016  O   VAL A 896      31.640  40.230  68.930  1.00  0.00           O
ATOM   5017  N   MET A 897      33.100  40.070  67.270  1.00  0.00           N
ATOM   5018  HN  MET A 897      33.280  40.080  66.270  1.00  0.00           H
ATOM   5019  CA  MET A 897      34.100  39.530  68.110  1.00  0.00           C
ATOM   5020  HA  MET A 897      33.530  38.830  68.700  1.00  0.00           H
ATOM   5021  CB  MET A 897      35.080  38.630  67.270  1.00  0.00           C
ATOM   5022  HB1 MET A 897      35.920  38.320  67.930  1.00  0.00           H
ATOM   5023  HB2 MET A 897      35.350  39.230  66.360  1.00  0.00           H
ATOM   5024  CG  MET A 897      34.380  37.290  66.890  1.00  0.00           C
ATOM   5025  HG1 MET A 897      33.480  37.640  66.330  1.00  0.00           H
ATOM   5026  HG2 MET A 897      34.090  36.700  67.780  1.00  0.00           H
ATOM   5027  SD  MET A 897      35.300  36.230  65.680  1.00  0.00           S
ATOM   5028  CE  MET A 897      36.490  35.580  66.830  1.00  0.00           C
ATOM   5029  HE1 MET A 897      37.180  34.870  66.320  1.00  0.00           H
ATOM   5030  HE2 MET A 897      35.870  35.130  67.650  1.00  0.00           H
ATOM   5031  HE3 MET A 897      37.070  36.410  67.270  1.00  0.00           H
ATOM   5032  C   MET A 897      34.870  40.520  69.030  1.00  0.00           C
ATOM   5033  O   MET A 897      35.680  40.140  69.880  1.00  0.00           O
ATOM   5034  N   GLY A 898      34.470  41.810  68.930  1.00  0.00           N
ATOM   5035  HN  GLY A 898      33.730  42.140  68.350  1.00  0.00           H
ATOM   5036  CA  GLY A 898      35.010  42.850  69.810  1.00  0.00           C
ATOM   5037  HA1 GLY A 898      34.830  42.620  70.850  1.00  0.00           H
ATOM   5038  HA2 GLY A 898      34.480  43.750  69.530  1.00  0.00           H
ATOM   5039  C   GLY A 898      36.440  43.050  69.500  1.00  0.00           C
ATOM   5040  O   GLY A 898      37.310  43.480  70.280  1.00  0.00           O
ATOM   5041  N   LEU A 899      36.840  42.770  68.200  1.00  0.00           N
ATOM   5042  HN  LEU A 899      36.200  42.340  67.580  1.00  0.00           H
ATOM   5043  CA  LEU A 899      38.140  42.850  67.730  1.00  0.00           C
ATOM   5044  HA  LEU A 899      38.790  42.670  68.570  1.00  0.00           H
ATOM   5045  CB  LEU A 899      38.480  41.680  66.750  1.00  0.00           C
ATOM   5046  HB1 LEU A 899      39.520  41.830  66.400  1.00  0.00           H
ATOM   5047  HB2 LEU A 899      37.830  41.720  65.860  1.00  0.00           H
ATOM   5048  CG  LEU A 899      38.350  40.250  67.260  1.00  0.00           C
ATOM   5049  HG  LEU A 899      37.430  40.230  67.880  1.00  0.00           H
ATOM   5050  CD1 LEU A 899      38.290  39.150  66.130  1.00  0.00           C
ATOM   5051 HD11 LEU A 899      37.480  39.380  65.400  1.00  0.00           H
ATOM   5052 HD12 LEU A 899      38.070  38.130  66.510  1.00  0.00           H
ATOM   5053 HD13 LEU A 899      39.270  39.110  65.630  1.00  0.00           H
ATOM   5054  CD2 LEU A 899      39.460  39.950  68.300  1.00  0.00           C
ATOM   5055 HD21 LEU A 899      39.240  38.990  68.830  1.00  0.00           H
ATOM   5056 HD22 LEU A 899      39.550  40.740  69.090  1.00  0.00           H
ATOM   5057 HD23 LEU A 899      40.440  39.780  67.810  1.00  0.00           H
ATOM   5058  C   LEU A 899      38.440  44.200  67.150  1.00  0.00           C
ATOM   5059  O   LEU A 899      37.510  44.880  66.750  1.00  0.00           O
ATOM   5060  N   PRO A 900      39.710  44.740  67.180  1.00  0.00           N
[truncated: 7,490,634 more chars]
