# Supplementary material for: CryoEM and computational modeling structural insights into the pH regulator NBCn1
Source: Nat Commun. 2025 Nov 11;16:9932. doi: 10.1038/s41467-025-64868-z (PMC12606367; doi:10.1038/s41467-025-64868-z)
Supplement: Supplementary file 8 — Supplementary Data 6 [file 41467_2025_64868_MOESM8_ESM.zip › 1us_unrestr_MD_OF_IF_transition_apoNBCn1/transition_rep1_traj6_last.pdb]

REMARK    GENERATED BY TRJCONV
TITLE     Title t= 1000000.00000 step= 500000000
REMARK    THIS IS A SIMULATION BOX
CRYST1   97.483   97.483  101.791  90.00  90.00  90.00 P 1           1
MODEL        1
ATOM      1  N   LEU A 585      26.220  21.060  49.430  1.00  0.00           N
ATOM      2  HT1 LEU A 585      25.190  20.980  49.370  1.00  0.00           H
ATOM      3  HT2 LEU A 585      26.710  20.280  48.940  1.00  0.00           H
ATOM      4  HT3 LEU A 585      26.470  22.030  49.140  1.00  0.00           H
ATOM      5  CA  LEU A 585      26.530  21.070  50.890  1.00  0.00           C
ATOM      6  HA  LEU A 585      25.850  21.790  51.320  1.00  0.00           H
ATOM      7  CB  LEU A 585      26.290  19.680  51.530  1.00  0.00           C
ATOM      8  HB1 LEU A 585      26.640  18.820  50.920  1.00  0.00           H
ATOM      9  HB2 LEU A 585      25.180  19.580  51.530  1.00  0.00           H
ATOM     10  CG  LEU A 585      26.770  19.320  52.890  1.00  0.00           C
ATOM     11  HG  LEU A 585      27.880  19.340  52.950  1.00  0.00           H
ATOM     12  CD1 LEU A 585      26.340  20.320  53.950  1.00  0.00           C
ATOM     13 HD11 LEU A 585      26.770  21.300  53.620  1.00  0.00           H
ATOM     14 HD12 LEU A 585      26.710  20.100  54.970  1.00  0.00           H
ATOM     15 HD13 LEU A 585      25.240  20.330  53.980  1.00  0.00           H
ATOM     16  CD2 LEU A 585      26.310  17.920  53.270  1.00  0.00           C
ATOM     17 HD21 LEU A 585      25.200  17.870  53.280  1.00  0.00           H
ATOM     18 HD22 LEU A 585      26.820  17.770  54.260  1.00  0.00           H
ATOM     19 HD23 LEU A 585      26.770  17.260  52.520  1.00  0.00           H
ATOM     20  C   LEU A 585      28.010  21.510  51.060  1.00  0.00           C
ATOM     21  O   LEU A 585      28.220  22.580  51.570  1.00  0.00           O
ATOM     22  N   ILE A 586      28.970  20.650  50.660  1.00  0.00           N
ATOM     23  HN  ILE A 586      28.690  19.750  50.310  1.00  0.00           H
ATOM     24  CA  ILE A 586      30.380  21.000  50.800  1.00  0.00           C
ATOM     25  HA  ILE A 586      30.380  22.040  51.070  1.00  0.00           H
ATOM     26  CB  ILE A 586      31.240  20.010  51.640  1.00  0.00           C
ATOM     27  HB  ILE A 586      32.320  20.100  51.390  1.00  0.00           H
ATOM     28  CG2 ILE A 586      30.980  20.450  53.110  1.00  0.00           C
ATOM     29 HG21 ILE A 586      29.900  20.410  53.330  1.00  0.00           H
ATOM     30 HG22 ILE A 586      31.460  21.430  53.290  1.00  0.00           H
ATOM     31 HG23 ILE A 586      31.480  19.660  53.720  1.00  0.00           H
ATOM     32  CG1 ILE A 586      30.850  18.530  51.410  1.00  0.00           C
ATOM     33 HG11 ILE A 586      30.940  18.300  50.320  1.00  0.00           H
ATOM     34 HG12 ILE A 586      29.860  18.130  51.740  1.00  0.00           H
ATOM     35  CD  ILE A 586      31.920  17.580  51.940  1.00  0.00           C
ATOM     36  HD1 ILE A 586      32.000  17.740  53.040  1.00  0.00           H
ATOM     37  HD2 ILE A 586      32.910  17.810  51.500  1.00  0.00           H
ATOM     38  HD3 ILE A 586      31.510  16.550  51.840  1.00  0.00           H
ATOM     39  C   ILE A 586      31.000  20.980  49.390  1.00  0.00           C
ATOM     40  O   ILE A 586      32.220  20.960  49.240  1.00  0.00           O
ATOM     41  N   LEU A 587      30.150  21.150  48.340  1.00  0.00           N
ATOM     42  HN  LEU A 587      29.170  21.310  48.510  1.00  0.00           H
ATOM     43  CA  LEU A 587      30.470  21.120  46.920  1.00  0.00           C
ATOM     44  HA  LEU A 587      30.900  20.140  46.750  1.00  0.00           H
ATOM     45  CB  LEU A 587      29.210  21.270  46.010  1.00  0.00           C
ATOM     46  HB1 LEU A 587      28.910  22.330  45.850  1.00  0.00           H
ATOM     47  HB2 LEU A 587      28.320  20.780  46.470  1.00  0.00           H
ATOM     48  CG  LEU A 587      29.350  20.640  44.580  1.00  0.00           C
ATOM     49  HG  LEU A 587      30.070  21.230  43.970  1.00  0.00           H
ATOM     50  CD1 LEU A 587      29.900  19.180  44.540  1.00  0.00           C
ATOM     51 HD11 LEU A 587      29.340  18.440  45.160  1.00  0.00           H
ATOM     52 HD12 LEU A 587      31.000  19.170  44.720  1.00  0.00           H
ATOM     53 HD13 LEU A 587      29.960  18.910  43.470  1.00  0.00           H
ATOM     54  CD2 LEU A 587      28.030  20.760  43.840  1.00  0.00           C
ATOM     55 HD21 LEU A 587      28.040  20.160  42.910  1.00  0.00           H
ATOM     56 HD22 LEU A 587      27.840  21.790  43.470  1.00  0.00           H
ATOM     57 HD23 LEU A 587      27.160  20.500  44.470  1.00  0.00           H
ATOM     58  C   LEU A 587      31.530  22.060  46.350  1.00  0.00           C
ATOM     59  O   LEU A 587      32.350  21.740  45.490  1.00  0.00           O
ATOM     60  N   ASP A 588      31.500  23.330  46.840  1.00  0.00           N
ATOM     61  HN  ASP A 588      30.810  23.550  47.530  1.00  0.00           H
ATOM     62  CA  ASP A 588      32.550  24.380  46.610  1.00  0.00           C
ATOM     63  HA  ASP A 588      32.750  24.310  45.550  1.00  0.00           H
ATOM     64  CB  ASP A 588      31.900  25.730  46.940  1.00  0.00           C
ATOM     65  HB1 ASP A 588      32.340  26.120  47.880  1.00  0.00           H
ATOM     66  HB2 ASP A 588      30.810  25.640  47.140  1.00  0.00           H
ATOM     67  CG  ASP A 588      32.130  26.710  45.850  1.00  0.00           C
ATOM     68  OD1 ASP A 588      32.830  26.460  44.800  1.00  0.00           O
ATOM     69  OD2 ASP A 588      31.530  27.800  45.970  1.00  0.00           O
ATOM     70  C   ASP A 588      33.820  24.000  47.280  1.00  0.00           C
ATOM     71  O   ASP A 588      34.890  23.980  46.660  1.00  0.00           O
ATOM     72  N   ILE A 589      33.750  23.570  48.570  1.00  0.00           N
ATOM     73  HN  ILE A 589      32.930  23.840  49.060  1.00  0.00           H
ATOM     74  CA  ILE A 589      34.840  23.190  49.320  1.00  0.00           C
ATOM     75  HA  ILE A 589      35.480  24.060  49.300  1.00  0.00           H
ATOM     76  CB  ILE A 589      34.440  22.910  50.770  1.00  0.00           C
ATOM     77  HB  ILE A 589      33.500  22.320  50.740  1.00  0.00           H
ATOM     78  CG2 ILE A 589      35.560  22.050  51.510  1.00  0.00           C
ATOM     79 HG21 ILE A 589      35.220  21.800  52.540  1.00  0.00           H
ATOM     80 HG22 ILE A 589      36.510  22.620  51.510  1.00  0.00           H
ATOM     81 HG23 ILE A 589      35.820  21.090  51.010  1.00  0.00           H
ATOM     82  CG1 ILE A 589      34.200  24.260  51.480  1.00  0.00           C
ATOM     83 HG11 ILE A 589      33.610  24.970  50.870  1.00  0.00           H
ATOM     84 HG12 ILE A 589      35.230  24.670  51.640  1.00  0.00           H
ATOM     85  CD  ILE A 589      33.620  24.040  52.890  1.00  0.00           C
ATOM     86  HD1 ILE A 589      33.160  24.960  53.320  1.00  0.00           H
ATOM     87  HD2 ILE A 589      34.340  23.580  53.600  1.00  0.00           H
ATOM     88  HD3 ILE A 589      32.740  23.380  52.840  1.00  0.00           H
ATOM     89  C   ILE A 589      35.520  21.940  48.670  1.00  0.00           C
ATOM     90  O   ILE A 589      36.740  21.910  48.580  1.00  0.00           O
ATOM     91  N   LYS A 590      34.750  20.970  48.090  1.00  0.00           N
ATOM     92  HN  LYS A 590      33.780  21.100  48.290  1.00  0.00           H
ATOM     93  CA  LYS A 590      35.310  19.740  47.470  1.00  0.00           C
ATOM     94  HA  LYS A 590      35.960  19.250  48.180  1.00  0.00           H
ATOM     95  CB  LYS A 590      34.160  18.720  47.110  1.00  0.00           C
ATOM     96  HB1 LYS A 590      34.660  17.960  46.470  1.00  0.00           H
ATOM     97  HB2 LYS A 590      33.370  19.220  46.520  1.00  0.00           H
ATOM     98  CG  LYS A 590      33.450  18.130  48.360  1.00  0.00           C
ATOM     99  HG1 LYS A 590      33.230  18.930  49.090  1.00  0.00           H
ATOM    100  HG2 LYS A 590      34.080  17.360  48.850  1.00  0.00           H
ATOM    101  CD  LYS A 590      32.160  17.370  47.930  1.00  0.00           C
ATOM    102  HD1 LYS A 590      31.340  18.060  47.670  1.00  0.00           H
ATOM    103  HD2 LYS A 590      31.740  16.880  48.840  1.00  0.00           H
ATOM    104  CE  LYS A 590      32.360  16.320  46.770  1.00  0.00           C
ATOM    105  HE1 LYS A 590      32.840  15.400  47.150  1.00  0.00           H
ATOM    106  HE2 LYS A 590      32.810  16.770  45.870  1.00  0.00           H
ATOM    107  NZ  LYS A 590      30.960  15.960  46.410  1.00  0.00           N
ATOM    108  HZ1 LYS A 590      30.740  15.040  46.850  1.00  0.00           H
ATOM    109  HZ2 LYS A 590      30.900  15.800  45.380  1.00  0.00           H
ATOM    110  HZ3 LYS A 590      30.290  16.640  46.820  1.00  0.00           H
ATOM    111  C   LYS A 590      36.160  20.060  46.200  1.00  0.00           C
ATOM    112  O   LYS A 590      37.140  19.470  45.960  1.00  0.00           O
ATOM    113  N   ARG A 591      35.760  21.110  45.440  1.00  0.00           N
ATOM    114  HN  ARG A 591      35.110  21.830  45.660  1.00  0.00           H
ATOM    115  CA  ARG A 591      36.310  21.420  44.140  1.00  0.00           C
ATOM    116  HA  ARG A 591      36.630  20.540  43.600  1.00  0.00           H
ATOM    117  CB  ARG A 591      35.360  22.320  43.280  1.00  0.00           C
ATOM    118  HB1 ARG A 591      35.910  22.660  42.370  1.00  0.00           H
ATOM    119  HB2 ARG A 591      35.070  23.150  43.950  1.00  0.00           H
ATOM    120  CG  ARG A 591      34.140  21.610  42.660  1.00  0.00           C
ATOM    121  HG1 ARG A 591      33.690  20.870  43.360  1.00  0.00           H
ATOM    122  HG2 ARG A 591      34.550  20.990  41.840  1.00  0.00           H
ATOM    123  CD  ARG A 591      33.040  22.570  42.190  1.00  0.00           C
ATOM    124  HD1 ARG A 591      33.540  23.280  41.500  1.00  0.00           H
ATOM    125  HD2 ARG A 591      32.610  23.120  43.050  1.00  0.00           H
ATOM    126  NE  ARG A 591      32.040  21.760  41.440  1.00  0.00           N
ATOM    127  HE  ARG A 591      32.190  20.780  41.390  1.00  0.00           H
ATOM    128  CZ  ARG A 591      30.850  22.210  40.970  1.00  0.00           C
ATOM    129  NH1 ARG A 591      30.420  23.440  41.020  1.00  0.00           N
ATOM    130 HH11 ARG A 591      29.500  23.660  40.680  1.00  0.00           H
ATOM    131 HH12 ARG A 591      31.010  24.200  41.280  1.00  0.00           H
ATOM    132  NH2 ARG A 591      30.030  21.310  40.470  1.00  0.00           N
ATOM    133 HH21 ARG A 591      30.350  20.370  40.420  1.00  0.00           H
ATOM    134 HH22 ARG A 591      29.230  21.610  39.950  1.00  0.00           H
ATOM    135  C   ARG A 591      37.590  22.150  44.200  1.00  0.00           C
ATOM    136  O   ARG A 591      38.320  22.200  43.200  1.00  0.00           O
ATOM    137  N   LYS A 592      37.990  22.720  45.390  1.00  0.00           N
ATOM    138  HN  LYS A 592      37.510  22.450  46.220  1.00  0.00           H
ATOM    139  CA  LYS A 592      39.150  23.630  45.390  1.00  0.00           C
ATOM    140  HA  LYS A 592      39.360  23.960  44.390  1.00  0.00           H
ATOM    141  CB  LYS A 592      38.810  24.830  46.250  1.00  0.00           C
ATOM    142  HB1 LYS A 592      39.470  24.960  47.130  1.00  0.00           H
ATOM    143  HB2 LYS A 592      37.850  24.630  46.790  1.00  0.00           H
ATOM    144  CG  LYS A 592      38.640  26.170  45.530  1.00  0.00           C
ATOM    145  HG1 LYS A 592      39.640  26.390  45.140  1.00  0.00           H
ATOM    146  HG2 LYS A 592      38.390  26.920  46.320  1.00  0.00           H
ATOM    147  CD  LYS A 592      37.620  26.200  44.410  1.00  0.00           C
ATOM    148  HD1 LYS A 592      37.760  25.330  43.730  1.00  0.00           H
ATOM    149  HD2 LYS A 592      37.680  26.980  43.620  1.00  0.00           H
ATOM    150  CE  LYS A 592      36.160  26.260  44.970  1.00  0.00           C
ATOM    151  HE1 LYS A 592      36.120  26.760  45.960  1.00  0.00           H
ATOM    152  HE2 LYS A 592      35.780  25.210  44.940  1.00  0.00           H
ATOM    153  NZ  LYS A 592      35.270  27.070  44.090  1.00  0.00           N
ATOM    154  HZ1 LYS A 592      35.470  28.100  44.200  1.00  0.00           H
ATOM    155  HZ2 LYS A 592      34.280  26.960  44.400  1.00  0.00           H
ATOM    156  HZ3 LYS A 592      35.190  26.780  43.100  1.00  0.00           H
ATOM    157  C   LYS A 592      40.390  22.890  45.930  1.00  0.00           C
ATOM    158  O   LYS A 592      41.530  23.340  45.900  1.00  0.00           O
ATOM    159  N   ALA A 593      40.230  21.670  46.390  1.00  0.00           N
ATOM    160  HN  ALA A 593      39.340  21.230  46.520  1.00  0.00           H
ATOM    161  CA  ALA A 593      41.350  20.810  46.760  1.00  0.00           C
ATOM    162  HA  ALA A 593      41.970  21.360  47.460  1.00  0.00           H
ATOM    163  CB  ALA A 593      40.770  19.440  47.300  1.00  0.00           C
ATOM    164  HB1 ALA A 593      39.910  19.550  48.000  1.00  0.00           H
ATOM    165  HB2 ALA A 593      41.570  18.990  47.930  1.00  0.00           H
ATOM    166  HB3 ALA A 593      40.500  18.770  46.460  1.00  0.00           H
ATOM    167  C   ALA A 593      42.340  20.480  45.600  1.00  0.00           C
ATOM    168  O   ALA A 593      43.550  20.450  45.930  1.00  0.00           O
ATOM    169  N   PRO A 594      42.040  20.200  44.350  1.00  0.00           N
ATOM    170  CD  PRO A 594      40.680  19.760  43.890  1.00  0.00           C
ATOM    171  HD1 PRO A 594      39.870  20.440  44.210  1.00  0.00           H
ATOM    172  HD2 PRO A 594      40.510  18.710  44.220  1.00  0.00           H
ATOM    173  CA  PRO A 594      43.130  19.950  43.320  1.00  0.00           C
ATOM    174  HA  PRO A 594      43.910  19.260  43.590  1.00  0.00           H
ATOM    175  CB  PRO A 594      42.370  19.550  42.070  1.00  0.00           C
ATOM    176  HB1 PRO A 594      42.430  18.440  42.110  1.00  0.00           H
ATOM    177  HB2 PRO A 594      42.680  19.880  41.050  1.00  0.00           H
ATOM    178  CG  PRO A 594      40.930  19.980  42.430  1.00  0.00           C
ATOM    179  HG1 PRO A 594      40.730  21.060  42.220  1.00  0.00           H
ATOM    180  HG2 PRO A 594      40.150  19.520  41.790  1.00  0.00           H
ATOM    181  C   PRO A 594      43.890  21.270  43.080  1.00  0.00           C
ATOM    182  O   PRO A 594      45.130  21.280  43.000  1.00  0.00           O
ATOM    183  N   PHE A 595      43.110  22.400  42.880  1.00  0.00           N
ATOM    184  HN  PHE A 595      42.130  22.330  42.690  1.00  0.00           H
ATOM    185  CA  PHE A 595      43.660  23.700  42.500  1.00  0.00           C
ATOM    186  HA  PHE A 595      44.250  23.520  41.620  1.00  0.00           H
ATOM    187  CB  PHE A 595      42.550  24.790  42.200  1.00  0.00           C
ATOM    188  HB1 PHE A 595      42.950  25.760  41.850  1.00  0.00           H
ATOM    189  HB2 PHE A 595      41.980  25.120  43.080  1.00  0.00           H
ATOM    190  CG  PHE A 595      41.580  24.470  41.120  1.00  0.00           C
ATOM    191  CD1 PHE A 595      42.110  23.960  39.900  1.00  0.00           C
ATOM    192  HD1 PHE A 595      43.150  23.920  39.600  1.00  0.00           H
ATOM    193  CE1 PHE A 595      41.220  23.560  38.880  1.00  0.00           C
ATOM    194  HE1 PHE A 595      41.580  23.270  37.900  1.00  0.00           H
ATOM    195  CZ  PHE A 595      39.880  23.420  39.220  1.00  0.00           C
ATOM    196  HZ  PHE A 595      39.150  23.280  38.430  1.00  0.00           H
ATOM    197  CD2 PHE A 595      40.220  24.430  41.380  1.00  0.00           C
ATOM    198  HD2 PHE A 595      39.800  24.730  42.330  1.00  0.00           H
ATOM    199  CE2 PHE A 595      39.280  23.950  40.420  1.00  0.00           C
ATOM    200  HE2 PHE A 595      38.210  23.830  40.540  1.00  0.00           H
ATOM    201  C   PHE A 595      44.610  24.270  43.540  1.00  0.00           C
ATOM    202  O   PHE A 595      45.720  24.610  43.160  1.00  0.00           O
ATOM    203  N   PHE A 596      44.230  24.170  44.840  1.00  0.00           N
ATOM    204  HN  PHE A 596      43.390  23.710  45.120  1.00  0.00           H
ATOM    205  CA  PHE A 596      45.090  24.540  45.970  1.00  0.00           C
ATOM    206  HA  PHE A 596      45.230  25.610  45.830  1.00  0.00           H
ATOM    207  CB  PHE A 596      44.340  24.150  47.280  1.00  0.00           C
ATOM    208  HB1 PHE A 596      44.280  23.040  47.260  1.00  0.00           H
ATOM    209  HB2 PHE A 596      43.300  24.530  47.200  1.00  0.00           H
ATOM    210  CG  PHE A 596      45.010  24.610  48.580  1.00  0.00           C
ATOM    211  CD1 PHE A 596      44.640  23.940  49.780  1.00  0.00           C
ATOM    212  HD1 PHE A 596      43.880  23.170  49.770  1.00  0.00           H
ATOM    213  CE1 PHE A 596      45.240  24.220  51.000  1.00  0.00           C
ATOM    214  HE1 PHE A 596      44.860  23.760  51.900  1.00  0.00           H
ATOM    215  CZ  PHE A 596      46.300  25.100  51.080  1.00  0.00           C
ATOM    216  HZ  PHE A 596      46.750  25.270  52.040  1.00  0.00           H
ATOM    217  CD2 PHE A 596      46.110  25.530  48.700  1.00  0.00           C
ATOM    218  HD2 PHE A 596      46.470  26.120  47.870  1.00  0.00           H
ATOM    219  CE2 PHE A 596      46.790  25.760  49.900  1.00  0.00           C
ATOM    220  HE2 PHE A 596      47.730  26.290  49.970  1.00  0.00           H
ATOM    221  C   PHE A 596      46.520  23.920  45.880  1.00  0.00           C
ATOM    222  O   PHE A 596      47.520  24.680  45.800  1.00  0.00           O
ATOM    223  N   LEU A 597      46.720  22.560  45.790  1.00  0.00           N
ATOM    224  HN  LEU A 597      45.950  21.940  45.930  1.00  0.00           H
ATOM    225  CA  LEU A 597      47.920  21.850  45.530  1.00  0.00           C
ATOM    226  HA  LEU A 597      48.540  22.180  46.360  1.00  0.00           H
ATOM    227  CB  LEU A 597      47.640  20.320  45.560  1.00  0.00           C
ATOM    228  HB1 LEU A 597      48.520  19.790  45.120  1.00  0.00           H
ATOM    229  HB2 LEU A 597      46.780  20.040  44.920  1.00  0.00           H
ATOM    230  CG  LEU A 597      47.310  19.800  47.000  1.00  0.00           C
ATOM    231  HG  LEU A 597      46.230  20.040  47.120  1.00  0.00           H
ATOM    232  CD1 LEU A 597      47.570  18.250  47.040  1.00  0.00           C
ATOM    233 HD11 LEU A 597      48.660  18.090  47.080  1.00  0.00           H
ATOM    234 HD12 LEU A 597      47.210  17.810  46.090  1.00  0.00           H
ATOM    235 HD13 LEU A 597      47.030  17.770  47.890  1.00  0.00           H
ATOM    236  CD2 LEU A 597      48.100  20.320  48.230  1.00  0.00           C
ATOM    237 HD21 LEU A 597      47.560  20.030  49.150  1.00  0.00           H
ATOM    238 HD22 LEU A 597      48.080  21.440  48.250  1.00  0.00           H
ATOM    239 HD23 LEU A 597      49.190  20.050  48.210  1.00  0.00           H
ATOM    240  C   LEU A 597      48.610  22.230  44.260  1.00  0.00           C
ATOM    241  O   LEU A 597      49.830  22.440  44.280  1.00  0.00           O
ATOM    242  N   SER A 598      47.890  22.390  43.180  1.00  0.00           N
ATOM    243  HN  SER A 598      46.920  22.180  43.150  1.00  0.00           H
ATOM    244  CA  SER A 598      48.450  22.930  41.930  1.00  0.00           C
ATOM    245  HA  SER A 598      49.310  22.310  41.700  1.00  0.00           H
ATOM    246  CB  SER A 598      47.400  22.850  40.820  1.00  0.00           C
ATOM    247  HB1 SER A 598      47.870  23.330  39.930  1.00  0.00           H
ATOM    248  HB2 SER A 598      46.540  23.490  41.100  1.00  0.00           H
ATOM    249  OG  SER A 598      47.130  21.490  40.620  1.00  0.00           O
ATOM    250  HG1 SER A 598      46.410  21.240  41.200  1.00  0.00           H
ATOM    251  C   SER A 598      49.080  24.300  41.960  1.00  0.00           C
ATOM    252  O   SER A 598      50.150  24.470  41.390  1.00  0.00           O
ATOM    253  N   ASP A 599      48.430  25.260  42.600  1.00  0.00           N
ATOM    254  HN  ASP A 599      47.510  25.150  42.980  1.00  0.00           H
ATOM    255  CA  ASP A 599      48.880  26.600  42.770  1.00  0.00           C
ATOM    256  HA  ASP A 599      49.270  26.900  41.810  1.00  0.00           H
ATOM    257  CB  ASP A 599      47.750  27.530  43.200  1.00  0.00           C
ATOM    258  HB1 ASP A 599      48.080  28.470  43.670  1.00  0.00           H
ATOM    259  HB2 ASP A 599      47.220  27.000  44.020  1.00  0.00           H
ATOM    260  CG  ASP A 599      46.700  27.860  42.120  1.00  0.00           C
ATOM    261  OD1 ASP A 599      45.750  28.560  42.480  1.00  0.00           O
ATOM    262  OD2 ASP A 599      46.880  27.430  40.980  1.00  0.00           O
ATOM    263  C   ASP A 599      50.070  26.820  43.650  1.00  0.00           C
ATOM    264  O   ASP A 599      50.950  27.600  43.380  1.00  0.00           O
ATOM    265  N   PHE A 600      50.030  26.180  44.810  1.00  0.00           N
ATOM    266  HN  PHE A 600      49.290  25.570  45.050  1.00  0.00           H
ATOM    267  CA  PHE A 600      51.140  26.030  45.690  1.00  0.00           C
ATOM    268  HA  PHE A 600      51.480  26.970  46.100  1.00  0.00           H
ATOM    269  CB  PHE A 600      50.670  25.140  46.890  1.00  0.00           C
ATOM    270  HB1 PHE A 600      50.340  24.110  46.640  1.00  0.00           H
ATOM    271  HB2 PHE A 600      49.860  25.720  47.360  1.00  0.00           H
ATOM    272  CG  PHE A 600      51.710  24.860  47.960  1.00  0.00           C
ATOM    273  CD1 PHE A 600      52.200  23.590  48.360  1.00  0.00           C
ATOM    274  HD1 PHE A 600      51.650  22.790  47.890  1.00  0.00           H
ATOM    275  CE1 PHE A 600      53.250  23.420  49.190  1.00  0.00           C
ATOM    276  HE1 PHE A 600      53.780  22.480  49.220  1.00  0.00           H
ATOM    277  CZ  PHE A 600      53.890  24.510  49.760  1.00  0.00           C
ATOM    278  HZ  PHE A 600      54.800  24.530  50.340  1.00  0.00           H
ATOM    279  CD2 PHE A 600      52.220  25.940  48.670  1.00  0.00           C
ATOM    280  HD2 PHE A 600      51.880  26.940  48.460  1.00  0.00           H
ATOM    281  CE2 PHE A 600      53.190  25.740  49.650  1.00  0.00           C
ATOM    282  HE2 PHE A 600      53.680  26.560  50.130  1.00  0.00           H
ATOM    283  C   PHE A 600      52.460  25.330  45.150  1.00  0.00           C
ATOM    284  O   PHE A 600      53.570  25.730  45.340  1.00  0.00           O
ATOM    285  N   LYS A 601      52.240  24.280  44.330  1.00  0.00           N
ATOM    286  HN  LYS A 601      51.340  23.960  44.070  1.00  0.00           H
ATOM    287  CA  LYS A 601      53.320  23.700  43.580  1.00  0.00           C
ATOM    288  HA  LYS A 601      54.070  23.310  44.250  1.00  0.00           H
ATOM    289  CB  LYS A 601      52.860  22.370  42.960  1.00  0.00           C
ATOM    290  HB1 LYS A 601      52.020  22.590  42.270  1.00  0.00           H
ATOM    291  HB2 LYS A 601      52.460  21.710  43.770  1.00  0.00           H
ATOM    292  CG  LYS A 601      53.950  21.630  42.130  1.00  0.00           C
ATOM    293  HG1 LYS A 601      54.440  22.240  41.350  1.00  0.00           H
ATOM    294  HG2 LYS A 601      53.440  20.780  41.640  1.00  0.00           H
ATOM    295  CD  LYS A 601      55.010  20.900  43.060  1.00  0.00           C
ATOM    296  HD1 LYS A 601      54.500  20.310  43.850  1.00  0.00           H
ATOM    297  HD2 LYS A 601      55.510  21.710  43.640  1.00  0.00           H
ATOM    298  CE  LYS A 601      56.120  20.130  42.380  1.00  0.00           C
ATOM    299  HE1 LYS A 601      55.820  19.390  41.610  1.00  0.00           H
ATOM    300  HE2 LYS A 601      56.820  19.630  43.080  1.00  0.00           H
ATOM    301  NZ  LYS A 601      56.930  21.130  41.680  1.00  0.00           N
ATOM    302  HZ1 LYS A 601      57.900  20.750  41.620  1.00  0.00           H
ATOM    303  HZ2 LYS A 601      57.190  22.000  42.190  1.00  0.00           H
ATOM    304  HZ3 LYS A 601      56.630  21.340  40.700  1.00  0.00           H
ATOM    305  C   LYS A 601      53.880  24.680  42.540  1.00  0.00           C
ATOM    306  O   LYS A 601      55.080  24.740  42.360  1.00  0.00           O
ATOM    307  N   ASP A 602      53.080  25.510  41.820  1.00  0.00           N
ATOM    308  HN  ASP A 602      52.090  25.480  41.980  1.00  0.00           H
ATOM    309  CA  ASP A 602      53.640  26.500  40.910  1.00  0.00           C
ATOM    310  HA  ASP A 602      54.370  26.020  40.250  1.00  0.00           H
ATOM    311  CB  ASP A 602      52.630  27.290  40.110  1.00  0.00           C
ATOM    312  HB1 ASP A 602      53.250  27.960  39.480  1.00  0.00           H
ATOM    313  HB2 ASP A 602      51.940  27.930  40.710  1.00  0.00           H
ATOM    314  CG  ASP A 602      51.810  26.470  39.100  1.00  0.00           C
ATOM    315  OD1 ASP A 602      52.300  25.420  38.620  1.00  0.00           O
ATOM    316  OD2 ASP A 602      50.800  26.990  38.630  1.00  0.00           O
ATOM    317  C   ASP A 602      54.410  27.550  41.760  1.00  0.00           C
ATOM    318  O   ASP A 602      55.600  27.820  41.430  1.00  0.00           O
ATOM    319  N   ALA A 603      53.920  28.070  42.820  1.00  0.00           N
ATOM    320  HN  ALA A 603      53.000  27.850  43.120  1.00  0.00           H
ATOM    321  CA  ALA A 603      54.770  28.910  43.720  1.00  0.00           C
ATOM    322  HA  ALA A 603      54.850  29.880  43.250  1.00  0.00           H
ATOM    323  CB  ALA A 603      54.000  29.240  44.940  1.00  0.00           C
ATOM    324  HB1 ALA A 603      54.410  30.130  45.450  1.00  0.00           H
ATOM    325  HB2 ALA A 603      53.820  28.440  45.690  1.00  0.00           H
ATOM    326  HB3 ALA A 603      52.960  29.500  44.660  1.00  0.00           H
ATOM    327  C   ALA A 603      56.130  28.340  44.240  1.00  0.00           C
ATOM    328  O   ALA A 603      57.060  29.050  44.400  1.00  0.00           O
ATOM    329  N   LEU A 604      56.160  26.990  44.590  1.00  0.00           N
ATOM    330  HN  LEU A 604      55.290  26.520  44.720  1.00  0.00           H
ATOM    331  CA  LEU A 604      57.350  26.260  44.790  1.00  0.00           C
ATOM    332  HA  LEU A 604      57.900  26.630  45.630  1.00  0.00           H
ATOM    333  CB  LEU A 604      57.080  24.760  45.090  1.00  0.00           C
ATOM    334  HB1 LEU A 604      57.970  24.100  45.010  1.00  0.00           H
ATOM    335  HB2 LEU A 604      56.340  24.370  44.370  1.00  0.00           H
ATOM    336  CG  LEU A 604      56.510  24.540  46.560  1.00  0.00           C
ATOM    337  HG  LEU A 604      55.770  25.350  46.770  1.00  0.00           H
ATOM    338  CD1 LEU A 604      55.840  23.240  46.800  1.00  0.00           C
ATOM    339 HD11 LEU A 604      55.740  22.930  47.870  1.00  0.00           H
ATOM    340 HD12 LEU A 604      56.410  22.400  46.340  1.00  0.00           H
ATOM    341 HD13 LEU A 604      54.860  23.260  46.270  1.00  0.00           H
ATOM    342  CD2 LEU A 604      57.600  24.690  47.670  1.00  0.00           C
ATOM    343 HD21 LEU A 604      58.530  24.140  47.460  1.00  0.00           H
ATOM    344 HD22 LEU A 604      57.160  24.290  48.620  1.00  0.00           H
ATOM    345 HD23 LEU A 604      57.780  25.780  47.870  1.00  0.00           H
ATOM    346  C   LEU A 604      58.320  26.270  43.660  1.00  0.00           C
ATOM    347  O   LEU A 604      59.510  26.620  43.840  1.00  0.00           O
ATOM    348  N   SER A 605      57.840  26.070  42.390  1.00  0.00           N
ATOM    349  HN  SER A 605      56.850  26.080  42.310  1.00  0.00           H
ATOM    350  CA  SER A 605      58.600  25.980  41.170  1.00  0.00           C
ATOM    351  HA  SER A 605      59.510  25.420  41.290  1.00  0.00           H
ATOM    352  CB  SER A 605      57.680  25.240  40.040  1.00  0.00           C
ATOM    353  HB1 SER A 605      56.720  25.820  40.060  1.00  0.00           H
ATOM    354  HB2 SER A 605      57.520  24.240  40.500  1.00  0.00           H
ATOM    355  OG  SER A 605      58.310  24.990  38.780  1.00  0.00           O
ATOM    356  HG1 SER A 605      59.150  24.550  38.960  1.00  0.00           H
ATOM    357  C   SER A 605      59.040  27.350  40.670  1.00  0.00           C
ATOM    358  O   SER A 605      60.110  27.500  40.010  1.00  0.00           O
ATOM    359  N   LEU A 606      58.220  28.420  41.030  1.00  0.00           N
ATOM    360  HN  LEU A 606      57.420  28.330  41.620  1.00  0.00           H
ATOM    361  CA  LEU A 606      58.540  29.790  40.640  1.00  0.00           C
ATOM    362  HA  LEU A 606      59.060  29.790  39.690  1.00  0.00           H
ATOM    363  CB  LEU A 606      57.210  30.610  40.520  1.00  0.00           C
ATOM    364  HB1 LEU A 606      57.630  31.630  40.330  1.00  0.00           H
ATOM    365  HB2 LEU A 606      56.690  30.650  41.490  1.00  0.00           H
ATOM    366  CG  LEU A 606      56.280  30.260  39.410  1.00  0.00           C
ATOM    367  HG  LEU A 606      56.050  29.180  39.480  1.00  0.00           H
ATOM    368  CD1 LEU A 606      54.930  31.060  39.700  1.00  0.00           C
ATOM    369 HD11 LEU A 606      54.110  30.610  39.120  1.00  0.00           H
ATOM    370 HD12 LEU A 606      55.180  32.120  39.450  1.00  0.00           H
ATOM    371 HD13 LEU A 606      54.670  30.860  40.760  1.00  0.00           H
ATOM    372  CD2 LEU A 606      56.870  30.640  38.040  1.00  0.00           C
ATOM    373 HD21 LEU A 606      57.660  29.920  37.730  1.00  0.00           H
ATOM    374 HD22 LEU A 606      57.360  31.630  37.960  1.00  0.00           H
ATOM    375 HD23 LEU A 606      56.020  30.620  37.320  1.00  0.00           H
ATOM    376  C   LEU A 606      59.440  30.500  41.730  1.00  0.00           C
ATOM    377  O   LEU A 606      59.730  31.730  41.620  1.00  0.00           O
ATOM    378  N   GLN A 607      60.000  29.790  42.720  1.00  0.00           N
ATOM    379  HN  GLN A 607      59.670  28.850  42.800  1.00  0.00           H
ATOM    380  CA  GLN A 607      61.010  30.280  43.590  1.00  0.00           C
ATOM    381  HA  GLN A 607      61.260  29.460  44.260  1.00  0.00           H
ATOM    382  CB  GLN A 607      62.390  30.740  42.890  1.00  0.00           C
ATOM    383  HB1 GLN A 607      62.950  31.260  43.690  1.00  0.00           H
ATOM    384  HB2 GLN A 607      62.220  31.520  42.110  1.00  0.00           H
ATOM    385  CG  GLN A 607      63.210  29.580  42.230  1.00  0.00           C
ATOM    386  HG1 GLN A 607      64.210  29.890  41.880  1.00  0.00           H
ATOM    387  HG2 GLN A 607      62.570  29.290  41.360  1.00  0.00           H
ATOM    388  CD  GLN A 607      63.300  28.320  43.030  1.00  0.00           C
ATOM    389  OE1 GLN A 607      62.880  27.270  42.570  1.00  0.00           O
ATOM    390  NE2 GLN A 607      63.900  28.470  44.210  1.00  0.00           N
ATOM    391 HE21 GLN A 607      64.080  27.620  44.700  1.00  0.00           H
ATOM    392 HE22 GLN A 607      64.250  29.360  44.520  1.00  0.00           H
ATOM    393  C   GLN A 607      60.450  31.270  44.630  1.00  0.00           C
ATOM    394  O   GLN A 607      61.150  32.090  45.260  1.00  0.00           O
ATOM    395  N   CYS A 608      59.100  31.130  44.860  1.00  0.00           N
ATOM    396  HN  CYS A 608      58.540  30.420  44.450  1.00  0.00           H
ATOM    397  CA  CYS A 608      58.370  32.100  45.630  1.00  0.00           C
ATOM    398  HA  CYS A 608      58.900  33.040  45.500  1.00  0.00           H
ATOM    399  CB  CYS A 608      56.920  32.390  45.040  1.00  0.00           C
ATOM    400  HB1 CYS A 608      56.330  33.160  45.570  1.00  0.00           H
ATOM    401  HB2 CYS A 608      56.380  31.420  45.120  1.00  0.00           H
ATOM    402  SG  CYS A 608      57.130  33.010  43.340  1.00  0.00           S
ATOM    403  HG1 CYS A 608      58.410  33.350  43.380  1.00  0.00           H
ATOM    404  C   CYS A 608      58.210  31.900  47.140  1.00  0.00           C
ATOM    405  O   CYS A 608      57.520  32.660  47.800  1.00  0.00           O
ATOM    406  N   LEU A 609      58.880  30.870  47.740  1.00  0.00           N
ATOM    407  HN  LEU A 609      59.360  30.310  47.070  1.00  0.00           H
ATOM    408  CA  LEU A 609      59.140  30.780  49.230  1.00  0.00           C
ATOM    409  HA  LEU A 609      58.220  30.950  49.770  1.00  0.00           H
ATOM    410  CB  LEU A 609      59.770  29.450  49.570  1.00  0.00           C
ATOM    411  HB1 LEU A 609      60.060  29.440  50.640  1.00  0.00           H
ATOM    412  HB2 LEU A 609      60.710  29.390  48.970  1.00  0.00           H
ATOM    413  CG  LEU A 609      58.910  28.190  49.400  1.00  0.00           C
ATOM    414  HG  LEU A 609      58.510  28.190  48.370  1.00  0.00           H
ATOM    415  CD1 LEU A 609      59.920  27.050  49.610  1.00  0.00           C
ATOM    416 HD11 LEU A 609      60.670  27.140  48.800  1.00  0.00           H
ATOM    417 HD12 LEU A 609      59.460  26.040  49.620  1.00  0.00           H
ATOM    418 HD13 LEU A 609      60.450  27.190  50.580  1.00  0.00           H
ATOM    419  CD2 LEU A 609      57.750  28.060  50.390  1.00  0.00           C
ATOM    420 HD21 LEU A 609      57.140  27.190  50.050  1.00  0.00           H
ATOM    421 HD22 LEU A 609      57.130  28.980  50.330  1.00  0.00           H
ATOM    422 HD23 LEU A 609      58.100  27.980  51.440  1.00  0.00           H
ATOM    423  C   LEU A 609      59.970  31.940  49.750  1.00  0.00           C
ATOM    424  O   LEU A 609      59.750  32.460  50.870  1.00  0.00           O
ATOM    425  N   ALA A 610      60.930  32.380  48.970  1.00  0.00           N
ATOM    426  HN  ALA A 610      61.110  31.860  48.140  1.00  0.00           H
ATOM    427  CA  ALA A 610      61.610  33.680  49.170  1.00  0.00           C
ATOM    428  HA  ALA A 610      62.110  33.590  50.130  1.00  0.00           H
ATOM    429  CB  ALA A 610      62.800  33.850  48.110  1.00  0.00           C
ATOM    430  HB1 ALA A 610      63.210  34.880  48.190  1.00  0.00           H
ATOM    431  HB2 ALA A 610      62.490  33.630  47.080  1.00  0.00           H
ATOM    432  HB3 ALA A 610      63.530  33.090  48.470  1.00  0.00           H
ATOM    433  C   ALA A 610      60.770  34.910  49.110  1.00  0.00           C
ATOM    434  O   ALA A 610      60.780  35.720  50.050  1.00  0.00           O
ATOM    435  N   SER A 611      59.800  35.010  48.140  1.00  0.00           N
ATOM    436  HN  SER A 611      59.690  34.250  47.500  1.00  0.00           H
ATOM    437  CA  SER A 611      58.850  36.070  48.190  1.00  0.00           C
ATOM    438  HA  SER A 611      59.300  37.040  48.150  1.00  0.00           H
ATOM    439  CB  SER A 611      57.900  36.000  46.960  1.00  0.00           C
ATOM    440  HB1 SER A 611      57.270  36.910  46.880  1.00  0.00           H
ATOM    441  HB2 SER A 611      57.350  35.040  46.970  1.00  0.00           H
ATOM    442  OG  SER A 611      58.610  35.940  45.720  1.00  0.00           O
ATOM    443  HG1 SER A 611      58.590  36.820  45.330  1.00  0.00           H
ATOM    444  C   SER A 611      57.970  36.160  49.380  1.00  0.00           C
ATOM    445  O   SER A 611      57.690  37.300  49.830  1.00  0.00           O
ATOM    446  N   ILE A 612      57.470  34.980  49.850  1.00  0.00           N
ATOM    447  HN  ILE A 612      57.520  34.140  49.330  1.00  0.00           H
ATOM    448  CA  ILE A 612      56.740  34.820  51.080  1.00  0.00           C
ATOM    449  HA  ILE A 612      55.920  35.520  50.990  1.00  0.00           H
ATOM    450  CB  ILE A 612      56.150  33.380  51.230  1.00  0.00           C
ATOM    451  HB  ILE A 612      57.000  32.700  51.000  1.00  0.00           H
ATOM    452  CG2 ILE A 612      55.530  33.060  52.640  1.00  0.00           C
ATOM    453 HG21 ILE A 612      55.180  32.010  52.580  1.00  0.00           H
ATOM    454 HG22 ILE A 612      54.610  33.660  52.850  1.00  0.00           H
ATOM    455 HG23 ILE A 612      56.210  33.210  53.510  1.00  0.00           H
ATOM    456  CG1 ILE A 612      55.170  32.900  50.100  1.00  0.00           C
ATOM    457 HG11 ILE A 612      55.440  33.300  49.090  1.00  0.00           H
ATOM    458 HG12 ILE A 612      54.160  33.350  50.260  1.00  0.00           H
ATOM    459  CD  ILE A 612      54.950  31.360  49.940  1.00  0.00           C
ATOM    460  HD1 ILE A 612      54.500  31.080  50.910  1.00  0.00           H
ATOM    461  HD2 ILE A 612      55.970  30.940  49.860  1.00  0.00           H
ATOM    462  HD3 ILE A 612      54.340  31.030  49.070  1.00  0.00           H
ATOM    463  C   ILE A 612      57.550  35.150  52.380  1.00  0.00           C
ATOM    464  O   ILE A 612      57.000  35.830  53.180  1.00  0.00           O
ATOM    465  N   LEU A 613      58.790  34.710  52.520  1.00  0.00           N
ATOM    466  HN  LEU A 613      59.230  34.230  51.770  1.00  0.00           H
ATOM    467  CA  LEU A 613      59.790  34.990  53.610  1.00  0.00           C
ATOM    468  HA  LEU A 613      59.390  34.690  54.560  1.00  0.00           H
ATOM    469  CB  LEU A 613      61.090  34.270  53.410  1.00  0.00           C
ATOM    470  HB1 LEU A 613      61.430  34.490  52.390  1.00  0.00           H
ATOM    471  HB2 LEU A 613      60.840  33.190  53.450  1.00  0.00           H
ATOM    472  CG  LEU A 613      62.280  34.650  54.360  1.00  0.00           C
ATOM    473  HG  LEU A 613      62.460  35.740  54.410  1.00  0.00           H
ATOM    474  CD1 LEU A 613      61.960  34.180  55.750  1.00  0.00           C
ATOM    475 HD11 LEU A 613      62.790  34.050  56.460  1.00  0.00           H
ATOM    476 HD12 LEU A 613      61.390  33.230  55.770  1.00  0.00           H
ATOM    477 HD13 LEU A 613      61.250  34.810  56.340  1.00  0.00           H
ATOM    478  CD2 LEU A 613      63.510  33.930  53.820  1.00  0.00           C
ATOM    479 HD21 LEU A 613      63.580  34.120  52.730  1.00  0.00           H
ATOM    480 HD22 LEU A 613      63.370  32.840  53.970  1.00  0.00           H
ATOM    481 HD23 LEU A 613      64.460  34.280  54.290  1.00  0.00           H
ATOM    482  C   LEU A 613      60.030  36.460  53.750  1.00  0.00           C
ATOM    483  O   LEU A 613      59.970  37.080  54.830  1.00  0.00           O
ATOM    484  N   PHE A 614      60.100  37.190  52.600  1.00  0.00           N
ATOM    485  HN  PHE A 614      60.080  36.620  51.780  1.00  0.00           H
ATOM    486  CA  PHE A 614      60.120  38.630  52.600  1.00  0.00           C
ATOM    487  HA  PHE A 614      60.880  38.980  53.280  1.00  0.00           H
ATOM    488  CB  PHE A 614      60.580  39.100  51.150  1.00  0.00           C
ATOM    489  HB1 PHE A 614      60.140  38.480  50.350  1.00  0.00           H
ATOM    490  HB2 PHE A 614      61.660  38.880  51.030  1.00  0.00           H
ATOM    491  CG  PHE A 614      60.370  40.520  50.880  1.00  0.00           C
ATOM    492  CD1 PHE A 614      61.270  41.550  51.210  1.00  0.00           C
ATOM    493  HD1 PHE A 614      62.130  41.330  51.820  1.00  0.00           H
ATOM    494  CE1 PHE A 614      60.850  42.910  51.100  1.00  0.00           C
ATOM    495  HE1 PHE A 614      61.380  43.770  51.490  1.00  0.00           H
ATOM    496  CZ  PHE A 614      59.640  43.220  50.640  1.00  0.00           C
ATOM    497  HZ  PHE A 614      59.370  44.260  50.570  1.00  0.00           H
ATOM    498  CD2 PHE A 614      59.150  40.910  50.290  1.00  0.00           C
ATOM    499  HD2 PHE A 614      58.420  40.150  50.040  1.00  0.00           H
ATOM    500  CE2 PHE A 614      58.770  42.240  50.120  1.00  0.00           C
ATOM    501  HE2 PHE A 614      57.790  42.540  49.780  1.00  0.00           H
ATOM    502  C   PHE A 614      58.820  39.240  53.030  1.00  0.00           C
ATOM    503  O   PHE A 614      58.850  40.100  53.900  1.00  0.00           O
ATOM    504  N   LEU A 615      57.700  38.930  52.370  1.00  0.00           N
ATOM    505  HN  LEU A 615      57.860  38.290  51.610  1.00  0.00           H
ATOM    506  CA  LEU A 615      56.460  39.510  52.630  1.00  0.00           C
ATOM    507  HA  LEU A 615      56.480  40.580  52.690  1.00  0.00           H
ATOM    508  CB  LEU A 615      55.450  38.980  51.620  1.00  0.00           C
ATOM    509  HB1 LEU A 615      55.440  37.880  51.770  1.00  0.00           H
ATOM    510  HB2 LEU A 615      55.990  39.060  50.650  1.00  0.00           H
ATOM    511  CG  LEU A 615      54.090  39.680  51.470  1.00  0.00           C
ATOM    512  HG  LEU A 615      53.550  39.470  52.420  1.00  0.00           H
ATOM    513  CD1 LEU A 615      54.190  41.190  51.250  1.00  0.00           C
ATOM    514 HD11 LEU A 615      54.500  41.860  52.070  1.00  0.00           H
ATOM    515 HD12 LEU A 615      53.210  41.600  50.920  1.00  0.00           H
ATOM    516 HD13 LEU A 615      54.850  41.450  50.400  1.00  0.00           H
ATOM    517  CD2 LEU A 615      53.270  39.060  50.360  1.00  0.00           C
ATOM    518 HD21 LEU A 615      53.100  37.960  50.430  1.00  0.00           H
ATOM    519 HD22 LEU A 615      53.740  39.310  49.390  1.00  0.00           H
ATOM    520 HD23 LEU A 615      52.310  39.620  50.350  1.00  0.00           H
ATOM    521  C   LEU A 615      55.880  39.160  54.030  1.00  0.00           C
ATOM    522  O   LEU A 615      55.090  39.920  54.600  1.00  0.00           O
ATOM    523  N   TYR A 616      56.320  38.020  54.660  1.00  0.00           N
ATOM    524  HN  TYR A 616      56.900  37.370  54.180  1.00  0.00           H
ATOM    525  CA  TYR A 616      56.050  37.800  56.060  1.00  0.00           C
ATOM    526  HA  TYR A 616      54.990  37.810  56.240  1.00  0.00           H
ATOM    527  CB  TYR A 616      56.670  36.440  56.560  1.00  0.00           C
ATOM    528  HB1 TYR A 616      57.780  36.530  56.530  1.00  0.00           H
ATOM    529  HB2 TYR A 616      56.430  35.580  55.900  1.00  0.00           H
ATOM    530  CG  TYR A 616      56.240  36.130  58.000  1.00  0.00           C
ATOM    531  CD1 TYR A 616      54.860  36.190  58.440  1.00  0.00           C
ATOM    532  HD1 TYR A 616      54.080  36.180  57.690  1.00  0.00           H
ATOM    533  CE1 TYR A 616      54.520  35.970  59.770  1.00  0.00           C
ATOM    534  HE1 TYR A 616      53.500  36.070  60.120  1.00  0.00           H
ATOM    535  CZ  TYR A 616      55.490  35.760  60.700  1.00  0.00           C
ATOM    536  OH  TYR A 616      55.110  35.570  62.010  1.00  0.00           O
ATOM    537  HH  TYR A 616      54.240  35.140  61.950  1.00  0.00           H
ATOM    538  CD2 TYR A 616      57.240  35.980  58.960  1.00  0.00           C
ATOM    539  HD2 TYR A 616      58.280  36.050  58.700  1.00  0.00           H
ATOM    540  CE2 TYR A 616      56.860  35.760  60.270  1.00  0.00           C
ATOM    541  HE2 TYR A 616      57.630  35.710  61.030  1.00  0.00           H
ATOM    542  C   TYR A 616      56.690  38.890  56.960  1.00  0.00           C
ATOM    543  O   TYR A 616      55.990  39.460  57.760  1.00  0.00           O
ATOM    544  N   CYS A 617      57.940  39.280  56.740  1.00  0.00           N
ATOM    545  HN  CYS A 617      58.450  38.780  56.030  1.00  0.00           H
ATOM    546  CA  CYS A 617      58.670  40.400  57.390  1.00  0.00           C
ATOM    547  HA  CYS A 617      58.440  40.310  58.440  1.00  0.00           H
ATOM    548  CB  CYS A 617      60.150  40.360  56.960  1.00  0.00           C
ATOM    549  HB1 CYS A 617      60.750  41.120  57.510  1.00  0.00           H
ATOM    550  HB2 CYS A 617      60.220  40.470  55.860  1.00  0.00           H
ATOM    551  SG  CYS A 617      60.800  38.700  57.380  1.00  0.00           S
ATOM    552  HG1 CYS A 617      60.280  38.090  56.320  1.00  0.00           H
ATOM    553  C   CYS A 617      58.010  41.770  57.070  1.00  0.00           C
ATOM    554  O   CYS A 617      57.820  42.520  58.000  1.00  0.00           O
ATOM    555  N   ALA A 618      57.650  42.110  55.790  1.00  0.00           N
ATOM    556  HN  ALA A 618      57.930  41.560  55.010  1.00  0.00           H
ATOM    557  CA  ALA A 618      56.880  43.290  55.370  1.00  0.00           C
ATOM    558  HA  ALA A 618      57.360  44.210  55.650  1.00  0.00           H
ATOM    559  CB  ALA A 618      56.660  43.170  53.850  1.00  0.00           C
ATOM    560  HB1 ALA A 618      57.630  43.010  53.330  1.00  0.00           H
ATOM    561  HB2 ALA A 618      56.080  43.990  53.380  1.00  0.00           H
ATOM    562  HB3 ALA A 618      56.030  42.250  53.820  1.00  0.00           H
ATOM    563  C   ALA A 618      55.570  43.370  56.150  1.00  0.00           C
ATOM    564  O   ALA A 618      55.120  44.450  56.530  1.00  0.00           O
ATOM    565  N   CYS A 619      54.760  42.310  56.340  1.00  0.00           N
ATOM    566  HN  CYS A 619      55.030  41.520  55.790  1.00  0.00           H
ATOM    567  CA  CYS A 619      53.400  42.350  56.950  1.00  0.00           C
ATOM    568  HA  CYS A 619      52.930  43.320  56.860  1.00  0.00           H
ATOM    569  CB  CYS A 619      52.360  41.310  56.310  1.00  0.00           C
ATOM    570  HB1 CYS A 619      51.340  41.510  56.710  1.00  0.00           H
ATOM    571  HB2 CYS A 619      52.580  40.240  56.520  1.00  0.00           H
ATOM    572  SG  CYS A 619      52.170  41.510  54.520  1.00  0.00           S
ATOM    573  HG1 CYS A 619      53.050  40.550  54.270  1.00  0.00           H
ATOM    574  C   CYS A 619      53.380  42.250  58.480  1.00  0.00           C
ATOM    575  O   CYS A 619      52.430  42.750  59.150  1.00  0.00           O
ATOM    576  N   MET A 620      54.430  41.680  59.070  1.00  0.00           N
ATOM    577  HN  MET A 620      55.070  41.150  58.530  1.00  0.00           H
ATOM    578  CA  MET A 620      54.570  41.650  60.550  1.00  0.00           C
ATOM    579  HA  MET A 620      53.620  41.500  61.060  1.00  0.00           H
ATOM    580  CB  MET A 620      55.580  40.590  60.920  1.00  0.00           C
ATOM    581  HB1 MET A 620      56.080  40.710  61.920  1.00  0.00           H
ATOM    582  HB2 MET A 620      56.480  40.520  60.270  1.00  0.00           H
ATOM    583  CG  MET A 620      54.920  39.210  60.890  1.00  0.00           C
ATOM    584  HG1 MET A 620      55.690  38.410  60.950  1.00  0.00           H
ATOM    585  HG2 MET A 620      54.580  39.010  59.850  1.00  0.00           H
ATOM    586  SD  MET A 620      53.580  38.830  62.040  1.00  0.00           S
ATOM    587  CE  MET A 620      52.380  38.970  60.650  1.00  0.00           C
ATOM    588  HE1 MET A 620      51.340  39.040  61.050  1.00  0.00           H
ATOM    589  HE2 MET A 620      52.380  38.100  59.970  1.00  0.00           H
ATOM    590  HE3 MET A 620      52.730  39.750  59.930  1.00  0.00           H
ATOM    591  C   MET A 620      54.980  42.930  61.150  1.00  0.00           C
ATOM    592  O   MET A 620      54.550  43.340  62.220  1.00  0.00           O
ATOM    593  N   SER A 621      55.830  43.660  60.390  1.00  0.00           N
ATOM    594  HN  SER A 621      56.330  43.290  59.610  1.00  0.00           H
ATOM    595  CA  SER A 621      56.300  44.970  60.800  1.00  0.00           C
ATOM    596  HA  SER A 621      56.840  44.890  61.730  1.00  0.00           H
ATOM    597  CB  SER A 621      57.320  45.690  59.900  1.00  0.00           C
ATOM    598  HB1 SER A 621      57.780  46.510  60.490  1.00  0.00           H
ATOM    599  HB2 SER A 621      56.830  46.190  59.040  1.00  0.00           H
ATOM    600  OG  SER A 621      58.380  44.770  59.530  1.00  0.00           O
ATOM    601  HG1 SER A 621      58.080  44.070  58.970  1.00  0.00           H
ATOM    602  C   SER A 621      55.370  46.020  61.280  1.00  0.00           C
ATOM    603  O   SER A 621      55.610  46.530  62.380  1.00  0.00           O
ATOM    604  N   PRO A 622      54.290  46.380  60.550  1.00  0.00           N
ATOM    605  CD  PRO A 622      54.030  46.060  59.180  1.00  0.00           C
ATOM    606  HD1 PRO A 622      53.860  44.970  59.090  1.00  0.00           H
ATOM    607  HD2 PRO A 622      54.860  46.540  58.610  1.00  0.00           H
ATOM    608  CA  PRO A 622      53.240  47.230  61.030  1.00  0.00           C
ATOM    609  HA  PRO A 622      53.670  48.090  61.540  1.00  0.00           H
ATOM    610  CB  PRO A 622      52.450  47.690  59.850  1.00  0.00           C
ATOM    611  HB1 PRO A 622      52.830  48.710  59.660  1.00  0.00           H
ATOM    612  HB2 PRO A 622      51.380  47.800  60.120  1.00  0.00           H
ATOM    613  CG  PRO A 622      52.710  46.660  58.730  1.00  0.00           C
ATOM    614  HG1 PRO A 622      51.900  45.910  58.760  1.00  0.00           H
ATOM    615  HG2 PRO A 622      52.590  47.160  57.740  1.00  0.00           H
ATOM    616  C   PRO A 622      52.260  46.530  61.970  1.00  0.00           C
ATOM    617  O   PRO A 622      51.950  47.180  62.970  1.00  0.00           O
ATOM    618  N   VAL A 623      51.860  45.300  61.690  1.00  0.00           N
ATOM    619  HN  VAL A 623      52.070  44.980  60.780  1.00  0.00           H
ATOM    620  CA  VAL A 623      50.830  44.540  62.450  1.00  0.00           C
ATOM    621  HA  VAL A 623      49.910  45.120  62.470  1.00  0.00           H
ATOM    622  CB  VAL A 623      50.440  43.280  61.700  1.00  0.00           C
ATOM    623  HB  VAL A 623      51.380  42.790  61.340  1.00  0.00           H
ATOM    624  CG1 VAL A 623      49.770  42.260  62.560  1.00  0.00           C
ATOM    625 HG11 VAL A 623      48.910  42.780  63.070  1.00  0.00           H
ATOM    626 HG12 VAL A 623      50.280  41.810  63.440  1.00  0.00           H
ATOM    627 HG13 VAL A 623      49.360  41.390  62.020  1.00  0.00           H
ATOM    628  CG2 VAL A 623      49.780  43.760  60.400  1.00  0.00           C
ATOM    629 HG21 VAL A 623      49.730  43.000  59.600  1.00  0.00           H
ATOM    630 HG22 VAL A 623      50.140  44.690  59.920  1.00  0.00           H
ATOM    631 HG23 VAL A 623      48.700  44.010  60.510  1.00  0.00           H
ATOM    632  C   VAL A 623      51.200  44.290  63.960  1.00  0.00           C
ATOM    633  O   VAL A 623      50.350  44.350  64.880  1.00  0.00           O
ATOM    634  N   ILE A 624      52.430  43.940  64.250  1.00  0.00           N
ATOM    635  HN  ILE A 624      53.100  43.810  63.520  1.00  0.00           H
ATOM    636  CA  ILE A 624      52.950  43.710  65.650  1.00  0.00           C
ATOM    637  HA  ILE A 624      52.170  43.170  66.170  1.00  0.00           H
ATOM    638  CB  ILE A 624      54.330  42.890  65.570  1.00  0.00           C
ATOM    639  HB  ILE A 624      55.090  43.420  64.960  1.00  0.00           H
ATOM    640  CG2 ILE A 624      54.930  42.830  67.010  1.00  0.00           C
ATOM    641 HG21 ILE A 624      55.700  42.030  67.110  1.00  0.00           H
ATOM    642 HG22 ILE A 624      54.090  42.740  67.740  1.00  0.00           H
ATOM    643 HG23 ILE A 624      55.440  43.800  67.200  1.00  0.00           H
ATOM    644  CG1 ILE A 624      54.140  41.510  64.930  1.00  0.00           C
ATOM    645 HG11 ILE A 624      55.140  41.050  64.970  1.00  0.00           H
ATOM    646 HG12 ILE A 624      53.870  41.660  63.860  1.00  0.00           H
ATOM    647  CD  ILE A 624      53.020  40.600  65.590  1.00  0.00           C
ATOM    648  HD1 ILE A 624      52.120  41.210  65.780  1.00  0.00           H
ATOM    649  HD2 ILE A 624      53.360  40.200  66.570  1.00  0.00           H
ATOM    650  HD3 ILE A 624      52.770  39.700  64.980  1.00  0.00           H
ATOM    651  C   ILE A 624      53.180  45.050  66.300  1.00  0.00           C
ATOM    652  O   ILE A 624      52.910  45.220  67.490  1.00  0.00           O
ATOM    653  N   THR A 625      53.580  46.110  65.520  1.00  0.00           N
ATOM    654  HN  THR A 625      53.680  45.910  64.560  1.00  0.00           H
ATOM    655  CA  THR A 625      53.610  47.450  66.040  1.00  0.00           C
ATOM    656  HA  THR A 625      54.260  47.340  66.900  1.00  0.00           H
ATOM    657  CB  THR A 625      54.200  48.620  65.160  1.00  0.00           C
ATOM    658  HB  THR A 625      53.700  48.770  64.180  1.00  0.00           H
ATOM    659  OG1 THR A 625      55.520  48.230  64.830  1.00  0.00           O
ATOM    660  HG1 THR A 625      55.500  47.760  64.000  1.00  0.00           H
ATOM    661  CG2 THR A 625      54.330  49.840  66.070  1.00  0.00           C
ATOM    662 HG21 THR A 625      55.260  50.380  65.790  1.00  0.00           H
ATOM    663 HG22 THR A 625      54.410  49.560  67.150  1.00  0.00           H
ATOM    664 HG23 THR A 625      53.400  50.440  66.020  1.00  0.00           H
ATOM    665  C   THR A 625      52.230  48.020  66.450  1.00  0.00           C
ATOM    666  O   THR A 625      51.980  48.530  67.550  1.00  0.00           O
ATOM    667  N   PHE A 626      51.290  47.720  65.570  1.00  0.00           N
ATOM    668  HN  PHE A 626      51.490  47.400  64.650  1.00  0.00           H
ATOM    669  CA  PHE A 626      49.810  47.970  65.810  1.00  0.00           C
ATOM    670  HA  PHE A 626      49.890  49.010  66.120  1.00  0.00           H
ATOM    671  CB  PHE A 626      48.990  47.970  64.520  1.00  0.00           C
ATOM    672  HB1 PHE A 626      49.240  47.020  63.980  1.00  0.00           H
ATOM    673  HB2 PHE A 626      49.350  48.730  63.800  1.00  0.00           H
ATOM    674  CG  PHE A 626      47.450  47.990  64.690  1.00  0.00           C
ATOM    675  CD1 PHE A 626      46.730  46.820  64.750  1.00  0.00           C
ATOM    676  HD1 PHE A 626      47.240  45.880  64.610  1.00  0.00           H
ATOM    677  CE1 PHE A 626      45.350  46.830  65.000  1.00  0.00           C
ATOM    678  HE1 PHE A 626      44.740  45.940  64.990  1.00  0.00           H
ATOM    679  CZ  PHE A 626      44.700  48.030  65.360  1.00  0.00           C
ATOM    680  HZ  PHE A 626      43.690  48.020  65.720  1.00  0.00           H
ATOM    681  CD2 PHE A 626      46.770  49.230  65.000  1.00  0.00           C
ATOM    682  HD2 PHE A 626      47.340  50.150  65.050  1.00  0.00           H
ATOM    683  CE2 PHE A 626      45.400  49.270  65.290  1.00  0.00           C
ATOM    684  HE2 PHE A 626      44.970  50.150  65.760  1.00  0.00           H
ATOM    685  C   PHE A 626      49.230  47.170  66.980  1.00  0.00           C
ATOM    686  O   PHE A 626      48.420  47.740  67.670  1.00  0.00           O
ATOM    687  N   GLY A 627      49.560  45.890  67.210  1.00  0.00           N
ATOM    688  HN  GLY A 627      50.010  45.300  66.540  1.00  0.00           H
ATOM    689  CA  GLY A 627      49.210  45.270  68.480  1.00  0.00           C
ATOM    690  HA1 GLY A 627      49.650  44.280  68.550  1.00  0.00           H
ATOM    691  HA2 GLY A 627      48.140  45.140  68.570  1.00  0.00           H
ATOM    692  C   GLY A 627      49.660  46.050  69.740  1.00  0.00           C
ATOM    693  O   GLY A 627      48.950  46.100  70.780  1.00  0.00           O
ATOM    694  N   GLY A 628      50.870  46.620  69.720  1.00  0.00           N
ATOM    695  HN  GLY A 628      51.470  46.560  68.910  1.00  0.00           H
ATOM    696  CA  GLY A 628      51.310  47.500  70.840  1.00  0.00           C
ATOM    697  HA1 GLY A 628      52.380  47.620  70.840  1.00  0.00           H
ATOM    698  HA2 GLY A 628      50.990  47.050  71.770  1.00  0.00           H
ATOM    699  C   GLY A 628      50.650  48.890  70.960  1.00  0.00           C
ATOM    700  O   GLY A 628      50.430  49.300  72.140  1.00  0.00           O
ATOM    701  N   LEU A 629      50.200  49.460  69.790  1.00  0.00           N
ATOM    702  HN  LEU A 629      50.330  48.930  68.950  1.00  0.00           H
ATOM    703  CA  LEU A 629      49.420  50.660  69.710  1.00  0.00           C
ATOM    704  HA  LEU A 629      49.790  51.300  70.500  1.00  0.00           H
ATOM    705  CB  LEU A 629      49.290  51.290  68.250  1.00  0.00           C
ATOM    706  HB1 LEU A 629      48.520  52.080  68.220  1.00  0.00           H
ATOM    707  HB2 LEU A 629      49.030  50.430  67.600  1.00  0.00           H
ATOM    708  CG  LEU A 629      50.610  51.870  67.710  1.00  0.00           C
ATOM    709  HG  LEU A 629      51.480  51.280  68.070  1.00  0.00           H
ATOM    710  CD1 LEU A 629      50.590  51.960  66.200  1.00  0.00           C
ATOM    711 HD11 LEU A 629      50.540  50.970  65.700  1.00  0.00           H
ATOM    712 HD12 LEU A 629      51.530  52.400  65.810  1.00  0.00           H
ATOM    713 HD13 LEU A 629      49.730  52.580  65.880  1.00  0.00           H
ATOM    714  CD2 LEU A 629      50.810  53.300  68.200  1.00  0.00           C
ATOM    715 HD21 LEU A 629      51.170  53.500  69.230  1.00  0.00           H
ATOM    716 HD22 LEU A 629      49.830  53.780  67.980  1.00  0.00           H
ATOM    717 HD23 LEU A 629      51.560  53.860  67.600  1.00  0.00           H
ATOM    718  C   LEU A 629      48.000  50.430  70.240  1.00  0.00           C
ATOM    719  O   LEU A 629      47.400  51.210  71.000  1.00  0.00           O
ATOM    720  N   LEU A 630      47.420  49.250  69.820  1.00  0.00           N
ATOM    721  HN  LEU A 630      48.060  48.730  69.260  1.00  0.00           H
ATOM    722  CA  LEU A 630      46.180  48.750  70.290  1.00  0.00           C
ATOM    723  HA  LEU A 630      45.410  49.470  70.010  1.00  0.00           H
ATOM    724  CB  LEU A 630      45.800  47.460  69.520  1.00  0.00           C
ATOM    725  HB1 LEU A 630      46.550  46.650  69.680  1.00  0.00           H
ATOM    726  HB2 LEU A 630      45.940  47.740  68.450  1.00  0.00           H
ATOM    727  CG  LEU A 630      44.380  46.990  69.710  1.00  0.00           C
ATOM    728  HG  LEU A 630      44.210  46.740  70.790  1.00  0.00           H
ATOM    729  CD1 LEU A 630      43.250  47.990  69.280  1.00  0.00           C
ATOM    730 HD11 LEU A 630      42.290  47.500  69.490  1.00  0.00           H
ATOM    731 HD12 LEU A 630      43.320  48.100  68.180  1.00  0.00           H
ATOM    732 HD13 LEU A 630      43.290  48.970  69.800  1.00  0.00           H
ATOM    733  CD2 LEU A 630      44.280  45.740  68.870  1.00  0.00           C
ATOM    734 HD21 LEU A 630      44.570  46.100  67.870  1.00  0.00           H
ATOM    735 HD22 LEU A 630      43.260  45.300  68.780  1.00  0.00           H
ATOM    736 HD23 LEU A 630      45.110  45.040  69.090  1.00  0.00           H
ATOM    737  C   LEU A 630      45.980  48.450  71.780  1.00  0.00           C
ATOM    738  O   LEU A 630      44.930  48.740  72.370  1.00  0.00           O
ATOM    739  N   GLY A 631      46.990  47.800  72.440  1.00  0.00           N
ATOM    740  HN  GLY A 631      47.730  47.300  71.980  1.00  0.00           H
ATOM    741  CA  GLY A 631      47.080  47.850  73.930  1.00  0.00           C
ATOM    742  HA1 GLY A 631      48.060  47.640  74.310  1.00  0.00           H
ATOM    743  HA2 GLY A 631      46.290  47.180  74.260  1.00  0.00           H
ATOM    744  C   GLY A 631      46.800  49.220  74.540  1.00  0.00           C
ATOM    745  O   GLY A 631      45.870  49.300  75.320  1.00  0.00           O
ATOM    746  N   GLU A 632      47.550  50.320  74.220  1.00  0.00           N
ATOM    747  HN  GLU A 632      48.330  50.320  73.590  1.00  0.00           H
ATOM    748  CA  GLU A 632      47.230  51.620  74.700  1.00  0.00           C
ATOM    749  HA  GLU A 632      47.220  51.670  75.780  1.00  0.00           H
ATOM    750  CB  GLU A 632      48.320  52.580  74.140  1.00  0.00           C
ATOM    751  HB1 GLU A 632      48.280  52.590  73.030  1.00  0.00           H
ATOM    752  HB2 GLU A 632      49.310  52.120  74.410  1.00  0.00           H
ATOM    753  CG  GLU A 632      48.220  54.060  74.560  1.00  0.00           C
ATOM    754  HG1 GLU A 632      48.460  54.020  75.650  1.00  0.00           H
ATOM    755  HG2 GLU A 632      47.250  54.620  74.490  1.00  0.00           H
ATOM    756  CD  GLU A 632      49.260  54.840  73.810  1.00  0.00           C
ATOM    757  OE1 GLU A 632      49.070  55.050  72.600  1.00  0.00           O
ATOM    758  OE2 GLU A 632      50.220  55.340  74.410  1.00  0.00           O
ATOM    759  C   GLU A 632      45.840  52.120  74.280  1.00  0.00           C
ATOM    760  O   GLU A 632      45.070  52.740  75.010  1.00  0.00           O
ATOM    761  N   ALA A 633      45.410  51.850  72.990  1.00  0.00           N
ATOM    762  HN  ALA A 633      45.900  51.350  72.280  1.00  0.00           H
ATOM    763  CA  ALA A 633      44.160  52.300  72.500  1.00  0.00           C
ATOM    764  HA  ALA A 633      44.130  53.350  72.770  1.00  0.00           H
ATOM    765  CB  ALA A 633      44.020  52.150  70.930  1.00  0.00           C
ATOM    766  HB1 ALA A 633      44.870  52.630  70.390  1.00  0.00           H
ATOM    767  HB2 ALA A 633      43.050  52.550  70.590  1.00  0.00           H
ATOM    768  HB3 ALA A 633      44.050  51.050  70.710  1.00  0.00           H
ATOM    769  C   ALA A 633      42.890  51.750  73.190  1.00  0.00           C
ATOM    770  O   ALA A 633      41.910  52.430  73.390  1.00  0.00           O
ATOM    771  N   THR A 634      42.980  50.460  73.620  1.00  0.00           N
ATOM    772  HN  THR A 634      43.830  49.990  73.400  1.00  0.00           H
ATOM    773  CA  THR A 634      41.930  49.770  74.350  1.00  0.00           C
ATOM    774  HA  THR A 634      40.990  50.200  74.030  1.00  0.00           H
ATOM    775  CB  THR A 634      41.880  48.250  74.030  1.00  0.00           C
ATOM    776  HB  THR A 634      41.100  47.700  74.590  1.00  0.00           H
ATOM    777  OG1 THR A 634      43.150  47.580  74.320  1.00  0.00           O
ATOM    778  HG1 THR A 634      43.850  47.960  73.790  1.00  0.00           H
ATOM    779  CG2 THR A 634      41.530  48.070  72.540  1.00  0.00           C
ATOM    780 HG21 THR A 634      41.570  47.030  72.170  1.00  0.00           H
ATOM    781 HG22 THR A 634      42.180  48.740  71.920  1.00  0.00           H
ATOM    782 HG23 THR A 634      40.490  48.350  72.290  1.00  0.00           H
ATOM    783  C   THR A 634      42.010  49.820  75.860  1.00  0.00           C
ATOM    784  O   THR A 634      41.040  49.420  76.520  1.00  0.00           O
ATOM    785  N   GLU A 635      43.170  50.230  76.420  1.00  0.00           N
ATOM    786  HN  GLU A 635      43.890  50.490  75.780  1.00  0.00           H
ATOM    787  CA  GLU A 635      43.380  50.040  77.830  1.00  0.00           C
ATOM    788  HA  GLU A 635      44.310  50.580  77.980  1.00  0.00           H
ATOM    789  CB  GLU A 635      42.410  50.810  78.730  1.00  0.00           C
ATOM    790  HB1 GLU A 635      42.570  50.510  79.790  1.00  0.00           H
ATOM    791  HB2 GLU A 635      41.340  50.560  78.520  1.00  0.00           H
ATOM    792  CG  GLU A 635      42.580  52.380  78.530  1.00  0.00           C
ATOM    793  HG1 GLU A 635      42.190  52.680  77.540  1.00  0.00           H
ATOM    794  HG2 GLU A 635      43.640  52.670  78.710  1.00  0.00           H
ATOM    795  CD  GLU A 635      41.780  53.270  79.510  1.00  0.00           C
ATOM    796  OE1 GLU A 635      41.650  52.990  80.740  1.00  0.00           O
ATOM    797  OE2 GLU A 635      41.140  54.220  79.040  1.00  0.00           O
ATOM    798  C   GLU A 635      43.880  48.650  78.370  1.00  0.00           C
ATOM    799  O   GLU A 635      43.510  48.150  79.440  1.00  0.00           O
ATOM    800  N   GLY A 636      44.840  48.030  77.570  1.00  0.00           N
ATOM    801  HN  GLY A 636      45.120  48.520  76.750  1.00  0.00           H
ATOM    802  CA  GLY A 636      45.460  46.700  77.890  1.00  0.00           C
ATOM    803  HA1 GLY A 636      45.760  46.690  78.930  1.00  0.00           H
ATOM    804  HA2 GLY A 636      46.280  46.440  77.230  1.00  0.00           H
ATOM    805  C   GLY A 636      44.480  45.550  77.720  1.00  0.00           C
ATOM    806  O   GLY A 636      44.670  44.490  78.310  1.00  0.00           O
ATOM    807  N   ARG A 637      43.440  45.700  76.810  1.00  0.00           N
ATOM    808  HN  ARG A 637      43.370  46.550  76.300  1.00  0.00           H
ATOM    809  CA  ARG A 637      42.360  44.620  76.660  1.00  0.00           C
ATOM    810  HA  ARG A 637      42.610  43.910  77.430  1.00  0.00           H
ATOM    811  CB  ARG A 637      40.930  45.290  76.900  1.00  0.00           C
ATOM    812  HB1 ARG A 637      40.840  46.140  76.190  1.00  0.00           H
ATOM    813  HB2 ARG A 637      40.870  45.740  77.910  1.00  0.00           H
ATOM    814  CG  ARG A 637      39.740  44.380  76.530  1.00  0.00           C
ATOM    815  HG1 ARG A 637      39.960  43.390  77.000  1.00  0.00           H
ATOM    816  HG2 ARG A 637      39.710  44.270  75.420  1.00  0.00           H
ATOM    817  CD  ARG A 637      38.430  44.830  77.120  1.00  0.00           C
ATOM    818  HD1 ARG A 637      38.260  45.830  76.660  1.00  0.00           H
ATOM    819  HD2 ARG A 637      38.480  44.840  78.230  1.00  0.00           H
ATOM    820  NE  ARG A 637      37.410  43.850  76.540  1.00  0.00           N
ATOM    821  HE  ARG A 637      37.480  43.610  75.570  1.00  0.00           H
ATOM    822  CZ  ARG A 637      36.160  43.710  77.010  1.00  0.00           C
ATOM    823  NH1 ARG A 637      35.790  44.090  78.210  1.00  0.00           N
ATOM    824 HH11 ARG A 637      34.840  43.920  78.430  1.00  0.00           H
ATOM    825 HH12 ARG A 637      36.350  44.730  78.750  1.00  0.00           H
ATOM    826  NH2 ARG A 637      35.360  43.020  76.210  1.00  0.00           N
ATOM    827 HH21 ARG A 637      35.790  42.600  75.410  1.00  0.00           H
ATOM    828 HH22 ARG A 637      34.380  43.040  76.400  1.00  0.00           H
ATOM    829  C   ARG A 637      42.530  43.950  75.320  1.00  0.00           C
ATOM    830  O   ARG A 637      42.240  42.730  75.160  1.00  0.00           O
ATOM    831  N   LEU A 638      43.020  44.650  74.270  1.00  0.00           N
ATOM    832  HN  LEU A 638      43.270  45.610  74.400  1.00  0.00           H
ATOM    833  CA  LEU A 638      43.310  43.930  73.080  1.00  0.00           C
ATOM    834  HA  LEU A 638      43.230  42.870  73.280  1.00  0.00           H
ATOM    835  CB  LEU A 638      42.470  44.340  71.750  1.00  0.00           C
ATOM    836  HB1 LEU A 638      42.770  43.710  70.890  1.00  0.00           H
ATOM    837  HB2 LEU A 638      42.660  45.410  71.490  1.00  0.00           H
ATOM    838  CG  LEU A 638      40.950  44.230  71.940  1.00  0.00           C
ATOM    839  HG  LEU A 638      40.520  44.720  72.850  1.00  0.00           H
ATOM    840  CD1 LEU A 638      40.200  44.860  70.690  1.00  0.00           C
ATOM    841 HD11 LEU A 638      40.660  44.430  69.780  1.00  0.00           H
ATOM    842 HD12 LEU A 638      40.320  45.960  70.680  1.00  0.00           H
ATOM    843 HD13 LEU A 638      39.120  44.630  70.630  1.00  0.00           H
ATOM    844  CD2 LEU A 638      40.520  42.770  72.110  1.00  0.00           C
ATOM    845 HD21 LEU A 638      40.590  42.330  73.130  1.00  0.00           H
ATOM    846 HD22 LEU A 638      41.020  42.120  71.370  1.00  0.00           H
ATOM    847 HD23 LEU A 638      39.430  42.750  71.860  1.00  0.00           H
ATOM    848  C   LEU A 638      44.780  44.150  72.760  1.00  0.00           C
ATOM    849  O   LEU A 638      45.370  45.040  73.400  1.00  0.00           O
ATOM    850  N   SER A 639      45.450  43.380  71.900  1.00  0.00           N
ATOM    851  HN  SER A 639      45.130  42.550  71.470  1.00  0.00           H
ATOM    852  CA  SER A 639      46.810  43.690  71.470  1.00  0.00           C
ATOM    853  HA  SER A 639      46.700  44.670  71.050  1.00  0.00           H
ATOM    854  CB  SER A 639      47.970  43.530  72.550  1.00  0.00           C
ATOM    855  HB1 SER A 639      48.050  42.570  73.110  1.00  0.00           H
ATOM    856  HB2 SER A 639      47.670  44.320  73.280  1.00  0.00           H
ATOM    857  OG  SER A 639      49.350  43.760  72.140  1.00  0.00           O
ATOM    858  HG1 SER A 639      49.300  44.580  71.660  1.00  0.00           H
ATOM    859  C   SER A 639      47.140  42.880  70.180  1.00  0.00           C
ATOM    860  O   SER A 639      46.320  42.650  69.300  1.00  0.00           O
ATOM    861  N   ALA A 640      48.420  42.410  70.000  1.00  0.00           N
ATOM    862  HN  ALA A 640      49.050  42.520  70.770  1.00  0.00           H
ATOM    863  CA  ALA A 640      48.980  41.700  68.810  1.00  0.00           C
ATOM    864  HA  ALA A 640      48.940  42.490  68.060  1.00  0.00           H
ATOM    865  CB  ALA A 640      50.420  41.400  69.180  1.00  0.00           C
ATOM    866  HB1 ALA A 640      50.490  40.760  70.080  1.00  0.00           H
ATOM    867  HB2 ALA A 640      50.890  42.370  69.460  1.00  0.00           H
ATOM    868  HB3 ALA A 640      51.080  41.060  68.350  1.00  0.00           H
ATOM    869  C   ALA A 640      48.250  40.440  68.420  1.00  0.00           C
ATOM    870  O   ALA A 640      47.940  40.160  67.290  1.00  0.00           O
ATOM    871  N   ILE A 641      47.930  39.650  69.410  1.00  0.00           N
ATOM    872  HN  ILE A 641      48.030  39.980  70.340  1.00  0.00           H
ATOM    873  CA  ILE A 641      47.200  38.380  69.240  1.00  0.00           C
ATOM    874  HA  ILE A 641      47.670  37.790  68.460  1.00  0.00           H
ATOM    875  CB  ILE A 641      47.120  37.620  70.610  1.00  0.00           C
ATOM    876  HB  ILE A 641      46.660  38.270  71.390  1.00  0.00           H
ATOM    877  CG2 ILE A 641      46.330  36.230  70.440  1.00  0.00           C
ATOM    878 HG21 ILE A 641      45.280  36.480  70.200  1.00  0.00           H
ATOM    879 HG22 ILE A 641      46.320  35.710  71.420  1.00  0.00           H
ATOM    880 HG23 ILE A 641      46.780  35.720  69.560  1.00  0.00           H
ATOM    881  CG1 ILE A 641      48.530  37.160  71.240  1.00  0.00           C
ATOM    882 HG11 ILE A 641      48.420  36.730  72.260  1.00  0.00           H
ATOM    883 HG12 ILE A 641      49.080  38.120  71.360  1.00  0.00           H
ATOM    884  CD  ILE A 641      49.310  36.230  70.360  1.00  0.00           C
ATOM    885  HD1 ILE A 641      49.450  36.680  69.340  1.00  0.00           H
ATOM    886  HD2 ILE A 641      48.900  35.210  70.270  1.00  0.00           H
ATOM    887  HD3 ILE A 641      50.280  35.900  70.800  1.00  0.00           H
ATOM    888  C   ILE A 641      45.820  38.630  68.610  1.00  0.00           C
ATOM    889  O   ILE A 641      45.330  37.880  67.780  1.00  0.00           O
ATOM    890  N   GLU A 642      45.160  39.690  69.070  1.00  0.00           N
ATOM    891  HN  GLU A 642      45.340  40.090  69.960  1.00  0.00           H
ATOM    892  CA  GLU A 642      43.800  40.070  68.670  1.00  0.00           C
ATOM    893  HA  GLU A 642      43.290  39.140  68.460  1.00  0.00           H
ATOM    894  CB  GLU A 642      43.060  40.860  69.750  1.00  0.00           C
ATOM    895  HB1 GLU A 642      42.020  41.090  69.420  1.00  0.00           H
ATOM    896  HB2 GLU A 642      43.590  41.820  69.940  1.00  0.00           H
ATOM    897  CG  GLU A 642      43.070  40.060  71.030  1.00  0.00           C
ATOM    898  HG1 GLU A 642      43.020  38.970  70.810  1.00  0.00           H
ATOM    899  HG2 GLU A 642      42.250  40.380  71.710  1.00  0.00           H
ATOM    900  CD  GLU A 642      44.280  40.140  71.980  1.00  0.00           C
ATOM    901  OE1 GLU A 642      45.310  40.780  71.520  1.00  0.00           O
ATOM    902  OE2 GLU A 642      44.180  39.610  73.100  1.00  0.00           O
ATOM    903  C   GLU A 642      43.710  40.780  67.300  1.00  0.00           C
ATOM    904  O   GLU A 642      42.780  40.650  66.510  1.00  0.00           O
ATOM    905  N   SER A 643      44.850  41.480  66.980  1.00  0.00           N
ATOM    906  HN  SER A 643      45.390  41.750  67.770  1.00  0.00           H
ATOM    907  CA  SER A 643      45.220  42.110  65.760  1.00  0.00           C
ATOM    908  HA  SER A 643      44.430  42.740  65.360  1.00  0.00           H
ATOM    909  CB  SER A 643      46.390  43.070  65.960  1.00  0.00           C
ATOM    910  HB1 SER A 643      46.600  43.630  65.020  1.00  0.00           H
ATOM    911  HB2 SER A 643      47.290  42.490  66.270  1.00  0.00           H
ATOM    912  OG  SER A 643      46.050  44.160  66.810  1.00  0.00           O
ATOM    913  HG1 SER A 643      45.900  43.840  67.710  1.00  0.00           H
ATOM    914  C   SER A 643      45.560  41.100  64.690  1.00  0.00           C
ATOM    915  O   SER A 643      45.050  41.300  63.570  1.00  0.00           O
ATOM    916  N   LEU A 644      46.340  40.090  65.000  1.00  0.00           N
ATOM    917  HN  LEU A 644      46.710  40.140  65.920  1.00  0.00           H
ATOM    918  CA  LEU A 644      46.560  38.890  64.190  1.00  0.00           C
ATOM    919  HA  LEU A 644      47.020  39.220  63.270  1.00  0.00           H
ATOM    920  CB  LEU A 644      47.580  37.980  64.840  1.00  0.00           C
ATOM    921  HB1 LEU A 644      47.480  37.020  64.290  1.00  0.00           H
ATOM    922  HB2 LEU A 644      47.430  37.740  65.910  1.00  0.00           H
ATOM    923  CG  LEU A 644      49.070  38.460  64.700  1.00  0.00           C
ATOM    924  HG  LEU A 644      49.200  39.460  65.160  1.00  0.00           H
ATOM    925  CD1 LEU A 644      50.040  37.360  65.350  1.00  0.00           C
ATOM    926 HD11 LEU A 644      49.720  36.330  65.110  1.00  0.00           H
ATOM    927 HD12 LEU A 644      50.010  37.450  66.460  1.00  0.00           H
ATOM    928 HD13 LEU A 644      51.090  37.510  65.030  1.00  0.00           H
ATOM    929  CD2 LEU A 644      49.500  38.600  63.240  1.00  0.00           C
ATOM    930 HD21 LEU A 644      48.790  39.280  62.710  1.00  0.00           H
ATOM    931 HD22 LEU A 644      49.620  37.640  62.690  1.00  0.00           H
ATOM    932 HD23 LEU A 644      50.520  39.030  63.260  1.00  0.00           H
ATOM    933  C   LEU A 644      45.320  38.110  63.910  1.00  0.00           C
ATOM    934  O   LEU A 644      45.020  37.700  62.780  1.00  0.00           O
ATOM    935  N   PHE A 645      44.430  37.910  64.920  1.00  0.00           N
ATOM    936  HN  PHE A 645      44.700  37.990  65.880  1.00  0.00           H
ATOM    937  CA  PHE A 645      43.150  37.220  64.630  1.00  0.00           C
ATOM    938  HA  PHE A 645      43.260  36.280  64.110  1.00  0.00           H
ATOM    939  CB  PHE A 645      42.440  37.070  66.000  1.00  0.00           C
ATOM    940  HB1 PHE A 645      42.390  38.050  66.510  1.00  0.00           H
ATOM    941  HB2 PHE A 645      43.060  36.410  66.640  1.00  0.00           H
ATOM    942  CG  PHE A 645      41.050  36.480  65.860  1.00  0.00           C
ATOM    943  CD1 PHE A 645      40.080  36.990  66.780  1.00  0.00           C
ATOM    944  HD1 PHE A 645      40.240  37.850  67.410  1.00  0.00           H
ATOM    945  CE1 PHE A 645      38.690  36.530  66.680  1.00  0.00           C
ATOM    946  HE1 PHE A 645      37.910  36.950  67.290  1.00  0.00           H
ATOM    947  CZ  PHE A 645      38.480  35.350  65.900  1.00  0.00           C
ATOM    948  HZ  PHE A 645      37.590  34.770  66.050  1.00  0.00           H
ATOM    949  CD2 PHE A 645      40.760  35.380  65.040  1.00  0.00           C
ATOM    950  HD2 PHE A 645      41.590  34.960  64.480  1.00  0.00           H
ATOM    951  CE2 PHE A 645      39.470  34.830  65.050  1.00  0.00           C
ATOM    952  HE2 PHE A 645      39.240  33.960  64.440  1.00  0.00           H
ATOM    953  C   PHE A 645      42.310  37.950  63.570  1.00  0.00           C
ATOM    954  O   PHE A 645      41.850  37.390  62.590  1.00  0.00           O
ATOM    955  N   GLY A 646      42.270  39.290  63.800  1.00  0.00           N
ATOM    956  HN  GLY A 646      42.800  39.650  64.560  1.00  0.00           H
ATOM    957  CA  GLY A 646      41.540  40.290  63.110  1.00  0.00           C
ATOM    958  HA1 GLY A 646      41.570  41.280  63.540  1.00  0.00           H
ATOM    959  HA2 GLY A 646      40.480  40.120  62.980  1.00  0.00           H
ATOM    960  C   GLY A 646      41.990  40.320  61.630  1.00  0.00           C
ATOM    961  O   GLY A 646      41.130  40.190  60.720  1.00  0.00           O
ATOM    962  N   ALA A 647      43.290  40.460  61.460  1.00  0.00           N
ATOM    963  HN  ALA A 647      43.930  40.650  62.210  1.00  0.00           H
ATOM    964  CA  ALA A 647      43.870  40.390  60.210  1.00  0.00           C
ATOM    965  HA  ALA A 647      43.370  41.060  59.540  1.00  0.00           H
ATOM    966  CB  ALA A 647      45.420  40.550  60.380  1.00  0.00           C
ATOM    967  HB1 ALA A 647      45.610  41.450  60.990  1.00  0.00           H
ATOM    968  HB2 ALA A 647      45.800  40.650  59.340  1.00  0.00           H
ATOM    969  HB3 ALA A 647      45.950  39.670  60.800  1.00  0.00           H
ATOM    970  C   ALA A 647      43.670  39.040  59.490  1.00  0.00           C
ATOM    971  O   ALA A 647      43.260  38.980  58.300  1.00  0.00           O
ATOM    972  N   SER A 648      43.940  37.860  60.120  1.00  0.00           N
ATOM    973  HN  SER A 648      44.150  37.860  61.100  1.00  0.00           H
ATOM    974  CA  SER A 648      43.890  36.560  59.410  1.00  0.00           C
ATOM    975  HA  SER A 648      44.500  36.800  58.550  1.00  0.00           H
ATOM    976  CB  SER A 648      44.430  35.440  60.340  1.00  0.00           C
ATOM    977  HB1 SER A 648      43.830  35.540  61.270  1.00  0.00           H
ATOM    978  HB2 SER A 648      45.500  35.640  60.590  1.00  0.00           H
ATOM    979  OG  SER A 648      44.430  34.130  59.820  1.00  0.00           O
ATOM    980  HG1 SER A 648      44.960  34.140  59.020  1.00  0.00           H
ATOM    981  C   SER A 648      42.480  36.370  58.980  1.00  0.00           C
ATOM    982  O   SER A 648      42.330  36.030  57.780  1.00  0.00           O
ATOM    983  N   LEU A 649      41.470  36.640  59.840  1.00  0.00           N
ATOM    984  HN  LEU A 649      41.760  36.970  60.740  1.00  0.00           H
ATOM    985  CA  LEU A 649      40.050  36.470  59.600  1.00  0.00           C
ATOM    986  HA  LEU A 649      39.890  35.460  59.280  1.00  0.00           H
ATOM    987  CB  LEU A 649      39.210  36.770  60.850  1.00  0.00           C
ATOM    988  HB1 LEU A 649      39.640  37.730  61.210  1.00  0.00           H
ATOM    989  HB2 LEU A 649      39.470  36.050  61.660  1.00  0.00           H
ATOM    990  CG  LEU A 649      37.640  36.830  60.730  1.00  0.00           C
ATOM    991  HG  LEU A 649      37.380  37.390  59.800  1.00  0.00           H
ATOM    992  CD1 LEU A 649      36.920  35.460  60.860  1.00  0.00           C
ATOM    993 HD11 LEU A 649      37.320  34.910  61.740  1.00  0.00           H
ATOM    994 HD12 LEU A 649      37.180  34.950  59.910  1.00  0.00           H
ATOM    995 HD13 LEU A 649      35.840  35.600  61.040  1.00  0.00           H
ATOM    996  CD2 LEU A 649      37.200  37.780  61.900  1.00  0.00           C
ATOM    997 HD21 LEU A 649      37.640  37.520  62.880  1.00  0.00           H
ATOM    998 HD22 LEU A 649      36.090  37.920  61.900  1.00  0.00           H
ATOM    999 HD23 LEU A 649      37.570  38.790  61.590  1.00  0.00           H
ATOM   1000  C   LEU A 649      39.540  37.240  58.440  1.00  0.00           C
ATOM   1001  O   LEU A 649      38.880  36.780  57.520  1.00  0.00           O
ATOM   1002  N   THR A 650      39.940  38.530  58.440  1.00  0.00           N
ATOM   1003  HN  THR A 650      40.530  38.870  59.170  1.00  0.00           H
ATOM   1004  CA  THR A 650      39.440  39.410  57.270  1.00  0.00           C
ATOM   1005  HA  THR A 650      38.400  39.130  57.150  1.00  0.00           H
ATOM   1006  CB  THR A 650      39.650  40.960  57.500  1.00  0.00           C
ATOM   1007  HB  THR A 650      40.750  41.120  57.580  1.00  0.00           H
ATOM   1008  OG1 THR A 650      39.180  41.380  58.710  1.00  0.00           O
ATOM   1009  HG1 THR A 650      39.640  40.930  59.420  1.00  0.00           H
ATOM   1010  CG2 THR A 650      39.010  41.780  56.370  1.00  0.00           C
ATOM   1011 HG21 THR A 650      39.100  42.870  56.560  1.00  0.00           H
ATOM   1012 HG22 THR A 650      37.930  41.550  56.360  1.00  0.00           H
ATOM   1013 HG23 THR A 650      39.490  41.600  55.380  1.00  0.00           H
ATOM   1014  C   THR A 650      40.100  39.090  55.940  1.00  0.00           C
ATOM   1015  O   THR A 650      39.480  39.010  54.930  1.00  0.00           O
ATOM   1016  N   GLY A 651      41.390  38.760  55.990  1.00  0.00           N
ATOM   1017  HN  GLY A 651      41.740  38.850  56.920  1.00  0.00           H
ATOM   1018  CA  GLY A 651      42.290  38.390  54.910  1.00  0.00           C
ATOM   1019  HA1 GLY A 651      43.260  38.350  55.370  1.00  0.00           H
ATOM   1020  HA2 GLY A 651      42.310  39.200  54.190  1.00  0.00           H
ATOM   1021  C   GLY A 651      42.120  37.070  54.150  1.00  0.00           C
ATOM   1022  O   GLY A 651      42.030  36.980  52.930  1.00  0.00           O
ATOM   1023  N   ILE A 652      41.990  35.960  54.930  1.00  0.00           N
ATOM   1024  HN  ILE A 652      42.120  36.030  55.920  1.00  0.00           H
ATOM   1025  CA  ILE A 652      41.450  34.710  54.360  1.00  0.00           C
ATOM   1026  HA  ILE A 652      42.100  34.380  53.560  1.00  0.00           H
ATOM   1027  CB  ILE A 652      41.290  33.620  55.470  1.00  0.00           C
ATOM   1028  HB  ILE A 652      40.670  34.040  56.300  1.00  0.00           H
ATOM   1029  CG2 ILE A 652      40.690  32.360  54.860  1.00  0.00           C
ATOM   1030 HG21 ILE A 652      41.230  32.120  53.930  1.00  0.00           H
ATOM   1031 HG22 ILE A 652      39.620  32.370  54.540  1.00  0.00           H
ATOM   1032 HG23 ILE A 652      40.620  31.600  55.660  1.00  0.00           H
ATOM   1033  CG1 ILE A 652      42.620  33.140  56.180  1.00  0.00           C
ATOM   1034 HG11 ILE A 652      42.520  32.510  57.090  1.00  0.00           H
ATOM   1035 HG12 ILE A 652      43.100  34.030  56.620  1.00  0.00           H
ATOM   1036  CD  ILE A 652      43.670  32.440  55.310  1.00  0.00           C
ATOM   1037  HD1 ILE A 652      43.240  31.440  55.090  1.00  0.00           H
ATOM   1038  HD2 ILE A 652      44.640  32.410  55.840  1.00  0.00           H
ATOM   1039  HD3 ILE A 652      43.910  33.050  54.420  1.00  0.00           H
ATOM   1040  C   ILE A 652      40.120  34.930  53.620  1.00  0.00           C
ATOM   1041  O   ILE A 652      39.930  34.500  52.530  1.00  0.00           O
ATOM   1042  N   ALA A 653      39.140  35.650  54.170  1.00  0.00           N
ATOM   1043  HN  ALA A 653      39.120  35.830  55.140  1.00  0.00           H
ATOM   1044  CA  ALA A 653      37.900  35.840  53.440  1.00  0.00           C
ATOM   1045  HA  ALA A 653      37.440  34.870  53.350  1.00  0.00           H
ATOM   1046  CB  ALA A 653      36.990  36.660  54.390  1.00  0.00           C
ATOM   1047  HB1 ALA A 653      35.940  36.560  54.030  1.00  0.00           H
ATOM   1048  HB2 ALA A 653      37.160  37.750  54.510  1.00  0.00           H
ATOM   1049  HB3 ALA A 653      37.050  36.230  55.410  1.00  0.00           H
ATOM   1050  C   ALA A 653      37.930  36.570  52.080  1.00  0.00           C
ATOM   1051  O   ALA A 653      37.330  36.280  51.080  1.00  0.00           O
ATOM   1052  N   TYR A 654      38.750  37.610  52.050  1.00  0.00           N
ATOM   1053  HN  TYR A 654      38.870  38.010  52.960  1.00  0.00           H
ATOM   1054  CA  TYR A 654      39.120  38.450  50.920  1.00  0.00           C
ATOM   1055  HA  TYR A 654      38.330  38.890  50.340  1.00  0.00           H
ATOM   1056  CB  TYR A 654      39.960  39.610  51.500  1.00  0.00           C
ATOM   1057  HB1 TYR A 654      40.910  39.220  51.900  1.00  0.00           H
ATOM   1058  HB2 TYR A 654      39.270  40.120  52.210  1.00  0.00           H
ATOM   1059  CG  TYR A 654      40.290  40.670  50.590  1.00  0.00           C
ATOM   1060  CD1 TYR A 654      41.580  40.730  50.040  1.00  0.00           C
ATOM   1061  HD1 TYR A 654      42.300  39.970  50.240  1.00  0.00           H
ATOM   1062  CE1 TYR A 654      41.980  41.880  49.330  1.00  0.00           C
ATOM   1063  HE1 TYR A 654      43.010  41.920  49.010  1.00  0.00           H
ATOM   1064  CZ  TYR A 654      41.150  43.000  49.260  1.00  0.00           C
ATOM   1065  OH  TYR A 654      41.520  44.130  48.510  1.00  0.00           O
ATOM   1066  HH  TYR A 654      42.280  43.780  48.040  1.00  0.00           H
ATOM   1067  CD2 TYR A 654      39.390  41.760  50.450  1.00  0.00           C
ATOM   1068  HD2 TYR A 654      38.430  41.790  50.930  1.00  0.00           H
ATOM   1069  CE2 TYR A 654      39.880  42.920  49.770  1.00  0.00           C
ATOM   1070  HE2 TYR A 654      39.210  43.760  49.580  1.00  0.00           H
ATOM   1071  C   TYR A 654      39.890  37.570  49.950  1.00  0.00           C
ATOM   1072  O   TYR A 654      39.730  37.690  48.700  1.00  0.00           O
ATOM   1073  N   SER A 655      40.730  36.610  50.430  1.00  0.00           N
ATOM   1074  HN  SER A 655      40.940  36.600  51.410  1.00  0.00           H
ATOM   1075  CA  SER A 655      41.480  35.740  49.490  1.00  0.00           C
ATOM   1076  HA  SER A 655      41.890  36.330  48.680  1.00  0.00           H
ATOM   1077  CB  SER A 655      42.620  34.990  50.180  1.00  0.00           C
ATOM   1078  HB1 SER A 655      43.220  34.380  49.470  1.00  0.00           H
ATOM   1079  HB2 SER A 655      42.170  34.400  51.010  1.00  0.00           H
ATOM   1080  OG  SER A 655      43.610  35.910  50.730  1.00  0.00           O
ATOM   1081  HG1 SER A 655      43.180  36.350  51.460  1.00  0.00           H
ATOM   1082  C   SER A 655      40.650  34.720  48.830  1.00  0.00           C
ATOM   1083  O   SER A 655      40.950  34.290  47.720  1.00  0.00           O
ATOM   1084  N   LEU A 656      39.560  34.260  49.420  1.00  0.00           N
ATOM   1085  HN  LEU A 656      39.230  34.510  50.330  1.00  0.00           H
ATOM   1086  CA  LEU A 656      38.910  33.120  48.820  1.00  0.00           C
ATOM   1087  HA  LEU A 656      39.450  32.690  48.000  1.00  0.00           H
ATOM   1088  CB  LEU A 656      38.710  32.040  49.890  1.00  0.00           C
ATOM   1089  HB1 LEU A 656      38.230  31.220  49.310  1.00  0.00           H
ATOM   1090  HB2 LEU A 656      37.920  32.420  50.570  1.00  0.00           H
ATOM   1091  CG  LEU A 656      39.890  31.580  50.740  1.00  0.00           C
ATOM   1092  HG  LEU A 656      40.340  32.460  51.250  1.00  0.00           H
ATOM   1093  CD1 LEU A 656      39.590  30.500  51.790  1.00  0.00           C
ATOM   1094 HD11 LEU A 656      38.990  29.670  51.360  1.00  0.00           H
ATOM   1095 HD12 LEU A 656      39.060  30.890  52.690  1.00  0.00           H
ATOM   1096 HD13 LEU A 656      40.540  30.030  52.120  1.00  0.00           H
ATOM   1097  CD2 LEU A 656      41.040  30.980  49.900  1.00  0.00           C
ATOM   1098 HD21 LEU A 656      41.470  31.820  49.310  1.00  0.00           H
ATOM   1099 HD22 LEU A 656      40.730  30.110  49.290  1.00  0.00           H
ATOM   1100 HD23 LEU A 656      41.890  30.770  50.590  1.00  0.00           H
ATOM   1101  C   LEU A 656      37.570  33.460  48.250  1.00  0.00           C
ATOM   1102  O   LEU A 656      37.000  32.650  47.460  1.00  0.00           O
ATOM   1103  N   PHE A 657      36.910  34.690  48.530  1.00  0.00           N
ATOM   1104  HN  PHE A 657      37.210  35.310  49.250  1.00  0.00           H
ATOM   1105  CA  PHE A 657      35.560  34.860  48.020  1.00  0.00           C
ATOM   1106  HA  PHE A 657      35.190  33.990  47.480  1.00  0.00           H
ATOM   1107  CB  PHE A 657      34.570  35.290  49.210  1.00  0.00           C
ATOM   1108  HB1 PHE A 657      33.550  35.590  48.910  1.00  0.00           H
ATOM   1109  HB2 PHE A 657      35.090  36.180  49.630  1.00  0.00           H
ATOM   1110  CG  PHE A 657      34.410  34.190  50.210  1.00  0.00           C
ATOM   1111  CD1 PHE A 657      34.940  34.270  51.480  1.00  0.00           C
ATOM   1112  HD1 PHE A 657      35.160  35.270  51.840  1.00  0.00           H
ATOM   1113  CE1 PHE A 657      34.760  33.210  52.380  1.00  0.00           C
ATOM   1114  HE1 PHE A 657      35.080  33.340  53.400  1.00  0.00           H
ATOM   1115  CZ  PHE A 657      34.220  31.970  51.920  1.00  0.00           C
ATOM   1116  HZ  PHE A 657      33.980  31.140  52.550  1.00  0.00           H
ATOM   1117  CD2 PHE A 657      33.950  32.970  49.710  1.00  0.00           C
ATOM   1118  HD2 PHE A 657      33.700  32.850  48.660  1.00  0.00           H
ATOM   1119  CE2 PHE A 657      33.840  31.850  50.580  1.00  0.00           C
ATOM   1120  HE2 PHE A 657      33.370  31.000  50.120  1.00  0.00           H
ATOM   1121  C   PHE A 657      35.570  36.030  46.990  1.00  0.00           C
ATOM   1122  O   PHE A 657      34.540  36.380  46.480  1.00  0.00           O
ATOM   1123  N   ALA A 658      36.720  36.650  46.670  1.00  0.00           N
ATOM   1124  HN  ALA A 658      37.590  36.270  47.000  1.00  0.00           H
ATOM   1125  CA  ALA A 658      36.820  37.780  45.790  1.00  0.00           C
ATOM   1126  HA  ALA A 658      36.080  37.620  45.020  1.00  0.00           H
ATOM   1127  CB  ALA A 658      36.610  39.020  46.720  1.00  0.00           C
ATOM   1128  HB1 ALA A 658      35.560  38.810  47.050  1.00  0.00           H
ATOM   1129  HB2 ALA A 658      36.800  40.020  46.290  1.00  0.00           H
ATOM   1130  HB3 ALA A 658      37.230  39.010  47.640  1.00  0.00           H
ATOM   1131  C   ALA A 658      38.160  37.820  45.090  1.00  0.00           C
ATOM   1132  O   ALA A 658      39.090  37.170  45.530  1.00  0.00           O
ATOM   1133  N   GLY A 659      38.340  38.680  44.050  1.00  0.00           N
ATOM   1134  HN  GLY A 659      37.580  39.290  43.790  1.00  0.00           H
ATOM   1135  CA  GLY A 659      39.520  38.700  43.210  1.00  0.00           C
ATOM   1136  HA1 GLY A 659      39.210  39.070  42.240  1.00  0.00           H
ATOM   1137  HA2 GLY A 659      40.040  37.760  43.180  1.00  0.00           H
ATOM   1138  C   GLY A 659      40.520  39.660  43.800  1.00  0.00           C
ATOM   1139  O   GLY A 659      40.850  39.730  45.020  1.00  0.00           O
ATOM   1140  N   GLN A 660      41.120  40.500  42.870  1.00  0.00           N
ATOM   1141  HN  GLN A 660      41.090  40.370  41.890  1.00  0.00           H
ATOM   1142  CA  GLN A 660      42.240  41.400  43.170  1.00  0.00           C
ATOM   1143  HA  GLN A 660      42.830  41.490  42.260  1.00  0.00           H
ATOM   1144  CB  GLN A 660      41.820  42.810  43.690  1.00  0.00           C
ATOM   1145  HB1 GLN A 660      42.730  43.440  43.700  1.00  0.00           H
ATOM   1146  HB2 GLN A 660      41.460  42.710  44.740  1.00  0.00           H
ATOM   1147  CG  GLN A 660      40.650  43.600  42.890  1.00  0.00           C
ATOM   1148  HG1 GLN A 660      40.280  44.440  43.510  1.00  0.00           H
ATOM   1149  HG2 GLN A 660      39.850  42.830  42.810  1.00  0.00           H
ATOM   1150  CD  GLN A 660      41.070  44.100  41.500  1.00  0.00           C
ATOM   1151  OE1 GLN A 660      41.560  45.270  41.330  1.00  0.00           O
ATOM   1152  NE2 GLN A 660      40.970  43.180  40.520  1.00  0.00           N
ATOM   1153 HE21 GLN A 660      40.770  42.230  40.770  1.00  0.00           H
ATOM   1154 HE22 GLN A 660      41.150  43.430  39.570  1.00  0.00           H
ATOM   1155  C   GLN A 660      43.350  40.840  44.090  1.00  0.00           C
ATOM   1156  O   GLN A 660      43.570  41.260  45.170  1.00  0.00           O
ATOM   1157  N   PRO A 661      44.130  39.770  43.700  1.00  0.00           N
ATOM   1158  CD  PRO A 661      43.900  39.210  42.420  1.00  0.00           C
ATOM   1159  HD1 PRO A 661      44.040  39.920  41.580  1.00  0.00           H
ATOM   1160  HD2 PRO A 661      42.880  38.760  42.400  1.00  0.00           H
ATOM   1161  CA  PRO A 661      44.870  38.910  44.580  1.00  0.00           C
ATOM   1162  HA  PRO A 661      44.420  38.800  45.560  1.00  0.00           H
ATOM   1163  CB  PRO A 661      44.990  37.560  43.740  1.00  0.00           C
ATOM   1164  HB1 PRO A 661      44.140  36.950  44.130  1.00  0.00           H
ATOM   1165  HB2 PRO A 661      45.880  37.000  44.080  1.00  0.00           H
ATOM   1166  CG  PRO A 661      44.840  37.980  42.320  1.00  0.00           C
ATOM   1167  HG1 PRO A 661      45.830  38.300  41.920  1.00  0.00           H
ATOM   1168  HG2 PRO A 661      44.540  37.280  41.510  1.00  0.00           H
ATOM   1169  C   PRO A 661      46.240  39.430  44.890  1.00  0.00           C
ATOM   1170  O   PRO A 661      46.910  38.770  45.690  1.00  0.00           O
ATOM   1171  N   LEU A 662      46.600  40.610  44.350  1.00  0.00           N
ATOM   1172  HN  LEU A 662      45.950  41.120  43.790  1.00  0.00           H
ATOM   1173  CA  LEU A 662      47.890  41.110  44.830  1.00  0.00           C
ATOM   1174  HA  LEU A 662      48.600  40.350  45.110  1.00  0.00           H
ATOM   1175  CB  LEU A 662      48.540  41.780  43.600  1.00  0.00           C
ATOM   1176  HB1 LEU A 662      49.410  42.430  43.800  1.00  0.00           H
ATOM   1177  HB2 LEU A 662      47.850  42.370  42.960  1.00  0.00           H
ATOM   1178  CG  LEU A 662      49.110  40.700  42.620  1.00  0.00           C
ATOM   1179  HG  LEU A 662      48.360  39.890  42.470  1.00  0.00           H
ATOM   1180  CD1 LEU A 662      49.490  41.490  41.250  1.00  0.00           C
ATOM   1181 HD11 LEU A 662      49.720  40.760  40.450  1.00  0.00           H
ATOM   1182 HD12 LEU A 662      50.290  42.200  41.550  1.00  0.00           H
ATOM   1183 HD13 LEU A 662      48.670  42.180  40.970  1.00  0.00           H
ATOM   1184  CD2 LEU A 662      50.440  40.120  43.050  1.00  0.00           C
ATOM   1185 HD21 LEU A 662      51.120  40.990  43.190  1.00  0.00           H
ATOM   1186 HD22 LEU A 662      50.900  39.570  42.200  1.00  0.00           H
ATOM   1187 HD23 LEU A 662      50.270  39.480  43.940  1.00  0.00           H
ATOM   1188  C   LEU A 662      47.770  42.100  45.980  1.00  0.00           C
ATOM   1189  O   LEU A 662      48.710  42.640  46.430  1.00  0.00           O
ATOM   1190  N   THR A 663      46.470  42.420  46.430  1.00  0.00           N
ATOM   1191  HN  THR A 663      45.710  41.900  46.060  1.00  0.00           H
ATOM   1192  CA  THR A 663      46.150  43.540  47.330  1.00  0.00           C
ATOM   1193  HA  THR A 663      46.960  44.250  47.300  1.00  0.00           H
ATOM   1194  CB  THR A 663      44.900  44.370  47.070  1.00  0.00           C
ATOM   1195  HB  THR A 663      44.690  45.070  47.910  1.00  0.00           H
ATOM   1196  OG1 THR A 663      43.710  43.610  47.040  1.00  0.00           O
ATOM   1197  HG1 THR A 663      43.740  42.960  46.330  1.00  0.00           H
ATOM   1198  CG2 THR A 663      45.080  45.100  45.830  1.00  0.00           C
ATOM   1199 HG21 THR A 663      45.090  44.490  44.900  1.00  0.00           H
ATOM   1200 HG22 THR A 663      45.950  45.790  45.870  1.00  0.00           H
ATOM   1201 HG23 THR A 663      44.150  45.670  45.660  1.00  0.00           H
ATOM   1202  C   THR A 663      46.250  42.810  48.660  1.00  0.00           C
ATOM   1203  O   THR A 663      45.920  41.630  48.830  1.00  0.00           O
ATOM   1204  N   ILE A 664      46.640  43.580  49.660  1.00  0.00           N
ATOM   1205  HN  ILE A 664      47.150  44.420  49.480  1.00  0.00           H
ATOM   1206  CA  ILE A 664      46.940  43.080  51.000  1.00  0.00           C
ATOM   1207  HA  ILE A 664      46.400  42.160  51.160  1.00  0.00           H
ATOM   1208  CB  ILE A 664      48.450  42.880  51.280  1.00  0.00           C
ATOM   1209  HB  ILE A 664      48.880  43.860  50.970  1.00  0.00           H
ATOM   1210  CG2 ILE A 664      48.880  42.700  52.720  1.00  0.00           C
ATOM   1211 HG21 ILE A 664      48.290  41.830  53.100  1.00  0.00           H
ATOM   1212 HG22 ILE A 664      48.620  43.550  53.380  1.00  0.00           H
ATOM   1213 HG23 ILE A 664      49.960  42.430  52.710  1.00  0.00           H
ATOM   1214  CG1 ILE A 664      49.080  41.810  50.330  1.00  0.00           C
ATOM   1215 HG11 ILE A 664      50.180  41.810  50.430  1.00  0.00           H
ATOM   1216 HG12 ILE A 664      48.870  42.100  49.280  1.00  0.00           H
ATOM   1217  CD  ILE A 664      48.630  40.340  50.700  1.00  0.00           C
ATOM   1218  HD1 ILE A 664      48.820  39.720  49.790  1.00  0.00           H
ATOM   1219  HD2 ILE A 664      47.560  40.260  50.950  1.00  0.00           H
ATOM   1220  HD3 ILE A 664      49.230  39.940  51.550  1.00  0.00           H
ATOM   1221  C   ILE A 664      46.440  43.990  52.040  1.00  0.00           C
ATOM   1222  O   ILE A 664      46.540  45.210  52.010  1.00  0.00           O
ATOM   1223  N   LEU A 665      45.860  43.390  53.080  1.00  0.00           N
ATOM   1224  HN  LEU A 665      45.840  42.390  53.140  1.00  0.00           H
ATOM   1225  CA  LEU A 665      45.210  44.060  54.160  1.00  0.00           C
ATOM   1226  HA  LEU A 665      44.940  45.000  53.690  1.00  0.00           H
ATOM   1227  CB  LEU A 665      43.950  43.310  54.620  1.00  0.00           C
ATOM   1228  HB1 LEU A 665      43.360  43.960  55.300  1.00  0.00           H
ATOM   1229  HB2 LEU A 665      44.340  42.470  55.240  1.00  0.00           H
ATOM   1230  CG  LEU A 665      42.920  42.820  53.640  1.00  0.00           C
ATOM   1231  HG  LEU A 665      43.390  42.050  52.980  1.00  0.00           H
ATOM   1232  CD1 LEU A 665      41.710  42.080  54.360  1.00  0.00           C
ATOM   1233 HD11 LEU A 665      41.040  42.840  54.820  1.00  0.00           H
ATOM   1234 HD12 LEU A 665      42.000  41.300  55.090  1.00  0.00           H
ATOM   1235 HD13 LEU A 665      41.120  41.640  53.510  1.00  0.00           H
ATOM   1236  CD2 LEU A 665      42.380  43.850  52.670  1.00  0.00           C
ATOM   1237 HD21 LEU A 665      41.710  44.520  53.250  1.00  0.00           H
ATOM   1238 HD22 LEU A 665      41.700  43.410  51.920  1.00  0.00           H
ATOM   1239 HD23 LEU A 665      43.250  44.410  52.270  1.00  0.00           H
ATOM   1240  C   LEU A 665      46.150  44.460  55.250  1.00  0.00           C
ATOM   1241  O   LEU A 665      47.110  43.810  55.580  1.00  0.00           O
ATOM   1242  N   GLY A 666      45.830  45.500  55.950  1.00  0.00           N
ATOM   1243  HN  GLY A 666      44.940  45.910  55.750  1.00  0.00           H
ATOM   1244  CA  GLY A 666      46.350  46.070  57.200  1.00  0.00           C
ATOM   1245  HA1 GLY A 666      47.010  46.930  57.050  1.00  0.00           H
ATOM   1246  HA2 GLY A 666      46.910  45.340  57.770  1.00  0.00           H
ATOM   1247  C   GLY A 666      45.190  46.680  58.010  1.00  0.00           C
ATOM   1248  O   GLY A 666      44.050  46.800  57.520  1.00  0.00           O
ATOM   1249  N   SER A 667      45.470  47.120  59.290  1.00  0.00           N
ATOM   1250  HN  SER A 667      46.310  47.090  59.820  1.00  0.00           H
ATOM   1251  CA  SER A 667      44.330  47.650  60.060  1.00  0.00           C
ATOM   1252  HA  SER A 667      43.350  47.300  59.760  1.00  0.00           H
ATOM   1253  CB  SER A 667      44.430  47.460  61.580  1.00  0.00           C
ATOM   1254  HB1 SER A 667      45.240  48.170  61.880  1.00  0.00           H
ATOM   1255  HB2 SER A 667      44.770  46.440  61.840  1.00  0.00           H
ATOM   1256  OG  SER A 667      43.160  47.690  62.200  1.00  0.00           O
ATOM   1257  HG1 SER A 667      42.640  46.970  61.830  1.00  0.00           H
ATOM   1258  C   SER A 667      44.160  49.150  59.710  1.00  0.00           C
ATOM   1259  O   SER A 667      45.140  49.830  59.310  1.00  0.00           O
ATOM   1260  N   THR A 668      42.990  49.800  59.810  1.00  0.00           N
ATOM   1261  HN  THR A 668      42.180  49.260  60.060  1.00  0.00           H
ATOM   1262  CA  THR A 668      42.770  51.240  59.430  1.00  0.00           C
ATOM   1263  HA  THR A 668      43.240  51.580  58.510  1.00  0.00           H
ATOM   1264  CB  THR A 668      41.320  51.570  59.100  1.00  0.00           C
ATOM   1265  HB  THR A 668      41.040  50.990  58.200  1.00  0.00           H
ATOM   1266  OG1 THR A 668      41.120  52.910  58.890  1.00  0.00           O
ATOM   1267  HG1 THR A 668      41.440  53.090  58.010  1.00  0.00           H
ATOM   1268  CG2 THR A 668      40.430  51.080  60.260  1.00  0.00           C
ATOM   1269 HG21 THR A 668      40.860  51.400  61.240  1.00  0.00           H
ATOM   1270 HG22 THR A 668      40.300  49.980  60.360  1.00  0.00           H
ATOM   1271 HG23 THR A 668      39.420  51.510  60.290  1.00  0.00           H
ATOM   1272  C   THR A 668      43.370  52.220  60.490  1.00  0.00           C
ATOM   1273  O   THR A 668      43.090  52.170  61.670  1.00  0.00           O
ATOM   1274  N   GLY A 669      44.340  53.040  60.070  1.00  0.00           N
ATOM   1275  HN  GLY A 669      44.500  53.040  59.090  1.00  0.00           H
ATOM   1276  CA  GLY A 669      45.150  54.010  60.790  1.00  0.00           C
ATOM   1277  HA1 GLY A 669      45.980  54.280  60.160  1.00  0.00           H
ATOM   1278  HA2 GLY A 669      45.300  53.580  61.780  1.00  0.00           H
ATOM   1279  C   GLY A 669      44.430  55.310  61.120  1.00  0.00           C
ATOM   1280  O   GLY A 669      44.430  55.640  62.310  1.00  0.00           O
ATOM   1281  N   PRO A 670      43.650  55.980  60.300  1.00  0.00           N
ATOM   1282  CD  PRO A 670      43.590  55.820  58.820  1.00  0.00           C
ATOM   1283  HD1 PRO A 670      42.740  55.170  58.530  1.00  0.00           H
ATOM   1284  HD2 PRO A 670      44.430  55.240  58.380  1.00  0.00           H
ATOM   1285  CA  PRO A 670      43.010  57.260  60.700  1.00  0.00           C
ATOM   1286  HA  PRO A 670      43.770  57.690  61.330  1.00  0.00           H
ATOM   1287  CB  PRO A 670      42.740  58.010  59.310  1.00  0.00           C
ATOM   1288  HB1 PRO A 670      42.970  59.070  59.490  1.00  0.00           H
ATOM   1289  HB2 PRO A 670      41.650  57.860  59.140  1.00  0.00           H
ATOM   1290  CG  PRO A 670      43.470  57.230  58.200  1.00  0.00           C
ATOM   1291  HG1 PRO A 670      42.990  57.190  57.200  1.00  0.00           H
ATOM   1292  HG2 PRO A 670      44.420  57.790  58.070  1.00  0.00           H
ATOM   1293  C   PRO A 670      41.830  57.030  61.550  1.00  0.00           C
ATOM   1294  O   PRO A 670      41.500  57.830  62.430  1.00  0.00           O
ATOM   1295  N   VAL A 671      41.150  55.910  61.360  1.00  0.00           N
ATOM   1296  HN  VAL A 671      41.410  55.340  60.580  1.00  0.00           H
ATOM   1297  CA  VAL A 671      40.170  55.330  62.260  1.00  0.00           C
ATOM   1298  HA  VAL A 671      39.430  56.100  62.430  1.00  0.00           H
ATOM   1299  CB  VAL A 671      39.470  54.120  61.570  1.00  0.00           C
ATOM   1300  HB  VAL A 671      40.220  53.400  61.210  1.00  0.00           H
ATOM   1301  CG1 VAL A 671      38.480  53.390  62.500  1.00  0.00           C
ATOM   1302 HG11 VAL A 671      39.000  53.010  63.410  1.00  0.00           H
ATOM   1303 HG12 VAL A 671      38.050  52.570  61.900  1.00  0.00           H
ATOM   1304 HG13 VAL A 671      37.730  54.120  62.890  1.00  0.00           H
ATOM   1305  CG2 VAL A 671      38.680  54.600  60.320  1.00  0.00           C
ATOM   1306 HG21 VAL A 671      38.050  53.760  59.980  1.00  0.00           H
ATOM   1307 HG22 VAL A 671      39.380  54.800  59.490  1.00  0.00           H
ATOM   1308 HG23 VAL A 671      38.090  55.520  60.550  1.00  0.00           H
ATOM   1309  C   VAL A 671      40.730  54.990  63.620  1.00  0.00           C
ATOM   1310  O   VAL A 671      40.080  55.340  64.620  1.00  0.00           O
ATOM   1311  N   LEU A 672      41.910  54.380  63.750  1.00  0.00           N
ATOM   1312  HN  LEU A 672      42.400  54.160  62.920  1.00  0.00           H
ATOM   1313  CA  LEU A 672      42.500  54.180  65.060  1.00  0.00           C
ATOM   1314  HA  LEU A 672      41.850  53.560  65.670  1.00  0.00           H
ATOM   1315  CB  LEU A 672      43.830  53.380  64.760  1.00  0.00           C
ATOM   1316  HB1 LEU A 672      44.150  53.700  63.750  1.00  0.00           H
ATOM   1317  HB2 LEU A 672      43.450  52.340  64.640  1.00  0.00           H
ATOM   1318  CG  LEU A 672      45.040  53.510  65.710  1.00  0.00           C
ATOM   1319  HG  LEU A 672      45.370  54.550  65.930  1.00  0.00           H
ATOM   1320  CD1 LEU A 672      44.730  52.770  67.010  1.00  0.00           C
ATOM   1321 HD11 LEU A 672      44.350  51.740  66.820  1.00  0.00           H
ATOM   1322 HD12 LEU A 672      43.990  53.330  67.620  1.00  0.00           H
ATOM   1323 HD13 LEU A 672      45.590  52.850  67.700  1.00  0.00           H
ATOM   1324  CD2 LEU A 672      46.320  52.960  65.140  1.00  0.00           C
ATOM   1325 HD21 LEU A 672      46.240  51.970  64.650  1.00  0.00           H
ATOM   1326 HD22 LEU A 672      47.100  52.980  65.930  1.00  0.00           H
ATOM   1327 HD23 LEU A 672      46.590  53.670  64.330  1.00  0.00           H
ATOM   1328  C   LEU A 672      42.740  55.430  65.850  1.00  0.00           C
ATOM   1329  O   LEU A 672      42.600  55.580  67.080  1.00  0.00           O
ATOM   1330  N   VAL A 673      43.190  56.510  65.130  1.00  0.00           N
ATOM   1331  HN  VAL A 673      43.600  56.310  64.230  1.00  0.00           H
ATOM   1332  CA  VAL A 673      43.170  57.820  65.820  1.00  0.00           C
ATOM   1333  HA  VAL A 673      43.790  57.750  66.700  1.00  0.00           H
ATOM   1334  CB  VAL A 673      43.810  58.860  64.930  1.00  0.00           C
ATOM   1335  HB  VAL A 673      43.300  58.880  63.950  1.00  0.00           H
ATOM   1336  CG1 VAL A 673      43.900  60.270  65.540  1.00  0.00           C
ATOM   1337 HG11 VAL A 673      44.800  60.830  65.250  1.00  0.00           H
ATOM   1338 HG12 VAL A 673      43.960  60.180  66.650  1.00  0.00           H
ATOM   1339 HG13 VAL A 673      43.000  60.880  65.270  1.00  0.00           H
ATOM   1340  CG2 VAL A 673      45.230  58.440  64.560  1.00  0.00           C
ATOM   1341 HG21 VAL A 673      45.210  57.600  63.840  1.00  0.00           H
ATOM   1342 HG22 VAL A 673      45.880  58.130  65.410  1.00  0.00           H
ATOM   1343 HG23 VAL A 673      45.780  59.250  64.030  1.00  0.00           H
ATOM   1344  C   VAL A 673      41.750  58.280  66.250  1.00  0.00           C
ATOM   1345  O   VAL A 673      41.480  58.750  67.380  1.00  0.00           O
ATOM   1346  N   PHE A 674      40.780  58.250  65.220  1.00  0.00           N
ATOM   1347  HN  PHE A 674      41.040  57.960  64.310  1.00  0.00           H
ATOM   1348  CA  PHE A 674      39.430  58.670  65.420  1.00  0.00           C
ATOM   1349  HA  PHE A 674      39.570  59.740  65.570  1.00  0.00           H
ATOM   1350  CB  PHE A 674      38.750  58.670  64.050  1.00  0.00           C
ATOM   1351  HB1 PHE A 674      38.770  57.600  63.730  1.00  0.00           H
ATOM   1352  HB2 PHE A 674      39.340  59.320  63.360  1.00  0.00           H
ATOM   1353  CG  PHE A 674      37.320  59.150  64.220  1.00  0.00           C
ATOM   1354  CD1 PHE A 674      37.080  60.570  64.420  1.00  0.00           C
ATOM   1355  HD1 PHE A 674      37.880  61.230  64.690  1.00  0.00           H
ATOM   1356  CE1 PHE A 674      35.810  61.030  64.610  1.00  0.00           C
ATOM   1357  HE1 PHE A 674      35.730  62.070  64.910  1.00  0.00           H
ATOM   1358  CZ  PHE A 674      34.660  60.220  64.520  1.00  0.00           C
ATOM   1359  HZ  PHE A 674      33.680  60.640  64.590  1.00  0.00           H
ATOM   1360  CD2 PHE A 674      36.180  58.310  64.080  1.00  0.00           C
ATOM   1361  HD2 PHE A 674      36.270  57.240  63.890  1.00  0.00           H
ATOM   1362  CE2 PHE A 674      34.880  58.830  64.260  1.00  0.00           C
ATOM   1363  HE2 PHE A 674      34.030  58.180  64.160  1.00  0.00           H
ATOM   1364  C   PHE A 674      38.750  57.920  66.610  1.00  0.00           C
ATOM   1365  O   PHE A 674      37.970  58.570  67.320  1.00  0.00           O
ATOM   1366  N   GLU A 675      39.000  56.570  66.800  1.00  0.00           N
ATOM   1367  HN  GLU A 675      39.390  55.940  66.140  1.00  0.00           H
ATOM   1368  CA  GLU A 675      38.480  55.880  67.920  1.00  0.00           C
ATOM   1369  HA  GLU A 675      37.400  55.900  67.940  1.00  0.00           H
ATOM   1370  CB  GLU A 675      38.940  54.460  67.650  1.00  0.00           C
ATOM   1371  HB1 GLU A 675      38.980  53.810  68.550  1.00  0.00           H
ATOM   1372  HB2 GLU A 675      39.940  54.500  67.180  1.00  0.00           H
ATOM   1373  CG  GLU A 675      38.090  53.600  66.730  1.00  0.00           C
ATOM   1374  HG1 GLU A 675      38.010  54.140  65.770  1.00  0.00           H
ATOM   1375  HG2 GLU A 675      37.020  53.420  66.970  1.00  0.00           H
ATOM   1376  CD  GLU A 675      38.740  52.240  66.400  1.00  0.00           C
ATOM   1377  OE1 GLU A 675      38.110  51.530  65.540  1.00  0.00           O
ATOM   1378  OE2 GLU A 675      39.770  51.890  66.960  1.00  0.00           O
ATOM   1379  C   GLU A 675      38.990  56.300  69.290  1.00  0.00           C
ATOM   1380  O   GLU A 675      38.250  56.320  70.240  1.00  0.00           O
ATOM   1381  N   LYS A 676      40.230  56.760  69.360  1.00  0.00           N
ATOM   1382  HN  LYS A 676      40.890  56.530  68.650  1.00  0.00           H
ATOM   1383  CA  LYS A 676      40.730  57.490  70.480  1.00  0.00           C
ATOM   1384  HA  LYS A 676      40.550  57.000  71.430  1.00  0.00           H
ATOM   1385  CB  LYS A 676      42.260  57.660  70.480  1.00  0.00           C
ATOM   1386  HB1 LYS A 676      42.650  58.180  71.370  1.00  0.00           H
ATOM   1387  HB2 LYS A 676      42.570  58.300  69.610  1.00  0.00           H
ATOM   1388  CG  LYS A 676      42.990  56.260  70.530  1.00  0.00           C
ATOM   1389  HG1 LYS A 676      42.690  55.680  69.620  1.00  0.00           H
ATOM   1390  HG2 LYS A 676      42.610  55.670  71.370  1.00  0.00           H
ATOM   1391  CD  LYS A 676      44.550  56.270  70.630  1.00  0.00           C
ATOM   1392  HD1 LYS A 676      44.960  56.610  69.660  1.00  0.00           H
ATOM   1393  HD2 LYS A 676      44.760  55.200  70.820  1.00  0.00           H
ATOM   1394  CE  LYS A 676      45.150  57.080  71.790  1.00  0.00           C
ATOM   1395  HE1 LYS A 676      44.740  56.830  72.790  1.00  0.00           H
ATOM   1396  HE2 LYS A 676      45.140  58.180  71.620  1.00  0.00           H
ATOM   1397  NZ  LYS A 676      46.600  56.720  72.000  1.00  0.00           N
ATOM   1398  HZ1 LYS A 676      46.930  55.760  71.760  1.00  0.00           H
ATOM   1399  HZ2 LYS A 676      46.970  56.850  72.960  1.00  0.00           H
ATOM   1400  HZ3 LYS A 676      47.140  57.400  71.430  1.00  0.00           H
ATOM   1401  C   LYS A 676      40.090  58.770  70.830  1.00  0.00           C
ATOM   1402  O   LYS A 676      39.980  59.050  72.010  1.00  0.00           O
ATOM   1403  N   ILE A 677      39.780  59.570  69.810  1.00  0.00           N
ATOM   1404  HN  ILE A 677      40.130  59.310  68.910  1.00  0.00           H
ATOM   1405  CA  ILE A 677      38.980  60.810  69.990  1.00  0.00           C
ATOM   1406  HA  ILE A 677      39.420  61.330  70.820  1.00  0.00           H
ATOM   1407  CB  ILE A 677      39.010  61.650  68.740  1.00  0.00           C
ATOM   1408  HB  ILE A 677      38.390  61.190  67.930  1.00  0.00           H
ATOM   1409  CG2 ILE A 677      38.490  63.040  69.010  1.00  0.00           C
ATOM   1410 HG21 ILE A 677      39.290  63.620  69.520  1.00  0.00           H
ATOM   1411 HG22 ILE A 677      37.580  63.040  69.650  1.00  0.00           H
ATOM   1412 HG23 ILE A 677      38.210  63.540  68.070  1.00  0.00           H
ATOM   1413  CG1 ILE A 677      40.380  61.770  68.150  1.00  0.00           C
ATOM   1414 HG11 ILE A 677      40.920  60.800  68.130  1.00  0.00           H
ATOM   1415 HG12 ILE A 677      40.990  62.380  68.850  1.00  0.00           H
ATOM   1416  CD  ILE A 677      40.520  62.400  66.760  1.00  0.00           C
ATOM   1417  HD1 ILE A 677      41.490  62.940  66.780  1.00  0.00           H
ATOM   1418  HD2 ILE A 677      39.690  63.140  66.610  1.00  0.00           H
ATOM   1419  HD3 ILE A 677      40.410  61.650  65.950  1.00  0.00           H
ATOM   1420  C   ILE A 677      37.560  60.500  70.360  1.00  0.00           C
ATOM   1421  O   ILE A 677      37.050  61.080  71.290  1.00  0.00           O
ATOM   1422  N   LEU A 678      36.860  59.510  69.740  1.00  0.00           N
ATOM   1423  HN  LEU A 678      37.240  59.020  68.950  1.00  0.00           H
ATOM   1424  CA  LEU A 678      35.580  59.030  70.120  1.00  0.00           C
ATOM   1425  HA  LEU A 678      35.020  59.950  70.220  1.00  0.00           H
ATOM   1426  CB  LEU A 678      35.060  57.960  69.170  1.00  0.00           C
ATOM   1427  HB1 LEU A 678      35.810  57.130  69.150  1.00  0.00           H
ATOM   1428  HB2 LEU A 678      35.060  58.350  68.130  1.00  0.00           H
ATOM   1429  CG  LEU A 678      33.700  57.300  69.470  1.00  0.00           C
ATOM   1430  HG  LEU A 678      33.540  57.090  70.560  1.00  0.00           H
ATOM   1431  CD1 LEU A 678      32.550  58.290  69.080  1.00  0.00           C
ATOM   1432 HD11 LEU A 678      32.770  59.280  69.540  1.00  0.00           H
ATOM   1433 HD12 LEU A 678      31.590  58.010  69.550  1.00  0.00           H
ATOM   1434 HD13 LEU A 678      32.430  58.460  68.000  1.00  0.00           H
ATOM   1435  CD2 LEU A 678      33.630  56.020  68.610  1.00  0.00           C
ATOM   1436 HD21 LEU A 678      32.630  55.560  68.700  1.00  0.00           H
ATOM   1437 HD22 LEU A 678      34.410  55.230  68.750  1.00  0.00           H
ATOM   1438 HD23 LEU A 678      33.720  56.330  67.550  1.00  0.00           H
ATOM   1439  C   LEU A 678      35.570  58.600  71.570  1.00  0.00           C
ATOM   1440  O   LEU A 678      34.620  58.920  72.350  1.00  0.00           O
ATOM   1441  N   TYR A 679      36.600  57.910  72.020  1.00  0.00           N
ATOM   1442  HN  TYR A 679      37.370  57.750  71.400  1.00  0.00           H
ATOM   1443  CA  TYR A 679      36.750  57.480  73.420  1.00  0.00           C
ATOM   1444  HA  TYR A 679      35.850  56.940  73.680  1.00  0.00           H
ATOM   1445  CB  TYR A 679      37.990  56.480  73.590  1.00  0.00           C
ATOM   1446  HB1 TYR A 679      38.950  57.010  73.460  1.00  0.00           H
ATOM   1447  HB2 TYR A 679      37.830  55.800  72.730  1.00  0.00           H
ATOM   1448  CG  TYR A 679      38.080  55.630  74.800  1.00  0.00           C
ATOM   1449  CD1 TYR A 679      37.190  55.600  75.880  1.00  0.00           C
ATOM   1450  HD1 TYR A 679      36.270  56.170  75.820  1.00  0.00           H
ATOM   1451  CE1 TYR A 679      37.300  54.650  76.900  1.00  0.00           C
ATOM   1452  HE1 TYR A 679      36.670  54.610  77.790  1.00  0.00           H
ATOM   1453  CZ  TYR A 679      38.440  53.880  76.970  1.00  0.00           C
ATOM   1454  OH  TYR A 679      38.510  53.250  78.170  1.00  0.00           O
ATOM   1455  HH  TYR A 679      39.440  53.330  78.400  1.00  0.00           H
ATOM   1456  CD2 TYR A 679      39.170  54.760  74.880  1.00  0.00           C
ATOM   1457  HD2 TYR A 679      39.880  54.860  74.070  1.00  0.00           H
ATOM   1458  CE2 TYR A 679      39.390  53.890  75.930  1.00  0.00           C
ATOM   1459  HE2 TYR A 679      40.240  53.230  75.890  1.00  0.00           H
ATOM   1460  C   TYR A 679      36.980  58.640  74.400  1.00  0.00           C
ATOM   1461  O   TYR A 679      36.360  58.620  75.460  1.00  0.00           O
ATOM   1462  N   LYS A 680      37.790  59.710  74.040  1.00  0.00           N
ATOM   1463  HN  LYS A 680      38.360  59.630  73.230  1.00  0.00           H
ATOM   1464  CA  LYS A 680      37.790  60.870  74.880  1.00  0.00           C
ATOM   1465  HA  LYS A 680      38.020  60.570  75.900  1.00  0.00           H
ATOM   1466  CB  LYS A 680      38.960  61.800  74.540  1.00  0.00           C
ATOM   1467  HB1 LYS A 680      38.910  61.960  73.440  1.00  0.00           H
ATOM   1468  HB2 LYS A 680      39.980  61.380  74.690  1.00  0.00           H
ATOM   1469  CG  LYS A 680      39.010  63.210  75.080  1.00  0.00           C
ATOM   1470  HG1 LYS A 680      38.220  63.910  74.770  1.00  0.00           H
ATOM   1471  HG2 LYS A 680      39.920  63.690  74.680  1.00  0.00           H
ATOM   1472  CD  LYS A 680      39.090  63.220  76.630  1.00  0.00           C
ATOM   1473  HD1 LYS A 680      39.730  62.360  76.940  1.00  0.00           H
ATOM   1474  HD2 LYS A 680      38.170  63.050  77.230  1.00  0.00           H
ATOM   1475  CE  LYS A 680      39.630  64.520  77.260  1.00  0.00           C
ATOM   1476  HE1 LYS A 680      40.690  64.580  76.980  1.00  0.00           H
ATOM   1477  HE2 LYS A 680      39.580  64.360  78.360  1.00  0.00           H
ATOM   1478  NZ  LYS A 680      38.880  65.710  76.940  1.00  0.00           N
ATOM   1479  HZ1 LYS A 680      37.940  65.540  77.320  1.00  0.00           H
ATOM   1480  HZ2 LYS A 680      38.870  65.800  75.900  1.00  0.00           H
ATOM   1481  HZ3 LYS A 680      39.270  66.580  77.340  1.00  0.00           H
ATOM   1482  C   LYS A 680      36.510  61.600  74.960  1.00  0.00           C
ATOM   1483  O   LYS A 680      36.120  61.950  76.040  1.00  0.00           O
ATOM   1484  N   PHE A 681      35.780  61.730  73.870  1.00  0.00           N
ATOM   1485  HN  PHE A 681      36.130  61.340  73.010  1.00  0.00           H
ATOM   1486  CA  PHE A 681      34.450  62.330  73.830  1.00  0.00           C
ATOM   1487  HA  PHE A 681      34.560  63.280  74.340  1.00  0.00           H
ATOM   1488  CB  PHE A 681      33.970  62.570  72.380  1.00  0.00           C
ATOM   1489  HB1 PHE A 681      32.900  62.840  72.350  1.00  0.00           H
ATOM   1490  HB2 PHE A 681      34.060  61.640  71.780  1.00  0.00           H
ATOM   1491  CG  PHE A 681      34.520  63.750  71.740  1.00  0.00           C
ATOM   1492  CD1 PHE A 681      35.030  63.740  70.480  1.00  0.00           C
ATOM   1493  HD1 PHE A 681      35.120  62.760  70.040  1.00  0.00           H
ATOM   1494  CE1 PHE A 681      35.570  64.880  69.870  1.00  0.00           C
ATOM   1495  HE1 PHE A 681      35.900  64.820  68.850  1.00  0.00           H
ATOM   1496  CZ  PHE A 681      35.570  66.080  70.510  1.00  0.00           C
ATOM   1497  HZ  PHE A 681      36.050  66.910  70.000  1.00  0.00           H
ATOM   1498  CD2 PHE A 681      34.450  65.010  72.420  1.00  0.00           C
ATOM   1499  HD2 PHE A 681      34.010  64.980  73.410  1.00  0.00           H
ATOM   1500  CE2 PHE A 681      34.890  66.180  71.760  1.00  0.00           C
ATOM   1501  HE2 PHE A 681      34.870  67.120  72.280  1.00  0.00           H
ATOM   1502  C   PHE A 681      33.430  61.700  74.740  1.00  0.00           C
ATOM   1503  O   PHE A 681      32.490  62.300  75.210  1.00  0.00           O
ATOM   1504  N   CYS A 682      33.570  60.380  74.880  1.00  0.00           N
ATOM   1505  HN  CYS A 682      34.320  60.000  74.350  1.00  0.00           H
ATOM   1506  CA  CYS A 682      32.770  59.550  75.760  1.00  0.00           C
ATOM   1507  HA  CYS A 682      31.770  59.930  75.650  1.00  0.00           H
ATOM   1508  CB  CYS A 682      32.850  58.110  75.340  1.00  0.00           C
ATOM   1509  HB1 CYS A 682      32.560  57.450  76.180  1.00  0.00           H
ATOM   1510  HB2 CYS A 682      33.900  57.820  75.110  1.00  0.00           H
ATOM   1511  SG  CYS A 682      31.900  57.850  73.790  1.00  0.00           S
ATOM   1512  HG1 CYS A 682      32.840  57.900  72.850  1.00  0.00           H
ATOM   1513  C   CYS A 682      33.070  59.830  77.200  1.00  0.00           C
ATOM   1514  O   CYS A 682      32.080  59.840  77.930  1.00  0.00           O
ATOM   1515  N   ARG A 683      34.340  60.200  77.580  1.00  0.00           N
ATOM   1516  HN  ARG A 683      35.000  60.410  76.880  1.00  0.00           H
ATOM   1517  CA  ARG A 683      34.630  60.690  78.930  1.00  0.00           C
ATOM   1518  HA  ARG A 683      34.160  60.090  79.690  1.00  0.00           H
ATOM   1519  CB  ARG A 683      36.120  60.590  79.260  1.00  0.00           C
ATOM   1520  HB1 ARG A 683      36.220  60.790  80.350  1.00  0.00           H
ATOM   1521  HB2 ARG A 683      36.760  61.340  78.730  1.00  0.00           H
ATOM   1522  CG  ARG A 683      36.630  59.170  78.960  1.00  0.00           C
ATOM   1523  HG1 ARG A 683      37.670  58.950  79.290  1.00  0.00           H
ATOM   1524  HG2 ARG A 683      36.620  58.930  77.880  1.00  0.00           H
ATOM   1525  CD  ARG A 683      35.950  58.130  79.850  1.00  0.00           C
ATOM   1526  HD1 ARG A 683      34.960  57.770  79.490  1.00  0.00           H
ATOM   1527  HD2 ARG A 683      35.830  58.570  80.860  1.00  0.00           H
ATOM   1528  NE  ARG A 683      36.700  56.790  79.860  1.00  0.00           N
ATOM   1529  HE  ARG A 683      37.630  56.780  79.480  1.00  0.00           H
ATOM   1530  CZ  ARG A 683      36.410  55.690  80.500  1.00  0.00           C
ATOM   1531  NH1 ARG A 683      35.310  55.460  81.210  1.00  0.00           N
ATOM   1532 HH11 ARG A 683      34.600  56.160  81.280  1.00  0.00           H
ATOM   1533 HH12 ARG A 683      35.350  54.660  81.820  1.00  0.00           H
ATOM   1534  NH2 ARG A 683      37.410  54.850  80.550  1.00  0.00           N
ATOM   1535 HH21 ARG A 683      38.190  55.010  79.930  1.00  0.00           H
ATOM   1536 HH22 ARG A 683      37.190  53.950  80.920  1.00  0.00           H
ATOM   1537  C   ARG A 683      34.090  62.050  79.200  1.00  0.00           C
ATOM   1538  O   ARG A 683      33.590  62.420  80.300  1.00  0.00           O
ATOM   1539  N   ASP A 684      34.160  62.920  78.210  1.00  0.00           N
ATOM   1540  HN  ASP A 684      34.660  62.640  77.400  1.00  0.00           H
ATOM   1541  CA  ASP A 684      33.620  64.310  78.320  1.00  0.00           C
ATOM   1542  HA  ASP A 684      34.060  64.710  79.230  1.00  0.00           H
ATOM   1543  CB  ASP A 684      34.030  65.170  77.050  1.00  0.00           C
ATOM   1544  HB1 ASP A 684      33.450  66.110  76.930  1.00  0.00           H
ATOM   1545  HB2 ASP A 684      33.860  64.600  76.110  1.00  0.00           H
ATOM   1546  CG  ASP A 684      35.530  65.500  77.010  1.00  0.00           C
ATOM   1547  OD1 ASP A 684      36.320  65.290  77.930  1.00  0.00           O
ATOM   1548  OD2 ASP A 684      35.860  66.220  76.010  1.00  0.00           O
ATOM   1549  C   ASP A 684      32.100  64.270  78.540  1.00  0.00           C
ATOM   1550  O   ASP A 684      31.510  64.970  79.400  1.00  0.00           O
ATOM   1551  N   TYR A 685      31.420  63.460  77.630  1.00  0.00           N
ATOM   1552  HN  TYR A 685      31.910  62.840  77.020  1.00  0.00           H
ATOM   1553  CA  TYR A 685      30.020  63.590  77.420  1.00  0.00           C
ATOM   1554  HA  TYR A 685      29.650  64.420  78.010  1.00  0.00           H
ATOM   1555  CB  TYR A 685      29.580  63.950  76.010  1.00  0.00           C
ATOM   1556  HB1 TYR A 685      28.480  64.060  75.970  1.00  0.00           H
ATOM   1557  HB2 TYR A 685      29.800  63.240  75.170  1.00  0.00           H
ATOM   1558  CG  TYR A 685      30.170  65.220  75.530  1.00  0.00           C
ATOM   1559  CD1 TYR A 685      30.910  65.200  74.310  1.00  0.00           C
ATOM   1560  HD1 TYR A 685      31.020  64.350  73.650  1.00  0.00           H
ATOM   1561  CE1 TYR A 685      31.630  66.330  73.830  1.00  0.00           C
ATOM   1562  HE1 TYR A 685      32.140  66.290  72.880  1.00  0.00           H
ATOM   1563  CZ  TYR A 685      31.670  67.460  74.590  1.00  0.00           C
ATOM   1564  OH  TYR A 685      32.390  68.560  74.150  1.00  0.00           O
ATOM   1565  HH  TYR A 685      32.400  69.240  74.830  1.00  0.00           H
ATOM   1566  CD2 TYR A 685      30.120  66.440  76.180  1.00  0.00           C
ATOM   1567  HD2 TYR A 685      29.610  66.510  77.140  1.00  0.00           H
ATOM   1568  CE2 TYR A 685      30.960  67.490  75.770  1.00  0.00           C
ATOM   1569  HE2 TYR A 685      30.850  68.420  76.330  1.00  0.00           H
ATOM   1570  C   TYR A 685      29.280  62.420  77.960  1.00  0.00           C
ATOM   1571  O   TYR A 685      28.160  62.100  77.660  1.00  0.00           O
ATOM   1572  N   GLN A 686      29.910  61.660  78.850  1.00  0.00           N
ATOM   1573  HN  GLN A 686      30.820  61.990  79.060  1.00  0.00           H
ATOM   1574  CA  GLN A 686      29.400  60.570  79.650  1.00  0.00           C
ATOM   1575  HA  GLN A 686      30.260  60.020  80.010  1.00  0.00           H
ATOM   1576  CB  GLN A 686      28.630  61.180  80.810  1.00  0.00           C
ATOM   1577  HB1 GLN A 686      28.050  60.380  81.330  1.00  0.00           H
ATOM   1578  HB2 GLN A 686      27.940  61.900  80.340  1.00  0.00           H
ATOM   1579  CG  GLN A 686      29.550  61.930  81.910  1.00  0.00           C
ATOM   1580  HG1 GLN A 686      29.030  62.260  82.830  1.00  0.00           H
ATOM   1581  HG2 GLN A 686      29.960  62.860  81.480  1.00  0.00           H
ATOM   1582  CD  GLN A 686      30.560  60.910  82.430  1.00  0.00           C
ATOM   1583  OE1 GLN A 686      30.290  59.860  83.030  1.00  0.00           O
ATOM   1584  NE2 GLN A 686      31.850  61.130  82.140  1.00  0.00           N
ATOM   1585 HE21 GLN A 686      32.500  60.550  82.630  1.00  0.00           H
ATOM   1586 HE22 GLN A 686      32.030  62.050  81.780  1.00  0.00           H
ATOM   1587  C   GLN A 686      28.560  59.470  78.890  1.00  0.00           C
ATOM   1588  O   GLN A 686      27.480  59.090  79.190  1.00  0.00           O
ATOM   1589  N   LEU A 687      29.120  58.960  77.750  1.00  0.00           N
ATOM   1590  HN  LEU A 687      29.970  59.350  77.390  1.00  0.00           H
ATOM   1591  CA  LEU A 687      28.380  58.030  76.890  1.00  0.00           C
ATOM   1592  HA  LEU A 687      27.350  58.050  77.180  1.00  0.00           H
ATOM   1593  CB  LEU A 687      28.430  58.400  75.380  1.00  0.00           C
ATOM   1594  HB1 LEU A 687      28.010  57.630  74.710  1.00  0.00           H
ATOM   1595  HB2 LEU A 687      29.420  58.610  74.900  1.00  0.00           H
ATOM   1596  CG  LEU A 687      27.580  59.700  75.030  1.00  0.00           C
ATOM   1597  HG  LEU A 687      27.070  59.960  75.980  1.00  0.00           H
ATOM   1598  CD1 LEU A 687      28.390  60.990  74.630  1.00  0.00           C
ATOM   1599 HD11 LEU A 687      29.040  60.740  73.770  1.00  0.00           H
ATOM   1600 HD12 LEU A 687      28.940  61.200  75.570  1.00  0.00           H
ATOM   1601 HD13 LEU A 687      27.770  61.870  74.360  1.00  0.00           H
ATOM   1602  CD2 LEU A 687      26.470  59.560  73.980  1.00  0.00           C
ATOM   1603 HD21 LEU A 687      25.940  60.530  73.900  1.00  0.00           H
ATOM   1604 HD22 LEU A 687      25.770  58.720  74.150  1.00  0.00           H
ATOM   1605 HD23 LEU A 687      26.920  59.380  72.970  1.00  0.00           H
ATOM   1606  C   LEU A 687      29.070  56.690  77.040  1.00  0.00           C
ATOM   1607  O   LEU A 687      30.300  56.570  77.130  1.00  0.00           O
ATOM   1608  N   SER A 688      28.400  55.520  77.080  1.00  0.00           N
ATOM   1609  HN  SER A 688      27.400  55.550  77.100  1.00  0.00           H
ATOM   1610  CA  SER A 688      29.010  54.240  77.110  1.00  0.00           C
ATOM   1611  HA  SER A 688      29.750  54.200  77.890  1.00  0.00           H
ATOM   1612  CB  SER A 688      27.990  53.240  77.430  1.00  0.00           C
ATOM   1613  HB1 SER A 688      28.430  52.230  77.560  1.00  0.00           H
ATOM   1614  HB2 SER A 688      27.270  53.230  76.590  1.00  0.00           H
ATOM   1615  OG  SER A 688      27.330  53.460  78.690  1.00  0.00           O
ATOM   1616  HG1 SER A 688      27.980  53.490  79.390  1.00  0.00           H
ATOM   1617  C   SER A 688      29.710  53.890  75.740  1.00  0.00           C
ATOM   1618  O   SER A 688      29.100  53.490  74.740  1.00  0.00           O
ATOM   1619  N   TYR A 689      31.060  54.060  75.740  1.00  0.00           N
ATOM   1620  HN  TYR A 689      31.480  54.540  76.500  1.00  0.00           H
ATOM   1621  CA  TYR A 689      31.850  53.970  74.520  1.00  0.00           C
ATOM   1622  HA  TYR A 689      31.540  54.870  74.010  1.00  0.00           H
ATOM   1623  CB  TYR A 689      33.380  54.150  74.990  1.00  0.00           C
ATOM   1624  HB1 TYR A 689      33.440  53.430  75.830  1.00  0.00           H
ATOM   1625  HB2 TYR A 689      33.570  55.170  75.390  1.00  0.00           H
ATOM   1626  CG  TYR A 689      34.450  53.960  73.950  1.00  0.00           C
ATOM   1627  CD1 TYR A 689      34.510  54.680  72.700  1.00  0.00           C
ATOM   1628  HD1 TYR A 689      33.700  55.320  72.390  1.00  0.00           H
ATOM   1629  CE1 TYR A 689      35.510  54.360  71.780  1.00  0.00           C
ATOM   1630  HE1 TYR A 689      35.400  54.950  70.870  1.00  0.00           H
ATOM   1631  CZ  TYR A 689      36.510  53.470  72.100  1.00  0.00           C
ATOM   1632  OH  TYR A 689      37.580  53.210  71.270  1.00  0.00           O
ATOM   1633  HH  TYR A 689      38.330  52.960  71.800  1.00  0.00           H
ATOM   1634  CD2 TYR A 689      35.500  53.050  74.300  1.00  0.00           C
ATOM   1635  HD2 TYR A 689      35.350  52.450  75.190  1.00  0.00           H
ATOM   1636  CE2 TYR A 689      36.450  52.730  73.340  1.00  0.00           C
ATOM   1637  HE2 TYR A 689      37.310  52.120  73.550  1.00  0.00           H
ATOM   1638  C   TYR A 689      31.780  52.750  73.580  1.00  0.00           C
ATOM   1639  O   TYR A 689      31.680  52.790  72.350  1.00  0.00           O
ATOM   1640  N   LEU A 690      31.950  51.480  74.150  1.00  0.00           N
ATOM   1641  HN  LEU A 690      31.960  51.310  75.140  1.00  0.00           H
ATOM   1642  CA  LEU A 690      31.840  50.340  73.280  1.00  0.00           C
ATOM   1643  HA  LEU A 690      32.570  50.360  72.470  1.00  0.00           H
ATOM   1644  CB  LEU A 690      32.220  49.120  74.130  1.00  0.00           C
ATOM   1645  HB1 LEU A 690      32.170  48.170  73.560  1.00  0.00           H
ATOM   1646  HB2 LEU A 690      31.440  49.010  74.910  1.00  0.00           H
ATOM   1647  CG  LEU A 690      33.730  49.170  74.760  1.00  0.00           C
ATOM   1648  HG  LEU A 690      33.790  50.090  75.380  1.00  0.00           H
ATOM   1649  CD1 LEU A 690      33.890  47.910  75.610  1.00  0.00           C
ATOM   1650 HD11 LEU A 690      33.970  47.030  74.930  1.00  0.00           H
ATOM   1651 HD12 LEU A 690      33.100  47.760  76.380  1.00  0.00           H
ATOM   1652 HD13 LEU A 690      34.840  48.000  76.180  1.00  0.00           H
ATOM   1653  CD2 LEU A 690      34.940  49.320  73.780  1.00  0.00           C
ATOM   1654 HD21 LEU A 690      34.880  50.400  73.490  1.00  0.00           H
ATOM   1655 HD22 LEU A 690      34.880  48.690  72.870  1.00  0.00           H
ATOM   1656 HD23 LEU A 690      35.830  49.120  74.410  1.00  0.00           H
ATOM   1657  C   LEU A 690      30.540  50.090  72.640  1.00  0.00           C
ATOM   1658  O   LEU A 690      30.460  49.700  71.460  1.00  0.00           O
ATOM   1659  N   SER A 691      29.420  50.370  73.330  1.00  0.00           N
ATOM   1660  HN  SER A 691      29.510  50.750  74.250  1.00  0.00           H
ATOM   1661  CA  SER A 691      28.090  50.400  72.740  1.00  0.00           C
ATOM   1662  HA  SER A 691      27.960  49.380  72.420  1.00  0.00           H
ATOM   1663  CB  SER A 691      26.900  50.650  73.740  1.00  0.00           C
ATOM   1664  HB1 SER A 691      27.110  51.610  74.270  1.00  0.00           H
ATOM   1665  HB2 SER A 691      27.050  49.780  74.410  1.00  0.00           H
ATOM   1666  OG  SER A 691      25.610  50.880  73.160  1.00  0.00           O
ATOM   1667  HG1 SER A 691      25.620  51.800  72.910  1.00  0.00           H
ATOM   1668  C   SER A 691      27.970  51.360  71.560  1.00  0.00           C
ATOM   1669  O   SER A 691      27.320  51.090  70.490  1.00  0.00           O
ATOM   1670  N   LEU A 692      28.510  52.560  71.730  1.00  0.00           N
ATOM   1671  HN  LEU A 692      29.000  52.720  72.580  1.00  0.00           H
ATOM   1672  CA  LEU A 692      28.470  53.620  70.770  1.00  0.00           C
ATOM   1673  HA  LEU A 692      27.470  53.640  70.340  1.00  0.00           H
ATOM   1674  CB  LEU A 692      28.900  54.980  71.430  1.00  0.00           C
ATOM   1675  HB1 LEU A 692      30.000  54.850  71.520  1.00  0.00           H
ATOM   1676  HB2 LEU A 692      28.460  55.000  72.450  1.00  0.00           H
ATOM   1677  CG  LEU A 692      28.450  56.180  70.540  1.00  0.00           C
ATOM   1678  HG  LEU A 692      28.820  55.970  69.510  1.00  0.00           H
ATOM   1679  CD1 LEU A 692      26.940  56.520  70.670  1.00  0.00           C
ATOM   1680 HD11 LEU A 692      26.570  56.960  71.630  1.00  0.00           H
ATOM   1681 HD12 LEU A 692      26.450  55.540  70.500  1.00  0.00           H
ATOM   1682 HD13 LEU A 692      26.680  57.130  69.760  1.00  0.00           H
ATOM   1683  CD2 LEU A 692      29.280  57.400  70.970  1.00  0.00           C
ATOM   1684 HD21 LEU A 692      29.060  57.950  71.910  1.00  0.00           H
ATOM   1685 HD22 LEU A 692      29.210  58.110  70.120  1.00  0.00           H
ATOM   1686 HD23 LEU A 692      30.360  57.170  70.970  1.00  0.00           H
ATOM   1687  C   LEU A 692      29.330  53.440  69.550  1.00  0.00           C
ATOM   1688  O   LEU A 692      28.920  53.580  68.420  1.00  0.00           O
ATOM   1689  N   ARG A 693      30.530  52.900  69.820  1.00  0.00           N
ATOM   1690  HN  ARG A 693      30.780  52.790  70.790  1.00  0.00           H
ATOM   1691  CA  ARG A 693      31.410  52.370  68.840  1.00  0.00           C
ATOM   1692  HA  ARG A 693      31.380  53.110  68.040  1.00  0.00           H
ATOM   1693  CB  ARG A 693      32.850  52.150  69.300  1.00  0.00           C
ATOM   1694  HB1 ARG A 693      32.730  51.400  70.130  1.00  0.00           H
ATOM   1695  HB2 ARG A 693      33.100  53.150  69.710  1.00  0.00           H
ATOM   1696  CG  ARG A 693      34.000  51.640  68.340  1.00  0.00           C
ATOM   1697  HG1 ARG A 693      34.950  51.890  68.880  1.00  0.00           H
ATOM   1698  HG2 ARG A 693      33.940  52.260  67.420  1.00  0.00           H
ATOM   1699  CD  ARG A 693      34.100  50.170  67.920  1.00  0.00           C
ATOM   1700  HD1 ARG A 693      33.240  49.850  67.300  1.00  0.00           H
ATOM   1701  HD2 ARG A 693      34.220  49.570  68.830  1.00  0.00           H
ATOM   1702  NE  ARG A 693      35.280  50.120  67.050  1.00  0.00           N
ATOM   1703  HE  ARG A 693      35.730  50.930  66.660  1.00  0.00           H
ATOM   1704  CZ  ARG A 693      35.730  49.020  66.440  1.00  0.00           C
ATOM   1705  NH1 ARG A 693      36.670  49.150  65.500  1.00  0.00           N
ATOM   1706 HH11 ARG A 693      36.880  50.090  65.210  1.00  0.00           H
ATOM   1707 HH12 ARG A 693      37.170  48.360  65.170  1.00  0.00           H
ATOM   1708  NH2 ARG A 693      35.400  47.820  66.760  1.00  0.00           N
ATOM   1709 HH21 ARG A 693      34.670  47.620  67.410  1.00  0.00           H
ATOM   1710 HH22 ARG A 693      35.930  47.080  66.330  1.00  0.00           H
ATOM   1711  C   ARG A 693      30.870  51.210  68.040  1.00  0.00           C
ATOM   1712  O   ARG A 693      31.000  51.190  66.850  1.00  0.00           O
ATOM   1713  N   THR A 694      30.240  50.210  68.690  1.00  0.00           N
ATOM   1714  HN  THR A 694      30.140  50.310  69.680  1.00  0.00           H
ATOM   1715  CA  THR A 694      29.660  49.060  67.960  1.00  0.00           C
ATOM   1716  HA  THR A 694      30.400  48.600  67.310  1.00  0.00           H
ATOM   1717  CB  THR A 694      29.270  47.830  68.830  1.00  0.00           C
ATOM   1718  HB  THR A 694      28.530  48.180  69.580  1.00  0.00           H
ATOM   1719  OG1 THR A 694      30.350  47.530  69.680  1.00  0.00           O
ATOM   1720  HG1 THR A 694      30.310  48.310  70.230  1.00  0.00           H
ATOM   1721  CG2 THR A 694      28.810  46.630  68.100  1.00  0.00           C
ATOM   1722 HG21 THR A 694      29.640  46.360  67.430  1.00  0.00           H
ATOM   1723 HG22 THR A 694      27.900  46.900  67.510  1.00  0.00           H
ATOM   1724 HG23 THR A 694      28.540  45.750  68.730  1.00  0.00           H
ATOM   1725  C   THR A 694      28.470  49.570  67.060  1.00  0.00           C
ATOM   1726  O   THR A 694      28.240  49.140  65.920  1.00  0.00           O
ATOM   1727  N   SER A 695      27.630  50.550  67.590  1.00  0.00           N
ATOM   1728  HN  SER A 695      27.730  50.660  68.590  1.00  0.00           H
ATOM   1729  CA  SER A 695      26.610  51.260  66.810  1.00  0.00           C
ATOM   1730  HA  SER A 695      26.000  50.450  66.430  1.00  0.00           H
ATOM   1731  CB  SER A 695      25.650  52.120  67.560  1.00  0.00           C
ATOM   1732  HB1 SER A 695      25.210  51.550  68.410  1.00  0.00           H
ATOM   1733  HB2 SER A 695      24.730  52.380  66.990  1.00  0.00           H
ATOM   1734  OG  SER A 695      26.120  53.330  68.170  1.00  0.00           O
ATOM   1735  HG1 SER A 695      26.970  53.180  68.580  1.00  0.00           H
ATOM   1736  C   SER A 695      27.190  51.960  65.520  1.00  0.00           C
ATOM   1737  O   SER A 695      26.700  51.810  64.400  1.00  0.00           O
ATOM   1738  N   ILE A 696      28.290  52.780  65.640  1.00  0.00           N
ATOM   1739  HN  ILE A 696      28.690  53.100  66.490  1.00  0.00           H
ATOM   1740  CA  ILE A 696      29.020  53.450  64.570  1.00  0.00           C
ATOM   1741  HA  ILE A 696      28.210  53.900  64.000  1.00  0.00           H
ATOM   1742  CB  ILE A 696      30.020  54.500  65.070  1.00  0.00           C
ATOM   1743  HB  ILE A 696      30.590  53.950  65.840  1.00  0.00           H
ATOM   1744  CG2 ILE A 696      31.020  54.910  63.960  1.00  0.00           C
ATOM   1745 HG21 ILE A 696      30.490  55.400  63.120  1.00  0.00           H
ATOM   1746 HG22 ILE A 696      31.670  54.100  63.570  1.00  0.00           H
ATOM   1747 HG23 ILE A 696      31.820  55.570  64.360  1.00  0.00           H
ATOM   1748  CG1 ILE A 696      29.500  55.630  65.950  1.00  0.00           C
ATOM   1749 HG11 ILE A 696      28.950  55.140  66.780  1.00  0.00           H
ATOM   1750 HG12 ILE A 696      28.860  56.350  65.390  1.00  0.00           H
ATOM   1751  CD  ILE A 696      30.620  56.450  66.560  1.00  0.00           C
ATOM   1752  HD1 ILE A 696      31.250  57.010  65.840  1.00  0.00           H
ATOM   1753  HD2 ILE A 696      31.230  55.850  67.270  1.00  0.00           H
ATOM   1754  HD3 ILE A 696      30.140  57.250  67.180  1.00  0.00           H
ATOM   1755  C   ILE A 696      29.610  52.360  63.630  1.00  0.00           C
ATOM   1756  O   ILE A 696      29.510  52.390  62.390  1.00  0.00           O
ATOM   1757  N   GLY A 697      30.150  51.290  64.210  1.00  0.00           N
ATOM   1758  HN  GLY A 697      30.050  51.140  65.190  1.00  0.00           H
ATOM   1759  CA  GLY A 697      30.640  50.110  63.460  1.00  0.00           C
ATOM   1760  HA1 GLY A 697      30.930  49.320  64.140  1.00  0.00           H
ATOM   1761  HA2 GLY A 697      31.370  50.370  62.710  1.00  0.00           H
ATOM   1762  C   GLY A 697      29.520  49.440  62.550  1.00  0.00           C
ATOM   1763  O   GLY A 697      29.730  49.260  61.370  1.00  0.00           O
ATOM   1764  N   LEU A 698      28.390  49.070  63.120  1.00  0.00           N
ATOM   1765  HN  LEU A 698      28.210  49.330  64.070  1.00  0.00           H
ATOM   1766  CA  LEU A 698      27.240  48.610  62.330  1.00  0.00           C
ATOM   1767  HA  LEU A 698      27.680  47.870  61.690  1.00  0.00           H
ATOM   1768  CB  LEU A 698      26.040  48.070  63.170  1.00  0.00           C
ATOM   1769  HB1 LEU A 698      25.090  47.860  62.640  1.00  0.00           H
ATOM   1770  HB2 LEU A 698      25.950  48.830  63.970  1.00  0.00           H
ATOM   1771  CG  LEU A 698      26.440  46.750  63.830  1.00  0.00           C
ATOM   1772  HG  LEU A 698      27.390  46.900  64.380  1.00  0.00           H
ATOM   1773  CD1 LEU A 698      25.370  46.280  64.840  1.00  0.00           C
ATOM   1774 HD11 LEU A 698      25.460  46.970  65.700  1.00  0.00           H
ATOM   1775 HD12 LEU A 698      25.610  45.290  65.270  1.00  0.00           H
ATOM   1776 HD13 LEU A 698      24.370  46.200  64.340  1.00  0.00           H
ATOM   1777  CD2 LEU A 698      26.650  45.600  62.860  1.00  0.00           C
ATOM   1778 HD21 LEU A 698      27.490  45.810  62.160  1.00  0.00           H
ATOM   1779 HD22 LEU A 698      25.820  45.290  62.180  1.00  0.00           H
ATOM   1780 HD23 LEU A 698      26.880  44.730  63.500  1.00  0.00           H
ATOM   1781  C   LEU A 698      26.640  49.620  61.300  1.00  0.00           C
ATOM   1782  O   LEU A 698      26.390  49.310  60.160  1.00  0.00           O
ATOM   1783  N   TRP A 699      26.450  50.900  61.690  1.00  0.00           N
ATOM   1784  HN  TRP A 699      26.590  51.230  62.620  1.00  0.00           H
ATOM   1785  CA  TRP A 699      26.160  51.960  60.710  1.00  0.00           C
ATOM   1786  HA  TRP A 699      25.280  51.710  60.140  1.00  0.00           H
ATOM   1787  CB  TRP A 699      26.160  53.380  61.370  1.00  0.00           C
ATOM   1788  HB1 TRP A 699      26.160  54.180  60.590  1.00  0.00           H
ATOM   1789  HB2 TRP A 699      27.100  53.420  61.960  1.00  0.00           H
ATOM   1790  CG  TRP A 699      24.980  53.700  62.250  1.00  0.00           C
ATOM   1791  CD1 TRP A 699      25.080  54.150  63.550  1.00  0.00           C
ATOM   1792  HD1 TRP A 699      26.000  54.320  64.110  1.00  0.00           H
ATOM   1793  NE1 TRP A 699      23.830  54.440  63.930  1.00  0.00           N
ATOM   1794  HE1 TRP A 699      23.710  54.780  64.830  1.00  0.00           H
ATOM   1795  CE2 TRP A 699      22.870  54.280  62.930  1.00  0.00           C
ATOM   1796  CD2 TRP A 699      23.620  53.890  61.850  1.00  0.00           C
ATOM   1797  CE3 TRP A 699      23.000  53.850  60.600  1.00  0.00           C
ATOM   1798  HE3 TRP A 699      23.560  53.610  59.700  1.00  0.00           H
ATOM   1799  CZ3 TRP A 699      21.690  54.200  60.530  1.00  0.00           C
ATOM   1800  HZ3 TRP A 699      21.100  54.060  59.630  1.00  0.00           H
ATOM   1801  CZ2 TRP A 699      21.580  54.610  62.850  1.00  0.00           C
ATOM   1802  HZ2 TRP A 699      21.070  55.060  63.690  1.00  0.00           H
ATOM   1803  CH2 TRP A 699      20.940  54.570  61.680  1.00  0.00           C
ATOM   1804  HH2 TRP A 699      19.900  54.870  61.630  1.00  0.00           H
ATOM   1805  C   TRP A 699      27.200  52.060  59.580  1.00  0.00           C
ATOM   1806  O   TRP A 699      26.930  52.390  58.400  1.00  0.00           O
ATOM   1807  N   THR A 700      28.560  51.910  59.860  1.00  0.00           N
ATOM   1808  HN  THR A 700      28.890  51.930  60.800  1.00  0.00           H
ATOM   1809  CA  THR A 700      29.720  52.010  58.870  1.00  0.00           C
ATOM   1810  HA  THR A 700      29.610  52.930  58.320  1.00  0.00           H
ATOM   1811  CB  THR A 700      31.110  51.870  59.470  1.00  0.00           C
ATOM   1812  HB  THR A 700      31.260  50.920  60.020  1.00  0.00           H
ATOM   1813  OG1 THR A 700      31.290  52.830  60.470  1.00  0.00           O
ATOM   1814  HG1 THR A 700      30.610  52.640  61.110  1.00  0.00           H
ATOM   1815  CG2 THR A 700      32.260  51.880  58.470  1.00  0.00           C
ATOM   1816 HG21 THR A 700      32.020  51.420  57.480  1.00  0.00           H
ATOM   1817 HG22 THR A 700      33.140  51.350  58.890  1.00  0.00           H
ATOM   1818 HG23 THR A 700      32.470  52.930  58.180  1.00  0.00           H
ATOM   1819  C   THR A 700      29.650  50.860  57.860  1.00  0.00           C
ATOM   1820  O   THR A 700      29.690  51.010  56.680  1.00  0.00           O
ATOM   1821  N   SER A 701      29.440  49.660  58.420  1.00  0.00           N
ATOM   1822  HN  SER A 701      29.380  49.670  59.410  1.00  0.00           H
ATOM   1823  CA  SER A 701      29.250  48.420  57.650  1.00  0.00           C
ATOM   1824  HA  SER A 701      30.100  48.290  57.010  1.00  0.00           H
ATOM   1825  CB  SER A 701      29.080  47.140  58.470  1.00  0.00           C
ATOM   1826  HB1 SER A 701      28.320  47.320  59.260  1.00  0.00           H
ATOM   1827  HB2 SER A 701      29.980  47.000  59.100  1.00  0.00           H
ATOM   1828  OG  SER A 701      28.680  45.950  57.720  1.00  0.00           O
ATOM   1829  HG1 SER A 701      29.400  45.720  57.130  1.00  0.00           H
ATOM   1830  C   SER A 701      27.990  48.620  56.720  1.00  0.00           C
ATOM   1831  O   SER A 701      28.030  48.280  55.580  1.00  0.00           O
ATOM   1832  N   PHE A 702      26.890  49.160  57.290  1.00  0.00           N
ATOM   1833  HN  PHE A 702      27.000  49.530  58.210  1.00  0.00           H
ATOM   1834  CA  PHE A 702      25.690  49.430  56.470  1.00  0.00           C
ATOM   1835  HA  PHE A 702      25.510  48.560  55.860  1.00  0.00           H
ATOM   1836  CB  PHE A 702      24.420  49.670  57.470  1.00  0.00           C
ATOM   1837  HB1 PHE A 702      24.710  50.440  58.220  1.00  0.00           H
ATOM   1838  HB2 PHE A 702      24.400  48.770  58.120  1.00  0.00           H
ATOM   1839  CG  PHE A 702      23.130  49.980  56.770  1.00  0.00           C
ATOM   1840  CD1 PHE A 702      22.210  50.560  57.630  1.00  0.00           C
ATOM   1841  HD1 PHE A 702      22.510  50.870  58.630  1.00  0.00           H
ATOM   1842  CE1 PHE A 702      20.920  50.650  57.280  1.00  0.00           C
ATOM   1843  HE1 PHE A 702      20.190  50.940  58.030  1.00  0.00           H
ATOM   1844  CZ  PHE A 702      20.430  50.280  56.020  1.00  0.00           C
ATOM   1845  HZ  PHE A 702      19.370  50.270  55.830  1.00  0.00           H
ATOM   1846  CD2 PHE A 702      22.680  49.650  55.470  1.00  0.00           C
ATOM   1847  HD2 PHE A 702      23.290  49.040  54.820  1.00  0.00           H
ATOM   1848  CE2 PHE A 702      21.350  49.690  55.080  1.00  0.00           C
ATOM   1849  HE2 PHE A 702      21.130  49.510  54.040  1.00  0.00           H
ATOM   1850  C   PHE A 702      25.740  50.510  55.430  1.00  0.00           C
ATOM   1851  O   PHE A 702      25.330  50.300  54.310  1.00  0.00           O
ATOM   1852  N   LEU A 703      26.280  51.760  55.780  1.00  0.00           N
ATOM   1853  HN  LEU A 703      26.690  51.810  56.690  1.00  0.00           H
ATOM   1854  CA  LEU A 703      26.620  52.840  54.890  1.00  0.00           C
ATOM   1855  HA  LEU A 703      25.670  53.050  54.410  1.00  0.00           H
ATOM   1856  CB  LEU A 703      27.030  54.080  55.660  1.00  0.00           C
ATOM   1857  HB1 LEU A 703      27.530  54.820  54.990  1.00  0.00           H
ATOM   1858  HB2 LEU A 703      27.860  53.760  56.330  1.00  0.00           H
ATOM   1859  CG  LEU A 703      25.780  54.700  56.370  1.00  0.00           C
ATOM   1860  HG  LEU A 703      25.190  53.930  56.900  1.00  0.00           H
ATOM   1861  CD1 LEU A 703      26.160  55.700  57.410  1.00  0.00           C
ATOM   1862 HD11 LEU A 703      27.120  55.360  57.870  1.00  0.00           H
ATOM   1863 HD12 LEU A 703      25.370  56.000  58.140  1.00  0.00           H
ATOM   1864 HD13 LEU A 703      26.540  56.590  56.890  1.00  0.00           H
ATOM   1865  CD2 LEU A 703      24.800  55.300  55.380  1.00  0.00           C
ATOM   1866 HD21 LEU A 703      25.380  56.030  54.770  1.00  0.00           H
ATOM   1867 HD22 LEU A 703      24.070  55.950  55.920  1.00  0.00           H
ATOM   1868 HD23 LEU A 703      24.260  54.580  54.730  1.00  0.00           H
ATOM   1869  C   LEU A 703      27.570  52.440  53.780  1.00  0.00           C
ATOM   1870  O   LEU A 703      27.340  52.850  52.620  1.00  0.00           O
ATOM   1871  N   CYS A 704      28.640  51.710  54.070  1.00  0.00           N
ATOM   1872  HN  CYS A 704      28.930  51.560  55.010  1.00  0.00           H
ATOM   1873  CA  CYS A 704      29.560  51.080  53.150  1.00  0.00           C
ATOM   1874  HA  CYS A 704      29.890  51.860  52.490  1.00  0.00           H
ATOM   1875  CB  CYS A 704      30.800  50.560  53.920  1.00  0.00           C
ATOM   1876  HB1 CYS A 704      30.410  49.740  54.560  1.00  0.00           H
ATOM   1877  HB2 CYS A 704      31.110  51.310  54.670  1.00  0.00           H
ATOM   1878  SG  CYS A 704      32.170  49.900  52.910  1.00  0.00           S
ATOM   1879  HG1 CYS A 704      31.680  48.750  52.480  1.00  0.00           H
ATOM   1880  C   CYS A 704      28.990  50.050  52.220  1.00  0.00           C
ATOM   1881  O   CYS A 704      29.380  49.970  51.090  1.00  0.00           O
ATOM   1882  N   ILE A 705      28.060  49.150  52.620  1.00  0.00           N
ATOM   1883  HN  ILE A 705      27.910  49.080  53.600  1.00  0.00           H
ATOM   1884  CA  ILE A 705      27.230  48.170  51.820  1.00  0.00           C
ATOM   1885  HA  ILE A 705      27.980  47.750  51.150  1.00  0.00           H
ATOM   1886  CB  ILE A 705      26.560  47.020  52.540  1.00  0.00           C
ATOM   1887  HB  ILE A 705      25.940  47.420  53.380  1.00  0.00           H
ATOM   1888  CG2 ILE A 705      25.690  46.160  51.510  1.00  0.00           C
ATOM   1889 HG21 ILE A 705      26.290  45.960  50.600  1.00  0.00           H
ATOM   1890 HG22 ILE A 705      24.750  46.680  51.210  1.00  0.00           H
ATOM   1891 HG23 ILE A 705      25.490  45.160  51.950  1.00  0.00           H
ATOM   1892  CG1 ILE A 705      27.660  46.090  53.140  1.00  0.00           C
ATOM   1893 HG11 ILE A 705      28.580  46.690  53.330  1.00  0.00           H
ATOM   1894 HG12 ILE A 705      28.070  45.300  52.480  1.00  0.00           H
ATOM   1895  CD  ILE A 705      27.200  45.540  54.540  1.00  0.00           C
ATOM   1896  HD1 ILE A 705      26.530  44.670  54.380  1.00  0.00           H
ATOM   1897  HD2 ILE A 705      26.700  46.330  55.150  1.00  0.00           H
ATOM   1898  HD3 ILE A 705      27.990  45.110  55.210  1.00  0.00           H
ATOM   1899  C   ILE A 705      26.260  48.860  50.900  1.00  0.00           C
ATOM   1900  O   ILE A 705      26.070  48.490  49.730  1.00  0.00           O
ATOM   1901  N   VAL A 706      25.600  49.980  51.440  1.00  0.00           N
ATOM   1902  HN  VAL A 706      25.670  50.330  52.370  1.00  0.00           H
ATOM   1903  CA  VAL A 706      24.750  50.810  50.540  1.00  0.00           C
ATOM   1904  HA  VAL A 706      24.020  50.220  50.020  1.00  0.00           H
ATOM   1905  CB  VAL A 706      23.910  51.870  51.350  1.00  0.00           C
ATOM   1906  HB  VAL A 706      24.570  52.410  52.060  1.00  0.00           H
ATOM   1907  CG1 VAL A 706      23.180  52.840  50.410  1.00  0.00           C
ATOM   1908 HG11 VAL A 706      22.370  53.340  50.970  1.00  0.00           H
ATOM   1909 HG12 VAL A 706      22.840  52.380  49.470  1.00  0.00           H
ATOM   1910 HG13 VAL A 706      23.920  53.590  50.080  1.00  0.00           H
ATOM   1911  CG2 VAL A 706      22.910  51.080  52.150  1.00  0.00           C
ATOM   1912 HG21 VAL A 706      22.440  50.320  51.490  1.00  0.00           H
ATOM   1913 HG22 VAL A 706      22.050  51.730  52.410  1.00  0.00           H
ATOM   1914 HG23 VAL A 706      23.390  50.630  53.040  1.00  0.00           H
ATOM   1915  C   VAL A 706      25.510  51.610  49.520  1.00  0.00           C
ATOM   1916  O   VAL A 706      25.050  51.850  48.420  1.00  0.00           O
ATOM   1917  N   LEU A 707      26.770  51.980  49.820  1.00  0.00           N
ATOM   1918  HN  LEU A 707      27.110  51.710  50.710  1.00  0.00           H
ATOM   1919  CA  LEU A 707      27.740  52.790  49.030  1.00  0.00           C
ATOM   1920  HA  LEU A 707      27.300  53.740  48.790  1.00  0.00           H
ATOM   1921  CB  LEU A 707      29.030  52.970  49.830  1.00  0.00           C
ATOM   1922  HB1 LEU A 707      29.500  52.000  50.080  1.00  0.00           H
ATOM   1923  HB2 LEU A 707      28.950  53.550  50.780  1.00  0.00           H
ATOM   1924  CG  LEU A 707      30.200  53.690  49.100  1.00  0.00           C
ATOM   1925  HG  LEU A 707      30.420  53.210  48.120  1.00  0.00           H
ATOM   1926  CD1 LEU A 707      29.880  55.140  48.830  1.00  0.00           C
ATOM   1927 HD11 LEU A 707      29.080  55.130  48.050  1.00  0.00           H
ATOM   1928 HD12 LEU A 707      30.760  55.610  48.340  1.00  0.00           H
ATOM   1929 HD13 LEU A 707      29.540  55.490  49.820  1.00  0.00           H
ATOM   1930  CD2 LEU A 707      31.530  53.500  49.860  1.00  0.00           C
ATOM   1931 HD21 LEU A 707      31.560  52.480  50.320  1.00  0.00           H
ATOM   1932 HD22 LEU A 707      31.490  54.230  50.680  1.00  0.00           H
ATOM   1933 HD23 LEU A 707      32.450  53.650  49.250  1.00  0.00           H
ATOM   1934  C   LEU A 707      27.980  51.910  47.760  1.00  0.00           C
ATOM   1935  O   LEU A 707      27.860  52.380  46.610  1.00  0.00           O
ATOM   1936  N   VAL A 708      28.280  50.600  47.980  1.00  0.00           N
ATOM   1937  HN  VAL A 708      28.480  50.300  48.910  1.00  0.00           H
ATOM   1938  CA  VAL A 708      28.420  49.560  46.940  1.00  0.00           C
ATOM   1939  HA  VAL A 708      29.100  49.900  46.170  1.00  0.00           H
ATOM   1940  CB  VAL A 708      28.850  48.230  47.490  1.00  0.00           C
ATOM   1941  HB  VAL A 708      28.150  47.910  48.280  1.00  0.00           H
ATOM   1942  CG1 VAL A 708      28.880  47.210  46.320  1.00  0.00           C
ATOM   1943 HG11 VAL A 708      27.880  46.950  45.920  1.00  0.00           H
ATOM   1944 HG12 VAL A 708      29.290  46.230  46.640  1.00  0.00           H
ATOM   1945 HG13 VAL A 708      29.590  47.490  45.520  1.00  0.00           H
ATOM   1946  CG2 VAL A 708      30.160  48.340  48.180  1.00  0.00           C
ATOM   1947 HG21 VAL A 708      30.860  48.730  47.400  1.00  0.00           H
ATOM   1948 HG22 VAL A 708      30.470  47.290  48.390  1.00  0.00           H
ATOM   1949 HG23 VAL A 708      30.170  48.910  49.130  1.00  0.00           H
ATOM   1950  C   VAL A 708      27.020  49.450  46.210  1.00  0.00           C
ATOM   1951  O   VAL A 708      26.950  49.420  44.970  1.00  0.00           O
ATOM   1952  N   ALA A 709      25.960  49.320  46.970  1.00  0.00           N
ATOM   1953  HN  ALA A 709      25.980  49.330  47.970  1.00  0.00           H
ATOM   1954  CA  ALA A 709      24.620  49.160  46.380  1.00  0.00           C
ATOM   1955  HA  ALA A 709      24.620  48.360  45.660  1.00  0.00           H
ATOM   1956  CB  ALA A 709      23.630  48.880  47.470  1.00  0.00           C
ATOM   1957  HB1 ALA A 709      22.650  48.450  47.140  1.00  0.00           H
ATOM   1958  HB2 ALA A 709      23.450  49.750  48.150  1.00  0.00           H
ATOM   1959  HB3 ALA A 709      24.100  48.100  48.120  1.00  0.00           H
ATOM   1960  C   ALA A 709      24.150  50.290  45.570  1.00  0.00           C
ATOM   1961  O   ALA A 709      23.390  50.060  44.620  1.00  0.00           O
ATOM   1962  N   THR A 710      24.540  51.480  45.770  1.00  0.00           N
ATOM   1963  HN  THR A 710      25.180  51.620  46.520  1.00  0.00           H
ATOM   1964  CA  THR A 710      24.150  52.630  44.930  1.00  0.00           C
ATOM   1965  HA  THR A 710      23.250  52.370  44.410  1.00  0.00           H
ATOM   1966  CB  THR A 710      23.890  53.930  45.760  1.00  0.00           C
ATOM   1967  HB  THR A 710      23.140  53.660  46.530  1.00  0.00           H
ATOM   1968  OG1 THR A 710      23.370  54.980  44.990  1.00  0.00           O
ATOM   1969  HG1 THR A 710      22.410  54.990  45.050  1.00  0.00           H
ATOM   1970  CG2 THR A 710      25.100  54.610  46.410  1.00  0.00           C
ATOM   1971 HG21 THR A 710      25.460  54.010  47.280  1.00  0.00           H
ATOM   1972 HG22 THR A 710      24.780  55.550  46.900  1.00  0.00           H
ATOM   1973 HG23 THR A 710      25.880  54.890  45.660  1.00  0.00           H
ATOM   1974  C   THR A 710      25.220  52.920  43.880  1.00  0.00           C
ATOM   1975  O   THR A 710      24.880  53.450  42.800  1.00  0.00           O
ATOM   1976  N   ASP A 711      26.480  52.550  44.220  1.00  0.00           N
ATOM   1977  HN  ASP A 711      26.630  52.300  45.170  1.00  0.00           H
ATOM   1978  CA  ASP A 711      27.670  52.530  43.370  1.00  0.00           C
ATOM   1979  HA  ASP A 711      28.250  51.800  43.910  1.00  0.00           H
ATOM   1980  CB  ASP A 711      27.520  52.070  41.900  1.00  0.00           C
ATOM   1981  HB1 ASP A 711      26.500  52.410  41.570  1.00  0.00           H
ATOM   1982  HB2 ASP A 711      27.480  50.960  41.950  1.00  0.00           H
ATOM   1983  CG  ASP A 711      28.500  52.500  40.860  1.00  0.00           C
ATOM   1984  OD1 ASP A 711      29.680  52.370  41.130  1.00  0.00           O
ATOM   1985  OD2 ASP A 711      28.040  52.640  39.710  1.00  0.00           O
ATOM   1986  C   ASP A 711      28.460  53.820  43.590  1.00  0.00           C
ATOM   1987  O   ASP A 711      28.020  54.940  43.510  1.00  0.00           O
ATOM   1988  N   ALA A 712      29.730  53.610  43.920  1.00  0.00           N
ATOM   1989  HN  ALA A 712      30.040  52.670  44.030  1.00  0.00           H
ATOM   1990  CA  ALA A 712      30.820  54.600  44.140  1.00  0.00           C
ATOM   1991  HA  ALA A 712      30.380  55.580  44.260  1.00  0.00           H
ATOM   1992  CB  ALA A 712      31.380  54.520  45.560  1.00  0.00           C
ATOM   1993  HB1 ALA A 712      30.610  54.330  46.330  1.00  0.00           H
ATOM   1994  HB2 ALA A 712      31.910  55.480  45.770  1.00  0.00           H
ATOM   1995  HB3 ALA A 712      31.980  53.580  45.670  1.00  0.00           H
ATOM   1996  C   ALA A 712      31.970  54.590  43.140  1.00  0.00           C
ATOM   1997  O   ALA A 712      33.020  55.150  43.360  1.00  0.00           O
ATOM   1998  N   SER A 713      31.770  54.060  41.930  1.00  0.00           N
ATOM   1999  HN  SER A 713      30.880  53.720  41.640  1.00  0.00           H
ATOM   2000  CA  SER A 713      32.760  54.160  40.880  1.00  0.00           C
ATOM   2001  HA  SER A 713      33.690  53.820  41.300  1.00  0.00           H
ATOM   2002  CB  SER A 713      32.570  53.230  39.690  1.00  0.00           C
ATOM   2003  HB1 SER A 713      32.860  52.180  39.930  1.00  0.00           H
ATOM   2004  HB2 SER A 713      33.400  53.440  38.970  1.00  0.00           H
ATOM   2005  OG  SER A 713      31.240  53.320  39.140  1.00  0.00           O
ATOM   2006  HG1 SER A 713      30.610  53.080  39.820  1.00  0.00           H
ATOM   2007  C   SER A 713      33.060  55.550  40.240  1.00  0.00           C
ATOM   2008  O   SER A 713      34.160  55.900  39.860  1.00  0.00           O
ATOM   2009  N   SER A 714      32.050  56.450  40.200  1.00  0.00           N
ATOM   2010  HN  SER A 714      31.060  56.310  40.290  1.00  0.00           H
ATOM   2011  CA  SER A 714      32.390  57.780  39.710  1.00  0.00           C
ATOM   2012  HA  SER A 714      33.190  57.640  38.990  1.00  0.00           H
ATOM   2013  CB  SER A 714      31.090  58.540  39.310  1.00  0.00           C
ATOM   2014  HB1 SER A 714      31.360  59.550  38.960  1.00  0.00           H
ATOM   2015  HB2 SER A 714      30.410  58.660  40.180  1.00  0.00           H
ATOM   2016  OG  SER A 714      30.390  57.800  38.290  1.00  0.00           O
ATOM   2017  HG1 SER A 714      29.480  58.090  38.270  1.00  0.00           H
ATOM   2018  C   SER A 714      33.010  58.570  40.830  1.00  0.00           C
ATOM   2019  O   SER A 714      33.770  59.480  40.580  1.00  0.00           O
ATOM   2020  N   LEU A 715      32.730  58.240  42.100  1.00  0.00           N
ATOM   2021  HN  LEU A 715      32.240  57.410  42.370  1.00  0.00           H
ATOM   2022  CA  LEU A 715      33.130  59.110  43.190  1.00  0.00           C
ATOM   2023  HA  LEU A 715      32.880  60.150  43.060  1.00  0.00           H
ATOM   2024  CB  LEU A 715      32.450  58.470  44.520  1.00  0.00           C
ATOM   2025  HB1 LEU A 715      32.790  57.440  44.680  1.00  0.00           H
ATOM   2026  HB2 LEU A 715      31.350  58.410  44.460  1.00  0.00           H
ATOM   2027  CG  LEU A 715      32.720  59.310  45.760  1.00  0.00           C
ATOM   2028  HG  LEU A 715      33.820  59.400  45.840  1.00  0.00           H
ATOM   2029  CD1 LEU A 715      31.920  60.590  45.600  1.00  0.00           C
ATOM   2030 HD11 LEU A 715      32.400  61.180  44.800  1.00  0.00           H
ATOM   2031 HD12 LEU A 715      31.910  61.130  46.570  1.00  0.00           H
ATOM   2032 HD13 LEU A 715      30.860  60.420  45.300  1.00  0.00           H
ATOM   2033  CD2 LEU A 715      32.150  58.620  47.050  1.00  0.00           C
ATOM   2034 HD21 LEU A 715      32.340  59.320  47.890  1.00  0.00           H
ATOM   2035 HD22 LEU A 715      32.570  57.660  47.380  1.00  0.00           H
ATOM   2036 HD23 LEU A 715      31.060  58.480  46.940  1.00  0.00           H
ATOM   2037  C   LEU A 715      34.700  59.020  43.300  1.00  0.00           C
ATOM   2038  O   LEU A 715      35.350  59.990  43.700  1.00  0.00           O
ATOM   2039  N   VAL A 716      35.390  57.870  42.880  1.00  0.00           N
ATOM   2040  HN  VAL A 716      34.810  57.120  42.550  1.00  0.00           H
ATOM   2041  CA  VAL A 716      36.860  57.930  42.790  1.00  0.00           C
ATOM   2042  HA  VAL A 716      37.310  58.350  43.680  1.00  0.00           H
ATOM   2043  CB  VAL A 716      37.370  56.520  42.930  1.00  0.00           C
ATOM   2044  HB  VAL A 716      37.100  56.240  43.980  1.00  0.00           H
ATOM   2045  CG1 VAL A 716      36.660  55.600  41.930  1.00  0.00           C
ATOM   2046 HG11 VAL A 716      37.050  54.560  42.030  1.00  0.00           H
ATOM   2047 HG12 VAL A 716      36.840  55.820  40.860  1.00  0.00           H
ATOM   2048 HG13 VAL A 716      35.550  55.620  42.070  1.00  0.00           H
ATOM   2049  CG2 VAL A 716      38.930  56.420  42.830  1.00  0.00           C
ATOM   2050 HG21 VAL A 716      39.310  56.680  41.820  1.00  0.00           H
ATOM   2051 HG22 VAL A 716      39.370  55.420  42.930  1.00  0.00           H
ATOM   2052 HG23 VAL A 716      39.430  57.000  43.640  1.00  0.00           H
ATOM   2053  C   VAL A 716      37.440  58.600  41.560  1.00  0.00           C
ATOM   2054  O   VAL A 716      38.560  59.070  41.690  1.00  0.00           O
ATOM   2055  N   CYS A 717      36.700  58.850  40.480  1.00  0.00           N
ATOM   2056  HN  CYS A 717      35.720  58.680  40.530  1.00  0.00           H
ATOM   2057  CA  CYS A 717      37.050  59.790  39.450  1.00  0.00           C
ATOM   2058  HA  CYS A 717      38.110  59.750  39.200  1.00  0.00           H
ATOM   2059  CB  CYS A 717      36.140  59.570  38.160  1.00  0.00           C
ATOM   2060  HB1 CYS A 717      36.380  60.180  37.260  1.00  0.00           H
ATOM   2061  HB2 CYS A 717      35.120  59.940  38.410  1.00  0.00           H
ATOM   2062  SG  CYS A 717      36.140  57.880  37.700  1.00  0.00           S
ATOM   2063  HG1 CYS A 717      35.560  57.340  38.760  1.00  0.00           H
ATOM   2064  C   CYS A 717      36.900  61.260  39.980  1.00  0.00           C
ATOM   2065  O   CYS A 717      37.770  62.070  39.720  1.00  0.00           O
ATOM   2066  N   TYR A 718      35.910  61.510  40.790  1.00  0.00           N
ATOM   2067  HN  TYR A 718      35.190  60.860  41.010  1.00  0.00           H
ATOM   2068  CA  TYR A 718      35.740  62.820  41.350  1.00  0.00           C
ATOM   2069  HA  TYR A 718      35.880  63.570  40.590  1.00  0.00           H
ATOM   2070  CB  TYR A 718      34.330  63.040  41.930  1.00  0.00           C
ATOM   2071  HB1 TYR A 718      34.160  64.120  42.150  1.00  0.00           H
ATOM   2072  HB2 TYR A 718      34.070  62.420  42.810  1.00  0.00           H
ATOM   2073  CG  TYR A 718      33.240  62.810  40.910  1.00  0.00           C
ATOM   2074  CD1 TYR A 718      33.510  63.040  39.520  1.00  0.00           C
ATOM   2075  HD1 TYR A 718      34.510  63.290  39.200  1.00  0.00           H
ATOM   2076  CE1 TYR A 718      32.610  62.670  38.530  1.00  0.00           C
ATOM   2077  HE1 TYR A 718      32.910  62.820  37.510  1.00  0.00           H
ATOM   2078  CZ  TYR A 718      31.350  62.210  38.920  1.00  0.00           C
ATOM   2079  OH  TYR A 718      30.440  61.870  37.920  1.00  0.00           O
ATOM   2080  HH  TYR A 718      29.740  61.410  38.380  1.00  0.00           H
ATOM   2081  CD2 TYR A 718      31.930  62.400  41.280  1.00  0.00           C
ATOM   2082  HD2 TYR A 718      31.750  62.110  42.300  1.00  0.00           H
ATOM   2083  CE2 TYR A 718      31.010  62.050  40.280  1.00  0.00           C
ATOM   2084  HE2 TYR A 718      30.040  61.660  40.560  1.00  0.00           H
ATOM   2085  C   TYR A 718      36.810  63.250  42.330  1.00  0.00           C
ATOM   2086  O   TYR A 718      36.970  64.480  42.540  1.00  0.00           O
ATOM   2087  N   ILE A 719      37.470  62.300  42.950  1.00  0.00           N
ATOM   2088  HN  ILE A 719      37.170  61.340  42.900  1.00  0.00           H
ATOM   2089  CA  ILE A 719      38.670  62.480  43.800  1.00  0.00           C
ATOM   2090  HA  ILE A 719      38.400  63.290  44.450  1.00  0.00           H
ATOM   2091  CB  ILE A 719      38.960  61.250  44.750  1.00  0.00           C
ATOM   2092  HB  ILE A 719      38.900  60.280  44.210  1.00  0.00           H
ATOM   2093  CG2 ILE A 719      40.440  61.390  45.350  1.00  0.00           C
ATOM   2094 HG21 ILE A 719      40.530  60.600  46.130  1.00  0.00           H
ATOM   2095 HG22 ILE A 719      40.430  62.410  45.810  1.00  0.00           H
ATOM   2096 HG23 ILE A 719      41.210  61.190  44.580  1.00  0.00           H
ATOM   2097  CG1 ILE A 719      38.050  61.270  45.960  1.00  0.00           C
ATOM   2098 HG11 ILE A 719      37.140  61.910  45.780  1.00  0.00           H
ATOM   2099 HG12 ILE A 719      38.520  61.850  46.770  1.00  0.00           H
ATOM   2100  CD  ILE A 719      37.580  59.900  46.430  1.00  0.00           C
ATOM   2101  HD1 ILE A 719      37.420  59.130  45.650  1.00  0.00           H
ATOM   2102  HD2 ILE A 719      36.640  60.040  47.010  1.00  0.00           H
ATOM   2103  HD3 ILE A 719      38.330  59.610  47.180  1.00  0.00           H
ATOM   2104  C   ILE A 719      39.840  62.940  42.980  1.00  0.00           C
ATOM   2105  O   ILE A 719      40.620  63.800  43.410  1.00  0.00           O
ATOM   2106  N   THR A 720      40.020  62.480  41.700  1.00  0.00           N
ATOM   2107  HN  THR A 720      39.410  61.720  41.510  1.00  0.00           H
ATOM   2108  CA  THR A 720      40.840  62.910  40.640  1.00  0.00           C
ATOM   2109  HA  THR A 720      40.260  62.550  39.800  1.00  0.00           H
ATOM   2110  CB  THR A 720      41.220  64.410  40.420  1.00  0.00           C
ATOM   2111  HB  THR A 720      41.600  64.620  39.400  1.00  0.00           H
ATOM   2112  OG1 THR A 720      42.090  64.880  41.540  1.00  0.00           O
ATOM   2113  HG1 THR A 720      41.690  64.480  42.310  1.00  0.00           H
ATOM   2114  CG2 THR A 720      39.950  65.200  40.480  1.00  0.00           C
ATOM   2115 HG21 THR A 720      40.050  66.280  40.270  1.00  0.00           H
ATOM   2116 HG22 THR A 720      39.480  65.120  41.490  1.00  0.00           H
ATOM   2117 HG23 THR A 720      39.260  64.680  39.780  1.00  0.00           H
ATOM   2118  C   THR A 720      42.220  62.220  40.640  1.00  0.00           C
ATOM   2119  O   THR A 720      42.640  61.810  41.690  1.00  0.00           O
ATOM   2120  N   ARG A 721      42.910  62.160  39.490  1.00  0.00           N
ATOM   2121  HN  ARG A 721      42.510  62.460  38.630  1.00  0.00           H
ATOM   2122  CA  ARG A 721      44.320  61.760  39.530  1.00  0.00           C
ATOM   2123  HA  ARG A 721      44.360  60.860  40.130  1.00  0.00           H
ATOM   2124  CB  ARG A 721      44.780  61.580  38.100  1.00  0.00           C
ATOM   2125  HB1 ARG A 721      45.900  61.600  38.030  1.00  0.00           H
ATOM   2126  HB2 ARG A 721      44.440  62.460  37.530  1.00  0.00           H
ATOM   2127  CG  ARG A 721      44.300  60.270  37.420  1.00  0.00           C
ATOM   2128  HG1 ARG A 721      44.430  60.250  36.310  1.00  0.00           H
ATOM   2129  HG2 ARG A 721      43.200  60.210  37.540  1.00  0.00           H
ATOM   2130  CD  ARG A 721      45.060  59.060  38.050  1.00  0.00           C
ATOM   2131  HD1 ARG A 721      44.650  58.090  37.680  1.00  0.00           H
ATOM   2132  HD2 ARG A 721      45.000  59.090  39.160  1.00  0.00           H
ATOM   2133  NE  ARG A 721      46.450  59.160  37.600  1.00  0.00           N
ATOM   2134  HE  ARG A 721      46.750  59.820  36.910  1.00  0.00           H
ATOM   2135  CZ  ARG A 721      47.490  58.560  38.140  1.00  0.00           C
ATOM   2136  NH1 ARG A 721      47.420  57.700  39.130  1.00  0.00           N
ATOM   2137 HH11 ARG A 721      46.530  57.430  39.480  1.00  0.00           H
ATOM   2138 HH12 ARG A 721      48.250  57.410  39.610  1.00  0.00           H
ATOM   2139  NH2 ARG A 721      48.620  59.030  37.510  1.00  0.00           N
ATOM   2140 HH21 ARG A 721      48.640  59.900  37.020  1.00  0.00           H
ATOM   2141 HH22 ARG A 721      49.510  58.690  37.850  1.00  0.00           H
ATOM   2142  C   ARG A 721      45.310  62.730  40.240  1.00  0.00           C
ATOM   2143  O   ARG A 721      46.360  62.360  40.750  1.00  0.00           O
ATOM   2144  N   PHE A 722      44.930  63.990  40.230  1.00  0.00           N
ATOM   2145  HN  PHE A 722      44.020  64.260  39.940  1.00  0.00           H
ATOM   2146  CA  PHE A 722      45.650  65.050  40.890  1.00  0.00           C
ATOM   2147  HA  PHE A 722      46.660  65.000  40.510  1.00  0.00           H
ATOM   2148  CB  PHE A 722      45.020  66.340  40.680  1.00  0.00           C
ATOM   2149  HB1 PHE A 722      43.960  66.450  41.000  1.00  0.00           H
ATOM   2150  HB2 PHE A 722      45.020  66.550  39.580  1.00  0.00           H
ATOM   2151  CG  PHE A 722      45.830  67.550  41.210  1.00  0.00           C
ATOM   2152  CD1 PHE A 722      46.940  68.230  40.660  1.00  0.00           C
ATOM   2153  HD1 PHE A 722      47.290  67.870  39.710  1.00  0.00           H
ATOM   2154  CE1 PHE A 722      47.430  69.420  41.140  1.00  0.00           C
ATOM   2155  HE1 PHE A 722      48.130  69.890  40.480  1.00  0.00           H
ATOM   2156  CZ  PHE A 722      46.820  69.960  42.320  1.00  0.00           C
ATOM   2157  HZ  PHE A 722      47.240  70.790  42.860  1.00  0.00           H
ATOM   2158  CD2 PHE A 722      45.300  68.050  42.410  1.00  0.00           C
ATOM   2159  HD2 PHE A 722      44.380  67.650  42.790  1.00  0.00           H
ATOM   2160  CE2 PHE A 722      45.740  69.250  42.950  1.00  0.00           C
ATOM   2161  HE2 PHE A 722      45.350  69.710  43.850  1.00  0.00           H
ATOM   2162  C   PHE A 722      45.820  64.790  42.350  1.00  0.00           C
ATOM   2163  O   PHE A 722      47.010  64.620  42.790  1.00  0.00           O
ATOM   2164  N   THR A 723      44.710  64.610  43.080  1.00  0.00           N
ATOM   2165  HN  THR A 723      43.750  64.870  42.960  1.00  0.00           H
ATOM   2166  CA  THR A 723      44.830  64.070  44.460  1.00  0.00           C
ATOM   2167  HA  THR A 723      45.300  64.870  45.020  1.00  0.00           H
ATOM   2168  CB  THR A 723      43.430  63.900  45.060  1.00  0.00           C
ATOM   2169  HB  THR A 723      42.860  63.030  44.680  1.00  0.00           H
ATOM   2170  OG1 THR A 723      42.690  65.030  44.720  1.00  0.00           O
ATOM   2171  HG1 THR A 723      41.830  64.650  44.500  1.00  0.00           H
ATOM   2172  CG2 THR A 723      43.520  63.830  46.540  1.00  0.00           C
ATOM   2173 HG21 THR A 723      43.990  64.750  46.960  1.00  0.00           H
ATOM   2174 HG22 THR A 723      44.040  62.890  46.850  1.00  0.00           H
ATOM   2175 HG23 THR A 723      42.530  63.640  47.010  1.00  0.00           H
ATOM   2176  C   THR A 723      45.430  62.720  44.600  1.00  0.00           C
ATOM   2177  O   THR A 723      46.350  62.570  45.350  1.00  0.00           O
ATOM   2178  N   GLU A 724      44.810  61.750  43.910  1.00  0.00           N
ATOM   2179  HN  GLU A 724      44.100  61.860  43.220  1.00  0.00           H
ATOM   2180  CA  GLU A 724      45.310  60.400  43.950  1.00  0.00           C
ATOM   2181  HA  GLU A 724      44.920  59.900  44.820  1.00  0.00           H
ATOM   2182  CB  GLU A 724      44.790  59.710  42.630  1.00  0.00           C
ATOM   2183  HB1 GLU A 724      45.070  60.230  41.680  1.00  0.00           H
ATOM   2184  HB2 GLU A 724      43.690  59.760  42.490  1.00  0.00           H
ATOM   2185  CG  GLU A 724      45.030  58.100  42.580  1.00  0.00           C
ATOM   2186  HG1 GLU A 724      44.580  57.640  43.470  1.00  0.00           H
ATOM   2187  HG2 GLU A 724      46.110  57.830  42.490  1.00  0.00           H
ATOM   2188  CD  GLU A 724      44.370  57.440  41.390  1.00  0.00           C
ATOM   2189  OE1 GLU A 724      45.120  56.760  40.590  1.00  0.00           O
ATOM   2190  OE2 GLU A 724      43.160  57.500  41.160  1.00  0.00           O
ATOM   2191  C   GLU A 724      46.810  60.070  44.070  1.00  0.00           C
ATOM   2192  O   GLU A 724      47.250  59.390  45.030  1.00  0.00           O
ATOM   2193  N   GLU A 725      47.660  60.670  43.200  1.00  0.00           N
ATOM   2194  HN  GLU A 725      47.300  61.190  42.430  1.00  0.00           H
ATOM   2195  CA  GLU A 725      49.090  60.470  43.160  1.00  0.00           C
ATOM   2196  HA  GLU A 725      49.220  59.410  43.110  1.00  0.00           H
ATOM   2197  CB  GLU A 725      49.700  61.220  41.910  1.00  0.00           C
ATOM   2198  HB1 GLU A 725      50.800  61.060  42.010  1.00  0.00           H
ATOM   2199  HB2 GLU A 725      49.460  62.300  41.960  1.00  0.00           H
ATOM   2200  CG  GLU A 725      49.360  60.600  40.520  1.00  0.00           C
ATOM   2201  HG1 GLU A 725      48.380  60.910  40.100  1.00  0.00           H
ATOM   2202  HG2 GLU A 725      49.320  59.520  40.780  1.00  0.00           H
ATOM   2203  CD  GLU A 725      50.380  60.900  39.520  1.00  0.00           C
ATOM   2204  OE1 GLU A 725      50.390  62.010  38.890  1.00  0.00           O
ATOM   2205  OE2 GLU A 725      51.240  60.010  39.310  1.00  0.00           O
ATOM   2206  C   GLU A 725      49.850  60.910  44.420  1.00  0.00           C
ATOM   2207  O   GLU A 725      50.780  60.270  44.950  1.00  0.00           O
ATOM   2208  N   ALA A 726      49.420  62.110  44.960  1.00  0.00           N
ATOM   2209  HN  ALA A 726      48.660  62.570  44.530  1.00  0.00           H
ATOM   2210  CA  ALA A 726      49.840  62.570  46.250  1.00  0.00           C
ATOM   2211  HA  ALA A 726      50.920  62.500  46.320  1.00  0.00           H
ATOM   2212  CB  ALA A 726      49.530  64.030  46.590  1.00  0.00           C
ATOM   2213  HB1 ALA A 726      50.240  64.420  47.350  1.00  0.00           H
ATOM   2214  HB2 ALA A 726      48.490  64.080  46.980  1.00  0.00           H
ATOM   2215  HB3 ALA A 726      49.650  64.640  45.670  1.00  0.00           H
ATOM   2216  C   ALA A 726      49.260  61.700  47.440  1.00  0.00           C
ATOM   2217  O   ALA A 726      49.920  61.670  48.520  1.00  0.00           O
ATOM   2218  N   PHE A 727      48.130  60.980  47.290  1.00  0.00           N
ATOM   2219  HN  PHE A 727      47.610  60.990  46.440  1.00  0.00           H
ATOM   2220  CA  PHE A 727      47.560  60.150  48.360  1.00  0.00           C
ATOM   2221  HA  PHE A 727      47.670  60.670  49.300  1.00  0.00           H
ATOM   2222  CB  PHE A 727      46.040  59.930  48.070  1.00  0.00           C
ATOM   2223  HB1 PHE A 727      46.040  59.210  47.220  1.00  0.00           H
ATOM   2224  HB2 PHE A 727      45.580  60.880  47.740  1.00  0.00           H
ATOM   2225  CG  PHE A 727      45.220  59.350  49.170  1.00  0.00           C
ATOM   2226  CD1 PHE A 727      45.040  57.970  49.280  1.00  0.00           C
ATOM   2227  HD1 PHE A 727      45.500  57.280  48.580  1.00  0.00           H
ATOM   2228  CE1 PHE A 727      44.340  57.440  50.380  1.00  0.00           C
ATOM   2229  HE1 PHE A 727      44.180  56.390  50.540  1.00  0.00           H
ATOM   2230  CZ  PHE A 727      43.820  58.340  51.350  1.00  0.00           C
ATOM   2231  HZ  PHE A 727      43.240  57.890  52.130  1.00  0.00           H
ATOM   2232  CD2 PHE A 727      44.710  60.320  50.030  1.00  0.00           C
ATOM   2233  HD2 PHE A 727      44.720  61.400  49.920  1.00  0.00           H
ATOM   2234  CE2 PHE A 727      43.940  59.730  51.070  1.00  0.00           C
ATOM   2235  HE2 PHE A 727      43.360  60.380  51.720  1.00  0.00           H
ATOM   2236  C   PHE A 727      48.340  58.830  48.460  1.00  0.00           C
ATOM   2237  O   PHE A 727      48.500  58.140  49.480  1.00  0.00           O
ATOM   2238  N   ALA A 728      48.790  58.310  47.290  1.00  0.00           N
ATOM   2239  HN  ALA A 728      48.620  58.660  46.370  1.00  0.00           H
ATOM   2240  CA  ALA A 728      49.710  57.190  47.240  1.00  0.00           C
ATOM   2241  HA  ALA A 728      49.290  56.300  47.690  1.00  0.00           H
ATOM   2242  CB  ALA A 728      49.850  56.770  45.770  1.00  0.00           C
ATOM   2243  HB1 ALA A 728      50.520  57.440  45.190  1.00  0.00           H
ATOM   2244  HB2 ALA A 728      48.850  56.530  45.350  1.00  0.00           H
ATOM   2245  HB3 ALA A 728      50.370  55.810  45.620  1.00  0.00           H
ATOM   2246  C   ALA A 728      51.160  57.410  47.810  1.00  0.00           C
ATOM   2247  O   ALA A 728      51.750  56.570  48.560  1.00  0.00           O
ATOM   2248  N   ALA A 729      51.640  58.610  47.530  1.00  0.00           N
ATOM   2249  HN  ALA A 729      51.150  59.070  46.800  1.00  0.00           H
ATOM   2250  CA  ALA A 729      52.870  59.310  48.030  1.00  0.00           C
ATOM   2251  HA  ALA A 729      53.790  58.820  47.740  1.00  0.00           H
ATOM   2252  CB  ALA A 729      52.850  60.650  47.340  1.00  0.00           C
ATOM   2253  HB1 ALA A 729      53.160  60.680  46.280  1.00  0.00           H
ATOM   2254  HB2 ALA A 729      53.590  61.290  47.870  1.00  0.00           H
ATOM   2255  HB3 ALA A 729      51.860  61.160  47.430  1.00  0.00           H
ATOM   2256  C   ALA A 729      52.730  59.420  49.530  1.00  0.00           C
ATOM   2257  O   ALA A 729      53.720  59.100  50.170  1.00  0.00           O
ATOM   2258  N   LEU A 730      51.600  59.970  50.110  1.00  0.00           N
ATOM   2259  HN  LEU A 730      50.880  60.260  49.480  1.00  0.00           H
ATOM   2260  CA  LEU A 730      51.450  60.280  51.480  1.00  0.00           C
ATOM   2261  HA  LEU A 730      52.130  61.080  51.770  1.00  0.00           H
ATOM   2262  CB  LEU A 730      50.000  60.710  51.770  1.00  0.00           C
ATOM   2263  HB1 LEU A 730      49.380  59.870  51.380  1.00  0.00           H
ATOM   2264  HB2 LEU A 730      49.640  61.540  51.130  1.00  0.00           H
ATOM   2265  CG  LEU A 730      49.550  60.970  53.220  1.00  0.00           C
ATOM   2266  HG  LEU A 730      49.740  60.040  53.790  1.00  0.00           H
ATOM   2267  CD1 LEU A 730      50.320  62.150  53.770  1.00  0.00           C
ATOM   2268 HD11 LEU A 730      49.890  62.440  54.760  1.00  0.00           H
ATOM   2269 HD12 LEU A 730      50.200  63.050  53.140  1.00  0.00           H
ATOM   2270 HD13 LEU A 730      51.390  61.890  53.940  1.00  0.00           H
ATOM   2271  CD2 LEU A 730      48.090  61.290  53.430  1.00  0.00           C
ATOM   2272 HD21 LEU A 730      47.430  60.400  53.390  1.00  0.00           H
ATOM   2273 HD22 LEU A 730      47.540  61.980  52.750  1.00  0.00           H
ATOM   2274 HD23 LEU A 730      47.910  61.700  54.440  1.00  0.00           H
ATOM   2275  C   LEU A 730      51.790  59.200  52.440  1.00  0.00           C
ATOM   2276  O   LEU A 730      52.590  59.270  53.320  1.00  0.00           O
ATOM   2277  N   ILE A 731      51.100  58.090  52.180  1.00  0.00           N
ATOM   2278  HN  ILE A 731      50.470  58.010  51.410  1.00  0.00           H
ATOM   2279  CA  ILE A 731      51.060  56.860  53.020  1.00  0.00           C
ATOM   2280  HA  ILE A 731      50.700  57.100  54.010  1.00  0.00           H
ATOM   2281  CB  ILE A 731      49.980  55.850  52.600  1.00  0.00           C
ATOM   2282  HB  ILE A 731      48.950  56.270  52.600  1.00  0.00           H
ATOM   2283  CG2 ILE A 731      50.190  55.540  51.120  1.00  0.00           C
ATOM   2284 HG21 ILE A 731      51.110  54.940  50.890  1.00  0.00           H
ATOM   2285 HG22 ILE A 731      50.230  56.420  50.460  1.00  0.00           H
ATOM   2286 HG23 ILE A 731      49.320  54.940  50.780  1.00  0.00           H
ATOM   2287  CG1 ILE A 731      50.000  54.590  53.430  1.00  0.00           C
ATOM   2288 HG11 ILE A 731      50.890  54.030  53.080  1.00  0.00           H
ATOM   2289 HG12 ILE A 731      49.160  54.000  52.970  1.00  0.00           H
ATOM   2290  CD  ILE A 731      49.940  54.700  54.940  1.00  0.00           C
ATOM   2291  HD1 ILE A 731      49.100  55.410  55.160  1.00  0.00           H
ATOM   2292  HD2 ILE A 731      50.940  55.100  55.230  1.00  0.00           H
ATOM   2293  HD3 ILE A 731      49.630  53.720  55.360  1.00  0.00           H
ATOM   2294  C   ILE A 731      52.470  56.240  53.150  1.00  0.00           C
ATOM   2295  O   ILE A 731      52.990  56.000  54.280  1.00  0.00           O
ATOM   2296  N   CYS A 732      53.210  56.120  52.040  1.00  0.00           N
ATOM   2297  HN  CYS A 732      52.830  56.360  51.140  1.00  0.00           H
ATOM   2298  CA  CYS A 732      54.640  55.740  51.960  1.00  0.00           C
ATOM   2299  HA  CYS A 732      54.900  54.800  52.430  1.00  0.00           H
ATOM   2300  CB  CYS A 732      55.160  55.590  50.450  1.00  0.00           C
ATOM   2301  HB1 CYS A 732      56.230  55.330  50.460  1.00  0.00           H
ATOM   2302  HB2 CYS A 732      54.930  56.570  49.990  1.00  0.00           H
ATOM   2303  SG  CYS A 732      54.130  54.420  49.560  1.00  0.00           S
ATOM   2304  HG1 CYS A 732      54.930  54.340  48.510  1.00  0.00           H
ATOM   2305  C   CYS A 732      55.550  56.720  52.680  1.00  0.00           C
ATOM   2306  O   CYS A 732      56.520  56.270  53.270  1.00  0.00           O
ATOM   2307  N   ILE A 733      55.350  58.020  52.680  1.00  0.00           N
ATOM   2308  HN  ILE A 733      54.630  58.530  52.220  1.00  0.00           H
ATOM   2309  CA  ILE A 733      56.210  58.860  53.550  1.00  0.00           C
ATOM   2310  HA  ILE A 733      57.170  58.380  53.610  1.00  0.00           H
ATOM   2311  CB  ILE A 733      56.470  60.230  53.110  1.00  0.00           C
ATOM   2312  HB  ILE A 733      57.170  60.700  53.830  1.00  0.00           H
ATOM   2313  CG2 ILE A 733      57.100  60.270  51.690  1.00  0.00           C
ATOM   2314 HG21 ILE A 733      56.410  59.970  50.870  1.00  0.00           H
ATOM   2315 HG22 ILE A 733      58.000  59.620  51.680  1.00  0.00           H
ATOM   2316 HG23 ILE A 733      57.400  61.290  51.400  1.00  0.00           H
ATOM   2317  CG1 ILE A 733      55.190  61.110  53.100  1.00  0.00           C
ATOM   2318 HG11 ILE A 733      54.740  61.060  54.110  1.00  0.00           H
ATOM   2319 HG12 ILE A 733      54.490  60.630  52.380  1.00  0.00           H
ATOM   2320  CD  ILE A 733      55.360  62.560  52.550  1.00  0.00           C
ATOM   2321  HD1 ILE A 733      55.760  62.530  51.510  1.00  0.00           H
ATOM   2322  HD2 ILE A 733      56.130  63.160  53.080  1.00  0.00           H
ATOM   2323  HD3 ILE A 733      54.380  63.070  52.650  1.00  0.00           H
ATOM   2324  C   ILE A 733      55.770  58.870  55.020  1.00  0.00           C
ATOM   2325  O   ILE A 733      56.570  59.170  55.900  1.00  0.00           O
ATOM   2326  N   ILE A 734      54.530  58.470  55.290  1.00  0.00           N
ATOM   2327  HN  ILE A 734      53.890  58.440  54.520  1.00  0.00           H
ATOM   2328  CA  ILE A 734      54.000  58.000  56.600  1.00  0.00           C
ATOM   2329  HA  ILE A 734      54.370  58.760  57.260  1.00  0.00           H
ATOM   2330  CB  ILE A 734      52.520  57.980  56.610  1.00  0.00           C
ATOM   2331  HB  ILE A 734      52.150  57.820  55.580  1.00  0.00           H
ATOM   2332  CG2 ILE A 734      51.900  56.900  57.520  1.00  0.00           C
ATOM   2333 HG21 ILE A 734      52.040  55.920  57.030  1.00  0.00           H
ATOM   2334 HG22 ILE A 734      50.800  57.040  57.710  1.00  0.00           H
ATOM   2335 HG23 ILE A 734      52.260  56.890  58.570  1.00  0.00           H
ATOM   2336  CG1 ILE A 734      52.060  59.390  57.010  1.00  0.00           C
ATOM   2337 HG11 ILE A 734      50.950  59.340  56.980  1.00  0.00           H
ATOM   2338 HG12 ILE A 734      52.360  60.030  56.150  1.00  0.00           H
ATOM   2339  CD  ILE A 734      52.560  59.950  58.400  1.00  0.00           C
ATOM   2340  HD1 ILE A 734      52.580  59.130  59.150  1.00  0.00           H
ATOM   2341  HD2 ILE A 734      51.940  60.850  58.600  1.00  0.00           H
ATOM   2342  HD3 ILE A 734      53.580  60.370  58.480  1.00  0.00           H
ATOM   2343  C   ILE A 734      54.650  56.710  57.110  1.00  0.00           C
ATOM   2344  O   ILE A 734      54.950  56.660  58.310  1.00  0.00           O
ATOM   2345  N   PHE A 735      54.950  55.720  56.260  1.00  0.00           N
ATOM   2346  HN  PHE A 735      54.740  55.910  55.310  1.00  0.00           H
ATOM   2347  CA  PHE A 735      55.720  54.530  56.580  1.00  0.00           C
ATOM   2348  HA  PHE A 735      55.240  54.070  57.440  1.00  0.00           H
ATOM   2349  CB  PHE A 735      55.720  53.500  55.340  1.00  0.00           C
ATOM   2350  HB1 PHE A 735      56.630  53.730  54.740  1.00  0.00           H
ATOM   2351  HB2 PHE A 735      54.830  53.710  54.700  1.00  0.00           H
ATOM   2352  CG  PHE A 735      55.620  52.030  55.950  1.00  0.00           C
ATOM   2353  CD1 PHE A 735      56.660  51.080  55.930  1.00  0.00           C
ATOM   2354  HD1 PHE A 735      57.640  51.250  55.530  1.00  0.00           H
ATOM   2355  CE1 PHE A 735      56.320  49.750  56.360  1.00  0.00           C
ATOM   2356  HE1 PHE A 735      57.050  48.970  56.260  1.00  0.00           H
ATOM   2357  CZ  PHE A 735      55.020  49.300  56.670  1.00  0.00           C
ATOM   2358  HZ  PHE A 735      54.830  48.260  56.870  1.00  0.00           H
ATOM   2359  CD2 PHE A 735      54.330  51.610  56.300  1.00  0.00           C
ATOM   2360  HD2 PHE A 735      53.510  52.290  56.430  1.00  0.00           H
ATOM   2361  CE2 PHE A 735      54.040  50.290  56.780  1.00  0.00           C
ATOM   2362  HE2 PHE A 735      53.060  49.970  57.100  1.00  0.00           H
ATOM   2363  C   PHE A 735      57.080  54.920  57.020  1.00  0.00           C
ATOM   2364  O   PHE A 735      57.670  54.390  57.980  1.00  0.00           O
ATOM   2365  N   ILE A 736      57.650  55.960  56.300  1.00  0.00           N
ATOM   2366  HN  ILE A 736      57.200  56.220  55.450  1.00  0.00           H
ATOM   2367  CA  ILE A 736      58.950  56.480  56.630  1.00  0.00           C
ATOM   2368  HA  ILE A 736      59.530  55.590  56.850  1.00  0.00           H
ATOM   2369  CB  ILE A 736      59.560  57.210  55.490  1.00  0.00           C
ATOM   2370  HB  ILE A 736      58.700  57.790  55.090  1.00  0.00           H
ATOM   2371  CG2 ILE A 736      60.580  58.300  55.930  1.00  0.00           C
ATOM   2372 HG21 ILE A 736      60.010  59.030  56.550  1.00  0.00           H
ATOM   2373 HG22 ILE A 736      61.110  58.900  55.160  1.00  0.00           H
ATOM   2374 HG23 ILE A 736      61.290  57.870  56.660  1.00  0.00           H
ATOM   2375  CG1 ILE A 736      60.130  56.230  54.470  1.00  0.00           C
ATOM   2376 HG11 ILE A 736      59.570  55.280  54.440  1.00  0.00           H
ATOM   2377 HG12 ILE A 736      61.170  56.000  54.810  1.00  0.00           H
ATOM   2378  CD  ILE A 736      60.190  56.790  53.110  1.00  0.00           C
ATOM   2379  HD1 ILE A 736      60.890  57.640  53.250  1.00  0.00           H
ATOM   2380  HD2 ILE A 736      59.230  57.160  52.690  1.00  0.00           H
ATOM   2381  HD3 ILE A 736      60.460  56.090  52.300  1.00  0.00           H
ATOM   2382  C   ILE A 736      58.950  57.260  58.030  1.00  0.00           C
ATOM   2383  O   ILE A 736      59.850  57.090  58.850  1.00  0.00           O
ATOM   2384  N   TYR A 737      57.860  58.000  58.280  1.00  0.00           N
ATOM   2385  HN  TYR A 737      57.190  58.150  57.570  1.00  0.00           H
ATOM   2386  CA  TYR A 737      57.580  58.780  59.490  1.00  0.00           C
ATOM   2387  HA  TYR A 737      58.440  59.430  59.630  1.00  0.00           H
ATOM   2388  CB  TYR A 737      56.280  59.660  59.350  1.00  0.00           C
ATOM   2389  HB1 TYR A 737      55.340  59.070  59.210  1.00  0.00           H
ATOM   2390  HB2 TYR A 737      56.440  60.210  58.400  1.00  0.00           H
ATOM   2391  CG  TYR A 737      56.220  60.750  60.420  1.00  0.00           C
ATOM   2392  CD1 TYR A 737      56.820  62.030  60.330  1.00  0.00           C
ATOM   2393  HD1 TYR A 737      57.240  62.320  59.360  1.00  0.00           H
ATOM   2394  CE1 TYR A 737      56.840  62.950  61.410  1.00  0.00           C
ATOM   2395  HE1 TYR A 737      57.340  63.900  61.290  1.00  0.00           H
ATOM   2396  CZ  TYR A 737      55.990  62.730  62.490  1.00  0.00           C
ATOM   2397  OH  TYR A 737      55.710  63.760  63.390  1.00  0.00           O
ATOM   2398  HH  TYR A 737      55.940  64.610  63.000  1.00  0.00           H
ATOM   2399  CD2 TYR A 737      55.540  60.500  61.660  1.00  0.00           C
ATOM   2400  HD2 TYR A 737      55.030  59.580  61.880  1.00  0.00           H
ATOM   2401  CE2 TYR A 737      55.380  61.470  62.630  1.00  0.00           C
ATOM   2402  HE2 TYR A 737      54.770  61.240  63.500  1.00  0.00           H
ATOM   2403  C   TYR A 737      57.480  57.860  60.700  1.00  0.00           C
ATOM   2404  O   TYR A 737      58.100  58.020  61.750  1.00  0.00           O
ATOM   2405  N   GLU A 738      56.740  56.700  60.510  1.00  0.00           N
ATOM   2406  HN  GLU A 738      56.200  56.530  59.690  1.00  0.00           H
ATOM   2407  CA  GLU A 738      56.580  55.640  61.540  1.00  0.00           C
ATOM   2408  HA  GLU A 738      56.220  56.130  62.420  1.00  0.00           H
ATOM   2409  CB  GLU A 738      55.580  54.570  61.120  1.00  0.00           C
ATOM   2410  HB1 GLU A 738      55.600  53.730  61.850  1.00  0.00           H
ATOM   2411  HB2 GLU A 738      55.860  54.240  60.090  1.00  0.00           H
ATOM   2412  CG  GLU A 738      54.090  55.240  61.060  1.00  0.00           C
ATOM   2413  HG1 GLU A 738      53.730  55.120  60.020  1.00  0.00           H
ATOM   2414  HG2 GLU A 738      54.100  56.330  61.290  1.00  0.00           H
ATOM   2415  CD  GLU A 738      53.120  54.650  62.110  1.00  0.00           C
ATOM   2416  OE1 GLU A 738      53.490  54.440  63.300  1.00  0.00           O
ATOM   2417  OE2 GLU A 738      51.940  54.540  61.710  1.00  0.00           O
ATOM   2418  C   GLU A 738      57.790  54.930  61.970  1.00  0.00           C
ATOM   2419  O   GLU A 738      58.040  54.580  63.150  1.00  0.00           O
ATOM   2420  N   ALA A 739      58.740  54.580  61.050  1.00  0.00           N
ATOM   2421  HN  ALA A 739      58.550  54.600  60.070  1.00  0.00           H
ATOM   2422  CA  ALA A 739      60.030  53.990  61.420  1.00  0.00           C
ATOM   2423  HA  ALA A 739      59.830  53.130  62.030  1.00  0.00           H
ATOM   2424  CB  ALA A 739      60.880  53.900  60.110  1.00  0.00           C
ATOM   2425  HB1 ALA A 739      61.710  53.170  60.240  1.00  0.00           H
ATOM   2426  HB2 ALA A 739      61.280  54.870  59.720  1.00  0.00           H
ATOM   2427  HB3 ALA A 739      60.240  53.470  59.310  1.00  0.00           H
ATOM   2428  C   ALA A 739      60.820  54.930  62.370  1.00  0.00           C
ATOM   2429  O   ALA A 739      61.330  54.580  63.440  1.00  0.00           O
ATOM   2430  N   LEU A 740      60.870  56.190  61.990  1.00  0.00           N
ATOM   2431  HN  LEU A 740      60.270  56.640  61.330  1.00  0.00           H
ATOM   2432  CA  LEU A 740      61.750  57.120  62.620  1.00  0.00           C
ATOM   2433  HA  LEU A 740      62.670  56.620  62.880  1.00  0.00           H
ATOM   2434  CB  LEU A 740      62.200  58.260  61.680  1.00  0.00           C
ATOM   2435  HB1 LEU A 740      62.590  59.140  62.250  1.00  0.00           H
ATOM   2436  HB2 LEU A 740      61.190  58.470  61.240  1.00  0.00           H
ATOM   2437  CG  LEU A 740      63.040  57.790  60.490  1.00  0.00           C
ATOM   2438  HG  LEU A 740      62.780  56.710  60.390  1.00  0.00           H
ATOM   2439  CD1 LEU A 740      62.710  58.660  59.260  1.00  0.00           C
ATOM   2440 HD11 LEU A 740      62.640  59.750  59.470  1.00  0.00           H
ATOM   2441 HD12 LEU A 740      61.710  58.350  58.880  1.00  0.00           H
ATOM   2442 HD13 LEU A 740      63.470  58.500  58.470  1.00  0.00           H
ATOM   2443  CD2 LEU A 740      64.560  57.760  60.660  1.00  0.00           C
ATOM   2444 HD21 LEU A 740      64.940  58.800  60.810  1.00  0.00           H
ATOM   2445 HD22 LEU A 740      65.090  57.310  59.800  1.00  0.00           H
ATOM   2446 HD23 LEU A 740      64.880  57.220  61.580  1.00  0.00           H
ATOM   2447  C   LEU A 740      61.080  57.680  63.910  1.00  0.00           C
ATOM   2448  O   LEU A 740      61.750  57.790  64.950  1.00  0.00           O
ATOM   2449  N   GLU A 741      59.760  57.940  64.010  1.00  0.00           N
ATOM   2450  HN  GLU A 741      59.140  57.960  63.220  1.00  0.00           H
ATOM   2451  CA  GLU A 741      59.050  58.170  65.280  1.00  0.00           C
ATOM   2452  HA  GLU A 741      59.450  59.060  65.740  1.00  0.00           H
ATOM   2453  CB  GLU A 741      57.590  58.480  65.020  1.00  0.00           C
ATOM   2454  HB1 GLU A 741      57.280  57.660  64.350  1.00  0.00           H
ATOM   2455  HB2 GLU A 741      57.390  59.470  64.540  1.00  0.00           H
ATOM   2456  CG  GLU A 741      56.750  58.510  66.310  1.00  0.00           C
ATOM   2457  HG1 GLU A 741      57.150  59.380  66.890  1.00  0.00           H
ATOM   2458  HG2 GLU A 741      56.850  57.580  66.900  1.00  0.00           H
ATOM   2459  CD  GLU A 741      55.220  58.890  65.950  1.00  0.00           C
ATOM   2460  OE1 GLU A 741      54.560  57.920  65.480  1.00  0.00           O
ATOM   2461  OE2 GLU A 741      54.800  60.040  66.140  1.00  0.00           O
ATOM   2462  C   GLU A 741      59.160  57.140  66.360  1.00  0.00           C
ATOM   2463  O   GLU A 741      59.390  57.530  67.450  1.00  0.00           O
ATOM   2464  N   LYS A 742      59.080  55.840  65.990  1.00  0.00           N
ATOM   2465  HN  LYS A 742      59.070  55.630  65.020  1.00  0.00           H
ATOM   2466  CA  LYS A 742      59.150  54.730  66.940  1.00  0.00           C
ATOM   2467  HA  LYS A 742      58.460  54.940  67.750  1.00  0.00           H
ATOM   2468  CB  LYS A 742      58.590  53.460  66.310  1.00  0.00           C
ATOM   2469  HB1 LYS A 742      59.040  52.540  66.730  1.00  0.00           H
ATOM   2470  HB2 LYS A 742      58.920  53.320  65.250  1.00  0.00           H
ATOM   2471  CG  LYS A 742      57.040  53.380  66.370  1.00  0.00           C
ATOM   2472  HG1 LYS A 742      56.690  53.080  67.390  1.00  0.00           H
ATOM   2473  HG2 LYS A 742      56.810  52.460  65.780  1.00  0.00           H
ATOM   2474  CD  LYS A 742      56.090  54.450  65.790  1.00  0.00           C
ATOM   2475  HD1 LYS A 742      55.810  54.090  64.770  1.00  0.00           H
ATOM   2476  HD2 LYS A 742      56.520  55.460  65.780  1.00  0.00           H
ATOM   2477  CE  LYS A 742      54.800  54.500  66.590  1.00  0.00           C
ATOM   2478  HE1 LYS A 742      54.990  55.000  67.560  1.00  0.00           H
ATOM   2479  HE2 LYS A 742      54.390  53.480  66.760  1.00  0.00           H
ATOM   2480  NZ  LYS A 742      53.830  55.360  65.850  1.00  0.00           N
ATOM   2481  HZ1 LYS A 742      53.760  55.030  64.860  1.00  0.00           H
ATOM   2482  HZ2 LYS A 742      54.240  56.320  65.850  1.00  0.00           H
ATOM   2483  HZ3 LYS A 742      52.870  55.320  66.230  1.00  0.00           H
ATOM   2484  C   LYS A 742      60.490  54.560  67.670  1.00  0.00           C
ATOM   2485  O   LYS A 742      60.600  54.490  68.880  1.00  0.00           O
ATOM   2486  N   LEU A 743      61.510  54.770  66.840  1.00  0.00           N
ATOM   2487  HN  LEU A 743      61.390  54.870  65.850  1.00  0.00           H
ATOM   2488  CA  LEU A 743      62.880  55.100  67.350  1.00  0.00           C
ATOM   2489  HA  LEU A 743      63.100  54.260  67.980  1.00  0.00           H
ATOM   2490  CB  LEU A 743      63.910  55.200  66.160  1.00  0.00           C
ATOM   2491  HB1 LEU A 743      63.430  56.040  65.600  1.00  0.00           H
ATOM   2492  HB2 LEU A 743      63.790  54.220  65.660  1.00  0.00           H
ATOM   2493  CG  LEU A 743      65.370  55.620  66.460  1.00  0.00           C
ATOM   2494  HG  LEU A 743      65.470  56.600  67.000  1.00  0.00           H
ATOM   2495  CD1 LEU A 743      66.190  54.600  67.310  1.00  0.00           C
ATOM   2496 HD11 LEU A 743      67.160  55.130  67.420  1.00  0.00           H
ATOM   2497 HD12 LEU A 743      66.310  53.560  66.960  1.00  0.00           H
ATOM   2498 HD13 LEU A 743      65.680  54.440  68.290  1.00  0.00           H
ATOM   2499  CD2 LEU A 743      65.920  55.750  65.080  1.00  0.00           C
ATOM   2500 HD21 LEU A 743      67.010  55.960  65.140  1.00  0.00           H
ATOM   2501 HD22 LEU A 743      65.470  56.490  64.380  1.00  0.00           H
ATOM   2502 HD23 LEU A 743      65.850  54.780  64.560  1.00  0.00           H
ATOM   2503  C   LEU A 743      62.980  56.330  68.200  1.00  0.00           C
ATOM   2504  O   LEU A 743      63.670  56.250  69.210  1.00  0.00           O
ATOM   2505  N   PHE A 744      62.340  57.460  67.900  1.00  0.00           N
ATOM   2506  HN  PHE A 744      61.910  57.580  67.010  1.00  0.00           H
ATOM   2507  CA  PHE A 744      62.370  58.600  68.760  1.00  0.00           C
ATOM   2508  HA  PHE A 744      63.430  58.830  68.810  1.00  0.00           H
ATOM   2509  CB  PHE A 744      61.660  59.780  68.030  1.00  0.00           C
ATOM   2510  HB1 PHE A 744      60.610  59.520  67.760  1.00  0.00           H
ATOM   2511  HB2 PHE A 744      62.020  59.830  66.980  1.00  0.00           H
ATOM   2512  CG  PHE A 744      61.780  61.130  68.690  1.00  0.00           C
ATOM   2513  CD1 PHE A 744      62.790  62.020  68.250  1.00  0.00           C
ATOM   2514  HD1 PHE A 744      63.430  61.750  67.420  1.00  0.00           H
ATOM   2515  CE1 PHE A 744      62.940  63.270  68.850  1.00  0.00           C
ATOM   2516  HE1 PHE A 744      63.690  63.960  68.500  1.00  0.00           H
ATOM   2517  CZ  PHE A 744      62.060  63.730  69.860  1.00  0.00           C
ATOM   2518  HZ  PHE A 744      62.120  64.740  70.240  1.00  0.00           H
ATOM   2519  CD2 PHE A 744      60.860  61.600  69.670  1.00  0.00           C
ATOM   2520  HD2 PHE A 744      59.970  61.110  70.010  1.00  0.00           H
ATOM   2521  CE2 PHE A 744      60.980  62.860  70.180  1.00  0.00           C
ATOM   2522  HE2 PHE A 744      60.280  63.190  70.930  1.00  0.00           H
ATOM   2523  C   PHE A 744      61.760  58.440  70.150  1.00  0.00           C
ATOM   2524  O   PHE A 744      62.260  58.900  71.180  1.00  0.00           O
ATOM   2525  N   ASP A 745      60.540  57.740  70.160  1.00  0.00           N
ATOM   2526  HN  ASP A 745      60.090  57.390  69.350  1.00  0.00           H
ATOM   2527  CA  ASP A 745      59.780  57.380  71.370  1.00  0.00           C
ATOM   2528  HA  ASP A 745      59.500  58.290  71.890  1.00  0.00           H
ATOM   2529  CB  ASP A 745      58.430  56.710  70.870  1.00  0.00           C
ATOM   2530  HB1 ASP A 745      58.550  55.650  70.540  1.00  0.00           H
ATOM   2531  HB2 ASP A 745      57.990  57.290  70.030  1.00  0.00           H
ATOM   2532  CG  ASP A 745      57.350  56.730  71.970  1.00  0.00           C
ATOM   2533  OD1 ASP A 745      57.550  57.400  72.990  1.00  0.00           O
ATOM   2534  OD2 ASP A 745      56.260  56.220  71.660  1.00  0.00           O
ATOM   2535  C   ASP A 745      60.620  56.390  72.220  1.00  0.00           C
ATOM   2536  O   ASP A 745      60.780  56.530  73.430  1.00  0.00           O
ATOM   2537  N   LEU A 746      61.320  55.370  71.580  1.00  0.00           N
ATOM   2538  HN  LEU A 746      61.100  55.240  70.610  1.00  0.00           H
ATOM   2539  CA  LEU A 746      62.290  54.470  72.220  1.00  0.00           C
ATOM   2540  HA  LEU A 746      61.770  54.060  73.080  1.00  0.00           H
ATOM   2541  CB  LEU A 746      62.610  53.360  71.160  1.00  0.00           C
ATOM   2542  HB1 LEU A 746      63.190  53.630  70.260  1.00  0.00           H
ATOM   2543  HB2 LEU A 746      61.610  53.090  70.770  1.00  0.00           H
ATOM   2544  CG  LEU A 746      63.340  52.170  71.800  1.00  0.00           C
ATOM   2545  HG  LEU A 746      64.300  52.420  72.310  1.00  0.00           H
ATOM   2546  CD1 LEU A 746      62.380  51.420  72.820  1.00  0.00           C
ATOM   2547 HD11 LEU A 746      62.010  52.130  73.580  1.00  0.00           H
ATOM   2548 HD12 LEU A 746      62.880  50.560  73.320  1.00  0.00           H
ATOM   2549 HD13 LEU A 746      61.440  51.030  72.370  1.00  0.00           H
ATOM   2550  CD2 LEU A 746      63.680  51.230  70.720  1.00  0.00           C
ATOM   2551 HD21 LEU A 746      64.460  50.480  70.980  1.00  0.00           H
ATOM   2552 HD22 LEU A 746      64.120  51.860  69.910  1.00  0.00           H
ATOM   2553 HD23 LEU A 746      62.800  50.700  70.310  1.00  0.00           H
ATOM   2554  C   LEU A 746      63.470  55.250  72.720  1.00  0.00           C
ATOM   2555  O   LEU A 746      64.040  55.040  73.800  1.00  0.00           O
ATOM   2556  N   GLY A 747      63.970  56.280  72.020  1.00  0.00           N
ATOM   2557  HN  GLY A 747      63.790  56.350  71.030  1.00  0.00           H
ATOM   2558  CA  GLY A 747      65.060  57.170  72.380  1.00  0.00           C
ATOM   2559  HA1 GLY A 747      65.190  57.820  71.530  1.00  0.00           H
ATOM   2560  HA2 GLY A 747      65.990  56.630  72.530  1.00  0.00           H
ATOM   2561  C   GLY A 747      64.830  58.150  73.420  1.00  0.00           C
ATOM   2562  O   GLY A 747      65.830  58.330  74.120  1.00  0.00           O
ATOM   2563  N   GLU A 748      63.610  58.720  73.590  1.00  0.00           N
ATOM   2564  HN  GLU A 748      62.970  58.490  72.870  1.00  0.00           H
ATOM   2565  CA  GLU A 748      63.200  59.440  74.770  1.00  0.00           C
ATOM   2566  HA  GLU A 748      63.840  60.280  74.960  1.00  0.00           H
ATOM   2567  CB  GLU A 748      61.670  59.820  74.700  1.00  0.00           C
ATOM   2568  HB1 GLU A 748      61.380  60.210  75.700  1.00  0.00           H
ATOM   2569  HB2 GLU A 748      60.900  59.090  74.350  1.00  0.00           H
ATOM   2570  CG  GLU A 748      61.540  61.030  73.640  1.00  0.00           C
ATOM   2571  HG1 GLU A 748      61.450  60.630  72.600  1.00  0.00           H
ATOM   2572  HG2 GLU A 748      62.360  61.760  73.700  1.00  0.00           H
ATOM   2573  CD  GLU A 748      60.220  61.780  73.860  1.00  0.00           C
ATOM   2574  OE1 GLU A 748      59.170  61.110  73.550  1.00  0.00           O
ATOM   2575  OE2 GLU A 748      60.160  62.930  74.250  1.00  0.00           O
ATOM   2576  C   GLU A 748      63.360  58.500  75.960  1.00  0.00           C
ATOM   2577  O   GLU A 748      63.760  58.850  77.100  1.00  0.00           O
ATOM   2578  N   THR A 749      62.920  57.210  75.740  1.00  0.00           N
ATOM   2579  HN  THR A 749      62.610  56.930  74.840  1.00  0.00           H
ATOM   2580  CA  THR A 749      62.790  56.190  76.810  1.00  0.00           C
ATOM   2581  HA  THR A 749      62.330  56.710  77.630  1.00  0.00           H
ATOM   2582  CB  THR A 749      61.760  55.120  76.390  1.00  0.00           C
ATOM   2583  HB  THR A 749      62.150  54.510  75.540  1.00  0.00           H
ATOM   2584  OG1 THR A 749      60.550  55.810  76.110  1.00  0.00           O
ATOM   2585  HG1 THR A 749      60.650  56.180  75.220  1.00  0.00           H
ATOM   2586  CG2 THR A 749      61.470  54.200  77.630  1.00  0.00           C
ATOM   2587 HG21 THR A 749      60.710  53.400  77.440  1.00  0.00           H
ATOM   2588 HG22 THR A 749      61.010  54.820  78.430  1.00  0.00           H
ATOM   2589 HG23 THR A 749      62.320  53.640  78.080  1.00  0.00           H
ATOM   2590  C   THR A 749      64.210  55.600  77.230  1.00  0.00           C
ATOM   2591  O   THR A 749      64.380  55.320  78.400  1.00  0.00           O
ATOM   2592  N   TYR A 750      65.120  55.460  76.400  1.00  0.00           N
ATOM   2593  HN  TYR A 750      64.970  55.540  75.420  1.00  0.00           H
ATOM   2594  CA  TYR A 750      66.360  54.840  76.780  1.00  0.00           C
ATOM   2595  HA  TYR A 750      66.440  54.860  77.850  1.00  0.00           H
ATOM   2596  CB  TYR A 750      66.440  53.360  76.230  1.00  0.00           C
ATOM   2597  HB1 TYR A 750      67.440  52.970  76.540  1.00  0.00           H
ATOM   2598  HB2 TYR A 750      66.390  53.340  75.120  1.00  0.00           H
ATOM   2599  CG  TYR A 750      65.390  52.400  76.780  1.00  0.00           C
ATOM   2600  CD1 TYR A 750      64.190  52.360  76.050  1.00  0.00           C
ATOM   2601  HD1 TYR A 750      63.940  53.030  75.240  1.00  0.00           H
ATOM   2602  CE1 TYR A 750      63.170  51.440  76.440  1.00  0.00           C
ATOM   2603  HE1 TYR A 750      62.220  51.360  75.940  1.00  0.00           H
ATOM   2604  CZ  TYR A 750      63.370  50.700  77.650  1.00  0.00           C
ATOM   2605  OH  TYR A 750      62.450  49.870  78.130  1.00  0.00           O
ATOM   2606  HH  TYR A 750      61.750  49.820  77.490  1.00  0.00           H
ATOM   2607  CD2 TYR A 750      65.620  51.530  77.810  1.00  0.00           C
ATOM   2608  HD2 TYR A 750      66.600  51.510  78.260  1.00  0.00           H
ATOM   2609  CE2 TYR A 750      64.600  50.670  78.260  1.00  0.00           C
ATOM   2610  HE2 TYR A 750      64.730  50.040  79.130  1.00  0.00           H
ATOM   2611  C   TYR A 750      67.540  55.720  76.160  1.00  0.00           C
ATOM   2612  O   TYR A 750      68.350  55.280  75.340  1.00  0.00           O
ATOM   2613  N   ALA A 751      67.650  56.910  76.730  1.00  0.00           N
ATOM   2614  HN  ALA A 751      66.900  57.160  77.340  1.00  0.00           H
ATOM   2615  CA  ALA A 751      68.720  57.880  76.620  1.00  0.00           C
ATOM   2616  HA  ALA A 751      68.550  58.270  75.630  1.00  0.00           H
ATOM   2617  CB  ALA A 751      68.630  59.100  77.630  1.00  0.00           C
ATOM   2618  HB1 ALA A 751      68.690  58.620  78.630  1.00  0.00           H
ATOM   2619  HB2 ALA A 751      67.690  59.660  77.490  1.00  0.00           H
ATOM   2620  HB3 ALA A 751      69.490  59.800  77.480  1.00  0.00           H
ATOM   2621  C   ALA A 751      70.150  57.410  76.460  1.00  0.00           C
ATOM   2622  O   ALA A 751      70.780  57.830  75.490  1.00  0.00           O
ATOM   2623  N   ASP A 752      70.690  56.550  77.350  1.00  0.00           N
ATOM   2624  HN  ASP A 752      70.260  56.090  78.120  1.00  0.00           H
ATOM   2625  CA  ASP A 752      72.070  56.050  77.280  1.00  0.00           C
ATOM   2626  HA  ASP A 752      72.690  56.940  77.320  1.00  0.00           H
ATOM   2627  CB  ASP A 752      72.340  55.200  78.540  1.00  0.00           C
ATOM   2628  HB1 ASP A 752      73.290  54.650  78.390  1.00  0.00           H
ATOM   2629  HB2 ASP A 752      71.510  54.460  78.560  1.00  0.00           H
ATOM   2630  CG  ASP A 752      72.490  55.970  79.840  1.00  0.00           C
ATOM   2631  OD1 ASP A 752      72.720  57.260  79.840  1.00  0.00           O
ATOM   2632  OD2 ASP A 752      72.420  55.270  80.880  1.00  0.00           O
ATOM   2633  C   ASP A 752      72.440  55.290  76.020  1.00  0.00           C
ATOM   2634  O   ASP A 752      73.630  55.320  75.530  1.00  0.00           O
ATOM   2635  N   VAL A 753      71.470  54.500  75.430  1.00  0.00           N
ATOM   2636  HN  VAL A 753      70.690  54.270  76.000  1.00  0.00           H
ATOM   2637  CA  VAL A 753      71.610  53.750  74.180  1.00  0.00           C
ATOM   2638  HA  VAL A 753      72.660  53.600  73.990  1.00  0.00           H
ATOM   2639  CB  VAL A 753      71.000  52.310  74.320  1.00  0.00           C
ATOM   2640  HB  VAL A 753      71.110  51.770  73.350  1.00  0.00           H
ATOM   2641  CG1 VAL A 753      71.930  51.620  75.350  1.00  0.00           C
ATOM   2642 HG11 VAL A 753      72.880  51.350  74.840  1.00  0.00           H
ATOM   2643 HG12 VAL A 753      71.430  50.660  75.600  1.00  0.00           H
ATOM   2644 HG13 VAL A 753      72.150  52.210  76.260  1.00  0.00           H
ATOM   2645  CG2 VAL A 753      69.530  52.370  74.830  1.00  0.00           C
ATOM   2646 HG21 VAL A 753      69.530  52.830  75.830  1.00  0.00           H
ATOM   2647 HG22 VAL A 753      69.090  51.350  74.850  1.00  0.00           H
ATOM   2648 HG23 VAL A 753      68.980  53.020  74.110  1.00  0.00           H
ATOM   2649  C   VAL A 753      71.030  54.340  72.870  1.00  0.00           C
ATOM   2650  O   VAL A 753      71.110  53.740  71.810  1.00  0.00           O
ATOM   2651  N   LEU A 754      70.350  55.540  72.920  1.00  0.00           N
ATOM   2652  HN  LEU A 754      70.140  55.880  73.820  1.00  0.00           H
ATOM   2653  CA  LEU A 754      69.800  56.170  71.700  1.00  0.00           C
ATOM   2654  HA  LEU A 754      68.930  55.650  71.310  1.00  0.00           H
ATOM   2655  CB  LEU A 754      69.180  57.530  72.200  1.00  0.00           C
ATOM   2656  HB1 LEU A 754      69.890  58.020  72.890  1.00  0.00           H
ATOM   2657  HB2 LEU A 754      68.210  57.420  72.730  1.00  0.00           H
ATOM   2658  CG  LEU A 754      68.840  58.590  71.000  1.00  0.00           C
ATOM   2659  HG  LEU A 754      69.610  58.650  70.210  1.00  0.00           H
ATOM   2660  CD1 LEU A 754      67.770  58.150  70.050  1.00  0.00           C
ATOM   2661 HD11 LEU A 754      67.670  57.040  70.050  1.00  0.00           H
ATOM   2662 HD12 LEU A 754      68.030  58.540  69.030  1.00  0.00           H
ATOM   2663 HD13 LEU A 754      66.790  58.610  70.310  1.00  0.00           H
ATOM   2664  CD2 LEU A 754      68.510  59.950  71.580  1.00  0.00           C
ATOM   2665 HD21 LEU A 754      67.950  59.870  72.540  1.00  0.00           H
ATOM   2666 HD22 LEU A 754      68.040  60.570  70.790  1.00  0.00           H
ATOM   2667 HD23 LEU A 754      69.450  60.420  71.940  1.00  0.00           H
ATOM   2668  C   LEU A 754      70.810  56.430  70.520  1.00  0.00           C
ATOM   2669  O   LEU A 754      70.520  56.200  69.340  1.00  0.00           O
ATOM   2670  N   PHE A 755      72.090  56.820  70.810  1.00  0.00           N
ATOM   2671  HN  PHE A 755      72.370  57.080  71.730  1.00  0.00           H
ATOM   2672  CA  PHE A 755      73.090  56.940  69.720  1.00  0.00           C
ATOM   2673  HA  PHE A 755      72.600  57.540  68.960  1.00  0.00           H
ATOM   2674  CB  PHE A 755      74.310  57.820  70.170  1.00  0.00           C
ATOM   2675  HB1 PHE A 755      74.860  58.130  69.260  1.00  0.00           H
ATOM   2676  HB2 PHE A 755      74.930  57.400  70.980  1.00  0.00           H
ATOM   2677  CG  PHE A 755      73.860  59.190  70.730  1.00  0.00           C
ATOM   2678  CD1 PHE A 755      74.690  59.770  71.650  1.00  0.00           C
ATOM   2679  HD1 PHE A 755      75.510  59.230  72.090  1.00  0.00           H
ATOM   2680  CE1 PHE A 755      74.500  61.150  72.030  1.00  0.00           C
ATOM   2681  HE1 PHE A 755      75.250  61.580  72.660  1.00  0.00           H
ATOM   2682  CZ  PHE A 755      73.410  61.850  71.590  1.00  0.00           C
ATOM   2683  HZ  PHE A 755      73.340  62.920  71.770  1.00  0.00           H
ATOM   2684  CD2 PHE A 755      72.730  59.940  70.240  1.00  0.00           C
ATOM   2685  HD2 PHE A 755      72.160  59.520  69.430  1.00  0.00           H
ATOM   2686  CE2 PHE A 755      72.520  61.230  70.740  1.00  0.00           C
ATOM   2687  HE2 PHE A 755      71.750  61.850  70.310  1.00  0.00           H
ATOM   2688  C   PHE A 755      73.460  55.650  69.040  1.00  0.00           C
ATOM   2689  O   PHE A 755      73.430  55.620  67.880  1.00  0.00           O
ATOM   2690  N   TRP A 756      73.660  54.580  69.790  1.00  0.00           N
ATOM   2691  HN  TRP A 756      73.710  54.710  70.780  1.00  0.00           H
ATOM   2692  CA  TRP A 756      73.610  53.240  69.220  1.00  0.00           C
ATOM   2693  HA  TRP A 756      74.370  53.260  68.450  1.00  0.00           H
ATOM   2694  CB  TRP A 756      74.040  52.190  70.270  1.00  0.00           C
ATOM   2695  HB1 TRP A 756      73.330  52.310  71.120  1.00  0.00           H
ATOM   2696  HB2 TRP A 756      75.000  52.400  70.780  1.00  0.00           H
ATOM   2697  CG  TRP A 756      74.020  50.710  69.820  1.00  0.00           C
ATOM   2698  CD1 TRP A 756      73.270  49.720  70.410  1.00  0.00           C
ATOM   2699  HD1 TRP A 756      72.580  49.890  71.220  1.00  0.00           H
ATOM   2700  NE1 TRP A 756      73.370  48.560  69.620  1.00  0.00           N
ATOM   2701  HE1 TRP A 756      73.170  47.630  69.880  1.00  0.00           H
ATOM   2702  CE2 TRP A 756      74.250  48.740  68.590  1.00  0.00           C
ATOM   2703  CD2 TRP A 756      74.650  50.140  68.710  1.00  0.00           C
ATOM   2704  CE3 TRP A 756      75.420  50.730  67.750  1.00  0.00           C
ATOM   2705  HE3 TRP A 756      75.570  51.800  67.710  1.00  0.00           H
ATOM   2706  CZ3 TRP A 756      75.960  49.890  66.750  1.00  0.00           C
ATOM   2707  HZ3 TRP A 756      76.690  50.240  66.040  1.00  0.00           H
ATOM   2708  CZ2 TRP A 756      74.750  47.920  67.620  1.00  0.00           C
ATOM   2709  HZ2 TRP A 756      74.390  46.910  67.520  1.00  0.00           H
ATOM   2710  CH2 TRP A 756      75.590  48.560  66.670  1.00  0.00           C
ATOM   2711  HH2 TRP A 756      76.050  48.000  65.870  1.00  0.00           H
ATOM   2712  C   TRP A 756      72.280  52.770  68.530  1.00  0.00           C
ATOM   2713  O   TRP A 756      72.240  52.160  67.450  1.00  0.00           O
ATOM   2714  N   CYS A 757      71.070  53.050  69.080  1.00  0.00           N
ATOM   2715  HN  CYS A 757      71.030  53.620  69.880  1.00  0.00           H
ATOM   2716  CA  CYS A 757      69.840  52.560  68.520  1.00  0.00           C
ATOM   2717  HA  CYS A 757      69.950  51.500  68.360  1.00  0.00           H
ATOM   2718  CB  CYS A 757      68.670  52.820  69.520  1.00  0.00           C
ATOM   2719  HB1 CYS A 757      67.750  52.510  68.990  1.00  0.00           H
ATOM   2720  HB2 CYS A 757      68.710  53.920  69.730  1.00  0.00           H
ATOM   2721  SG  CYS A 757      68.880  51.630  70.930  1.00  0.00           S
ATOM   2722  HG1 CYS A 757      69.500  52.400  71.820  1.00  0.00           H
ATOM   2723  C   CYS A 757      69.540  53.180  67.190  1.00  0.00           C
ATOM   2724  O   CYS A 757      69.070  52.580  66.290  1.00  0.00           O
ATOM   2725  N   VAL A 758      69.990  54.440  67.100  1.00  0.00           N
ATOM   2726  HN  VAL A 758      70.410  54.810  67.930  1.00  0.00           H
ATOM   2727  CA  VAL A 758      70.110  55.160  65.840  1.00  0.00           C
ATOM   2728  HA  VAL A 758      69.190  55.140  65.290  1.00  0.00           H
ATOM   2729  CB  VAL A 758      70.340  56.610  66.100  1.00  0.00           C
ATOM   2730  HB  VAL A 758      71.250  56.900  66.660  1.00  0.00           H
ATOM   2731  CG1 VAL A 758      70.380  57.330  64.760  1.00  0.00           C
ATOM   2732 HG11 VAL A 758      71.270  57.040  64.150  1.00  0.00           H
ATOM   2733 HG12 VAL A 758      70.400  58.440  64.890  1.00  0.00           H
ATOM   2734 HG13 VAL A 758      69.490  57.210  64.110  1.00  0.00           H
ATOM   2735  CG2 VAL A 758      69.130  57.140  66.890  1.00  0.00           C
ATOM   2736 HG21 VAL A 758      68.180  56.970  66.340  1.00  0.00           H
ATOM   2737 HG22 VAL A 758      69.330  58.190  67.210  1.00  0.00           H
ATOM   2738 HG23 VAL A 758      69.060  56.620  67.860  1.00  0.00           H
ATOM   2739  C   VAL A 758      71.210  54.570  64.830  1.00  0.00           C
ATOM   2740  O   VAL A 758      70.930  54.370  63.640  1.00  0.00           O
ATOM   2741  N   ILE A 759      72.400  54.220  65.290  1.00  0.00           N
ATOM   2742  HN  ILE A 759      72.690  54.560  66.180  1.00  0.00           H
ATOM   2743  CA  ILE A 759      73.370  53.570  64.430  1.00  0.00           C
ATOM   2744  HA  ILE A 759      73.410  54.190  63.540  1.00  0.00           H
ATOM   2745  CB  ILE A 759      74.790  53.650  64.940  1.00  0.00           C
ATOM   2746  HB  ILE A 759      74.870  53.260  65.980  1.00  0.00           H
ATOM   2747  CG2 ILE A 759      75.840  52.800  64.100  1.00  0.00           C
ATOM   2748 HG21 ILE A 759      76.910  53.020  64.210  1.00  0.00           H
ATOM   2749 HG22 ILE A 759      75.680  52.900  62.990  1.00  0.00           H
ATOM   2750 HG23 ILE A 759      75.710  51.740  64.400  1.00  0.00           H
ATOM   2751  CG1 ILE A 759      75.240  55.200  64.840  1.00  0.00           C
ATOM   2752 HG11 ILE A 759      74.480  55.910  65.220  1.00  0.00           H
ATOM   2753 HG12 ILE A 759      75.210  55.540  63.780  1.00  0.00           H
ATOM   2754  CD  ILE A 759      76.630  55.460  65.510  1.00  0.00           C
ATOM   2755  HD1 ILE A 759      76.950  56.520  65.480  1.00  0.00           H
ATOM   2756  HD2 ILE A 759      77.450  54.930  64.990  1.00  0.00           H
ATOM   2757  HD3 ILE A 759      76.610  55.150  66.570  1.00  0.00           H
ATOM   2758  C   ILE A 759      73.040  52.140  63.940  1.00  0.00           C
ATOM   2759  O   ILE A 759      73.090  51.830  62.740  1.00  0.00           O
ATOM   2760  N   LEU A 760      72.480  51.310  64.860  1.00  0.00           N
ATOM   2761  HN  LEU A 760      72.380  51.600  65.800  1.00  0.00           H
ATOM   2762  CA  LEU A 760      72.000  50.000  64.530  1.00  0.00           C
ATOM   2763  HA  LEU A 760      72.660  49.330  64.010  1.00  0.00           H
ATOM   2764  CB  LEU A 760      71.760  49.250  65.870  1.00  0.00           C
ATOM   2765  HB1 LEU A 760      70.930  49.660  66.480  1.00  0.00           H
ATOM   2766  HB2 LEU A 760      72.730  49.270  66.410  1.00  0.00           H
ATOM   2767  CG  LEU A 760      71.300  47.740  65.750  1.00  0.00           C
ATOM   2768  HG  LEU A 760      70.280  47.790  65.320  1.00  0.00           H
ATOM   2769  CD1 LEU A 760      72.250  46.920  64.840  1.00  0.00           C
ATOM   2770 HD11 LEU A 760      72.280  47.270  63.790  1.00  0.00           H
ATOM   2771 HD12 LEU A 760      71.850  45.880  64.870  1.00  0.00           H
ATOM   2772 HD13 LEU A 760      73.230  46.840  65.350  1.00  0.00           H
ATOM   2773  CD2 LEU A 760      71.270  47.100  67.120  1.00  0.00           C
ATOM   2774 HD21 LEU A 760      72.270  47.000  67.620  1.00  0.00           H
ATOM   2775 HD22 LEU A 760      70.890  46.060  67.130  1.00  0.00           H
ATOM   2776 HD23 LEU A 760      70.660  47.720  67.800  1.00  0.00           H
ATOM   2777  C   LEU A 760      70.840  50.100  63.600  1.00  0.00           C
ATOM   2778  O   LEU A 760      70.820  49.460  62.560  1.00  0.00           O
ATOM   2779  N   PHE A 761      69.950  51.060  63.820  1.00  0.00           N
ATOM   2780  HN  PHE A 761      69.910  51.570  64.670  1.00  0.00           H
ATOM   2781  CA  PHE A 761      68.940  51.310  62.790  1.00  0.00           C
ATOM   2782  HA  PHE A 761      68.370  50.410  62.610  1.00  0.00           H
ATOM   2783  CB  PHE A 761      68.070  52.530  63.350  1.00  0.00           C
ATOM   2784  HB1 PHE A 761      68.690  53.430  63.550  1.00  0.00           H
ATOM   2785  HB2 PHE A 761      67.640  52.180  64.330  1.00  0.00           H
ATOM   2786  CG  PHE A 761      66.950  53.110  62.490  1.00  0.00           C
ATOM   2787  CD1 PHE A 761      65.540  52.890  62.720  1.00  0.00           C
ATOM   2788  HD1 PHE A 761      65.280  52.180  63.500  1.00  0.00           H
ATOM   2789  CE1 PHE A 761      64.530  53.510  62.040  1.00  0.00           C
ATOM   2790  HE1 PHE A 761      63.500  53.340  62.310  1.00  0.00           H
ATOM   2791  CZ  PHE A 761      64.920  54.360  61.010  1.00  0.00           C
ATOM   2792  HZ  PHE A 761      64.360  55.040  60.380  1.00  0.00           H
ATOM   2793  CD2 PHE A 761      67.280  53.970  61.440  1.00  0.00           C
ATOM   2794  HD2 PHE A 761      68.310  54.220  61.260  1.00  0.00           H
ATOM   2795  CE2 PHE A 761      66.280  54.590  60.690  1.00  0.00           C
ATOM   2796  HE2 PHE A 761      66.510  55.300  59.920  1.00  0.00           H
ATOM   2797  C   PHE A 761      69.400  51.690  61.420  1.00  0.00           C
ATOM   2798  O   PHE A 761      69.000  51.000  60.470  1.00  0.00           O
ATOM   2799  N   PHE A 762      70.340  52.650  61.230  1.00  0.00           N
ATOM   2800  HN  PHE A 762      70.510  53.160  62.070  1.00  0.00           H
ATOM   2801  CA  PHE A 762      70.660  53.130  59.860  1.00  0.00           C
ATOM   2802  HA  PHE A 762      69.730  53.290  59.340  1.00  0.00           H
ATOM   2803  CB  PHE A 762      71.260  54.520  59.960  1.00  0.00           C
ATOM   2804  HB1 PHE A 762      72.180  54.680  59.350  1.00  0.00           H
ATOM   2805  HB2 PHE A 762      71.650  54.630  60.990  1.00  0.00           H
ATOM   2806  CG  PHE A 762      70.300  55.700  59.700  1.00  0.00           C
ATOM   2807  CD1 PHE A 762      70.170  56.170  58.390  1.00  0.00           C
ATOM   2808  HD1 PHE A 762      70.580  55.560  57.610  1.00  0.00           H
ATOM   2809  CE1 PHE A 762      69.460  57.320  58.080  1.00  0.00           C
ATOM   2810  HE1 PHE A 762      69.320  57.650  57.060  1.00  0.00           H
ATOM   2811  CZ  PHE A 762      68.670  57.940  59.060  1.00  0.00           C
ATOM   2812  HZ  PHE A 762      68.170  58.890  58.930  1.00  0.00           H
ATOM   2813  CD2 PHE A 762      69.610  56.390  60.740  1.00  0.00           C
ATOM   2814  HD2 PHE A 762      69.800  56.040  61.750  1.00  0.00           H
ATOM   2815  CE2 PHE A 762      68.760  57.390  60.380  1.00  0.00           C
ATOM   2816  HE2 PHE A 762      68.170  58.000  61.040  1.00  0.00           H
ATOM   2817  C   PHE A 762      71.520  52.130  59.150  1.00  0.00           C
ATOM   2818  O   PHE A 762      71.300  51.880  57.930  1.00  0.00           O
ATOM   2819  N   THR A 763      72.520  51.500  59.890  1.00  0.00           N
ATOM   2820  HN  THR A 763      72.570  51.830  60.820  1.00  0.00           H
ATOM   2821  CA  THR A 763      73.360  50.360  59.530  1.00  0.00           C
ATOM   2822  HA  THR A 763      73.960  50.620  58.660  1.00  0.00           H
ATOM   2823  CB  THR A 763      74.460  49.960  60.530  1.00  0.00           C
ATOM   2824  HB  THR A 763      75.080  49.110  60.160  1.00  0.00           H
ATOM   2825  OG1 THR A 763      74.100  49.600  61.820  1.00  0.00           O
ATOM   2826  HG1 THR A 763      73.830  50.400  62.280  1.00  0.00           H
ATOM   2827  CG2 THR A 763      75.350  51.150  60.570  1.00  0.00           C
ATOM   2828 HG21 THR A 763      76.170  51.110  61.320  1.00  0.00           H
ATOM   2829 HG22 THR A 763      74.780  52.080  60.810  1.00  0.00           H
ATOM   2830 HG23 THR A 763      75.820  51.250  59.580  1.00  0.00           H
ATOM   2831  C   THR A 763      72.590  49.110  59.110  1.00  0.00           C
ATOM   2832  O   THR A 763      73.020  48.450  58.190  1.00  0.00           O
ATOM   2833  N   THR A 764      71.560  48.750  59.780  1.00  0.00           N
ATOM   2834  HN  THR A 764      71.400  49.330  60.580  1.00  0.00           H
ATOM   2835  CA  THR A 764      70.530  47.710  59.470  1.00  0.00           C
ATOM   2836  HA  THR A 764      71.060  46.780  59.390  1.00  0.00           H
ATOM   2837  CB  THR A 764      69.380  47.530  60.490  1.00  0.00           C
ATOM   2838  HB  THR A 764      68.900  48.520  60.600  1.00  0.00           H
ATOM   2839  OG1 THR A 764      69.810  47.010  61.760  1.00  0.00           O
ATOM   2840  HG1 THR A 764      70.330  47.680  62.200  1.00  0.00           H
ATOM   2841  CG2 THR A 764      68.260  46.570  60.020  1.00  0.00           C
ATOM   2842 HG21 THR A 764      67.300  46.660  60.590  1.00  0.00           H
ATOM   2843 HG22 THR A 764      68.660  45.540  59.940  1.00  0.00           H
ATOM   2844 HG23 THR A 764      67.940  46.910  59.010  1.00  0.00           H
ATOM   2845  C   THR A 764      69.910  48.090  58.080  1.00  0.00           C
ATOM   2846  O   THR A 764      69.840  47.280  57.160  1.00  0.00           O
ATOM   2847  N   PHE A 765      69.550  49.330  57.870  1.00  0.00           N
ATOM   2848  HN  PHE A 765      69.540  50.010  58.590  1.00  0.00           H
ATOM   2849  CA  PHE A 765      69.070  49.780  56.500  1.00  0.00           C
ATOM   2850  HA  PHE A 765      68.410  48.990  56.160  1.00  0.00           H
ATOM   2851  CB  PHE A 765      68.180  51.070  56.640  1.00  0.00           C
ATOM   2852  HB1 PHE A 765      68.570  51.880  57.300  1.00  0.00           H
ATOM   2853  HB2 PHE A 765      67.130  50.870  56.960  1.00  0.00           H
ATOM   2854  CG  PHE A 765      68.060  51.850  55.330  1.00  0.00           C
ATOM   2855  CD1 PHE A 765      66.840  51.700  54.590  1.00  0.00           C
ATOM   2856  HD1 PHE A 765      66.010  51.120  54.970  1.00  0.00           H
ATOM   2857  CE1 PHE A 765      66.730  52.200  53.290  1.00  0.00           C
ATOM   2858  HE1 PHE A 765      65.800  52.130  52.740  1.00  0.00           H
ATOM   2859  CZ  PHE A 765      67.680  53.070  52.830  1.00  0.00           C
ATOM   2860  HZ  PHE A 765      67.620  53.520  51.850  1.00  0.00           H
ATOM   2861  CD2 PHE A 765      68.990  52.740  54.870  1.00  0.00           C
ATOM   2862  HD2 PHE A 765      69.930  52.900  55.370  1.00  0.00           H
ATOM   2863  CE2 PHE A 765      68.890  53.350  53.600  1.00  0.00           C
ATOM   2864  HE2 PHE A 765      69.660  54.050  53.320  1.00  0.00           H
ATOM   2865  C   PHE A 765      70.070  49.710  55.380  1.00  0.00           C
ATOM   2866  O   PHE A 765      69.760  49.200  54.300  1.00  0.00           O
ATOM   2867  N   PHE A 766      71.350  50.050  55.670  1.00  0.00           N
ATOM   2868  HN  PHE A 766      71.440  50.440  56.580  1.00  0.00           H
ATOM   2869  CA  PHE A 766      72.460  50.050  54.730  1.00  0.00           C
ATOM   2870  HA  PHE A 766      72.180  50.610  53.850  1.00  0.00           H
ATOM   2871  CB  PHE A 766      73.680  50.850  55.400  1.00  0.00           C
ATOM   2872  HB1 PHE A 766      73.700  50.470  56.450  1.00  0.00           H
ATOM   2873  HB2 PHE A 766      73.550  51.940  55.500  1.00  0.00           H
ATOM   2874  CG  PHE A 766      74.940  50.510  54.670  1.00  0.00           C
ATOM   2875  CD1 PHE A 766      74.970  50.650  53.220  1.00  0.00           C
ATOM   2876  HD1 PHE A 766      74.170  50.870  52.510  1.00  0.00           H
ATOM   2877  CE1 PHE A 766      76.120  50.270  52.590  1.00  0.00           C
ATOM   2878  HE1 PHE A 766      76.070  50.130  51.530  1.00  0.00           H
ATOM   2879  CZ  PHE A 766      77.290  49.760  53.290  1.00  0.00           C
ATOM   2880  HZ  PHE A 766      78.120  49.420  52.710  1.00  0.00           H
ATOM   2881  CD2 PHE A 766      76.070  50.010  55.390  1.00  0.00           C
ATOM   2882  HD2 PHE A 766      76.160  49.830  56.450  1.00  0.00           H
ATOM   2883  CE2 PHE A 766      77.180  49.580  54.680  1.00  0.00           C
ATOM   2884  HE2 PHE A 766      78.030  49.320  55.300  1.00  0.00           H
ATOM   2885  C   PHE A 766      72.840  48.640  54.360  1.00  0.00           C
ATOM   2886  O   PHE A 766      72.950  48.430  53.180  1.00  0.00           O
ATOM   2887  N   LEU A 767      72.850  47.750  55.380  1.00  0.00           N
ATOM   2888  HN  LEU A 767      72.740  48.120  56.300  1.00  0.00           H
ATOM   2889  CA  LEU A 767      73.260  46.450  55.210  1.00  0.00           C
ATOM   2890  HA  LEU A 767      74.240  46.470  54.760  1.00  0.00           H
ATOM   2891  CB  LEU A 767      73.400  45.730  56.640  1.00  0.00           C
ATOM   2892  HB1 LEU A 767      72.410  45.930  57.120  1.00  0.00           H
ATOM   2893  HB2 LEU A 767      74.260  46.260  57.100  1.00  0.00           H
ATOM   2894  CG  LEU A 767      73.720  44.240  56.690  1.00  0.00           C
ATOM   2895  HG  LEU A 767      72.880  43.640  56.270  1.00  0.00           H
ATOM   2896  CD1 LEU A 767      75.050  43.920  56.010  1.00  0.00           C
ATOM   2897 HD11 LEU A 767      75.230  42.830  55.920  1.00  0.00           H
ATOM   2898 HD12 LEU A 767      75.870  44.430  56.570  1.00  0.00           H
ATOM   2899 HD13 LEU A 767      75.150  44.320  54.970  1.00  0.00           H
ATOM   2900  CD2 LEU A 767      73.750  43.720  58.130  1.00  0.00           C
ATOM   2901 HD21 LEU A 767      73.600  42.630  57.960  1.00  0.00           H
ATOM   2902 HD22 LEU A 767      72.960  44.020  58.840  1.00  0.00           H
ATOM   2903 HD23 LEU A 767      74.740  43.900  58.600  1.00  0.00           H
ATOM   2904  C   LEU A 767      72.330  45.650  54.230  1.00  0.00           C
ATOM   2905  O   LEU A 767      72.800  45.070  53.220  1.00  0.00           O
ATOM   2906  N   SER A 768      71.000  45.800  54.420  1.00  0.00           N
ATOM   2907  HN  SER A 768      70.630  46.340  55.170  1.00  0.00           H
ATOM   2908  CA  SER A 768      69.860  45.350  53.580  1.00  0.00           C
ATOM   2909  HA  SER A 768      69.920  44.270  53.430  1.00  0.00           H
ATOM   2910  CB  SER A 768      68.480  45.670  54.130  1.00  0.00           C
ATOM   2911  HB1 SER A 768      67.680  45.590  53.360  1.00  0.00           H
ATOM   2912  HB2 SER A 768      68.330  46.670  54.590  1.00  0.00           H
ATOM   2913  OG  SER A 768      68.150  44.670  55.090  1.00  0.00           O
ATOM   2914  HG1 SER A 768      68.800  44.550  55.780  1.00  0.00           H
ATOM   2915  C   SER A 768      69.960  46.000  52.250  1.00  0.00           C
ATOM   2916  O   SER A 768      69.830  45.330  51.200  1.00  0.00           O
ATOM   2917  N   SER A 769      70.160  47.350  52.150  1.00  0.00           N
ATOM   2918  HN  SER A 769      70.340  47.870  52.970  1.00  0.00           H
ATOM   2919  CA  SER A 769      70.360  48.050  50.820  1.00  0.00           C
ATOM   2920  HA  SER A 769      69.500  47.690  50.270  1.00  0.00           H
ATOM   2921  CB  SER A 769      70.530  49.570  50.960  1.00  0.00           C
ATOM   2922  HB1 SER A 769      70.740  50.040  49.990  1.00  0.00           H
ATOM   2923  HB2 SER A 769      71.370  49.790  51.660  1.00  0.00           H
ATOM   2924  OG  SER A 769      69.450  50.220  51.630  1.00  0.00           O
ATOM   2925  HG1 SER A 769      69.360  49.830  52.500  1.00  0.00           H
ATOM   2926  C   SER A 769      71.560  47.560  50.080  1.00  0.00           C
ATOM   2927  O   SER A 769      71.490  47.400  48.870  1.00  0.00           O
ATOM   2928  N   PHE A 770      72.660  47.180  50.780  1.00  0.00           N
ATOM   2929  HN  PHE A 770      72.660  47.330  51.760  1.00  0.00           H
ATOM   2930  CA  PHE A 770      73.850  46.650  50.180  1.00  0.00           C
ATOM   2931  HA  PHE A 770      74.120  47.360  49.420  1.00  0.00           H
ATOM   2932  CB  PHE A 770      74.930  46.840  51.280  1.00  0.00           C
ATOM   2933  HB1 PHE A 770      74.770  46.120  52.120  1.00  0.00           H
ATOM   2934  HB2 PHE A 770      74.820  47.910  51.560  1.00  0.00           H
ATOM   2935  CG  PHE A 770      76.300  46.590  50.800  1.00  0.00           C
ATOM   2936  CD1 PHE A 770      76.830  47.320  49.740  1.00  0.00           C
ATOM   2937  HD1 PHE A 770      76.250  48.090  49.230  1.00  0.00           H
ATOM   2938  CE1 PHE A 770      78.140  47.190  49.350  1.00  0.00           C
ATOM   2939  HE1 PHE A 770      78.470  47.700  48.460  1.00  0.00           H
ATOM   2940  CZ  PHE A 770      78.940  46.260  50.020  1.00  0.00           C
ATOM   2941  HZ  PHE A 770      79.970  46.170  49.740  1.00  0.00           H
ATOM   2942  CD2 PHE A 770      77.130  45.620  51.400  1.00  0.00           C
ATOM   2943  HD2 PHE A 770      76.720  44.940  52.130  1.00  0.00           H
ATOM   2944  CE2 PHE A 770      78.480  45.430  51.030  1.00  0.00           C
ATOM   2945  HE2 PHE A 770      79.050  44.660  51.530  1.00  0.00           H
ATOM   2946  C   PHE A 770      73.790  45.240  49.700  1.00  0.00           C
ATOM   2947  O   PHE A 770      74.370  44.840  48.700  1.00  0.00           O
ATOM   2948  N   LEU A 771      73.130  44.300  50.470  1.00  0.00           N
ATOM   2949  HN  LEU A 771      72.990  44.630  51.400  1.00  0.00           H
ATOM   2950  CA  LEU A 771      72.790  42.970  50.120  1.00  0.00           C
ATOM   2951  HA  LEU A 771      73.700  42.420  49.850  1.00  0.00           H
ATOM   2952  CB  LEU A 771      72.190  42.140  51.320  1.00  0.00           C
ATOM   2953  HB1 LEU A 771      71.760  41.140  51.090  1.00  0.00           H
ATOM   2954  HB2 LEU A 771      71.370  42.700  51.820  1.00  0.00           H
ATOM   2955  CG  LEU A 771      73.230  41.820  52.510  1.00  0.00           C
ATOM   2956  HG  LEU A 771      73.430  42.850  52.900  1.00  0.00           H
ATOM   2957  CD1 LEU A 771      72.620  41.020  53.630  1.00  0.00           C
ATOM   2958 HD11 LEU A 771      73.260  40.870  54.510  1.00  0.00           H
ATOM   2959 HD12 LEU A 771      72.240  40.030  53.280  1.00  0.00           H
ATOM   2960 HD13 LEU A 771      71.760  41.600  54.010  1.00  0.00           H
ATOM   2961  CD2 LEU A 771      74.470  40.980  52.110  1.00  0.00           C
ATOM   2962 HD21 LEU A 771      73.970  39.990  52.050  1.00  0.00           H
ATOM   2963 HD22 LEU A 771      75.170  41.040  52.960  1.00  0.00           H
ATOM   2964 HD23 LEU A 771      74.970  41.290  51.160  1.00  0.00           H
ATOM   2965  C   LEU A 771      71.810  42.950  48.890  1.00  0.00           C
ATOM   2966  O   LEU A 771      71.950  42.140  47.990  1.00  0.00           O
ATOM   2967  N   LYS A 772      70.770  43.840  48.880  1.00  0.00           N
ATOM   2968  HN  LYS A 772      70.560  44.390  49.690  1.00  0.00           H
ATOM   2969  CA  LYS A 772      69.830  43.920  47.790  1.00  0.00           C
ATOM   2970  HA  LYS A 772      69.380  42.960  47.590  1.00  0.00           H
ATOM   2971  CB  LYS A 772      68.610  44.770  48.320  1.00  0.00           C
ATOM   2972  HB1 LYS A 772      69.020  45.700  48.740  1.00  0.00           H
ATOM   2973  HB2 LYS A 772      68.220  44.130  49.140  1.00  0.00           H
ATOM   2974  CG  LYS A 772      67.460  45.130  47.380  1.00  0.00           C
ATOM   2975  HG1 LYS A 772      67.890  45.820  46.620  1.00  0.00           H
ATOM   2976  HG2 LYS A 772      66.720  45.810  47.830  1.00  0.00           H
ATOM   2977  CD  LYS A 772      66.700  43.940  46.820  1.00  0.00           C
ATOM   2978  HD1 LYS A 772      66.160  43.520  47.690  1.00  0.00           H
ATOM   2979  HD2 LYS A 772      67.470  43.280  46.380  1.00  0.00           H
ATOM   2980  CE  LYS A 772      65.660  44.370  45.650  1.00  0.00           C
ATOM   2981  HE1 LYS A 772      66.220  44.900  44.860  1.00  0.00           H
ATOM   2982  HE2 LYS A 772      64.910  45.070  46.070  1.00  0.00           H
ATOM   2983  NZ  LYS A 772      64.970  43.190  45.010  1.00  0.00           N
ATOM   2984  HZ1 LYS A 772      63.930  43.260  44.930  1.00  0.00           H
ATOM   2985  HZ2 LYS A 772      65.260  42.280  45.420  1.00  0.00           H
ATOM   2986  HZ3 LYS A 772      65.240  43.150  44.000  1.00  0.00           H
ATOM   2987  C   LYS A 772      70.560  44.380  46.490  1.00  0.00           C
ATOM   2988  O   LYS A 772      70.290  43.970  45.410  1.00  0.00           O
ATOM   2989  N   GLN A 773      71.650  45.200  46.670  1.00  0.00           N
ATOM   2990  HN  GLN A 773      71.770  45.650  47.540  1.00  0.00           H
ATOM   2991  CA  GLN A 773      72.500  45.720  45.600  1.00  0.00           C
ATOM   2992  HA  GLN A 773      71.920  45.810  44.690  1.00  0.00           H
ATOM   2993  CB  GLN A 773      73.100  47.110  46.030  1.00  0.00           C
ATOM   2994  HB1 GLN A 773      74.130  47.260  45.650  1.00  0.00           H
ATOM   2995  HB2 GLN A 773      73.360  46.970  47.110  1.00  0.00           H
ATOM   2996  CG  GLN A 773      72.240  48.350  45.670  1.00  0.00           C
ATOM   2997  HG1 GLN A 773      72.860  49.270  45.620  1.00  0.00           H
ATOM   2998  HG2 GLN A 773      71.540  48.450  46.520  1.00  0.00           H
ATOM   2999  CD  GLN A 773      71.270  48.190  44.460  1.00  0.00           C
ATOM   3000  OE1 GLN A 773      70.030  48.030  44.640  1.00  0.00           O
ATOM   3001  NE2 GLN A 773      71.780  48.370  43.260  1.00  0.00           N
ATOM   3002 HE21 GLN A 773      71.180  48.250  42.470  1.00  0.00           H
ATOM   3003 HE22 GLN A 773      72.770  48.450  43.160  1.00  0.00           H
ATOM   3004  C   GLN A 773      73.610  44.780  45.230  1.00  0.00           C
ATOM   3005  O   GLN A 773      74.430  45.070  44.410  1.00  0.00           O
ATOM   3006  N   PHE A 774      73.690  43.630  45.930  1.00  0.00           N
ATOM   3007  HN  PHE A 774      72.860  43.530  46.460  1.00  0.00           H
ATOM   3008  CA  PHE A 774      74.780  42.720  45.840  1.00  0.00           C
ATOM   3009  HA  PHE A 774      75.720  43.250  45.810  1.00  0.00           H
ATOM   3010  CB  PHE A 774      74.810  41.700  47.020  1.00  0.00           C
ATOM   3011  HB1 PHE A 774      74.260  40.780  46.740  1.00  0.00           H
ATOM   3012  HB2 PHE A 774      74.420  42.050  47.990  1.00  0.00           H
ATOM   3013  CG  PHE A 774      76.260  41.320  47.370  1.00  0.00           C
ATOM   3014  CD1 PHE A 774      76.800  40.100  46.780  1.00  0.00           C
ATOM   3015  HD1 PHE A 774      76.120  39.460  46.260  1.00  0.00           H
ATOM   3016  CE1 PHE A 774      78.050  39.670  47.060  1.00  0.00           C
ATOM   3017  HE1 PHE A 774      78.460  38.780  46.600  1.00  0.00           H
ATOM   3018  CZ  PHE A 774      78.930  40.520  47.760  1.00  0.00           C
ATOM   3019  HZ  PHE A 774      79.970  40.260  47.870  1.00  0.00           H
ATOM   3020  CD2 PHE A 774      77.150  42.120  48.130  1.00  0.00           C
ATOM   3021  HD2 PHE A 774      76.800  43.030  48.590  1.00  0.00           H
ATOM   3022  CE2 PHE A 774      78.480  41.760  48.330  1.00  0.00           C
ATOM   3023  HE2 PHE A 774      79.060  42.360  49.020  1.00  0.00           H
ATOM   3024  C   PHE A 774      74.700  41.960  44.530  1.00  0.00           C
ATOM   3025  O   PHE A 774      75.760  41.610  44.000  1.00  0.00           O
ATOM   3026  N   LYS A 775      73.520  41.740  43.860  1.00  0.00           N
ATOM   3027  HN  LYS A 775      72.720  41.880  44.440  1.00  0.00           H
ATOM   3028  CA  LYS A 775      73.410  41.170  42.500  1.00  0.00           C
ATOM   3029  HA  LYS A 775      73.910  40.220  42.400  1.00  0.00           H
ATOM   3030  CB  LYS A 775      72.020  40.670  42.250  1.00  0.00           C
ATOM   3031  HB1 LYS A 775      71.870  40.130  43.200  1.00  0.00           H
ATOM   3032  HB2 LYS A 775      71.980  40.040  41.330  1.00  0.00           H
ATOM   3033  CG  LYS A 775      70.970  41.850  42.230  1.00  0.00           C
ATOM   3034  HG1 LYS A 775      71.130  42.460  41.320  1.00  0.00           H
ATOM   3035  HG2 LYS A 775      70.960  42.420  43.180  1.00  0.00           H
ATOM   3036  CD  LYS A 775      69.590  41.170  42.100  1.00  0.00           C
ATOM   3037  HD1 LYS A 775      69.710  40.260  42.730  1.00  0.00           H
ATOM   3038  HD2 LYS A 775      69.730  40.830  41.050  1.00  0.00           H
ATOM   3039  CE  LYS A 775      68.390  42.040  42.340  1.00  0.00           C
ATOM   3040  HE1 LYS A 775      68.430  43.000  41.790  1.00  0.00           H
ATOM   3041  HE2 LYS A 775      68.340  42.300  43.420  1.00  0.00           H
ATOM   3042  NZ  LYS A 775      67.200  41.270  41.980  1.00  0.00           N
ATOM   3043  HZ1 LYS A 775      67.170  40.990  40.970  1.00  0.00           H
ATOM   3044  HZ2 LYS A 775      66.360  41.820  42.210  1.00  0.00           H
ATOM   3045  HZ3 LYS A 775      67.270  40.360  42.480  1.00  0.00           H
ATOM   3046  C   LYS A 775      73.910  41.960  41.310  1.00  0.00           C
ATOM   3047  O   LYS A 775      73.780  41.560  40.150  1.00  0.00           O
ATOM   3048  N   THR A 776      74.510  43.120  41.530  1.00  0.00           N
ATOM   3049  HN  THR A 776      74.630  43.470  42.460  1.00  0.00           H
ATOM   3050  CA  THR A 776      75.140  43.980  40.570  1.00  0.00           C
ATOM   3051  HA  THR A 776      74.730  43.730  39.610  1.00  0.00           H
ATOM   3052  CB  THR A 776      74.850  45.530  40.710  1.00  0.00           C
ATOM   3053  HB  THR A 776      75.410  46.030  39.890  1.00  0.00           H
ATOM   3054  OG1 THR A 776      75.330  45.930  41.980  1.00  0.00           O
ATOM   3055  HG1 THR A 776      74.850  45.490  42.680  1.00  0.00           H
ATOM   3056  CG2 THR A 776      73.410  45.730  40.810  1.00  0.00           C
ATOM   3057 HG21 THR A 776      73.010  45.160  41.680  1.00  0.00           H
ATOM   3058 HG22 THR A 776      72.960  45.480  39.820  1.00  0.00           H
ATOM   3059 HG23 THR A 776      73.080  46.770  41.050  1.00  0.00           H
ATOM   3060  C   THR A 776      76.670  43.870  40.550  1.00  0.00           C
ATOM   3061  O   THR A 776      77.360  44.390  39.680  1.00  0.00           O
ATOM   3062  N   LYS A 777      77.260  43.220  41.530  1.00  0.00           N
ATOM   3063  HN  LYS A 777      76.730  42.570  42.070  1.00  0.00           H
ATOM   3064  CA  LYS A 777      78.670  43.110  41.800  1.00  0.00           C
ATOM   3065  HA  LYS A 777      79.070  44.070  41.550  1.00  0.00           H
ATOM   3066  CB  LYS A 777      78.970  42.880  43.280  1.00  0.00           C
ATOM   3067  HB1 LYS A 777      80.070  42.870  43.380  1.00  0.00           H
ATOM   3068  HB2 LYS A 777      78.540  41.910  43.620  1.00  0.00           H
ATOM   3069  CG  LYS A 777      78.410  43.920  44.330  1.00  0.00           C
ATOM   3070  HG1 LYS A 777      78.820  43.720  45.340  1.00  0.00           H
ATOM   3071  HG2 LYS A 777      77.300  43.880  44.460  1.00  0.00           H
ATOM   3072  CD  LYS A 777      78.780  45.310  43.870  1.00  0.00           C
ATOM   3073  HD1 LYS A 777      78.320  45.630  42.920  1.00  0.00           H
ATOM   3074  HD2 LYS A 777      79.890  45.350  43.890  1.00  0.00           H
ATOM   3075  CE  LYS A 777      78.090  46.260  44.900  1.00  0.00           C
ATOM   3076  HE1 LYS A 777      78.300  46.000  45.970  1.00  0.00           H
ATOM   3077  HE2 LYS A 777      76.990  46.120  44.790  1.00  0.00           H
ATOM   3078  NZ  LYS A 777      78.430  47.680  44.640  1.00  0.00           N
ATOM   3079  HZ1 LYS A 777      77.790  48.320  45.170  1.00  0.00           H
ATOM   3080  HZ2 LYS A 777      78.220  47.950  43.660  1.00  0.00           H
ATOM   3081  HZ3 LYS A 777      79.430  47.810  44.850  1.00  0.00           H
ATOM   3082  C   LYS A 777      79.290  42.080  40.790  1.00  0.00           C
ATOM   3083  O   LYS A 777      78.820  40.960  40.640  1.00  0.00           O
ATOM   3084  N   ARG A 778      80.280  42.430  40.030  1.00  0.00           N
ATOM   3085  HN  ARG A 778      80.740  43.290  40.260  1.00  0.00           H
ATOM   3086  CA  ARG A 778      80.810  41.790  38.880  1.00  0.00           C
ATOM   3087  HA  ARG A 778      80.010  41.450  38.270  1.00  0.00           H
ATOM   3088  CB  ARG A 778      81.520  42.870  38.030  1.00  0.00           C
ATOM   3089  HB1 ARG A 778      81.990  42.310  37.200  1.00  0.00           H
ATOM   3090  HB2 ARG A 778      82.350  43.400  38.540  1.00  0.00           H
ATOM   3091  CG  ARG A 778      80.660  43.930  37.280  1.00  0.00           C
ATOM   3092  HG1 ARG A 778      80.160  44.520  38.080  1.00  0.00           H
ATOM   3093  HG2 ARG A 778      79.870  43.400  36.700  1.00  0.00           H
ATOM   3094  CD  ARG A 778      81.380  44.840  36.260  1.00  0.00           C
ATOM   3095  HD1 ARG A 778      81.910  44.240  35.490  1.00  0.00           H
ATOM   3096  HD2 ARG A 778      82.200  45.380  36.780  1.00  0.00           H
ATOM   3097  NE  ARG A 778      80.370  45.750  35.710  1.00  0.00           N
ATOM   3098  HE  ARG A 778      79.760  46.120  36.410  1.00  0.00           H
ATOM   3099  CZ  ARG A 778      80.090  45.870  34.380  1.00  0.00           C
ATOM   3100  NH1 ARG A 778      80.890  45.520  33.440  1.00  0.00           N
ATOM   3101 HH11 ARG A 778      81.780  45.070  33.540  1.00  0.00           H
ATOM   3102 HH12 ARG A 778      80.570  45.440  32.500  1.00  0.00           H
ATOM   3103  NH2 ARG A 778      78.950  46.380  34.090  1.00  0.00           N
ATOM   3104 HH21 ARG A 778      78.280  46.590  34.810  1.00  0.00           H
ATOM   3105 HH22 ARG A 778      78.770  46.450  33.110  1.00  0.00           H
ATOM   3106  C   ARG A 778      81.690  40.610  39.010  1.00  0.00           C
ATOM   3107  O   ARG A 778      81.870  39.740  38.220  1.00  0.00           O
ATOM   3108  N   TYR A 779      82.430  40.510  40.140  1.00  0.00           N
ATOM   3109  HN  TYR A 779      82.450  41.420  40.540  1.00  0.00           H
ATOM   3110  CA  TYR A 779      83.210  39.380  40.520  1.00  0.00           C
ATOM   3111  HA  TYR A 779      83.920  39.180  39.740  1.00  0.00           H
ATOM   3112  CB  TYR A 779      84.040  39.770  41.740  1.00  0.00           C
ATOM   3113  HB1 TYR A 779      83.320  39.920  42.570  1.00  0.00           H
ATOM   3114  HB2 TYR A 779      84.650  40.670  41.510  1.00  0.00           H
ATOM   3115  CG  TYR A 779      85.000  38.750  42.320  1.00  0.00           C
ATOM   3116  CD1 TYR A 779      85.020  38.590  43.730  1.00  0.00           C
ATOM   3117  HD1 TYR A 779      84.230  39.000  44.350  1.00  0.00           H
ATOM   3118  CE1 TYR A 779      85.940  37.670  44.310  1.00  0.00           C
ATOM   3119  HE1 TYR A 779      85.810  37.420  45.350  1.00  0.00           H
ATOM   3120  CZ  TYR A 779      86.890  36.990  43.560  1.00  0.00           C
ATOM   3121  OH  TYR A 779      87.860  36.010  44.030  1.00  0.00           O
ATOM   3122  HH  TYR A 779      88.440  36.070  43.260  1.00  0.00           H
ATOM   3123  CD2 TYR A 779      85.910  38.050  41.540  1.00  0.00           C
ATOM   3124  HD2 TYR A 779      85.920  38.190  40.470  1.00  0.00           H
ATOM   3125  CE2 TYR A 779      86.920  37.200  42.130  1.00  0.00           C
ATOM   3126  HE2 TYR A 779      87.600  36.680  41.480  1.00  0.00           H
ATOM   3127  C   TYR A 779      82.450  37.980  40.530  1.00  0.00           C
ATOM   3128  O   TYR A 779      83.040  36.950  40.190  1.00  0.00           O
ATOM   3129  N   PHE A 780      81.260  37.950  41.080  1.00  0.00           N
ATOM   3130  HN  PHE A 780      80.850  38.850  41.250  1.00  0.00           H
ATOM   3131  CA  PHE A 780      80.480  36.730  41.450  1.00  0.00           C
ATOM   3132  HA  PHE A 780      81.100  36.070  42.030  1.00  0.00           H
ATOM   3133  CB  PHE A 780      79.480  37.250  42.510  1.00  0.00           C
ATOM   3134  HB1 PHE A 780      78.710  36.510  42.800  1.00  0.00           H
ATOM   3135  HB2 PHE A 780      78.870  38.070  42.070  1.00  0.00           H
ATOM   3136  CG  PHE A 780      80.170  37.760  43.740  1.00  0.00           C
ATOM   3137  CD1 PHE A 780      80.890  36.840  44.560  1.00  0.00           C
ATOM   3138  HD1 PHE A 780      80.800  35.800  44.270  1.00  0.00           H
ATOM   3139  CE1 PHE A 780      81.640  37.270  45.660  1.00  0.00           C
ATOM   3140  HE1 PHE A 780      81.980  36.460  46.290  1.00  0.00           H
ATOM   3141  CZ  PHE A 780      81.750  38.630  45.910  1.00  0.00           C
ATOM   3142  HZ  PHE A 780      82.470  38.960  46.650  1.00  0.00           H
ATOM   3143  CD2 PHE A 780      80.360  39.130  44.000  1.00  0.00           C
ATOM   3144  HD2 PHE A 780      79.950  39.800  43.270  1.00  0.00           H
ATOM   3145  CE2 PHE A 780      81.110  39.600  45.100  1.00  0.00           C
ATOM   3146  HE2 PHE A 780      81.260  40.670  45.240  1.00  0.00           H
ATOM   3147  C   PHE A 780      79.710  36.150  40.250  1.00  0.00           C
ATOM   3148  O   PHE A 780      79.120  36.820  39.440  1.00  0.00           O
ATOM   3149  N   PRO A 781      79.640  34.830  40.250  1.00  0.00           N
ATOM   3150  CD  PRO A 781      80.520  33.880  41.120  1.00  0.00           C
ATOM   3151  HD1 PRO A 781      80.740  34.200  42.160  1.00  0.00           H
ATOM   3152  HD2 PRO A 781      81.500  33.810  40.600  1.00  0.00           H
ATOM   3153  CA  PRO A 781      78.520  34.070  39.550  1.00  0.00           C
ATOM   3154  HA  PRO A 781      78.630  34.230  38.490  1.00  0.00           H
ATOM   3155  CB  PRO A 781      78.730  32.590  39.890  1.00  0.00           C
ATOM   3156  HB1 PRO A 781      79.260  32.050  39.090  1.00  0.00           H
ATOM   3157  HB2 PRO A 781      77.770  32.050  40.020  1.00  0.00           H
ATOM   3158  CG  PRO A 781      79.740  32.610  41.080  1.00  0.00           C
ATOM   3159  HG1 PRO A 781      79.100  32.810  41.960  1.00  0.00           H
ATOM   3160  HG2 PRO A 781      80.360  31.690  41.240  1.00  0.00           H
ATOM   3161  C   PRO A 781      77.140  34.590  39.810  1.00  0.00           C
ATOM   3162  O   PRO A 781      76.840  34.930  40.970  1.00  0.00           O
ATOM   3163  N   THR A 782      76.270  34.730  38.830  1.00  0.00           N
ATOM   3164  HN  THR A 782      76.670  34.550  37.940  1.00  0.00           H
ATOM   3165  CA  THR A 782      74.930  35.250  38.830  1.00  0.00           C
ATOM   3166  HA  THR A 782      74.890  36.310  39.010  1.00  0.00           H
ATOM   3167  CB  THR A 782      74.220  35.000  37.550  1.00  0.00           C
ATOM   3168  HB  THR A 782      74.370  33.910  37.310  1.00  0.00           H
ATOM   3169  OG1 THR A 782      74.790  35.920  36.570  1.00  0.00           O
ATOM   3170  HG1 THR A 782      74.060  36.160  35.970  1.00  0.00           H
ATOM   3171  CG2 THR A 782      72.690  35.230  37.580  1.00  0.00           C
ATOM   3172 HG21 THR A 782      72.220  34.970  36.600  1.00  0.00           H
ATOM   3173 HG22 THR A 782      72.440  36.310  37.740  1.00  0.00           H
ATOM   3174 HG23 THR A 782      72.080  34.620  38.280  1.00  0.00           H
ATOM   3175  C   THR A 782      74.090  34.620  39.970  1.00  0.00           C
ATOM   3176  O   THR A 782      73.370  35.320  40.720  1.00  0.00           O
ATOM   3177  N   LYS A 783      74.150  33.250  40.050  1.00  0.00           N
ATOM   3178  HN  LYS A 783      74.830  32.760  39.500  1.00  0.00           H
ATOM   3179  CA  LYS A 783      73.420  32.480  40.990  1.00  0.00           C
ATOM   3180  HA  LYS A 783      72.360  32.610  40.890  1.00  0.00           H
ATOM   3181  CB  LYS A 783      73.860  30.980  40.950  1.00  0.00           C
ATOM   3182  HB1 LYS A 783      74.950  30.950  41.170  1.00  0.00           H
ATOM   3183  HB2 LYS A 783      73.730  30.650  39.890  1.00  0.00           H
ATOM   3184  CG  LYS A 783      73.320  30.000  42.000  1.00  0.00           C
ATOM   3185  HG1 LYS A 783      73.440  30.430  43.020  1.00  0.00           H
ATOM   3186  HG2 LYS A 783      73.800  28.990  41.950  1.00  0.00           H
ATOM   3187  CD  LYS A 783      71.740  29.760  41.830  1.00  0.00           C
ATOM   3188  HD1 LYS A 783      71.250  30.760  41.840  1.00  0.00           H
ATOM   3189  HD2 LYS A 783      71.490  29.120  42.690  1.00  0.00           H
ATOM   3190  CE  LYS A 783      71.310  29.000  40.490  1.00  0.00           C
ATOM   3191  HE1 LYS A 783      72.210  28.750  39.880  1.00  0.00           H
ATOM   3192  HE2 LYS A 783      70.620  29.600  39.860  1.00  0.00           H
ATOM   3193  NZ  LYS A 783      70.600  27.710  40.860  1.00  0.00           N
ATOM   3194  HZ1 LYS A 783      71.280  27.170  41.420  1.00  0.00           H
ATOM   3195  HZ2 LYS A 783      70.270  27.130  40.060  1.00  0.00           H
ATOM   3196  HZ3 LYS A 783      69.700  27.990  41.290  1.00  0.00           H
ATOM   3197  C   LYS A 783      73.680  32.950  42.440  1.00  0.00           C
ATOM   3198  O   LYS A 783      72.760  33.370  43.110  1.00  0.00           O
ATOM   3199  N   VAL A 784      74.940  33.090  42.840  1.00  0.00           N
ATOM   3200  HN  VAL A 784      75.670  33.010  42.180  1.00  0.00           H
ATOM   3201  CA  VAL A 784      75.410  33.380  44.160  1.00  0.00           C
ATOM   3202  HA  VAL A 784      74.880  32.730  44.840  1.00  0.00           H
ATOM   3203  CB  VAL A 784      76.900  33.250  44.370  1.00  0.00           C
ATOM   3204  HB  VAL A 784      77.480  33.670  43.530  1.00  0.00           H
ATOM   3205  CG1 VAL A 784      77.400  34.020  45.610  1.00  0.00           C
ATOM   3206 HG11 VAL A 784      78.350  33.520  45.950  1.00  0.00           H
ATOM   3207 HG12 VAL A 784      76.730  33.960  46.480  1.00  0.00           H
ATOM   3208 HG13 VAL A 784      77.670  35.070  45.400  1.00  0.00           H
ATOM   3209  CG2 VAL A 784      77.160  31.730  44.580  1.00  0.00           C
ATOM   3210 HG21 VAL A 784      78.250  31.670  44.750  1.00  0.00           H
ATOM   3211 HG22 VAL A 784      76.710  31.140  43.750  1.00  0.00           H
ATOM   3212 HG23 VAL A 784      76.620  31.370  45.490  1.00  0.00           H
ATOM   3213  C   VAL A 784      75.040  34.750  44.550  1.00  0.00           C
ATOM   3214  O   VAL A 784      74.430  34.900  45.630  1.00  0.00           O
ATOM   3215  N   ARG A 785      75.310  35.820  43.740  1.00  0.00           N
ATOM   3216  HN  ARG A 785      75.770  35.720  42.860  1.00  0.00           H
ATOM   3217  CA  ARG A 785      74.950  37.210  44.020  1.00  0.00           C
ATOM   3218  HA  ARG A 785      75.280  37.430  45.020  1.00  0.00           H
ATOM   3219  CB  ARG A 785      75.780  38.190  43.050  1.00  0.00           C
ATOM   3220  HB1 ARG A 785      76.840  37.840  42.960  1.00  0.00           H
ATOM   3221  HB2 ARG A 785      75.600  39.130  43.620  1.00  0.00           H
ATOM   3222  CG  ARG A 785      75.330  38.110  41.530  1.00  0.00           C
ATOM   3223  HG1 ARG A 785      74.270  38.440  41.420  1.00  0.00           H
ATOM   3224  HG2 ARG A 785      75.450  37.130  41.020  1.00  0.00           H
ATOM   3225  CD  ARG A 785      76.140  39.070  40.780  1.00  0.00           C
ATOM   3226  HD1 ARG A 785      77.210  38.750  40.780  1.00  0.00           H
ATOM   3227  HD2 ARG A 785      75.940  40.120  41.120  1.00  0.00           H
ATOM   3228  NE  ARG A 785      75.490  38.960  39.460  1.00  0.00           N
ATOM   3229  HE  ARG A 785      74.500  38.820  39.410  1.00  0.00           H
ATOM   3230  CZ  ARG A 785      76.060  39.580  38.430  1.00  0.00           C
ATOM   3231  NH1 ARG A 785      77.310  40.000  38.510  1.00  0.00           N
ATOM   3232 HH11 ARG A 785      77.870  39.830  39.320  1.00  0.00           H
ATOM   3233 HH12 ARG A 785      77.520  40.630  37.760  1.00  0.00           H
ATOM   3234  NH2 ARG A 785      75.300  40.100  37.510  1.00  0.00           N
ATOM   3235 HH21 ARG A 785      75.750  40.580  36.760  1.00  0.00           H
ATOM   3236 HH22 ARG A 785      74.330  39.900  37.380  1.00  0.00           H
ATOM   3237  C   ARG A 785      73.440  37.520  44.160  1.00  0.00           C
ATOM   3238  O   ARG A 785      73.050  38.190  45.150  1.00  0.00           O
ATOM   3239  N   SER A 786      72.670  37.010  43.260  1.00  0.00           N
ATOM   3240  HN  SER A 786      72.900  36.490  42.430  1.00  0.00           H
ATOM   3241  CA  SER A 786      71.240  37.060  43.470  1.00  0.00           C
ATOM   3242  HA  SER A 786      71.080  38.110  43.680  1.00  0.00           H
ATOM   3243  CB  SER A 786      70.480  36.660  42.200  1.00  0.00           C
ATOM   3244  HB1 SER A 786      70.770  37.370  41.390  1.00  0.00           H
ATOM   3245  HB2 SER A 786      69.380  36.800  42.310  1.00  0.00           H
ATOM   3246  OG  SER A 786      70.800  35.300  41.790  1.00  0.00           O
ATOM   3247  HG1 SER A 786      71.730  35.360  41.580  1.00  0.00           H
ATOM   3248  C   SER A 786      70.670  36.330  44.680  1.00  0.00           C
ATOM   3249  O   SER A 786      69.730  36.790  45.310  1.00  0.00           O
ATOM   3250  N   THR A 787      71.350  35.190  45.160  1.00  0.00           N
ATOM   3251  HN  THR A 787      72.090  34.720  44.690  1.00  0.00           H
ATOM   3252  CA  THR A 787      70.720  34.420  46.280  1.00  0.00           C
ATOM   3253  HA  THR A 787      69.650  34.370  46.200  1.00  0.00           H
ATOM   3254  CB  THR A 787      71.280  33.020  46.630  1.00  0.00           C
ATOM   3255  HB  THR A 787      72.370  33.070  46.830  1.00  0.00           H
ATOM   3256  OG1 THR A 787      71.460  32.290  45.480  1.00  0.00           O
ATOM   3257  HG1 THR A 787      71.740  32.900  44.790  1.00  0.00           H
ATOM   3258  CG2 THR A 787      70.330  32.250  47.590  1.00  0.00           C
ATOM   3259 HG21 THR A 787      70.350  32.850  48.510  1.00  0.00           H
ATOM   3260 HG22 THR A 787      70.520  31.160  47.710  1.00  0.00           H
ATOM   3261 HG23 THR A 787      69.260  32.380  47.300  1.00  0.00           H
ATOM   3262  C   THR A 787      70.940  35.260  47.500  1.00  0.00           C
ATOM   3263  O   THR A 787      69.970  35.390  48.270  1.00  0.00           O
ATOM   3264  N   ILE A 788      72.030  35.960  47.670  1.00  0.00           N
ATOM   3265  HN  ILE A 788      72.740  35.920  46.960  1.00  0.00           H
ATOM   3266  CA  ILE A 788      72.220  37.030  48.670  1.00  0.00           C
ATOM   3267  HA  ILE A 788      72.320  36.590  49.650  1.00  0.00           H
ATOM   3268  CB  ILE A 788      73.580  37.620  48.520  1.00  0.00           C
ATOM   3269  HB  ILE A 788      73.700  37.810  47.430  1.00  0.00           H
ATOM   3270  CG2 ILE A 788      73.840  38.900  49.230  1.00  0.00           C
ATOM   3271 HG21 ILE A 788      74.870  39.280  49.090  1.00  0.00           H
ATOM   3272 HG22 ILE A 788      73.830  38.760  50.340  1.00  0.00           H
ATOM   3273 HG23 ILE A 788      73.150  39.750  49.020  1.00  0.00           H
ATOM   3274  CG1 ILE A 788      74.610  36.610  48.990  1.00  0.00           C
ATOM   3275 HG11 ILE A 788      74.340  35.550  48.810  1.00  0.00           H
ATOM   3276 HG12 ILE A 788      74.590  36.640  50.100  1.00  0.00           H
ATOM   3277  CD  ILE A 788      75.980  36.900  48.360  1.00  0.00           C
ATOM   3278  HD1 ILE A 788      76.260  37.960  48.290  1.00  0.00           H
ATOM   3279  HD2 ILE A 788      76.110  36.480  47.340  1.00  0.00           H
ATOM   3280  HD3 ILE A 788      76.680  36.300  48.980  1.00  0.00           H
ATOM   3281  C   ILE A 788      71.130  38.140  48.650  1.00  0.00           C
ATOM   3282  O   ILE A 788      70.540  38.560  49.670  1.00  0.00           O
ATOM   3283  N   SER A 789      70.810  38.670  47.470  1.00  0.00           N
ATOM   3284  HN  SER A 789      71.290  38.390  46.650  1.00  0.00           H
ATOM   3285  CA  SER A 789      69.770  39.650  47.220  1.00  0.00           C
ATOM   3286  HA  SER A 789      70.010  40.580  47.720  1.00  0.00           H
ATOM   3287  CB  SER A 789      69.860  40.170  45.800  1.00  0.00           C
ATOM   3288  HB1 SER A 789      69.060  40.940  45.780  1.00  0.00           H
ATOM   3289  HB2 SER A 789      69.670  39.350  45.080  1.00  0.00           H
ATOM   3290  OG  SER A 789      71.060  40.840  45.430  1.00  0.00           O
ATOM   3291  HG1 SER A 789      71.440  41.130  46.280  1.00  0.00           H
ATOM   3292  C   SER A 789      68.360  39.190  47.560  1.00  0.00           C
ATOM   3293  O   SER A 789      67.570  40.060  48.020  1.00  0.00           O
ATOM   3294  N   ASP A 790      67.980  37.900  47.310  1.00  0.00           N
ATOM   3295  HN  ASP A 790      68.500  37.160  46.890  1.00  0.00           H
ATOM   3296  CA  ASP A 790      66.580  37.650  47.640  1.00  0.00           C
ATOM   3297  HA  ASP A 790      65.970  38.530  47.550  1.00  0.00           H
ATOM   3298  CB  ASP A 790      66.060  36.520  46.730  1.00  0.00           C
ATOM   3299  HB1 ASP A 790      65.180  36.070  47.210  1.00  0.00           H
ATOM   3300  HB2 ASP A 790      66.860  35.780  46.520  1.00  0.00           H
ATOM   3301  CG  ASP A 790      65.700  37.050  45.330  1.00  0.00           C
ATOM   3302  OD1 ASP A 790      65.410  36.170  44.480  1.00  0.00           O
ATOM   3303  OD2 ASP A 790      65.550  38.270  45.090  1.00  0.00           O
ATOM   3304  C   ASP A 790      66.340  37.490  49.160  1.00  0.00           C
ATOM   3305  O   ASP A 790      65.310  37.910  49.690  1.00  0.00           O
ATOM   3306  N   PHE A 791      67.300  36.990  49.970  1.00  0.00           N
ATOM   3307  HN  PHE A 791      68.080  36.630  49.480  1.00  0.00           H
ATOM   3308  CA  PHE A 791      67.190  36.590  51.400  1.00  0.00           C
ATOM   3309  HA  PHE A 791      66.170  36.610  51.740  1.00  0.00           H
ATOM   3310  CB  PHE A 791      67.830  35.210  51.600  1.00  0.00           C
ATOM   3311  HB1 PHE A 791      67.980  35.090  52.700  1.00  0.00           H
ATOM   3312  HB2 PHE A 791      68.820  35.150  51.100  1.00  0.00           H
ATOM   3313  CG  PHE A 791      67.030  34.090  51.110  1.00  0.00           C
ATOM   3314  CD1 PHE A 791      66.360  33.240  51.930  1.00  0.00           C
ATOM   3315  HD1 PHE A 791      66.410  33.270  53.010  1.00  0.00           H
ATOM   3316  CE1 PHE A 791      65.870  31.960  51.500  1.00  0.00           C
ATOM   3317  HE1 PHE A 791      65.460  31.290  52.250  1.00  0.00           H
ATOM   3318  CZ  PHE A 791      66.020  31.620  50.130  1.00  0.00           C
ATOM   3319  HZ  PHE A 791      65.640  30.680  49.770  1.00  0.00           H
ATOM   3320  CD2 PHE A 791      67.140  33.740  49.740  1.00  0.00           C
ATOM   3321  HD2 PHE A 791      67.780  34.420  49.220  1.00  0.00           H
ATOM   3322  CE2 PHE A 791      66.770  32.500  49.270  1.00  0.00           C
ATOM   3323  HE2 PHE A 791      66.930  32.260  48.230  1.00  0.00           H
ATOM   3324  C   PHE A 791      67.930  37.690  52.180  1.00  0.00           C
ATOM   3325  O   PHE A 791      68.440  37.480  53.340  1.00  0.00           O
ATOM   3326  N   ALA A 792      68.120  38.920  51.540  1.00  0.00           N
ATOM   3327  HN  ALA A 792      67.720  39.000  50.640  1.00  0.00           H
ATOM   3328  CA  ALA A 792      68.740  40.160  52.040  1.00  0.00           C
ATOM   3329  HA  ALA A 792      69.770  39.950  52.260  1.00  0.00           H
ATOM   3330  CB  ALA A 792      68.630  41.180  50.950  1.00  0.00           C
ATOM   3331  HB1 ALA A 792      69.020  42.220  51.040  1.00  0.00           H
ATOM   3332  HB2 ALA A 792      67.550  41.370  50.730  1.00  0.00           H
ATOM   3333  HB3 ALA A 792      69.070  40.740  50.040  1.00  0.00           H
ATOM   3334  C   ALA A 792      68.220  40.750  53.400  1.00  0.00           C
ATOM   3335  O   ALA A 792      69.040  40.960  54.300  1.00  0.00           O
ATOM   3336  N   VAL A 793      66.900  40.870  53.560  1.00  0.00           N
ATOM   3337  HN  VAL A 793      66.390  40.700  52.720  1.00  0.00           H
ATOM   3338  CA  VAL A 793      66.240  41.290  54.780  1.00  0.00           C
ATOM   3339  HA  VAL A 793      66.810  42.130  55.120  1.00  0.00           H
ATOM   3340  CB  VAL A 793      64.760  41.760  54.610  1.00  0.00           C
ATOM   3341  HB  VAL A 793      64.370  40.970  53.920  1.00  0.00           H
ATOM   3342  CG1 VAL A 793      63.830  41.710  55.920  1.00  0.00           C
ATOM   3343 HG11 VAL A 793      64.060  42.520  56.650  1.00  0.00           H
ATOM   3344 HG12 VAL A 793      63.880  40.750  56.460  1.00  0.00           H
ATOM   3345 HG13 VAL A 793      62.770  41.700  55.570  1.00  0.00           H
ATOM   3346  CG2 VAL A 793      64.710  43.070  53.760  1.00  0.00           C
ATOM   3347 HG21 VAL A 793      63.670  43.210  53.390  1.00  0.00           H
ATOM   3348 HG22 VAL A 793      65.510  43.070  52.980  1.00  0.00           H
ATOM   3349 HG23 VAL A 793      64.990  43.880  54.470  1.00  0.00           H
ATOM   3350  C   VAL A 793      66.400  40.270  55.860  1.00  0.00           C
ATOM   3351  O   VAL A 793      66.830  40.680  56.930  1.00  0.00           O
ATOM   3352  N   PHE A 794      66.190  38.940  55.570  1.00  0.00           N
ATOM   3353  HN  PHE A 794      65.650  38.710  54.770  1.00  0.00           H
ATOM   3354  CA  PHE A 794      66.410  37.880  56.600  1.00  0.00           C
ATOM   3355  HA  PHE A 794      65.920  38.320  57.460  1.00  0.00           H
ATOM   3356  CB  PHE A 794      65.610  36.580  56.270  1.00  0.00           C
ATOM   3357  HB1 PHE A 794      65.990  36.250  55.290  1.00  0.00           H
ATOM   3358  HB2 PHE A 794      64.550  36.910  56.170  1.00  0.00           H
ATOM   3359  CG  PHE A 794      65.780  35.500  57.340  1.00  0.00           C
ATOM   3360  CD1 PHE A 794      65.270  35.610  58.630  1.00  0.00           C
ATOM   3361  HD1 PHE A 794      64.600  36.430  58.860  1.00  0.00           H
ATOM   3362  CE1 PHE A 794      65.560  34.710  59.560  1.00  0.00           C
ATOM   3363  HE1 PHE A 794      65.010  34.700  60.490  1.00  0.00           H
ATOM   3364  CZ  PHE A 794      66.330  33.600  59.240  1.00  0.00           C
ATOM   3365  HZ  PHE A 794      66.650  32.930  60.040  1.00  0.00           H
ATOM   3366  CD2 PHE A 794      66.620  34.450  57.040  1.00  0.00           C
ATOM   3367  HD2 PHE A 794      67.030  34.390  56.050  1.00  0.00           H
ATOM   3368  CE2 PHE A 794      66.980  33.480  57.970  1.00  0.00           C
ATOM   3369  HE2 PHE A 794      67.630  32.680  57.630  1.00  0.00           H
ATOM   3370  C   PHE A 794      67.850  37.630  57.090  1.00  0.00           C
ATOM   3371  O   PHE A 794      68.210  37.460  58.300  1.00  0.00           O
ATOM   3372  N   LEU A 795      68.820  37.720  56.090  1.00  0.00           N
ATOM   3373  HN  LEU A 795      68.530  37.630  55.140  1.00  0.00           H
ATOM   3374  CA  LEU A 795      70.220  37.800  56.420  1.00  0.00           C
ATOM   3375  HA  LEU A 795      70.470  36.900  56.950  1.00  0.00           H
ATOM   3376  CB  LEU A 795      71.160  37.870  55.090  1.00  0.00           C
ATOM   3377  HB1 LEU A 795      72.130  38.240  55.470  1.00  0.00           H
ATOM   3378  HB2 LEU A 795      70.760  38.640  54.390  1.00  0.00           H
ATOM   3379  CG  LEU A 795      71.460  36.520  54.400  1.00  0.00           C
ATOM   3380  HG  LEU A 795      70.410  36.180  54.270  1.00  0.00           H
ATOM   3381  CD1 LEU A 795      72.280  36.710  53.080  1.00  0.00           C
ATOM   3382 HD11 LEU A 795      72.250  35.840  52.410  1.00  0.00           H
ATOM   3383 HD12 LEU A 795      73.370  36.870  53.200  1.00  0.00           H
ATOM   3384 HD13 LEU A 795      71.810  37.490  52.430  1.00  0.00           H
ATOM   3385  CD2 LEU A 795      72.350  35.520  55.290  1.00  0.00           C
ATOM   3386 HD21 LEU A 795      73.230  35.980  55.790  1.00  0.00           H
ATOM   3387 HD22 LEU A 795      72.780  34.750  54.620  1.00  0.00           H
ATOM   3388 HD23 LEU A 795      71.770  35.070  56.140  1.00  0.00           H
ATOM   3389  C   LEU A 795      70.540  39.020  57.280  1.00  0.00           C
ATOM   3390  O   LEU A 795      71.280  38.800  58.250  1.00  0.00           O
ATOM   3391  N   THR A 796      70.050  40.240  57.040  1.00  0.00           N
ATOM   3392  HN  THR A 796      69.340  40.230  56.350  1.00  0.00           H
ATOM   3393  CA  THR A 796      70.340  41.430  57.850  1.00  0.00           C
ATOM   3394  HA  THR A 796      71.410  41.580  57.840  1.00  0.00           H
ATOM   3395  CB  THR A 796      69.710  42.670  57.150  1.00  0.00           C
ATOM   3396  HB  THR A 796      68.640  42.420  56.940  1.00  0.00           H
ATOM   3397  OG1 THR A 796      70.270  42.870  55.920  1.00  0.00           O
ATOM   3398  HG1 THR A 796      70.080  42.220  55.260  1.00  0.00           H
ATOM   3399  CG2 THR A 796      69.680  43.890  58.010  1.00  0.00           C
ATOM   3400 HG21 THR A 796      68.980  44.660  57.620  1.00  0.00           H
ATOM   3401 HG22 THR A 796      70.730  44.280  57.980  1.00  0.00           H
ATOM   3402 HG23 THR A 796      69.380  43.720  59.060  1.00  0.00           H
ATOM   3403  C   THR A 796      69.870  41.300  59.280  1.00  0.00           C
ATOM   3404  O   THR A 796      70.620  41.600  60.130  1.00  0.00           O
ATOM   3405  N   ILE A 797      68.650  40.780  59.460  1.00  0.00           N
ATOM   3406  HN  ILE A 797      68.080  40.700  58.650  1.00  0.00           H
ATOM   3407  CA  ILE A 797      68.060  40.420  60.790  1.00  0.00           C
ATOM   3408  HA  ILE A 797      68.040  41.350  61.330  1.00  0.00           H
ATOM   3409  CB  ILE A 797      66.670  39.780  60.620  1.00  0.00           C
ATOM   3410  HB  ILE A 797      66.670  38.930  59.900  1.00  0.00           H
ATOM   3411  CG2 ILE A 797      66.150  39.170  61.920  1.00  0.00           C
ATOM   3412 HG21 ILE A 797      65.040  39.320  61.910  1.00  0.00           H
ATOM   3413 HG22 ILE A 797      66.500  39.690  62.830  1.00  0.00           H
ATOM   3414 HG23 ILE A 797      66.440  38.090  61.960  1.00  0.00           H
ATOM   3415  CG1 ILE A 797      65.600  40.700  59.990  1.00  0.00           C
ATOM   3416 HG11 ILE A 797      65.980  41.220  59.080  1.00  0.00           H
ATOM   3417 HG12 ILE A 797      65.300  41.480  60.720  1.00  0.00           H
ATOM   3418  CD  ILE A 797      64.390  40.000  59.410  1.00  0.00           C
ATOM   3419  HD1 ILE A 797      63.550  40.000  60.140  1.00  0.00           H
ATOM   3420  HD2 ILE A 797      64.540  38.930  59.160  1.00  0.00           H
ATOM   3421  HD3 ILE A 797      63.970  40.570  58.570  1.00  0.00           H
ATOM   3422  C   ILE A 797      68.880  39.470  61.630  1.00  0.00           C
ATOM   3423  O   ILE A 797      69.300  39.780  62.760  1.00  0.00           O
ATOM   3424  N   VAL A 798      69.340  38.380  60.980  1.00  0.00           N
ATOM   3425  HN  VAL A 798      69.110  38.190  60.020  1.00  0.00           H
ATOM   3426  CA  VAL A 798      70.210  37.340  61.530  1.00  0.00           C
ATOM   3427  HA  VAL A 798      69.760  37.000  62.450  1.00  0.00           H
ATOM   3428  CB  VAL A 798      70.310  36.170  60.560  1.00  0.00           C
ATOM   3429  HB  VAL A 798      70.380  36.500  59.510  1.00  0.00           H
ATOM   3430  CG1 VAL A 798      71.540  35.130  60.690  1.00  0.00           C
ATOM   3431 HG11 VAL A 798      71.640  34.770  61.740  1.00  0.00           H
ATOM   3432 HG12 VAL A 798      72.460  35.690  60.430  1.00  0.00           H
ATOM   3433 HG13 VAL A 798      71.490  34.300  59.960  1.00  0.00           H
ATOM   3434  CG2 VAL A 798      69.080  35.390  60.920  1.00  0.00           C
ATOM   3435 HG21 VAL A 798      69.060  35.250  62.030  1.00  0.00           H
ATOM   3436 HG22 VAL A 798      69.100  34.370  60.480  1.00  0.00           H
ATOM   3437 HG23 VAL A 798      68.170  35.960  60.620  1.00  0.00           H
ATOM   3438  C   VAL A 798      71.560  37.820  61.960  1.00  0.00           C
ATOM   3439  O   VAL A 798      71.950  37.620  63.090  1.00  0.00           O
ATOM   3440  N   ILE A 799      72.280  38.560  61.050  1.00  0.00           N
ATOM   3441  HN  ILE A 799      71.860  38.660  60.150  1.00  0.00           H
ATOM   3442  CA  ILE A 799      73.580  39.100  61.330  1.00  0.00           C
ATOM   3443  HA  ILE A 799      74.320  38.420  61.720  1.00  0.00           H
ATOM   3444  CB  ILE A 799      74.110  39.580  59.930  1.00  0.00           C
ATOM   3445  HB  ILE A 799      73.220  40.000  59.440  1.00  0.00           H
ATOM   3446  CG2 ILE A 799      75.150  40.780  60.020  1.00  0.00           C
ATOM   3447 HG21 ILE A 799      74.760  41.720  60.470  1.00  0.00           H
ATOM   3448 HG22 ILE A 799      75.340  41.120  58.980  1.00  0.00           H
ATOM   3449 HG23 ILE A 799      76.080  40.390  60.490  1.00  0.00           H
ATOM   3450  CG1 ILE A 799      74.480  38.400  59.030  1.00  0.00           C
ATOM   3451 HG11 ILE A 799      73.700  37.650  59.250  1.00  0.00           H
ATOM   3452 HG12 ILE A 799      75.490  38.010  59.280  1.00  0.00           H
ATOM   3453  CD  ILE A 799      74.480  38.780  57.570  1.00  0.00           C
ATOM   3454  HD1 ILE A 799      75.440  39.240  57.300  1.00  0.00           H
ATOM   3455  HD2 ILE A 799      73.660  39.470  57.300  1.00  0.00           H
ATOM   3456  HD3 ILE A 799      74.310  37.880  56.940  1.00  0.00           H
ATOM   3457  C   ILE A 799      73.520  40.230  62.400  1.00  0.00           C
ATOM   3458  O   ILE A 799      74.280  40.250  63.380  1.00  0.00           O
ATOM   3459  N   MET A 800      72.520  41.090  62.300  1.00  0.00           N
ATOM   3460  HN  MET A 800      71.810  41.150  61.600  1.00  0.00           H
ATOM   3461  CA  MET A 800      72.310  42.060  63.420  1.00  0.00           C
ATOM   3462  HA  MET A 800      73.280  42.420  63.720  1.00  0.00           H
ATOM   3463  CB  MET A 800      71.380  43.300  62.990  1.00  0.00           C
ATOM   3464  HB1 MET A 800      71.180  43.920  63.900  1.00  0.00           H
ATOM   3465  HB2 MET A 800      70.440  42.850  62.600  1.00  0.00           H
ATOM   3466  CG  MET A 800      71.920  44.190  61.890  1.00  0.00           C
ATOM   3467  HG1 MET A 800      71.320  45.120  61.930  1.00  0.00           H
ATOM   3468  HG2 MET A 800      71.830  43.690  60.890  1.00  0.00           H
ATOM   3469  SD  MET A 800      73.600  44.730  62.100  1.00  0.00           S
ATOM   3470  CE  MET A 800      73.380  46.310  61.230  1.00  0.00           C
ATOM   3471  HE1 MET A 800      73.090  46.070  60.180  1.00  0.00           H
ATOM   3472  HE2 MET A 800      74.320  46.880  61.340  1.00  0.00           H
ATOM   3473  HE3 MET A 800      72.540  46.930  61.630  1.00  0.00           H
ATOM   3474  C   MET A 800      71.850  41.570  64.820  1.00  0.00           C
ATOM   3475  O   MET A 800      72.260  42.140  65.800  1.00  0.00           O
ATOM   3476  N   VAL A 801      71.030  40.480  65.020  1.00  0.00           N
ATOM   3477  HN  VAL A 801      70.560  40.200  64.190  1.00  0.00           H
ATOM   3478  CA  VAL A 801      70.820  39.840  66.320  1.00  0.00           C
ATOM   3479  HA  VAL A 801      70.690  40.720  66.950  1.00  0.00           H
ATOM   3480  CB  VAL A 801      69.580  38.950  66.460  1.00  0.00           C
ATOM   3481  HB  VAL A 801      68.760  39.560  66.020  1.00  0.00           H
ATOM   3482  CG1 VAL A 801      69.660  37.630  65.800  1.00  0.00           C
ATOM   3483 HG11 VAL A 801      70.450  36.930  66.160  1.00  0.00           H
ATOM   3484 HG12 VAL A 801      69.890  37.800  64.730  1.00  0.00           H
ATOM   3485 HG13 VAL A 801      68.680  37.110  65.880  1.00  0.00           H
ATOM   3486  CG2 VAL A 801      69.140  38.810  67.970  1.00  0.00           C
ATOM   3487 HG21 VAL A 801      69.820  38.220  68.600  1.00  0.00           H
ATOM   3488 HG22 VAL A 801      68.160  38.290  68.100  1.00  0.00           H
ATOM   3489 HG23 VAL A 801      68.970  39.800  68.450  1.00  0.00           H
ATOM   3490  C   VAL A 801      72.170  39.120  66.800  1.00  0.00           C
ATOM   3491  O   VAL A 801      72.490  39.150  68.010  1.00  0.00           O
ATOM   3492  N   THR A 802      72.920  38.550  65.870  1.00  0.00           N
ATOM   3493  HN  THR A 802      72.550  38.430  64.960  1.00  0.00           H
ATOM   3494  CA  THR A 802      74.280  38.010  66.250  1.00  0.00           C
ATOM   3495  HA  THR A 802      74.090  37.260  67.000  1.00  0.00           H
ATOM   3496  CB  THR A 802      74.940  37.290  65.090  1.00  0.00           C
ATOM   3497  HB  THR A 802      75.230  37.960  64.260  1.00  0.00           H
ATOM   3498  OG1 THR A 802      74.010  36.430  64.490  1.00  0.00           O
ATOM   3499  HG1 THR A 802      73.320  36.890  64.020  1.00  0.00           H
ATOM   3500  CG2 THR A 802      76.090  36.380  65.650  1.00  0.00           C
ATOM   3501 HG21 THR A 802      75.610  35.630  66.310  1.00  0.00           H
ATOM   3502 HG22 THR A 802      76.760  37.010  66.260  1.00  0.00           H
ATOM   3503 HG23 THR A 802      76.610  35.890  64.800  1.00  0.00           H
ATOM   3504  C   THR A 802      75.220  39.100  66.760  1.00  0.00           C
ATOM   3505  O   THR A 802      75.860  38.930  67.780  1.00  0.00           O
ATOM   3506  N   ILE A 803      75.300  40.310  66.080  1.00  0.00           N
ATOM   3507  HN  ILE A 803      74.800  40.420  65.230  1.00  0.00           H
ATOM   3508  CA  ILE A 803      76.060  41.470  66.510  1.00  0.00           C
ATOM   3509  HA  ILE A 803      77.040  41.080  66.720  1.00  0.00           H
ATOM   3510  CB  ILE A 803      76.120  42.550  65.400  1.00  0.00           C
ATOM   3511  HB  ILE A 803      75.210  42.490  64.770  1.00  0.00           H
ATOM   3512  CG2 ILE A 803      76.320  44.040  65.890  1.00  0.00           C
ATOM   3513 HG21 ILE A 803      75.560  44.410  66.610  1.00  0.00           H
ATOM   3514 HG22 ILE A 803      76.200  44.790  65.080  1.00  0.00           H
ATOM   3515 HG23 ILE A 803      77.290  44.120  66.430  1.00  0.00           H
ATOM   3516  CG1 ILE A 803      77.240  42.080  64.440  1.00  0.00           C
ATOM   3517 HG11 ILE A 803      77.060  40.990  64.350  1.00  0.00           H
ATOM   3518 HG12 ILE A 803      78.280  42.120  64.850  1.00  0.00           H
ATOM   3519  CD  ILE A 803      77.360  42.840  63.100  1.00  0.00           C
ATOM   3520  HD1 ILE A 803      77.550  43.910  63.310  1.00  0.00           H
ATOM   3521  HD2 ILE A 803      76.380  42.900  62.580  1.00  0.00           H
ATOM   3522  HD3 ILE A 803      78.220  42.440  62.530  1.00  0.00           H
ATOM   3523  C   ILE A 803      75.490  42.070  67.760  1.00  0.00           C
ATOM   3524  O   ILE A 803      76.270  42.570  68.560  1.00  0.00           O
ATOM   3525  N   ASP A 804      74.210  42.070  68.050  1.00  0.00           N
ATOM   3526  HN  ASP A 804      73.480  41.940  67.400  1.00  0.00           H
ATOM   3527  CA  ASP A 804      73.710  42.550  69.290  1.00  0.00           C
ATOM   3528  HA  ASP A 804      73.930  43.590  69.510  1.00  0.00           H
ATOM   3529  CB  ASP A 804      72.140  42.550  69.130  1.00  0.00           C
ATOM   3530  HB1 ASP A 804      71.890  41.520  68.800  1.00  0.00           H
ATOM   3531  HB2 ASP A 804      71.900  43.210  68.270  1.00  0.00           H
ATOM   3532  CG  ASP A 804      71.420  42.810  70.430  1.00  0.00           C
ATOM   3533  OD1 ASP A 804      70.760  41.870  71.050  1.00  0.00           O
ATOM   3534  OD2 ASP A 804      71.500  43.940  70.930  1.00  0.00           O
ATOM   3535  C   ASP A 804      74.230  41.670  70.370  1.00  0.00           C
ATOM   3536  O   ASP A 804      74.730  42.170  71.380  1.00  0.00           O
ATOM   3537  N   TYR A 805      74.310  40.310  70.210  1.00  0.00           N
ATOM   3538  HN  TYR A 805      73.810  39.860  69.470  1.00  0.00           H
ATOM   3539  CA  TYR A 805      74.980  39.390  71.080  1.00  0.00           C
ATOM   3540  HA  TYR A 805      74.440  39.470  72.020  1.00  0.00           H
ATOM   3541  CB  TYR A 805      74.690  37.990  70.560  1.00  0.00           C
ATOM   3542  HB1 TYR A 805      74.690  38.050  69.460  1.00  0.00           H
ATOM   3543  HB2 TYR A 805      73.710  37.550  70.860  1.00  0.00           H
ATOM   3544  CG  TYR A 805      75.670  36.870  70.910  1.00  0.00           C
ATOM   3545  CD1 TYR A 805      76.480  36.280  69.890  1.00  0.00           C
ATOM   3546  HD1 TYR A 805      76.600  36.630  68.880  1.00  0.00           H
ATOM   3547  CE1 TYR A 805      77.250  35.210  70.280  1.00  0.00           C
ATOM   3548  HE1 TYR A 805      78.000  34.820  69.610  1.00  0.00           H
ATOM   3549  CZ  TYR A 805      77.190  34.680  71.600  1.00  0.00           C
ATOM   3550  OH  TYR A 805      77.920  33.490  71.940  1.00  0.00           O
ATOM   3551  HH  TYR A 805      77.530  33.200  72.760  1.00  0.00           H
ATOM   3552  CD2 TYR A 805      75.670  36.400  72.240  1.00  0.00           C
ATOM   3553  HD2 TYR A 805      74.960  36.820  72.930  1.00  0.00           H
ATOM   3554  CE2 TYR A 805      76.460  35.250  72.580  1.00  0.00           C
ATOM   3555  HE2 TYR A 805      76.320  34.840  73.570  1.00  0.00           H
ATOM   3556  C   TYR A 805      76.490  39.720  71.260  1.00  0.00           C
ATOM   3557  O   TYR A 805      77.040  39.750  72.340  1.00  0.00           O
ATOM   3558  N   LEU A 806      77.250  39.980  70.170  1.00  0.00           N
ATOM   3559  HN  LEU A 806      76.710  39.980  69.330  1.00  0.00           H
ATOM   3560  CA  LEU A 806      78.690  40.200  70.160  1.00  0.00           C
ATOM   3561  HA  LEU A 806      79.160  39.430  70.770  1.00  0.00           H
ATOM   3562  CB  LEU A 806      79.330  40.020  68.700  1.00  0.00           C
ATOM   3563  HB1 LEU A 806      78.940  40.810  68.010  1.00  0.00           H
ATOM   3564  HB2 LEU A 806      79.090  38.990  68.360  1.00  0.00           H
ATOM   3565  CG  LEU A 806      80.850  40.060  68.640  1.00  0.00           C
ATOM   3566  HG  LEU A 806      81.220  40.930  69.220  1.00  0.00           H
ATOM   3567  CD1 LEU A 806      81.420  38.860  69.420  1.00  0.00           C
ATOM   3568 HD11 LEU A 806      82.440  38.660  69.050  1.00  0.00           H
ATOM   3569 HD12 LEU A 806      80.850  37.920  69.290  1.00  0.00           H
ATOM   3570 HD13 LEU A 806      81.470  39.090  70.500  1.00  0.00           H
ATOM   3571  CD2 LEU A 806      81.390  40.160  67.240  1.00  0.00           C
ATOM   3572 HD21 LEU A 806      81.150  41.160  66.820  1.00  0.00           H
ATOM   3573 HD22 LEU A 806      80.910  39.380  66.610  1.00  0.00           H
ATOM   3574 HD23 LEU A 806      82.500  40.050  67.260  1.00  0.00           H
ATOM   3575  C   LEU A 806      79.190  41.460  70.860  1.00  0.00           C
ATOM   3576  O   LEU A 806      80.060  41.420  71.730  1.00  0.00           O
ATOM   3577  N   VAL A 807      78.700  42.690  70.420  1.00  0.00           N
ATOM   3578  HN  VAL A 807      77.920  42.600  69.800  1.00  0.00           H
ATOM   3579  CA  VAL A 807      79.100  44.100  70.610  1.00  0.00           C
ATOM   3580  HA  VAL A 807      80.160  44.240  70.500  1.00  0.00           H
ATOM   3581  CB  VAL A 807      78.500  45.010  69.480  1.00  0.00           C
ATOM   3582  HB  VAL A 807      78.730  44.430  68.560  1.00  0.00           H
ATOM   3583  CG1 VAL A 807      76.990  45.410  69.640  1.00  0.00           C
ATOM   3584 HG11 VAL A 807      76.300  44.590  69.950  1.00  0.00           H
ATOM   3585 HG12 VAL A 807      76.780  45.970  68.710  1.00  0.00           H
ATOM   3586 HG13 VAL A 807      76.970  46.100  70.510  1.00  0.00           H
ATOM   3587  CG2 VAL A 807      79.250  46.350  69.340  1.00  0.00           C
ATOM   3588 HG21 VAL A 807      79.050  46.780  68.330  1.00  0.00           H
ATOM   3589 HG22 VAL A 807      80.320  46.080  69.450  1.00  0.00           H
ATOM   3590 HG23 VAL A 807      78.900  46.970  70.190  1.00  0.00           H
ATOM   3591  C   VAL A 807      78.720  44.460  72.000  1.00  0.00           C
ATOM   3592  O   VAL A 807      79.370  45.320  72.580  1.00  0.00           O
ATOM   3593  N   GLY A 808      77.750  43.730  72.690  1.00  0.00           N
ATOM   3594  HN  GLY A 808      77.280  43.010  72.170  1.00  0.00           H
ATOM   3595  CA  GLY A 808      77.550  43.920  74.110  1.00  0.00           C
ATOM   3596  HA1 GLY A 808      78.490  43.780  74.630  1.00  0.00           H
ATOM   3597  HA2 GLY A 808      76.900  43.100  74.370  1.00  0.00           H
ATOM   3598  C   GLY A 808      76.900  45.180  74.530  1.00  0.00           C
ATOM   3599  O   GLY A 808      77.150  45.750  75.590  1.00  0.00           O
ATOM   3600  N   VAL A 809      76.020  45.670  73.660  1.00  0.00           N
ATOM   3601  HN  VAL A 809      75.690  45.090  72.920  1.00  0.00           H
ATOM   3602  CA  VAL A 809      75.200  46.860  73.980  1.00  0.00           C
ATOM   3603  HA  VAL A 809      75.630  47.270  74.890  1.00  0.00           H
ATOM   3604  CB  VAL A 809      75.180  48.030  72.890  1.00  0.00           C
ATOM   3605  HB  VAL A 809      74.660  47.680  71.970  1.00  0.00           H
ATOM   3606  CG1 VAL A 809      74.520  49.330  73.540  1.00  0.00           C
ATOM   3607 HG11 VAL A 809      74.440  50.130  72.760  1.00  0.00           H
ATOM   3608 HG12 VAL A 809      74.980  49.770  74.440  1.00  0.00           H
ATOM   3609 HG13 VAL A 809      73.490  49.020  73.870  1.00  0.00           H
ATOM   3610  CG2 VAL A 809      76.660  48.210  72.560  1.00  0.00           C
ATOM   3611 HG21 VAL A 809      77.060  48.710  73.470  1.00  0.00           H
ATOM   3612 HG22 VAL A 809      76.760  48.870  71.670  1.00  0.00           H
ATOM   3613 HG23 VAL A 809      77.190  47.280  72.280  1.00  0.00           H
ATOM   3614  C   VAL A 809      73.770  46.540  74.070  1.00  0.00           C
ATOM   3615  O   VAL A 809      73.360  45.830  73.130  1.00  0.00           O
ATOM   3616  N   PRO A 810      73.010  46.890  75.110  1.00  0.00           N
ATOM   3617  CD  PRO A 810      73.350  47.800  76.170  1.00  0.00           C
ATOM   3618  HD1 PRO A 810      73.240  48.800  75.690  1.00  0.00           H
ATOM   3619  HD2 PRO A 810      74.370  47.610  76.570  1.00  0.00           H
ATOM   3620  CA  PRO A 810      71.650  46.290  75.300  1.00  0.00           C
ATOM   3621  HA  PRO A 810      71.470  45.280  74.960  1.00  0.00           H
ATOM   3622  CB  PRO A 810      71.560  46.360  76.820  1.00  0.00           C
ATOM   3623  HB1 PRO A 810      72.110  45.480  77.190  1.00  0.00           H
ATOM   3624  HB2 PRO A 810      70.520  46.230  77.200  1.00  0.00           H
ATOM   3625  CG  PRO A 810      72.340  47.570  77.300  1.00  0.00           C
ATOM   3626  HG1 PRO A 810      71.610  48.400  77.410  1.00  0.00           H
ATOM   3627  HG2 PRO A 810      72.800  47.390  78.290  1.00  0.00           H
ATOM   3628  C   PRO A 810      70.670  47.180  74.600  1.00  0.00           C
ATOM   3629  O   PRO A 810      69.980  48.010  75.180  1.00  0.00           O
ATOM   3630  N   SER A 811      70.530  47.000  73.310  1.00  0.00           N
ATOM   3631  HN  SER A 811      71.180  46.400  72.850  1.00  0.00           H
ATOM   3632  CA  SER A 811      69.400  47.500  72.500  1.00  0.00           C
ATOM   3633  HA  SER A 811      69.550  48.570  72.490  1.00  0.00           H
ATOM   3634  CB  SER A 811      69.710  47.080  70.990  1.00  0.00           C
ATOM   3635  HB1 SER A 811      70.720  47.380  70.630  1.00  0.00           H
ATOM   3636  HB2 SER A 811      69.010  47.780  70.490  1.00  0.00           H
ATOM   3637  OG  SER A 811      69.530  45.690  70.640  1.00  0.00           O
ATOM   3638  HG1 SER A 811      70.350  45.200  70.730  1.00  0.00           H
ATOM   3639  C   SER A 811      68.020  46.970  72.870  1.00  0.00           C
ATOM   3640  O   SER A 811      67.920  45.740  72.970  1.00  0.00           O
ATOM   3641  N   PRO A 812      66.980  47.780  73.080  1.00  0.00           N
ATOM   3642  CD  PRO A 812      67.140  49.220  73.260  1.00  0.00           C
ATOM   3643  HD1 PRO A 812      67.210  49.760  72.290  1.00  0.00           H
ATOM   3644  HD2 PRO A 812      68.030  49.510  73.870  1.00  0.00           H
ATOM   3645  CA  PRO A 812      65.710  47.290  73.400  1.00  0.00           C
ATOM   3646  HA  PRO A 812      65.710  46.870  74.400  1.00  0.00           H
ATOM   3647  CB  PRO A 812      64.800  48.550  73.320  1.00  0.00           C
ATOM   3648  HB1 PRO A 812      63.850  48.370  73.880  1.00  0.00           H
ATOM   3649  HB2 PRO A 812      64.570  48.820  72.270  1.00  0.00           H
ATOM   3650  CG  PRO A 812      65.700  49.710  73.710  1.00  0.00           C
ATOM   3651  HG1 PRO A 812      65.430  50.730  73.400  1.00  0.00           H
ATOM   3652  HG2 PRO A 812      65.830  49.710  74.810  1.00  0.00           H
ATOM   3653  C   PRO A 812      65.140  46.060  72.690  1.00  0.00           C
ATOM   3654  O   PRO A 812      65.310  45.960  71.440  1.00  0.00           O
ATOM   3655  N   LYS A 813      64.610  45.080  73.460  1.00  0.00           N
ATOM   3656  HN  LYS A 813      64.500  45.230  74.440  1.00  0.00           H
ATOM   3657  CA  LYS A 813      63.930  43.910  72.920  1.00  0.00           C
ATOM   3658  HA  LYS A 813      64.350  43.870  71.940  1.00  0.00           H
ATOM   3659  CB  LYS A 813      64.370  42.610  73.650  1.00  0.00           C
ATOM   3660  HB1 LYS A 813      63.780  41.710  73.420  1.00  0.00           H
ATOM   3661  HB2 LYS A 813      64.330  42.910  74.720  1.00  0.00           H
ATOM   3662  CG  LYS A 813      65.870  42.240  73.440  1.00  0.00           C
ATOM   3663  HG1 LYS A 813      66.220  41.460  74.140  1.00  0.00           H
ATOM   3664  HG2 LYS A 813      66.590  43.080  73.520  1.00  0.00           H
ATOM   3665  CD  LYS A 813      66.030  41.490  72.070  1.00  0.00           C
ATOM   3666  HD1 LYS A 813      65.260  41.930  71.400  1.00  0.00           H
ATOM   3667  HD2 LYS A 813      65.740  40.420  72.100  1.00  0.00           H
ATOM   3668  CE  LYS A 813      67.300  41.780  71.300  1.00  0.00           C
ATOM   3669  HE1 LYS A 813      67.540  42.850  71.180  1.00  0.00           H
ATOM   3670  HE2 LYS A 813      67.300  41.240  70.330  1.00  0.00           H
ATOM   3671  NZ  LYS A 813      68.450  41.120  72.100  1.00  0.00           N
ATOM   3672  HZ1 LYS A 813      69.380  41.480  71.790  1.00  0.00           H
ATOM   3673  HZ2 LYS A 813      68.480  40.090  71.940  1.00  0.00           H
ATOM   3674  HZ3 LYS A 813      68.410  41.320  73.110  1.00  0.00           H
ATOM   3675  C   LYS A 813      62.390  44.050  72.780  1.00  0.00           C
ATOM   3676  O   LYS A 813      61.660  44.560  73.650  1.00  0.00           O
ATOM   3677  N   LEU A 814      61.830  43.620  71.640  1.00  0.00           N
ATOM   3678  HN  LEU A 814      62.320  43.050  70.980  1.00  0.00           H
ATOM   3679  CA  LEU A 814      60.450  43.720  71.340  1.00  0.00           C
ATOM   3680  HA  LEU A 814      60.280  44.760  71.560  1.00  0.00           H
ATOM   3681  CB  LEU A 814      60.170  43.380  69.840  1.00  0.00           C
ATOM   3682  HB1 LEU A 814      60.530  42.350  69.600  1.00  0.00           H
ATOM   3683  HB2 LEU A 814      60.730  44.090  69.200  1.00  0.00           H
ATOM   3684  CG  LEU A 814      58.670  43.430  69.510  1.00  0.00           C
ATOM   3685  HG  LEU A 814      57.950  42.810  70.100  1.00  0.00           H
ATOM   3686  CD1 LEU A 814      58.030  44.850  69.580  1.00  0.00           C
ATOM   3687 HD11 LEU A 814      56.950  44.810  69.290  1.00  0.00           H
ATOM   3688 HD12 LEU A 814      58.590  45.600  68.980  1.00  0.00           H
ATOM   3689 HD13 LEU A 814      58.030  45.330  70.580  1.00  0.00           H
ATOM   3690  CD2 LEU A 814      58.550  42.860  68.070  1.00  0.00           C
ATOM   3691 HD21 LEU A 814      59.300  43.190  67.310  1.00  0.00           H
ATOM   3692 HD22 LEU A 814      57.510  42.970  67.690  1.00  0.00           H
ATOM   3693 HD23 LEU A 814      58.690  41.770  68.200  1.00  0.00           H
ATOM   3694  C   LEU A 814      59.640  42.830  72.240  1.00  0.00           C
ATOM   3695  O   LEU A 814      59.960  41.710  72.520  1.00  0.00           O
ATOM   3696  N   HSD A 815      58.480  43.300  72.830  1.00  0.00           N
ATOM   3697  HN  HSD A 815      58.220  44.250  72.700  1.00  0.00           H
ATOM   3698  CA  HSD A 815      57.550  42.520  73.660  1.00  0.00           C
ATOM   3699  HA  HSD A 815      58.020  41.640  74.080  1.00  0.00           H
ATOM   3700  CB  HSD A 815      57.150  43.270  74.980  1.00  0.00           C
ATOM   3701  HB1 HSD A 815      56.290  42.720  75.400  1.00  0.00           H
ATOM   3702  HB2 HSD A 815      56.830  44.300  74.690  1.00  0.00           H
ATOM   3703  ND1 HSD A 815      58.550  43.020  77.060  1.00  0.00           N
ATOM   3704  HD1 HSD A 815      58.030  42.250  77.430  1.00  0.00           H
ATOM   3705  CG  HSD A 815      58.350  43.610  75.840  1.00  0.00           C
ATOM   3706  CE1 HSD A 815      59.600  43.590  77.630  1.00  0.00           C
ATOM   3707  HE1 HSD A 815      59.870  43.480  78.680  1.00  0.00           H
ATOM   3708  NE2 HSD A 815      60.010  44.650  76.870  1.00  0.00           N
ATOM   3709  CD2 HSD A 815      59.190  44.710  75.790  1.00  0.00           C
ATOM   3710  HD2 HSD A 815      59.360  45.310  74.900  1.00  0.00           H
ATOM   3711  C   HSD A 815      56.350  42.110  72.910  1.00  0.00           C
ATOM   3712  O   HSD A 815      55.600  42.980  72.480  1.00  0.00           O
ATOM   3713  N   VAL A 816      56.170  40.770  72.640  1.00  0.00           N
ATOM   3714  HN  VAL A 816      56.750  40.060  73.020  1.00  0.00           H
ATOM   3715  CA  VAL A 816      54.940  40.380  71.900  1.00  0.00           C
ATOM   3716  HA  VAL A 816      54.350  41.270  71.760  1.00  0.00           H
ATOM   3717  CB  VAL A 816      55.330  39.820  70.520  1.00  0.00           C
ATOM   3718  HB  VAL A 816      55.910  38.860  70.620  1.00  0.00           H
ATOM   3719  CG1 VAL A 816      54.050  39.710  69.810  1.00  0.00           C
ATOM   3720 HG11 VAL A 816      53.230  39.110  70.260  1.00  0.00           H
ATOM   3721 HG12 VAL A 816      54.340  39.230  68.850  1.00  0.00           H
ATOM   3722 HG13 VAL A 816      53.580  40.710  69.710  1.00  0.00           H
ATOM   3723  CG2 VAL A 816      56.230  40.770  69.690  1.00  0.00           C
ATOM   3724 HG21 VAL A 816      55.760  41.770  69.550  1.00  0.00           H
ATOM   3725 HG22 VAL A 816      56.280  40.570  68.590  1.00  0.00           H
ATOM   3726 HG23 VAL A 816      57.270  40.860  70.070  1.00  0.00           H
ATOM   3727  C   VAL A 816      54.200  39.320  72.740  1.00  0.00           C
ATOM   3728  O   VAL A 816      54.870  38.310  73.010  1.00  0.00           O
ATOM   3729  N   PRO A 817      53.010  39.460  73.280  1.00  0.00           N
ATOM   3730  CD  PRO A 817      52.140  40.620  73.090  1.00  0.00           C
ATOM   3731  HD1 PRO A 817      51.760  40.680  72.050  1.00  0.00           H
ATOM   3732  HD2 PRO A 817      52.830  41.470  73.260  1.00  0.00           H
ATOM   3733  CA  PRO A 817      52.410  38.530  74.260  1.00  0.00           C
ATOM   3734  HA  PRO A 817      52.940  38.680  75.180  1.00  0.00           H
ATOM   3735  CB  PRO A 817      50.980  39.140  74.440  1.00  0.00           C
ATOM   3736  HB1 PRO A 817      50.530  38.930  75.440  1.00  0.00           H
ATOM   3737  HB2 PRO A 817      50.330  38.710  73.650  1.00  0.00           H
ATOM   3738  CG  PRO A 817      51.240  40.650  74.250  1.00  0.00           C
ATOM   3739  HG1 PRO A 817      50.380  41.330  74.040  1.00  0.00           H
ATOM   3740  HG2 PRO A 817      51.810  40.990  75.150  1.00  0.00           H
ATOM   3741  C   PRO A 817      52.490  37.070  73.820  1.00  0.00           C
ATOM   3742  O   PRO A 817      52.060  36.690  72.730  1.00  0.00           O
ATOM   3743  N   GLU A 818      52.880  36.200  74.750  1.00  0.00           N
ATOM   3744  HN  GLU A 818      53.300  36.450  75.610  1.00  0.00           H
ATOM   3745  CA  GLU A 818      52.880  34.690  74.540  1.00  0.00           C
ATOM   3746  HA  GLU A 818      52.700  34.370  73.520  1.00  0.00           H
ATOM   3747  CB  GLU A 818      54.220  34.120  75.120  1.00  0.00           C
ATOM   3748  HB1 GLU A 818      54.370  33.020  75.020  1.00  0.00           H
ATOM   3749  HB2 GLU A 818      54.290  34.440  76.180  1.00  0.00           H
ATOM   3750  CG  GLU A 818      55.580  34.650  74.400  1.00  0.00           C
ATOM   3751  HG1 GLU A 818      55.360  35.730  74.280  1.00  0.00           H
ATOM   3752  HG2 GLU A 818      55.690  34.080  73.450  1.00  0.00           H
ATOM   3753  CD  GLU A 818      56.700  34.610  75.290  1.00  0.00           C
ATOM   3754  OE1 GLU A 818      57.170  35.660  75.800  1.00  0.00           O
ATOM   3755  OE2 GLU A 818      57.250  33.540  75.610  1.00  0.00           O
ATOM   3756  C   GLU A 818      51.600  34.110  75.230  1.00  0.00           C
ATOM   3757  O   GLU A 818      51.620  32.980  75.690  1.00  0.00           O
ATOM   3758  N   LYS A 819      50.590  34.910  75.420  1.00  0.00           N
ATOM   3759  HN  LYS A 819      50.610  35.860  75.120  1.00  0.00           H
ATOM   3760  CA  LYS A 819      49.450  34.550  76.090  1.00  0.00           C
ATOM   3761  HA  LYS A 819      49.410  33.480  76.190  1.00  0.00           H
ATOM   3762  CB  LYS A 819      49.370  35.090  77.560  1.00  0.00           C
ATOM   3763  HB1 LYS A 819      48.420  34.790  78.040  1.00  0.00           H
ATOM   3764  HB2 LYS A 819      49.390  36.200  77.510  1.00  0.00           H
ATOM   3765  CG  LYS A 819      50.450  34.610  78.460  1.00  0.00           C
ATOM   3766  HG1 LYS A 819      50.480  35.330  79.300  1.00  0.00           H
ATOM   3767  HG2 LYS A 819      51.460  34.590  78.020  1.00  0.00           H
ATOM   3768  CD  LYS A 819      50.280  33.190  79.090  1.00  0.00           C
ATOM   3769  HD1 LYS A 819      49.990  32.400  78.370  1.00  0.00           H
ATOM   3770  HD2 LYS A 819      49.420  33.350  79.780  1.00  0.00           H
ATOM   3771  CE  LYS A 819      51.470  32.770  80.000  1.00  0.00           C
ATOM   3772  HE1 LYS A 819      52.420  32.640  79.440  1.00  0.00           H
ATOM   3773  HE2 LYS A 819      51.140  31.850  80.530  1.00  0.00           H
ATOM   3774  NZ  LYS A 819      51.730  33.750  81.040  1.00  0.00           N
ATOM   3775  HZ1 LYS A 819      52.470  33.250  81.590  1.00  0.00           H
ATOM   3776  HZ2 LYS A 819      50.990  33.840  81.750  1.00  0.00           H
ATOM   3777  HZ3 LYS A 819      51.980  34.690  80.670  1.00  0.00           H
ATOM   3778  C   LYS A 819      48.200  35.120  75.300  1.00  0.00           C
ATOM   3779  O   LYS A 819      48.420  36.020  74.490  1.00  0.00           O
ATOM   3780  N   PHE A 820      47.040  34.550  75.480  1.00  0.00           N
ATOM   3781  HN  PHE A 820      46.920  33.720  76.010  1.00  0.00           H
ATOM   3782  CA  PHE A 820      45.760  34.940  74.880  1.00  0.00           C
ATOM   3783  HA  PHE A 820      45.870  35.700  74.100  1.00  0.00           H
ATOM   3784  CB  PHE A 820      44.940  33.790  74.390  1.00  0.00           C
ATOM   3785  HB1 PHE A 820      43.990  34.260  74.070  1.00  0.00           H
ATOM   3786  HB2 PHE A 820      44.720  33.030  75.180  1.00  0.00           H
ATOM   3787  CG  PHE A 820      45.380  32.990  73.090  1.00  0.00           C
ATOM   3788  CD1 PHE A 820      46.610  33.190  72.420  1.00  0.00           C
ATOM   3789  HD1 PHE A 820      47.310  33.910  72.830  1.00  0.00           H
ATOM   3790  CE1 PHE A 820      46.940  32.410  71.290  1.00  0.00           C
ATOM   3791  HE1 PHE A 820      47.770  32.770  70.700  1.00  0.00           H
ATOM   3792  CZ  PHE A 820      46.000  31.530  70.750  1.00  0.00           C
ATOM   3793  HZ  PHE A 820      46.140  31.110  69.770  1.00  0.00           H
ATOM   3794  CD2 PHE A 820      44.460  32.040  72.550  1.00  0.00           C
ATOM   3795  HD2 PHE A 820      43.550  31.970  73.130  1.00  0.00           H
ATOM   3796  CE2 PHE A 820      44.850  31.220  71.480  1.00  0.00           C
ATOM   3797  HE2 PHE A 820      44.160  30.500  71.080  1.00  0.00           H
ATOM   3798  C   PHE A 820      44.970  35.670  75.920  1.00  0.00           C
ATOM   3799  O   PHE A 820      43.900  36.160  75.600  1.00  0.00           O
ATOM   3800  N   GLU A 821      45.500  35.700  77.170  1.00  0.00           N
ATOM   3801  HN  GLU A 821      46.300  35.140  77.390  1.00  0.00           H
ATOM   3802  CA  GLU A 821      45.060  36.680  78.250  1.00  0.00           C
ATOM   3803  HA  GLU A 821      44.000  36.510  78.370  1.00  0.00           H
ATOM   3804  CB  GLU A 821      45.830  36.370  79.590  1.00  0.00           C
ATOM   3805  HB1 GLU A 821      46.020  37.370  80.020  1.00  0.00           H
ATOM   3806  HB2 GLU A 821      46.840  35.930  79.430  1.00  0.00           H
ATOM   3807  CG  GLU A 821      45.110  35.270  80.550  1.00  0.00           C
ATOM   3808  HG1 GLU A 821      45.360  34.220  80.280  1.00  0.00           H
ATOM   3809  HG2 GLU A 821      44.010  35.270  80.430  1.00  0.00           H
ATOM   3810  CD  GLU A 821      45.510  35.470  81.990  1.00  0.00           C
ATOM   3811  OE1 GLU A 821      46.660  35.200  82.380  1.00  0.00           O
ATOM   3812  OE2 GLU A 821      44.580  35.960  82.760  1.00  0.00           O
ATOM   3813  C   GLU A 821      45.100  38.100  77.790  1.00  0.00           C
ATOM   3814  O   GLU A 821      45.910  38.510  76.910  1.00  0.00           O
ATOM   3815  N   PRO A 822      44.310  39.080  78.330  1.00  0.00           N
ATOM   3816  CD  PRO A 822      43.280  38.860  79.360  1.00  0.00           C
ATOM   3817  HD1 PRO A 822      43.530  38.010  80.020  1.00  0.00           H
ATOM   3818  HD2 PRO A 822      42.310  38.730  78.820  1.00  0.00           H
ATOM   3819  CA  PRO A 822      44.540  40.540  78.090  1.00  0.00           C
ATOM   3820  HA  PRO A 822      44.470  40.710  77.030  1.00  0.00           H
ATOM   3821  CB  PRO A 822      43.490  41.150  78.980  1.00  0.00           C
ATOM   3822  HB1 PRO A 822      42.600  41.200  78.330  1.00  0.00           H
ATOM   3823  HB2 PRO A 822      43.840  42.130  79.370  1.00  0.00           H
ATOM   3824  CG  PRO A 822      43.280  40.200  80.190  1.00  0.00           C
ATOM   3825  HG1 PRO A 822      44.100  40.150  80.950  1.00  0.00           H
ATOM   3826  HG2 PRO A 822      42.250  40.350  80.600  1.00  0.00           H
ATOM   3827  C   PRO A 822      45.970  40.930  78.650  1.00  0.00           C
ATOM   3828  O   PRO A 822      46.530  40.270  79.520  1.00  0.00           O
ATOM   3829  N   THR A 823      46.590  42.010  78.130  1.00  0.00           N
ATOM   3830  HN  THR A 823      46.150  42.520  77.410  1.00  0.00           H
ATOM   3831  CA  THR A 823      47.960  42.450  78.650  1.00  0.00           C
ATOM   3832  HA  THR A 823      48.440  41.500  78.830  1.00  0.00           H
ATOM   3833  CB  THR A 823      48.780  43.270  77.600  1.00  0.00           C
ATOM   3834  HB  THR A 823      49.740  43.630  78.020  1.00  0.00           H
ATOM   3835  OG1 THR A 823      48.010  44.370  77.120  1.00  0.00           O
ATOM   3836  HG1 THR A 823      47.250  44.000  76.680  1.00  0.00           H
ATOM   3837  CG2 THR A 823      49.180  42.300  76.400  1.00  0.00           C
ATOM   3838 HG21 THR A 823      49.700  41.460  76.900  1.00  0.00           H
ATOM   3839 HG22 THR A 823      49.870  42.860  75.730  1.00  0.00           H
ATOM   3840 HG23 THR A 823      48.260  41.940  75.890  1.00  0.00           H
ATOM   3841  C   THR A 823      47.950  43.130  79.970  1.00  0.00           C
ATOM   3842  O   THR A 823      48.970  43.120  80.670  1.00  0.00           O
ATOM   3843  N   HSD A 824      46.760  43.540  80.400  1.00  0.00           N
ATOM   3844  HN  HSD A 824      46.070  43.580  79.690  1.00  0.00           H
ATOM   3845  CA  HSD A 824      46.350  44.140  81.690  1.00  0.00           C
ATOM   3846  HA  HSD A 824      47.240  44.210  82.310  1.00  0.00           H
ATOM   3847  CB  HSD A 824      45.870  45.630  81.470  1.00  0.00           C
ATOM   3848  HB1 HSD A 824      45.090  45.730  80.680  1.00  0.00           H
ATOM   3849  HB2 HSD A 824      46.800  46.200  81.250  1.00  0.00           H
ATOM   3850  ND1 HSD A 824      43.910  46.260  83.040  1.00  0.00           N
ATOM   3851  HD1 HSD A 824      43.260  45.540  82.800  1.00  0.00           H
ATOM   3852  CG  HSD A 824      45.280  46.260  82.690  1.00  0.00           C
ATOM   3853  CE1 HSD A 824      43.780  47.070  84.130  1.00  0.00           C
ATOM   3854  HE1 HSD A 824      42.820  47.350  84.580  1.00  0.00           H
ATOM   3855  NE2 HSD A 824      44.940  47.650  84.400  1.00  0.00           N
ATOM   3856  CD2 HSD A 824      45.870  47.100  83.560  1.00  0.00           C
ATOM   3857  HD2 HSD A 824      46.900  47.290  83.790  1.00  0.00           H
ATOM   3858  C   HSD A 824      45.210  43.330  82.310  1.00  0.00           C
ATOM   3859  O   HSD A 824      44.140  43.200  81.670  1.00  0.00           O
ATOM   3860  N   PRO A 825      45.340  42.780  83.540  1.00  0.00           N
ATOM   3861  CD  PRO A 825      46.550  42.920  84.390  1.00  0.00           C
ATOM   3862  HD1 PRO A 825      46.580  43.920  84.890  1.00  0.00           H
ATOM   3863  HD2 PRO A 825      47.470  42.680  83.820  1.00  0.00           H
ATOM   3864  CA  PRO A 825      44.420  41.850  84.190  1.00  0.00           C
ATOM   3865  HA  PRO A 825      44.730  40.950  83.670  1.00  0.00           H
ATOM   3866  CB  PRO A 825      44.880  41.740  85.670  1.00  0.00           C
ATOM   3867  HB1 PRO A 825      44.650  40.780  86.190  1.00  0.00           H
ATOM   3868  HB2 PRO A 825      44.550  42.590  86.300  1.00  0.00           H
ATOM   3869  CG  PRO A 825      46.380  41.860  85.530  1.00  0.00           C
ATOM   3870  HG1 PRO A 825      46.900  42.160  86.460  1.00  0.00           H
ATOM   3871  HG2 PRO A 825      46.730  40.870  85.150  1.00  0.00           H
ATOM   3872  C   PRO A 825      42.950  42.070  84.040  1.00  0.00           C
ATOM   3873  O   PRO A 825      42.410  43.180  84.050  1.00  0.00           O
ATOM   3874  N   GLU A 826      42.200  40.960  83.890  1.00  0.00           N
ATOM   3875  HN  GLU A 826      42.640  40.070  83.990  1.00  0.00           H
ATOM   3876  CA  GLU A 826      40.720  40.860  83.900  1.00  0.00           C
ATOM   3877  HA  GLU A 826      40.440  39.830  83.790  1.00  0.00           H
ATOM   3878  CB  GLU A 826      40.100  41.350  85.200  1.00  0.00           C
ATOM   3879  HB1 GLU A 826      40.400  42.420  85.270  1.00  0.00           H
ATOM   3880  HB2 GLU A 826      40.640  40.750  85.960  1.00  0.00           H
ATOM   3881  CG  GLU A 826      38.570  41.160  85.290  1.00  0.00           C
ATOM   3882  HG1 GLU A 826      38.170  40.130  85.290  1.00  0.00           H
ATOM   3883  HG2 GLU A 826      38.110  41.700  84.440  1.00  0.00           H
ATOM   3884  CD  GLU A 826      38.070  41.780  86.580  1.00  0.00           C
ATOM   3885  OE1 GLU A 826      37.330  42.840  86.540  1.00  0.00           O
ATOM   3886  OE2 GLU A 826      38.260  41.240  87.680  1.00  0.00           O
ATOM   3887  C   GLU A 826      40.170  41.520  82.610  1.00  0.00           C
ATOM   3888  O   GLU A 826      40.200  42.720  82.280  1.00  0.00           O
ATOM   3889  N   ARG A 827      39.580  40.680  81.740  1.00  0.00           N
ATOM   3890  HN  ARG A 827      39.720  39.700  81.840  1.00  0.00           H
ATOM   3891  CA  ARG A 827      38.910  41.060  80.530  1.00  0.00           C
ATOM   3892  HA  ARG A 827      38.620  42.090  80.700  1.00  0.00           H
ATOM   3893  CB  ARG A 827      39.760  40.850  79.250  1.00  0.00           C
ATOM   3894  HB1 ARG A 827      40.200  39.830  79.320  1.00  0.00           H
ATOM   3895  HB2 ARG A 827      40.600  41.570  79.330  1.00  0.00           H
ATOM   3896  CG  ARG A 827      39.030  40.900  77.840  1.00  0.00           C
ATOM   3897  HG1 ARG A 827      38.370  41.790  77.790  1.00  0.00           H
ATOM   3898  HG2 ARG A 827      38.330  40.040  77.720  1.00  0.00           H
ATOM   3899  CD  ARG A 827      39.930  40.870  76.630  1.00  0.00           C
ATOM   3900  HD1 ARG A 827      40.780  41.560  76.810  1.00  0.00           H
ATOM   3901  HD2 ARG A 827      39.380  41.170  75.720  1.00  0.00           H
ATOM   3902  NE  ARG A 827      40.410  39.450  76.410  1.00  0.00           N
ATOM   3903  HE  ARG A 827      39.790  38.770  76.800  1.00  0.00           H
ATOM   3904  CZ  ARG A 827      41.410  39.090  75.640  1.00  0.00           C
ATOM   3905  NH1 ARG A 827      42.210  40.010  75.160  1.00  0.00           N
ATOM   3906 HH11 ARG A 827      42.130  40.960  75.470  1.00  0.00           H
ATOM   3907 HH12 ARG A 827      42.880  39.880  74.430  1.00  0.00           H
ATOM   3908  NH2 ARG A 827      41.690  37.810  75.470  1.00  0.00           N
ATOM   3909 HH21 ARG A 827      41.390  37.120  76.130  1.00  0.00           H
ATOM   3910 HH22 ARG A 827      42.300  37.500  74.740  1.00  0.00           H
ATOM   3911  C   ARG A 827      37.510  40.370  80.330  1.00  0.00           C
ATOM   3912  O   ARG A 827      37.310  39.170  80.520  1.00  0.00           O
ATOM   3913  N   GLY A 828      36.480  41.180  79.920  1.00  0.00           N
ATOM   3914  HN  GLY A 828      36.520  42.170  79.840  1.00  0.00           H
ATOM   3915  CA  GLY A 828      35.140  40.680  79.700  1.00  0.00           C
ATOM   3916  HA1 GLY A 828      34.480  41.540  79.690  1.00  0.00           H
ATOM   3917  HA2 GLY A 828      34.780  39.990  80.460  1.00  0.00           H
ATOM   3918  C   GLY A 828      34.880  39.950  78.390  1.00  0.00           C
ATOM   3919  O   GLY A 828      35.770  39.650  77.560  1.00  0.00           O
ATOM   3920  N   TRP A 829      33.570  39.670  78.210  1.00  0.00           N
ATOM   3921  HN  TRP A 829      32.930  40.040  78.880  1.00  0.00           H
ATOM   3922  CA  TRP A 829      33.050  38.730  77.280  1.00  0.00           C
ATOM   3923  HA  TRP A 829      33.380  37.740  77.570  1.00  0.00           H
ATOM   3924  CB  TRP A 829      31.530  38.670  77.510  1.00  0.00           C
ATOM   3925  HB1 TRP A 829      31.230  39.740  77.510  1.00  0.00           H
ATOM   3926  HB2 TRP A 829      31.320  38.270  78.520  1.00  0.00           H
ATOM   3927  CG  TRP A 829      30.720  37.810  76.520  1.00  0.00           C
ATOM   3928  CD1 TRP A 829      29.800  38.310  75.640  1.00  0.00           C
ATOM   3929  HD1 TRP A 829      29.470  39.330  75.530  1.00  0.00           H
ATOM   3930  NE1 TRP A 829      29.240  37.280  74.980  1.00  0.00           N
ATOM   3931  HE1 TRP A 829      28.430  37.220  74.450  1.00  0.00           H
ATOM   3932  CE2 TRP A 829      29.700  36.110  75.460  1.00  0.00           C
ATOM   3933  CD2 TRP A 829      30.620  36.370  76.450  1.00  0.00           C
ATOM   3934  CE3 TRP A 829      31.180  35.320  77.190  1.00  0.00           C
ATOM   3935  HE3 TRP A 829      31.890  35.490  77.980  1.00  0.00           H
ATOM   3936  CZ3 TRP A 829      30.900  33.980  76.860  1.00  0.00           C
ATOM   3937  HZ3 TRP A 829      31.430  33.170  77.330  1.00  0.00           H
ATOM   3938  CZ2 TRP A 829      29.300  34.780  75.190  1.00  0.00           C
ATOM   3939  HZ2 TRP A 829      28.580  34.550  74.420  1.00  0.00           H
ATOM   3940  CH2 TRP A 829      29.950  33.720  75.870  1.00  0.00           C
ATOM   3941  HH2 TRP A 829      29.630  32.720  75.580  1.00  0.00           H
ATOM   3942  C   TRP A 829      33.460  38.860  75.850  1.00  0.00           C
ATOM   3943  O   TRP A 829      33.550  39.980  75.470  1.00  0.00           O
ATOM   3944  N   ILE A 830      33.690  37.790  75.130  1.00  0.00           N
ATOM   3945  HN  ILE A 830      33.700  36.850  75.450  1.00  0.00           H
ATOM   3946  CA  ILE A 830      34.120  37.940  73.730  1.00  0.00           C
ATOM   3947  HA  ILE A 830      35.060  38.470  73.820  1.00  0.00           H
ATOM   3948  CB  ILE A 830      34.380  36.510  73.170  1.00  0.00           C
ATOM   3949  HB  ILE A 830      35.200  35.970  73.680  1.00  0.00           H
ATOM   3950  CG2 ILE A 830      33.200  35.620  73.340  1.00  0.00           C
ATOM   3951 HG21 ILE A 830      32.310  36.030  72.820  1.00  0.00           H
ATOM   3952 HG22 ILE A 830      33.020  35.350  74.400  1.00  0.00           H
ATOM   3953 HG23 ILE A 830      33.370  34.630  72.850  1.00  0.00           H
ATOM   3954  CG1 ILE A 830      34.830  36.520  71.650  1.00  0.00           C
ATOM   3955 HG11 ILE A 830      34.050  37.070  71.080  1.00  0.00           H
ATOM   3956 HG12 ILE A 830      34.690  35.480  71.310  1.00  0.00           H
ATOM   3957  CD  ILE A 830      36.230  37.130  71.470  1.00  0.00           C
ATOM   3958  HD1 ILE A 830      36.290  38.220  71.700  1.00  0.00           H
ATOM   3959  HD2 ILE A 830      36.920  36.540  72.110  1.00  0.00           H
ATOM   3960  HD3 ILE A 830      36.390  37.040  70.370  1.00  0.00           H
ATOM   3961  C   ILE A 830      33.240  38.770  72.770  1.00  0.00           C
ATOM   3962  O   ILE A 830      33.700  39.700  72.080  1.00  0.00           O
ATOM   3963  N   ILE A 831      31.980  38.520  72.710  1.00  0.00           N
ATOM   3964  HN  ILE A 831      31.650  37.820  73.330  1.00  0.00           H
ATOM   3965  CA  ILE A 831      30.990  39.360  71.980  1.00  0.00           C
ATOM   3966  HA  ILE A 831      31.450  39.450  70.990  1.00  0.00           H
ATOM   3967  CB  ILE A 831      29.600  38.670  71.810  1.00  0.00           C
ATOM   3968  HB  ILE A 831      29.190  38.660  72.850  1.00  0.00           H
ATOM   3969  CG2 ILE A 831      28.700  39.610  71.060  1.00  0.00           C
ATOM   3970 HG21 ILE A 831      27.660  39.230  71.100  1.00  0.00           H
ATOM   3971 HG22 ILE A 831      28.940  39.540  69.980  1.00  0.00           H
ATOM   3972 HG23 ILE A 831      28.470  40.620  71.460  1.00  0.00           H
ATOM   3973  CG1 ILE A 831      29.580  37.240  71.210  1.00  0.00           C
ATOM   3974 HG11 ILE A 831      28.500  36.950  71.200  1.00  0.00           H
ATOM   3975 HG12 ILE A 831      30.120  36.560  71.890  1.00  0.00           H
ATOM   3976  CD  ILE A 831      30.190  36.950  69.840  1.00  0.00           C
ATOM   3977  HD1 ILE A 831      30.390  35.880  69.590  1.00  0.00           H
ATOM   3978  HD2 ILE A 831      31.170  37.460  69.800  1.00  0.00           H
ATOM   3979  HD3 ILE A 831      29.650  37.410  68.980  1.00  0.00           H
ATOM   3980  C   ILE A 831      30.950  40.780  72.590  1.00  0.00           C
ATOM   3981  O   ILE A 831      30.660  40.980  73.750  1.00  0.00           O
ATOM   3982  N   SER A 832      30.960  41.800  71.730  1.00  0.00           N
ATOM   3983  HN  SER A 832      31.090  41.580  70.760  1.00  0.00           H
ATOM   3984  CA  SER A 832      31.020  43.160  72.130  1.00  0.00           C
ATOM   3985  HA  SER A 832      31.900  43.350  72.700  1.00  0.00           H
ATOM   3986  CB  SER A 832      31.160  43.980  70.840  1.00  0.00           C
ATOM   3987  HB1 SER A 832      30.280  43.900  70.180  1.00  0.00           H
ATOM   3988  HB2 SER A 832      31.940  43.460  70.260  1.00  0.00           H
ATOM   3989  OG  SER A 832      31.550  45.360  71.060  1.00  0.00           O
ATOM   3990  HG1 SER A 832      30.890  45.880  70.610  1.00  0.00           H
ATOM   3991  C   SER A 832      29.740  43.640  72.770  1.00  0.00           C
ATOM   3992  O   SER A 832      28.620  43.210  72.450  1.00  0.00           O
ATOM   3993  N   PRO A 833      29.830  44.640  73.760  1.00  0.00           N
ATOM   3994  CD  PRO A 833      31.070  45.050  74.400  1.00  0.00           C
ATOM   3995  HD1 PRO A 833      31.660  45.680  73.690  1.00  0.00           H
ATOM   3996  HD2 PRO A 833      31.590  44.120  74.720  1.00  0.00           H
ATOM   3997  CA  PRO A 833      28.670  45.460  74.200  1.00  0.00           C
ATOM   3998  HA  PRO A 833      27.930  44.860  74.700  1.00  0.00           H
ATOM   3999  CB  PRO A 833      29.410  46.550  75.140  1.00  0.00           C
ATOM   4000  HB1 PRO A 833      28.730  46.740  75.990  1.00  0.00           H
ATOM   4001  HB2 PRO A 833      29.630  47.490  74.600  1.00  0.00           H
ATOM   4002  CG  PRO A 833      30.600  45.860  75.600  1.00  0.00           C
ATOM   4003  HG1 PRO A 833      31.380  46.570  75.960  1.00  0.00           H
ATOM   4004  HG2 PRO A 833      30.320  45.190  76.460  1.00  0.00           H
ATOM   4005  C   PRO A 833      27.970  46.240  73.050  1.00  0.00           C
ATOM   4006  O   PRO A 833      28.570  46.510  72.030  1.00  0.00           O
ATOM   4007  N   LEU A 834      26.650  46.550  73.220  1.00  0.00           N
ATOM   4008  HN  LEU A 834      26.230  46.310  74.090  1.00  0.00           H
ATOM   4009  CA  LEU A 834      25.780  47.160  72.170  1.00  0.00           C
ATOM   4010  HA  LEU A 834      26.180  48.130  71.980  1.00  0.00           H
ATOM   4011  CB  LEU A 834      25.780  46.330  70.830  1.00  0.00           C
ATOM   4012  HB1 LEU A 834      25.620  45.250  71.030  1.00  0.00           H
ATOM   4013  HB2 LEU A 834      26.740  46.460  70.310  1.00  0.00           H
ATOM   4014  CG  LEU A 834      24.790  46.690  69.790  1.00  0.00           C
ATOM   4015  HG  LEU A 834      23.720  46.670  70.090  1.00  0.00           H
ATOM   4016  CD1 LEU A 834      24.870  48.170  69.260  1.00  0.00           C
ATOM   4017 HD11 LEU A 834      24.680  48.880  70.090  1.00  0.00           H
ATOM   4018 HD12 LEU A 834      24.190  48.440  68.430  1.00  0.00           H
ATOM   4019 HD13 LEU A 834      25.870  48.420  68.850  1.00  0.00           H
ATOM   4020  CD2 LEU A 834      25.040  45.640  68.640  1.00  0.00           C
ATOM   4021 HD21 LEU A 834      25.990  46.050  68.240  1.00  0.00           H
ATOM   4022 HD22 LEU A 834      24.220  45.590  67.880  1.00  0.00           H
ATOM   4023 HD23 LEU A 834      25.100  44.590  68.980  1.00  0.00           H
ATOM   4024  C   LEU A 834      24.350  47.250  72.640  1.00  0.00           C
ATOM   4025  O   LEU A 834      23.620  46.260  72.760  1.00  0.00           O
ATOM   4026  N   GLY A 835      23.900  48.480  72.960  1.00  0.00           N
ATOM   4027  HN  GLY A 835      24.560  49.230  72.930  1.00  0.00           H
ATOM   4028  CA  GLY A 835      22.530  48.750  73.490  1.00  0.00           C
ATOM   4029  HA1 GLY A 835      21.980  47.850  73.730  1.00  0.00           H
ATOM   4030  HA2 GLY A 835      22.070  49.500  72.870  1.00  0.00           H
ATOM   4031  C   GLY A 835      22.420  49.520  74.770  1.00  0.00           C
ATOM   4032  O   GLY A 835      21.300  49.660  75.230  1.00  0.00           O
ATOM   4033  N   ASP A 836      23.550  49.970  75.270  1.00  0.00           N
ATOM   4034  HN  ASP A 836      24.410  49.850  74.790  1.00  0.00           H
ATOM   4035  CA  ASP A 836      23.550  50.720  76.540  1.00  0.00           C
ATOM   4036  HA  ASP A 836      22.930  50.180  77.240  1.00  0.00           H
ATOM   4037  CB  ASP A 836      25.010  50.980  77.080  1.00  0.00           C
ATOM   4038  HB1 ASP A 836      25.070  51.500  78.050  1.00  0.00           H
ATOM   4039  HB2 ASP A 836      25.520  51.610  76.310  1.00  0.00           H
ATOM   4040  CG  ASP A 836      25.710  49.640  77.370  1.00  0.00           C
ATOM   4041  OD1 ASP A 836      24.910  48.740  77.770  1.00  0.00           O
ATOM   4042  OD2 ASP A 836      26.920  49.480  77.260  1.00  0.00           O
ATOM   4043  C   ASP A 836      23.000  52.160  76.430  1.00  0.00           C
ATOM   4044  O   ASP A 836      22.150  52.500  77.290  1.00  0.00           O
ATOM   4045  N   ASN A 837      23.310  52.870  75.300  1.00  0.00           N
ATOM   4046  HN  ASN A 837      23.580  52.320  74.530  1.00  0.00           H
ATOM   4047  CA  ASN A 837      23.060  54.320  75.130  1.00  0.00           C
ATOM   4048  HA  ASN A 837      23.270  54.720  76.110  1.00  0.00           H
ATOM   4049  CB  ASN A 837      23.950  55.000  74.050  1.00  0.00           C
ATOM   4050  HB1 ASN A 837      24.130  56.050  74.360  1.00  0.00           H
ATOM   4051  HB2 ASN A 837      23.480  54.870  73.050  1.00  0.00           H
ATOM   4052  CG  ASN A 837      25.230  54.300  73.960  1.00  0.00           C
ATOM   4053  OD1 ASN A 837      25.300  53.480  73.040  1.00  0.00           O
ATOM   4054  ND2 ASN A 837      26.340  54.620  74.660  1.00  0.00           N
ATOM   4055 HD21 ASN A 837      27.260  54.290  74.440  1.00  0.00           H
ATOM   4056 HD22 ASN A 837      26.150  55.280  75.380  1.00  0.00           H
ATOM   4057  C   ASN A 837      21.530  54.540  74.790  1.00  0.00           C
ATOM   4058  O   ASN A 837      20.950  53.650  74.200  1.00  0.00           O
ATOM   4059  N   PRO A 838      20.910  55.650  75.130  1.00  0.00           N
ATOM   4060  CD  PRO A 838      21.410  56.550  76.190  1.00  0.00           C
ATOM   4061  HD1 PRO A 838      22.150  57.110  75.600  1.00  0.00           H
ATOM   4062  HD2 PRO A 838      21.920  55.940  76.980  1.00  0.00           H
ATOM   4063  CA  PRO A 838      19.550  56.160  74.660  1.00  0.00           C
ATOM   4064  HA  PRO A 838      18.940  55.440  75.200  1.00  0.00           H
ATOM   4065  CB  PRO A 838      19.530  57.530  75.130  1.00  0.00           C
ATOM   4066  HB1 PRO A 838      18.570  58.080  75.200  1.00  0.00           H
ATOM   4067  HB2 PRO A 838      20.180  58.240  74.570  1.00  0.00           H
ATOM   4068  CG  PRO A 838      20.120  57.330  76.570  1.00  0.00           C
ATOM   4069  HG1 PRO A 838      20.360  58.290  77.080  1.00  0.00           H
ATOM   4070  HG2 PRO A 838      19.540  56.640  77.220  1.00  0.00           H
ATOM   4071  C   PRO A 838      19.340  56.040  73.180  1.00  0.00           C
ATOM   4072  O   PRO A 838      20.350  56.170  72.430  1.00  0.00           O
ATOM   4073  N   TRP A 839      18.070  55.860  72.760  1.00  0.00           N
ATOM   4074  HN  TRP A 839      17.260  55.840  73.350  1.00  0.00           H
ATOM   4075  CA  TRP A 839      17.930  55.680  71.330  1.00  0.00           C
ATOM   4076  HA  TRP A 839      18.410  54.810  70.900  1.00  0.00           H
ATOM   4077  CB  TRP A 839      16.470  55.500  70.970  1.00  0.00           C
ATOM   4078  HB1 TRP A 839      16.350  55.410  69.870  1.00  0.00           H
ATOM   4079  HB2 TRP A 839      15.880  56.370  71.320  1.00  0.00           H
ATOM   4080  CG  TRP A 839      15.830  54.220  71.570  1.00  0.00           C
ATOM   4081  CD1 TRP A 839      14.850  54.140  72.500  1.00  0.00           C
ATOM   4082  HD1 TRP A 839      14.520  54.930  73.170  1.00  0.00           H
ATOM   4083  NE1 TRP A 839      14.680  52.850  72.930  1.00  0.00           N
ATOM   4084  HE1 TRP A 839      14.200  52.490  73.690  1.00  0.00           H
ATOM   4085  CE2 TRP A 839      15.400  51.990  72.090  1.00  0.00           C
ATOM   4086  CD2 TRP A 839      16.190  52.860  71.290  1.00  0.00           C
ATOM   4087  CE3 TRP A 839      17.110  52.250  70.410  1.00  0.00           C
ATOM   4088  HE3 TRP A 839      17.690  52.800  69.690  1.00  0.00           H
ATOM   4089  CZ3 TRP A 839      17.290  50.850  70.440  1.00  0.00           C
ATOM   4090  HZ3 TRP A 839      17.900  50.440  69.640  1.00  0.00           H
ATOM   4091  CZ2 TRP A 839      15.490  50.630  72.120  1.00  0.00           C
ATOM   4092  HZ2 TRP A 839      14.920  50.040  72.820  1.00  0.00           H
ATOM   4093  CH2 TRP A 839      16.470  50.080  71.260  1.00  0.00           C
ATOM   4094  HH2 TRP A 839      16.570  49.000  71.240  1.00  0.00           H
ATOM   4095  C   TRP A 839      18.270  56.880  70.440  1.00  0.00           C
ATOM   4096  O   TRP A 839      18.720  56.660  69.320  1.00  0.00           O
ATOM   4097  N   TRP A 840      18.140  58.140  70.850  1.00  0.00           N
ATOM   4098  HN  TRP A 840      17.730  58.290  71.740  1.00  0.00           H
ATOM   4099  CA  TRP A 840      18.550  59.280  70.070  1.00  0.00           C
ATOM   4100  HA  TRP A 840      18.060  59.090  69.130  1.00  0.00           H
ATOM   4101  CB  TRP A 840      18.030  60.620  70.680  1.00  0.00           C
ATOM   4102  HB1 TRP A 840      18.100  60.550  71.790  1.00  0.00           H
ATOM   4103  HB2 TRP A 840      16.980  60.640  70.330  1.00  0.00           H
ATOM   4104  CG  TRP A 840      18.610  61.990  70.290  1.00  0.00           C
ATOM   4105  CD1 TRP A 840      19.480  62.820  70.950  1.00  0.00           C
ATOM   4106  HD1 TRP A 840      19.860  62.600  71.950  1.00  0.00           H
ATOM   4107  NE1 TRP A 840      19.930  63.780  70.140  1.00  0.00           N
ATOM   4108  HE1 TRP A 840      20.610  64.460  70.300  1.00  0.00           H
ATOM   4109  CE2 TRP A 840      19.330  63.740  68.980  1.00  0.00           C
ATOM   4110  CD2 TRP A 840      18.490  62.580  68.930  1.00  0.00           C
ATOM   4111  CE3 TRP A 840      17.850  62.170  67.820  1.00  0.00           C
ATOM   4112  HE3 TRP A 840      17.230  61.280  67.800  1.00  0.00           H
ATOM   4113  CZ3 TRP A 840      18.040  62.940  66.670  1.00  0.00           C
ATOM   4114  HZ3 TRP A 840      17.430  62.700  65.820  1.00  0.00           H
ATOM   4115  CZ2 TRP A 840      19.540  64.500  67.820  1.00  0.00           C
ATOM   4116  HZ2 TRP A 840      20.070  65.440  67.760  1.00  0.00           H
ATOM   4117  CH2 TRP A 840      18.840  64.170  66.650  1.00  0.00           C
ATOM   4118  HH2 TRP A 840      18.740  64.860  65.820  1.00  0.00           H
ATOM   4119  C   TRP A 840      20.040  59.300  69.830  1.00  0.00           C
ATOM   4120  O   TRP A 840      20.520  59.680  68.760  1.00  0.00           O
ATOM   4121  N   THR A 841      20.860  58.930  70.830  1.00  0.00           N
ATOM   4122  HN  THR A 841      20.580  58.810  71.780  1.00  0.00           H
ATOM   4123  CA  THR A 841      22.310  58.990  70.800  1.00  0.00           C
ATOM   4124  HA  THR A 841      22.550  59.930  70.330  1.00  0.00           H
ATOM   4125  CB  THR A 841      22.990  58.880  72.140  1.00  0.00           C
ATOM   4126  HB  THR A 841      23.960  58.320  72.130  1.00  0.00           H
ATOM   4127  OG1 THR A 841      22.220  58.240  73.130  1.00  0.00           O
ATOM   4128  HG1 THR A 841      22.170  57.310  72.900  1.00  0.00           H
ATOM   4129  CG2 THR A 841      23.220  60.290  72.600  1.00  0.00           C
ATOM   4130 HG21 THR A 841      24.020  60.830  72.040  1.00  0.00           H
ATOM   4131 HG22 THR A 841      23.680  60.250  73.610  1.00  0.00           H
ATOM   4132 HG23 THR A 841      22.400  61.020  72.420  1.00  0.00           H
ATOM   4133  C   THR A 841      22.860  57.810  69.980  1.00  0.00           C
ATOM   4134  O   THR A 841      23.870  57.930  69.350  1.00  0.00           O
ATOM   4135  N   LEU A 842      22.050  56.730  69.910  1.00  0.00           N
ATOM   4136  HN  LEU A 842      21.300  56.780  70.560  1.00  0.00           H
ATOM   4137  CA  LEU A 842      22.180  55.720  68.870  1.00  0.00           C
ATOM   4138  HA  LEU A 842      23.190  55.350  69.020  1.00  0.00           H
ATOM   4139  CB  LEU A 842      21.260  54.430  69.240  1.00  0.00           C
ATOM   4140  HB1 LEU A 842      21.050  53.770  68.370  1.00  0.00           H
ATOM   4141  HB2 LEU A 842      20.270  54.790  69.580  1.00  0.00           H
ATOM   4142  CG  LEU A 842      21.810  53.650  70.420  1.00  0.00           C
ATOM   4143  HG  LEU A 842      22.160  54.320  71.240  1.00  0.00           H
ATOM   4144  CD1 LEU A 842      20.690  52.790  71.040  1.00  0.00           C
ATOM   4145 HD11 LEU A 842      20.180  52.200  70.260  1.00  0.00           H
ATOM   4146 HD12 LEU A 842      19.980  53.460  71.570  1.00  0.00           H
ATOM   4147 HD13 LEU A 842      21.140  52.070  71.760  1.00  0.00           H
ATOM   4148  CD2 LEU A 842      23.040  52.810  69.980  1.00  0.00           C
ATOM   4149 HD21 LEU A 842      23.660  52.520  70.860  1.00  0.00           H
ATOM   4150 HD22 LEU A 842      23.790  53.510  69.550  1.00  0.00           H
ATOM   4151 HD23 LEU A 842      22.780  51.970  69.300  1.00  0.00           H
ATOM   4152  C   LEU A 842      21.950  56.120  67.430  1.00  0.00           C
ATOM   4153  O   LEU A 842      22.750  55.840  66.600  1.00  0.00           O
ATOM   4154  N   LEU A 843      20.880  56.860  67.260  1.00  0.00           N
ATOM   4155  HN  LEU A 843      20.350  57.050  68.080  1.00  0.00           H
ATOM   4156  CA  LEU A 843      20.450  57.430  65.940  1.00  0.00           C
ATOM   4157  HA  LEU A 843      20.390  56.620  65.230  1.00  0.00           H
ATOM   4158  CB  LEU A 843      19.030  58.070  66.110  1.00  0.00           C
ATOM   4159  HB1 LEU A 843      19.220  58.890  66.830  1.00  0.00           H
ATOM   4160  HB2 LEU A 843      18.300  57.380  66.580  1.00  0.00           H
ATOM   4161  CG  LEU A 843      18.450  58.660  64.770  1.00  0.00           C
ATOM   4162  HG  LEU A 843      19.220  59.300  64.290  1.00  0.00           H
ATOM   4163  CD1 LEU A 843      18.160  57.550  63.700  1.00  0.00           C
ATOM   4164 HD11 LEU A 843      19.080  57.020  63.380  1.00  0.00           H
ATOM   4165 HD12 LEU A 843      17.810  58.040  62.760  1.00  0.00           H
ATOM   4166 HD13 LEU A 843      17.450  56.810  64.120  1.00  0.00           H
ATOM   4167  CD2 LEU A 843      17.180  59.510  64.930  1.00  0.00           C
ATOM   4168 HD21 LEU A 843      16.710  59.780  63.960  1.00  0.00           H
ATOM   4169 HD22 LEU A 843      17.310  60.490  65.420  1.00  0.00           H
ATOM   4170 HD23 LEU A 843      16.470  58.900  65.540  1.00  0.00           H
ATOM   4171  C   LEU A 843      21.510  58.370  65.400  1.00  0.00           C
ATOM   4172  O   LEU A 843      21.960  58.220  64.270  1.00  0.00           O
ATOM   4173  N   ILE A 844      21.940  59.330  66.230  1.00  0.00           N
ATOM   4174  HN  ILE A 844      21.590  59.520  67.150  1.00  0.00           H
ATOM   4175  CA  ILE A 844      22.690  60.480  65.720  1.00  0.00           C
ATOM   4176  HA  ILE A 844      22.460  60.740  64.690  1.00  0.00           H
ATOM   4177  CB  ILE A 844      22.520  61.660  66.620  1.00  0.00           C
ATOM   4178  HB  ILE A 844      21.450  61.620  66.920  1.00  0.00           H
ATOM   4179  CG2 ILE A 844      23.300  61.500  67.960  1.00  0.00           C
ATOM   4180 HG21 ILE A 844      23.010  62.310  68.670  1.00  0.00           H
ATOM   4181 HG22 ILE A 844      24.340  61.780  67.680  1.00  0.00           H
ATOM   4182 HG23 ILE A 844      23.230  60.500  68.430  1.00  0.00           H
ATOM   4183  CG1 ILE A 844      22.860  63.010  66.000  1.00  0.00           C
ATOM   4184 HG11 ILE A 844      23.860  62.990  65.520  1.00  0.00           H
ATOM   4185 HG12 ILE A 844      22.880  63.830  66.750  1.00  0.00           H
ATOM   4186  CD  ILE A 844      21.900  63.400  64.910  1.00  0.00           C
ATOM   4187  HD1 ILE A 844      22.300  63.370  63.870  1.00  0.00           H
ATOM   4188  HD2 ILE A 844      21.550  64.430  65.120  1.00  0.00           H
ATOM   4189  HD3 ILE A 844      20.950  62.840  64.850  1.00  0.00           H
ATOM   4190  C   ILE A 844      24.130  60.100  65.500  1.00  0.00           C
ATOM   4191  O   ILE A 844      24.880  60.790  64.910  1.00  0.00           O
ATOM   4192  N   ALA A 845      24.450  58.860  65.940  1.00  0.00           N
ATOM   4193  HN  ALA A 845      23.740  58.210  66.250  1.00  0.00           H
ATOM   4194  CA  ALA A 845      25.820  58.280  65.820  1.00  0.00           C
ATOM   4195  HA  ALA A 845      26.610  58.860  66.250  1.00  0.00           H
ATOM   4196  CB  ALA A 845      25.930  57.070  66.670  1.00  0.00           C
ATOM   4197  HB1 ALA A 845      26.830  56.440  66.450  1.00  0.00           H
ATOM   4198  HB2 ALA A 845      24.980  56.510  66.700  1.00  0.00           H
ATOM   4199  HB3 ALA A 845      25.990  57.450  67.710  1.00  0.00           H
ATOM   4200  C   ALA A 845      26.170  57.960  64.380  1.00  0.00           C
ATOM   4201  O   ALA A 845      27.300  57.620  64.120  1.00  0.00           O
ATOM   4202  N   ALA A 846      25.240  58.070  63.420  1.00  0.00           N
ATOM   4203  HN  ALA A 846      24.340  58.400  63.720  1.00  0.00           H
ATOM   4204  CA  ALA A 846      25.440  57.740  62.030  1.00  0.00           C
ATOM   4205  HA  ALA A 846      25.880  56.760  61.910  1.00  0.00           H
ATOM   4206  CB  ALA A 846      23.980  57.680  61.370  1.00  0.00           C
ATOM   4207  HB1 ALA A 846      23.540  58.660  61.650  1.00  0.00           H
ATOM   4208  HB2 ALA A 846      23.350  56.940  61.910  1.00  0.00           H
ATOM   4209  HB3 ALA A 846      24.010  57.610  60.270  1.00  0.00           H
ATOM   4210  C   ALA A 846      26.430  58.690  61.290  1.00  0.00           C
ATOM   4211  O   ALA A 846      27.210  58.260  60.430  1.00  0.00           O
ATOM   4212  N   ILE A 847      26.440  59.980  61.670  1.00  0.00           N
ATOM   4213  HN  ILE A 847      25.800  60.160  62.410  1.00  0.00           H
ATOM   4214  CA  ILE A 847      27.300  61.040  61.120  1.00  0.00           C
ATOM   4215  HA  ILE A 847      26.980  61.190  60.100  1.00  0.00           H
ATOM   4216  CB  ILE A 847      26.930  62.400  61.790  1.00  0.00           C
ATOM   4217  HB  ILE A 847      27.360  62.460  62.810  1.00  0.00           H
ATOM   4218  CG2 ILE A 847      27.470  63.500  60.820  1.00  0.00           C
ATOM   4219 HG21 ILE A 847      26.960  63.460  59.830  1.00  0.00           H
ATOM   4220 HG22 ILE A 847      28.580  63.470  60.760  1.00  0.00           H
ATOM   4221 HG23 ILE A 847      27.280  64.560  61.090  1.00  0.00           H
ATOM   4222  CG1 ILE A 847      25.400  62.530  62.000  1.00  0.00           C
ATOM   4223 HG11 ILE A 847      25.240  63.520  62.480  1.00  0.00           H
ATOM   4224 HG12 ILE A 847      25.060  61.810  62.770  1.00  0.00           H
ATOM   4225  CD  ILE A 847      24.520  62.550  60.770  1.00  0.00           C
ATOM   4226  HD1 ILE A 847      24.770  63.250  59.940  1.00  0.00           H
ATOM   4227  HD2 ILE A 847      23.480  62.830  61.010  1.00  0.00           H
ATOM   4228  HD3 ILE A 847      24.510  61.590  60.210  1.00  0.00           H
ATOM   4229  C   ILE A 847      28.830  60.690  61.190  1.00  0.00           C
ATOM   4230  O   ILE A 847      29.530  60.950  60.200  1.00  0.00           O
ATOM   4231  N   PRO A 848      29.440  60.080  62.260  1.00  0.00           N
ATOM   4232  CD  PRO A 848      28.970  60.270  63.620  1.00  0.00           C
ATOM   4233  HD1 PRO A 848      27.920  59.950  63.750  1.00  0.00           H
ATOM   4234  HD2 PRO A 848      28.960  61.330  63.950  1.00  0.00           H
ATOM   4235  CA  PRO A 848      30.800  59.590  62.180  1.00  0.00           C
ATOM   4236  HA  PRO A 848      31.400  60.220  61.550  1.00  0.00           H
ATOM   4237  CB  PRO A 848      31.230  59.580  63.700  1.00  0.00           C
ATOM   4238  HB1 PRO A 848      31.680  60.550  63.970  1.00  0.00           H
ATOM   4239  HB2 PRO A 848      31.910  58.730  63.950  1.00  0.00           H
ATOM   4240  CG  PRO A 848      29.950  59.460  64.490  1.00  0.00           C
ATOM   4241  HG1 PRO A 848      29.600  58.410  64.390  1.00  0.00           H
ATOM   4242  HG2 PRO A 848      29.980  59.840  65.540  1.00  0.00           H
ATOM   4243  C   PRO A 848      30.890  58.250  61.640  1.00  0.00           C
ATOM   4244  O   PRO A 848      31.950  57.890  61.140  1.00  0.00           O
ATOM   4245  N   ALA A 849      29.790  57.510  61.520  1.00  0.00           N
ATOM   4246  HN  ALA A 849      28.910  57.740  61.940  1.00  0.00           H
ATOM   4247  CA  ALA A 849      29.820  56.410  60.660  1.00  0.00           C
ATOM   4248  HA  ALA A 849      30.710  55.820  60.870  1.00  0.00           H
ATOM   4249  CB  ALA A 849      28.550  55.550  60.830  1.00  0.00           C
ATOM   4250  HB1 ALA A 849      28.880  54.530  60.490  1.00  0.00           H
ATOM   4251  HB2 ALA A 849      27.760  55.740  60.070  1.00  0.00           H
ATOM   4252  HB3 ALA A 849      28.260  55.630  61.900  1.00  0.00           H
ATOM   4253  C   ALA A 849      30.030  56.710  59.170  1.00  0.00           C
ATOM   4254  O   ALA A 849      30.760  55.970  58.520  1.00  0.00           O
ATOM   4255  N   LEU A 850      29.460  57.830  58.640  1.00  0.00           N
ATOM   4256  HN  LEU A 850      28.820  58.350  59.210  1.00  0.00           H
ATOM   4257  CA  LEU A 850      29.790  58.240  57.280  1.00  0.00           C
ATOM   4258  HA  LEU A 850      29.600  57.400  56.630  1.00  0.00           H
ATOM   4259  CB  LEU A 850      28.810  59.330  56.720  1.00  0.00           C
ATOM   4260  HB1 LEU A 850      29.050  60.280  57.240  1.00  0.00           H
ATOM   4261  HB2 LEU A 850      27.750  59.080  57.000  1.00  0.00           H
ATOM   4262  CG  LEU A 850      28.870  59.780  55.310  1.00  0.00           C
ATOM   4263  HG  LEU A 850      29.900  60.120  55.080  1.00  0.00           H
ATOM   4264  CD1 LEU A 850      28.450  58.710  54.240  1.00  0.00           C
ATOM   4265 HD11 LEU A 850      29.100  57.820  54.230  1.00  0.00           H
ATOM   4266 HD12 LEU A 850      28.530  59.190  53.230  1.00  0.00           H
ATOM   4267 HD13 LEU A 850      27.360  58.550  54.300  1.00  0.00           H
ATOM   4268  CD2 LEU A 850      28.000  61.050  55.120  1.00  0.00           C
ATOM   4269 HD21 LEU A 850      27.040  61.040  55.680  1.00  0.00           H
ATOM   4270 HD22 LEU A 850      27.750  61.120  54.050  1.00  0.00           H
ATOM   4271 HD23 LEU A 850      28.590  61.980  55.320  1.00  0.00           H
ATOM   4272  C   LEU A 850      31.220  58.680  57.000  1.00  0.00           C
ATOM   4273  O   LEU A 850      31.820  58.330  56.010  1.00  0.00           O
ATOM   4274  N   LEU A 851      31.840  59.380  58.000  1.00  0.00           N
ATOM   4275  HN  LEU A 851      31.440  59.620  58.890  1.00  0.00           H
ATOM   4276  CA  LEU A 851      33.250  59.680  58.030  1.00  0.00           C
ATOM   4277  HA  LEU A 851      33.440  60.220  57.120  1.00  0.00           H
ATOM   4278  CB  LEU A 851      33.720  60.380  59.340  1.00  0.00           C
ATOM   4279  HB1 LEU A 851      33.580  59.740  60.230  1.00  0.00           H
ATOM   4280  HB2 LEU A 851      33.220  61.370  59.420  1.00  0.00           H
ATOM   4281  CG  LEU A 851      35.260  60.690  59.580  1.00  0.00           C
ATOM   4282  HG  LEU A 851      35.940  59.820  59.420  1.00  0.00           H
ATOM   4283  CD1 LEU A 851      35.830  61.750  58.570  1.00  0.00           C
ATOM   4284 HD11 LEU A 851      35.060  62.420  58.130  1.00  0.00           H
ATOM   4285 HD12 LEU A 851      36.120  61.220  57.640  1.00  0.00           H
ATOM   4286 HD13 LEU A 851      36.720  62.260  58.990  1.00  0.00           H
ATOM   4287  CD2 LEU A 851      35.510  61.160  61.060  1.00  0.00           C
ATOM   4288 HD21 LEU A 851      35.240  60.380  61.820  1.00  0.00           H
ATOM   4289 HD22 LEU A 851      34.900  62.070  61.260  1.00  0.00           H
ATOM   4290 HD23 LEU A 851      36.600  61.330  61.110  1.00  0.00           H
ATOM   4291  C   LEU A 851      34.200  58.420  57.880  1.00  0.00           C
ATOM   4292  O   LEU A 851      35.060  58.360  56.990  1.00  0.00           O
ATOM   4293  N   CYS A 852      33.950  57.450  58.800  1.00  0.00           N
ATOM   4294  HN  CYS A 852      33.160  57.480  59.410  1.00  0.00           H
ATOM   4295  CA  CYS A 852      34.630  56.100  58.730  1.00  0.00           C
ATOM   4296  HA  CYS A 852      35.710  56.200  58.700  1.00  0.00           H
ATOM   4297  CB  CYS A 852      34.200  55.080  59.860  1.00  0.00           C
ATOM   4298  HB1 CYS A 852      34.660  54.100  59.590  1.00  0.00           H
ATOM   4299  HB2 CYS A 852      33.110  54.930  59.750  1.00  0.00           H
ATOM   4300  SG  CYS A 852      34.400  55.680  61.600  1.00  0.00           S
ATOM   4301  HG1 CYS A 852      33.230  56.300  61.500  1.00  0.00           H
ATOM   4302  C   CYS A 852      34.410  55.390  57.340  1.00  0.00           C
ATOM   4303  O   CYS A 852      35.410  54.860  56.760  1.00  0.00           O
ATOM   4304  N   THR A 853      33.200  55.310  56.840  1.00  0.00           N
ATOM   4305  HN  THR A 853      32.550  55.890  57.320  1.00  0.00           H
ATOM   4306  CA  THR A 853      32.860  54.700  55.580  1.00  0.00           C
ATOM   4307  HA  THR A 853      33.130  53.650  55.690  1.00  0.00           H
ATOM   4308  CB  THR A 853      31.410  54.790  55.340  1.00  0.00           C
ATOM   4309  HB  THR A 853      31.030  55.820  55.530  1.00  0.00           H
ATOM   4310  OG1 THR A 853      30.790  53.960  56.290  1.00  0.00           O
ATOM   4311  HG1 THR A 853      30.850  54.360  57.160  1.00  0.00           H
ATOM   4312  CG2 THR A 853      31.070  54.100  53.990  1.00  0.00           C
ATOM   4313 HG21 THR A 853      31.430  54.570  53.050  1.00  0.00           H
ATOM   4314 HG22 THR A 853      29.980  53.980  53.950  1.00  0.00           H
ATOM   4315 HG23 THR A 853      31.580  53.110  54.060  1.00  0.00           H
ATOM   4316  C   THR A 853      33.710  55.360  54.450  1.00  0.00           C
ATOM   4317  O   THR A 853      34.200  54.590  53.590  1.00  0.00           O
ATOM   4318  N   ILE A 854      33.810  56.700  54.320  1.00  0.00           N
ATOM   4319  HN  ILE A 854      33.340  57.290  54.960  1.00  0.00           H
ATOM   4320  CA  ILE A 854      34.760  57.340  53.420  1.00  0.00           C
ATOM   4321  HA  ILE A 854      34.600  57.010  52.410  1.00  0.00           H
ATOM   4322  CB  ILE A 854      34.450  58.810  53.310  1.00  0.00           C
ATOM   4323  HB  ILE A 854      34.360  59.260  54.330  1.00  0.00           H
ATOM   4324  CG2 ILE A 854      35.500  59.610  52.460  1.00  0.00           C
ATOM   4325 HG21 ILE A 854      35.690  59.120  51.480  1.00  0.00           H
ATOM   4326 HG22 ILE A 854      36.510  59.450  52.910  1.00  0.00           H
ATOM   4327 HG23 ILE A 854      35.270  60.680  52.260  1.00  0.00           H
ATOM   4328  CG1 ILE A 854      33.040  59.090  52.620  1.00  0.00           C
ATOM   4329 HG11 ILE A 854      32.750  60.160  52.630  1.00  0.00           H
ATOM   4330 HG12 ILE A 854      32.310  58.680  53.360  1.00  0.00           H
ATOM   4331  CD  ILE A 854      32.930  58.560  51.240  1.00  0.00           C
ATOM   4332  HD1 ILE A 854      33.600  59.170  50.600  1.00  0.00           H
ATOM   4333  HD2 ILE A 854      31.910  58.720  50.810  1.00  0.00           H
ATOM   4334  HD3 ILE A 854      33.030  57.460  51.170  1.00  0.00           H
ATOM   4335  C   ILE A 854      36.240  57.080  53.640  1.00  0.00           C
ATOM   4336  O   ILE A 854      36.940  56.760  52.700  1.00  0.00           O
ATOM   4337  N   LEU A 855      36.740  56.980  54.880  1.00  0.00           N
ATOM   4338  HN  LEU A 855      36.180  57.070  55.690  1.00  0.00           H
ATOM   4339  CA  LEU A 855      38.130  56.650  55.080  1.00  0.00           C
ATOM   4340  HA  LEU A 855      38.560  57.490  54.560  1.00  0.00           H
ATOM   4341  CB  LEU A 855      38.560  56.710  56.590  1.00  0.00           C
ATOM   4342  HB1 LEU A 855      39.540  56.190  56.670  1.00  0.00           H
ATOM   4343  HB2 LEU A 855      37.830  56.180  57.230  1.00  0.00           H
ATOM   4344  CG  LEU A 855      38.630  58.120  57.090  1.00  0.00           C
ATOM   4345  HG  LEU A 855      37.730  58.720  56.830  1.00  0.00           H
ATOM   4346  CD1 LEU A 855      38.640  58.140  58.610  1.00  0.00           C
ATOM   4347 HD11 LEU A 855      37.730  57.640  59.010  1.00  0.00           H
ATOM   4348 HD12 LEU A 855      38.740  59.160  59.040  1.00  0.00           H
ATOM   4349 HD13 LEU A 855      39.510  57.520  58.910  1.00  0.00           H
ATOM   4350  CD2 LEU A 855      39.850  58.790  56.490  1.00  0.00           C
ATOM   4351 HD21 LEU A 855      39.960  59.800  56.960  1.00  0.00           H
ATOM   4352 HD22 LEU A 855      39.910  58.900  55.390  1.00  0.00           H
ATOM   4353 HD23 LEU A 855      40.690  58.160  56.870  1.00  0.00           H
ATOM   4354  C   LEU A 855      38.540  55.290  54.580  1.00  0.00           C
ATOM   4355  O   LEU A 855      39.500  55.090  53.810  1.00  0.00           O
ATOM   4356  N   ILE A 856      37.740  54.200  54.940  1.00  0.00           N
ATOM   4357  HN  ILE A 856      36.940  54.450  55.500  1.00  0.00           H
ATOM   4358  CA  ILE A 856      37.770  52.790  54.560  1.00  0.00           C
ATOM   4359  HA  ILE A 856      38.750  52.440  54.830  1.00  0.00           H
ATOM   4360  CB  ILE A 856      36.730  51.820  55.260  1.00  0.00           C
ATOM   4361  HB  ILE A 856      35.830  52.440  55.530  1.00  0.00           H
ATOM   4362  CG2 ILE A 856      36.150  50.770  54.310  1.00  0.00           C
ATOM   4363 HG21 ILE A 856      36.960  50.190  53.840  1.00  0.00           H
ATOM   4364 HG22 ILE A 856      35.450  51.180  53.560  1.00  0.00           H
ATOM   4365 HG23 ILE A 856      35.510  50.080  54.910  1.00  0.00           H
ATOM   4366  CG1 ILE A 856      37.330  51.300  56.540  1.00  0.00           C
ATOM   4367 HG11 ILE A 856      38.210  50.650  56.340  1.00  0.00           H
ATOM   4368 HG12 ILE A 856      36.600  50.640  57.050  1.00  0.00           H
ATOM   4369  CD  ILE A 856      37.630  52.330  57.710  1.00  0.00           C
ATOM   4370  HD1 ILE A 856      38.450  53.010  57.380  1.00  0.00           H
ATOM   4371  HD2 ILE A 856      38.170  51.750  58.490  1.00  0.00           H
ATOM   4372  HD3 ILE A 856      36.670  52.690  58.140  1.00  0.00           H
ATOM   4373  C   ILE A 856      37.680  52.680  53.070  1.00  0.00           C
ATOM   4374  O   ILE A 856      38.520  51.970  52.490  1.00  0.00           O
ATOM   4375  N   PHE A 857      36.830  53.430  52.440  1.00  0.00           N
ATOM   4376  HN  PHE A 857      36.180  54.000  52.950  1.00  0.00           H
ATOM   4377  CA  PHE A 857      36.680  53.490  51.020  1.00  0.00           C
ATOM   4378  HA  PHE A 857      36.570  52.470  50.700  1.00  0.00           H
ATOM   4379  CB  PHE A 857      35.310  54.100  50.740  1.00  0.00           C
ATOM   4380  HB1 PHE A 857      35.240  54.960  51.440  1.00  0.00           H
ATOM   4381  HB2 PHE A 857      34.470  53.400  50.900  1.00  0.00           H
ATOM   4382  CG  PHE A 857      35.220  54.670  49.390  1.00  0.00           C
ATOM   4383  CD1 PHE A 857      35.490  56.050  49.210  1.00  0.00           C
ATOM   4384  HD1 PHE A 857      35.870  56.690  50.000  1.00  0.00           H
ATOM   4385  CE1 PHE A 857      35.470  56.600  47.890  1.00  0.00           C
ATOM   4386  HE1 PHE A 857      35.670  57.630  47.670  1.00  0.00           H
ATOM   4387  CZ  PHE A 857      35.130  55.780  46.810  1.00  0.00           C
ATOM   4388  HZ  PHE A 857      35.060  56.220  45.830  1.00  0.00           H
ATOM   4389  CD2 PHE A 857      34.880  53.890  48.290  1.00  0.00           C
ATOM   4390  HD2 PHE A 857      34.770  52.830  48.250  1.00  0.00           H
ATOM   4391  CE2 PHE A 857      34.840  54.440  47.020  1.00  0.00           C
ATOM   4392  HE2 PHE A 857      34.610  53.850  46.150  1.00  0.00           H
ATOM   4393  C   PHE A 857      37.930  54.000  50.340  1.00  0.00           C
ATOM   4394  O   PHE A 857      38.430  53.420  49.350  1.00  0.00           O
ATOM   4395  N   MET A 858      38.490  55.150  50.870  1.00  0.00           N
ATOM   4396  HN  MET A 858      37.970  55.500  51.640  1.00  0.00           H
ATOM   4397  CA  MET A 858      39.530  55.880  50.330  1.00  0.00           C
ATOM   4398  HA  MET A 858      39.300  56.030  49.280  1.00  0.00           H
ATOM   4399  CB  MET A 858      39.680  57.280  50.940  1.00  0.00           C
ATOM   4400  HB1 MET A 858      40.680  57.640  50.600  1.00  0.00           H
ATOM   4401  HB2 MET A 858      39.690  57.320  52.050  1.00  0.00           H
ATOM   4402  CG  MET A 858      38.640  58.360  50.360  1.00  0.00           C
ATOM   4403  HG1 MET A 858      37.610  58.140  50.700  1.00  0.00           H
ATOM   4404  HG2 MET A 858      38.670  58.240  49.250  1.00  0.00           H
ATOM   4405  SD  MET A 858      38.930  60.160  50.700  1.00  0.00           S
ATOM   4406  CE  MET A 858      39.180  59.980  52.490  1.00  0.00           C
ATOM   4407  HE1 MET A 858      40.240  59.660  52.560  1.00  0.00           H
ATOM   4408  HE2 MET A 858      38.530  59.210  52.970  1.00  0.00           H
ATOM   4409  HE3 MET A 858      39.120  60.940  53.050  1.00  0.00           H
ATOM   4410  C   MET A 858      40.800  55.030  50.250  1.00  0.00           C
ATOM   4411  O   MET A 858      41.380  55.000  49.200  1.00  0.00           O
ATOM   4412  N   ASP A 859      41.280  54.330  51.290  1.00  0.00           N
ATOM   4413  HN  ASP A 859      40.800  54.410  52.170  1.00  0.00           H
ATOM   4414  CA  ASP A 859      42.470  53.520  51.240  1.00  0.00           C
ATOM   4415  HA  ASP A 859      43.200  54.150  50.730  1.00  0.00           H
ATOM   4416  CB  ASP A 859      42.930  52.970  52.650  1.00  0.00           C
ATOM   4417  HB1 ASP A 859      43.590  52.070  52.530  1.00  0.00           H
ATOM   4418  HB2 ASP A 859      41.960  52.660  53.080  1.00  0.00           H
ATOM   4419  CG  ASP A 859      43.610  54.040  53.570  1.00  0.00           C
ATOM   4420  OD1 ASP A 859      43.970  53.570  54.660  1.00  0.00           O
ATOM   4421  OD2 ASP A 859      43.970  55.150  53.100  1.00  0.00           O
ATOM   4422  C   ASP A 859      42.330  52.450  50.260  1.00  0.00           C
ATOM   4423  O   ASP A 859      43.240  52.250  49.470  1.00  0.00           O
ATOM   4424  N   GLN A 860      41.180  51.740  50.290  1.00  0.00           N
ATOM   4425  HN  GLN A 860      40.360  52.100  50.750  1.00  0.00           H
ATOM   4426  CA  GLN A 860      40.890  50.540  49.400  1.00  0.00           C
ATOM   4427  HA  GLN A 860      41.650  49.770  49.460  1.00  0.00           H
ATOM   4428  CB  GLN A 860      39.470  50.080  49.910  1.00  0.00           C
ATOM   4429  HB1 GLN A 860      38.810  50.890  49.500  1.00  0.00           H
ATOM   4430  HB2 GLN A 860      39.440  49.960  51.010  1.00  0.00           H
ATOM   4431  CG  GLN A 860      38.950  48.840  49.290  1.00  0.00           C
ATOM   4432  HG1 GLN A 860      38.810  48.860  48.190  1.00  0.00           H
ATOM   4433  HG2 GLN A 860      37.990  48.790  49.850  1.00  0.00           H
ATOM   4434  CD  GLN A 860      39.880  47.640  49.560  1.00  0.00           C
ATOM   4435  OE1 GLN A 860      40.400  47.590  50.690  1.00  0.00           O
ATOM   4436  NE2 GLN A 860      40.020  46.590  48.650  1.00  0.00           N
ATOM   4437 HE21 GLN A 860      40.600  45.800  48.800  1.00  0.00           H
ATOM   4438 HE22 GLN A 860      39.750  46.720  47.690  1.00  0.00           H
ATOM   4439  C   GLN A 860      40.930  50.970  47.940  1.00  0.00           C
ATOM   4440  O   GLN A 860      41.690  50.430  47.150  1.00  0.00           O
ATOM   4441  N   GLN A 861      40.250  52.080  47.590  1.00  0.00           N
ATOM   4442  HN  GLN A 861      39.700  52.620  48.210  1.00  0.00           H
ATOM   4443  CA  GLN A 861      40.100  52.500  46.260  1.00  0.00           C
ATOM   4444  HA  GLN A 861      39.830  51.690  45.610  1.00  0.00           H
ATOM   4445  CB  GLN A 861      38.800  53.380  46.220  1.00  0.00           C
ATOM   4446  HB1 GLN A 861      38.780  53.690  45.150  1.00  0.00           H
ATOM   4447  HB2 GLN A 861      38.780  54.370  46.720  1.00  0.00           H
ATOM   4448  CG  GLN A 861      37.440  52.630  46.340  1.00  0.00           C
ATOM   4449  HG1 GLN A 861      36.730  53.120  45.630  1.00  0.00           H
ATOM   4450  HG2 GLN A 861      37.140  52.630  47.410  1.00  0.00           H
ATOM   4451  CD  GLN A 861      37.420  51.120  45.940  1.00  0.00           C
ATOM   4452  OE1 GLN A 861      38.170  50.320  46.530  1.00  0.00           O
ATOM   4453  NE2 GLN A 861      36.520  50.650  45.050  1.00  0.00           N
ATOM   4454 HE21 GLN A 861      36.490  49.720  44.700  1.00  0.00           H
ATOM   4455 HE22 GLN A 861      36.090  51.400  44.550  1.00  0.00           H
ATOM   4456  C   GLN A 861      41.320  53.040  45.600  1.00  0.00           C
ATOM   4457  O   GLN A 861      41.400  52.930  44.340  1.00  0.00           O
ATOM   4458  N   ILE A 862      42.250  53.620  46.390  1.00  0.00           N
ATOM   4459  HN  ILE A 862      42.020  53.610  47.370  1.00  0.00           H
ATOM   4460  CA  ILE A 862      43.490  54.130  45.790  1.00  0.00           C
ATOM   4461  HA  ILE A 862      43.310  54.470  44.780  1.00  0.00           H
ATOM   4462  CB  ILE A 862      44.020  55.400  46.440  1.00  0.00           C
ATOM   4463  HB  ILE A 862      44.330  55.140  47.480  1.00  0.00           H
ATOM   4464  CG2 ILE A 862      45.320  55.740  45.590  1.00  0.00           C
ATOM   4465 HG21 ILE A 862      45.630  56.770  45.850  1.00  0.00           H
ATOM   4466 HG22 ILE A 862      45.020  55.830  44.520  1.00  0.00           H
ATOM   4467 HG23 ILE A 862      46.140  55.000  45.750  1.00  0.00           H
ATOM   4468  CG1 ILE A 862      42.990  56.550  46.520  1.00  0.00           C
ATOM   4469 HG11 ILE A 862      43.560  57.420  46.900  1.00  0.00           H
ATOM   4470 HG12 ILE A 862      42.280  56.390  47.360  1.00  0.00           H
ATOM   4471  CD  ILE A 862      42.140  56.810  45.240  1.00  0.00           C
ATOM   4472  HD1 ILE A 862      41.370  57.610  45.330  1.00  0.00           H
ATOM   4473  HD2 ILE A 862      41.600  55.870  45.030  1.00  0.00           H
ATOM   4474  HD3 ILE A 862      42.780  57.160  44.400  1.00  0.00           H
ATOM   4475  C   ILE A 862      44.450  52.970  45.830  1.00  0.00           C
ATOM   4476  O   ILE A 862      45.270  52.750  44.950  1.00  0.00           O
ATOM   4477  N   THR A 863      44.460  52.170  46.880  1.00  0.00           N
ATOM   4478  HN  THR A 863      43.770  52.360  47.570  1.00  0.00           H
ATOM   4479  CA  THR A 863      45.380  51.050  46.980  1.00  0.00           C
ATOM   4480  HA  THR A 863      46.340  51.560  46.960  1.00  0.00           H
ATOM   4481  CB  THR A 863      45.320  50.250  48.300  1.00  0.00           C
ATOM   4482  HB  THR A 863      44.280  49.960  48.560  1.00  0.00           H
ATOM   4483  OG1 THR A 863      45.800  51.060  49.340  1.00  0.00           O
ATOM   4484  HG1 THR A 863      45.030  51.580  49.550  1.00  0.00           H
ATOM   4485  CG2 THR A 863      46.230  49.020  48.290  1.00  0.00           C
ATOM   4486 HG21 THR A 863      46.280  48.570  49.290  1.00  0.00           H
ATOM   4487 HG22 THR A 863      47.240  49.300  47.950  1.00  0.00           H
ATOM   4488 HG23 THR A 863      45.940  48.220  47.580  1.00  0.00           H
ATOM   4489  C   THR A 863      45.330  50.060  45.790  1.00  0.00           C
ATOM   4490  O   THR A 863      46.350  49.640  45.240  1.00  0.00           O
ATOM   4491  N   ALA A 864      44.100  49.670  45.410  1.00  0.00           N
ATOM   4492  HN  ALA A 864      43.390  50.110  45.960  1.00  0.00           H
ATOM   4493  CA  ALA A 864      43.690  48.690  44.420  1.00  0.00           C
ATOM   4494  HA  ALA A 864      44.190  47.750  44.600  1.00  0.00           H
ATOM   4495  CB  ALA A 864      42.100  48.500  44.490  1.00  0.00           C
ATOM   4496  HB1 ALA A 864      41.780  47.690  43.810  1.00  0.00           H
ATOM   4497  HB2 ALA A 864      41.720  49.490  44.150  1.00  0.00           H
ATOM   4498  HB3 ALA A 864      41.760  48.370  45.540  1.00  0.00           H
ATOM   4499  C   ALA A 864      44.250  49.040  43.120  1.00  0.00           C
ATOM   4500  O   ALA A 864      44.900  48.230  42.420  1.00  0.00           O
ATOM   4501  N   VAL A 865      44.180  50.320  42.700  1.00  0.00           N
ATOM   4502  HN  VAL A 865      43.680  50.880  43.360  1.00  0.00           H
ATOM   4503  CA  VAL A 865      44.520  50.840  41.380  1.00  0.00           C
ATOM   4504  HA  VAL A 865      44.290  50.120  40.600  1.00  0.00           H
ATOM   4505  CB  VAL A 865      43.770  52.150  41.050  1.00  0.00           C
ATOM   4506  HB  VAL A 865      44.110  52.610  40.100  1.00  0.00           H
ATOM   4507  CG1 VAL A 865      42.270  51.740  40.890  1.00  0.00           C
ATOM   4508 HG11 VAL A 865      41.580  52.610  40.900  1.00  0.00           H
ATOM   4509 HG12 VAL A 865      41.950  51.070  41.710  1.00  0.00           H
ATOM   4510 HG13 VAL A 865      42.200  51.190  39.930  1.00  0.00           H
ATOM   4511  CG2 VAL A 865      43.890  53.300  42.150  1.00  0.00           C
ATOM   4512 HG21 VAL A 865      44.970  53.460  42.380  1.00  0.00           H
ATOM   4513 HG22 VAL A 865      43.380  52.910  43.060  1.00  0.00           H
ATOM   4514 HG23 VAL A 865      43.410  54.280  41.940  1.00  0.00           H
ATOM   4515  C   VAL A 865      46.070  51.030  41.300  1.00  0.00           C
ATOM   4516  O   VAL A 865      46.600  50.990  40.200  1.00  0.00           O
ATOM   4517  N   ILE A 866      46.860  51.210  42.420  1.00  0.00           N
ATOM   4518  HN  ILE A 866      46.510  51.300  43.340  1.00  0.00           H
ATOM   4519  CA  ILE A 866      48.280  51.290  42.210  1.00  0.00           C
ATOM   4520  HA  ILE A 866      48.480  51.950  41.390  1.00  0.00           H
ATOM   4521  CB  ILE A 866      49.030  51.680  43.470  1.00  0.00           C
ATOM   4522  HB  ILE A 866      48.770  50.950  44.270  1.00  0.00           H
ATOM   4523  CG2 ILE A 866      50.600  51.580  43.330  1.00  0.00           C
ATOM   4524 HG21 ILE A 866      51.020  52.310  42.590  1.00  0.00           H
ATOM   4525 HG22 ILE A 866      50.960  50.600  42.950  1.00  0.00           H
ATOM   4526 HG23 ILE A 866      51.110  51.730  44.300  1.00  0.00           H
ATOM   4527  CG1 ILE A 866      48.620  53.140  43.960  1.00  0.00           C
ATOM   4528 HG11 ILE A 866      47.510  53.170  43.900  1.00  0.00           H
ATOM   4529 HG12 ILE A 866      48.990  53.880  43.220  1.00  0.00           H
ATOM   4530  CD  ILE A 866      49.160  53.470  45.350  1.00  0.00           C
ATOM   4531  HD1 ILE A 866      48.550  54.220  45.890  1.00  0.00           H
ATOM   4532  HD2 ILE A 866      50.230  53.770  45.360  1.00  0.00           H
ATOM   4533  HD3 ILE A 866      49.300  52.490  45.860  1.00  0.00           H
ATOM   4534  C   ILE A 866      48.820  49.990  41.700  1.00  0.00           C
ATOM   4535  O   ILE A 866      49.770  49.860  40.940  1.00  0.00           O
ATOM   4536  N   ILE A 867      48.080  48.890  41.960  1.00  0.00           N
ATOM   4537  HN  ILE A 867      47.240  49.040  42.470  1.00  0.00           H
ATOM   4538  CA  ILE A 867      48.460  47.480  41.620  1.00  0.00           C
ATOM   4539  HA  ILE A 867      49.530  47.370  41.500  1.00  0.00           H
ATOM   4540  CB  ILE A 867      48.040  46.620  42.760  1.00  0.00           C
ATOM   4541  HB  ILE A 867      46.930  46.560  42.680  1.00  0.00           H
ATOM   4542  CG2 ILE A 867      48.550  45.200  42.660  1.00  0.00           C
ATOM   4543 HG21 ILE A 867      48.240  44.680  41.740  1.00  0.00           H
ATOM   4544 HG22 ILE A 867      47.980  44.740  43.500  1.00  0.00           H
ATOM   4545 HG23 ILE A 867      49.630  45.020  42.780  1.00  0.00           H
ATOM   4546  CG1 ILE A 867      48.500  47.290  44.090  1.00  0.00           C
ATOM   4547 HG11 ILE A 867      48.230  46.590  44.910  1.00  0.00           H
ATOM   4548 HG12 ILE A 867      47.950  48.240  44.280  1.00  0.00           H
ATOM   4549  CD  ILE A 867      50.030  47.450  44.230  1.00  0.00           C
ATOM   4550  HD1 ILE A 867      50.430  47.870  43.280  1.00  0.00           H
ATOM   4551  HD2 ILE A 867      50.560  46.510  44.510  1.00  0.00           H
ATOM   4552  HD3 ILE A 867      50.250  48.220  45.000  1.00  0.00           H
ATOM   4553  C   ILE A 867      47.740  47.120  40.340  1.00  0.00           C
ATOM   4554  O   ILE A 867      47.680  46.020  39.830  1.00  0.00           O
ATOM   4555  N   ASN A 868      47.100  48.080  39.690  1.00  0.00           N
ATOM   4556  HN  ASN A 868      47.010  49.030  39.970  1.00  0.00           H
ATOM   4557  CA  ASN A 868      46.660  47.850  38.260  1.00  0.00           C
ATOM   4558  HA  ASN A 868      46.870  46.860  37.850  1.00  0.00           H
ATOM   4559  CB  ASN A 868      45.140  48.240  38.060  1.00  0.00           C
ATOM   4560  HB1 ASN A 868      44.810  48.150  37.010  1.00  0.00           H
ATOM   4561  HB2 ASN A 868      44.960  49.290  38.380  1.00  0.00           H
ATOM   4562  CG  ASN A 868      44.160  47.380  38.980  1.00  0.00           C
ATOM   4563  OD1 ASN A 868      43.300  47.900  39.620  1.00  0.00           O
ATOM   4564  ND2 ASN A 868      44.300  46.030  38.850  1.00  0.00           N
ATOM   4565 HD21 ASN A 868      45.000  45.610  38.290  1.00  0.00           H
ATOM   4566 HD22 ASN A 868      43.750  45.460  39.460  1.00  0.00           H
ATOM   4567  C   ASN A 868      47.400  48.670  37.290  1.00  0.00           C
ATOM   4568  O   ASN A 868      47.000  48.910  36.130  1.00  0.00           O
ATOM   4569  N   ARG A 869      48.560  49.190  37.700  1.00  0.00           N
ATOM   4570  HN  ARG A 869      48.980  48.990  38.570  1.00  0.00           H
ATOM   4571  CA  ARG A 869      49.460  50.090  37.010  1.00  0.00           C
ATOM   4572  HA  ARG A 869      48.840  50.900  36.640  1.00  0.00           H
ATOM   4573  CB  ARG A 869      50.570  50.890  37.870  1.00  0.00           C
ATOM   4574  HB1 ARG A 869      51.200  51.370  37.080  1.00  0.00           H
ATOM   4575  HB2 ARG A 869      51.140  50.180  38.510  1.00  0.00           H
ATOM   4576  CG  ARG A 869      49.980  52.020  38.590  1.00  0.00           C
ATOM   4577  HG1 ARG A 869      50.790  52.430  39.220  1.00  0.00           H
ATOM   4578  HG2 ARG A 869      49.170  51.690  39.270  1.00  0.00           H
ATOM   4579  CD  ARG A 869      49.360  53.220  37.780  1.00  0.00           C
ATOM   4580  HD1 ARG A 869      48.970  53.990  38.470  1.00  0.00           H
ATOM   4581  HD2 ARG A 869      48.540  52.810  37.150  1.00  0.00           H
ATOM   4582  NE  ARG A 869      50.410  53.750  36.830  1.00  0.00           N
ATOM   4583  HE  ARG A 869      51.300  53.300  36.710  1.00  0.00           H
ATOM   4584  CZ  ARG A 869      50.270  54.810  36.050  1.00  0.00           C
ATOM   4585  NH1 ARG A 869      49.200  55.530  35.990  1.00  0.00           N
ATOM   4586 HH11 ARG A 869      48.430  55.350  36.600  1.00  0.00           H
ATOM   4587 HH12 ARG A 869      49.090  56.130  35.200  1.00  0.00           H
ATOM   4588  NH2 ARG A 869      51.180  55.230  35.240  1.00  0.00           N
ATOM   4589 HH21 ARG A 869      50.880  56.020  34.720  1.00  0.00           H
ATOM   4590 HH22 ARG A 869      51.970  54.690  34.950  1.00  0.00           H
ATOM   4591  C   ARG A 869      50.190  49.450  35.860  1.00  0.00           C
ATOM   4592  O   ARG A 869      50.670  48.360  36.010  1.00  0.00           O
ATOM   4593  N   LYS A 870      50.360  50.220  34.730  1.00  0.00           N
ATOM   4594  HN  LYS A 870      49.850  51.080  34.760  1.00  0.00           H
ATOM   4595  CA  LYS A 870      51.110  49.990  33.530  1.00  0.00           C
ATOM   4596  HA  LYS A 870      50.640  49.160  33.030  1.00  0.00           H
ATOM   4597  CB  LYS A 870      51.010  51.240  32.610  1.00  0.00           C
ATOM   4598  HB1 LYS A 870      51.780  51.150  31.820  1.00  0.00           H
ATOM   4599  HB2 LYS A 870      51.280  52.110  33.250  1.00  0.00           H
ATOM   4600  CG  LYS A 870      49.660  51.490  31.920  1.00  0.00           C
ATOM   4601  HG1 LYS A 870      48.880  51.440  32.720  1.00  0.00           H
ATOM   4602  HG2 LYS A 870      49.450  50.670  31.210  1.00  0.00           H
ATOM   4603  CD  LYS A 870      49.290  52.800  31.270  1.00  0.00           C
ATOM   4604  HD1 LYS A 870      48.250  52.710  30.870  1.00  0.00           H
ATOM   4605  HD2 LYS A 870      50.050  52.950  30.470  1.00  0.00           H
ATOM   4606  CE  LYS A 870      49.200  53.990  32.230  1.00  0.00           C
ATOM   4607  HE1 LYS A 870      50.210  54.240  32.650  1.00  0.00           H
ATOM   4608  HE2 LYS A 870      48.470  53.810  33.040  1.00  0.00           H
ATOM   4609  NZ  LYS A 870      48.590  55.210  31.620  1.00  0.00           N
ATOM   4610  HZ1 LYS A 870      48.630  55.930  32.370  1.00  0.00           H
ATOM   4611  HZ2 LYS A 870      47.660  54.950  31.220  1.00  0.00           H
ATOM   4612  HZ3 LYS A 870      49.250  55.620  30.930  1.00  0.00           H
ATOM   4613  C   LYS A 870      52.610  49.600  33.720  1.00  0.00           C
ATOM   4614  O   LYS A 870      53.150  48.800  32.970  1.00  0.00           O
ATOM   4615  N   GLU A 871      53.260  50.140  34.660  1.00  0.00           N
ATOM   4616  HN  GLU A 871      52.720  50.740  35.240  1.00  0.00           H
ATOM   4617  CA  GLU A 871      54.720  50.070  34.710  1.00  0.00           C
ATOM   4618  HA  GLU A 871      55.040  50.470  33.760  1.00  0.00           H
ATOM   4619  CB  GLU A 871      55.330  51.000  35.800  1.00  0.00           C
ATOM   4620  HB1 GLU A 871      56.410  50.790  35.870  1.00  0.00           H
ATOM   4621  HB2 GLU A 871      54.890  50.680  36.760  1.00  0.00           H
ATOM   4622  CG  GLU A 871      55.210  52.590  35.740  1.00  0.00           C
ATOM   4623  HG1 GLU A 871      55.840  53.080  34.970  1.00  0.00           H
ATOM   4624  HG2 GLU A 871      55.560  52.920  36.740  1.00  0.00           H
ATOM   4625  CD  GLU A 871      53.790  53.050  35.620  1.00  0.00           C
ATOM   4626  OE1 GLU A 871      52.950  52.640  36.420  1.00  0.00           O
ATOM   4627  OE2 GLU A 871      53.400  53.920  34.750  1.00  0.00           O
ATOM   4628  C   GLU A 871      55.530  48.740  34.760  1.00  0.00           C
ATOM   4629  O   GLU A 871      56.540  48.540  34.100  1.00  0.00           O
ATOM   4630  N   HSD A 872      54.950  47.780  35.540  1.00  0.00           N
ATOM   4631  HN  HSD A 872      54.210  48.100  36.140  1.00  0.00           H
ATOM   4632  CA  HSD A 872      55.290  46.350  35.580  1.00  0.00           C
ATOM   4633  HA  HSD A 872      56.240  46.250  35.060  1.00  0.00           H
ATOM   4634  CB  HSD A 872      55.380  45.940  37.020  1.00  0.00           C
ATOM   4635  HB1 HSD A 872      55.800  44.940  37.270  1.00  0.00           H
ATOM   4636  HB2 HSD A 872      54.380  45.940  37.520  1.00  0.00           H
ATOM   4637  ND1 HSD A 872      57.500  46.990  37.540  1.00  0.00           N
ATOM   4638  HD1 HSD A 872      57.930  46.430  36.830  1.00  0.00           H
ATOM   4639  CG  HSD A 872      56.170  46.850  37.920  1.00  0.00           C
ATOM   4640  CE1 HSD A 872      58.080  47.920  38.260  1.00  0.00           C
ATOM   4641  HE1 HSD A 872      59.140  48.170  38.160  1.00  0.00           H
ATOM   4642  NE2 HSD A 872      57.280  48.390  39.180  1.00  0.00           N
ATOM   4643  CD2 HSD A 872      56.030  47.720  38.930  1.00  0.00           C
ATOM   4644  HD2 HSD A 872      55.170  47.900  39.560  1.00  0.00           H
ATOM   4645  C   HSD A 872      54.200  45.550  34.910  1.00  0.00           C
ATOM   4646  O   HSD A 872      54.230  44.310  34.860  1.00  0.00           O
ATOM   4647  N   LYS A 873      53.210  46.240  34.320  1.00  0.00           N
ATOM   4648  HN  LYS A 873      53.130  47.220  34.460  1.00  0.00           H
ATOM   4649  CA  LYS A 873      52.150  45.600  33.470  1.00  0.00           C
ATOM   4650  HA  LYS A 873      51.700  46.430  32.950  1.00  0.00           H
ATOM   4651  CB  LYS A 873      52.780  44.830  32.280  1.00  0.00           C
ATOM   4652  HB1 LYS A 873      52.030  44.300  31.650  1.00  0.00           H
ATOM   4653  HB2 LYS A 873      53.560  44.120  32.650  1.00  0.00           H
ATOM   4654  CG  LYS A 873      53.440  45.770  31.220  1.00  0.00           C
ATOM   4655  HG1 LYS A 873      54.340  46.200  31.700  1.00  0.00           H
ATOM   4656  HG2 LYS A 873      52.800  46.630  30.950  1.00  0.00           H
ATOM   4657  CD  LYS A 873      53.980  45.040  29.940  1.00  0.00           C
ATOM   4658  HD1 LYS A 873      53.130  44.410  29.610  1.00  0.00           H
ATOM   4659  HD2 LYS A 873      54.800  44.320  30.120  1.00  0.00           H
ATOM   4660  CE  LYS A 873      54.290  45.980  28.780  1.00  0.00           C
ATOM   4661  HE1 LYS A 873      55.000  46.750  29.140  1.00  0.00           H
ATOM   4662  HE2 LYS A 873      53.400  46.630  28.630  1.00  0.00           H
ATOM   4663  NZ  LYS A 873      54.660  45.270  27.550  1.00  0.00           N
ATOM   4664  HZ1 LYS A 873      55.680  45.240  27.340  1.00  0.00           H
ATOM   4665  HZ2 LYS A 873      54.300  45.800  26.740  1.00  0.00           H
ATOM   4666  HZ3 LYS A 873      54.380  44.280  27.390  1.00  0.00           H
ATOM   4667  C   LYS A 873      51.090  44.860  34.190  1.00  0.00           C
ATOM   4668  O   LYS A 873      50.810  43.670  33.900  1.00  0.00           O
ATOM   4669  N   LEU A 874      50.420  45.520  35.230  1.00  0.00           N
ATOM   4670  HN  LEU A 874      50.660  46.470  35.420  1.00  0.00           H
ATOM   4671  CA  LEU A 874      49.580  44.860  36.180  1.00  0.00           C
ATOM   4672  HA  LEU A 874      49.940  43.840  36.170  1.00  0.00           H
ATOM   4673  CB  LEU A 874      49.750  45.450  37.570  1.00  0.00           C
ATOM   4674  HB1 LEU A 874      49.140  44.810  38.240  1.00  0.00           H
ATOM   4675  HB2 LEU A 874      49.320  46.470  37.540  1.00  0.00           H
ATOM   4676  CG  LEU A 874      51.210  45.530  38.120  1.00  0.00           C
ATOM   4677  HG  LEU A 874      51.750  46.420  37.730  1.00  0.00           H
ATOM   4678  CD1 LEU A 874      51.160  45.670  39.650  1.00  0.00           C
ATOM   4679 HD11 LEU A 874      50.640  44.810  40.100  1.00  0.00           H
ATOM   4680 HD12 LEU A 874      50.450  46.510  39.820  1.00  0.00           H
ATOM   4681 HD13 LEU A 874      52.150  45.820  40.140  1.00  0.00           H
ATOM   4682  CD2 LEU A 874      52.050  44.290  37.950  1.00  0.00           C
ATOM   4683 HD21 LEU A 874      52.630  44.350  37.000  1.00  0.00           H
ATOM   4684 HD22 LEU A 874      51.410  43.380  37.900  1.00  0.00           H
ATOM   4685 HD23 LEU A 874      52.880  44.220  38.690  1.00  0.00           H
ATOM   4686  C   LEU A 874      48.050  44.750  35.870  1.00  0.00           C
ATOM   4687  O   LEU A 874      47.370  45.780  35.730  1.00  0.00           O
ATOM   4688  N   LYS A 875      47.640  43.440  35.580  1.00  0.00           N
ATOM   4689  HN  LYS A 875      48.270  42.660  35.560  1.00  0.00           H
ATOM   4690  CA  LYS A 875      46.280  43.130  35.150  1.00  0.00           C
ATOM   4691  HA  LYS A 875      46.120  43.480  34.140  1.00  0.00           H
ATOM   4692  CB  LYS A 875      46.100  41.610  35.210  1.00  0.00           C
ATOM   4693  HB1 LYS A 875      45.050  41.330  34.980  1.00  0.00           H
ATOM   4694  HB2 LYS A 875      46.260  41.250  36.260  1.00  0.00           H
ATOM   4695  CG  LYS A 875      46.900  40.760  34.180  1.00  0.00           C
ATOM   4696  HG1 LYS A 875      47.930  41.200  34.150  1.00  0.00           H
ATOM   4697  HG2 LYS A 875      46.450  40.810  33.170  1.00  0.00           H
ATOM   4698  CD  LYS A 875      46.870  39.330  34.620  1.00  0.00           C
ATOM   4699  HD1 LYS A 875      45.840  38.960  34.820  1.00  0.00           H
ATOM   4700  HD2 LYS A 875      47.350  39.340  35.630  1.00  0.00           H
ATOM   4701  CE  LYS A 875      47.540  38.460  33.600  1.00  0.00           C
ATOM   4702  HE1 LYS A 875      48.600  38.750  33.450  1.00  0.00           H
ATOM   4703  HE2 LYS A 875      46.990  38.550  32.630  1.00  0.00           H
ATOM   4704  NZ  LYS A 875      47.500  37.080  34.170  1.00  0.00           N
ATOM   4705  HZ1 LYS A 875      46.550  36.740  34.410  1.00  0.00           H
ATOM   4706  HZ2 LYS A 875      48.040  37.100  35.060  1.00  0.00           H
ATOM   4707  HZ3 LYS A 875      47.920  36.420  33.480  1.00  0.00           H
ATOM   4708  C   LYS A 875      45.250  43.800  36.010  1.00  0.00           C
ATOM   4709  O   LYS A 875      45.220  43.890  37.220  1.00  0.00           O
ATOM   4710  N   LYS A 876      44.160  44.250  35.330  1.00  0.00           N
ATOM   4711  HN  LYS A 876      44.120  44.230  34.330  1.00  0.00           H
ATOM   4712  CA  LYS A 876      42.950  44.670  35.990  1.00  0.00           C
ATOM   4713  HA  LYS A 876      43.180  45.400  36.750  1.00  0.00           H
ATOM   4714  CB  LYS A 876      42.080  45.220  34.900  1.00  0.00           C
ATOM   4715  HB1 LYS A 876      41.910  44.470  34.100  1.00  0.00           H
ATOM   4716  HB2 LYS A 876      42.620  46.060  34.390  1.00  0.00           H
ATOM   4717  CG  LYS A 876      40.790  45.790  35.330  1.00  0.00           C
ATOM   4718  HG1 LYS A 876      40.110  44.980  35.690  1.00  0.00           H
ATOM   4719  HG2 LYS A 876      40.360  46.290  34.420  1.00  0.00           H
ATOM   4720  CD  LYS A 876      40.820  46.830  36.490  1.00  0.00           C
ATOM   4721  HD1 LYS A 876      41.450  47.640  36.060  1.00  0.00           H
ATOM   4722  HD2 LYS A 876      41.340  46.320  37.320  1.00  0.00           H
ATOM   4723  CE  LYS A 876      39.470  47.420  36.930  1.00  0.00           C
ATOM   4724  HE1 LYS A 876      38.850  46.620  37.400  1.00  0.00           H
ATOM   4725  HE2 LYS A 876      38.880  47.880  36.120  1.00  0.00           H
ATOM   4726  NZ  LYS A 876      39.600  48.420  38.000  1.00  0.00           N
ATOM   4727  HZ1 LYS A 876      40.220  48.130  38.790  1.00  0.00           H
ATOM   4728  HZ2 LYS A 876      38.690  48.650  38.460  1.00  0.00           H
ATOM   4729  HZ3 LYS A 876      39.930  49.350  37.690  1.00  0.00           H
ATOM   4730  C   LYS A 876      42.200  43.590  36.690  1.00  0.00           C
ATOM   4731  O   LYS A 876      41.730  43.770  37.840  1.00  0.00           O
ATOM   4732  N   GLY A 877      42.090  42.350  36.040  1.00  0.00           N
ATOM   4733  HN  GLY A 877      42.550  42.320  35.150  1.00  0.00           H
ATOM   4734  CA  GLY A 877      41.170  41.320  36.510  1.00  0.00           C
ATOM   4735  HA1 GLY A 877      41.470  40.870  37.440  1.00  0.00           H
ATOM   4736  HA2 GLY A 877      41.230  40.600  35.700  1.00  0.00           H
ATOM   4737  C   GLY A 877      39.770  41.720  36.750  1.00  0.00           C
ATOM   4738  O   GLY A 877      39.030  42.280  35.930  1.00  0.00           O
ATOM   4739  N   ALA A 878      39.250  41.390  37.930  1.00  0.00           N
ATOM   4740  HN  ALA A 878      39.770  40.900  38.630  1.00  0.00           H
ATOM   4741  CA  ALA A 878      37.940  41.860  38.380  1.00  0.00           C
ATOM   4742  HA  ALA A 878      37.720  42.830  37.970  1.00  0.00           H
ATOM   4743  CB  ALA A 878      36.830  40.940  37.920  1.00  0.00           C
ATOM   4744  HB1 ALA A 878      36.930  40.880  36.810  1.00  0.00           H
ATOM   4745  HB2 ALA A 878      35.760  41.020  38.200  1.00  0.00           H
ATOM   4746  HB3 ALA A 878      37.040  39.920  38.330  1.00  0.00           H
ATOM   4747  C   ALA A 878      37.820  41.980  39.920  1.00  0.00           C
ATOM   4748  O   ALA A 878      38.480  41.250  40.730  1.00  0.00           O
ATOM   4749  N   GLY A 879      36.780  42.730  40.410  1.00  0.00           N
ATOM   4750  HN  GLY A 879      36.300  43.350  39.790  1.00  0.00           H
ATOM   4751  CA  GLY A 879      36.360  42.670  41.810  1.00  0.00           C
ATOM   4752  HA1 GLY A 879      36.980  42.040  42.430  1.00  0.00           H
ATOM   4753  HA2 GLY A 879      35.330  42.390  41.820  1.00  0.00           H
ATOM   4754  C   GLY A 879      36.440  44.110  42.320  1.00  0.00           C
ATOM   4755  O   GLY A 879      36.580  44.130  43.490  1.00  0.00           O
ATOM   4756  N   TYR A 880      36.400  45.210  41.580  1.00  0.00           N
ATOM   4757  HN  TYR A 880      36.250  45.130  40.600  1.00  0.00           H
ATOM   4758  CA  TYR A 880      36.750  46.540  42.140  1.00  0.00           C
ATOM   4759  HA  TYR A 880      37.700  46.370  42.620  1.00  0.00           H
ATOM   4760  CB  TYR A 880      36.930  47.690  41.110  1.00  0.00           C
ATOM   4761  HB1 TYR A 880      35.900  47.730  40.720  1.00  0.00           H
ATOM   4762  HB2 TYR A 880      37.660  47.260  40.390  1.00  0.00           H
ATOM   4763  CG  TYR A 880      37.360  49.030  41.620  1.00  0.00           C
ATOM   4764  CD1 TYR A 880      38.550  49.080  42.350  1.00  0.00           C
ATOM   4765  HD1 TYR A 880      39.110  48.210  42.650  1.00  0.00           H
ATOM   4766  CE1 TYR A 880      39.180  50.300  42.690  1.00  0.00           C
ATOM   4767  HE1 TYR A 880      40.160  50.420  43.130  1.00  0.00           H
ATOM   4768  CZ  TYR A 880      38.540  51.520  42.380  1.00  0.00           C
ATOM   4769  OH  TYR A 880      39.220  52.740  42.470  1.00  0.00           O
ATOM   4770  HH  TYR A 880      39.980  52.600  43.050  1.00  0.00           H
ATOM   4771  CD2 TYR A 880      36.720  50.210  41.290  1.00  0.00           C
ATOM   4772  HD2 TYR A 880      35.750  50.280  40.820  1.00  0.00           H
ATOM   4773  CE2 TYR A 880      37.390  51.440  41.600  1.00  0.00           C
ATOM   4774  HE2 TYR A 880      36.960  52.390  41.310  1.00  0.00           H
ATOM   4775  C   TYR A 880      35.800  46.950  43.300  1.00  0.00           C
ATOM   4776  O   TYR A 880      36.290  47.530  44.210  1.00  0.00           O
ATOM   4777  N   HSD A 881      34.480  46.640  43.180  1.00  0.00           N
ATOM   4778  HN  HSD A 881      34.220  46.150  42.350  1.00  0.00           H
ATOM   4779  CA  HSD A 881      33.540  46.890  44.250  1.00  0.00           C
ATOM   4780  HA  HSD A 881      33.930  47.700  44.850  1.00  0.00           H
ATOM   4781  CB  HSD A 881      32.200  47.280  43.740  1.00  0.00           C
ATOM   4782  HB1 HSD A 881      31.370  47.150  44.470  1.00  0.00           H
ATOM   4783  HB2 HSD A 881      31.940  46.700  42.840  1.00  0.00           H
ATOM   4784  ND1 HSD A 881      32.460  49.430  42.250  1.00  0.00           N
ATOM   4785  HD1 HSD A 881      32.970  48.950  41.540  1.00  0.00           H
ATOM   4786  CG  HSD A 881      32.120  48.800  43.440  1.00  0.00           C
ATOM   4787  CE1 HSD A 881      32.010  50.690  42.280  1.00  0.00           C
ATOM   4788  HE1 HSD A 881      32.190  51.500  41.570  1.00  0.00           H
ATOM   4789  NE2 HSD A 881      31.400  50.950  43.480  1.00  0.00           N
ATOM   4790  CD2 HSD A 881      31.410  49.740  44.140  1.00  0.00           C
ATOM   4791  HD2 HSD A 881      30.710  49.600  44.950  1.00  0.00           H
ATOM   4792  C   HSD A 881      33.370  45.640  45.070  1.00  0.00           C
ATOM   4793  O   HSD A 881      32.900  45.660  46.140  1.00  0.00           O
ATOM   4794  N   LEU A 882      33.720  44.490  44.530  1.00  0.00           N
ATOM   4795  HN  LEU A 882      34.060  44.310  43.610  1.00  0.00           H
ATOM   4796  CA  LEU A 882      33.620  43.220  45.240  1.00  0.00           C
ATOM   4797  HA  LEU A 882      32.610  43.070  45.590  1.00  0.00           H
ATOM   4798  CB  LEU A 882      33.710  41.960  44.280  1.00  0.00           C
ATOM   4799  HB1 LEU A 882      34.760  41.740  43.990  1.00  0.00           H
ATOM   4800  HB2 LEU A 882      33.100  42.220  43.390  1.00  0.00           H
ATOM   4801  CG  LEU A 882      33.200  40.660  45.020  1.00  0.00           C
ATOM   4802  HG  LEU A 882      33.600  40.650  46.050  1.00  0.00           H
ATOM   4803  CD1 LEU A 882      31.630  40.560  45.160  1.00  0.00           C
ATOM   4804 HD11 LEU A 882      31.280  41.470  45.690  1.00  0.00           H
ATOM   4805 HD12 LEU A 882      31.280  39.710  45.790  1.00  0.00           H
ATOM   4806 HD13 LEU A 882      31.110  40.300  44.210  1.00  0.00           H
ATOM   4807  CD2 LEU A 882      33.680  39.480  44.260  1.00  0.00           C
ATOM   4808 HD21 LEU A 882      33.600  38.470  44.720  1.00  0.00           H
ATOM   4809 HD22 LEU A 882      34.780  39.570  44.180  1.00  0.00           H
ATOM   4810 HD23 LEU A 882      33.160  39.510  43.280  1.00  0.00           H
ATOM   4811  C   LEU A 882      34.450  43.100  46.470  1.00  0.00           C
ATOM   4812  O   LEU A 882      33.960  42.890  47.550  1.00  0.00           O
ATOM   4813  N   ASP A 883      35.700  43.400  46.310  1.00  0.00           N
ATOM   4814  HN  ASP A 883      36.050  43.660  45.410  1.00  0.00           H
ATOM   4815  CA  ASP A 883      36.730  43.520  47.330  1.00  0.00           C
ATOM   4816  HA  ASP A 883      36.730  42.620  47.930  1.00  0.00           H
ATOM   4817  CB  ASP A 883      38.130  43.700  46.630  1.00  0.00           C
ATOM   4818  HB1 ASP A 883      39.040  43.940  47.220  1.00  0.00           H
ATOM   4819  HB2 ASP A 883      38.010  44.590  45.970  1.00  0.00           H
ATOM   4820  CG  ASP A 883      38.440  42.470  45.770  1.00  0.00           C
ATOM   4821  OD1 ASP A 883      38.000  42.100  44.730  1.00  0.00           O
ATOM   4822  OD2 ASP A 883      39.410  41.740  46.420  1.00  0.00           O
ATOM   4823  HD2 ASP A 883      39.700  41.010  45.870  1.00  0.00           H
ATOM   4824  C   ASP A 883      36.360  44.600  48.320  1.00  0.00           C
ATOM   4825  O   ASP A 883      36.490  44.340  49.540  1.00  0.00           O
ATOM   4826  N   LEU A 884      35.800  45.780  47.950  1.00  0.00           N
ATOM   4827  HN  LEU A 884      35.620  46.010  47.000  1.00  0.00           H
ATOM   4828  CA  LEU A 884      35.230  46.780  48.830  1.00  0.00           C
ATOM   4829  HA  LEU A 884      36.050  46.960  49.520  1.00  0.00           H
ATOM   4830  CB  LEU A 884      34.820  48.010  47.970  1.00  0.00           C
ATOM   4831  HB1 LEU A 884      34.060  47.800  47.190  1.00  0.00           H
ATOM   4832  HB2 LEU A 884      35.730  48.340  47.430  1.00  0.00           H
ATOM   4833  CG  LEU A 884      34.250  49.170  48.840  1.00  0.00           C
ATOM   4834  HG  LEU A 884      33.390  48.950  49.510  1.00  0.00           H
ATOM   4835  CD1 LEU A 884      35.490  49.770  49.530  1.00  0.00           C
ATOM   4836 HD11 LEU A 884      35.850  49.030  50.270  1.00  0.00           H
ATOM   4837 HD12 LEU A 884      35.170  50.710  50.010  1.00  0.00           H
ATOM   4838 HD13 LEU A 884      36.270  49.960  48.760  1.00  0.00           H
ATOM   4839  CD2 LEU A 884      33.660  50.260  47.880  1.00  0.00           C
ATOM   4840 HD21 LEU A 884      33.140  51.040  48.470  1.00  0.00           H
ATOM   4841 HD22 LEU A 884      32.930  49.800  47.160  1.00  0.00           H
ATOM   4842 HD23 LEU A 884      34.440  50.850  47.370  1.00  0.00           H
ATOM   4843  C   LEU A 884      34.110  46.230  49.630  1.00  0.00           C
ATOM   4844  O   LEU A 884      34.030  46.430  50.840  1.00  0.00           O
ATOM   4845  N   LEU A 885      33.140  45.570  49.030  1.00  0.00           N
ATOM   4846  HN  LEU A 885      33.080  45.430  48.040  1.00  0.00           H
ATOM   4847  CA  LEU A 885      31.960  44.890  49.610  1.00  0.00           C
ATOM   4848  HA  LEU A 885      31.290  45.610  50.060  1.00  0.00           H
ATOM   4849  CB  LEU A 885      31.110  44.270  48.530  1.00  0.00           C
ATOM   4850  HB1 LEU A 885      31.610  43.490  47.920  1.00  0.00           H
ATOM   4851  HB2 LEU A 885      30.680  45.070  47.880  1.00  0.00           H
ATOM   4852  CG  LEU A 885      29.840  43.580  48.980  1.00  0.00           C
ATOM   4853  HG  LEU A 885      30.120  42.770  49.690  1.00  0.00           H
ATOM   4854  CD1 LEU A 885      28.920  44.580  49.720  1.00  0.00           C
ATOM   4855 HD11 LEU A 885      29.180  44.850  50.760  1.00  0.00           H
ATOM   4856 HD12 LEU A 885      27.900  44.140  49.830  1.00  0.00           H
ATOM   4857 HD13 LEU A 885      28.920  45.550  49.180  1.00  0.00           H
ATOM   4858  CD2 LEU A 885      29.130  42.940  47.760  1.00  0.00           C
ATOM   4859 HD21 LEU A 885      28.120  42.660  48.090  1.00  0.00           H
ATOM   4860 HD22 LEU A 885      29.660  42.010  47.440  1.00  0.00           H
ATOM   4861 HD23 LEU A 885      29.010  43.590  46.870  1.00  0.00           H
ATOM   4862  C   LEU A 885      32.250  43.880  50.740  1.00  0.00           C
ATOM   4863  O   LEU A 885      31.670  43.930  51.800  1.00  0.00           O
ATOM   4864  N   MET A 886      33.200  42.960  50.460  1.00  0.00           N
ATOM   4865  HN  MET A 886      33.570  42.780  49.560  1.00  0.00           H
ATOM   4866  CA  MET A 886      33.720  42.090  51.470  1.00  0.00           C
ATOM   4867  HA  MET A 886      32.990  41.390  51.830  1.00  0.00           H
ATOM   4868  CB  MET A 886      34.790  41.220  50.760  1.00  0.00           C
ATOM   4869  HB1 MET A 886      35.540  40.730  51.410  1.00  0.00           H
ATOM   4870  HB2 MET A 886      35.400  41.840  50.060  1.00  0.00           H
ATOM   4871  CG  MET A 886      34.160  40.050  49.880  1.00  0.00           C
ATOM   4872  HG1 MET A 886      34.970  39.690  49.190  1.00  0.00           H
ATOM   4873  HG2 MET A 886      33.330  40.370  49.210  1.00  0.00           H
ATOM   4874  SD  MET A 886      33.600  38.660  51.010  1.00  0.00           S
ATOM   4875  CE  MET A 886      32.190  38.260  49.940  1.00  0.00           C
ATOM   4876  HE1 MET A 886      31.350  38.980  50.090  1.00  0.00           H
ATOM   4877  HE2 MET A 886      31.840  37.230  50.130  1.00  0.00           H
ATOM   4878  HE3 MET A 886      32.430  38.460  48.860  1.00  0.00           H
ATOM   4879  C   MET A 886      34.350  42.850  52.690  1.00  0.00           C
ATOM   4880  O   MET A 886      34.000  42.510  53.810  1.00  0.00           O
ATOM   4881  N   VAL A 887      35.110  43.980  52.440  1.00  0.00           N
ATOM   4882  HN  VAL A 887      35.400  44.290  51.550  1.00  0.00           H
ATOM   4883  CA  VAL A 887      35.670  44.790  53.550  1.00  0.00           C
ATOM   4884  HA  VAL A 887      36.280  44.250  54.260  1.00  0.00           H
ATOM   4885  CB  VAL A 887      36.570  45.860  53.050  1.00  0.00           C
ATOM   4886  HB  VAL A 887      36.130  46.490  52.230  1.00  0.00           H
ATOM   4887  CG1 VAL A 887      37.020  46.790  54.160  1.00  0.00           C
ATOM   4888 HG11 VAL A 887      36.200  47.110  54.840  1.00  0.00           H
ATOM   4889 HG12 VAL A 887      37.520  47.710  53.780  1.00  0.00           H
ATOM   4890 HG13 VAL A 887      37.710  46.180  54.780  1.00  0.00           H
ATOM   4891  CG2 VAL A 887      37.820  45.200  52.470  1.00  0.00           C
ATOM   4892 HG21 VAL A 887      38.350  44.730  53.320  1.00  0.00           H
ATOM   4893 HG22 VAL A 887      38.460  45.960  51.990  1.00  0.00           H
ATOM   4894 HG23 VAL A 887      37.480  44.500  51.670  1.00  0.00           H
ATOM   4895  C   VAL A 887      34.490  45.320  54.410  1.00  0.00           C
ATOM   4896  O   VAL A 887      34.450  45.160  55.640  1.00  0.00           O
ATOM   4897  N   GLY A 888      33.390  45.770  53.730  1.00  0.00           N
ATOM   4898  HN  GLY A 888      33.570  46.020  52.780  1.00  0.00           H
ATOM   4899  CA  GLY A 888      32.210  46.200  54.430  1.00  0.00           C
ATOM   4900  HA1 GLY A 888      31.530  46.470  53.640  1.00  0.00           H
ATOM   4901  HA2 GLY A 888      32.430  47.060  55.050  1.00  0.00           H
ATOM   4902  C   GLY A 888      31.460  45.290  55.310  1.00  0.00           C
ATOM   4903  O   GLY A 888      31.000  45.610  56.340  1.00  0.00           O
ATOM   4904  N   VAL A 889      31.250  44.080  54.750  1.00  0.00           N
ATOM   4905  HN  VAL A 889      31.550  43.850  53.840  1.00  0.00           H
ATOM   4906  CA  VAL A 889      30.720  42.960  55.500  1.00  0.00           C
ATOM   4907  HA  VAL A 889      29.860  43.280  56.070  1.00  0.00           H
ATOM   4908  CB  VAL A 889      30.100  41.890  54.650  1.00  0.00           C
ATOM   4909  HB  VAL A 889      30.880  41.540  53.940  1.00  0.00           H
ATOM   4910  CG1 VAL A 889      29.590  40.650  55.370  1.00  0.00           C
ATOM   4911 HG11 VAL A 889      29.100  39.960  54.660  1.00  0.00           H
ATOM   4912 HG12 VAL A 889      28.800  40.970  56.100  1.00  0.00           H
ATOM   4913 HG13 VAL A 889      30.460  40.120  55.810  1.00  0.00           H
ATOM   4914  CG2 VAL A 889      28.990  42.400  53.680  1.00  0.00           C
ATOM   4915 HG21 VAL A 889      28.470  41.510  53.260  1.00  0.00           H
ATOM   4916 HG22 VAL A 889      29.440  43.050  52.900  1.00  0.00           H
ATOM   4917 HG23 VAL A 889      28.260  42.950  54.300  1.00  0.00           H
ATOM   4918  C   VAL A 889      31.700  42.460  56.610  1.00  0.00           C
ATOM   4919  O   VAL A 889      31.260  42.250  57.760  1.00  0.00           O
ATOM   4920  N   MET A 890      33.020  42.260  56.280  1.00  0.00           N
ATOM   4921  HN  MET A 890      33.360  42.360  55.350  1.00  0.00           H
ATOM   4922  CA  MET A 890      33.980  41.810  57.300  1.00  0.00           C
ATOM   4923  HA  MET A 890      33.590  40.880  57.690  1.00  0.00           H
ATOM   4924  CB  MET A 890      35.360  41.540  56.570  1.00  0.00           C
ATOM   4925  HB1 MET A 890      36.180  41.330  57.290  1.00  0.00           H
ATOM   4926  HB2 MET A 890      35.710  42.470  56.090  1.00  0.00           H
ATOM   4927  CG  MET A 890      35.410  40.210  55.720  1.00  0.00           C
ATOM   4928  HG1 MET A 890      36.470  39.980  55.430  1.00  0.00           H
ATOM   4929  HG2 MET A 890      34.990  40.390  54.710  1.00  0.00           H
ATOM   4930  SD  MET A 890      34.660  38.700  56.410  1.00  0.00           S
ATOM   4931  CE  MET A 890      35.450  38.660  58.000  1.00  0.00           C
ATOM   4932  HE1 MET A 890      35.380  37.580  58.290  1.00  0.00           H
ATOM   4933  HE2 MET A 890      35.110  39.330  58.820  1.00  0.00           H
ATOM   4934  HE3 MET A 890      36.520  38.890  57.780  1.00  0.00           H
ATOM   4935  C   MET A 890      34.250  42.650  58.500  1.00  0.00           C
ATOM   4936  O   MET A 890      34.380  42.240  59.660  1.00  0.00           O
ATOM   4937  N   LEU A 891      34.180  44.010  58.350  1.00  0.00           N
ATOM   4938  HN  LEU A 891      34.080  44.350  57.420  1.00  0.00           H
ATOM   4939  CA  LEU A 891      34.320  44.960  59.480  1.00  0.00           C
ATOM   4940  HA  LEU A 891      35.170  44.520  59.970  1.00  0.00           H
ATOM   4941  CB  LEU A 891      34.670  46.360  58.890  1.00  0.00           C
ATOM   4942  HB1 LEU A 891      35.430  46.230  58.100  1.00  0.00           H
ATOM   4943  HB2 LEU A 891      35.230  46.900  59.670  1.00  0.00           H
ATOM   4944  CG  LEU A 891      33.560  47.270  58.330  1.00  0.00           C
ATOM   4945  HG  LEU A 891      32.780  46.610  57.890  1.00  0.00           H
ATOM   4946  CD1 LEU A 891      32.890  48.270  59.340  1.00  0.00           C
ATOM   4947 HD11 LEU A 891      32.230  49.010  58.850  1.00  0.00           H
ATOM   4948 HD12 LEU A 891      33.740  48.790  59.830  1.00  0.00           H
ATOM   4949 HD13 LEU A 891      32.290  47.840  60.170  1.00  0.00           H
ATOM   4950  CD2 LEU A 891      34.160  48.160  57.210  1.00  0.00           C
ATOM   4951 HD21 LEU A 891      34.560  47.540  56.370  1.00  0.00           H
ATOM   4952 HD22 LEU A 891      34.830  48.930  57.650  1.00  0.00           H
ATOM   4953 HD23 LEU A 891      33.300  48.750  56.860  1.00  0.00           H
ATOM   4954  C   LEU A 891      33.150  45.000  60.470  1.00  0.00           C
ATOM   4955  O   LEU A 891      33.330  45.230  61.680  1.00  0.00           O
ATOM   4956  N   GLY A 892      31.930  44.600  59.970  1.00  0.00           N
ATOM   4957  HN  GLY A 892      31.820  44.400  59.000  1.00  0.00           H
ATOM   4958  CA  GLY A 892      30.600  44.400  60.680  1.00  0.00           C
ATOM   4959  HA1 GLY A 892      29.840  44.340  59.930  1.00  0.00           H
ATOM   4960  HA2 GLY A 892      30.450  45.170  61.440  1.00  0.00           H
ATOM   4961  C   GLY A 892      30.650  43.190  61.520  1.00  0.00           C
ATOM   4962  O   GLY A 892      30.210  43.220  62.680  1.00  0.00           O
ATOM   4963  N   VAL A 893      31.170  42.080  60.960  1.00  0.00           N
ATOM   4964  HN  VAL A 893      31.590  42.090  60.050  1.00  0.00           H
ATOM   4965  CA  VAL A 893      31.470  40.830  61.660  1.00  0.00           C
ATOM   4966  HA  VAL A 893      30.560  40.500  62.120  1.00  0.00           H
ATOM   4967  CB  VAL A 893      32.010  39.810  60.620  1.00  0.00           C
ATOM   4968  HB  VAL A 893      32.870  40.170  60.020  1.00  0.00           H
ATOM   4969  CG1 VAL A 893      32.450  38.520  61.270  1.00  0.00           C
ATOM   4970 HG11 VAL A 893      31.780  38.200  62.100  1.00  0.00           H
ATOM   4971 HG12 VAL A 893      33.500  38.590  61.610  1.00  0.00           H
ATOM   4972 HG13 VAL A 893      32.540  37.640  60.600  1.00  0.00           H
ATOM   4973  CG2 VAL A 893      30.920  39.350  59.620  1.00  0.00           C
ATOM   4974 HG21 VAL A 893      30.610  40.220  59.000  1.00  0.00           H
ATOM   4975 HG22 VAL A 893      30.020  38.970  60.140  1.00  0.00           H
ATOM   4976 HG23 VAL A 893      31.330  38.610  58.900  1.00  0.00           H
ATOM   4977  C   VAL A 893      32.460  41.030  62.770  1.00  0.00           C
ATOM   4978  O   VAL A 893      32.190  40.630  63.940  1.00  0.00           O
ATOM   4979  N   CYS A 894      33.550  41.790  62.430  1.00  0.00           N
ATOM   4980  HN  CYS A 894      33.730  42.010  61.470  1.00  0.00           H
ATOM   4981  CA  CYS A 894      34.560  42.200  63.350  1.00  0.00           C
ATOM   4982  HA  CYS A 894      34.920  41.310  63.830  1.00  0.00           H
ATOM   4983  CB  CYS A 894      35.740  42.850  62.630  1.00  0.00           C
ATOM   4984  HB1 CYS A 894      36.270  43.490  63.370  1.00  0.00           H
ATOM   4985  HB2 CYS A 894      35.340  43.610  61.920  1.00  0.00           H
ATOM   4986  SG  CYS A 894      36.780  41.720  61.680  1.00  0.00           S
ATOM   4987  HG1 CYS A 894      35.910  41.760  60.680  1.00  0.00           H
ATOM   4988  C   CYS A 894      34.000  43.120  64.470  1.00  0.00           C
ATOM   4989  O   CYS A 894      34.400  42.990  65.610  1.00  0.00           O
ATOM   4990  N   SER A 895      33.090  44.090  64.170  1.00  0.00           N
ATOM   4991  HN  SER A 895      32.770  44.240  63.240  1.00  0.00           H
ATOM   4992  CA  SER A 895      32.450  44.900  65.210  1.00  0.00           C
ATOM   4993  HA  SER A 895      33.270  45.350  65.760  1.00  0.00           H
ATOM   4994  CB  SER A 895      31.530  46.020  64.670  1.00  0.00           C
ATOM   4995  HB1 SER A 895      31.130  46.580  65.550  1.00  0.00           H
ATOM   4996  HB2 SER A 895      30.700  45.460  64.190  1.00  0.00           H
ATOM   4997  OG  SER A 895      32.140  46.880  63.730  1.00  0.00           O
ATOM   4998  HG1 SER A 895      32.110  46.560  62.830  1.00  0.00           H
ATOM   4999  C   SER A 895      31.660  44.120  66.270  1.00  0.00           C
ATOM   5000  O   SER A 895      31.710  44.430  67.470  1.00  0.00           O
ATOM   5001  N   VAL A 896      30.970  43.080  65.920  1.00  0.00           N
ATOM   5002  HN  VAL A 896      31.020  42.860  64.950  1.00  0.00           H
ATOM   5003  CA  VAL A 896      30.350  42.060  66.900  1.00  0.00           C
ATOM   5004  HA  VAL A 896      29.700  42.660  67.520  1.00  0.00           H
ATOM   5005  CB  VAL A 896      29.460  41.050  66.210  1.00  0.00           C
ATOM   5006  HB  VAL A 896      30.040  40.500  65.460  1.00  0.00           H
ATOM   5007  CG1 VAL A 896      28.890  39.960  67.180  1.00  0.00           C
ATOM   5008 HG11 VAL A 896      28.170  40.490  67.860  1.00  0.00           H
ATOM   5009 HG12 VAL A 896      29.730  39.450  67.690  1.00  0.00           H
ATOM   5010 HG13 VAL A 896      28.360  39.200  66.580  1.00  0.00           H
ATOM   5011  CG2 VAL A 896      28.320  41.850  65.550  1.00  0.00           C
ATOM   5012 HG21 VAL A 896      28.780  42.510  64.790  1.00  0.00           H
ATOM   5013 HG22 VAL A 896      27.720  42.430  66.280  1.00  0.00           H
ATOM   5014 HG23 VAL A 896      27.650  41.180  64.980  1.00  0.00           H
ATOM   5015  C   VAL A 896      31.320  41.440  67.850  1.00  0.00           C
ATOM   5016  O   VAL A 896      30.970  41.340  69.040  1.00  0.00           O
ATOM   5017  N   MET A 897      32.560  41.070  67.520  1.00  0.00           N
ATOM   5018  HN  MET A 897      32.840  41.300  66.590  1.00  0.00           H
ATOM   5019  CA  MET A 897      33.470  40.450  68.400  1.00  0.00           C
ATOM   5020  HA  MET A 897      32.950  40.160  69.310  1.00  0.00           H
ATOM   5021  CB  MET A 897      34.160  39.190  67.820  1.00  0.00           C
ATOM   5022  HB1 MET A 897      34.390  38.500  68.650  1.00  0.00           H
ATOM   5023  HB2 MET A 897      35.100  39.420  67.290  1.00  0.00           H
ATOM   5024  CG  MET A 897      33.150  38.220  67.030  1.00  0.00           C
ATOM   5025  HG1 MET A 897      32.520  38.850  66.370  1.00  0.00           H
ATOM   5026  HG2 MET A 897      32.520  37.720  67.800  1.00  0.00           H
ATOM   5027  SD  MET A 897      33.940  36.950  66.140  1.00  0.00           S
ATOM   5028  CE  MET A 897      34.490  37.710  64.580  1.00  0.00           C
ATOM   5029  HE1 MET A 897      35.260  38.480  64.780  1.00  0.00           H
ATOM   5030  HE2 MET A 897      33.580  38.090  64.060  1.00  0.00           H
ATOM   5031  HE3 MET A 897      35.000  36.980  63.900  1.00  0.00           H
ATOM   5032  C   MET A 897      34.460  41.460  68.900  1.00  0.00           C
ATOM   5033  O   MET A 897      35.510  41.040  69.440  1.00  0.00           O
ATOM   5034  N   GLY A 898      34.140  42.700  68.550  1.00  0.00           N
ATOM   5035  HN  GLY A 898      33.380  42.950  67.960  1.00  0.00           H
ATOM   5036  CA  GLY A 898      34.880  43.840  69.100  1.00  0.00           C
ATOM   5037  HA1 GLY A 898      35.090  43.650  70.150  1.00  0.00           H
ATOM   5038  HA2 GLY A 898      34.270  44.720  68.890  1.00  0.00           H
ATOM   5039  C   GLY A 898      36.210  44.220  68.460  1.00  0.00           C
ATOM   5040  O   GLY A 898      36.860  45.180  68.900  1.00  0.00           O
ATOM   5041  N   LEU A 899      36.610  43.500  67.440  1.00  0.00           N
ATOM   5042  HN  LEU A 899      35.970  42.860  67.010  1.00  0.00           H
ATOM   5043  CA  LEU A 899      37.760  43.700  66.640  1.00  0.00           C
ATOM   5044  HA  LEU A 899      38.480  43.500  67.420  1.00  0.00           H
ATOM   5045  CB  LEU A 899      37.790  42.540  65.560  1.00  0.00           C
ATOM   5046  HB1 LEU A 899      38.460  42.740  64.700  1.00  0.00           H
ATOM   5047  HB2 LEU A 899      36.740  42.560  65.190  1.00  0.00           H
ATOM   5048  CG  LEU A 899      38.060  41.100  65.970  1.00  0.00           C
ATOM   5049  HG  LEU A 899      37.300  40.760  66.700  1.00  0.00           H
ATOM   5050  CD1 LEU A 899      37.900  40.120  64.790  1.00  0.00           C
ATOM   5051 HD11 LEU A 899      37.890  39.070  65.140  1.00  0.00           H
ATOM   5052 HD12 LEU A 899      38.630  40.280  63.970  1.00  0.00           H
ATOM   5053 HD13 LEU A 899      36.900  40.300  64.330  1.00  0.00           H
ATOM   5054  CD2 LEU A 899      39.390  41.060  66.720  1.00  0.00           C
ATOM   5055 HD21 LEU A 899      39.360  41.550  67.710  1.00  0.00           H
ATOM   5056 HD22 LEU A 899      40.170  41.550  66.090  1.00  0.00           H
ATOM   5057 HD23 LEU A 899      39.570  39.960  66.770  1.00  0.00           H
ATOM   5058  C   LEU A 899      38.000  45.060  65.940  1.00  0.00           C
ATOM   5059  O   LEU A 899      37.090  45.820  65.530  1.00  0.00           O
ATOM   5060  N   PRO A 900      39.280  45.470  65.860  1.00  0.00           N
[truncated: 7,490,634 more chars]
