# Supplementary material for: CryoEM and computational modeling structural insights into the pH regulator NBCn1
Source: Nat Commun. 2025 Nov 11;16:9932. doi: 10.1038/s41467-025-64868-z (PMC12606367; doi:10.1038/s41467-025-64868-z)
Supplement: Supplementary file 8 — Supplementary Data 6 [file 41467_2025_64868_MOESM8_ESM.zip › 1us_unrestr_MD_OF_IF_transition_apoNBCn1/transition_rep2_traj2_last.pdb]

REMARK    GENERATED BY TRJCONV
TITLE     Title t= 1000000.00000 step= 500000000
REMARK    THIS IS A SIMULATION BOX
CRYST1   98.139   98.139  100.663  90.00  90.00  90.00 P 1           1
MODEL        1
ATOM      1  N   LEU A 585      26.410  34.100  42.240  1.00  0.00           N
ATOM      2  HT1 LEU A 585      25.790  33.270  42.070  1.00  0.00           H
ATOM      3  HT2 LEU A 585      27.150  33.870  41.550  1.00  0.00           H
ATOM      4  HT3 LEU A 585      25.790  34.840  41.870  1.00  0.00           H
ATOM      5  CA  LEU A 585      26.800  34.480  43.580  1.00  0.00           C
ATOM      6  HA  LEU A 585      27.290  35.440  43.570  1.00  0.00           H
ATOM      7  CB  LEU A 585      25.680  34.810  44.520  1.00  0.00           C
ATOM      8  HB1 LEU A 585      24.890  34.050  44.320  1.00  0.00           H
ATOM      9  HB2 LEU A 585      25.300  35.840  44.330  1.00  0.00           H
ATOM     10  CG  LEU A 585      26.060  34.840  46.030  1.00  0.00           C
ATOM     11  HG  LEU A 585      26.600  33.930  46.370  1.00  0.00           H
ATOM     12  CD1 LEU A 585      26.810  36.090  46.330  1.00  0.00           C
ATOM     13 HD11 LEU A 585      26.160  36.940  46.050  1.00  0.00           H
ATOM     14 HD12 LEU A 585      27.750  36.210  45.750  1.00  0.00           H
ATOM     15 HD13 LEU A 585      27.050  36.150  47.410  1.00  0.00           H
ATOM     16  CD2 LEU A 585      24.820  34.760  46.910  1.00  0.00           C
ATOM     17 HD21 LEU A 585      25.030  34.820  47.990  1.00  0.00           H
ATOM     18 HD22 LEU A 585      24.080  33.980  46.580  1.00  0.00           H
ATOM     19 HD23 LEU A 585      24.270  35.680  46.650  1.00  0.00           H
ATOM     20  C   LEU A 585      27.730  33.400  44.160  1.00  0.00           C
ATOM     21  O   LEU A 585      28.870  33.640  44.510  1.00  0.00           O
ATOM     22  N   ILE A 586      27.270  32.110  44.400  1.00  0.00           N
ATOM     23  HN  ILE A 586      26.320  31.890  44.180  1.00  0.00           H
ATOM     24  CA  ILE A 586      28.050  31.010  44.900  1.00  0.00           C
ATOM     25  HA  ILE A 586      28.820  31.440  45.530  1.00  0.00           H
ATOM     26  CB  ILE A 586      27.290  30.110  45.830  1.00  0.00           C
ATOM     27  HB  ILE A 586      26.370  29.750  45.330  1.00  0.00           H
ATOM     28  CG2 ILE A 586      28.040  28.840  46.270  1.00  0.00           C
ATOM     29 HG21 ILE A 586      28.050  28.170  45.380  1.00  0.00           H
ATOM     30 HG22 ILE A 586      27.580  28.170  47.030  1.00  0.00           H
ATOM     31 HG23 ILE A 586      29.090  29.110  46.520  1.00  0.00           H
ATOM     32  CG1 ILE A 586      26.970  30.850  47.130  1.00  0.00           C
ATOM     33 HG11 ILE A 586      26.340  30.210  47.800  1.00  0.00           H
ATOM     34 HG12 ILE A 586      26.290  31.680  46.830  1.00  0.00           H
ATOM     35  CD  ILE A 586      28.030  31.550  47.860  1.00  0.00           C
ATOM     36  HD1 ILE A 586      28.670  30.830  48.420  1.00  0.00           H
ATOM     37  HD2 ILE A 586      27.540  32.080  48.720  1.00  0.00           H
ATOM     38  HD3 ILE A 586      28.630  32.310  47.310  1.00  0.00           H
ATOM     39  C   ILE A 586      28.740  30.160  43.830  1.00  0.00           C
ATOM     40  O   ILE A 586      29.880  29.740  43.920  1.00  0.00           O
ATOM     41  N   LEU A 587      28.040  30.090  42.610  1.00  0.00           N
ATOM     42  HN  LEU A 587      27.120  30.490  42.640  1.00  0.00           H
ATOM     43  CA  LEU A 587      28.530  29.340  41.450  1.00  0.00           C
ATOM     44  HA  LEU A 587      28.700  28.320  41.740  1.00  0.00           H
ATOM     45  CB  LEU A 587      27.360  29.300  40.350  1.00  0.00           C
ATOM     46  HB1 LEU A 587      26.960  30.320  40.230  1.00  0.00           H
ATOM     47  HB2 LEU A 587      26.450  28.820  40.760  1.00  0.00           H
ATOM     48  CG  LEU A 587      27.640  28.780  38.870  1.00  0.00           C
ATOM     49  HG  LEU A 587      28.590  29.230  38.530  1.00  0.00           H
ATOM     50  CD1 LEU A 587      27.820  27.270  38.810  1.00  0.00           C
ATOM     51 HD11 LEU A 587      26.940  26.770  39.280  1.00  0.00           H
ATOM     52 HD12 LEU A 587      28.720  26.870  39.330  1.00  0.00           H
ATOM     53 HD13 LEU A 587      27.960  26.950  37.760  1.00  0.00           H
ATOM     54  CD2 LEU A 587      26.450  29.180  38.030  1.00  0.00           C
ATOM     55 HD21 LEU A 587      26.640  28.840  36.980  1.00  0.00           H
ATOM     56 HD22 LEU A 587      26.300  30.270  37.980  1.00  0.00           H
ATOM     57 HD23 LEU A 587      25.590  28.650  38.480  1.00  0.00           H
ATOM     58  C   LEU A 587      29.750  30.100  41.010  1.00  0.00           C
ATOM     59  O   LEU A 587      30.750  29.520  40.450  1.00  0.00           O
ATOM     60  N   ASP A 588      29.840  31.420  41.200  1.00  0.00           N
ATOM     61  HN  ASP A 588      29.180  32.060  41.590  1.00  0.00           H
ATOM     62  CA  ASP A 588      30.950  32.270  40.720  1.00  0.00           C
ATOM     63  HA  ASP A 588      31.060  32.060  39.660  1.00  0.00           H
ATOM     64  CB  ASP A 588      30.560  33.750  40.960  1.00  0.00           C
ATOM     65  HB1 ASP A 588      31.350  34.450  40.600  1.00  0.00           H
ATOM     66  HB2 ASP A 588      30.590  33.940  42.060  1.00  0.00           H
ATOM     67  CG  ASP A 588      29.250  34.270  40.380  1.00  0.00           C
ATOM     68  OD1 ASP A 588      28.290  33.480  40.350  1.00  0.00           O
ATOM     69  OD2 ASP A 588      29.100  35.510  40.180  1.00  0.00           O
ATOM     70  C   ASP A 588      32.230  31.820  41.500  1.00  0.00           C
ATOM     71  O   ASP A 588      33.390  31.940  41.040  1.00  0.00           O
ATOM     72  N   ILE A 589      32.080  31.230  42.720  1.00  0.00           N
ATOM     73  HN  ILE A 589      31.150  31.140  43.060  1.00  0.00           H
ATOM     74  CA  ILE A 589      33.120  30.760  43.560  1.00  0.00           C
ATOM     75  HA  ILE A 589      34.040  31.310  43.470  1.00  0.00           H
ATOM     76  CB  ILE A 589      32.680  30.670  45.050  1.00  0.00           C
ATOM     77  HB  ILE A 589      32.100  29.750  45.290  1.00  0.00           H
ATOM     78  CG2 ILE A 589      34.000  30.560  45.860  1.00  0.00           C
ATOM     79 HG21 ILE A 589      34.630  29.700  45.560  1.00  0.00           H
ATOM     80 HG22 ILE A 589      33.890  30.410  46.960  1.00  0.00           H
ATOM     81 HG23 ILE A 589      34.680  31.430  45.750  1.00  0.00           H
ATOM     82  CG1 ILE A 589      32.080  32.000  45.480  1.00  0.00           C
ATOM     83 HG11 ILE A 589      31.120  32.220  44.940  1.00  0.00           H
ATOM     84 HG12 ILE A 589      32.740  32.860  45.230  1.00  0.00           H
ATOM     85  CD  ILE A 589      31.700  32.090  46.960  1.00  0.00           C
ATOM     86  HD1 ILE A 589      31.130  31.200  47.310  1.00  0.00           H
ATOM     87  HD2 ILE A 589      31.050  32.990  47.090  1.00  0.00           H
ATOM     88  HD3 ILE A 589      32.580  32.310  47.610  1.00  0.00           H
ATOM     89  C   ILE A 589      33.420  29.360  43.160  1.00  0.00           C
ATOM     90  O   ILE A 589      34.610  29.080  43.150  1.00  0.00           O
ATOM     91  N   LYS A 590      32.460  28.530  42.940  1.00  0.00           N
ATOM     92  HN  LYS A 590      31.580  28.920  43.200  1.00  0.00           H
ATOM     93  CA  LYS A 590      32.620  27.090  42.590  1.00  0.00           C
ATOM     94  HA  LYS A 590      33.060  26.590  43.430  1.00  0.00           H
ATOM     95  CB  LYS A 590      31.240  26.470  42.260  1.00  0.00           C
ATOM     96  HB1 LYS A 590      30.710  27.070  41.500  1.00  0.00           H
ATOM     97  HB2 LYS A 590      30.610  26.480  43.170  1.00  0.00           H
ATOM     98  CG  LYS A 590      31.130  24.990  41.790  1.00  0.00           C
ATOM     99  HG1 LYS A 590      31.690  24.390  42.550  1.00  0.00           H
ATOM    100  HG2 LYS A 590      31.640  24.930  40.810  1.00  0.00           H
ATOM    101  CD  LYS A 590      29.650  24.520  41.830  1.00  0.00           C
ATOM    102  HD1 LYS A 590      29.110  24.800  40.900  1.00  0.00           H
ATOM    103  HD2 LYS A 590      29.160  24.960  42.720  1.00  0.00           H
ATOM    104  CE  LYS A 590      29.470  22.980  41.980  1.00  0.00           C
ATOM    105  HE1 LYS A 590      28.400  22.690  42.080  1.00  0.00           H
ATOM    106  HE2 LYS A 590      30.030  22.480  42.800  1.00  0.00           H
ATOM    107  NZ  LYS A 590      30.000  22.370  40.740  1.00  0.00           N
ATOM    108  HZ1 LYS A 590      29.510  22.750  39.910  1.00  0.00           H
ATOM    109  HZ2 LYS A 590      29.910  21.340  40.800  1.00  0.00           H
ATOM    110  HZ3 LYS A 590      31.030  22.530  40.730  1.00  0.00           H
ATOM    111  C   LYS A 590      33.480  26.890  41.360  1.00  0.00           C
ATOM    112  O   LYS A 590      34.370  26.090  41.260  1.00  0.00           O
ATOM    113  N   ARG A 591      33.210  27.750  40.340  1.00  0.00           N
ATOM    114  HN  ARG A 591      32.450  28.390  40.440  1.00  0.00           H
ATOM    115  CA  ARG A 591      34.030  27.710  39.130  1.00  0.00           C
ATOM    116  HA  ARG A 591      34.080  26.660  38.850  1.00  0.00           H
ATOM    117  CB  ARG A 591      33.310  28.520  38.000  1.00  0.00           C
ATOM    118  HB1 ARG A 591      32.260  28.180  38.000  1.00  0.00           H
ATOM    119  HB2 ARG A 591      33.710  28.100  37.050  1.00  0.00           H
ATOM    120  CG  ARG A 591      33.460  30.040  38.040  1.00  0.00           C
ATOM    121  HG1 ARG A 591      33.570  30.230  39.130  1.00  0.00           H
ATOM    122  HG2 ARG A 591      32.550  30.500  37.590  1.00  0.00           H
ATOM    123  CD  ARG A 591      34.620  30.520  37.250  1.00  0.00           C
ATOM    124  HD1 ARG A 591      34.280  30.600  36.200  1.00  0.00           H
ATOM    125  HD2 ARG A 591      35.410  29.760  37.380  1.00  0.00           H
ATOM    126  NE  ARG A 591      35.010  31.920  37.690  1.00  0.00           N
ATOM    127  HE  ARG A 591      34.240  32.520  37.860  1.00  0.00           H
ATOM    128  CZ  ARG A 591      36.210  32.420  37.550  1.00  0.00           C
ATOM    129  NH1 ARG A 591      37.270  31.770  37.290  1.00  0.00           N
ATOM    130 HH11 ARG A 591      37.190  30.850  36.900  1.00  0.00           H
ATOM    131 HH12 ARG A 591      38.100  32.280  37.060  1.00  0.00           H
ATOM    132  NH2 ARG A 591      36.370  33.720  37.700  1.00  0.00           N
ATOM    133 HH21 ARG A 591      37.240  34.190  37.630  1.00  0.00           H
ATOM    134 HH22 ARG A 591      35.560  34.290  37.880  1.00  0.00           H
ATOM    135  C   ARG A 591      35.500  28.100  39.390  1.00  0.00           C
ATOM    136  O   ARG A 591      36.400  27.490  38.860  1.00  0.00           O
ATOM    137  N   LYS A 592      35.820  29.190  40.200  1.00  0.00           N
ATOM    138  HN  LYS A 592      35.090  29.780  40.530  1.00  0.00           H
ATOM    139  CA  LYS A 592      37.170  29.630  40.470  1.00  0.00           C
ATOM    140  HA  LYS A 592      37.720  29.770  39.550  1.00  0.00           H
ATOM    141  CB  LYS A 592      37.060  31.010  41.230  1.00  0.00           C
ATOM    142  HB1 LYS A 592      36.570  30.900  42.220  1.00  0.00           H
ATOM    143  HB2 LYS A 592      36.380  31.690  40.660  1.00  0.00           H
ATOM    144  CG  LYS A 592      38.450  31.620  41.490  1.00  0.00           C
ATOM    145  HG1 LYS A 592      39.020  30.930  42.150  1.00  0.00           H
ATOM    146  HG2 LYS A 592      38.360  32.560  42.090  1.00  0.00           H
ATOM    147  CD  LYS A 592      39.360  31.820  40.200  1.00  0.00           C
ATOM    148  HD1 LYS A 592      38.850  32.420  39.420  1.00  0.00           H
ATOM    149  HD2 LYS A 592      39.650  30.830  39.780  1.00  0.00           H
ATOM    150  CE  LYS A 592      40.700  32.500  40.480  1.00  0.00           C
ATOM    151  HE1 LYS A 592      41.260  32.050  41.330  1.00  0.00           H
ATOM    152  HE2 LYS A 592      40.430  33.500  40.870  1.00  0.00           H
ATOM    153  NZ  LYS A 592      41.580  32.610  39.350  1.00  0.00           N
ATOM    154  HZ1 LYS A 592      42.260  31.830  39.320  1.00  0.00           H
ATOM    155  HZ2 LYS A 592      42.200  33.440  39.430  1.00  0.00           H
ATOM    156  HZ3 LYS A 592      41.080  32.650  38.430  1.00  0.00           H
ATOM    157  C   LYS A 592      37.910  28.550  41.380  1.00  0.00           C
ATOM    158  O   LYS A 592      39.130  28.390  41.180  1.00  0.00           O
ATOM    159  N   ALA A 593      37.160  27.810  42.220  1.00  0.00           N
ATOM    160  HN  ALA A 593      36.180  27.930  42.260  1.00  0.00           H
ATOM    161  CA  ALA A 593      37.720  26.900  43.270  1.00  0.00           C
ATOM    162  HA  ALA A 593      38.260  27.540  43.950  1.00  0.00           H
ATOM    163  CB  ALA A 593      36.580  26.340  44.100  1.00  0.00           C
ATOM    164  HB1 ALA A 593      35.710  27.020  44.190  1.00  0.00           H
ATOM    165  HB2 ALA A 593      36.810  25.990  45.130  1.00  0.00           H
ATOM    166  HB3 ALA A 593      36.160  25.400  43.670  1.00  0.00           H
ATOM    167  C   ALA A 593      38.640  25.690  42.770  1.00  0.00           C
ATOM    168  O   ALA A 593      39.620  25.480  43.460  1.00  0.00           O
ATOM    169  N   PRO A 594      38.510  24.830  41.750  1.00  0.00           N
ATOM    170  CD  PRO A 594      37.230  24.660  41.060  1.00  0.00           C
ATOM    171  HD1 PRO A 594      36.800  25.630  40.720  1.00  0.00           H
ATOM    172  HD2 PRO A 594      36.670  24.030  41.780  1.00  0.00           H
ATOM    173  CA  PRO A 594      39.410  23.720  41.460  1.00  0.00           C
ATOM    174  HA  PRO A 594      39.840  23.270  42.340  1.00  0.00           H
ATOM    175  CB  PRO A 594      38.570  22.820  40.670  1.00  0.00           C
ATOM    176  HB1 PRO A 594      37.980  22.290  41.440  1.00  0.00           H
ATOM    177  HB2 PRO A 594      39.300  22.100  40.230  1.00  0.00           H
ATOM    178  CG  PRO A 594      37.620  23.760  39.920  1.00  0.00           C
ATOM    179  HG1 PRO A 594      38.070  24.310  39.080  1.00  0.00           H
ATOM    180  HG2 PRO A 594      36.700  23.230  39.590  1.00  0.00           H
ATOM    181  C   PRO A 594      40.620  24.290  40.750  1.00  0.00           C
ATOM    182  O   PRO A 594      41.750  23.840  40.950  1.00  0.00           O
ATOM    183  N   PHE A 595      40.510  25.270  39.840  1.00  0.00           N
ATOM    184  HN  PHE A 595      39.650  25.710  39.660  1.00  0.00           H
ATOM    185  CA  PHE A 595      41.550  26.020  39.160  1.00  0.00           C
ATOM    186  HA  PHE A 595      42.270  25.360  38.730  1.00  0.00           H
ATOM    187  CB  PHE A 595      41.020  27.060  38.150  1.00  0.00           C
ATOM    188  HB1 PHE A 595      41.900  27.550  37.680  1.00  0.00           H
ATOM    189  HB2 PHE A 595      40.350  27.820  38.590  1.00  0.00           H
ATOM    190  CG  PHE A 595      40.240  26.360  37.120  1.00  0.00           C
ATOM    191  CD1 PHE A 595      40.880  26.000  35.890  1.00  0.00           C
ATOM    192  HD1 PHE A 595      41.910  26.260  35.690  1.00  0.00           H
ATOM    193  CE1 PHE A 595      40.110  25.340  34.930  1.00  0.00           C
ATOM    194  HE1 PHE A 595      40.570  25.200  33.960  1.00  0.00           H
ATOM    195  CZ  PHE A 595      38.800  24.870  35.160  1.00  0.00           C
ATOM    196  HZ  PHE A 595      38.200  24.540  34.320  1.00  0.00           H
ATOM    197  CD2 PHE A 595      38.890  26.060  37.240  1.00  0.00           C
ATOM    198  HD2 PHE A 595      38.320  26.320  38.130  1.00  0.00           H
ATOM    199  CE2 PHE A 595      38.200  25.250  36.340  1.00  0.00           C
ATOM    200  HE2 PHE A 595      37.170  24.960  36.470  1.00  0.00           H
ATOM    201  C   PHE A 595      42.460  26.700  40.140  1.00  0.00           C
ATOM    202  O   PHE A 595      43.640  26.680  39.980  1.00  0.00           O
ATOM    203  N   PHE A 596      41.810  27.220  41.200  1.00  0.00           N
ATOM    204  HN  PHE A 596      40.810  27.290  41.180  1.00  0.00           H
ATOM    205  CA  PHE A 596      42.440  27.750  42.420  1.00  0.00           C
ATOM    206  HA  PHE A 596      43.070  28.540  42.040  1.00  0.00           H
ATOM    207  CB  PHE A 596      41.360  28.270  43.510  1.00  0.00           C
ATOM    208  HB1 PHE A 596      40.480  27.600  43.630  1.00  0.00           H
ATOM    209  HB2 PHE A 596      40.870  29.220  43.190  1.00  0.00           H
ATOM    210  CG  PHE A 596      41.960  28.610  44.910  1.00  0.00           C
ATOM    211  CD1 PHE A 596      42.750  29.770  44.980  1.00  0.00           C
ATOM    212  HD1 PHE A 596      42.990  30.190  44.030  1.00  0.00           H
ATOM    213  CE1 PHE A 596      43.290  30.150  46.200  1.00  0.00           C
ATOM    214  HE1 PHE A 596      44.020  30.940  46.260  1.00  0.00           H
ATOM    215  CZ  PHE A 596      43.150  29.290  47.310  1.00  0.00           C
ATOM    216  HZ  PHE A 596      43.730  29.460  48.210  1.00  0.00           H
ATOM    217  CD2 PHE A 596      41.620  27.850  46.070  1.00  0.00           C
ATOM    218  HD2 PHE A 596      40.980  27.000  45.900  1.00  0.00           H
ATOM    219  CE2 PHE A 596      42.360  28.150  47.260  1.00  0.00           C
ATOM    220  HE2 PHE A 596      42.210  27.570  48.160  1.00  0.00           H
ATOM    221  C   PHE A 596      43.510  26.870  43.030  1.00  0.00           C
ATOM    222  O   PHE A 596      44.640  27.260  43.360  1.00  0.00           O
ATOM    223  N   LEU A 597      43.220  25.570  43.300  1.00  0.00           N
ATOM    224  HN  LEU A 597      42.300  25.290  43.020  1.00  0.00           H
ATOM    225  CA  LEU A 597      44.080  24.510  43.670  1.00  0.00           C
ATOM    226  HA  LEU A 597      44.540  24.840  44.600  1.00  0.00           H
ATOM    227  CB  LEU A 597      43.270  23.220  43.860  1.00  0.00           C
ATOM    228  HB1 LEU A 597      43.990  22.460  44.240  1.00  0.00           H
ATOM    229  HB2 LEU A 597      42.820  22.880  42.900  1.00  0.00           H
ATOM    230  CG  LEU A 597      42.050  23.320  44.840  1.00  0.00           C
ATOM    231  HG  LEU A 597      41.380  24.160  44.600  1.00  0.00           H
ATOM    232  CD1 LEU A 597      41.240  22.020  45.040  1.00  0.00           C
ATOM    233 HD11 LEU A 597      41.940  21.160  44.980  1.00  0.00           H
ATOM    234 HD12 LEU A 597      40.530  21.800  44.220  1.00  0.00           H
ATOM    235 HD13 LEU A 597      40.710  22.000  46.020  1.00  0.00           H
ATOM    236  CD2 LEU A 597      42.570  23.720  46.270  1.00  0.00           C
ATOM    237 HD21 LEU A 597      43.290  24.560  46.190  1.00  0.00           H
ATOM    238 HD22 LEU A 597      42.940  22.830  46.820  1.00  0.00           H
ATOM    239 HD23 LEU A 597      41.670  24.120  46.790  1.00  0.00           H
ATOM    240  C   LEU A 597      45.140  24.310  42.610  1.00  0.00           C
ATOM    241  O   LEU A 597      46.330  24.240  42.970  1.00  0.00           O
ATOM    242  N   SER A 598      44.870  24.240  41.320  1.00  0.00           N
ATOM    243  HN  SER A 598      43.910  24.250  41.070  1.00  0.00           H
ATOM    244  CA  SER A 598      45.880  24.140  40.270  1.00  0.00           C
ATOM    245  HA  SER A 598      46.530  23.320  40.530  1.00  0.00           H
ATOM    246  CB  SER A 598      45.330  23.870  38.840  1.00  0.00           C
ATOM    247  HB1 SER A 598      44.660  24.710  38.590  1.00  0.00           H
ATOM    248  HB2 SER A 598      44.750  22.920  38.900  1.00  0.00           H
ATOM    249  OG  SER A 598      46.350  23.730  37.750  1.00  0.00           O
ATOM    250  HG1 SER A 598      46.470  22.780  37.790  1.00  0.00           H
ATOM    251  C   SER A 598      46.860  25.280  40.310  1.00  0.00           C
ATOM    252  O   SER A 598      48.100  25.110  40.220  1.00  0.00           O
ATOM    253  N   ASP A 599      46.400  26.550  40.290  1.00  0.00           N
ATOM    254  HN  ASP A 599      45.440  26.720  40.080  1.00  0.00           H
ATOM    255  CA  ASP A 599      47.150  27.700  40.330  1.00  0.00           C
ATOM    256  HA  ASP A 599      47.890  27.760  39.550  1.00  0.00           H
ATOM    257  CB  ASP A 599      46.190  28.970  40.160  1.00  0.00           C
ATOM    258  HB1 ASP A 599      46.780  29.860  40.490  1.00  0.00           H
ATOM    259  HB2 ASP A 599      45.280  28.960  40.810  1.00  0.00           H
ATOM    260  CG  ASP A 599      45.860  29.190  38.680  1.00  0.00           C
ATOM    261  OD1 ASP A 599      46.680  28.720  37.850  1.00  0.00           O
ATOM    262  OD2 ASP A 599      44.910  29.880  38.350  1.00  0.00           O
ATOM    263  C   ASP A 599      48.000  27.810  41.680  1.00  0.00           C
ATOM    264  O   ASP A 599      49.090  28.300  41.710  1.00  0.00           O
ATOM    265  N   PHE A 600      47.470  27.340  42.860  1.00  0.00           N
ATOM    266  HN  PHE A 600      46.510  27.100  42.890  1.00  0.00           H
ATOM    267  CA  PHE A 600      48.150  27.380  44.220  1.00  0.00           C
ATOM    268  HA  PHE A 600      48.160  28.440  44.400  1.00  0.00           H
ATOM    269  CB  PHE A 600      47.240  26.840  45.440  1.00  0.00           C
ATOM    270  HB1 PHE A 600      47.260  25.730  45.380  1.00  0.00           H
ATOM    271  HB2 PHE A 600      46.170  27.130  45.260  1.00  0.00           H
ATOM    272  CG  PHE A 600      47.590  27.120  46.870  1.00  0.00           C
ATOM    273  CD1 PHE A 600      48.850  26.710  47.350  1.00  0.00           C
ATOM    274  HD1 PHE A 600      49.590  26.120  46.830  1.00  0.00           H
ATOM    275  CE1 PHE A 600      49.100  26.940  48.680  1.00  0.00           C
ATOM    276  HE1 PHE A 600      50.020  26.570  49.110  1.00  0.00           H
ATOM    277  CZ  PHE A 600      48.170  27.600  49.550  1.00  0.00           C
ATOM    278  HZ  PHE A 600      48.520  28.020  50.480  1.00  0.00           H
ATOM    279  CD2 PHE A 600      46.590  27.770  47.680  1.00  0.00           C
ATOM    280  HD2 PHE A 600      45.610  27.960  47.260  1.00  0.00           H
ATOM    281  CE2 PHE A 600      46.940  27.970  49.050  1.00  0.00           C
ATOM    282  HE2 PHE A 600      46.220  28.430  49.710  1.00  0.00           H
ATOM    283  C   PHE A 600      49.520  26.770  44.230  1.00  0.00           C
ATOM    284  O   PHE A 600      50.520  27.320  44.790  1.00  0.00           O
ATOM    285  N   LYS A 601      49.770  25.610  43.560  1.00  0.00           N
ATOM    286  HN  LYS A 601      49.090  25.220  42.940  1.00  0.00           H
ATOM    287  CA  LYS A 601      51.090  25.000  43.620  1.00  0.00           C
ATOM    288  HA  LYS A 601      51.370  25.000  44.660  1.00  0.00           H
ATOM    289  CB  LYS A 601      50.960  23.460  43.260  1.00  0.00           C
ATOM    290  HB1 LYS A 601      50.450  23.010  44.150  1.00  0.00           H
ATOM    291  HB2 LYS A 601      51.990  23.070  43.130  1.00  0.00           H
ATOM    292  CG  LYS A 601      50.110  22.990  42.040  1.00  0.00           C
ATOM    293  HG1 LYS A 601      49.020  23.180  42.150  1.00  0.00           H
ATOM    294  HG2 LYS A 601      50.100  21.880  42.040  1.00  0.00           H
ATOM    295  CD  LYS A 601      50.670  23.420  40.710  1.00  0.00           C
ATOM    296  HD1 LYS A 601      51.790  23.430  40.750  1.00  0.00           H
ATOM    297  HD2 LYS A 601      50.390  24.480  40.560  1.00  0.00           H
ATOM    298  CE  LYS A 601      50.120  22.670  39.460  1.00  0.00           C
ATOM    299  HE1 LYS A 601      49.030  22.950  39.370  1.00  0.00           H
ATOM    300  HE2 LYS A 601      50.260  21.580  39.600  1.00  0.00           H
ATOM    301  NZ  LYS A 601      50.910  22.920  38.260  1.00  0.00           N
ATOM    302  HZ1 LYS A 601      51.850  22.460  38.220  1.00  0.00           H
ATOM    303  HZ2 LYS A 601      51.100  23.940  38.140  1.00  0.00           H
ATOM    304  HZ3 LYS A 601      50.410  22.660  37.400  1.00  0.00           H
ATOM    305  C   LYS A 601      52.160  25.730  42.840  1.00  0.00           C
ATOM    306  O   LYS A 601      53.300  25.760  43.280  1.00  0.00           O
ATOM    307  N   ASP A 602      51.880  26.340  41.670  1.00  0.00           N
ATOM    308  HN  ASP A 602      51.040  26.310  41.140  1.00  0.00           H
ATOM    309  CA  ASP A 602      52.750  27.260  40.970  1.00  0.00           C
ATOM    310  HA  ASP A 602      53.610  26.700  40.630  1.00  0.00           H
ATOM    311  CB  ASP A 602      51.980  27.590  39.680  1.00  0.00           C
ATOM    312  HB1 ASP A 602      52.680  28.280  39.150  1.00  0.00           H
ATOM    313  HB2 ASP A 602      51.120  28.260  39.890  1.00  0.00           H
ATOM    314  CG  ASP A 602      51.490  26.460  38.870  1.00  0.00           C
ATOM    315  OD1 ASP A 602      52.000  25.310  38.930  1.00  0.00           O
ATOM    316  OD2 ASP A 602      50.700  26.890  37.980  1.00  0.00           O
ATOM    317  C   ASP A 602      53.010  28.540  41.790  1.00  0.00           C
ATOM    318  O   ASP A 602      54.150  28.950  41.900  1.00  0.00           O
ATOM    319  N   ALA A 603      52.000  29.060  42.450  1.00  0.00           N
ATOM    320  HN  ALA A 603      51.120  28.600  42.440  1.00  0.00           H
ATOM    321  CA  ALA A 603      52.160  30.190  43.360  1.00  0.00           C
ATOM    322  HA  ALA A 603      52.600  30.970  42.760  1.00  0.00           H
ATOM    323  CB  ALA A 603      50.760  30.690  43.680  1.00  0.00           C
ATOM    324  HB1 ALA A 603      50.180  30.850  42.740  1.00  0.00           H
ATOM    325  HB2 ALA A 603      50.860  31.730  44.070  1.00  0.00           H
ATOM    326  HB3 ALA A 603      50.260  29.920  44.310  1.00  0.00           H
ATOM    327  C   ALA A 603      53.120  29.920  44.480  1.00  0.00           C
ATOM    328  O   ALA A 603      53.780  30.860  44.900  1.00  0.00           O
ATOM    329  N   LEU A 604      53.120  28.730  45.120  1.00  0.00           N
ATOM    330  HN  LEU A 604      52.460  28.030  44.850  1.00  0.00           H
ATOM    331  CA  LEU A 604      53.890  28.380  46.280  1.00  0.00           C
ATOM    332  HA  LEU A 604      53.790  29.010  47.140  1.00  0.00           H
ATOM    333  CB  LEU A 604      53.360  26.990  46.860  1.00  0.00           C
ATOM    334  HB1 LEU A 604      53.540  26.110  46.190  1.00  0.00           H
ATOM    335  HB2 LEU A 604      52.290  27.100  47.090  1.00  0.00           H
ATOM    336  CG  LEU A 604      53.990  26.500  48.260  1.00  0.00           C
ATOM    337  HG  LEU A 604      55.030  26.230  47.970  1.00  0.00           H
ATOM    338  CD1 LEU A 604      54.000  27.590  49.290  1.00  0.00           C
ATOM    339 HD11 LEU A 604      54.120  27.110  50.280  1.00  0.00           H
ATOM    340 HD12 LEU A 604      53.050  28.160  49.290  1.00  0.00           H
ATOM    341 HD13 LEU A 604      54.900  28.210  49.100  1.00  0.00           H
ATOM    342  CD2 LEU A 604      53.270  25.290  48.860  1.00  0.00           C
ATOM    343 HD21 LEU A 604      52.240  25.600  49.160  1.00  0.00           H
ATOM    344 HD22 LEU A 604      53.820  24.910  49.750  1.00  0.00           H
ATOM    345 HD23 LEU A 604      53.180  24.510  48.070  1.00  0.00           H
ATOM    346  C   LEU A 604      55.370  28.260  45.890  1.00  0.00           C
ATOM    347  O   LEU A 604      56.220  28.360  46.790  1.00  0.00           O
ATOM    348  N   SER A 605      55.680  28.090  44.540  1.00  0.00           N
ATOM    349  HN  SER A 605      54.950  28.080  43.860  1.00  0.00           H
ATOM    350  CA  SER A 605      56.980  27.660  44.080  1.00  0.00           C
ATOM    351  HA  SER A 605      57.480  27.290  44.960  1.00  0.00           H
ATOM    352  CB  SER A 605      56.930  26.560  42.930  1.00  0.00           C
ATOM    353  HB1 SER A 605      57.920  26.110  42.700  1.00  0.00           H
ATOM    354  HB2 SER A 605      56.480  27.070  42.040  1.00  0.00           H
ATOM    355  OG  SER A 605      56.120  25.470  43.180  1.00  0.00           O
ATOM    356  HG1 SER A 605      55.240  25.710  42.860  1.00  0.00           H
ATOM    357  C   SER A 605      57.960  28.740  43.500  1.00  0.00           C
ATOM    358  O   SER A 605      59.180  28.450  43.340  1.00  0.00           O
ATOM    359  N   LEU A 606      57.480  29.910  43.320  1.00  0.00           N
ATOM    360  HN  LEU A 606      56.490  30.080  43.430  1.00  0.00           H
ATOM    361  CA  LEU A 606      58.200  30.950  42.720  1.00  0.00           C
ATOM    362  HA  LEU A 606      59.270  30.770  42.760  1.00  0.00           H
ATOM    363  CB  LEU A 606      57.790  31.000  41.250  1.00  0.00           C
ATOM    364  HB1 LEU A 606      56.700  31.200  41.150  1.00  0.00           H
ATOM    365  HB2 LEU A 606      58.100  30.060  40.740  1.00  0.00           H
ATOM    366  CG  LEU A 606      58.550  32.020  40.350  1.00  0.00           C
ATOM    367  HG  LEU A 606      58.140  33.010  40.700  1.00  0.00           H
ATOM    368  CD1 LEU A 606      60.050  32.140  40.710  1.00  0.00           C
ATOM    369 HD11 LEU A 606      60.390  31.080  40.830  1.00  0.00           H
ATOM    370 HD12 LEU A 606      60.260  32.740  41.610  1.00  0.00           H
ATOM    371 HD13 LEU A 606      60.610  32.560  39.840  1.00  0.00           H
ATOM    372  CD2 LEU A 606      58.320  31.650  38.880  1.00  0.00           C
ATOM    373 HD21 LEU A 606      58.930  30.770  38.570  1.00  0.00           H
ATOM    374 HD22 LEU A 606      58.530  32.420  38.110  1.00  0.00           H
ATOM    375 HD23 LEU A 606      57.330  31.190  38.690  1.00  0.00           H
ATOM    376  C   LEU A 606      57.860  32.270  43.440  1.00  0.00           C
ATOM    377  O   LEU A 606      56.700  32.640  43.500  1.00  0.00           O
ATOM    378  N   GLN A 607      58.930  32.950  43.940  1.00  0.00           N
ATOM    379  HN  GLN A 607      59.740  32.410  44.150  1.00  0.00           H
ATOM    380  CA  GLN A 607      58.830  34.280  44.570  1.00  0.00           C
ATOM    381  HA  GLN A 607      59.860  34.460  44.840  1.00  0.00           H
ATOM    382  CB  GLN A 607      58.210  35.380  43.670  1.00  0.00           C
ATOM    383  HB1 GLN A 607      58.060  36.300  44.270  1.00  0.00           H
ATOM    384  HB2 GLN A 607      57.250  35.120  43.190  1.00  0.00           H
ATOM    385  CG  GLN A 607      59.190  35.790  42.490  1.00  0.00           C
ATOM    386  HG1 GLN A 607      58.800  36.520  41.760  1.00  0.00           H
ATOM    387  HG2 GLN A 607      59.270  34.820  41.950  1.00  0.00           H
ATOM    388  CD  GLN A 607      60.640  36.200  42.910  1.00  0.00           C
ATOM    389  OE1 GLN A 607      61.560  35.530  42.480  1.00  0.00           O
ATOM    390  NE2 GLN A 607      60.770  37.280  43.690  1.00  0.00           N
ATOM    391 HE21 GLN A 607      59.970  37.840  43.910  1.00  0.00           H
ATOM    392 HE22 GLN A 607      61.620  37.560  44.120  1.00  0.00           H
ATOM    393  C   GLN A 607      58.210  34.350  45.960  1.00  0.00           C
ATOM    394  O   GLN A 607      57.730  35.420  46.440  1.00  0.00           O
ATOM    395  N   CYS A 608      58.170  33.240  46.780  1.00  0.00           N
ATOM    396  HN  CYS A 608      58.730  32.440  46.590  1.00  0.00           H
ATOM    397  CA  CYS A 608      57.280  33.300  47.880  1.00  0.00           C
ATOM    398  HA  CYS A 608      56.730  34.230  47.930  1.00  0.00           H
ATOM    399  CB  CYS A 608      56.270  32.140  47.660  1.00  0.00           C
ATOM    400  HB1 CYS A 608      56.730  31.140  47.750  1.00  0.00           H
ATOM    401  HB2 CYS A 608      56.000  32.160  46.580  1.00  0.00           H
ATOM    402  SG  CYS A 608      54.810  32.180  48.790  1.00  0.00           S
ATOM    403  HG1 CYS A 608      54.330  33.370  48.490  1.00  0.00           H
ATOM    404  C   CYS A 608      58.010  33.180  49.160  1.00  0.00           C
ATOM    405  O   CYS A 608      57.770  34.000  50.060  1.00  0.00           O
ATOM    406  N   LEU A 609      58.880  32.180  49.420  1.00  0.00           N
ATOM    407  HN  LEU A 609      59.230  31.480  48.800  1.00  0.00           H
ATOM    408  CA  LEU A 609      59.370  32.040  50.760  1.00  0.00           C
ATOM    409  HA  LEU A 609      58.520  31.720  51.350  1.00  0.00           H
ATOM    410  CB  LEU A 609      60.360  30.830  50.720  1.00  0.00           C
ATOM    411  HB1 LEU A 609      61.150  30.960  49.960  1.00  0.00           H
ATOM    412  HB2 LEU A 609      59.620  30.090  50.330  1.00  0.00           H
ATOM    413  CG  LEU A 609      61.030  30.270  52.030  1.00  0.00           C
ATOM    414  HG  LEU A 609      61.730  31.080  52.330  1.00  0.00           H
ATOM    415  CD1 LEU A 609      60.040  30.100  53.200  1.00  0.00           C
ATOM    416 HD11 LEU A 609      59.560  31.080  53.370  1.00  0.00           H
ATOM    417 HD12 LEU A 609      60.470  29.910  54.190  1.00  0.00           H
ATOM    418 HD13 LEU A 609      59.240  29.380  52.920  1.00  0.00           H
ATOM    419  CD2 LEU A 609      61.810  28.930  51.910  1.00  0.00           C
ATOM    420 HD21 LEU A 609      62.510  29.030  51.060  1.00  0.00           H
ATOM    421 HD22 LEU A 609      61.090  28.110  51.690  1.00  0.00           H
ATOM    422 HD23 LEU A 609      62.340  28.640  52.850  1.00  0.00           H
ATOM    423  C   LEU A 609      60.110  33.240  51.440  1.00  0.00           C
ATOM    424  O   LEU A 609      59.970  33.630  52.590  1.00  0.00           O
ATOM    425  N   ALA A 610      60.960  33.900  50.650  1.00  0.00           N
ATOM    426  HN  ALA A 610      61.230  33.580  49.750  1.00  0.00           H
ATOM    427  CA  ALA A 610      61.500  35.170  51.060  1.00  0.00           C
ATOM    428  HA  ALA A 610      61.950  34.950  52.020  1.00  0.00           H
ATOM    429  CB  ALA A 610      62.630  35.630  50.110  1.00  0.00           C
ATOM    430  HB1 ALA A 610      63.400  34.850  49.960  1.00  0.00           H
ATOM    431  HB2 ALA A 610      63.160  36.410  50.690  1.00  0.00           H
ATOM    432  HB3 ALA A 610      62.150  35.910  49.150  1.00  0.00           H
ATOM    433  C   ALA A 610      60.410  36.250  51.180  1.00  0.00           C
ATOM    434  O   ALA A 610      60.380  36.910  52.200  1.00  0.00           O
ATOM    435  N   SER A 611      59.520  36.430  50.310  1.00  0.00           N
ATOM    436  HN  SER A 611      59.690  35.830  49.530  1.00  0.00           H
ATOM    437  CA  SER A 611      58.390  37.380  50.450  1.00  0.00           C
ATOM    438  HA  SER A 611      58.790  38.380  50.500  1.00  0.00           H
ATOM    439  CB  SER A 611      57.530  37.400  49.130  1.00  0.00           C
ATOM    440  HB1 SER A 611      57.030  36.420  49.030  1.00  0.00           H
ATOM    441  HB2 SER A 611      58.320  37.470  48.350  1.00  0.00           H
ATOM    442  OG  SER A 611      56.550  38.430  49.060  1.00  0.00           O
ATOM    443  HG1 SER A 611      57.040  39.240  49.120  1.00  0.00           H
ATOM    444  C   SER A 611      57.590  37.210  51.720  1.00  0.00           C
ATOM    445  O   SER A 611      57.280  38.230  52.330  1.00  0.00           O
ATOM    446  N   ILE A 612      57.300  35.890  52.160  1.00  0.00           N
ATOM    447  HN  ILE A 612      57.600  35.110  51.630  1.00  0.00           H
ATOM    448  CA  ILE A 612      56.610  35.680  53.520  1.00  0.00           C
ATOM    449  HA  ILE A 612      55.670  36.210  53.560  1.00  0.00           H
ATOM    450  CB  ILE A 612      56.450  34.180  53.760  1.00  0.00           C
ATOM    451  HB  ILE A 612      57.470  33.740  53.760  1.00  0.00           H
ATOM    452  CG2 ILE A 612      55.810  33.820  55.160  1.00  0.00           C
ATOM    453 HG21 ILE A 612      55.830  32.740  55.410  1.00  0.00           H
ATOM    454 HG22 ILE A 612      54.810  34.270  55.270  1.00  0.00           H
ATOM    455 HG23 ILE A 612      56.470  34.350  55.870  1.00  0.00           H
ATOM    456  CG1 ILE A 612      55.670  33.530  52.630  1.00  0.00           C
ATOM    457 HG11 ILE A 612      55.850  33.820  51.580  1.00  0.00           H
ATOM    458 HG12 ILE A 612      54.630  33.860  52.840  1.00  0.00           H
ATOM    459  CD  ILE A 612      55.760  31.990  52.700  1.00  0.00           C
ATOM    460  HD1 ILE A 612      55.100  31.490  51.970  1.00  0.00           H
ATOM    461  HD2 ILE A 612      55.520  31.590  53.710  1.00  0.00           H
ATOM    462  HD3 ILE A 612      56.790  31.640  52.470  1.00  0.00           H
ATOM    463  C   ILE A 612      57.400  36.300  54.690  1.00  0.00           C
ATOM    464  O   ILE A 612      56.930  37.100  55.550  1.00  0.00           O
ATOM    465  N   LEU A 613      58.660  35.880  54.790  1.00  0.00           N
ATOM    466  HN  LEU A 613      58.870  35.130  54.170  1.00  0.00           H
ATOM    467  CA  LEU A 613      59.570  36.420  55.790  1.00  0.00           C
ATOM    468  HA  LEU A 613      59.120  36.240  56.750  1.00  0.00           H
ATOM    469  CB  LEU A 613      60.940  35.690  55.700  1.00  0.00           C
ATOM    470  HB1 LEU A 613      61.710  36.110  56.380  1.00  0.00           H
ATOM    471  HB2 LEU A 613      61.250  35.840  54.640  1.00  0.00           H
ATOM    472  CG  LEU A 613      60.770  34.160  56.050  1.00  0.00           C
ATOM    473  HG  LEU A 613      60.050  33.520  55.510  1.00  0.00           H
ATOM    474  CD1 LEU A 613      62.150  33.560  55.880  1.00  0.00           C
ATOM    475 HD11 LEU A 613      62.470  33.420  54.830  1.00  0.00           H
ATOM    476 HD12 LEU A 613      62.260  32.580  56.410  1.00  0.00           H
ATOM    477 HD13 LEU A 613      62.960  34.140  56.360  1.00  0.00           H
ATOM    478  CD2 LEU A 613      60.400  34.090  57.570  1.00  0.00           C
ATOM    479 HD21 LEU A 613      60.590  33.070  57.950  1.00  0.00           H
ATOM    480 HD22 LEU A 613      59.320  34.270  57.790  1.00  0.00           H
ATOM    481 HD23 LEU A 613      61.050  34.780  58.150  1.00  0.00           H
ATOM    482  C   LEU A 613      59.790  37.940  55.720  1.00  0.00           C
ATOM    483  O   LEU A 613      59.860  38.640  56.740  1.00  0.00           O
ATOM    484  N   PHE A 614      59.900  38.550  54.550  1.00  0.00           N
ATOM    485  HN  PHE A 614      59.720  37.930  53.780  1.00  0.00           H
ATOM    486  CA  PHE A 614      59.910  39.930  54.280  1.00  0.00           C
ATOM    487  HA  PHE A 614      60.690  40.400  54.870  1.00  0.00           H
ATOM    488  CB  PHE A 614      60.340  40.210  52.850  1.00  0.00           C
ATOM    489  HB1 PHE A 614      59.650  39.570  52.280  1.00  0.00           H
ATOM    490  HB2 PHE A 614      61.360  39.820  52.670  1.00  0.00           H
ATOM    491  CG  PHE A 614      60.270  41.630  52.330  1.00  0.00           C
ATOM    492  CD1 PHE A 614      61.090  42.640  52.800  1.00  0.00           C
ATOM    493  HD1 PHE A 614      61.830  42.490  53.580  1.00  0.00           H
ATOM    494  CE1 PHE A 614      60.870  43.950  52.370  1.00  0.00           C
ATOM    495  HE1 PHE A 614      61.470  44.760  52.770  1.00  0.00           H
ATOM    496  CZ  PHE A 614      59.880  44.230  51.450  1.00  0.00           C
ATOM    497  HZ  PHE A 614      59.820  45.210  51.000  1.00  0.00           H
ATOM    498  CD2 PHE A 614      59.320  41.920  51.360  1.00  0.00           C
ATOM    499  HD2 PHE A 614      58.570  41.190  51.080  1.00  0.00           H
ATOM    500  CE2 PHE A 614      59.090  43.230  50.930  1.00  0.00           C
ATOM    501  HE2 PHE A 614      58.250  43.400  50.260  1.00  0.00           H
ATOM    502  C   PHE A 614      58.710  40.700  54.800  1.00  0.00           C
ATOM    503  O   PHE A 614      58.930  41.710  55.480  1.00  0.00           O
ATOM    504  N   LEU A 615      57.450  40.250  54.690  1.00  0.00           N
ATOM    505  HN  LEU A 615      57.240  39.520  54.050  1.00  0.00           H
ATOM    506  CA  LEU A 615      56.260  41.050  55.070  1.00  0.00           C
ATOM    507  HA  LEU A 615      56.640  42.070  54.990  1.00  0.00           H
ATOM    508  CB  LEU A 615      55.080  40.920  53.960  1.00  0.00           C
ATOM    509  HB1 LEU A 615      54.130  41.180  54.440  1.00  0.00           H
ATOM    510  HB2 LEU A 615      54.940  39.840  53.780  1.00  0.00           H
ATOM    511  CG  LEU A 615      55.320  41.560  52.590  1.00  0.00           C
ATOM    512  HG  LEU A 615      56.400  41.470  52.310  1.00  0.00           H
ATOM    513  CD1 LEU A 615      54.350  40.920  51.580  1.00  0.00           C
ATOM    514 HD11 LEU A 615      54.550  39.830  51.650  1.00  0.00           H
ATOM    515 HD12 LEU A 615      54.640  41.180  50.540  1.00  0.00           H
ATOM    516 HD13 LEU A 615      53.300  41.210  51.760  1.00  0.00           H
ATOM    517  CD2 LEU A 615      55.010  43.070  52.570  1.00  0.00           C
ATOM    518 HD21 LEU A 615      53.990  43.220  53.010  1.00  0.00           H
ATOM    519 HD22 LEU A 615      55.010  43.470  51.530  1.00  0.00           H
ATOM    520 HD23 LEU A 615      55.620  43.670  53.260  1.00  0.00           H
ATOM    521  C   LEU A 615      55.670  40.660  56.410  1.00  0.00           C
ATOM    522  O   LEU A 615      54.770  41.350  56.930  1.00  0.00           O
ATOM    523  N   TYR A 616      56.040  39.450  56.920  1.00  0.00           N
ATOM    524  HN  TYR A 616      56.630  38.820  56.420  1.00  0.00           H
ATOM    525  CA  TYR A 616      55.610  38.960  58.240  1.00  0.00           C
ATOM    526  HA  TYR A 616      54.600  38.590  58.140  1.00  0.00           H
ATOM    527  CB  TYR A 616      56.410  37.660  58.620  1.00  0.00           C
ATOM    528  HB1 TYR A 616      57.470  37.880  58.380  1.00  0.00           H
ATOM    529  HB2 TYR A 616      56.150  36.690  58.130  1.00  0.00           H
ATOM    530  CG  TYR A 616      56.460  37.280  60.040  1.00  0.00           C
ATOM    531  CD1 TYR A 616      57.650  36.810  60.670  1.00  0.00           C
ATOM    532  HD1 TYR A 616      58.570  36.930  60.110  1.00  0.00           H
ATOM    533  CE1 TYR A 616      57.640  36.300  61.880  1.00  0.00           C
ATOM    534  HE1 TYR A 616      58.530  35.930  62.350  1.00  0.00           H
ATOM    535  CZ  TYR A 616      56.420  36.120  62.570  1.00  0.00           C
ATOM    536  OH  TYR A 616      56.410  35.330  63.700  1.00  0.00           O
ATOM    537  HH  TYR A 616      55.500  35.410  63.970  1.00  0.00           H
ATOM    538  CD2 TYR A 616      55.280  37.280  60.800  1.00  0.00           C
ATOM    539  HD2 TYR A 616      54.340  37.440  60.280  1.00  0.00           H
ATOM    540  CE2 TYR A 616      55.250  36.660  62.070  1.00  0.00           C
ATOM    541  HE2 TYR A 616      54.300  36.520  62.570  1.00  0.00           H
ATOM    542  C   TYR A 616      55.480  40.070  59.360  1.00  0.00           C
ATOM    543  O   TYR A 616      54.440  40.410  59.900  1.00  0.00           O
ATOM    544  N   CYS A 617      56.640  40.660  59.810  1.00  0.00           N
ATOM    545  HN  CYS A 617      57.420  40.560  59.200  1.00  0.00           H
ATOM    546  CA  CYS A 617      56.770  41.540  60.980  1.00  0.00           C
ATOM    547  HA  CYS A 617      56.160  41.150  61.790  1.00  0.00           H
ATOM    548  CB  CYS A 617      58.160  41.400  61.580  1.00  0.00           C
ATOM    549  HB1 CYS A 617      58.860  41.710  60.780  1.00  0.00           H
ATOM    550  HB2 CYS A 617      58.310  40.350  61.940  1.00  0.00           H
ATOM    551  SG  CYS A 617      58.620  42.310  63.120  1.00  0.00           S
ATOM    552  HG1 CYS A 617      58.610  43.560  62.700  1.00  0.00           H
ATOM    553  C   CYS A 617      56.420  42.960  60.720  1.00  0.00           C
ATOM    554  O   CYS A 617      55.940  43.660  61.600  1.00  0.00           O
ATOM    555  N   ALA A 618      56.600  43.320  59.400  1.00  0.00           N
ATOM    556  HN  ALA A 618      56.980  42.600  58.820  1.00  0.00           H
ATOM    557  CA  ALA A 618      55.980  44.520  58.890  1.00  0.00           C
ATOM    558  HA  ALA A 618      56.260  45.380  59.450  1.00  0.00           H
ATOM    559  CB  ALA A 618      56.530  44.690  57.470  1.00  0.00           C
ATOM    560  HB1 ALA A 618      56.050  45.570  56.990  1.00  0.00           H
ATOM    561  HB2 ALA A 618      56.400  43.790  56.840  1.00  0.00           H
ATOM    562  HB3 ALA A 618      57.630  44.860  57.540  1.00  0.00           H
ATOM    563  C   ALA A 618      54.440  44.630  58.940  1.00  0.00           C
ATOM    564  O   ALA A 618      54.000  45.720  59.220  1.00  0.00           O
ATOM    565  N   CYS A 619      53.600  43.590  58.770  1.00  0.00           N
ATOM    566  HN  CYS A 619      54.010  42.760  58.420  1.00  0.00           H
ATOM    567  CA  CYS A 619      52.150  43.610  59.110  1.00  0.00           C
ATOM    568  HA  CYS A 619      51.750  44.560  58.780  1.00  0.00           H
ATOM    569  CB  CYS A 619      51.720  42.280  58.370  1.00  0.00           C
ATOM    570  HB1 CYS A 619      52.340  41.430  58.720  1.00  0.00           H
ATOM    571  HB2 CYS A 619      51.950  42.450  57.300  1.00  0.00           H
ATOM    572  SG  CYS A 619      49.880  41.780  58.430  1.00  0.00           S
ATOM    573  HG1 CYS A 619      49.330  42.970  58.230  1.00  0.00           H
ATOM    574  C   CYS A 619      51.950  43.460  60.590  1.00  0.00           C
ATOM    575  O   CYS A 619      51.200  44.320  61.120  1.00  0.00           O
ATOM    576  N   MET A 620      52.670  42.550  61.290  1.00  0.00           N
ATOM    577  HN  MET A 620      53.350  41.960  60.870  1.00  0.00           H
ATOM    578  CA  MET A 620      52.450  42.300  62.770  1.00  0.00           C
ATOM    579  HA  MET A 620      51.430  41.990  62.930  1.00  0.00           H
ATOM    580  CB  MET A 620      53.440  41.130  63.130  1.00  0.00           C
ATOM    581  HB1 MET A 620      54.450  41.550  63.060  1.00  0.00           H
ATOM    582  HB2 MET A 620      53.300  40.340  62.360  1.00  0.00           H
ATOM    583  CG  MET A 620      53.320  40.670  64.570  1.00  0.00           C
ATOM    584  HG1 MET A 620      52.290  40.300  64.730  1.00  0.00           H
ATOM    585  HG2 MET A 620      53.460  41.500  65.300  1.00  0.00           H
ATOM    586  SD  MET A 620      54.520  39.250  64.880  1.00  0.00           S
ATOM    587  CE  MET A 620      54.460  39.280  66.660  1.00  0.00           C
ATOM    588  HE1 MET A 620      54.010  38.350  67.060  1.00  0.00           H
ATOM    589  HE2 MET A 620      54.030  40.220  67.070  1.00  0.00           H
ATOM    590  HE3 MET A 620      55.470  39.300  67.130  1.00  0.00           H
ATOM    591  C   MET A 620      52.730  43.510  63.620  1.00  0.00           C
ATOM    592  O   MET A 620      51.900  43.870  64.470  1.00  0.00           O
ATOM    593  N   SER A 621      53.800  44.300  63.370  1.00  0.00           N
ATOM    594  HN  SER A 621      54.450  44.060  62.640  1.00  0.00           H
ATOM    595  CA  SER A 621      54.100  45.450  64.210  1.00  0.00           C
ATOM    596  HA  SER A 621      54.200  45.020  65.190  1.00  0.00           H
ATOM    597  CB  SER A 621      55.630  45.970  63.920  1.00  0.00           C
ATOM    598  HB1 SER A 621      55.740  46.180  62.830  1.00  0.00           H
ATOM    599  HB2 SER A 621      56.110  45.040  64.280  1.00  0.00           H
ATOM    600  OG  SER A 621      56.040  47.130  64.620  1.00  0.00           O
ATOM    601  HG1 SER A 621      56.110  46.790  65.520  1.00  0.00           H
ATOM    602  C   SER A 621      53.050  46.590  64.380  1.00  0.00           C
ATOM    603  O   SER A 621      52.760  46.950  65.570  1.00  0.00           O
ATOM    604  N   PRO A 622      52.370  47.010  63.280  1.00  0.00           N
ATOM    605  CD  PRO A 622      52.920  47.170  61.910  1.00  0.00           C
ATOM    606  HD1 PRO A 622      52.530  46.330  61.280  1.00  0.00           H
ATOM    607  HD2 PRO A 622      54.020  47.130  61.760  1.00  0.00           H
ATOM    608  CA  PRO A 622      51.260  47.960  63.440  1.00  0.00           C
ATOM    609  HA  PRO A 622      51.470  48.760  64.130  1.00  0.00           H
ATOM    610  CB  PRO A 622      50.980  48.540  62.070  1.00  0.00           C
ATOM    611  HB1 PRO A 622      50.640  49.590  62.040  1.00  0.00           H
ATOM    612  HB2 PRO A 622      50.320  47.960  61.400  1.00  0.00           H
ATOM    613  CG  PRO A 622      52.390  48.520  61.410  1.00  0.00           C
ATOM    614  HG1 PRO A 622      52.380  48.760  60.330  1.00  0.00           H
ATOM    615  HG2 PRO A 622      52.960  49.310  61.950  1.00  0.00           H
ATOM    616  C   PRO A 622      50.010  47.340  63.990  1.00  0.00           C
ATOM    617  O   PRO A 622      49.280  48.060  64.580  1.00  0.00           O
ATOM    618  N   VAL A 623      49.770  46.030  63.720  1.00  0.00           N
ATOM    619  HN  VAL A 623      50.440  45.580  63.150  1.00  0.00           H
ATOM    620  CA  VAL A 623      48.710  45.280  64.350  1.00  0.00           C
ATOM    621  HA  VAL A 623      47.860  45.940  64.200  1.00  0.00           H
ATOM    622  CB  VAL A 623      48.480  43.880  63.760  1.00  0.00           C
ATOM    623  HB  VAL A 623      49.330  43.180  63.880  1.00  0.00           H
ATOM    624  CG1 VAL A 623      47.280  43.180  64.470  1.00  0.00           C
ATOM    625 HG11 VAL A 623      47.450  42.920  65.530  1.00  0.00           H
ATOM    626 HG12 VAL A 623      46.990  42.220  63.990  1.00  0.00           H
ATOM    627 HG13 VAL A 623      46.310  43.690  64.280  1.00  0.00           H
ATOM    628  CG2 VAL A 623      48.060  44.040  62.300  1.00  0.00           C
ATOM    629 HG21 VAL A 623      48.760  44.650  61.680  1.00  0.00           H
ATOM    630 HG22 VAL A 623      47.130  44.650  62.250  1.00  0.00           H
ATOM    631 HG23 VAL A 623      47.810  43.110  61.750  1.00  0.00           H
ATOM    632  C   VAL A 623      48.780  45.160  65.900  1.00  0.00           C
ATOM    633  O   VAL A 623      47.880  45.490  66.600  1.00  0.00           O
ATOM    634  N   ILE A 624      50.010  44.860  66.460  1.00  0.00           N
ATOM    635  HN  ILE A 624      50.770  44.520  65.940  1.00  0.00           H
ATOM    636  CA  ILE A 624      50.280  44.750  67.890  1.00  0.00           C
ATOM    637  HA  ILE A 624      49.480  44.240  68.390  1.00  0.00           H
ATOM    638  CB  ILE A 624      51.450  43.770  68.280  1.00  0.00           C
ATOM    639  HB  ILE A 624      51.410  43.700  69.380  1.00  0.00           H
ATOM    640  CG2 ILE A 624      51.040  42.440  67.540  1.00  0.00           C
ATOM    641 HG21 ILE A 624      49.990  42.080  67.660  1.00  0.00           H
ATOM    642 HG22 ILE A 624      51.750  41.690  67.960  1.00  0.00           H
ATOM    643 HG23 ILE A 624      51.240  42.590  66.450  1.00  0.00           H
ATOM    644  CG1 ILE A 624      52.830  44.310  67.840  1.00  0.00           C
ATOM    645 HG11 ILE A 624      53.040  45.250  68.390  1.00  0.00           H
ATOM    646 HG12 ILE A 624      52.810  44.690  66.800  1.00  0.00           H
ATOM    647  CD  ILE A 624      54.000  43.330  67.800  1.00  0.00           C
ATOM    648  HD1 ILE A 624      54.950  43.860  67.580  1.00  0.00           H
ATOM    649  HD2 ILE A 624      53.740  42.470  67.140  1.00  0.00           H
ATOM    650  HD3 ILE A 624      54.110  42.880  68.810  1.00  0.00           H
ATOM    651  C   ILE A 624      50.410  46.130  68.600  1.00  0.00           C
ATOM    652  O   ILE A 624      50.210  46.320  69.810  1.00  0.00           O
ATOM    653  N   THR A 625      50.860  47.130  67.770  1.00  0.00           N
ATOM    654  HN  THR A 625      51.170  46.910  66.850  1.00  0.00           H
ATOM    655  CA  THR A 625      50.840  48.480  68.270  1.00  0.00           C
ATOM    656  HA  THR A 625      51.420  48.420  69.170  1.00  0.00           H
ATOM    657  CB  THR A 625      51.540  49.440  67.200  1.00  0.00           C
ATOM    658  HB  THR A 625      51.040  49.450  66.200  1.00  0.00           H
ATOM    659  OG1 THR A 625      52.930  49.040  67.010  1.00  0.00           O
ATOM    660  HG1 THR A 625      52.890  48.310  66.390  1.00  0.00           H
ATOM    661  CG2 THR A 625      51.610  50.900  67.650  1.00  0.00           C
ATOM    662 HG21 THR A 625      52.410  51.550  67.230  1.00  0.00           H
ATOM    663 HG22 THR A 625      51.890  50.870  68.730  1.00  0.00           H
ATOM    664 HG23 THR A 625      50.720  51.550  67.580  1.00  0.00           H
ATOM    665  C   THR A 625      49.510  49.090  68.530  1.00  0.00           C
ATOM    666  O   THR A 625      49.330  49.670  69.620  1.00  0.00           O
ATOM    667  N   PHE A 626      48.530  48.840  67.620  1.00  0.00           N
ATOM    668  HN  PHE A 626      48.820  48.390  66.770  1.00  0.00           H
ATOM    669  CA  PHE A 626      47.090  49.150  67.740  1.00  0.00           C
ATOM    670  HA  PHE A 626      46.930  50.220  67.810  1.00  0.00           H
ATOM    671  CB  PHE A 626      46.340  48.520  66.510  1.00  0.00           C
ATOM    672  HB1 PHE A 626      46.550  47.440  66.540  1.00  0.00           H
ATOM    673  HB2 PHE A 626      46.750  48.930  65.570  1.00  0.00           H
ATOM    674  CG  PHE A 626      44.840  48.780  66.480  1.00  0.00           C
ATOM    675  CD1 PHE A 626      44.000  47.720  66.800  1.00  0.00           C
ATOM    676  HD1 PHE A 626      44.350  46.780  67.200  1.00  0.00           H
ATOM    677  CE1 PHE A 626      42.600  47.840  66.730  1.00  0.00           C
ATOM    678  HE1 PHE A 626      42.020  46.980  67.060  1.00  0.00           H
ATOM    679  CZ  PHE A 626      42.020  49.030  66.310  1.00  0.00           C
ATOM    680  HZ  PHE A 626      40.950  49.170  66.230  1.00  0.00           H
ATOM    681  CD2 PHE A 626      44.250  49.970  65.990  1.00  0.00           C
ATOM    682  HD2 PHE A 626      44.910  50.770  65.720  1.00  0.00           H
ATOM    683  CE2 PHE A 626      42.890  50.030  65.830  1.00  0.00           C
ATOM    684  HE2 PHE A 626      42.430  50.960  65.490  1.00  0.00           H
ATOM    685  C   PHE A 626      46.530  48.430  69.000  1.00  0.00           C
ATOM    686  O   PHE A 626      45.790  48.980  69.800  1.00  0.00           O
ATOM    687  N   GLY A 627      47.020  47.140  69.260  1.00  0.00           N
ATOM    688  HN  GLY A 627      47.680  46.820  68.590  1.00  0.00           H
ATOM    689  CA  GLY A 627      46.770  46.290  70.370  1.00  0.00           C
ATOM    690  HA1 GLY A 627      47.350  45.380  70.310  1.00  0.00           H
ATOM    691  HA2 GLY A 627      45.720  46.040  70.340  1.00  0.00           H
ATOM    692  C   GLY A 627      47.120  46.960  71.670  1.00  0.00           C
ATOM    693  O   GLY A 627      46.360  46.880  72.630  1.00  0.00           O
ATOM    694  N   GLY A 628      48.290  47.710  71.740  1.00  0.00           N
ATOM    695  HN  GLY A 628      48.950  47.680  71.000  1.00  0.00           H
ATOM    696  CA  GLY A 628      48.680  48.460  72.930  1.00  0.00           C
ATOM    697  HA1 GLY A 628      49.650  48.890  72.750  1.00  0.00           H
ATOM    698  HA2 GLY A 628      48.500  47.840  73.800  1.00  0.00           H
ATOM    699  C   GLY A 628      47.880  49.780  73.080  1.00  0.00           C
ATOM    700  O   GLY A 628      47.270  50.060  74.080  1.00  0.00           O
ATOM    701  N   LEU A 629      47.770  50.540  71.960  1.00  0.00           N
ATOM    702  HN  LEU A 629      48.090  50.330  71.040  1.00  0.00           H
ATOM    703  CA  LEU A 629      47.060  51.850  71.960  1.00  0.00           C
ATOM    704  HA  LEU A 629      47.530  52.560  72.630  1.00  0.00           H
ATOM    705  CB  LEU A 629      47.010  52.560  70.540  1.00  0.00           C
ATOM    706  HB1 LEU A 629      46.300  53.410  70.590  1.00  0.00           H
ATOM    707  HB2 LEU A 629      46.580  51.870  69.770  1.00  0.00           H
ATOM    708  CG  LEU A 629      48.480  53.060  70.080  1.00  0.00           C
ATOM    709  HG  LEU A 629      49.090  52.130  70.060  1.00  0.00           H
ATOM    710  CD1 LEU A 629      48.360  53.670  68.660  1.00  0.00           C
ATOM    711 HD11 LEU A 629      49.290  53.700  68.080  1.00  0.00           H
ATOM    712 HD12 LEU A 629      47.970  54.710  68.700  1.00  0.00           H
ATOM    713 HD13 LEU A 629      47.680  53.010  68.080  1.00  0.00           H
ATOM    714  CD2 LEU A 629      49.160  53.960  71.110  1.00  0.00           C
ATOM    715 HD21 LEU A 629      50.130  54.330  70.710  1.00  0.00           H
ATOM    716 HD22 LEU A 629      49.250  53.530  72.120  1.00  0.00           H
ATOM    717 HD23 LEU A 629      48.500  54.840  71.230  1.00  0.00           H
ATOM    718  C   LEU A 629      45.600  51.770  72.490  1.00  0.00           C
ATOM    719  O   LEU A 629      45.180  52.600  73.280  1.00  0.00           O
ATOM    720  N   LEU A 630      44.810  50.770  71.910  1.00  0.00           N
ATOM    721  HN  LEU A 630      45.250  50.210  71.210  1.00  0.00           H
ATOM    722  CA  LEU A 630      43.380  50.690  72.020  1.00  0.00           C
ATOM    723  HA  LEU A 630      42.960  51.630  72.350  1.00  0.00           H
ATOM    724  CB  LEU A 630      42.750  50.250  70.730  1.00  0.00           C
ATOM    725  HB1 LEU A 630      43.110  49.260  70.390  1.00  0.00           H
ATOM    726  HB2 LEU A 630      43.010  50.980  69.930  1.00  0.00           H
ATOM    727  CG  LEU A 630      41.210  50.260  70.650  1.00  0.00           C
ATOM    728  HG  LEU A 630      40.920  49.500  71.410  1.00  0.00           H
ATOM    729  CD1 LEU A 630      40.520  51.630  70.840  1.00  0.00           C
ATOM    730 HD11 LEU A 630      41.000  52.090  71.720  1.00  0.00           H
ATOM    731 HD12 LEU A 630      39.450  51.420  71.060  1.00  0.00           H
ATOM    732 HD13 LEU A 630      40.670  52.370  70.030  1.00  0.00           H
ATOM    733  CD2 LEU A 630      40.640  49.740  69.340  1.00  0.00           C
ATOM    734 HD21 LEU A 630      41.130  50.320  68.530  1.00  0.00           H
ATOM    735 HD22 LEU A 630      39.560  49.810  69.060  1.00  0.00           H
ATOM    736 HD23 LEU A 630      41.080  48.750  69.130  1.00  0.00           H
ATOM    737  C   LEU A 630      43.170  49.800  73.250  1.00  0.00           C
ATOM    738  O   LEU A 630      42.230  49.920  74.020  1.00  0.00           O
ATOM    739  N   GLY A 631      44.190  48.950  73.650  1.00  0.00           N
ATOM    740  HN  GLY A 631      44.930  48.790  73.000  1.00  0.00           H
ATOM    741  CA  GLY A 631      44.260  48.190  74.880  1.00  0.00           C
ATOM    742  HA1 GLY A 631      45.230  47.730  74.940  1.00  0.00           H
ATOM    743  HA2 GLY A 631      43.490  47.430  74.840  1.00  0.00           H
ATOM    744  C   GLY A 631      44.240  49.080  76.170  1.00  0.00           C
ATOM    745  O   GLY A 631      43.520  48.870  77.150  1.00  0.00           O
ATOM    746  N   GLU A 632      45.050  50.160  76.240  1.00  0.00           N
ATOM    747  HN  GLU A 632      45.790  50.300  75.590  1.00  0.00           H
ATOM    748  CA  GLU A 632      44.830  51.210  77.180  1.00  0.00           C
ATOM    749  HA  GLU A 632      44.880  50.800  78.180  1.00  0.00           H
ATOM    750  CB  GLU A 632      45.980  52.250  77.030  1.00  0.00           C
ATOM    751  HB1 GLU A 632      45.870  53.060  77.780  1.00  0.00           H
ATOM    752  HB2 GLU A 632      46.010  52.690  76.000  1.00  0.00           H
ATOM    753  CG  GLU A 632      47.420  51.560  77.210  1.00  0.00           C
ATOM    754  HG1 GLU A 632      47.730  51.120  76.240  1.00  0.00           H
ATOM    755  HG2 GLU A 632      47.310  50.760  77.960  1.00  0.00           H
ATOM    756  CD  GLU A 632      48.360  52.660  77.760  1.00  0.00           C
ATOM    757  OE1 GLU A 632      48.260  53.090  78.940  1.00  0.00           O
ATOM    758  OE2 GLU A 632      49.260  53.170  76.970  1.00  0.00           O
ATOM    759  C   GLU A 632      43.430  51.870  77.150  1.00  0.00           C
ATOM    760  O   GLU A 632      42.660  51.880  78.050  1.00  0.00           O
ATOM    761  N   ALA A 633      43.070  52.390  75.950  1.00  0.00           N
ATOM    762  HN  ALA A 633      43.700  52.370  75.170  1.00  0.00           H
ATOM    763  CA  ALA A 633      41.880  53.120  75.730  1.00  0.00           C
ATOM    764  HA  ALA A 633      41.930  53.990  76.370  1.00  0.00           H
ATOM    765  CB  ALA A 633      41.880  53.760  74.390  1.00  0.00           C
ATOM    766  HB1 ALA A 633      42.870  54.110  74.030  1.00  0.00           H
ATOM    767  HB2 ALA A 633      41.360  54.720  74.620  1.00  0.00           H
ATOM    768  HB3 ALA A 633      41.380  53.230  73.570  1.00  0.00           H
ATOM    769  C   ALA A 633      40.580  52.430  76.070  1.00  0.00           C
ATOM    770  O   ALA A 633      39.650  53.040  76.590  1.00  0.00           O
ATOM    771  N   THR A 634      40.510  51.120  75.740  1.00  0.00           N
ATOM    772  HN  THR A 634      41.260  50.630  75.310  1.00  0.00           H
ATOM    773  CA  THR A 634      39.280  50.330  76.050  1.00  0.00           C
ATOM    774  HA  THR A 634      38.470  51.010  75.830  1.00  0.00           H
ATOM    775  CB  THR A 634      38.930  49.210  74.980  1.00  0.00           C
ATOM    776  HB  THR A 634      38.000  48.690  75.310  1.00  0.00           H
ATOM    777  OG1 THR A 634      39.960  48.290  74.790  1.00  0.00           O
ATOM    778  HG1 THR A 634      40.690  48.630  74.290  1.00  0.00           H
ATOM    779  CG2 THR A 634      38.770  49.900  73.580  1.00  0.00           C
ATOM    780 HG21 THR A 634      37.940  50.620  73.630  1.00  0.00           H
ATOM    781 HG22 THR A 634      38.540  49.100  72.830  1.00  0.00           H
ATOM    782 HG23 THR A 634      39.690  50.360  73.170  1.00  0.00           H
ATOM    783  C   THR A 634      39.350  49.720  77.460  1.00  0.00           C
ATOM    784  O   THR A 634      38.440  49.110  77.970  1.00  0.00           O
ATOM    785  N   GLU A 635      40.520  49.890  78.160  1.00  0.00           N
ATOM    786  HN  GLU A 635      41.280  50.490  77.880  1.00  0.00           H
ATOM    787  CA  GLU A 635      40.710  49.360  79.500  1.00  0.00           C
ATOM    788  HA  GLU A 635      41.720  49.590  79.810  1.00  0.00           H
ATOM    789  CB  GLU A 635      39.780  49.890  80.620  1.00  0.00           C
ATOM    790  HB1 GLU A 635      39.980  49.480  81.640  1.00  0.00           H
ATOM    791  HB2 GLU A 635      38.740  49.550  80.440  1.00  0.00           H
ATOM    792  CG  GLU A 635      39.840  51.440  80.830  1.00  0.00           C
ATOM    793  HG1 GLU A 635      40.110  51.810  79.820  1.00  0.00           H
ATOM    794  HG2 GLU A 635      40.760  51.700  81.420  1.00  0.00           H
ATOM    795  CD  GLU A 635      38.640  52.140  81.550  1.00  0.00           C
ATOM    796  OE1 GLU A 635      38.150  51.600  82.530  1.00  0.00           O
ATOM    797  OE2 GLU A 635      38.180  53.160  80.920  1.00  0.00           O
ATOM    798  C   GLU A 635      40.880  47.830  79.550  1.00  0.00           C
ATOM    799  O   GLU A 635      40.420  47.100  80.420  1.00  0.00           O
ATOM    800  N   GLY A 636      41.650  47.340  78.620  1.00  0.00           N
ATOM    801  HN  GLY A 636      42.100  48.010  78.030  1.00  0.00           H
ATOM    802  CA  GLY A 636      41.980  45.940  78.570  1.00  0.00           C
ATOM    803  HA1 GLY A 636      42.230  45.520  79.540  1.00  0.00           H
ATOM    804  HA2 GLY A 636      42.890  45.860  77.990  1.00  0.00           H
ATOM    805  C   GLY A 636      41.020  45.100  77.930  1.00  0.00           C
ATOM    806  O   GLY A 636      40.910  43.910  78.300  1.00  0.00           O
ATOM    807  N   ARG A 637      40.180  45.670  76.990  1.00  0.00           N
ATOM    808  HN  ARG A 637      40.300  46.640  76.790  1.00  0.00           H
ATOM    809  CA  ARG A 637      39.070  44.950  76.470  1.00  0.00           C
ATOM    810  HA  ARG A 637      39.010  44.110  77.150  1.00  0.00           H
ATOM    811  CB  ARG A 637      37.710  45.740  76.520  1.00  0.00           C
ATOM    812  HB1 ARG A 637      36.960  45.060  76.060  1.00  0.00           H
ATOM    813  HB2 ARG A 637      37.910  46.680  75.970  1.00  0.00           H
ATOM    814  CG  ARG A 637      37.070  46.010  77.880  1.00  0.00           C
ATOM    815  HG1 ARG A 637      36.100  46.500  77.670  1.00  0.00           H
ATOM    816  HG2 ARG A 637      37.680  46.710  78.490  1.00  0.00           H
ATOM    817  CD  ARG A 637      36.840  44.670  78.660  1.00  0.00           C
ATOM    818  HD1 ARG A 637      37.780  44.110  78.840  1.00  0.00           H
ATOM    819  HD2 ARG A 637      36.200  44.000  78.060  1.00  0.00           H
ATOM    820  NE  ARG A 637      36.260  45.100  79.970  1.00  0.00           N
ATOM    821  HE  ARG A 637      36.840  45.170  80.770  1.00  0.00           H
ATOM    822  CZ  ARG A 637      34.920  45.350  80.180  1.00  0.00           C
ATOM    823  NH1 ARG A 637      33.900  44.990  79.410  1.00  0.00           N
ATOM    824 HH11 ARG A 637      34.140  44.330  78.700  1.00  0.00           H
ATOM    825 HH12 ARG A 637      33.000  45.330  79.650  1.00  0.00           H
ATOM    826  NH2 ARG A 637      34.470  46.040  81.190  1.00  0.00           N
ATOM    827 HH21 ARG A 637      33.480  46.160  81.220  1.00  0.00           H
ATOM    828 HH22 ARG A 637      35.170  46.580  81.650  1.00  0.00           H
ATOM    829  C   ARG A 637      39.350  44.400  75.050  1.00  0.00           C
ATOM    830  O   ARG A 637      39.190  43.220  74.730  1.00  0.00           O
ATOM    831  N   LEU A 638      39.960  45.160  74.120  1.00  0.00           N
ATOM    832  HN  LEU A 638      40.270  46.050  74.430  1.00  0.00           H
ATOM    833  CA  LEU A 638      40.420  44.700  72.890  1.00  0.00           C
ATOM    834  HA  LEU A 638      39.990  43.740  72.650  1.00  0.00           H
ATOM    835  CB  LEU A 638      40.210  45.690  71.710  1.00  0.00           C
ATOM    836  HB1 LEU A 638      40.750  45.370  70.800  1.00  0.00           H
ATOM    837  HB2 LEU A 638      40.630  46.640  72.090  1.00  0.00           H
ATOM    838  CG  LEU A 638      38.720  45.970  71.300  1.00  0.00           C
ATOM    839  HG  LEU A 638      38.100  46.380  72.130  1.00  0.00           H
ATOM    840  CD1 LEU A 638      38.540  46.920  70.100  1.00  0.00           C
ATOM    841 HD11 LEU A 638      37.520  46.840  69.680  1.00  0.00           H
ATOM    842 HD12 LEU A 638      39.190  46.600  69.260  1.00  0.00           H
ATOM    843 HD13 LEU A 638      38.700  47.950  70.500  1.00  0.00           H
ATOM    844  CD2 LEU A 638      38.040  44.700  70.770  1.00  0.00           C
ATOM    845 HD21 LEU A 638      38.440  44.330  69.790  1.00  0.00           H
ATOM    846 HD22 LEU A 638      36.950  44.890  70.690  1.00  0.00           H
ATOM    847 HD23 LEU A 638      38.190  43.860  71.480  1.00  0.00           H
ATOM    848  C   LEU A 638      41.920  44.420  73.210  1.00  0.00           C
ATOM    849  O   LEU A 638      42.470  45.000  74.130  1.00  0.00           O
ATOM    850  N   SER A 639      42.610  43.590  72.420  1.00  0.00           N
ATOM    851  HN  SER A 639      42.260  43.300  71.530  1.00  0.00           H
ATOM    852  CA  SER A 639      44.040  43.320  72.760  1.00  0.00           C
ATOM    853  HA  SER A 639      44.440  44.300  72.960  1.00  0.00           H
ATOM    854  CB  SER A 639      44.280  42.340  73.990  1.00  0.00           C
ATOM    855  HB1 SER A 639      43.510  42.650  74.730  1.00  0.00           H
ATOM    856  HB2 SER A 639      45.330  42.390  74.340  1.00  0.00           H
ATOM    857  OG  SER A 639      43.860  40.990  73.690  1.00  0.00           O
ATOM    858  HG1 SER A 639      42.900  41.090  73.570  1.00  0.00           H
ATOM    859  C   SER A 639      44.960  42.860  71.640  1.00  0.00           C
ATOM    860  O   SER A 639      44.490  42.420  70.590  1.00  0.00           O
ATOM    861  N   ALA A 640      46.270  42.940  71.780  1.00  0.00           N
ATOM    862  HN  ALA A 640      46.600  43.340  72.630  1.00  0.00           H
ATOM    863  CA  ALA A 640      47.240  42.630  70.740  1.00  0.00           C
ATOM    864  HA  ALA A 640      47.050  43.370  69.970  1.00  0.00           H
ATOM    865  CB  ALA A 640      48.590  42.830  71.310  1.00  0.00           C
ATOM    866  HB1 ALA A 640      49.450  42.750  70.610  1.00  0.00           H
ATOM    867  HB2 ALA A 640      48.760  42.140  72.160  1.00  0.00           H
ATOM    868  HB3 ALA A 640      48.600  43.870  71.690  1.00  0.00           H
ATOM    869  C   ALA A 640      47.110  41.290  70.050  1.00  0.00           C
ATOM    870  O   ALA A 640      47.200  41.190  68.820  1.00  0.00           O
ATOM    871  N   ILE A 641      46.990  40.200  70.770  1.00  0.00           N
ATOM    872  HN  ILE A 641      47.070  40.240  71.770  1.00  0.00           H
ATOM    873  CA  ILE A 641      46.780  38.870  70.220  1.00  0.00           C
ATOM    874  HA  ILE A 641      47.480  38.690  69.410  1.00  0.00           H
ATOM    875  CB  ILE A 641      46.920  37.920  71.400  1.00  0.00           C
ATOM    876  HB  ILE A 641      46.250  38.250  72.220  1.00  0.00           H
ATOM    877  CG2 ILE A 641      46.540  36.450  71.030  1.00  0.00           C
ATOM    878 HG21 ILE A 641      46.870  35.780  71.850  1.00  0.00           H
ATOM    879 HG22 ILE A 641      46.990  36.100  70.080  1.00  0.00           H
ATOM    880 HG23 ILE A 641      45.430  36.400  70.990  1.00  0.00           H
ATOM    881  CG1 ILE A 641      48.420  38.060  71.970  1.00  0.00           C
ATOM    882 HG11 ILE A 641      48.430  37.200  72.680  1.00  0.00           H
ATOM    883 HG12 ILE A 641      48.490  39.050  72.480  1.00  0.00           H
ATOM    884  CD  ILE A 641      49.350  37.810  70.790  1.00  0.00           C
ATOM    885  HD1 ILE A 641      50.400  37.610  71.110  1.00  0.00           H
ATOM    886  HD2 ILE A 641      49.340  38.630  70.040  1.00  0.00           H
ATOM    887  HD3 ILE A 641      49.020  36.890  70.260  1.00  0.00           H
ATOM    888  C   ILE A 641      45.490  38.610  69.580  1.00  0.00           C
ATOM    889  O   ILE A 641      45.320  38.020  68.490  1.00  0.00           O
ATOM    890  N   GLU A 642      44.390  39.150  70.210  1.00  0.00           N
ATOM    891  HN  GLU A 642      44.360  39.550  71.120  1.00  0.00           H
ATOM    892  CA  GLU A 642      43.100  39.220  69.550  1.00  0.00           C
ATOM    893  HA  GLU A 642      42.790  38.260  69.170  1.00  0.00           H
ATOM    894  CB  GLU A 642      42.070  39.620  70.530  1.00  0.00           C
ATOM    895  HB1 GLU A 642      41.200  40.160  70.100  1.00  0.00           H
ATOM    896  HB2 GLU A 642      42.500  40.430  71.170  1.00  0.00           H
ATOM    897  CG  GLU A 642      41.550  38.390  71.290  1.00  0.00           C
ATOM    898  HG1 GLU A 642      42.440  37.760  71.530  1.00  0.00           H
ATOM    899  HG2 GLU A 642      40.890  37.670  70.760  1.00  0.00           H
ATOM    900  CD  GLU A 642      40.850  38.710  72.570  1.00  0.00           C
ATOM    901  OE1 GLU A 642      41.430  38.420  73.630  1.00  0.00           O
ATOM    902  OE2 GLU A 642      39.760  39.400  72.600  1.00  0.00           O
ATOM    903  C   GLU A 642      43.150  40.110  68.340  1.00  0.00           C
ATOM    904  O   GLU A 642      42.580  39.740  67.290  1.00  0.00           O
ATOM    905  N   SER A 643      43.940  41.180  68.280  1.00  0.00           N
ATOM    906  HN  SER A 643      44.470  41.400  69.090  1.00  0.00           H
ATOM    907  CA  SER A 643      44.270  41.950  67.050  1.00  0.00           C
ATOM    908  HA  SER A 643      43.330  42.310  66.650  1.00  0.00           H
ATOM    909  CB  SER A 643      45.000  43.260  67.300  1.00  0.00           C
ATOM    910  HB1 SER A 643      45.400  43.760  66.380  1.00  0.00           H
ATOM    911  HB2 SER A 643      45.930  43.030  67.870  1.00  0.00           H
ATOM    912  OG  SER A 643      44.200  44.190  68.030  1.00  0.00           O
ATOM    913  HG1 SER A 643      43.940  43.790  68.860  1.00  0.00           H
ATOM    914  C   SER A 643      44.960  41.110  65.930  1.00  0.00           C
ATOM    915  O   SER A 643      44.610  41.230  64.790  1.00  0.00           O
ATOM    916  N   LEU A 644      45.940  40.280  66.330  1.00  0.00           N
ATOM    917  HN  LEU A 644      46.180  40.330  67.300  1.00  0.00           H
ATOM    918  CA  LEU A 644      46.520  39.300  65.410  1.00  0.00           C
ATOM    919  HA  LEU A 644      46.880  39.750  64.490  1.00  0.00           H
ATOM    920  CB  LEU A 644      47.690  38.530  66.110  1.00  0.00           C
ATOM    921  HB1 LEU A 644      48.130  37.650  65.600  1.00  0.00           H
ATOM    922  HB2 LEU A 644      47.380  37.980  67.030  1.00  0.00           H
ATOM    923  CG  LEU A 644      48.850  39.450  66.570  1.00  0.00           C
ATOM    924  HG  LEU A 644      48.450  40.270  67.220  1.00  0.00           H
ATOM    925  CD1 LEU A 644      49.940  38.610  67.270  1.00  0.00           C
ATOM    926 HD11 LEU A 644      50.630  38.050  66.610  1.00  0.00           H
ATOM    927 HD12 LEU A 644      49.490  37.930  68.030  1.00  0.00           H
ATOM    928 HD13 LEU A 644      50.600  39.300  67.840  1.00  0.00           H
ATOM    929  CD2 LEU A 644      49.510  40.210  65.400  1.00  0.00           C
ATOM    930 HD21 LEU A 644      50.500  40.550  65.780  1.00  0.00           H
ATOM    931 HD22 LEU A 644      48.820  41.010  65.110  1.00  0.00           H
ATOM    932 HD23 LEU A 644      49.650  39.560  64.500  1.00  0.00           H
ATOM    933  C   LEU A 644      45.550  38.280  64.890  1.00  0.00           C
ATOM    934  O   LEU A 644      45.550  37.960  63.700  1.00  0.00           O
ATOM    935  N   PHE A 645      44.600  37.760  65.710  1.00  0.00           N
ATOM    936  HN  PHE A 645      44.600  37.900  66.700  1.00  0.00           H
ATOM    937  CA  PHE A 645      43.600  36.770  65.290  1.00  0.00           C
ATOM    938  HA  PHE A 645      44.130  35.990  64.770  1.00  0.00           H
ATOM    939  CB  PHE A 645      42.870  36.180  66.430  1.00  0.00           C
ATOM    940  HB1 PHE A 645      42.040  35.500  66.160  1.00  0.00           H
ATOM    941  HB2 PHE A 645      42.310  36.960  66.980  1.00  0.00           H
ATOM    942  CG  PHE A 645      43.800  35.420  67.320  1.00  0.00           C
ATOM    943  CD1 PHE A 645      43.280  34.920  68.530  1.00  0.00           C
ATOM    944  HD1 PHE A 645      42.260  35.060  68.840  1.00  0.00           H
ATOM    945  CE1 PHE A 645      44.110  34.230  69.390  1.00  0.00           C
ATOM    946  HE1 PHE A 645      43.700  33.900  70.330  1.00  0.00           H
ATOM    947  CZ  PHE A 645      45.440  33.990  69.130  1.00  0.00           C
ATOM    948  HZ  PHE A 645      46.100  33.400  69.770  1.00  0.00           H
ATOM    949  CD2 PHE A 645      45.200  35.110  67.030  1.00  0.00           C
ATOM    950  HD2 PHE A 645      45.640  35.460  66.110  1.00  0.00           H
ATOM    951  CE2 PHE A 645      46.030  34.460  67.940  1.00  0.00           C
ATOM    952  HE2 PHE A 645      46.960  34.000  67.640  1.00  0.00           H
ATOM    953  C   PHE A 645      42.530  37.500  64.380  1.00  0.00           C
ATOM    954  O   PHE A 645      42.070  37.040  63.270  1.00  0.00           O
ATOM    955  N   GLY A 646      42.140  38.700  64.820  1.00  0.00           N
ATOM    956  HN  GLY A 646      42.370  38.890  65.780  1.00  0.00           H
ATOM    957  CA  GLY A 646      41.370  39.570  63.950  1.00  0.00           C
ATOM    958  HA1 GLY A 646      41.250  40.490  64.500  1.00  0.00           H
ATOM    959  HA2 GLY A 646      40.400  39.140  63.810  1.00  0.00           H
ATOM    960  C   GLY A 646      42.020  39.930  62.590  1.00  0.00           C
ATOM    961  O   GLY A 646      41.380  39.910  61.520  1.00  0.00           O
ATOM    962  N   ALA A 647      43.330  40.290  62.530  1.00  0.00           N
ATOM    963  HN  ALA A 647      43.810  40.360  63.410  1.00  0.00           H
ATOM    964  CA  ALA A 647      44.090  40.550  61.330  1.00  0.00           C
ATOM    965  HA  ALA A 647      43.620  41.350  60.760  1.00  0.00           H
ATOM    966  CB  ALA A 647      45.490  41.130  61.740  1.00  0.00           C
ATOM    967  HB1 ALA A 647      46.050  40.430  62.400  1.00  0.00           H
ATOM    968  HB2 ALA A 647      45.470  42.110  62.260  1.00  0.00           H
ATOM    969  HB3 ALA A 647      46.080  41.440  60.850  1.00  0.00           H
ATOM    970  C   ALA A 647      44.220  39.320  60.440  1.00  0.00           C
ATOM    971  O   ALA A 647      44.160  39.400  59.190  1.00  0.00           O
ATOM    972  N   SER A 648      44.540  38.160  61.100  1.00  0.00           N
ATOM    973  HN  SER A 648      44.700  38.180  62.080  1.00  0.00           H
ATOM    974  CA  SER A 648      44.540  36.860  60.310  1.00  0.00           C
ATOM    975  HA  SER A 648      45.340  36.900  59.610  1.00  0.00           H
ATOM    976  CB  SER A 648      44.980  35.690  61.290  1.00  0.00           C
ATOM    977  HB1 SER A 648      44.230  35.720  62.110  1.00  0.00           H
ATOM    978  HB2 SER A 648      45.970  36.000  61.680  1.00  0.00           H
ATOM    979  OG  SER A 648      45.020  34.380  60.680  1.00  0.00           O
ATOM    980  HG1 SER A 648      45.950  34.250  60.500  1.00  0.00           H
ATOM    981  C   SER A 648      43.210  36.430  59.650  1.00  0.00           C
ATOM    982  O   SER A 648      43.230  36.020  58.470  1.00  0.00           O
ATOM    983  N   LEU A 649      41.980  36.430  60.360  1.00  0.00           N
ATOM    984  HN  LEU A 649      41.920  36.800  61.290  1.00  0.00           H
ATOM    985  CA  LEU A 649      40.810  35.860  59.810  1.00  0.00           C
ATOM    986  HA  LEU A 649      41.120  34.920  59.350  1.00  0.00           H
ATOM    987  CB  LEU A 649      39.800  35.500  60.920  1.00  0.00           C
ATOM    988  HB1 LEU A 649      39.660  36.430  61.510  1.00  0.00           H
ATOM    989  HB2 LEU A 649      40.200  34.870  61.730  1.00  0.00           H
ATOM    990  CG  LEU A 649      38.390  35.030  60.450  1.00  0.00           C
ATOM    991  HG  LEU A 649      38.050  35.740  59.660  1.00  0.00           H
ATOM    992  CD1 LEU A 649      38.300  33.610  59.920  1.00  0.00           C
ATOM    993 HD11 LEU A 649      38.650  32.900  60.710  1.00  0.00           H
ATOM    994 HD12 LEU A 649      38.990  33.540  59.050  1.00  0.00           H
ATOM    995 HD13 LEU A 649      37.250  33.390  59.630  1.00  0.00           H
ATOM    996  CD2 LEU A 649      37.360  35.090  61.530  1.00  0.00           C
ATOM    997 HD21 LEU A 649      37.360  36.120  61.940  1.00  0.00           H
ATOM    998 HD22 LEU A 649      37.630  34.300  62.250  1.00  0.00           H
ATOM    999 HD23 LEU A 649      36.400  34.960  61.000  1.00  0.00           H
ATOM   1000  C   LEU A 649      40.270  36.780  58.760  1.00  0.00           C
ATOM   1001  O   LEU A 649      39.930  36.440  57.630  1.00  0.00           O
ATOM   1002  N   THR A 650      40.470  38.040  59.080  1.00  0.00           N
ATOM   1003  HN  THR A 650      40.730  38.270  60.020  1.00  0.00           H
ATOM   1004  CA  THR A 650      40.230  39.130  58.060  1.00  0.00           C
ATOM   1005  HA  THR A 650      39.210  39.120  57.700  1.00  0.00           H
ATOM   1006  CB  THR A 650      40.520  40.640  58.430  1.00  0.00           C
ATOM   1007  HB  THR A 650      41.610  40.770  58.640  1.00  0.00           H
ATOM   1008  OG1 THR A 650      39.730  41.010  59.560  1.00  0.00           O
ATOM   1009  HG1 THR A 650      40.360  41.000  60.270  1.00  0.00           H
ATOM   1010  CG2 THR A 650      40.120  41.670  57.290  1.00  0.00           C
ATOM   1011 HG21 THR A 650      40.050  42.700  57.700  1.00  0.00           H
ATOM   1012 HG22 THR A 650      39.160  41.400  56.800  1.00  0.00           H
ATOM   1013 HG23 THR A 650      40.880  41.570  56.490  1.00  0.00           H
ATOM   1014  C   THR A 650      41.030  38.960  56.810  1.00  0.00           C
ATOM   1015  O   THR A 650      40.430  38.980  55.730  1.00  0.00           O
ATOM   1016  N   GLY A 651      42.320  38.670  56.980  1.00  0.00           N
ATOM   1017  HN  GLY A 651      42.670  38.660  57.920  1.00  0.00           H
ATOM   1018  CA  GLY A 651      43.280  38.410  55.910  1.00  0.00           C
ATOM   1019  HA1 GLY A 651      44.270  38.430  56.340  1.00  0.00           H
ATOM   1020  HA2 GLY A 651      43.240  39.230  55.200  1.00  0.00           H
ATOM   1021  C   GLY A 651      43.120  37.150  55.140  1.00  0.00           C
ATOM   1022  O   GLY A 651      43.260  37.130  53.920  1.00  0.00           O
ATOM   1023  N   ILE A 652      42.940  35.970  55.760  1.00  0.00           N
ATOM   1024  HN  ILE A 652      42.980  36.010  56.760  1.00  0.00           H
ATOM   1025  CA  ILE A 652      42.880  34.680  55.130  1.00  0.00           C
ATOM   1026  HA  ILE A 652      43.880  34.630  54.700  1.00  0.00           H
ATOM   1027  CB  ILE A 652      42.840  33.430  56.130  1.00  0.00           C
ATOM   1028  HB  ILE A 652      43.640  33.660  56.870  1.00  0.00           H
ATOM   1029  CG2 ILE A 652      41.500  33.320  56.880  1.00  0.00           C
ATOM   1030 HG21 ILE A 652      41.150  34.260  57.350  1.00  0.00           H
ATOM   1031 HG22 ILE A 652      41.520  32.530  57.650  1.00  0.00           H
ATOM   1032 HG23 ILE A 652      40.740  32.960  56.160  1.00  0.00           H
ATOM   1033  CG1 ILE A 652      43.270  32.110  55.470  1.00  0.00           C
ATOM   1034 HG11 ILE A 652      42.720  31.870  54.540  1.00  0.00           H
ATOM   1035 HG12 ILE A 652      43.030  31.280  56.160  1.00  0.00           H
ATOM   1036  CD  ILE A 652      44.860  31.920  55.410  1.00  0.00           C
ATOM   1037  HD1 ILE A 652      45.110  30.860  55.190  1.00  0.00           H
ATOM   1038  HD2 ILE A 652      45.420  32.340  56.280  1.00  0.00           H
ATOM   1039  HD3 ILE A 652      45.290  32.480  54.550  1.00  0.00           H
ATOM   1040  C   ILE A 652      41.770  34.570  54.050  1.00  0.00           C
ATOM   1041  O   ILE A 652      41.920  34.070  52.960  1.00  0.00           O
ATOM   1042  N   ALA A 653      40.600  35.070  54.470  1.00  0.00           N
ATOM   1043  HN  ALA A 653      40.430  35.480  55.370  1.00  0.00           H
ATOM   1044  CA  ALA A 653      39.380  34.850  53.740  1.00  0.00           C
ATOM   1045  HA  ALA A 653      39.350  33.890  53.260  1.00  0.00           H
ATOM   1046  CB  ALA A 653      38.150  34.850  54.680  1.00  0.00           C
ATOM   1047  HB1 ALA A 653      38.400  34.280  55.600  1.00  0.00           H
ATOM   1048  HB2 ALA A 653      37.200  34.600  54.170  1.00  0.00           H
ATOM   1049  HB3 ALA A 653      38.040  35.870  55.130  1.00  0.00           H
ATOM   1050  C   ALA A 653      39.210  35.840  52.630  1.00  0.00           C
ATOM   1051  O   ALA A 653      38.650  35.630  51.530  1.00  0.00           O
ATOM   1052  N   TYR A 654      39.740  37.070  52.910  1.00  0.00           N
ATOM   1053  HN  TYR A 654      40.210  37.280  53.760  1.00  0.00           H
ATOM   1054  CA  TYR A 654      39.800  38.100  51.920  1.00  0.00           C
ATOM   1055  HA  TYR A 654      38.820  38.190  51.470  1.00  0.00           H
ATOM   1056  CB  TYR A 654      40.130  39.440  52.630  1.00  0.00           C
ATOM   1057  HB1 TYR A 654      41.120  39.410  53.140  1.00  0.00           H
ATOM   1058  HB2 TYR A 654      39.360  39.550  53.410  1.00  0.00           H
ATOM   1059  CG  TYR A 654      40.060  40.640  51.750  1.00  0.00           C
ATOM   1060  CD1 TYR A 654      38.930  41.460  51.720  1.00  0.00           C
ATOM   1061  HD1 TYR A 654      38.080  41.230  52.350  1.00  0.00           H
ATOM   1062  CE1 TYR A 654      38.890  42.600  50.880  1.00  0.00           C
ATOM   1063  HE1 TYR A 654      38.000  43.190  50.740  1.00  0.00           H
ATOM   1064  CZ  TYR A 654      40.000  42.890  50.080  1.00  0.00           C
ATOM   1065  OH  TYR A 654      40.010  43.980  49.280  1.00  0.00           O
ATOM   1066  HH  TYR A 654      40.900  44.180  48.950  1.00  0.00           H
ATOM   1067  CD2 TYR A 654      41.170  40.970  50.960  1.00  0.00           C
ATOM   1068  HD2 TYR A 654      42.080  40.390  51.060  1.00  0.00           H
ATOM   1069  CE2 TYR A 654      41.130  42.000  50.090  1.00  0.00           C
ATOM   1070  HE2 TYR A 654      42.090  42.190  49.630  1.00  0.00           H
ATOM   1071  C   TYR A 654      40.780  37.710  50.820  1.00  0.00           C
ATOM   1072  O   TYR A 654      40.540  37.970  49.660  1.00  0.00           O
ATOM   1073  N   SER A 655      41.920  37.050  51.180  1.00  0.00           N
ATOM   1074  HN  SER A 655      42.140  37.060  52.160  1.00  0.00           H
ATOM   1075  CA  SER A 655      42.860  36.540  50.160  1.00  0.00           C
ATOM   1076  HA  SER A 655      43.120  37.350  49.490  1.00  0.00           H
ATOM   1077  CB  SER A 655      44.210  35.820  50.710  1.00  0.00           C
ATOM   1078  HB1 SER A 655      44.790  35.350  49.900  1.00  0.00           H
ATOM   1079  HB2 SER A 655      44.000  35.150  51.560  1.00  0.00           H
ATOM   1080  OG  SER A 655      45.050  36.700  51.430  1.00  0.00           O
ATOM   1081  HG1 SER A 655      44.650  36.880  52.280  1.00  0.00           H
ATOM   1082  C   SER A 655      42.170  35.480  49.300  1.00  0.00           C
ATOM   1083  O   SER A 655      42.450  35.430  48.120  1.00  0.00           O
ATOM   1084  N   LEU A 656      41.260  34.650  49.920  1.00  0.00           N
ATOM   1085  HN  LEU A 656      41.100  34.710  50.890  1.00  0.00           H
ATOM   1086  CA  LEU A 656      40.460  33.640  49.190  1.00  0.00           C
ATOM   1087  HA  LEU A 656      41.160  33.070  48.600  1.00  0.00           H
ATOM   1088  CB  LEU A 656      39.620  32.680  50.070  1.00  0.00           C
ATOM   1089  HB1 LEU A 656      39.050  31.980  49.430  1.00  0.00           H
ATOM   1090  HB2 LEU A 656      38.890  33.240  50.700  1.00  0.00           H
ATOM   1091  CG  LEU A 656      40.480  31.680  50.950  1.00  0.00           C
ATOM   1092  HG  LEU A 656      41.060  32.360  51.590  1.00  0.00           H
ATOM   1093  CD1 LEU A 656      39.630  30.980  51.920  1.00  0.00           C
ATOM   1094 HD11 LEU A 656      39.150  30.090  51.450  1.00  0.00           H
ATOM   1095 HD12 LEU A 656      38.890  31.700  52.320  1.00  0.00           H
ATOM   1096 HD13 LEU A 656      40.210  30.660  52.800  1.00  0.00           H
ATOM   1097  CD2 LEU A 656      41.320  30.670  50.140  1.00  0.00           C
ATOM   1098 HD21 LEU A 656      40.650  30.000  49.550  1.00  0.00           H
ATOM   1099 HD22 LEU A 656      41.820  30.040  50.900  1.00  0.00           H
ATOM   1100 HD23 LEU A 656      41.920  31.230  49.380  1.00  0.00           H
ATOM   1101  C   LEU A 656      39.520  34.180  48.140  1.00  0.00           C
ATOM   1102  O   LEU A 656      39.550  33.600  47.030  1.00  0.00           O
ATOM   1103  N   PHE A 657      38.840  35.370  48.330  1.00  0.00           N
ATOM   1104  HN  PHE A 657      38.920  35.820  49.210  1.00  0.00           H
ATOM   1105  CA  PHE A 657      37.770  35.780  47.450  1.00  0.00           C
ATOM   1106  HA  PHE A 657      37.730  35.140  46.590  1.00  0.00           H
ATOM   1107  CB  PHE A 657      36.400  35.600  48.170  1.00  0.00           C
ATOM   1108  HB1 PHE A 657      35.550  35.860  47.520  1.00  0.00           H
ATOM   1109  HB2 PHE A 657      36.350  36.400  48.930  1.00  0.00           H
ATOM   1110  CG  PHE A 657      36.160  34.310  48.800  1.00  0.00           C
ATOM   1111  CD1 PHE A 657      35.840  34.180  50.130  1.00  0.00           C
ATOM   1112  HD1 PHE A 657      35.780  34.960  50.870  1.00  0.00           H
ATOM   1113  CE1 PHE A 657      35.770  32.950  50.740  1.00  0.00           C
ATOM   1114  HE1 PHE A 657      35.650  32.840  51.810  1.00  0.00           H
ATOM   1115  CZ  PHE A 657      35.940  31.830  49.930  1.00  0.00           C
ATOM   1116  HZ  PHE A 657      35.930  30.840  50.380  1.00  0.00           H
ATOM   1117  CD2 PHE A 657      36.230  33.210  47.960  1.00  0.00           C
ATOM   1118  HD2 PHE A 657      36.430  33.350  46.910  1.00  0.00           H
ATOM   1119  CE2 PHE A 657      36.040  31.940  48.520  1.00  0.00           C
ATOM   1120  HE2 PHE A 657      36.050  31.040  47.940  1.00  0.00           H
ATOM   1121  C   PHE A 657      37.940  37.170  46.800  1.00  0.00           C
ATOM   1122  O   PHE A 657      37.240  37.590  45.860  1.00  0.00           O
ATOM   1123  N   ALA A 658      38.820  38.010  47.380  1.00  0.00           N
ATOM   1124  HN  ALA A 658      39.410  37.890  48.160  1.00  0.00           H
ATOM   1125  CA  ALA A 658      38.950  39.320  46.810  1.00  0.00           C
ATOM   1126  HA  ALA A 658      37.980  39.770  46.680  1.00  0.00           H
ATOM   1127  CB  ALA A 658      39.690  40.370  47.680  1.00  0.00           C
ATOM   1128  HB1 ALA A 658      39.220  40.430  48.680  1.00  0.00           H
ATOM   1129  HB2 ALA A 658      39.750  41.390  47.220  1.00  0.00           H
ATOM   1130  HB3 ALA A 658      40.780  40.240  47.860  1.00  0.00           H
ATOM   1131  C   ALA A 658      39.540  39.400  45.370  1.00  0.00           C
ATOM   1132  O   ALA A 658      40.410  38.610  45.050  1.00  0.00           O
ATOM   1133  N   GLY A 659      39.110  40.350  44.490  1.00  0.00           N
ATOM   1134  HN  GLY A 659      38.430  41.030  44.780  1.00  0.00           H
ATOM   1135  CA  GLY A 659      39.450  40.400  43.080  1.00  0.00           C
ATOM   1136  HA1 GLY A 659      38.860  41.200  42.660  1.00  0.00           H
ATOM   1137  HA2 GLY A 659      39.250  39.410  42.700  1.00  0.00           H
ATOM   1138  C   GLY A 659      40.920  40.720  42.970  1.00  0.00           C
ATOM   1139  O   GLY A 659      41.660  40.180  42.170  1.00  0.00           O
ATOM   1140  N   GLN A 660      41.340  41.600  43.860  1.00  0.00           N
ATOM   1141  HN  GLN A 660      40.630  41.840  44.520  1.00  0.00           H
ATOM   1142  CA  GLN A 660      42.600  42.150  44.120  1.00  0.00           C
ATOM   1143  HA  GLN A 660      43.320  41.840  43.380  1.00  0.00           H
ATOM   1144  CB  GLN A 660      42.560  43.690  43.890  1.00  0.00           C
ATOM   1145  HB1 GLN A 660      41.740  44.150  44.480  1.00  0.00           H
ATOM   1146  HB2 GLN A 660      42.320  43.870  42.820  1.00  0.00           H
ATOM   1147  CG  GLN A 660      43.910  44.350  44.100  1.00  0.00           C
ATOM   1148  HG1 GLN A 660      44.100  44.310  45.190  1.00  0.00           H
ATOM   1149  HG2 GLN A 660      43.770  45.420  43.820  1.00  0.00           H
ATOM   1150  CD  GLN A 660      45.030  43.760  43.220  1.00  0.00           C
ATOM   1151  OE1 GLN A 660      45.680  42.830  43.670  1.00  0.00           O
ATOM   1152  NE2 GLN A 660      45.310  44.310  42.070  1.00  0.00           N
ATOM   1153 HE21 GLN A 660      45.920  43.850  41.420  1.00  0.00           H
ATOM   1154 HE22 GLN A 660      44.670  44.890  41.580  1.00  0.00           H
ATOM   1155  C   GLN A 660      43.130  41.810  45.530  1.00  0.00           C
ATOM   1156  O   GLN A 660      42.550  42.320  46.490  1.00  0.00           O
ATOM   1157  N   PRO A 661      44.160  40.930  45.680  1.00  0.00           N
ATOM   1158  CD  PRO A 661      44.540  39.990  44.660  1.00  0.00           C
ATOM   1159  HD1 PRO A 661      45.360  40.410  44.050  1.00  0.00           H
ATOM   1160  HD2 PRO A 661      43.590  39.800  44.100  1.00  0.00           H
ATOM   1161  CA  PRO A 661      44.420  40.420  47.000  1.00  0.00           C
ATOM   1162  HA  PRO A 661      43.730  40.750  47.770  1.00  0.00           H
ATOM   1163  CB  PRO A 661      44.280  38.930  46.710  1.00  0.00           C
ATOM   1164  HB1 PRO A 661      43.190  38.740  46.730  1.00  0.00           H
ATOM   1165  HB2 PRO A 661      44.610  38.260  47.520  1.00  0.00           H
ATOM   1166  CG  PRO A 661      44.930  38.690  45.290  1.00  0.00           C
ATOM   1167  HG1 PRO A 661      46.020  38.540  45.290  1.00  0.00           H
ATOM   1168  HG2 PRO A 661      44.340  37.830  44.890  1.00  0.00           H
ATOM   1169  C   PRO A 661      45.840  40.700  47.470  1.00  0.00           C
ATOM   1170  O   PRO A 661      46.240  40.230  48.540  1.00  0.00           O
ATOM   1171  N   LEU A 662      46.590  41.550  46.720  1.00  0.00           N
ATOM   1172  HN  LEU A 662      46.460  41.930  45.810  1.00  0.00           H
ATOM   1173  CA  LEU A 662      47.970  41.890  47.190  1.00  0.00           C
ATOM   1174  HA  LEU A 662      48.520  41.070  47.610  1.00  0.00           H
ATOM   1175  CB  LEU A 662      48.810  42.220  45.980  1.00  0.00           C
ATOM   1176  HB1 LEU A 662      49.880  42.320  46.240  1.00  0.00           H
ATOM   1177  HB2 LEU A 662      48.520  43.210  45.550  1.00  0.00           H
ATOM   1178  CG  LEU A 662      48.640  41.330  44.720  1.00  0.00           C
ATOM   1179  HG  LEU A 662      47.600  41.390  44.360  1.00  0.00           H
ATOM   1180  CD1 LEU A 662      49.550  41.770  43.540  1.00  0.00           C
ATOM   1181 HD11 LEU A 662      49.480  42.860  43.310  1.00  0.00           H
ATOM   1182 HD12 LEU A 662      49.230  41.200  42.640  1.00  0.00           H
ATOM   1183 HD13 LEU A 662      50.630  41.590  43.750  1.00  0.00           H
ATOM   1184  CD2 LEU A 662      48.940  39.900  45.240  1.00  0.00           C
ATOM   1185 HD21 LEU A 662      48.910  39.180  44.410  1.00  0.00           H
ATOM   1186 HD22 LEU A 662      48.030  39.660  45.820  1.00  0.00           H
ATOM   1187 HD23 LEU A 662      49.930  39.770  45.730  1.00  0.00           H
ATOM   1188  C   LEU A 662      47.970  42.950  48.180  1.00  0.00           C
ATOM   1189  O   LEU A 662      48.950  43.250  48.790  1.00  0.00           O
ATOM   1190  N   THR A 663      46.760  43.470  48.580  1.00  0.00           N
ATOM   1191  HN  THR A 663      45.950  43.160  48.090  1.00  0.00           H
ATOM   1192  CA  THR A 663      46.780  44.170  49.850  1.00  0.00           C
ATOM   1193  HA  THR A 663      47.550  44.920  49.720  1.00  0.00           H
ATOM   1194  CB  THR A 663      45.480  44.920  50.070  1.00  0.00           C
ATOM   1195  HB  THR A 663      45.560  45.470  51.020  1.00  0.00           H
ATOM   1196  OG1 THR A 663      44.280  44.140  49.970  1.00  0.00           O
ATOM   1197  HG1 THR A 663      44.360  43.610  50.770  1.00  0.00           H
ATOM   1198  CG2 THR A 663      45.370  45.980  49.000  1.00  0.00           C
ATOM   1199 HG21 THR A 663      46.400  46.380  48.850  1.00  0.00           H
ATOM   1200 HG22 THR A 663      44.640  46.790  49.250  1.00  0.00           H
ATOM   1201 HG23 THR A 663      44.960  45.640  48.030  1.00  0.00           H
ATOM   1202  C   THR A 663      47.150  43.410  51.140  1.00  0.00           C
ATOM   1203  O   THR A 663      46.830  42.260  51.300  1.00  0.00           O
ATOM   1204  N   ILE A 664      47.910  44.140  51.960  1.00  0.00           N
ATOM   1205  HN  ILE A 664      48.320  44.970  51.590  1.00  0.00           H
ATOM   1206  CA  ILE A 664      48.300  43.740  53.330  1.00  0.00           C
ATOM   1207  HA  ILE A 664      47.830  42.810  53.610  1.00  0.00           H
ATOM   1208  CB  ILE A 664      49.790  43.550  53.480  1.00  0.00           C
ATOM   1209  HB  ILE A 664      50.210  44.560  53.260  1.00  0.00           H
ATOM   1210  CG2 ILE A 664      50.320  43.290  54.920  1.00  0.00           C
ATOM   1211 HG21 ILE A 664      49.970  44.000  55.700  1.00  0.00           H
ATOM   1212 HG22 ILE A 664      51.410  43.250  55.070  1.00  0.00           H
ATOM   1213 HG23 ILE A 664      49.830  42.340  55.240  1.00  0.00           H
ATOM   1214  CG1 ILE A 664      50.400  42.480  52.460  1.00  0.00           C
ATOM   1215 HG11 ILE A 664      51.500  42.690  52.480  1.00  0.00           H
ATOM   1216 HG12 ILE A 664      50.130  42.730  51.410  1.00  0.00           H
ATOM   1217  CD  ILE A 664      50.080  41.040  52.760  1.00  0.00           C
ATOM   1218  HD1 ILE A 664      50.640  40.340  52.100  1.00  0.00           H
ATOM   1219  HD2 ILE A 664      49.020  40.760  52.550  1.00  0.00           H
ATOM   1220  HD3 ILE A 664      50.390  40.850  53.810  1.00  0.00           H
ATOM   1221  C   ILE A 664      47.830  44.740  54.330  1.00  0.00           C
ATOM   1222  O   ILE A 664      47.840  45.950  54.070  1.00  0.00           O
ATOM   1223  N   LEU A 665      47.330  44.300  55.500  1.00  0.00           N
ATOM   1224  HN  LEU A 665      47.460  43.340  55.720  1.00  0.00           H
ATOM   1225  CA  LEU A 665      46.700  45.090  56.530  1.00  0.00           C
ATOM   1226  HA  LEU A 665      46.200  45.930  56.090  1.00  0.00           H
ATOM   1227  CB  LEU A 665      45.660  44.180  57.340  1.00  0.00           C
ATOM   1228  HB1 LEU A 665      44.820  44.840  57.660  1.00  0.00           H
ATOM   1229  HB2 LEU A 665      45.960  43.720  58.310  1.00  0.00           H
ATOM   1230  CG  LEU A 665      44.860  43.120  56.530  1.00  0.00           C
ATOM   1231  HG  LEU A 665      45.550  42.440  55.980  1.00  0.00           H
ATOM   1232  CD1 LEU A 665      43.980  42.290  57.390  1.00  0.00           C
ATOM   1233 HD11 LEU A 665      43.440  41.470  56.870  1.00  0.00           H
ATOM   1234 HD12 LEU A 665      43.320  42.960  57.980  1.00  0.00           H
ATOM   1235 HD13 LEU A 665      44.560  41.770  58.180  1.00  0.00           H
ATOM   1236  CD2 LEU A 665      44.110  43.870  55.410  1.00  0.00           C
ATOM   1237 HD21 LEU A 665      43.410  44.590  55.890  1.00  0.00           H
ATOM   1238 HD22 LEU A 665      43.410  43.180  54.920  1.00  0.00           H
ATOM   1239 HD23 LEU A 665      44.690  44.380  54.610  1.00  0.00           H
ATOM   1240  C   LEU A 665      47.590  45.670  57.550  1.00  0.00           C
ATOM   1241  O   LEU A 665      48.550  45.080  57.920  1.00  0.00           O
ATOM   1242  N   GLY A 666      47.240  46.830  58.110  1.00  0.00           N
ATOM   1243  HN  GLY A 666      46.420  47.350  57.880  1.00  0.00           H
ATOM   1244  CA  GLY A 666      48.070  47.460  59.080  1.00  0.00           C
ATOM   1245  HA1 GLY A 666      48.580  48.270  58.580  1.00  0.00           H
ATOM   1246  HA2 GLY A 666      48.590  46.700  59.640  1.00  0.00           H
ATOM   1247  C   GLY A 666      47.100  48.040  60.090  1.00  0.00           C
ATOM   1248  O   GLY A 666      46.020  47.400  60.360  1.00  0.00           O
ATOM   1249  N   SER A 667      47.520  49.160  60.610  1.00  0.00           N
ATOM   1250  HN  SER A 667      48.450  49.480  60.400  1.00  0.00           H
ATOM   1251  CA  SER A 667      46.690  50.010  61.450  1.00  0.00           C
ATOM   1252  HA  SER A 667      45.690  49.600  61.360  1.00  0.00           H
ATOM   1253  CB  SER A 667      46.910  50.090  62.970  1.00  0.00           C
ATOM   1254  HB1 SER A 667      46.560  49.120  63.420  1.00  0.00           H
ATOM   1255  HB2 SER A 667      46.330  50.870  63.500  1.00  0.00           H
ATOM   1256  OG  SER A 667      48.290  50.280  63.310  1.00  0.00           O
ATOM   1257  HG1 SER A 667      48.580  49.380  63.430  1.00  0.00           H
ATOM   1258  C   SER A 667      46.550  51.390  60.890  1.00  0.00           C
ATOM   1259  O   SER A 667      47.380  51.890  60.130  1.00  0.00           O
ATOM   1260  N   THR A 668      45.380  52.050  61.210  1.00  0.00           N
ATOM   1261  HN  THR A 668      44.730  51.770  61.920  1.00  0.00           H
ATOM   1262  CA  THR A 668      45.030  53.270  60.450  1.00  0.00           C
ATOM   1263  HA  THR A 668      45.980  53.640  60.090  1.00  0.00           H
ATOM   1264  CB  THR A 668      44.010  53.000  59.260  1.00  0.00           C
ATOM   1265  HB  THR A 668      44.500  52.230  58.620  1.00  0.00           H
ATOM   1266  OG1 THR A 668      43.870  54.080  58.400  1.00  0.00           O
ATOM   1267  HG1 THR A 668      43.210  53.800  57.770  1.00  0.00           H
ATOM   1268  CG2 THR A 668      42.620  52.580  59.760  1.00  0.00           C
ATOM   1269 HG21 THR A 668      42.000  52.370  58.870  1.00  0.00           H
ATOM   1270 HG22 THR A 668      42.210  53.470  60.280  1.00  0.00           H
ATOM   1271 HG23 THR A 668      42.750  51.710  60.440  1.00  0.00           H
ATOM   1272  C   THR A 668      44.410  54.310  61.430  1.00  0.00           C
ATOM   1273  O   THR A 668      43.580  54.010  62.280  1.00  0.00           O
ATOM   1274  N   GLY A 669      44.830  55.550  61.280  1.00  0.00           N
ATOM   1275  HN  GLY A 669      45.510  55.770  60.590  1.00  0.00           H
ATOM   1276  CA  GLY A 669      44.320  56.630  62.160  1.00  0.00           C
ATOM   1277  HA1 GLY A 669      44.760  57.550  61.780  1.00  0.00           H
ATOM   1278  HA2 GLY A 669      44.770  56.500  63.130  1.00  0.00           H
ATOM   1279  C   GLY A 669      42.860  56.860  62.290  1.00  0.00           C
ATOM   1280  O   GLY A 669      42.390  57.050  63.410  1.00  0.00           O
ATOM   1281  N   PRO A 670      42.090  56.950  61.250  1.00  0.00           N
ATOM   1282  CD  PRO A 670      42.500  57.200  59.880  1.00  0.00           C
ATOM   1283  HD1 PRO A 670      42.440  56.230  59.350  1.00  0.00           H
ATOM   1284  HD2 PRO A 670      43.520  57.660  59.850  1.00  0.00           H
ATOM   1285  CA  PRO A 670      40.670  57.390  61.450  1.00  0.00           C
ATOM   1286  HA  PRO A 670      40.680  58.310  61.990  1.00  0.00           H
ATOM   1287  CB  PRO A 670      40.180  57.730  60.080  1.00  0.00           C
ATOM   1288  HB1 PRO A 670      39.430  58.560  59.990  1.00  0.00           H
ATOM   1289  HB2 PRO A 670      39.710  56.850  59.580  1.00  0.00           H
ATOM   1290  CG  PRO A 670      41.450  58.230  59.300  1.00  0.00           C
ATOM   1291  HG1 PRO A 670      41.310  58.340  58.210  1.00  0.00           H
ATOM   1292  HG2 PRO A 670      41.680  59.280  59.590  1.00  0.00           H
ATOM   1293  C   PRO A 670      39.820  56.250  62.160  1.00  0.00           C
ATOM   1294  O   PRO A 670      38.840  56.560  62.840  1.00  0.00           O
ATOM   1295  N   VAL A 671      40.160  55.010  61.960  1.00  0.00           N
ATOM   1296  HN  VAL A 671      40.870  54.790  61.310  1.00  0.00           H
ATOM   1297  CA  VAL A 671      39.530  53.960  62.670  1.00  0.00           C
ATOM   1298  HA  VAL A 671      38.450  53.970  62.570  1.00  0.00           H
ATOM   1299  CB  VAL A 671      39.890  52.640  61.940  1.00  0.00           C
ATOM   1300  HB  VAL A 671      40.990  52.690  61.760  1.00  0.00           H
ATOM   1301  CG1 VAL A 671      39.460  51.370  62.700  1.00  0.00           C
ATOM   1302 HG11 VAL A 671      38.400  51.540  63.040  1.00  0.00           H
ATOM   1303 HG12 VAL A 671      40.080  51.340  63.620  1.00  0.00           H
ATOM   1304 HG13 VAL A 671      39.490  50.410  62.140  1.00  0.00           H
ATOM   1305  CG2 VAL A 671      39.230  52.500  60.560  1.00  0.00           C
ATOM   1306 HG21 VAL A 671      39.570  51.520  60.150  1.00  0.00           H
ATOM   1307 HG22 VAL A 671      39.510  53.300  59.840  1.00  0.00           H
ATOM   1308 HG23 VAL A 671      38.130  52.430  60.660  1.00  0.00           H
ATOM   1309  C   VAL A 671      39.830  53.880  64.170  1.00  0.00           C
ATOM   1310  O   VAL A 671      39.050  53.850  65.100  1.00  0.00           O
ATOM   1311  N   LEU A 672      41.190  54.050  64.510  1.00  0.00           N
ATOM   1312  HN  LEU A 672      41.920  54.060  63.830  1.00  0.00           H
ATOM   1313  CA  LEU A 672      41.610  54.130  65.890  1.00  0.00           C
ATOM   1314  HA  LEU A 672      41.110  53.310  66.390  1.00  0.00           H
ATOM   1315  CB  LEU A 672      43.150  53.930  65.820  1.00  0.00           C
ATOM   1316  HB1 LEU A 672      43.450  54.760  65.130  1.00  0.00           H
ATOM   1317  HB2 LEU A 672      43.440  53.000  65.280  1.00  0.00           H
ATOM   1318  CG  LEU A 672      43.980  54.060  67.080  1.00  0.00           C
ATOM   1319  HG  LEU A 672      44.990  53.690  66.810  1.00  0.00           H
ATOM   1320  CD1 LEU A 672      44.240  55.470  67.690  1.00  0.00           C
ATOM   1321 HD11 LEU A 672      45.210  55.460  68.220  1.00  0.00           H
ATOM   1322 HD12 LEU A 672      43.470  55.870  68.390  1.00  0.00           H
ATOM   1323 HD13 LEU A 672      44.390  56.220  66.900  1.00  0.00           H
ATOM   1324  CD2 LEU A 672      43.600  53.000  68.180  1.00  0.00           C
ATOM   1325 HD21 LEU A 672      43.440  52.000  67.730  1.00  0.00           H
ATOM   1326 HD22 LEU A 672      42.570  53.220  68.530  1.00  0.00           H
ATOM   1327 HD23 LEU A 672      44.300  52.930  69.050  1.00  0.00           H
ATOM   1328  C   LEU A 672      41.130  55.270  66.730  1.00  0.00           C
ATOM   1329  O   LEU A 672      40.650  55.100  67.860  1.00  0.00           O
ATOM   1330  N   VAL A 673      41.070  56.480  66.100  1.00  0.00           N
ATOM   1331  HN  VAL A 673      41.450  56.660  65.200  1.00  0.00           H
ATOM   1332  CA  VAL A 673      40.390  57.660  66.710  1.00  0.00           C
ATOM   1333  HA  VAL A 673      40.930  57.840  67.630  1.00  0.00           H
ATOM   1334  CB  VAL A 673      40.600  58.900  65.810  1.00  0.00           C
ATOM   1335  HB  VAL A 673      40.480  58.570  64.750  1.00  0.00           H
ATOM   1336  CG1 VAL A 673      39.810  60.150  66.240  1.00  0.00           C
ATOM   1337 HG11 VAL A 673      40.070  61.030  65.610  1.00  0.00           H
ATOM   1338 HG12 VAL A 673      39.990  60.420  67.300  1.00  0.00           H
ATOM   1339 HG13 VAL A 673      38.700  60.110  66.160  1.00  0.00           H
ATOM   1340  CG2 VAL A 673      42.130  59.280  65.750  1.00  0.00           C
ATOM   1341 HG21 VAL A 673      42.710  58.520  65.180  1.00  0.00           H
ATOM   1342 HG22 VAL A 673      42.580  59.500  66.740  1.00  0.00           H
ATOM   1343 HG23 VAL A 673      42.200  60.270  65.250  1.00  0.00           H
ATOM   1344  C   VAL A 673      38.970  57.440  66.970  1.00  0.00           C
ATOM   1345  O   VAL A 673      38.420  57.760  68.010  1.00  0.00           O
ATOM   1346  N   PHE A 674      38.150  56.950  66.020  1.00  0.00           N
ATOM   1347  HN  PHE A 674      38.600  56.750  65.150  1.00  0.00           H
ATOM   1348  CA  PHE A 674      36.760  56.720  66.210  1.00  0.00           C
ATOM   1349  HA  PHE A 674      36.370  57.670  66.570  1.00  0.00           H
ATOM   1350  CB  PHE A 674      36.170  56.440  64.790  1.00  0.00           C
ATOM   1351  HB1 PHE A 674      36.740  55.580  64.360  1.00  0.00           H
ATOM   1352  HB2 PHE A 674      36.370  57.190  63.990  1.00  0.00           H
ATOM   1353  CG  PHE A 674      34.670  56.210  64.780  1.00  0.00           C
ATOM   1354  CD1 PHE A 674      34.190  54.860  64.970  1.00  0.00           C
ATOM   1355  HD1 PHE A 674      34.810  54.020  65.270  1.00  0.00           H
ATOM   1356  CE1 PHE A 674      32.790  54.640  64.990  1.00  0.00           C
ATOM   1357  HE1 PHE A 674      32.490  53.610  65.140  1.00  0.00           H
ATOM   1358  CZ  PHE A 674      31.910  55.710  64.910  1.00  0.00           C
ATOM   1359  HZ  PHE A 674      30.840  55.610  64.740  1.00  0.00           H
ATOM   1360  CD2 PHE A 674      33.730  57.280  64.790  1.00  0.00           C
ATOM   1361  HD2 PHE A 674      34.140  58.280  64.750  1.00  0.00           H
ATOM   1362  CE2 PHE A 674      32.380  56.970  64.840  1.00  0.00           C
ATOM   1363  HE2 PHE A 674      31.630  57.750  64.800  1.00  0.00           H
ATOM   1364  C   PHE A 674      36.420  55.600  67.230  1.00  0.00           C
ATOM   1365  O   PHE A 674      35.540  55.770  68.090  1.00  0.00           O
ATOM   1366  N   GLU A 675      37.200  54.480  67.290  1.00  0.00           N
ATOM   1367  HN  GLU A 675      37.910  54.370  66.600  1.00  0.00           H
ATOM   1368  CA  GLU A 675      37.050  53.410  68.320  1.00  0.00           C
ATOM   1369  HA  GLU A 675      36.080  52.980  68.110  1.00  0.00           H
ATOM   1370  CB  GLU A 675      38.040  52.280  68.110  1.00  0.00           C
ATOM   1371  HB1 GLU A 675      37.960  51.550  68.950  1.00  0.00           H
ATOM   1372  HB2 GLU A 675      39.120  52.550  68.070  1.00  0.00           H
ATOM   1373  CG  GLU A 675      37.820  51.400  66.810  1.00  0.00           C
ATOM   1374  HG1 GLU A 675      38.830  50.980  66.590  1.00  0.00           H
ATOM   1375  HG2 GLU A 675      37.510  52.030  65.940  1.00  0.00           H
ATOM   1376  CD  GLU A 675      36.740  50.290  66.980  1.00  0.00           C
ATOM   1377  OE1 GLU A 675      36.830  49.280  66.220  1.00  0.00           O
ATOM   1378  OE2 GLU A 675      35.760  50.540  67.750  1.00  0.00           O
ATOM   1379  C   GLU A 675      37.180  53.930  69.720  1.00  0.00           C
ATOM   1380  O   GLU A 675      36.620  53.430  70.670  1.00  0.00           O
ATOM   1381  N   LYS A 676      38.070  54.920  70.000  1.00  0.00           N
ATOM   1382  HN  LYS A 676      38.650  55.220  69.250  1.00  0.00           H
ATOM   1383  CA  LYS A 676      38.230  55.570  71.300  1.00  0.00           C
ATOM   1384  HA  LYS A 676      38.190  54.820  72.080  1.00  0.00           H
ATOM   1385  CB  LYS A 676      39.500  56.360  71.210  1.00  0.00           C
ATOM   1386  HB1 LYS A 676      39.560  56.930  72.160  1.00  0.00           H
ATOM   1387  HB2 LYS A 676      39.580  56.970  70.280  1.00  0.00           H
ATOM   1388  CG  LYS A 676      40.860  55.560  71.170  1.00  0.00           C
ATOM   1389  HG1 LYS A 676      41.070  55.130  70.170  1.00  0.00           H
ATOM   1390  HG2 LYS A 676      40.880  54.730  71.900  1.00  0.00           H
ATOM   1391  CD  LYS A 676      42.120  56.430  71.560  1.00  0.00           C
ATOM   1392  HD1 LYS A 676      43.050  55.800  71.550  1.00  0.00           H
ATOM   1393  HD2 LYS A 676      42.160  56.620  72.650  1.00  0.00           H
ATOM   1394  CE  LYS A 676      42.130  57.710  70.750  1.00  0.00           C
ATOM   1395  HE1 LYS A 676      41.180  58.230  70.990  1.00  0.00           H
ATOM   1396  HE2 LYS A 676      42.200  57.440  69.670  1.00  0.00           H
ATOM   1397  NZ  LYS A 676      43.180  58.530  71.180  1.00  0.00           N
ATOM   1398  HZ1 LYS A 676      44.110  58.050  71.100  1.00  0.00           H
ATOM   1399  HZ2 LYS A 676      43.120  58.830  72.170  1.00  0.00           H
ATOM   1400  HZ3 LYS A 676      43.270  59.420  70.630  1.00  0.00           H
ATOM   1401  C   LYS A 676      37.090  56.470  71.740  1.00  0.00           C
ATOM   1402  O   LYS A 676      36.680  56.520  72.910  1.00  0.00           O
ATOM   1403  N   ILE A 677      36.600  57.280  70.800  1.00  0.00           N
ATOM   1404  HN  ILE A 677      37.160  57.380  69.980  1.00  0.00           H
ATOM   1405  CA  ILE A 677      35.380  58.110  70.870  1.00  0.00           C
ATOM   1406  HA  ILE A 677      35.430  58.720  71.760  1.00  0.00           H
ATOM   1407  CB  ILE A 677      35.400  59.070  69.750  1.00  0.00           C
ATOM   1408  HB  ILE A 677      35.630  58.570  68.790  1.00  0.00           H
ATOM   1409  CG2 ILE A 677      34.020  59.800  69.510  1.00  0.00           C
ATOM   1410 HG21 ILE A 677      34.010  60.530  68.670  1.00  0.00           H
ATOM   1411 HG22 ILE A 677      33.730  60.320  70.450  1.00  0.00           H
ATOM   1412 HG23 ILE A 677      33.260  59.040  69.230  1.00  0.00           H
ATOM   1413  CG1 ILE A 677      36.620  60.140  69.930  1.00  0.00           C
ATOM   1414 HG11 ILE A 677      37.570  59.570  69.850  1.00  0.00           H
ATOM   1415 HG12 ILE A 677      36.680  60.420  71.000  1.00  0.00           H
ATOM   1416  CD  ILE A 677      36.620  61.350  68.910  1.00  0.00           C
ATOM   1417  HD1 ILE A 677      36.600  60.990  67.870  1.00  0.00           H
ATOM   1418  HD2 ILE A 677      37.610  61.850  69.060  1.00  0.00           H
ATOM   1419  HD3 ILE A 677      35.880  62.140  69.140  1.00  0.00           H
ATOM   1420  C   ILE A 677      34.180  57.270  71.120  1.00  0.00           C
ATOM   1421  O   ILE A 677      33.320  57.660  71.890  1.00  0.00           O
ATOM   1422  N   LEU A 678      34.130  56.150  70.400  1.00  0.00           N
ATOM   1423  HN  LEU A 678      34.810  56.070  69.660  1.00  0.00           H
ATOM   1424  CA  LEU A 678      33.070  55.200  70.530  1.00  0.00           C
ATOM   1425  HA  LEU A 678      32.170  55.790  70.590  1.00  0.00           H
ATOM   1426  CB  LEU A 678      33.130  54.160  69.380  1.00  0.00           C
ATOM   1427  HB1 LEU A 678      33.980  53.450  69.470  1.00  0.00           H
ATOM   1428  HB2 LEU A 678      33.140  54.710  68.420  1.00  0.00           H
ATOM   1429  CG  LEU A 678      31.930  53.200  69.360  1.00  0.00           C
ATOM   1430  HG  LEU A 678      31.890  52.760  70.380  1.00  0.00           H
ATOM   1431  CD1 LEU A 678      30.580  53.990  69.240  1.00  0.00           C
ATOM   1432 HD11 LEU A 678      29.700  53.340  69.060  1.00  0.00           H
ATOM   1433 HD12 LEU A 678      30.660  54.810  68.490  1.00  0.00           H
ATOM   1434 HD13 LEU A 678      30.510  54.530  70.210  1.00  0.00           H
ATOM   1435  CD2 LEU A 678      32.140  52.030  68.330  1.00  0.00           C
ATOM   1436 HD21 LEU A 678      33.160  51.590  68.470  1.00  0.00           H
ATOM   1437 HD22 LEU A 678      32.210  52.430  67.300  1.00  0.00           H
ATOM   1438 HD23 LEU A 678      31.360  51.270  68.540  1.00  0.00           H
ATOM   1439  C   LEU A 678      32.960  54.530  71.870  1.00  0.00           C
ATOM   1440  O   LEU A 678      31.870  54.570  72.500  1.00  0.00           O
ATOM   1441  N   TYR A 679      34.110  54.200  72.480  1.00  0.00           N
ATOM   1442  HN  TYR A 679      34.970  54.230  71.990  1.00  0.00           H
ATOM   1443  CA  TYR A 679      34.250  53.830  73.880  1.00  0.00           C
ATOM   1444  HA  TYR A 679      33.520  53.040  74.000  1.00  0.00           H
ATOM   1445  CB  TYR A 679      35.740  53.260  74.110  1.00  0.00           C
ATOM   1446  HB1 TYR A 679      36.560  53.980  73.910  1.00  0.00           H
ATOM   1447  HB2 TYR A 679      35.910  52.340  73.520  1.00  0.00           H
ATOM   1448  CG  TYR A 679      35.910  52.800  75.520  1.00  0.00           C
ATOM   1449  CD1 TYR A 679      36.620  53.620  76.470  1.00  0.00           C
ATOM   1450  HD1 TYR A 679      36.950  54.580  76.140  1.00  0.00           H
ATOM   1451  CE1 TYR A 679      36.700  53.220  77.810  1.00  0.00           C
ATOM   1452  HE1 TYR A 679      37.290  53.840  78.470  1.00  0.00           H
ATOM   1453  CZ  TYR A 679      36.110  52.030  78.210  1.00  0.00           C
ATOM   1454  OH  TYR A 679      36.220  51.610  79.550  1.00  0.00           O
ATOM   1455  HH  TYR A 679      36.890  52.200  79.890  1.00  0.00           H
ATOM   1456  CD2 TYR A 679      35.270  51.620  75.960  1.00  0.00           C
ATOM   1457  HD2 TYR A 679      34.630  51.060  75.290  1.00  0.00           H
ATOM   1458  CE2 TYR A 679      35.410  51.200  77.320  1.00  0.00           C
ATOM   1459  HE2 TYR A 679      34.930  50.270  77.620  1.00  0.00           H
ATOM   1460  C   TYR A 679      33.820  54.860  75.000  1.00  0.00           C
ATOM   1461  O   TYR A 679      33.070  54.590  75.950  1.00  0.00           O
ATOM   1462  N   LYS A 680      34.250  56.150  74.800  1.00  0.00           N
ATOM   1463  HN  LYS A 680      34.870  56.300  74.030  1.00  0.00           H
ATOM   1464  CA  LYS A 680      33.790  57.310  75.590  1.00  0.00           C
ATOM   1465  HA  LYS A 680      33.860  57.190  76.660  1.00  0.00           H
ATOM   1466  CB  LYS A 680      34.570  58.600  75.240  1.00  0.00           C
ATOM   1467  HB1 LYS A 680      34.070  59.370  75.860  1.00  0.00           H
ATOM   1468  HB2 LYS A 680      34.430  58.900  74.190  1.00  0.00           H
ATOM   1469  CG  LYS A 680      36.040  58.470  75.510  1.00  0.00           C
ATOM   1470  HG1 LYS A 680      36.430  57.560  75.010  1.00  0.00           H
ATOM   1471  HG2 LYS A 680      36.180  58.200  76.590  1.00  0.00           H
ATOM   1472  CD  LYS A 680      36.740  59.800  75.160  1.00  0.00           C
ATOM   1473  HD1 LYS A 680      37.580  59.980  75.860  1.00  0.00           H
ATOM   1474  HD2 LYS A 680      36.050  60.630  75.410  1.00  0.00           H
ATOM   1475  CE  LYS A 680      37.410  59.860  73.810  1.00  0.00           C
ATOM   1476  HE1 LYS A 680      36.590  59.530  73.130  1.00  0.00           H
ATOM   1477  HE2 LYS A 680      38.290  59.210  73.570  1.00  0.00           H
ATOM   1478  NZ  LYS A 680      37.730  61.280  73.600  1.00  0.00           N
ATOM   1479  HZ1 LYS A 680      38.280  61.700  74.380  1.00  0.00           H
ATOM   1480  HZ2 LYS A 680      36.800  61.750  73.590  1.00  0.00           H
ATOM   1481  HZ3 LYS A 680      38.330  61.440  72.760  1.00  0.00           H
ATOM   1482  C   LYS A 680      32.280  57.510  75.460  1.00  0.00           C
ATOM   1483  O   LYS A 680      31.590  57.810  76.440  1.00  0.00           O
ATOM   1484  N   PHE A 681      31.750  57.360  74.270  1.00  0.00           N
ATOM   1485  HN  PHE A 681      32.330  57.240  73.460  1.00  0.00           H
ATOM   1486  CA  PHE A 681      30.330  57.520  74.050  1.00  0.00           C
ATOM   1487  HA  PHE A 681      29.990  58.510  74.290  1.00  0.00           H
ATOM   1488  CB  PHE A 681      29.990  57.450  72.540  1.00  0.00           C
ATOM   1489  HB1 PHE A 681      30.430  56.530  72.110  1.00  0.00           H
ATOM   1490  HB2 PHE A 681      30.450  58.320  72.020  1.00  0.00           H
ATOM   1491  CG  PHE A 681      28.510  57.490  72.260  1.00  0.00           C
ATOM   1492  CD1 PHE A 681      27.740  58.510  72.840  1.00  0.00           C
ATOM   1493  HD1 PHE A 681      28.260  59.250  73.420  1.00  0.00           H
ATOM   1494  CE1 PHE A 681      26.370  58.430  72.700  1.00  0.00           C
ATOM   1495  HE1 PHE A 681      25.710  59.200  73.080  1.00  0.00           H
ATOM   1496  CZ  PHE A 681      25.720  57.400  71.920  1.00  0.00           C
ATOM   1497  HZ  PHE A 681      24.660  57.360  71.720  1.00  0.00           H
ATOM   1498  CD2 PHE A 681      27.970  56.430  71.590  1.00  0.00           C
ATOM   1499  HD2 PHE A 681      28.560  55.580  71.290  1.00  0.00           H
ATOM   1500  CE2 PHE A 681      26.570  56.470  71.380  1.00  0.00           C
ATOM   1501  HE2 PHE A 681      26.170  55.580  70.910  1.00  0.00           H
ATOM   1502  C   PHE A 681      29.480  56.440  74.870  1.00  0.00           C
ATOM   1503  O   PHE A 681      28.560  56.830  75.630  1.00  0.00           O
ATOM   1504  N   CYS A 682      29.800  55.180  74.820  1.00  0.00           N
ATOM   1505  HN  CYS A 682      30.520  54.900  74.180  1.00  0.00           H
ATOM   1506  CA  CYS A 682      29.120  54.060  75.520  1.00  0.00           C
ATOM   1507  HA  CYS A 682      28.090  54.130  75.180  1.00  0.00           H
ATOM   1508  CB  CYS A 682      29.740  52.690  75.020  1.00  0.00           C
ATOM   1509  HB1 CYS A 682      29.030  51.960  75.490  1.00  0.00           H
ATOM   1510  HB2 CYS A 682      30.770  52.450  75.370  1.00  0.00           H
ATOM   1511  SG  CYS A 682      29.560  52.480  73.160  1.00  0.00           S
ATOM   1512  HG1 CYS A 682      30.540  53.300  72.760  1.00  0.00           H
ATOM   1513  C   CYS A 682      29.090  54.190  77.040  1.00  0.00           C
ATOM   1514  O   CYS A 682      28.010  54.040  77.630  1.00  0.00           O
ATOM   1515  N   ARG A 683      30.210  54.460  77.680  1.00  0.00           N
ATOM   1516  HN  ARG A 683      31.100  54.730  77.310  1.00  0.00           H
ATOM   1517  CA  ARG A 683      30.340  54.500  79.150  1.00  0.00           C
ATOM   1518  HA  ARG A 683      29.840  53.600  79.490  1.00  0.00           H
ATOM   1519  CB  ARG A 683      31.840  54.450  79.430  1.00  0.00           C
ATOM   1520  HB1 ARG A 683      32.070  54.780  80.460  1.00  0.00           H
ATOM   1521  HB2 ARG A 683      32.300  55.220  78.770  1.00  0.00           H
ATOM   1522  CG  ARG A 683      32.550  53.130  79.050  1.00  0.00           C
ATOM   1523  HG1 ARG A 683      33.620  53.230  79.300  1.00  0.00           H
ATOM   1524  HG2 ARG A 683      32.450  53.010  77.940  1.00  0.00           H
ATOM   1525  CD  ARG A 683      32.020  51.980  79.890  1.00  0.00           C
ATOM   1526  HD1 ARG A 683      30.990  51.760  79.510  1.00  0.00           H
ATOM   1527  HD2 ARG A 683      31.950  52.090  80.990  1.00  0.00           H
ATOM   1528  NE  ARG A 683      32.850  50.820  79.780  1.00  0.00           N
ATOM   1529  HE  ARG A 683      33.770  50.960  79.440  1.00  0.00           H
ATOM   1530  CZ  ARG A 683      32.380  49.590  79.730  1.00  0.00           C
ATOM   1531  NH1 ARG A 683      31.120  49.210  79.760  1.00  0.00           N
ATOM   1532 HH11 ARG A 683      30.390  49.860  79.990  1.00  0.00           H
ATOM   1533 HH12 ARG A 683      30.940  48.240  79.780  1.00  0.00           H
ATOM   1534  NH2 ARG A 683      33.100  48.540  79.640  1.00  0.00           N
ATOM   1535 HH21 ARG A 683      34.100  48.520  79.610  1.00  0.00           H
ATOM   1536 HH22 ARG A 683      32.590  47.690  79.640  1.00  0.00           H
ATOM   1537  C   ARG A 683      29.690  55.690  79.790  1.00  0.00           C
ATOM   1538  O   ARG A 683      29.140  55.590  80.870  1.00  0.00           O
ATOM   1539  N   ASP A 684      29.770  56.870  79.180  1.00  0.00           N
ATOM   1540  HN  ASP A 684      30.310  56.970  78.340  1.00  0.00           H
ATOM   1541  CA  ASP A 684      29.170  58.100  79.740  1.00  0.00           C
ATOM   1542  HA  ASP A 684      29.440  58.000  80.780  1.00  0.00           H
ATOM   1543  CB  ASP A 684      29.830  59.340  79.140  1.00  0.00           C
ATOM   1544  HB1 ASP A 684      29.130  60.200  79.190  1.00  0.00           H
ATOM   1545  HB2 ASP A 684      30.070  59.110  78.090  1.00  0.00           H
ATOM   1546  CG  ASP A 684      31.120  59.710  79.800  1.00  0.00           C
ATOM   1547  OD1 ASP A 684      32.020  60.110  79.060  1.00  0.00           O
ATOM   1548  OD2 ASP A 684      31.140  59.830  81.030  1.00  0.00           O
ATOM   1549  C   ASP A 684      27.720  58.210  79.700  1.00  0.00           C
ATOM   1550  O   ASP A 684      27.220  58.820  80.580  1.00  0.00           O
ATOM   1551  N   TYR A 685      27.100  57.640  78.660  1.00  0.00           N
ATOM   1552  HN  TYR A 685      27.640  57.180  77.970  1.00  0.00           H
ATOM   1553  CA  TYR A 685      25.710  57.620  78.440  1.00  0.00           C
ATOM   1554  HA  TYR A 685      25.230  58.340  79.090  1.00  0.00           H
ATOM   1555  CB  TYR A 685      25.370  58.000  76.920  1.00  0.00           C
ATOM   1556  HB1 TYR A 685      24.280  57.820  76.730  1.00  0.00           H
ATOM   1557  HB2 TYR A 685      25.920  57.480  76.120  1.00  0.00           H
ATOM   1558  CG  TYR A 685      25.580  59.380  76.720  1.00  0.00           C
ATOM   1559  CD1 TYR A 685      24.480  60.170  76.870  1.00  0.00           C
ATOM   1560  HD1 TYR A 685      23.550  59.730  77.160  1.00  0.00           H
ATOM   1561  CE1 TYR A 685      24.640  61.540  76.610  1.00  0.00           C
ATOM   1562  HE1 TYR A 685      23.780  62.190  76.710  1.00  0.00           H
ATOM   1563  CZ  TYR A 685      25.810  62.090  75.990  1.00  0.00           C
ATOM   1564  OH  TYR A 685      25.930  63.490  75.750  1.00  0.00           O
ATOM   1565  HH  TYR A 685      26.810  63.700  75.450  1.00  0.00           H
ATOM   1566  CD2 TYR A 685      26.760  59.880  76.210  1.00  0.00           C
ATOM   1567  HD2 TYR A 685      27.620  59.250  76.070  1.00  0.00           H
ATOM   1568  CE2 TYR A 685      26.850  61.240  75.850  1.00  0.00           C
ATOM   1569  HE2 TYR A 685      27.790  61.620  75.460  1.00  0.00           H
ATOM   1570  C   TYR A 685      25.090  56.320  78.890  1.00  0.00           C
ATOM   1571  O   TYR A 685      23.900  56.150  78.580  1.00  0.00           O
ATOM   1572  N   GLN A 686      25.850  55.430  79.580  1.00  0.00           N
ATOM   1573  HN  GLN A 686      26.830  55.600  79.620  1.00  0.00           H
ATOM   1574  CA  GLN A 686      25.420  54.160  80.220  1.00  0.00           C
ATOM   1575  HA  GLN A 686      26.410  53.810  80.500  1.00  0.00           H
ATOM   1576  CB  GLN A 686      24.550  54.350  81.510  1.00  0.00           C
ATOM   1577  HB1 GLN A 686      23.780  53.590  81.750  1.00  0.00           H
ATOM   1578  HB2 GLN A 686      23.960  55.260  81.270  1.00  0.00           H
ATOM   1579  CG  GLN A 686      25.380  54.600  82.780  1.00  0.00           C
ATOM   1580  HG1 GLN A 686      24.800  54.800  83.710  1.00  0.00           H
ATOM   1581  HG2 GLN A 686      26.030  55.480  82.580  1.00  0.00           H
ATOM   1582  CD  GLN A 686      26.200  53.340  83.080  1.00  0.00           C
ATOM   1583  OE1 GLN A 686      25.690  52.230  82.860  1.00  0.00           O
ATOM   1584  NE2 GLN A 686      27.440  53.510  83.580  1.00  0.00           N
ATOM   1585 HE21 GLN A 686      27.800  54.410  83.820  1.00  0.00           H
ATOM   1586 HE22 GLN A 686      28.120  52.780  83.700  1.00  0.00           H
ATOM   1587  C   GLN A 686      24.800  53.190  79.300  1.00  0.00           C
ATOM   1588  O   GLN A 686      23.600  52.840  79.420  1.00  0.00           O
ATOM   1589  N   LEU A 687      25.520  52.790  78.250  1.00  0.00           N
ATOM   1590  HN  LEU A 687      26.470  53.070  78.140  1.00  0.00           H
ATOM   1591  CA  LEU A 687      25.120  52.100  77.030  1.00  0.00           C
ATOM   1592  HA  LEU A 687      24.110  51.720  77.040  1.00  0.00           H
ATOM   1593  CB  LEU A 687      25.300  52.930  75.790  1.00  0.00           C
ATOM   1594  HB1 LEU A 687      25.160  52.260  74.910  1.00  0.00           H
ATOM   1595  HB2 LEU A 687      26.360  53.280  75.800  1.00  0.00           H
ATOM   1596  CG  LEU A 687      24.490  54.190  75.690  1.00  0.00           C
ATOM   1597  HG  LEU A 687      24.640  54.840  76.580  1.00  0.00           H
ATOM   1598  CD1 LEU A 687      24.960  54.950  74.440  1.00  0.00           C
ATOM   1599 HD11 LEU A 687      26.050  55.140  74.560  1.00  0.00           H
ATOM   1600 HD12 LEU A 687      24.420  55.930  74.470  1.00  0.00           H
ATOM   1601 HD13 LEU A 687      24.750  54.410  73.490  1.00  0.00           H
ATOM   1602  CD2 LEU A 687      22.950  53.840  75.570  1.00  0.00           C
ATOM   1603 HD21 LEU A 687      22.430  54.770  75.240  1.00  0.00           H
ATOM   1604 HD22 LEU A 687      22.480  53.310  76.430  1.00  0.00           H
ATOM   1605 HD23 LEU A 687      22.770  53.120  74.740  1.00  0.00           H
ATOM   1606  C   LEU A 687      26.170  50.900  77.040  1.00  0.00           C
ATOM   1607  O   LEU A 687      27.320  51.020  77.500  1.00  0.00           O
ATOM   1608  N   SER A 688      25.770  49.710  76.530  1.00  0.00           N
ATOM   1609  HN  SER A 688      24.820  49.630  76.240  1.00  0.00           H
ATOM   1610  CA  SER A 688      26.560  48.510  76.670  1.00  0.00           C
ATOM   1611  HA  SER A 688      27.070  48.560  77.620  1.00  0.00           H
ATOM   1612  CB  SER A 688      25.590  47.240  76.640  1.00  0.00           C
ATOM   1613  HB1 SER A 688      25.140  47.210  75.620  1.00  0.00           H
ATOM   1614  HB2 SER A 688      24.850  47.540  77.410  1.00  0.00           H
ATOM   1615  OG  SER A 688      26.280  46.010  76.920  1.00  0.00           O
ATOM   1616  HG1 SER A 688      25.700  45.270  77.130  1.00  0.00           H
ATOM   1617  C   SER A 688      27.590  48.290  75.610  1.00  0.00           C
ATOM   1618  O   SER A 688      27.310  47.890  74.450  1.00  0.00           O
ATOM   1619  N   TYR A 689      28.890  48.490  75.980  1.00  0.00           N
ATOM   1620  HN  TYR A 689      29.060  48.580  76.960  1.00  0.00           H
ATOM   1621  CA  TYR A 689      29.980  48.610  75.030  1.00  0.00           C
ATOM   1622  HA  TYR A 689      29.810  49.630  74.690  1.00  0.00           H
ATOM   1623  CB  TYR A 689      31.370  48.850  75.860  1.00  0.00           C
ATOM   1624  HB1 TYR A 689      31.380  47.940  76.510  1.00  0.00           H
ATOM   1625  HB2 TYR A 689      31.330  49.800  76.430  1.00  0.00           H
ATOM   1626  CG  TYR A 689      32.560  48.910  74.940  1.00  0.00           C
ATOM   1627  CD1 TYR A 689      32.590  49.710  73.860  1.00  0.00           C
ATOM   1628  HD1 TYR A 689      31.760  50.350  73.620  1.00  0.00           H
ATOM   1629  CE1 TYR A 689      33.740  49.630  72.950  1.00  0.00           C
ATOM   1630  HE1 TYR A 689      33.720  50.430  72.250  1.00  0.00           H
ATOM   1631  CZ  TYR A 689      34.870  48.910  73.290  1.00  0.00           C
ATOM   1632  OH  TYR A 689      36.050  48.900  72.530  1.00  0.00           O
ATOM   1633  HH  TYR A 689      35.910  49.480  71.790  1.00  0.00           H
ATOM   1634  CD2 TYR A 689      33.720  48.210  75.310  1.00  0.00           C
ATOM   1635  HD2 TYR A 689      33.710  47.540  76.170  1.00  0.00           H
ATOM   1636  CE2 TYR A 689      34.790  48.060  74.410  1.00  0.00           C
ATOM   1637  HE2 TYR A 689      35.650  47.440  74.660  1.00  0.00           H
ATOM   1638  C   TYR A 689      30.100  47.630  73.820  1.00  0.00           C
ATOM   1639  O   TYR A 689      29.780  47.970  72.700  1.00  0.00           O
ATOM   1640  N   LEU A 690      30.530  46.390  74.020  1.00  0.00           N
ATOM   1641  HN  LEU A 690      30.840  46.080  74.910  1.00  0.00           H
ATOM   1642  CA  LEU A 690      30.740  45.390  72.940  1.00  0.00           C
ATOM   1643  HA  LEU A 690      31.320  45.860  72.180  1.00  0.00           H
ATOM   1644  CB  LEU A 690      31.570  44.150  73.440  1.00  0.00           C
ATOM   1645  HB1 LEU A 690      31.670  43.440  72.590  1.00  0.00           H
ATOM   1646  HB2 LEU A 690      31.080  43.640  74.290  1.00  0.00           H
ATOM   1647  CG  LEU A 690      33.040  44.600  73.960  1.00  0.00           C
ATOM   1648  HG  LEU A 690      32.900  45.400  74.720  1.00  0.00           H
ATOM   1649  CD1 LEU A 690      33.780  43.400  74.680  1.00  0.00           C
ATOM   1650 HD11 LEU A 690      33.130  43.000  75.490  1.00  0.00           H
ATOM   1651 HD12 LEU A 690      34.790  43.660  75.050  1.00  0.00           H
ATOM   1652 HD13 LEU A 690      33.920  42.600  73.920  1.00  0.00           H
ATOM   1653  CD2 LEU A 690      33.890  45.120  72.790  1.00  0.00           C
ATOM   1654 HD21 LEU A 690      33.440  45.930  72.170  1.00  0.00           H
ATOM   1655 HD22 LEU A 690      34.220  44.230  72.210  1.00  0.00           H
ATOM   1656 HD23 LEU A 690      34.770  45.500  73.350  1.00  0.00           H
ATOM   1657  C   LEU A 690      29.570  45.070  72.180  1.00  0.00           C
ATOM   1658  O   LEU A 690      29.550  45.030  71.000  1.00  0.00           O
ATOM   1659  N   SER A 691      28.480  44.860  72.770  1.00  0.00           N
ATOM   1660  HN  SER A 691      28.390  45.020  73.740  1.00  0.00           H
ATOM   1661  CA  SER A 691      27.130  44.630  72.130  1.00  0.00           C
ATOM   1662  HA  SER A 691      27.150  43.770  71.480  1.00  0.00           H
ATOM   1663  CB  SER A 691      26.100  44.330  73.320  1.00  0.00           C
ATOM   1664  HB1 SER A 691      26.130  45.180  74.050  1.00  0.00           H
ATOM   1665  HB2 SER A 691      26.390  43.420  73.880  1.00  0.00           H
ATOM   1666  OG  SER A 691      24.790  44.220  72.710  1.00  0.00           O
ATOM   1667  HG1 SER A 691      24.820  43.450  72.130  1.00  0.00           H
ATOM   1668  C   SER A 691      26.720  45.820  71.300  1.00  0.00           C
ATOM   1669  O   SER A 691      26.360  45.640  70.120  1.00  0.00           O
ATOM   1670  N   LEU A 692      26.680  47.030  71.820  1.00  0.00           N
ATOM   1671  HN  LEU A 692      26.900  47.220  72.780  1.00  0.00           H
ATOM   1672  CA  LEU A 692      26.440  48.250  71.020  1.00  0.00           C
ATOM   1673  HA  LEU A 692      25.460  48.100  70.570  1.00  0.00           H
ATOM   1674  CB  LEU A 692      26.310  49.490  72.050  1.00  0.00           C
ATOM   1675  HB1 LEU A 692      27.280  49.600  72.590  1.00  0.00           H
ATOM   1676  HB2 LEU A 692      25.550  49.200  72.800  1.00  0.00           H
ATOM   1677  CG  LEU A 692      25.920  50.790  71.280  1.00  0.00           C
ATOM   1678  HG  LEU A 692      26.900  51.160  70.900  1.00  0.00           H
ATOM   1679  CD1 LEU A 692      24.880  50.600  70.190  1.00  0.00           C
ATOM   1680 HD11 LEU A 692      23.950  50.210  70.660  1.00  0.00           H
ATOM   1681 HD12 LEU A 692      25.180  49.940  69.350  1.00  0.00           H
ATOM   1682 HD13 LEU A 692      24.640  51.640  69.870  1.00  0.00           H
ATOM   1683  CD2 LEU A 692      25.580  51.940  72.220  1.00  0.00           C
ATOM   1684 HD21 LEU A 692      24.610  51.730  72.690  1.00  0.00           H
ATOM   1685 HD22 LEU A 692      25.610  52.980  71.820  1.00  0.00           H
ATOM   1686 HD23 LEU A 692      26.180  52.050  73.150  1.00  0.00           H
ATOM   1687  C   LEU A 692      27.430  48.500  69.940  1.00  0.00           C
ATOM   1688  O   LEU A 692      27.080  48.810  68.790  1.00  0.00           O
ATOM   1689  N   ARG A 693      28.690  48.220  70.210  1.00  0.00           N
ATOM   1690  HN  ARG A 693      29.020  48.050  71.140  1.00  0.00           H
ATOM   1691  CA  ARG A 693      29.800  48.230  69.270  1.00  0.00           C
ATOM   1692  HA  ARG A 693      29.800  49.240  68.860  1.00  0.00           H
ATOM   1693  CB  ARG A 693      31.230  48.030  69.930  1.00  0.00           C
ATOM   1694  HB1 ARG A 693      31.160  47.080  70.510  1.00  0.00           H
ATOM   1695  HB2 ARG A 693      31.360  48.860  70.650  1.00  0.00           H
ATOM   1696  CG  ARG A 693      32.420  48.040  68.870  1.00  0.00           C
ATOM   1697  HG1 ARG A 693      32.380  49.050  68.380  1.00  0.00           H
ATOM   1698  HG2 ARG A 693      32.210  47.250  68.110  1.00  0.00           H
ATOM   1699  CD  ARG A 693      33.850  47.920  69.420  1.00  0.00           C
ATOM   1700  HD1 ARG A 693      33.900  47.110  70.170  1.00  0.00           H
ATOM   1701  HD2 ARG A 693      34.100  48.850  69.980  1.00  0.00           H
ATOM   1702  NE  ARG A 693      34.840  47.830  68.300  1.00  0.00           N
ATOM   1703  HE  ARG A 693      35.310  48.650  67.980  1.00  0.00           H
ATOM   1704  CZ  ARG A 693      35.390  46.740  67.880  1.00  0.00           C
ATOM   1705  NH1 ARG A 693      34.980  45.500  68.170  1.00  0.00           N
ATOM   1706 HH11 ARG A 693      34.020  45.430  68.390  1.00  0.00           H
ATOM   1707 HH12 ARG A 693      35.480  44.790  67.670  1.00  0.00           H
ATOM   1708  NH2 ARG A 693      36.390  46.740  67.020  1.00  0.00           N
ATOM   1709 HH21 ARG A 693      36.700  47.650  66.720  1.00  0.00           H
ATOM   1710 HH22 ARG A 693      36.710  45.890  66.600  1.00  0.00           H
ATOM   1711  C   ARG A 693      29.650  47.200  68.140  1.00  0.00           C
ATOM   1712  O   ARG A 693      29.900  47.520  66.960  1.00  0.00           O
ATOM   1713  N   THR A 694      29.200  45.930  68.410  1.00  0.00           N
ATOM   1714  HN  THR A 694      29.140  45.710  69.390  1.00  0.00           H
ATOM   1715  CA  THR A 694      28.850  44.910  67.400  1.00  0.00           C
ATOM   1716  HA  THR A 694      29.660  44.700  66.710  1.00  0.00           H
ATOM   1717  CB  THR A 694      28.560  43.570  68.190  1.00  0.00           C
ATOM   1718  HB  THR A 694      27.640  43.660  68.810  1.00  0.00           H
ATOM   1719  OG1 THR A 694      29.660  43.280  69.000  1.00  0.00           O
ATOM   1720  HG1 THR A 694      29.650  43.820  69.810  1.00  0.00           H
ATOM   1721  CG2 THR A 694      28.350  42.410  67.230  1.00  0.00           C
ATOM   1722 HG21 THR A 694      29.320  42.190  66.740  1.00  0.00           H
ATOM   1723 HG22 THR A 694      27.520  42.710  66.560  1.00  0.00           H
ATOM   1724 HG23 THR A 694      28.100  41.470  67.760  1.00  0.00           H
ATOM   1725  C   THR A 694      27.590  45.290  66.600  1.00  0.00           C
ATOM   1726  O   THR A 694      27.610  45.000  65.390  1.00  0.00           O
ATOM   1727  N   SER A 695      26.510  45.940  67.220  1.00  0.00           N
ATOM   1728  HN  SER A 695      26.350  46.090  68.180  1.00  0.00           H
ATOM   1729  CA  SER A 695      25.330  46.410  66.540  1.00  0.00           C
ATOM   1730  HA  SER A 695      24.820  45.610  66.010  1.00  0.00           H
ATOM   1731  CB  SER A 695      24.400  47.140  67.570  1.00  0.00           C
ATOM   1732  HB1 SER A 695      24.830  48.120  67.840  1.00  0.00           H
ATOM   1733  HB2 SER A 695      24.200  46.540  68.490  1.00  0.00           H
ATOM   1734  OG  SER A 695      23.120  47.400  67.070  1.00  0.00           O
ATOM   1735  HG1 SER A 695      23.230  48.040  66.360  1.00  0.00           H
ATOM   1736  C   SER A 695      25.750  47.450  65.490  1.00  0.00           C
ATOM   1737  O   SER A 695      25.370  47.420  64.330  1.00  0.00           O
ATOM   1738  N   ILE A 696      26.560  48.470  65.920  1.00  0.00           N
ATOM   1739  HN  ILE A 696      26.880  48.440  66.860  1.00  0.00           H
ATOM   1740  CA  ILE A 696      27.200  49.460  65.030  1.00  0.00           C
ATOM   1741  HA  ILE A 696      26.460  50.070  64.530  1.00  0.00           H
ATOM   1742  CB  ILE A 696      28.020  50.450  65.910  1.00  0.00           C
ATOM   1743  HB  ILE A 696      28.710  49.840  66.510  1.00  0.00           H
ATOM   1744  CG2 ILE A 696      28.950  51.400  65.150  1.00  0.00           C
ATOM   1745 HG21 ILE A 696      29.870  50.960  64.710  1.00  0.00           H
ATOM   1746 HG22 ILE A 696      29.360  52.020  65.980  1.00  0.00           H
ATOM   1747 HG23 ILE A 696      28.470  52.010  64.370  1.00  0.00           H
ATOM   1748  CG1 ILE A 696      27.070  51.280  66.710  1.00  0.00           C
ATOM   1749 HG11 ILE A 696      26.310  50.560  67.090  1.00  0.00           H
ATOM   1750 HG12 ILE A 696      26.400  51.970  66.150  1.00  0.00           H
ATOM   1751  CD  ILE A 696      27.680  51.990  67.960  1.00  0.00           C
ATOM   1752  HD1 ILE A 696      28.100  51.160  68.570  1.00  0.00           H
ATOM   1753  HD2 ILE A 696      26.820  52.410  68.530  1.00  0.00           H
ATOM   1754  HD3 ILE A 696      28.470  52.720  67.680  1.00  0.00           H
ATOM   1755  C   ILE A 696      28.100  48.850  63.930  1.00  0.00           C
ATOM   1756  O   ILE A 696      28.060  49.370  62.830  1.00  0.00           O
ATOM   1757  N   GLY A 697      28.880  47.830  64.280  1.00  0.00           N
ATOM   1758  HN  GLY A 697      28.730  47.550  65.230  1.00  0.00           H
ATOM   1759  CA  GLY A 697      29.640  46.940  63.350  1.00  0.00           C
ATOM   1760  HA1 GLY A 697      29.960  46.060  63.890  1.00  0.00           H
ATOM   1761  HA2 GLY A 697      30.480  47.490  62.980  1.00  0.00           H
ATOM   1762  C   GLY A 697      28.830  46.360  62.180  1.00  0.00           C
ATOM   1763  O   GLY A 697      29.180  46.340  61.010  1.00  0.00           O
ATOM   1764  N   LEU A 698      27.640  45.800  62.560  1.00  0.00           N
ATOM   1765  HN  LEU A 698      27.390  45.820  63.530  1.00  0.00           H
ATOM   1766  CA  LEU A 698      26.820  45.030  61.730  1.00  0.00           C
ATOM   1767  HA  LEU A 698      27.390  44.460  61.020  1.00  0.00           H
ATOM   1768  CB  LEU A 698      25.930  44.000  62.530  1.00  0.00           C
ATOM   1769  HB1 LEU A 698      25.090  43.570  61.950  1.00  0.00           H
ATOM   1770  HB2 LEU A 698      25.660  44.350  63.540  1.00  0.00           H
ATOM   1771  CG  LEU A 698      26.790  42.720  62.960  1.00  0.00           C
ATOM   1772  HG  LEU A 698      27.830  42.990  63.250  1.00  0.00           H
ATOM   1773  CD1 LEU A 698      26.160  41.980  64.100  1.00  0.00           C
ATOM   1774 HD11 LEU A 698      26.880  41.190  64.370  1.00  0.00           H
ATOM   1775 HD12 LEU A 698      25.160  41.640  63.760  1.00  0.00           H
ATOM   1776 HD13 LEU A 698      26.020  42.660  64.980  1.00  0.00           H
ATOM   1777  CD2 LEU A 698      27.250  41.670  61.910  1.00  0.00           C
ATOM   1778 HD21 LEU A 698      26.470  41.330  61.190  1.00  0.00           H
ATOM   1779 HD22 LEU A 698      27.600  40.710  62.360  1.00  0.00           H
ATOM   1780 HD23 LEU A 698      28.110  41.960  61.270  1.00  0.00           H
ATOM   1781  C   LEU A 698      26.020  45.940  60.830  1.00  0.00           C
ATOM   1782  O   LEU A 698      25.790  45.630  59.670  1.00  0.00           O
ATOM   1783  N   TRP A 699      25.680  47.140  61.350  1.00  0.00           N
ATOM   1784  HN  TRP A 699      25.810  47.270  62.330  1.00  0.00           H
ATOM   1785  CA  TRP A 699      25.170  48.290  60.640  1.00  0.00           C
ATOM   1786  HA  TRP A 699      24.280  48.030  60.080  1.00  0.00           H
ATOM   1787  CB  TRP A 699      24.800  49.470  61.640  1.00  0.00           C
ATOM   1788  HB1 TRP A 699      24.960  50.440  61.110  1.00  0.00           H
ATOM   1789  HB2 TRP A 699      25.470  49.480  62.520  1.00  0.00           H
ATOM   1790  CG  TRP A 699      23.370  49.520  62.150  1.00  0.00           C
ATOM   1791  CD1 TRP A 699      22.900  49.310  63.410  1.00  0.00           C
ATOM   1792  HD1 TRP A 699      23.470  48.900  64.230  1.00  0.00           H
ATOM   1793  NE1 TRP A 699      21.480  49.350  63.410  1.00  0.00           N
ATOM   1794  HE1 TRP A 699      20.880  49.680  64.100  1.00  0.00           H
ATOM   1795  CE2 TRP A 699      21.070  49.650  62.150  1.00  0.00           C
ATOM   1796  CD2 TRP A 699      22.220  49.760  61.330  1.00  0.00           C
ATOM   1797  CE3 TRP A 699      22.150  50.190  60.020  1.00  0.00           C
ATOM   1798  HE3 TRP A 699      23.010  50.370  59.400  1.00  0.00           H
ATOM   1799  CZ3 TRP A 699      20.830  50.330  59.560  1.00  0.00           C
ATOM   1800  HZ3 TRP A 699      20.860  50.620  58.520  1.00  0.00           H
ATOM   1801  CZ2 TRP A 699      19.740  49.700  61.580  1.00  0.00           C
ATOM   1802  HZ2 TRP A 699      18.830  49.500  62.120  1.00  0.00           H
ATOM   1803  CH2 TRP A 699      19.710  50.090  60.220  1.00  0.00           C
ATOM   1804  HH2 TRP A 699      18.770  50.370  59.770  1.00  0.00           H
ATOM   1805  C   TRP A 699      26.170  48.730  59.580  1.00  0.00           C
ATOM   1806  O   TRP A 699      25.960  48.890  58.400  1.00  0.00           O
ATOM   1807  N   THR A 700      27.350  48.950  60.010  1.00  0.00           N
ATOM   1808  HN  THR A 700      27.470  48.920  60.990  1.00  0.00           H
ATOM   1809  CA  THR A 700      28.460  49.360  59.130  1.00  0.00           C
ATOM   1810  HA  THR A 700      28.020  50.240  58.660  1.00  0.00           H
ATOM   1811  CB  THR A 700      29.800  49.670  59.880  1.00  0.00           C
ATOM   1812  HB  THR A 700      30.140  48.800  60.490  1.00  0.00           H
ATOM   1813  OG1 THR A 700      29.560  50.880  60.670  1.00  0.00           O
ATOM   1814  HG1 THR A 700      28.870  50.620  61.270  1.00  0.00           H
ATOM   1815  CG2 THR A 700      30.970  50.120  58.920  1.00  0.00           C
ATOM   1816 HG21 THR A 700      31.350  49.240  58.380  1.00  0.00           H
ATOM   1817 HG22 THR A 700      31.780  50.570  59.530  1.00  0.00           H
ATOM   1818 HG23 THR A 700      30.630  50.860  58.150  1.00  0.00           H
ATOM   1819  C   THR A 700      28.790  48.400  58.000  1.00  0.00           C
ATOM   1820  O   THR A 700      28.890  48.750  56.790  1.00  0.00           O
ATOM   1821  N   SER A 701      28.810  47.130  58.300  1.00  0.00           N
ATOM   1822  HN  SER A 701      28.740  46.880  59.270  1.00  0.00           H
ATOM   1823  CA  SER A 701      28.770  45.970  57.350  1.00  0.00           C
ATOM   1824  HA  SER A 701      29.710  45.950  56.820  1.00  0.00           H
ATOM   1825  CB  SER A 701      28.570  44.630  58.200  1.00  0.00           C
ATOM   1826  HB1 SER A 701      27.610  44.760  58.730  1.00  0.00           H
ATOM   1827  HB2 SER A 701      29.370  44.590  58.960  1.00  0.00           H
ATOM   1828  OG  SER A 701      28.640  43.450  57.400  1.00  0.00           O
ATOM   1829  HG1 SER A 701      29.530  43.440  57.050  1.00  0.00           H
ATOM   1830  C   SER A 701      27.700  46.020  56.280  1.00  0.00           C
ATOM   1831  O   SER A 701      27.980  45.910  55.060  1.00  0.00           O
ATOM   1832  N   PHE A 702      26.460  46.120  56.750  1.00  0.00           N
ATOM   1833  HN  PHE A 702      26.330  46.160  57.740  1.00  0.00           H
ATOM   1834  CA  PHE A 702      25.220  46.320  55.940  1.00  0.00           C
ATOM   1835  HA  PHE A 702      25.050  45.490  55.270  1.00  0.00           H
ATOM   1836  CB  PHE A 702      24.050  46.380  56.950  1.00  0.00           C
ATOM   1837  HB1 PHE A 702      24.340  46.990  57.840  1.00  0.00           H
ATOM   1838  HB2 PHE A 702      23.980  45.350  57.380  1.00  0.00           H
ATOM   1839  CG  PHE A 702      22.770  46.730  56.300  1.00  0.00           C
ATOM   1840  CD1 PHE A 702      22.070  47.850  56.760  1.00  0.00           C
ATOM   1841  HD1 PHE A 702      22.590  48.340  57.580  1.00  0.00           H
ATOM   1842  CE1 PHE A 702      20.740  48.150  56.460  1.00  0.00           C
ATOM   1843  HE1 PHE A 702      20.320  49.080  56.780  1.00  0.00           H
ATOM   1844  CZ  PHE A 702      20.220  47.310  55.370  1.00  0.00           C
ATOM   1845  HZ  PHE A 702      19.240  47.600  55.000  1.00  0.00           H
ATOM   1846  CD2 PHE A 702      22.190  46.030  55.190  1.00  0.00           C
ATOM   1847  HD2 PHE A 702      22.630  45.090  54.880  1.00  0.00           H
ATOM   1848  CE2 PHE A 702      20.910  46.360  54.740  1.00  0.00           C
ATOM   1849  HE2 PHE A 702      20.380  45.810  53.980  1.00  0.00           H
ATOM   1850  C   PHE A 702      25.190  47.580  55.060  1.00  0.00           C
ATOM   1851  O   PHE A 702      24.940  47.560  53.860  1.00  0.00           O
ATOM   1852  N   LEU A 703      25.610  48.750  55.630  1.00  0.00           N
ATOM   1853  HN  LEU A 703      25.940  48.820  56.560  1.00  0.00           H
ATOM   1854  CA  LEU A 703      25.800  49.960  54.850  1.00  0.00           C
ATOM   1855  HA  LEU A 703      24.860  49.990  54.310  1.00  0.00           H
ATOM   1856  CB  LEU A 703      25.880  51.220  55.640  1.00  0.00           C
ATOM   1857  HB1 LEU A 703      26.110  52.080  54.960  1.00  0.00           H
ATOM   1858  HB2 LEU A 703      26.840  51.070  56.170  1.00  0.00           H
ATOM   1859  CG  LEU A 703      24.600  51.470  56.510  1.00  0.00           C
ATOM   1860  HG  LEU A 703      24.330  50.550  57.090  1.00  0.00           H
ATOM   1861  CD1 LEU A 703      24.770  52.670  57.410  1.00  0.00           C
ATOM   1862 HD11 LEU A 703      24.020  52.770  58.220  1.00  0.00           H
ATOM   1863 HD12 LEU A 703      24.830  53.660  56.930  1.00  0.00           H
ATOM   1864 HD13 LEU A 703      25.740  52.560  57.930  1.00  0.00           H
ATOM   1865  CD2 LEU A 703      23.340  51.760  55.710  1.00  0.00           C
ATOM   1866 HD21 LEU A 703      23.140  50.910  55.020  1.00  0.00           H
ATOM   1867 HD22 LEU A 703      23.390  52.690  55.120  1.00  0.00           H
ATOM   1868 HD23 LEU A 703      22.440  51.760  56.360  1.00  0.00           H
ATOM   1869  C   LEU A 703      26.790  49.880  53.680  1.00  0.00           C
ATOM   1870  O   LEU A 703      26.560  50.450  52.610  1.00  0.00           O
ATOM   1871  N   CYS A 704      27.930  49.100  53.840  1.00  0.00           N
ATOM   1872  HN  CYS A 704      28.190  48.780  54.740  1.00  0.00           H
ATOM   1873  CA  CYS A 704      28.830  48.750  52.740  1.00  0.00           C
ATOM   1874  HA  CYS A 704      29.220  49.630  52.260  1.00  0.00           H
ATOM   1875  CB  CYS A 704      30.070  48.080  53.380  1.00  0.00           C
ATOM   1876  HB1 CYS A 704      30.610  47.710  52.470  1.00  0.00           H
ATOM   1877  HB2 CYS A 704      29.890  47.160  53.960  1.00  0.00           H
ATOM   1878  SG  CYS A 704      30.950  49.260  54.420  1.00  0.00           S
ATOM   1879  HG1 CYS A 704      30.150  49.000  55.440  1.00  0.00           H
ATOM   1880  C   CYS A 704      28.330  47.830  51.600  1.00  0.00           C
ATOM   1881  O   CYS A 704      28.420  48.100  50.410  1.00  0.00           O
ATOM   1882  N   ILE A 705      27.570  46.800  51.980  1.00  0.00           N
ATOM   1883  HN  ILE A 705      27.430  46.660  52.960  1.00  0.00           H
ATOM   1884  CA  ILE A 705      26.780  45.890  51.090  1.00  0.00           C
ATOM   1885  HA  ILE A 705      27.480  45.300  50.520  1.00  0.00           H
ATOM   1886  CB  ILE A 705      26.050  44.720  51.860  1.00  0.00           C
ATOM   1887  HB  ILE A 705      25.290  45.130  52.560  1.00  0.00           H
ATOM   1888  CG2 ILE A 705      25.350  43.770  50.830  1.00  0.00           C
ATOM   1889 HG21 ILE A 705      24.980  42.870  51.360  1.00  0.00           H
ATOM   1890 HG22 ILE A 705      25.980  43.640  49.910  1.00  0.00           H
ATOM   1891 HG23 ILE A 705      24.480  44.290  50.380  1.00  0.00           H
ATOM   1892  CG1 ILE A 705      27.090  43.860  52.570  1.00  0.00           C
ATOM   1893 HG11 ILE A 705      27.940  44.500  52.900  1.00  0.00           H
ATOM   1894 HG12 ILE A 705      27.600  43.190  51.830  1.00  0.00           H
ATOM   1895  CD  ILE A 705      26.610  43.000  53.710  1.00  0.00           C
ATOM   1896  HD1 ILE A 705      26.090  42.080  53.390  1.00  0.00           H
ATOM   1897  HD2 ILE A 705      25.950  43.520  54.440  1.00  0.00           H
ATOM   1898  HD3 ILE A 705      27.490  42.720  54.320  1.00  0.00           H
ATOM   1899  C   ILE A 705      25.750  46.610  50.230  1.00  0.00           C
ATOM   1900  O   ILE A 705      25.600  46.380  49.040  1.00  0.00           O
ATOM   1901  N   VAL A 706      24.960  47.520  50.810  1.00  0.00           N
ATOM   1902  HN  VAL A 706      25.070  47.650  51.790  1.00  0.00           H
ATOM   1903  CA  VAL A 706      23.890  48.360  50.220  1.00  0.00           C
ATOM   1904  HA  VAL A 706      23.200  47.700  49.720  1.00  0.00           H
ATOM   1905  CB  VAL A 706      23.100  49.140  51.290  1.00  0.00           C
ATOM   1906  HB  VAL A 706      23.750  49.790  51.910  1.00  0.00           H
ATOM   1907  CG1 VAL A 706      22.120  50.110  50.650  1.00  0.00           C
ATOM   1908 HG11 VAL A 706      22.620  50.950  50.130  1.00  0.00           H
ATOM   1909 HG12 VAL A 706      21.590  50.590  51.500  1.00  0.00           H
ATOM   1910 HG13 VAL A 706      21.350  49.580  50.050  1.00  0.00           H
ATOM   1911  CG2 VAL A 706      22.260  48.250  52.230  1.00  0.00           C
ATOM   1912 HG21 VAL A 706      22.690  47.250  52.480  1.00  0.00           H
ATOM   1913 HG22 VAL A 706      21.290  48.000  51.740  1.00  0.00           H
ATOM   1914 HG23 VAL A 706      22.030  48.830  53.140  1.00  0.00           H
ATOM   1915  C   VAL A 706      24.470  49.290  49.190  1.00  0.00           C
ATOM   1916  O   VAL A 706      24.030  49.500  48.070  1.00  0.00           O
ATOM   1917  N   LEU A 707      25.620  49.910  49.500  1.00  0.00           N
ATOM   1918  HN  LEU A 707      25.970  49.950  50.440  1.00  0.00           H
ATOM   1919  CA  LEU A 707      26.350  50.840  48.700  1.00  0.00           C
ATOM   1920  HA  LEU A 707      25.690  51.620  48.350  1.00  0.00           H
ATOM   1921  CB  LEU A 707      27.550  51.420  49.450  1.00  0.00           C
ATOM   1922  HB1 LEU A 707      28.160  50.510  49.700  1.00  0.00           H
ATOM   1923  HB2 LEU A 707      27.210  51.850  50.410  1.00  0.00           H
ATOM   1924  CG  LEU A 707      28.320  52.510  48.690  1.00  0.00           C
ATOM   1925  HG  LEU A 707      28.610  52.090  47.700  1.00  0.00           H
ATOM   1926  CD1 LEU A 707      27.540  53.720  48.140  1.00  0.00           C
ATOM   1927 HD11 LEU A 707      27.030  53.540  47.160  1.00  0.00           H
ATOM   1928 HD12 LEU A 707      28.190  54.600  48.040  1.00  0.00           H
ATOM   1929 HD13 LEU A 707      26.750  53.920  48.910  1.00  0.00           H
ATOM   1930  CD2 LEU A 707      29.610  52.910  49.470  1.00  0.00           C
ATOM   1931 HD21 LEU A 707      30.120  53.750  48.960  1.00  0.00           H
ATOM   1932 HD22 LEU A 707      30.250  52.040  49.720  1.00  0.00           H
ATOM   1933 HD23 LEU A 707      29.190  53.310  50.410  1.00  0.00           H
ATOM   1934  C   LEU A 707      26.870  50.120  47.450  1.00  0.00           C
ATOM   1935  O   LEU A 707      26.740  50.640  46.340  1.00  0.00           O
ATOM   1936  N   VAL A 708      27.450  48.860  47.580  1.00  0.00           N
ATOM   1937  HN  VAL A 708      27.680  48.570  48.510  1.00  0.00           H
ATOM   1938  CA  VAL A 708      27.790  47.960  46.440  1.00  0.00           C
ATOM   1939  HA  VAL A 708      28.480  48.490  45.810  1.00  0.00           H
ATOM   1940  CB  VAL A 708      28.420  46.680  47.070  1.00  0.00           C
ATOM   1941  HB  VAL A 708      27.800  46.380  47.950  1.00  0.00           H
ATOM   1942  CG1 VAL A 708      28.360  45.450  46.200  1.00  0.00           C
ATOM   1943 HG11 VAL A 708      28.750  44.580  46.770  1.00  0.00           H
ATOM   1944 HG12 VAL A 708      28.940  45.570  45.270  1.00  0.00           H
ATOM   1945 HG13 VAL A 708      27.300  45.180  45.980  1.00  0.00           H
ATOM   1946  CG2 VAL A 708      29.910  46.940  47.410  1.00  0.00           C
ATOM   1947 HG21 VAL A 708      29.820  47.810  48.100  1.00  0.00           H
ATOM   1948 HG22 VAL A 708      30.400  47.140  46.430  1.00  0.00           H
ATOM   1949 HG23 VAL A 708      30.400  46.090  47.930  1.00  0.00           H
ATOM   1950  C   VAL A 708      26.660  47.570  45.510  1.00  0.00           C
ATOM   1951  O   VAL A 708      26.720  47.800  44.270  1.00  0.00           O
ATOM   1952  N   ALA A 709      25.500  47.270  46.130  1.00  0.00           N
ATOM   1953  HN  ALA A 709      25.560  47.100  47.120  1.00  0.00           H
ATOM   1954  CA  ALA A 709      24.270  47.050  45.430  1.00  0.00           C
ATOM   1955  HA  ALA A 709      24.480  46.400  44.600  1.00  0.00           H
ATOM   1956  CB  ALA A 709      23.190  46.410  46.390  1.00  0.00           C
ATOM   1957  HB1 ALA A 709      22.940  47.200  47.120  1.00  0.00           H
ATOM   1958  HB2 ALA A 709      23.560  45.420  46.750  1.00  0.00           H
ATOM   1959  HB3 ALA A 709      22.280  46.050  45.860  1.00  0.00           H
ATOM   1960  C   ALA A 709      23.660  48.290  44.720  1.00  0.00           C
ATOM   1961  O   ALA A 709      23.040  48.270  43.640  1.00  0.00           O
ATOM   1962  N   THR A 710      23.830  49.460  45.370  1.00  0.00           N
ATOM   1963  HN  THR A 710      24.050  49.430  46.350  1.00  0.00           H
ATOM   1964  CA  THR A 710      23.490  50.810  44.870  1.00  0.00           C
ATOM   1965  HA  THR A 710      22.460  50.730  44.580  1.00  0.00           H
ATOM   1966  CB  THR A 710      23.620  51.940  45.960  1.00  0.00           C
ATOM   1967  HB  THR A 710      24.680  52.240  46.080  1.00  0.00           H
ATOM   1968  OG1 THR A 710      22.890  51.710  47.120  1.00  0.00           O
ATOM   1969  HG1 THR A 710      23.200  50.860  47.460  1.00  0.00           H
ATOM   1970  CG2 THR A 710      22.970  53.200  45.330  1.00  0.00           C
ATOM   1971 HG21 THR A 710      22.000  52.960  44.850  1.00  0.00           H
ATOM   1972 HG22 THR A 710      23.580  53.740  44.580  1.00  0.00           H
ATOM   1973 HG23 THR A 710      22.650  53.920  46.130  1.00  0.00           H
ATOM   1974  C   THR A 710      24.350  51.230  43.620  1.00  0.00           C
ATOM   1975  O   THR A 710      23.800  51.870  42.720  1.00  0.00           O
ATOM   1976  N   ASP A 711      25.630  50.780  43.640  1.00  0.00           N
ATOM   1977  HN  ASP A 711      26.000  50.360  44.470  1.00  0.00           H
ATOM   1978  CA  ASP A 711      26.630  50.930  42.640  1.00  0.00           C
ATOM   1979  HA  ASP A 711      27.210  50.020  42.700  1.00  0.00           H
ATOM   1980  CB  ASP A 711      26.070  51.090  41.110  1.00  0.00           C
ATOM   1981  HB1 ASP A 711      25.610  52.100  41.020  1.00  0.00           H
ATOM   1982  HB2 ASP A 711      25.400  50.240  40.880  1.00  0.00           H
ATOM   1983  CG  ASP A 711      27.190  51.090  40.030  1.00  0.00           C
ATOM   1984  OD1 ASP A 711      28.130  51.890  40.160  1.00  0.00           O
ATOM   1985  OD2 ASP A 711      26.970  50.320  39.100  1.00  0.00           O
ATOM   1986  C   ASP A 711      27.550  52.040  43.050  1.00  0.00           C
ATOM   1987  O   ASP A 711      27.160  53.190  43.090  1.00  0.00           O
ATOM   1988  N   ALA A 712      28.810  51.720  43.330  1.00  0.00           N
ATOM   1989  HN  ALA A 712      29.130  50.780  43.370  1.00  0.00           H
ATOM   1990  CA  ALA A 712      29.830  52.540  43.920  1.00  0.00           C
ATOM   1991  HA  ALA A 712      29.430  53.510  44.130  1.00  0.00           H
ATOM   1992  CB  ALA A 712      30.360  51.840  45.140  1.00  0.00           C
ATOM   1993  HB1 ALA A 712      30.990  52.600  45.660  1.00  0.00           H
ATOM   1994  HB2 ALA A 712      30.950  50.960  44.830  1.00  0.00           H
ATOM   1995  HB3 ALA A 712      29.460  51.620  45.750  1.00  0.00           H
ATOM   1996  C   ALA A 712      31.030  52.830  42.970  1.00  0.00           C
ATOM   1997  O   ALA A 712      32.100  53.370  43.310  1.00  0.00           O
ATOM   1998  N   SER A 713      30.970  52.450  41.750  1.00  0.00           N
ATOM   1999  HN  SER A 713      30.200  51.860  41.520  1.00  0.00           H
ATOM   2000  CA  SER A 713      31.990  52.500  40.690  1.00  0.00           C
ATOM   2001  HA  SER A 713      32.910  52.070  41.060  1.00  0.00           H
ATOM   2002  CB  SER A 713      31.540  51.550  39.570  1.00  0.00           C
ATOM   2003  HB1 SER A 713      31.260  50.510  39.870  1.00  0.00           H
ATOM   2004  HB2 SER A 713      32.330  51.340  38.820  1.00  0.00           H
ATOM   2005  OG  SER A 713      30.380  51.940  38.840  1.00  0.00           O
ATOM   2006  HG1 SER A 713      29.640  51.890  39.430  1.00  0.00           H
ATOM   2007  C   SER A 713      32.200  53.850  40.130  1.00  0.00           C
ATOM   2008  O   SER A 713      33.170  54.110  39.420  1.00  0.00           O
ATOM   2009  N   SER A 714      31.230  54.770  40.380  1.00  0.00           N
ATOM   2010  HN  SER A 714      30.500  54.510  41.020  1.00  0.00           H
ATOM   2011  CA  SER A 714      31.260  56.130  39.820  1.00  0.00           C
ATOM   2012  HA  SER A 714      31.580  56.050  38.790  1.00  0.00           H
ATOM   2013  CB  SER A 714      29.950  56.930  39.900  1.00  0.00           C
ATOM   2014  HB1 SER A 714      29.220  56.520  39.170  1.00  0.00           H
ATOM   2015  HB2 SER A 714      30.160  58.000  39.640  1.00  0.00           H
ATOM   2016  OG  SER A 714      29.380  56.910  41.210  1.00  0.00           O
ATOM   2017  HG1 SER A 714      28.840  56.130  41.320  1.00  0.00           H
ATOM   2018  C   SER A 714      32.280  56.890  40.650  1.00  0.00           C
ATOM   2019  O   SER A 714      33.130  57.610  40.070  1.00  0.00           O
ATOM   2020  N   LEU A 715      32.370  56.560  41.980  1.00  0.00           N
ATOM   2021  HN  LEU A 715      31.810  55.820  42.350  1.00  0.00           H
ATOM   2022  CA  LEU A 715      33.250  57.270  42.920  1.00  0.00           C
ATOM   2023  HA  LEU A 715      33.060  58.300  42.610  1.00  0.00           H
ATOM   2024  CB  LEU A 715      32.890  56.850  44.410  1.00  0.00           C
ATOM   2025  HB1 LEU A 715      33.640  57.280  45.100  1.00  0.00           H
ATOM   2026  HB2 LEU A 715      32.870  55.740  44.400  1.00  0.00           H
ATOM   2027  CG  LEU A 715      31.530  57.360  44.840  1.00  0.00           C
ATOM   2028  HG  LEU A 715      31.560  57.470  45.940  1.00  0.00           H
ATOM   2029  CD1 LEU A 715      31.010  58.770  44.270  1.00  0.00           C
ATOM   2030 HD11 LEU A 715      31.660  59.630  44.540  1.00  0.00           H
ATOM   2031 HD12 LEU A 715      29.990  58.910  44.700  1.00  0.00           H
ATOM   2032 HD13 LEU A 715      30.900  58.850  43.170  1.00  0.00           H
ATOM   2033  CD2 LEU A 715      30.360  56.260  44.620  1.00  0.00           C
ATOM   2034 HD21 LEU A 715      30.250  56.070  43.530  1.00  0.00           H
ATOM   2035 HD22 LEU A 715      29.390  56.700  44.970  1.00  0.00           H
ATOM   2036 HD23 LEU A 715      30.650  55.400  45.260  1.00  0.00           H
ATOM   2037  C   LEU A 715      34.780  57.010  42.530  1.00  0.00           C
ATOM   2038  O   LEU A 715      35.620  57.900  42.430  1.00  0.00           O
ATOM   2039  N   VAL A 716      35.080  55.730  42.200  1.00  0.00           N
ATOM   2040  HN  VAL A 716      34.350  55.050  42.240  1.00  0.00           H
ATOM   2041  CA  VAL A 716      36.420  55.330  41.760  1.00  0.00           C
ATOM   2042  HA  VAL A 716      37.080  55.350  42.630  1.00  0.00           H
ATOM   2043  CB  VAL A 716      36.260  53.850  41.380  1.00  0.00           C
ATOM   2044  HB  VAL A 716      35.610  53.820  40.480  1.00  0.00           H
ATOM   2045  CG1 VAL A 716      37.620  53.270  40.950  1.00  0.00           C
ATOM   2046 HG11 VAL A 716      38.080  53.800  40.110  1.00  0.00           H
ATOM   2047 HG12 VAL A 716      37.480  52.200  40.710  1.00  0.00           H
ATOM   2048 HG13 VAL A 716      38.360  53.380  41.770  1.00  0.00           H
ATOM   2049  CG2 VAL A 716      35.650  53.040  42.590  1.00  0.00           C
ATOM   2050 HG21 VAL A 716      35.470  51.960  42.350  1.00  0.00           H
ATOM   2051 HG22 VAL A 716      34.610  53.410  42.790  1.00  0.00           H
ATOM   2052 HG23 VAL A 716      36.270  53.060  43.500  1.00  0.00           H
ATOM   2053  C   VAL A 716      37.050  56.160  40.620  1.00  0.00           C
ATOM   2054  O   VAL A 716      38.260  56.300  40.600  1.00  0.00           O
ATOM   2055  N   CYS A 717      36.210  56.720  39.770  1.00  0.00           N
ATOM   2056  HN  CYS A 717      35.280  56.380  39.830  1.00  0.00           H
ATOM   2057  CA  CYS A 717      36.590  57.530  38.610  1.00  0.00           C
ATOM   2058  HA  CYS A 717      37.470  57.170  38.090  1.00  0.00           H
ATOM   2059  CB  CYS A 717      35.470  57.410  37.620  1.00  0.00           C
ATOM   2060  HB1 CYS A 717      35.560  58.110  36.750  1.00  0.00           H
ATOM   2061  HB2 CYS A 717      34.540  57.600  38.200  1.00  0.00           H
ATOM   2062  SG  CYS A 717      35.370  55.750  36.970  1.00  0.00           S
ATOM   2063  HG1 CYS A 717      36.530  55.860  36.350  1.00  0.00           H
ATOM   2064  C   CYS A 717      36.820  58.980  39.010  1.00  0.00           C
ATOM   2065  O   CYS A 717      37.420  59.790  38.330  1.00  0.00           O
ATOM   2066  N   TYR A 718      36.250  59.400  40.200  1.00  0.00           N
ATOM   2067  HN  TYR A 718      35.800  58.750  40.790  1.00  0.00           H
ATOM   2068  CA  TYR A 718      36.320  60.680  40.760  1.00  0.00           C
ATOM   2069  HA  TYR A 718      36.380  61.490  40.040  1.00  0.00           H
ATOM   2070  CB  TYR A 718      35.000  61.050  41.420  1.00  0.00           C
ATOM   2071  HB1 TYR A 718      35.040  62.110  41.770  1.00  0.00           H
ATOM   2072  HB2 TYR A 718      34.700  60.420  42.270  1.00  0.00           H
ATOM   2073  CG  TYR A 718      33.820  61.120  40.410  1.00  0.00           C
ATOM   2074  CD1 TYR A 718      33.910  61.350  39.010  1.00  0.00           C
ATOM   2075  HD1 TYR A 718      34.900  61.460  38.570  1.00  0.00           H
ATOM   2076  CE1 TYR A 718      32.710  61.460  38.310  1.00  0.00           C
ATOM   2077  HE1 TYR A 718      32.800  61.670  37.250  1.00  0.00           H
ATOM   2078  CZ  TYR A 718      31.480  61.450  38.930  1.00  0.00           C
ATOM   2079  OH  TYR A 718      30.370  61.770  38.010  1.00  0.00           O
ATOM   2080  HH  TYR A 718      30.730  61.900  37.130  1.00  0.00           H
ATOM   2081  CD2 TYR A 718      32.540  60.930  41.050  1.00  0.00           C
ATOM   2082  HD2 TYR A 718      32.370  60.610  42.070  1.00  0.00           H
ATOM   2083  CE2 TYR A 718      31.410  61.150  40.300  1.00  0.00           C
ATOM   2084  HE2 TYR A 718      30.460  60.940  40.770  1.00  0.00           H
ATOM   2085  C   TYR A 718      37.590  60.900  41.480  1.00  0.00           C
ATOM   2086  O   TYR A 718      37.990  62.040  41.540  1.00  0.00           O
ATOM   2087  N   ILE A 719      38.310  59.830  42.010  1.00  0.00           N
ATOM   2088  HN  ILE A 719      37.990  58.900  41.960  1.00  0.00           H
ATOM   2089  CA  ILE A 719      39.590  60.000  42.740  1.00  0.00           C
ATOM   2090  HA  ILE A 719      39.460  60.720  43.530  1.00  0.00           H
ATOM   2091  CB  ILE A 719      40.060  58.720  43.470  1.00  0.00           C
ATOM   2092  HB  ILE A 719      40.110  58.000  42.630  1.00  0.00           H
ATOM   2093  CG2 ILE A 719      41.480  58.860  44.130  1.00  0.00           C
ATOM   2094 HG21 ILE A 719      41.640  57.930  44.720  1.00  0.00           H
ATOM   2095 HG22 ILE A 719      41.610  59.700  44.840  1.00  0.00           H
ATOM   2096 HG23 ILE A 719      42.270  58.940  43.340  1.00  0.00           H
ATOM   2097  CG1 ILE A 719      39.080  58.300  44.510  1.00  0.00           C
ATOM   2098 HG11 ILE A 719      38.080  58.660  44.160  1.00  0.00           H
ATOM   2099 HG12 ILE A 719      39.270  58.790  45.480  1.00  0.00           H
ATOM   2100  CD  ILE A 719      38.900  56.770  44.670  1.00  0.00           C
ATOM   2101  HD1 ILE A 719      38.610  56.280  43.720  1.00  0.00           H
ATOM   2102  HD2 ILE A 719      38.080  56.530  45.370  1.00  0.00           H
ATOM   2103  HD3 ILE A 719      39.910  56.340  44.910  1.00  0.00           H
ATOM   2104  C   ILE A 719      40.580  60.720  41.910  1.00  0.00           C
ATOM   2105  O   ILE A 719      41.180  61.690  42.410  1.00  0.00           O
ATOM   2106  N   THR A 720      40.780  60.330  40.610  1.00  0.00           N
ATOM   2107  HN  THR A 720      40.170  59.610  40.310  1.00  0.00           H
ATOM   2108  CA  THR A 720      41.840  60.840  39.640  1.00  0.00           C
ATOM   2109  HA  THR A 720      41.540  60.370  38.710  1.00  0.00           H
ATOM   2110  CB  THR A 720      41.850  62.370  39.360  1.00  0.00           C
ATOM   2111  HB  THR A 720      42.470  62.520  38.460  1.00  0.00           H
ATOM   2112  OG1 THR A 720      42.460  63.150  40.430  1.00  0.00           O
ATOM   2113  HG1 THR A 720      42.010  62.780  41.200  1.00  0.00           H
ATOM   2114  CG2 THR A 720      40.450  62.940  39.180  1.00  0.00           C
ATOM   2115 HG21 THR A 720      39.810  63.100  40.080  1.00  0.00           H
ATOM   2116 HG22 THR A 720      39.930  62.220  38.500  1.00  0.00           H
ATOM   2117 HG23 THR A 720      40.640  63.900  38.650  1.00  0.00           H
ATOM   2118  C   THR A 720      43.250  60.390  40.050  1.00  0.00           C
ATOM   2119  O   THR A 720      43.570  59.900  41.170  1.00  0.00           O
ATOM   2120  N   ARG A 721      44.160  60.420  39.120  1.00  0.00           N
ATOM   2121  HN  ARG A 721      43.900  60.630  38.190  1.00  0.00           H
ATOM   2122  CA  ARG A 721      45.520  60.020  39.260  1.00  0.00           C
ATOM   2123  HA  ARG A 721      45.410  59.070  39.760  1.00  0.00           H
ATOM   2124  CB  ARG A 721      46.160  59.890  37.830  1.00  0.00           C
ATOM   2125  HB1 ARG A 721      46.000  60.850  37.320  1.00  0.00           H
ATOM   2126  HB2 ARG A 721      45.610  59.070  37.320  1.00  0.00           H
ATOM   2127  CG  ARG A 721      47.710  59.520  37.720  1.00  0.00           C
ATOM   2128  HG1 ARG A 721      48.310  60.350  38.140  1.00  0.00           H
ATOM   2129  HG2 ARG A 721      47.990  59.460  36.640  1.00  0.00           H
ATOM   2130  CD  ARG A 721      48.170  58.190  38.280  1.00  0.00           C
ATOM   2131  HD1 ARG A 721      47.580  57.440  37.730  1.00  0.00           H
ATOM   2132  HD2 ARG A 721      48.190  58.170  39.390  1.00  0.00           H
ATOM   2133  NE  ARG A 721      49.570  58.140  37.880  1.00  0.00           N
ATOM   2134  HE  ARG A 721      50.040  58.920  37.450  1.00  0.00           H
ATOM   2135  CZ  ARG A 721      50.370  57.160  38.300  1.00  0.00           C
ATOM   2136  NH1 ARG A 721      50.050  56.150  39.060  1.00  0.00           N
ATOM   2137 HH11 ARG A 721      49.080  56.020  39.270  1.00  0.00           H
ATOM   2138 HH12 ARG A 721      50.650  55.340  39.160  1.00  0.00           H
ATOM   2139  NH2 ARG A 721      51.560  57.100  37.750  1.00  0.00           N
ATOM   2140 HH21 ARG A 721      51.580  57.430  36.810  1.00  0.00           H
ATOM   2141 HH22 ARG A 721      52.110  56.370  38.150  1.00  0.00           H
ATOM   2142  C   ARG A 721      46.350  60.820  40.280  1.00  0.00           C
ATOM   2143  O   ARG A 721      47.180  60.420  41.020  1.00  0.00           O
ATOM   2144  N   PHE A 722      46.090  62.160  40.260  1.00  0.00           N
ATOM   2145  HN  PHE A 722      45.330  62.490  39.720  1.00  0.00           H
ATOM   2146  CA  PHE A 722      46.830  63.220  40.930  1.00  0.00           C
ATOM   2147  HA  PHE A 722      47.880  63.130  40.670  1.00  0.00           H
ATOM   2148  CB  PHE A 722      46.170  64.560  40.520  1.00  0.00           C
ATOM   2149  HB1 PHE A 722      45.120  64.490  40.880  1.00  0.00           H
ATOM   2150  HB2 PHE A 722      46.100  64.740  39.430  1.00  0.00           H
ATOM   2151  CG  PHE A 722      46.790  65.740  41.170  1.00  0.00           C
ATOM   2152  CD1 PHE A 722      46.340  66.280  42.350  1.00  0.00           C
ATOM   2153  HD1 PHE A 722      45.490  65.860  42.860  1.00  0.00           H
ATOM   2154  CE1 PHE A 722      46.990  67.370  42.920  1.00  0.00           C
ATOM   2155  HE1 PHE A 722      46.610  67.850  43.800  1.00  0.00           H
ATOM   2156  CZ  PHE A 722      48.080  67.960  42.260  1.00  0.00           C
ATOM   2157  HZ  PHE A 722      48.490  68.920  42.560  1.00  0.00           H
ATOM   2158  CD2 PHE A 722      47.940  66.320  40.500  1.00  0.00           C
ATOM   2159  HD2 PHE A 722      48.300  65.930  39.560  1.00  0.00           H
ATOM   2160  CE2 PHE A 722      48.570  67.420  41.030  1.00  0.00           C
ATOM   2161  HE2 PHE A 722      49.390  67.820  40.460  1.00  0.00           H
ATOM   2162  C   PHE A 722      46.670  63.030  42.480  1.00  0.00           C
ATOM   2163  O   PHE A 722      47.640  63.160  43.260  1.00  0.00           O
ATOM   2164  N   THR A 723      45.470  62.720  42.900  1.00  0.00           N
ATOM   2165  HN  THR A 723      44.790  62.580  42.180  1.00  0.00           H
ATOM   2166  CA  THR A 723      45.080  62.270  44.270  1.00  0.00           C
ATOM   2167  HA  THR A 723      45.330  63.040  45.000  1.00  0.00           H
ATOM   2168  CB  THR A 723      43.570  62.040  44.310  1.00  0.00           C
ATOM   2169  HB  THR A 723      43.180  61.280  43.600  1.00  0.00           H
ATOM   2170  OG1 THR A 723      42.940  63.230  43.760  1.00  0.00           O
ATOM   2171  HG1 THR A 723      42.030  63.000  43.530  1.00  0.00           H
ATOM   2172  CG2 THR A 723      43.030  61.810  45.710  1.00  0.00           C
ATOM   2173 HG21 THR A 723      43.280  60.810  46.110  1.00  0.00           H
ATOM   2174 HG22 THR A 723      41.920  61.820  45.630  1.00  0.00           H
ATOM   2175 HG23 THR A 723      43.330  62.510  46.510  1.00  0.00           H
ATOM   2176  C   THR A 723      45.740  60.900  44.690  1.00  0.00           C
ATOM   2177  O   THR A 723      46.220  60.770  45.790  1.00  0.00           O
ATOM   2178  N   GLU A 724      45.710  59.970  43.690  1.00  0.00           N
ATOM   2179  HN  GLU A 724      45.260  60.170  42.820  1.00  0.00           H
ATOM   2180  CA  GLU A 724      46.280  58.610  43.830  1.00  0.00           C
ATOM   2181  HA  GLU A 724      45.890  58.240  44.770  1.00  0.00           H
ATOM   2182  CB  GLU A 724      45.810  57.690  42.610  1.00  0.00           C
ATOM   2183  HB1 GLU A 724      45.520  58.480  41.880  1.00  0.00           H
ATOM   2184  HB2 GLU A 724      44.880  57.200  42.960  1.00  0.00           H
ATOM   2185  CG  GLU A 724      46.870  56.690  42.090  1.00  0.00           C
ATOM   2186  HG1 GLU A 724      46.990  56.020  42.970  1.00  0.00           H
ATOM   2187  HG2 GLU A 724      47.790  57.290  41.910  1.00  0.00           H
ATOM   2188  CD  GLU A 724      46.570  56.000  40.790  1.00  0.00           C
ATOM   2189  OE1 GLU A 724      45.430  55.980  40.280  1.00  0.00           O
ATOM   2190  OE2 GLU A 724      47.590  55.490  40.260  1.00  0.00           O
ATOM   2191  C   GLU A 724      47.800  58.610  43.970  1.00  0.00           C
ATOM   2192  O   GLU A 724      48.380  57.800  44.710  1.00  0.00           O
ATOM   2193  N   GLU A 725      48.520  59.400  43.190  1.00  0.00           N
ATOM   2194  HN  GLU A 725      48.120  59.850  42.390  1.00  0.00           H
ATOM   2195  CA  GLU A 725      49.910  59.690  43.450  1.00  0.00           C
ATOM   2196  HA  GLU A 725      50.390  58.720  43.440  1.00  0.00           H
ATOM   2197  CB  GLU A 725      50.550  60.600  42.340  1.00  0.00           C
ATOM   2198  HB1 GLU A 725      51.550  60.930  42.710  1.00  0.00           H
ATOM   2199  HB2 GLU A 725      49.890  61.490  42.270  1.00  0.00           H
ATOM   2200  CG  GLU A 725      50.720  59.950  40.880  1.00  0.00           C
ATOM   2201  HG1 GLU A 725      49.690  59.860  40.470  1.00  0.00           H
ATOM   2202  HG2 GLU A 725      51.230  58.990  41.050  1.00  0.00           H
ATOM   2203  CD  GLU A 725      51.360  60.820  39.760  1.00  0.00           C
ATOM   2204  OE1 GLU A 725      50.640  61.630  39.120  1.00  0.00           O
ATOM   2205  OE2 GLU A 725      52.570  60.720  39.520  1.00  0.00           O
ATOM   2206  C   GLU A 725      50.100  60.410  44.780  1.00  0.00           C
ATOM   2207  O   GLU A 725      50.900  59.990  45.580  1.00  0.00           O
ATOM   2208  N   ALA A 726      49.260  61.400  45.110  1.00  0.00           N
ATOM   2209  HN  ALA A 726      48.520  61.780  44.560  1.00  0.00           H
ATOM   2210  CA  ALA A 726      49.410  62.120  46.370  1.00  0.00           C
ATOM   2211  HA  ALA A 726      50.420  62.510  46.430  1.00  0.00           H
ATOM   2212  CB  ALA A 726      48.630  63.540  46.360  1.00  0.00           C
ATOM   2213  HB1 ALA A 726      47.570  63.210  46.460  1.00  0.00           H
ATOM   2214  HB2 ALA A 726      48.760  63.900  45.320  1.00  0.00           H
ATOM   2215  HB3 ALA A 726      48.920  64.230  47.180  1.00  0.00           H
ATOM   2216  C   ALA A 726      49.160  61.380  47.710  1.00  0.00           C
ATOM   2217  O   ALA A 726      49.870  61.480  48.700  1.00  0.00           O
ATOM   2218  N   PHE A 727      48.230  60.440  47.710  1.00  0.00           N
ATOM   2219  HN  PHE A 727      47.790  60.390  46.820  1.00  0.00           H
ATOM   2220  CA  PHE A 727      48.040  59.490  48.830  1.00  0.00           C
ATOM   2221  HA  PHE A 727      48.300  59.980  49.760  1.00  0.00           H
ATOM   2222  CB  PHE A 727      46.610  58.890  48.790  1.00  0.00           C
ATOM   2223  HB1 PHE A 727      46.520  57.840  49.160  1.00  0.00           H
ATOM   2224  HB2 PHE A 727      46.230  58.930  47.750  1.00  0.00           H
ATOM   2225  CG  PHE A 727      45.790  59.750  49.680  1.00  0.00           C
ATOM   2226  CD1 PHE A 727      46.020  59.750  51.030  1.00  0.00           C
ATOM   2227  HD1 PHE A 727      46.830  59.080  51.310  1.00  0.00           H
ATOM   2228  CE1 PHE A 727      45.300  60.550  51.940  1.00  0.00           C
ATOM   2229  HE1 PHE A 727      45.460  60.590  53.010  1.00  0.00           H
ATOM   2230  CZ  PHE A 727      44.390  61.470  51.400  1.00  0.00           C
ATOM   2231  HZ  PHE A 727      43.820  62.080  52.090  1.00  0.00           H
ATOM   2232  CD2 PHE A 727      44.840  60.600  49.160  1.00  0.00           C
ATOM   2233  HD2 PHE A 727      44.650  60.620  48.100  1.00  0.00           H
ATOM   2234  CE2 PHE A 727      44.060  61.380  50.020  1.00  0.00           C
ATOM   2235  HE2 PHE A 727      43.290  62.020  49.610  1.00  0.00           H
ATOM   2236  C   PHE A 727      49.120  58.370  48.850  1.00  0.00           C
ATOM   2237  O   PHE A 727      49.480  57.970  49.990  1.00  0.00           O
ATOM   2238  N   ALA A 728      49.660  58.010  47.680  1.00  0.00           N
ATOM   2239  HN  ALA A 728      49.250  58.310  46.810  1.00  0.00           H
ATOM   2240  CA  ALA A 728      50.780  57.040  47.650  1.00  0.00           C
ATOM   2241  HA  ALA A 728      50.590  56.230  48.340  1.00  0.00           H
ATOM   2242  CB  ALA A 728      50.970  56.510  46.210  1.00  0.00           C
ATOM   2243  HB1 ALA A 728      51.170  57.410  45.590  1.00  0.00           H
ATOM   2244  HB2 ALA A 728      50.130  55.940  45.770  1.00  0.00           H
ATOM   2245  HB3 ALA A 728      51.860  55.840  46.220  1.00  0.00           H
ATOM   2246  C   ALA A 728      52.030  57.740  48.210  1.00  0.00           C
ATOM   2247  O   ALA A 728      52.700  57.190  49.030  1.00  0.00           O
ATOM   2248  N   ALA A 729      52.240  59.020  47.910  1.00  0.00           N
ATOM   2249  HN  ALA A 729      51.710  59.540  47.240  1.00  0.00           H
ATOM   2250  CA  ALA A 729      53.410  59.700  48.450  1.00  0.00           C
ATOM   2251  HA  ALA A 729      54.260  59.040  48.390  1.00  0.00           H
ATOM   2252  CB  ALA A 729      53.890  60.860  47.510  1.00  0.00           C
ATOM   2253  HB1 ALA A 729      54.850  61.340  47.800  1.00  0.00           H
ATOM   2254  HB2 ALA A 729      53.040  61.580  47.480  1.00  0.00           H
ATOM   2255  HB3 ALA A 729      53.950  60.480  46.470  1.00  0.00           H
ATOM   2256  C   ALA A 729      53.340  60.080  49.930  1.00  0.00           C
ATOM   2257  O   ALA A 729      54.320  59.930  50.590  1.00  0.00           O
ATOM   2258  N   LEU A 730      52.080  60.530  50.340  1.00  0.00           N
ATOM   2259  HN  LEU A 730      51.380  60.800  49.670  1.00  0.00           H
ATOM   2260  CA  LEU A 730      51.740  60.910  51.700  1.00  0.00           C
ATOM   2261  HA  LEU A 730      52.460  61.660  51.980  1.00  0.00           H
ATOM   2262  CB  LEU A 730      50.350  61.380  51.840  1.00  0.00           C
ATOM   2263  HB1 LEU A 730      49.570  60.610  51.720  1.00  0.00           H
ATOM   2264  HB2 LEU A 730      50.120  62.050  50.990  1.00  0.00           H
ATOM   2265  CG  LEU A 730      49.980  61.880  53.220  1.00  0.00           C
ATOM   2266  HG  LEU A 730      50.090  61.140  54.040  1.00  0.00           H
ATOM   2267  CD1 LEU A 730      50.780  63.150  53.650  1.00  0.00           C
ATOM   2268 HD11 LEU A 730      50.350  63.520  54.610  1.00  0.00           H
ATOM   2269 HD12 LEU A 730      50.690  63.950  52.880  1.00  0.00           H
ATOM   2270 HD13 LEU A 730      51.860  62.880  53.690  1.00  0.00           H
ATOM   2271  CD2 LEU A 730      48.470  62.190  53.260  1.00  0.00           C
ATOM   2272 HD21 LEU A 730      48.240  62.570  54.270  1.00  0.00           H
ATOM   2273 HD22 LEU A 730      47.860  61.310  53.030  1.00  0.00           H
ATOM   2274 HD23 LEU A 730      48.310  63.000  52.500  1.00  0.00           H
ATOM   2275  C   LEU A 730      51.870  59.800  52.730  1.00  0.00           C
ATOM   2276  O   LEU A 730      52.670  60.000  53.650  1.00  0.00           O
ATOM   2277  N   ILE A 731      51.270  58.580  52.510  1.00  0.00           N
ATOM   2278  HN  ILE A 731      50.780  58.370  51.660  1.00  0.00           H
ATOM   2279  CA  ILE A 731      51.400  57.570  53.540  1.00  0.00           C
ATOM   2280  HA  ILE A 731      51.220  58.000  54.510  1.00  0.00           H
ATOM   2281  CB  ILE A 731      50.260  56.510  53.290  1.00  0.00           C
ATOM   2282  HB  ILE A 731      50.480  55.940  52.350  1.00  0.00           H
ATOM   2283  CG2 ILE A 731      50.320  55.560  54.440  1.00  0.00           C
ATOM   2284 HG21 ILE A 731      49.440  54.890  54.350  1.00  0.00           H
ATOM   2285 HG22 ILE A 731      50.260  56.080  55.420  1.00  0.00           H
ATOM   2286 HG23 ILE A 731      51.260  54.970  54.360  1.00  0.00           H
ATOM   2287  CG1 ILE A 731      48.770  56.990  53.150  1.00  0.00           C
ATOM   2288 HG11 ILE A 731      48.150  56.080  53.260  1.00  0.00           H
ATOM   2289 HG12 ILE A 731      48.700  57.320  52.090  1.00  0.00           H
ATOM   2290  CD  ILE A 731      48.440  58.190  54.110  1.00  0.00           C
ATOM   2291  HD1 ILE A 731      49.180  59.020  54.100  1.00  0.00           H
ATOM   2292  HD2 ILE A 731      48.410  57.720  55.120  1.00  0.00           H
ATOM   2293  HD3 ILE A 731      47.470  58.680  53.910  1.00  0.00           H
ATOM   2294  C   ILE A 731      52.810  57.020  53.490  1.00  0.00           C
ATOM   2295  O   ILE A 731      53.400  56.610  54.500  1.00  0.00           O
ATOM   2296  N   CYS A 732      53.450  57.130  52.290  1.00  0.00           N
ATOM   2297  HN  CYS A 732      52.980  57.490  51.490  1.00  0.00           H
ATOM   2298  CA  CYS A 732      54.830  56.730  52.160  1.00  0.00           C
ATOM   2299  HA  CYS A 732      54.970  55.770  52.640  1.00  0.00           H
ATOM   2300  CB  CYS A 732      55.390  56.540  50.780  1.00  0.00           C
ATOM   2301  HB1 CYS A 732      56.500  56.460  50.750  1.00  0.00           H
ATOM   2302  HB2 CYS A 732      55.180  57.490  50.240  1.00  0.00           H
ATOM   2303  SG  CYS A 732      54.640  55.040  50.020  1.00  0.00           S
ATOM   2304  HG1 CYS A 732      53.700  55.630  49.300  1.00  0.00           H
ATOM   2305  C   CYS A 732      55.810  57.510  53.020  1.00  0.00           C
ATOM   2306  O   CYS A 732      56.670  56.970  53.690  1.00  0.00           O
ATOM   2307  N   ILE A 733      55.720  58.860  53.040  1.00  0.00           N
ATOM   2308  HN  ILE A 733      54.950  59.220  52.530  1.00  0.00           H
ATOM   2309  CA  ILE A 733      56.380  59.690  54.040  1.00  0.00           C
ATOM   2310  HA  ILE A 733      57.430  59.430  54.070  1.00  0.00           H
ATOM   2311  CB  ILE A 733      56.440  61.260  53.860  1.00  0.00           C
ATOM   2312  HB  ILE A 733      55.420  61.690  53.800  1.00  0.00           H
ATOM   2313  CG2 ILE A 733      56.950  62.100  55.080  1.00  0.00           C
ATOM   2314 HG21 ILE A 733      56.340  62.010  56.000  1.00  0.00           H
ATOM   2315 HG22 ILE A 733      56.990  63.160  54.760  1.00  0.00           H
ATOM   2316 HG23 ILE A 733      57.990  61.770  55.300  1.00  0.00           H
ATOM   2317  CG1 ILE A 733      57.090  61.640  52.540  1.00  0.00           C
ATOM   2318 HG11 ILE A 733      56.910  62.730  52.460  1.00  0.00           H
ATOM   2319 HG12 ILE A 733      56.440  61.190  51.750  1.00  0.00           H
ATOM   2320  CD  ILE A 733      58.550  61.460  52.320  1.00  0.00           C
ATOM   2321  HD1 ILE A 733      59.130  62.120  53.000  1.00  0.00           H
ATOM   2322  HD2 ILE A 733      58.920  61.790  51.330  1.00  0.00           H
ATOM   2323  HD3 ILE A 733      58.840  60.400  52.450  1.00  0.00           H
ATOM   2324  C   ILE A 733      55.950  59.450  55.480  1.00  0.00           C
ATOM   2325  O   ILE A 733      56.810  59.360  56.420  1.00  0.00           O
ATOM   2326  N   ILE A 734      54.710  59.410  55.770  1.00  0.00           N
ATOM   2327  HN  ILE A 734      53.980  59.510  55.100  1.00  0.00           H
ATOM   2328  CA  ILE A 734      54.140  59.160  57.120  1.00  0.00           C
ATOM   2329  HA  ILE A 734      54.380  59.990  57.770  1.00  0.00           H
ATOM   2330  CB  ILE A 734      52.620  59.210  57.010  1.00  0.00           C
ATOM   2331  HB  ILE A 734      52.290  58.670  56.100  1.00  0.00           H
ATOM   2332  CG2 ILE A 734      51.870  58.520  58.190  1.00  0.00           C
ATOM   2333 HG21 ILE A 734      52.110  58.920  59.200  1.00  0.00           H
ATOM   2334 HG22 ILE A 734      52.120  57.440  58.220  1.00  0.00           H
ATOM   2335 HG23 ILE A 734      50.770  58.620  58.080  1.00  0.00           H
ATOM   2336  CG1 ILE A 734      52.100  60.650  56.720  1.00  0.00           C
ATOM   2337 HG11 ILE A 734      51.030  60.480  56.510  1.00  0.00           H
ATOM   2338 HG12 ILE A 734      52.410  61.180  55.790  1.00  0.00           H
ATOM   2339  CD  ILE A 734      52.240  61.690  57.850  1.00  0.00           C
ATOM   2340  HD1 ILE A 734      51.650  62.570  57.540  1.00  0.00           H
ATOM   2341  HD2 ILE A 734      53.320  61.930  57.920  1.00  0.00           H
ATOM   2342  HD3 ILE A 734      51.720  61.380  58.790  1.00  0.00           H
ATOM   2343  C   ILE A 734      54.600  57.910  57.730  1.00  0.00           C
ATOM   2344  O   ILE A 734      54.930  57.830  58.930  1.00  0.00           O
ATOM   2345  N   PHE A 735      54.850  56.850  56.940  1.00  0.00           N
ATOM   2346  HN  PHE A 735      54.600  57.050  55.990  1.00  0.00           H
ATOM   2347  CA  PHE A 735      55.380  55.550  57.400  1.00  0.00           C
ATOM   2348  HA  PHE A 735      54.550  55.170  57.970  1.00  0.00           H
ATOM   2349  CB  PHE A 735      55.570  54.740  56.110  1.00  0.00           C
ATOM   2350  HB1 PHE A 735      56.370  55.140  55.450  1.00  0.00           H
ATOM   2351  HB2 PHE A 735      54.660  54.850  55.480  1.00  0.00           H
ATOM   2352  CG  PHE A 735      55.780  53.270  56.350  1.00  0.00           C
ATOM   2353  CD1 PHE A 735      56.880  52.530  55.950  1.00  0.00           C
ATOM   2354  HD1 PHE A 735      57.720  52.840  55.350  1.00  0.00           H
ATOM   2355  CE1 PHE A 735      56.940  51.180  56.240  1.00  0.00           C
ATOM   2356  HE1 PHE A 735      57.810  50.610  55.970  1.00  0.00           H
ATOM   2357  CZ  PHE A 735      55.950  50.500  56.980  1.00  0.00           C
ATOM   2358  HZ  PHE A 735      56.090  49.440  57.150  1.00  0.00           H
ATOM   2359  CD2 PHE A 735      54.730  52.610  57.090  1.00  0.00           C
ATOM   2360  HD2 PHE A 735      54.040  53.300  57.550  1.00  0.00           H
ATOM   2361  CE2 PHE A 735      54.860  51.250  57.420  1.00  0.00           C
ATOM   2362  HE2 PHE A 735      54.050  50.850  58.020  1.00  0.00           H
ATOM   2363  C   PHE A 735      56.730  55.580  58.100  1.00  0.00           C
ATOM   2364  O   PHE A 735      56.840  55.020  59.180  1.00  0.00           O
ATOM   2365  N   ILE A 736      57.650  56.400  57.570  1.00  0.00           N
ATOM   2366  HN  ILE A 736      57.250  56.930  56.820  1.00  0.00           H
ATOM   2367  CA  ILE A 736      59.020  56.600  57.940  1.00  0.00           C
ATOM   2368  HA  ILE A 736      59.390  55.760  58.510  1.00  0.00           H
ATOM   2369  CB  ILE A 736      60.010  56.600  56.730  1.00  0.00           C
ATOM   2370  HB  ILE A 736      61.000  56.970  57.110  1.00  0.00           H
ATOM   2371  CG2 ILE A 736      60.080  55.090  56.270  1.00  0.00           C
ATOM   2372 HG21 ILE A 736      60.840  54.960  55.470  1.00  0.00           H
ATOM   2373 HG22 ILE A 736      59.080  54.790  55.900  1.00  0.00           H
ATOM   2374 HG23 ILE A 736      60.410  54.430  57.110  1.00  0.00           H
ATOM   2375  CG1 ILE A 736      59.550  57.470  55.510  1.00  0.00           C
ATOM   2376 HG11 ILE A 736      59.290  58.490  55.860  1.00  0.00           H
ATOM   2377 HG12 ILE A 736      58.630  57.050  55.050  1.00  0.00           H
ATOM   2378  CD  ILE A 736      60.520  57.580  54.330  1.00  0.00           C
ATOM   2379  HD1 ILE A 736      61.560  57.800  54.670  1.00  0.00           H
ATOM   2380  HD2 ILE A 736      60.330  58.340  53.550  1.00  0.00           H
ATOM   2381  HD3 ILE A 736      60.470  56.590  53.830  1.00  0.00           H
ATOM   2382  C   ILE A 736      59.290  57.830  58.780  1.00  0.00           C
ATOM   2383  O   ILE A 736      60.230  57.960  59.530  1.00  0.00           O
ATOM   2384  N   TYR A 737      58.330  58.760  58.760  1.00  0.00           N
ATOM   2385  HN  TYR A 737      57.570  58.810  58.120  1.00  0.00           H
ATOM   2386  CA  TYR A 737      58.130  59.810  59.730  1.00  0.00           C
ATOM   2387  HA  TYR A 737      59.040  60.400  59.760  1.00  0.00           H
ATOM   2388  CB  TYR A 737      56.910  60.600  59.270  1.00  0.00           C
ATOM   2389  HB1 TYR A 737      56.060  59.900  59.160  1.00  0.00           H
ATOM   2390  HB2 TYR A 737      57.000  61.100  58.290  1.00  0.00           H
ATOM   2391  CG  TYR A 737      56.550  61.760  60.190  1.00  0.00           C
ATOM   2392  CD1 TYR A 737      57.350  62.820  60.420  1.00  0.00           C
ATOM   2393  HD1 TYR A 737      58.250  62.860  59.840  1.00  0.00           H
ATOM   2394  CE1 TYR A 737      56.980  63.810  61.360  1.00  0.00           C
ATOM   2395  HE1 TYR A 737      57.640  64.640  61.580  1.00  0.00           H
ATOM   2396  CZ  TYR A 737      55.870  63.610  62.170  1.00  0.00           C
ATOM   2397  OH  TYR A 737      55.400  64.660  63.030  1.00  0.00           O
ATOM   2398  HH  TYR A 737      54.580  64.350  63.430  1.00  0.00           H
ATOM   2399  CD2 TYR A 737      55.310  61.670  60.960  1.00  0.00           C
ATOM   2400  HD2 TYR A 737      54.680  60.830  60.690  1.00  0.00           H
ATOM   2401  CE2 TYR A 737      54.960  62.630  61.950  1.00  0.00           C
ATOM   2402  HE2 TYR A 737      54.020  62.520  62.460  1.00  0.00           H
ATOM   2403  C   TYR A 737      57.970  59.160  61.090  1.00  0.00           C
ATOM   2404  O   TYR A 737      58.660  59.500  62.050  1.00  0.00           O
ATOM   2405  N   GLU A 738      57.020  58.190  61.160  1.00  0.00           N
ATOM   2406  HN  GLU A 738      56.400  58.070  60.380  1.00  0.00           H
ATOM   2407  CA  GLU A 738      56.890  57.510  62.440  1.00  0.00           C
ATOM   2408  HA  GLU A 738      56.930  58.260  63.210  1.00  0.00           H
ATOM   2409  CB  GLU A 738      55.600  56.700  62.550  1.00  0.00           C
ATOM   2410  HB1 GLU A 738      55.490  56.170  63.510  1.00  0.00           H
ATOM   2411  HB2 GLU A 738      55.740  55.850  61.830  1.00  0.00           H
ATOM   2412  CG  GLU A 738      54.310  57.530  62.190  1.00  0.00           C
ATOM   2413  HG1 GLU A 738      54.340  57.730  61.100  1.00  0.00           H
ATOM   2414  HG2 GLU A 738      54.400  58.420  62.840  1.00  0.00           H
ATOM   2415  CD  GLU A 738      53.030  56.920  62.700  1.00  0.00           C
ATOM   2416  OE1 GLU A 738      52.970  56.560  63.930  1.00  0.00           O
ATOM   2417  OE2 GLU A 738      52.100  56.940  61.890  1.00  0.00           O
ATOM   2418  C   GLU A 738      58.070  56.540  62.790  1.00  0.00           C
ATOM   2419  O   GLU A 738      58.390  56.380  63.980  1.00  0.00           O
ATOM   2420  N   ALA A 739      58.760  56.020  61.750  1.00  0.00           N
ATOM   2421  HN  ALA A 739      58.410  56.070  60.820  1.00  0.00           H
ATOM   2422  CA  ALA A 739      60.040  55.320  62.080  1.00  0.00           C
ATOM   2423  HA  ALA A 739      59.820  54.590  62.840  1.00  0.00           H
ATOM   2424  CB  ALA A 739      60.640  54.720  60.780  1.00  0.00           C
ATOM   2425  HB1 ALA A 739      61.570  54.180  61.060  1.00  0.00           H
ATOM   2426  HB2 ALA A 739      60.800  55.570  60.100  1.00  0.00           H
ATOM   2427  HB3 ALA A 739      59.940  53.990  60.320  1.00  0.00           H
ATOM   2428  C   ALA A 739      61.010  56.280  62.880  1.00  0.00           C
ATOM   2429  O   ALA A 739      61.660  55.900  63.870  1.00  0.00           O
ATOM   2430  N   LEU A 740      61.170  57.480  62.420  1.00  0.00           N
ATOM   2431  HN  LEU A 740      60.600  57.790  61.660  1.00  0.00           H
ATOM   2432  CA  LEU A 740      62.010  58.400  63.070  1.00  0.00           C
ATOM   2433  HA  LEU A 740      62.950  57.890  63.270  1.00  0.00           H
ATOM   2434  CB  LEU A 740      62.270  59.710  62.110  1.00  0.00           C
ATOM   2435  HB1 LEU A 740      62.780  60.510  62.700  1.00  0.00           H
ATOM   2436  HB2 LEU A 740      61.250  59.970  61.760  1.00  0.00           H
ATOM   2437  CG  LEU A 740      63.120  59.430  60.840  1.00  0.00           C
ATOM   2438  HG  LEU A 740      62.610  58.560  60.360  1.00  0.00           H
ATOM   2439  CD1 LEU A 740      63.380  60.690  60.010  1.00  0.00           C
ATOM   2440 HD11 LEU A 740      62.420  61.180  59.770  1.00  0.00           H
ATOM   2441 HD12 LEU A 740      63.860  60.450  59.030  1.00  0.00           H
ATOM   2442 HD13 LEU A 740      64.030  61.460  60.480  1.00  0.00           H
ATOM   2443  CD2 LEU A 740      64.440  58.860  61.320  1.00  0.00           C
ATOM   2444 HD21 LEU A 740      64.450  57.940  61.950  1.00  0.00           H
ATOM   2445 HD22 LEU A 740      64.970  59.650  61.890  1.00  0.00           H
ATOM   2446 HD23 LEU A 740      64.950  58.480  60.410  1.00  0.00           H
ATOM   2447  C   LEU A 740      61.550  59.010  64.450  1.00  0.00           C
ATOM   2448  O   LEU A 740      62.290  59.080  65.460  1.00  0.00           O
ATOM   2449  N   GLU A 741      60.240  59.270  64.580  1.00  0.00           N
ATOM   2450  HN  GLU A 741      59.560  59.070  63.880  1.00  0.00           H
ATOM   2451  CA  GLU A 741      59.610  59.600  65.840  1.00  0.00           C
ATOM   2452  HA  GLU A 741      60.130  60.460  66.260  1.00  0.00           H
ATOM   2453  CB  GLU A 741      58.150  60.000  65.570  1.00  0.00           C
ATOM   2454  HB1 GLU A 741      57.720  59.070  65.120  1.00  0.00           H
ATOM   2455  HB2 GLU A 741      58.130  60.740  64.740  1.00  0.00           H
ATOM   2456  CG  GLU A 741      57.320  60.380  66.860  1.00  0.00           C
ATOM   2457  HG1 GLU A 741      57.870  61.180  67.390  1.00  0.00           H
ATOM   2458  HG2 GLU A 741      57.470  59.520  67.550  1.00  0.00           H
ATOM   2459  CD  GLU A 741      55.860  60.730  66.830  1.00  0.00           C
ATOM   2460  OE1 GLU A 741      55.500  61.940  66.630  1.00  0.00           O
ATOM   2461  OE2 GLU A 741      55.030  59.810  67.000  1.00  0.00           O
ATOM   2462  C   GLU A 741      59.790  58.550  66.970  1.00  0.00           C
ATOM   2463  O   GLU A 741      60.220  58.900  68.100  1.00  0.00           O
ATOM   2464  N   LYS A 742      59.510  57.250  66.670  1.00  0.00           N
ATOM   2465  HN  LYS A 742      59.170  57.070  65.750  1.00  0.00           H
ATOM   2466  CA  LYS A 742      59.910  56.120  67.470  1.00  0.00           C
ATOM   2467  HA  LYS A 742      59.570  56.220  68.490  1.00  0.00           H
ATOM   2468  CB  LYS A 742      59.280  54.800  66.920  1.00  0.00           C
ATOM   2469  HB1 LYS A 742      59.560  53.980  67.610  1.00  0.00           H
ATOM   2470  HB2 LYS A 742      59.610  54.680  65.860  1.00  0.00           H
ATOM   2471  CG  LYS A 742      57.680  54.940  66.920  1.00  0.00           C
ATOM   2472  HG1 LYS A 742      57.220  54.070  66.400  1.00  0.00           H
ATOM   2473  HG2 LYS A 742      57.340  55.890  66.440  1.00  0.00           H
ATOM   2474  CD  LYS A 742      57.000  54.880  68.330  1.00  0.00           C
ATOM   2475  HD1 LYS A 742      57.210  55.850  68.850  1.00  0.00           H
ATOM   2476  HD2 LYS A 742      57.380  53.950  68.810  1.00  0.00           H
ATOM   2477  CE  LYS A 742      55.520  54.650  68.440  1.00  0.00           C
ATOM   2478  HE1 LYS A 742      55.270  54.440  69.510  1.00  0.00           H
ATOM   2479  HE2 LYS A 742      55.300  53.700  67.910  1.00  0.00           H
ATOM   2480  NZ  LYS A 742      54.740  55.700  67.970  1.00  0.00           N
ATOM   2481  HZ1 LYS A 742      53.710  55.570  68.110  1.00  0.00           H
ATOM   2482  HZ2 LYS A 742      54.830  55.890  66.950  1.00  0.00           H
ATOM   2483  HZ3 LYS A 742      54.850  56.540  68.570  1.00  0.00           H
ATOM   2484  C   LYS A 742      61.410  55.930  67.800  1.00  0.00           C
ATOM   2485  O   LYS A 742      61.800  55.990  68.920  1.00  0.00           O
ATOM   2486  N   LEU A 743      62.270  56.040  66.760  1.00  0.00           N
ATOM   2487  HN  LEU A 743      61.920  56.130  65.820  1.00  0.00           H
ATOM   2488  CA  LEU A 743      63.710  56.080  66.910  1.00  0.00           C
ATOM   2489  HA  LEU A 743      64.070  55.120  67.270  1.00  0.00           H
ATOM   2490  CB  LEU A 743      64.370  56.110  65.490  1.00  0.00           C
ATOM   2491  HB1 LEU A 743      63.990  56.950  64.860  1.00  0.00           H
ATOM   2492  HB2 LEU A 743      64.110  55.140  65.020  1.00  0.00           H
ATOM   2493  CG  LEU A 743      65.850  56.250  65.380  1.00  0.00           C
ATOM   2494  HG  LEU A 743      66.150  57.150  65.960  1.00  0.00           H
ATOM   2495  CD1 LEU A 743      66.640  54.930  65.550  1.00  0.00           C
ATOM   2496 HD11 LEU A 743      66.420  54.190  64.760  1.00  0.00           H
ATOM   2497 HD12 LEU A 743      66.500  54.500  66.560  1.00  0.00           H
ATOM   2498 HD13 LEU A 743      67.730  55.120  65.640  1.00  0.00           H
ATOM   2499  CD2 LEU A 743      66.210  56.750  64.010  1.00  0.00           C
ATOM   2500 HD21 LEU A 743      67.300  56.900  63.850  1.00  0.00           H
ATOM   2501 HD22 LEU A 743      65.690  57.730  63.870  1.00  0.00           H
ATOM   2502 HD23 LEU A 743      65.840  56.110  63.180  1.00  0.00           H
ATOM   2503  C   LEU A 743      64.230  57.090  67.900  1.00  0.00           C
ATOM   2504  O   LEU A 743      65.050  56.780  68.770  1.00  0.00           O
ATOM   2505  N   PHE A 744      63.840  58.360  67.750  1.00  0.00           N
ATOM   2506  HN  PHE A 744      63.320  58.640  66.950  1.00  0.00           H
ATOM   2507  CA  PHE A 744      64.340  59.410  68.620  1.00  0.00           C
ATOM   2508  HA  PHE A 744      65.410  59.320  68.670  1.00  0.00           H
ATOM   2509  CB  PHE A 744      64.110  60.850  67.980  1.00  0.00           C
ATOM   2510  HB1 PHE A 744      64.520  61.630  68.660  1.00  0.00           H
ATOM   2511  HB2 PHE A 744      63.040  61.050  67.770  1.00  0.00           H
ATOM   2512  CG  PHE A 744      64.790  61.030  66.670  1.00  0.00           C
ATOM   2513  CD1 PHE A 744      64.120  61.560  65.580  1.00  0.00           C
ATOM   2514  HD1 PHE A 744      63.120  61.930  65.770  1.00  0.00           H
ATOM   2515  CE1 PHE A 744      64.780  61.780  64.380  1.00  0.00           C
ATOM   2516  HE1 PHE A 744      64.370  62.350  63.560  1.00  0.00           H
ATOM   2517  CZ  PHE A 744      66.100  61.400  64.260  1.00  0.00           C
ATOM   2518  HZ  PHE A 744      66.610  61.580  63.320  1.00  0.00           H
ATOM   2519  CD2 PHE A 744      66.120  60.610  66.520  1.00  0.00           C
ATOM   2520  HD2 PHE A 744      66.690  60.220  67.360  1.00  0.00           H
ATOM   2521  CE2 PHE A 744      66.860  60.950  65.350  1.00  0.00           C
ATOM   2522  HE2 PHE A 744      67.920  60.730  65.250  1.00  0.00           H
ATOM   2523  C   PHE A 744      63.840  59.240  70.060  1.00  0.00           C
ATOM   2524  O   PHE A 744      64.460  59.720  71.010  1.00  0.00           O
ATOM   2525  N   ASP A 745      62.670  58.530  70.340  1.00  0.00           N
ATOM   2526  HN  ASP A 745      62.090  58.150  69.620  1.00  0.00           H
ATOM   2527  CA  ASP A 745      62.240  58.250  71.700  1.00  0.00           C
ATOM   2528  HA  ASP A 745      62.630  59.060  72.280  1.00  0.00           H
ATOM   2529  CB  ASP A 745      60.650  58.440  71.740  1.00  0.00           C
ATOM   2530  HB1 ASP A 745      60.360  57.630  71.040  1.00  0.00           H
ATOM   2531  HB2 ASP A 745      60.560  59.520  71.480  1.00  0.00           H
ATOM   2532  CG  ASP A 745      59.850  58.300  73.030  1.00  0.00           C
ATOM   2533  OD1 ASP A 745      58.830  57.520  73.020  1.00  0.00           O
ATOM   2534  OD2 ASP A 745      60.260  58.910  74.060  1.00  0.00           O
ATOM   2535  C   ASP A 745      62.800  57.020  72.320  1.00  0.00           C
ATOM   2536  O   ASP A 745      62.450  55.870  71.960  1.00  0.00           O
ATOM   2537  N   LEU A 746      63.740  57.130  73.230  1.00  0.00           N
ATOM   2538  HN  LEU A 746      64.110  58.060  73.260  1.00  0.00           H
ATOM   2539  CA  LEU A 746      64.300  55.990  73.970  1.00  0.00           C
ATOM   2540  HA  LEU A 746      64.320  55.070  73.410  1.00  0.00           H
ATOM   2541  CB  LEU A 746      65.750  56.360  74.350  1.00  0.00           C
ATOM   2542  HB1 LEU A 746      66.360  55.520  74.750  1.00  0.00           H
ATOM   2543  HB2 LEU A 746      65.780  57.150  75.120  1.00  0.00           H
ATOM   2544  CG  LEU A 746      66.640  56.850  73.180  1.00  0.00           C
ATOM   2545  HG  LEU A 746      66.310  57.840  72.810  1.00  0.00           H
ATOM   2546  CD1 LEU A 746      68.090  56.980  73.710  1.00  0.00           C
ATOM   2547 HD11 LEU A 746      68.060  57.610  74.620  1.00  0.00           H
ATOM   2548 HD12 LEU A 746      68.860  57.360  73.020  1.00  0.00           H
ATOM   2549 HD13 LEU A 746      68.500  56.000  74.050  1.00  0.00           H
ATOM   2550  CD2 LEU A 746      66.550  55.950  71.960  1.00  0.00           C
ATOM   2551 HD21 LEU A 746      67.500  56.080  71.390  1.00  0.00           H
ATOM   2552 HD22 LEU A 746      65.650  56.290  71.420  1.00  0.00           H
ATOM   2553 HD23 LEU A 746      66.460  54.850  72.100  1.00  0.00           H
ATOM   2554  C   LEU A 746      63.560  55.720  75.200  1.00  0.00           C
ATOM   2555  O   LEU A 746      63.740  54.700  75.840  1.00  0.00           O
ATOM   2556  N   GLY A 747      62.640  56.580  75.600  1.00  0.00           N
ATOM   2557  HN  GLY A 747      62.450  57.400  75.060  1.00  0.00           H
ATOM   2558  CA  GLY A 747      61.760  56.320  76.780  1.00  0.00           C
ATOM   2559  HA1 GLY A 747      61.360  55.330  76.660  1.00  0.00           H
ATOM   2560  HA2 GLY A 747      61.010  57.070  76.620  1.00  0.00           H
ATOM   2561  C   GLY A 747      62.350  56.560  78.130  1.00  0.00           C
ATOM   2562  O   GLY A 747      63.250  57.360  78.400  1.00  0.00           O
ATOM   2563  N   GLU A 748      61.760  55.940  79.090  1.00  0.00           N
ATOM   2564  HN  GLU A 748      61.020  55.330  78.810  1.00  0.00           H
ATOM   2565  CA  GLU A 748      62.120  55.970  80.450  1.00  0.00           C
ATOM   2566  HA  GLU A 748      62.270  57.000  80.720  1.00  0.00           H
ATOM   2567  CB  GLU A 748      60.920  55.230  81.210  1.00  0.00           C
ATOM   2568  HB1 GLU A 748      60.890  54.160  80.890  1.00  0.00           H
ATOM   2569  HB2 GLU A 748      59.970  55.670  80.850  1.00  0.00           H
ATOM   2570  CG  GLU A 748      61.090  55.580  82.700  1.00  0.00           C
ATOM   2571  HG1 GLU A 748      61.370  56.660  82.820  1.00  0.00           H
ATOM   2572  HG2 GLU A 748      61.940  55.170  83.300  1.00  0.00           H
ATOM   2573  CD  GLU A 748      59.920  55.180  83.570  1.00  0.00           C
ATOM   2574  OE1 GLU A 748      59.520  54.040  83.500  1.00  0.00           O
ATOM   2575  OE2 GLU A 748      59.440  56.080  84.270  1.00  0.00           O
ATOM   2576  C   GLU A 748      63.500  55.480  80.730  1.00  0.00           C
ATOM   2577  O   GLU A 748      64.250  56.180  81.390  1.00  0.00           O
ATOM   2578  N   THR A 749      63.980  54.310  80.280  1.00  0.00           N
ATOM   2579  HN  THR A 749      63.360  53.760  79.730  1.00  0.00           H
ATOM   2580  CA  THR A 749      65.110  53.620  80.840  1.00  0.00           C
ATOM   2581  HA  THR A 749      65.480  54.120  81.730  1.00  0.00           H
ATOM   2582  CB  THR A 749      64.650  52.200  81.440  1.00  0.00           C
ATOM   2583  HB  THR A 749      65.520  51.630  81.800  1.00  0.00           H
ATOM   2584  OG1 THR A 749      63.980  51.410  80.390  1.00  0.00           O
ATOM   2585  HG1 THR A 749      63.360  51.930  79.880  1.00  0.00           H
ATOM   2586  CG2 THR A 749      63.530  52.200  82.470  1.00  0.00           C
ATOM   2587 HG21 THR A 749      63.160  51.160  82.470  1.00  0.00           H
ATOM   2588 HG22 THR A 749      62.680  52.900  82.280  1.00  0.00           H
ATOM   2589 HG23 THR A 749      63.920  52.470  83.470  1.00  0.00           H
ATOM   2590  C   THR A 749      66.300  53.510  79.920  1.00  0.00           C
ATOM   2591  O   THR A 749      67.420  53.210  80.420  1.00  0.00           O
ATOM   2592  N   TYR A 750      66.190  53.920  78.630  1.00  0.00           N
ATOM   2593  HN  TYR A 750      65.350  54.220  78.180  1.00  0.00           H
ATOM   2594  CA  TYR A 750      67.330  53.950  77.710  1.00  0.00           C
ATOM   2595  HA  TYR A 750      68.160  53.380  78.090  1.00  0.00           H
ATOM   2596  CB  TYR A 750      66.920  53.310  76.320  1.00  0.00           C
ATOM   2597  HB1 TYR A 750      67.720  53.270  75.540  1.00  0.00           H
ATOM   2598  HB2 TYR A 750      66.000  53.840  75.970  1.00  0.00           H
ATOM   2599  CG  TYR A 750      66.490  51.880  76.620  1.00  0.00           C
ATOM   2600  CD1 TYR A 750      65.130  51.580  76.820  1.00  0.00           C
ATOM   2601  HD1 TYR A 750      64.270  52.240  76.770  1.00  0.00           H
ATOM   2602  CE1 TYR A 750      64.700  50.250  76.970  1.00  0.00           C
ATOM   2603  HE1 TYR A 750      63.660  50.040  77.110  1.00  0.00           H
ATOM   2604  CZ  TYR A 750      65.670  49.230  77.030  1.00  0.00           C
ATOM   2605  OH  TYR A 750      65.370  47.950  77.320  1.00  0.00           O
ATOM   2606  HH  TYR A 750      64.420  47.790  77.300  1.00  0.00           H
ATOM   2607  CD2 TYR A 750      67.430  50.840  76.570  1.00  0.00           C
ATOM   2608  HD2 TYR A 750      68.420  51.020  76.210  1.00  0.00           H
ATOM   2609  CE2 TYR A 750      67.080  49.540  76.890  1.00  0.00           C
ATOM   2610  HE2 TYR A 750      67.800  48.750  77.000  1.00  0.00           H
ATOM   2611  C   TYR A 750      67.760  55.370  77.470  1.00  0.00           C
ATOM   2612  O   TYR A 750      66.970  56.280  77.260  1.00  0.00           O
ATOM   2613  N   ALA A 751      69.070  55.690  77.620  1.00  0.00           N
ATOM   2614  HN  ALA A 751      69.760  55.020  77.860  1.00  0.00           H
ATOM   2615  CA  ALA A 751      69.570  56.980  77.600  1.00  0.00           C
ATOM   2616  HA  ALA A 751      68.990  57.600  76.930  1.00  0.00           H
ATOM   2617  CB  ALA A 751      69.320  57.520  79.040  1.00  0.00           C
ATOM   2618  HB1 ALA A 751      70.030  57.210  79.850  1.00  0.00           H
ATOM   2619  HB2 ALA A 751      68.340  57.210  79.440  1.00  0.00           H
ATOM   2620  HB3 ALA A 751      69.470  58.620  79.080  1.00  0.00           H
ATOM   2621  C   ALA A 751      71.100  57.030  77.320  1.00  0.00           C
ATOM   2622  O   ALA A 751      71.870  56.060  77.550  1.00  0.00           O
ATOM   2623  N   ASP A 752      71.570  58.190  76.660  1.00  0.00           N
ATOM   2624  HN  ASP A 752      70.970  58.920  76.330  1.00  0.00           H
ATOM   2625  CA  ASP A 752      72.940  58.410  76.190  1.00  0.00           C
ATOM   2626  HA  ASP A 752      72.870  59.350  75.650  1.00  0.00           H
ATOM   2627  CB  ASP A 752      74.020  58.460  77.300  1.00  0.00           C
ATOM   2628  HB1 ASP A 752      75.050  58.420  76.890  1.00  0.00           H
ATOM   2629  HB2 ASP A 752      73.940  57.570  77.970  1.00  0.00           H
ATOM   2630  CG  ASP A 752      73.850  59.720  78.030  1.00  0.00           C
ATOM   2631  OD1 ASP A 752      74.400  59.720  79.130  1.00  0.00           O
ATOM   2632  OD2 ASP A 752      73.170  60.710  77.640  1.00  0.00           O
ATOM   2633  C   ASP A 752      73.430  57.510  75.030  1.00  0.00           C
ATOM   2634  O   ASP A 752      74.580  57.380  74.640  1.00  0.00           O
ATOM   2635  N   VAL A 753      72.490  56.900  74.320  1.00  0.00           N
ATOM   2636  HN  VAL A 753      71.540  57.000  74.620  1.00  0.00           H
ATOM   2637  CA  VAL A 753      72.630  55.710  73.430  1.00  0.00           C
ATOM   2638  HA  VAL A 753      73.660  55.510  73.210  1.00  0.00           H
ATOM   2639  CB  VAL A 753      72.060  54.560  74.220  1.00  0.00           C
ATOM   2640  HB  VAL A 753      72.540  54.700  75.210  1.00  0.00           H
ATOM   2641  CG1 VAL A 753      70.550  54.660  74.400  1.00  0.00           C
ATOM   2642 HG11 VAL A 753      70.040  54.660  73.410  1.00  0.00           H
ATOM   2643 HG12 VAL A 753      70.450  55.650  74.910  1.00  0.00           H
ATOM   2644 HG13 VAL A 753      70.140  53.930  75.120  1.00  0.00           H
ATOM   2645  CG2 VAL A 753      72.470  53.290  73.600  1.00  0.00           C
ATOM   2646 HG21 VAL A 753      72.420  52.300  74.110  1.00  0.00           H
ATOM   2647 HG22 VAL A 753      73.540  53.410  73.290  1.00  0.00           H
ATOM   2648 HG23 VAL A 753      71.920  53.180  72.650  1.00  0.00           H
ATOM   2649  C   VAL A 753      71.930  56.010  72.090  1.00  0.00           C
ATOM   2650  O   VAL A 753      72.020  55.180  71.180  1.00  0.00           O
ATOM   2651  N   LEU A 754      71.380  57.210  71.880  1.00  0.00           N
ATOM   2652  HN  LEU A 754      71.070  57.850  72.580  1.00  0.00           H
ATOM   2653  CA  LEU A 754      70.800  57.520  70.650  1.00  0.00           C
ATOM   2654  HA  LEU A 754      69.960  56.850  70.520  1.00  0.00           H
ATOM   2655  CB  LEU A 754      70.240  58.940  70.650  1.00  0.00           C
ATOM   2656  HB1 LEU A 754      71.110  59.620  70.770  1.00  0.00           H
ATOM   2657  HB2 LEU A 754      69.600  59.110  71.540  1.00  0.00           H
ATOM   2658  CG  LEU A 754      69.590  59.430  69.350  1.00  0.00           C
ATOM   2659  HG  LEU A 754      70.440  59.380  68.640  1.00  0.00           H
ATOM   2660  CD1 LEU A 754      68.380  58.560  68.800  1.00  0.00           C
ATOM   2661 HD11 LEU A 754      67.430  58.810  69.310  1.00  0.00           H
ATOM   2662 HD12 LEU A 754      68.570  57.460  68.840  1.00  0.00           H
ATOM   2663 HD13 LEU A 754      68.220  58.880  67.760  1.00  0.00           H
ATOM   2664  CD2 LEU A 754      69.260  60.980  69.380  1.00  0.00           C
ATOM   2665 HD21 LEU A 754      68.970  61.310  68.360  1.00  0.00           H
ATOM   2666 HD22 LEU A 754      70.210  61.460  69.680  1.00  0.00           H
ATOM   2667 HD23 LEU A 754      68.500  61.250  70.140  1.00  0.00           H
ATOM   2668  C   LEU A 754      71.680  57.360  69.390  1.00  0.00           C
ATOM   2669  O   LEU A 754      71.280  56.820  68.340  1.00  0.00           O
ATOM   2670  N   PHE A 755      72.980  57.760  69.470  1.00  0.00           N
ATOM   2671  HN  PHE A 755      73.360  58.300  70.210  1.00  0.00           H
ATOM   2672  CA  PHE A 755      73.900  57.560  68.320  1.00  0.00           C
ATOM   2673  HA  PHE A 755      73.490  57.990  67.430  1.00  0.00           H
ATOM   2674  CB  PHE A 755      75.290  58.280  68.630  1.00  0.00           C
ATOM   2675  HB1 PHE A 755      75.640  58.150  69.680  1.00  0.00           H
ATOM   2676  HB2 PHE A 755      75.010  59.360  68.570  1.00  0.00           H
ATOM   2677  CG  PHE A 755      76.470  57.980  67.750  1.00  0.00           C
ATOM   2678  CD1 PHE A 755      76.780  58.770  66.600  1.00  0.00           C
ATOM   2679  HD1 PHE A 755      76.160  59.630  66.350  1.00  0.00           H
ATOM   2680  CE1 PHE A 755      77.750  58.380  65.690  1.00  0.00           C
ATOM   2681  HE1 PHE A 755      77.840  58.990  64.810  1.00  0.00           H
ATOM   2682  CZ  PHE A 755      78.550  57.320  65.890  1.00  0.00           C
ATOM   2683  HZ  PHE A 755      79.260  57.100  65.110  1.00  0.00           H
ATOM   2684  CD2 PHE A 755      77.340  56.830  67.940  1.00  0.00           C
ATOM   2685  HD2 PHE A 755      77.100  56.280  68.830  1.00  0.00           H
ATOM   2686  CE2 PHE A 755      78.250  56.470  66.940  1.00  0.00           C
ATOM   2687  HE2 PHE A 755      78.870  55.620  67.200  1.00  0.00           H
ATOM   2688  C   PHE A 755      74.060  56.010  67.900  1.00  0.00           C
ATOM   2689  O   PHE A 755      73.970  55.720  66.700  1.00  0.00           O
ATOM   2690  N   TRP A 756      74.210  55.110  68.870  1.00  0.00           N
ATOM   2691  HN  TRP A 756      73.980  55.370  69.800  1.00  0.00           H
ATOM   2692  CA  TRP A 756      74.240  53.630  68.630  1.00  0.00           C
ATOM   2693  HA  TRP A 756      74.990  53.610  67.850  1.00  0.00           H
ATOM   2694  CB  TRP A 756      74.570  52.950  69.980  1.00  0.00           C
ATOM   2695  HB1 TRP A 756      73.900  53.250  70.810  1.00  0.00           H
ATOM   2696  HB2 TRP A 756      75.600  53.230  70.310  1.00  0.00           H
ATOM   2697  CG  TRP A 756      74.450  51.410  69.950  1.00  0.00           C
ATOM   2698  CD1 TRP A 756      73.360  50.680  70.380  1.00  0.00           C
ATOM   2699  HD1 TRP A 756      72.470  51.140  70.760  1.00  0.00           H
ATOM   2700  NE1 TRP A 756      73.540  49.410  70.000  1.00  0.00           N
ATOM   2701  HE1 TRP A 756      72.880  48.710  70.170  1.00  0.00           H
ATOM   2702  CE2 TRP A 756      74.650  49.230  69.320  1.00  0.00           C
ATOM   2703  CD2 TRP A 756      75.270  50.500  69.240  1.00  0.00           C
ATOM   2704  CE3 TRP A 756      76.350  50.690  68.300  1.00  0.00           C
ATOM   2705  HE3 TRP A 756      76.570  51.730  68.070  1.00  0.00           H
ATOM   2706  CZ3 TRP A 756      76.910  49.590  67.700  1.00  0.00           C
ATOM   2707  HZ3 TRP A 756      77.720  49.800  67.020  1.00  0.00           H
ATOM   2708  CZ2 TRP A 756      75.190  48.120  68.710  1.00  0.00           C
ATOM   2709  HZ2 TRP A 756      74.740  47.130  68.740  1.00  0.00           H
ATOM   2710  CH2 TRP A 756      76.340  48.350  67.940  1.00  0.00           C
ATOM   2711  HH2 TRP A 756      76.770  47.430  67.570  1.00  0.00           H
ATOM   2712  C   TRP A 756      72.960  53.170  68.040  1.00  0.00           C
ATOM   2713  O   TRP A 756      72.930  52.280  67.190  1.00  0.00           O
ATOM   2714  N   CYS A 757      71.850  53.710  68.510  1.00  0.00           N
ATOM   2715  HN  CYS A 757      71.910  54.430  69.200  1.00  0.00           H
ATOM   2716  CA  CYS A 757      70.560  53.490  67.880  1.00  0.00           C
ATOM   2717  HA  CYS A 757      70.370  52.420  67.850  1.00  0.00           H
ATOM   2718  CB  CYS A 757      69.430  54.190  68.750  1.00  0.00           C
ATOM   2719  HB1 CYS A 757      68.500  54.030  68.170  1.00  0.00           H
ATOM   2720  HB2 CYS A 757      69.580  55.290  68.830  1.00  0.00           H
ATOM   2721  SG  CYS A 757      69.390  53.430  70.450  1.00  0.00           S
ATOM   2722  HG1 CYS A 757      70.500  54.000  70.920  1.00  0.00           H
ATOM   2723  C   CYS A 757      70.380  53.950  66.430  1.00  0.00           C
ATOM   2724  O   CYS A 757      69.830  53.280  65.540  1.00  0.00           O
ATOM   2725  N   VAL A 758      70.860  55.210  66.130  1.00  0.00           N
ATOM   2726  HN  VAL A 758      71.260  55.720  66.880  1.00  0.00           H
ATOM   2727  CA  VAL A 758      70.970  55.580  64.710  1.00  0.00           C
ATOM   2728  HA  VAL A 758      69.960  55.580  64.310  1.00  0.00           H
ATOM   2729  CB  VAL A 758      71.260  57.050  64.720  1.00  0.00           C
ATOM   2730  HB  VAL A 758      72.110  57.230  65.410  1.00  0.00           H
ATOM   2731  CG1 VAL A 758      71.340  57.670  63.330  1.00  0.00           C
ATOM   2732 HG11 VAL A 758      70.310  57.550  62.930  1.00  0.00           H
ATOM   2733 HG12 VAL A 758      72.010  57.180  62.600  1.00  0.00           H
ATOM   2734 HG13 VAL A 758      71.550  58.760  63.370  1.00  0.00           H
ATOM   2735  CG2 VAL A 758      70.110  57.820  65.460  1.00  0.00           C
ATOM   2736 HG21 VAL A 758      69.930  57.510  66.510  1.00  0.00           H
ATOM   2737 HG22 VAL A 758      69.160  57.580  64.930  1.00  0.00           H
ATOM   2738 HG23 VAL A 758      70.260  58.900  65.250  1.00  0.00           H
ATOM   2739  C   VAL A 758      71.980  54.730  63.910  1.00  0.00           C
ATOM   2740  O   VAL A 758      71.700  54.370  62.750  1.00  0.00           O
ATOM   2741  N   ILE A 759      73.090  54.260  64.550  1.00  0.00           N
ATOM   2742  HN  ILE A 759      73.400  54.770  65.360  1.00  0.00           H
ATOM   2743  CA  ILE A 759      74.160  53.410  63.950  1.00  0.00           C
ATOM   2744  HA  ILE A 759      74.500  53.910  63.050  1.00  0.00           H
ATOM   2745  CB  ILE A 759      75.460  53.350  64.810  1.00  0.00           C
ATOM   2746  HB  ILE A 759      75.070  53.320  65.850  1.00  0.00           H
ATOM   2747  CG2 ILE A 759      76.120  51.970  64.680  1.00  0.00           C
ATOM   2748 HG21 ILE A 759      75.570  51.110  65.120  1.00  0.00           H
ATOM   2749 HG22 ILE A 759      77.110  51.960  65.150  1.00  0.00           H
ATOM   2750 HG23 ILE A 759      76.180  51.740  63.580  1.00  0.00           H
ATOM   2751  CG1 ILE A 759      76.200  54.620  64.600  1.00  0.00           C
ATOM   2752 HG11 ILE A 759      76.800  54.870  65.510  1.00  0.00           H
ATOM   2753 HG12 ILE A 759      75.470  55.460  64.510  1.00  0.00           H
ATOM   2754  CD  ILE A 759      77.140  54.590  63.320  1.00  0.00           C
ATOM   2755  HD1 ILE A 759      77.490  55.640  63.210  1.00  0.00           H
ATOM   2756  HD2 ILE A 759      76.520  54.310  62.450  1.00  0.00           H
ATOM   2757  HD3 ILE A 759      77.910  53.790  63.390  1.00  0.00           H
ATOM   2758  C   ILE A 759      73.650  52.060  63.490  1.00  0.00           C
ATOM   2759  O   ILE A 759      73.790  51.640  62.370  1.00  0.00           O
ATOM   2760  N   LEU A 760      72.890  51.470  64.410  1.00  0.00           N
ATOM   2761  HN  LEU A 760      72.950  51.690  65.380  1.00  0.00           H
ATOM   2762  CA  LEU A 760      72.110  50.330  63.970  1.00  0.00           C
ATOM   2763  HA  LEU A 760      72.770  49.640  63.500  1.00  0.00           H
ATOM   2764  CB  LEU A 760      71.350  49.680  65.180  1.00  0.00           C
ATOM   2765  HB1 LEU A 760      70.740  48.880  64.720  1.00  0.00           H
ATOM   2766  HB2 LEU A 760      70.670  50.400  65.680  1.00  0.00           H
ATOM   2767  CG  LEU A 760      72.190  49.020  66.340  1.00  0.00           C
ATOM   2768  HG  LEU A 760      72.970  49.670  66.800  1.00  0.00           H
ATOM   2769  CD1 LEU A 760      71.210  48.640  67.500  1.00  0.00           C
ATOM   2770 HD11 LEU A 760      70.300  48.170  67.090  1.00  0.00           H
ATOM   2771 HD12 LEU A 760      70.870  49.490  68.100  1.00  0.00           H
ATOM   2772 HD13 LEU A 760      71.720  47.900  68.160  1.00  0.00           H
ATOM   2773  CD2 LEU A 760      72.990  47.820  65.730  1.00  0.00           C
ATOM   2774 HD21 LEU A 760      72.370  47.200  65.050  1.00  0.00           H
ATOM   2775 HD22 LEU A 760      73.540  47.300  66.550  1.00  0.00           H
ATOM   2776 HD23 LEU A 760      73.770  48.260  65.070  1.00  0.00           H
ATOM   2777  C   LEU A 760      71.060  50.660  62.830  1.00  0.00           C
ATOM   2778  O   LEU A 760      70.920  49.860  61.850  1.00  0.00           O
ATOM   2779  N   PHE A 761      70.280  51.730  62.990  1.00  0.00           N
ATOM   2780  HN  PHE A 761      70.330  52.310  63.800  1.00  0.00           H
ATOM   2781  CA  PHE A 761      69.290  52.150  61.970  1.00  0.00           C
ATOM   2782  HA  PHE A 761      68.580  51.340  61.890  1.00  0.00           H
ATOM   2783  CB  PHE A 761      68.500  53.330  62.560  1.00  0.00           C
ATOM   2784  HB1 PHE A 761      69.210  54.040  63.010  1.00  0.00           H
ATOM   2785  HB2 PHE A 761      67.970  52.950  63.460  1.00  0.00           H
ATOM   2786  CG  PHE A 761      67.510  54.030  61.690  1.00  0.00           C
ATOM   2787  CD1 PHE A 761      68.050  55.070  60.900  1.00  0.00           C
ATOM   2788  HD1 PHE A 761      69.110  55.290  60.910  1.00  0.00           H
ATOM   2789  CE1 PHE A 761      67.110  55.740  60.110  1.00  0.00           C
ATOM   2790  HE1 PHE A 761      67.510  56.480  59.420  1.00  0.00           H
ATOM   2791  CZ  PHE A 761      65.700  55.610  60.180  1.00  0.00           C
ATOM   2792  HZ  PHE A 761      65.130  56.310  59.600  1.00  0.00           H
ATOM   2793  CD2 PHE A 761      66.110  53.860  61.740  1.00  0.00           C
ATOM   2794  HD2 PHE A 761      65.770  53.160  62.490  1.00  0.00           H
ATOM   2795  CE2 PHE A 761      65.170  54.650  61.000  1.00  0.00           C
ATOM   2796  HE2 PHE A 761      64.110  54.550  61.060  1.00  0.00           H
ATOM   2797  C   PHE A 761      69.750  52.400  60.570  1.00  0.00           C
ATOM   2798  O   PHE A 761      69.200  51.960  59.590  1.00  0.00           O
ATOM   2799  N   PHE A 762      70.830  53.190  60.520  1.00  0.00           N
ATOM   2800  HN  PHE A 762      71.160  53.690  61.310  1.00  0.00           H
ATOM   2801  CA  PHE A 762      71.670  53.440  59.340  1.00  0.00           C
ATOM   2802  HA  PHE A 762      70.980  53.800  58.580  1.00  0.00           H
ATOM   2803  CB  PHE A 762      72.610  54.600  59.640  1.00  0.00           C
ATOM   2804  HB1 PHE A 762      73.650  54.380  59.320  1.00  0.00           H
ATOM   2805  HB2 PHE A 762      72.680  54.820  60.730  1.00  0.00           H
ATOM   2806  CG  PHE A 762      72.280  55.820  58.800  1.00  0.00           C
ATOM   2807  CD1 PHE A 762      71.980  57.040  59.540  1.00  0.00           C
ATOM   2808  HD1 PHE A 762      72.240  57.200  60.580  1.00  0.00           H
ATOM   2809  CE1 PHE A 762      71.510  58.190  58.840  1.00  0.00           C
ATOM   2810  HE1 PHE A 762      71.320  59.110  59.360  1.00  0.00           H
ATOM   2811  CZ  PHE A 762      71.290  58.130  57.440  1.00  0.00           C
ATOM   2812  HZ  PHE A 762      70.780  58.890  56.870  1.00  0.00           H
ATOM   2813  CD2 PHE A 762      72.040  55.800  57.400  1.00  0.00           C
ATOM   2814  HD2 PHE A 762      72.120  54.850  56.920  1.00  0.00           H
ATOM   2815  CE2 PHE A 762      71.660  56.960  56.690  1.00  0.00           C
ATOM   2816  HE2 PHE A 762      71.570  56.920  55.610  1.00  0.00           H
ATOM   2817  C   PHE A 762      72.300  52.150  58.720  1.00  0.00           C
ATOM   2818  O   PHE A 762      72.130  51.900  57.550  1.00  0.00           O
ATOM   2819  N   THR A 763      73.040  51.330  59.600  1.00  0.00           N
ATOM   2820  HN  THR A 763      73.160  51.510  60.580  1.00  0.00           H
ATOM   2821  CA  THR A 763      73.680  50.120  59.200  1.00  0.00           C
ATOM   2822  HA  THR A 763      74.410  50.390  58.450  1.00  0.00           H
ATOM   2823  CB  THR A 763      74.490  49.440  60.350  1.00  0.00           C
ATOM   2824  HB  THR A 763      73.770  49.110  61.120  1.00  0.00           H
ATOM   2825  OG1 THR A 763      75.470  50.310  60.840  1.00  0.00           O
ATOM   2826  HG1 THR A 763      75.140  50.880  61.540  1.00  0.00           H
ATOM   2827  CG2 THR A 763      75.220  48.160  59.860  1.00  0.00           C
ATOM   2828 HG21 THR A 763      75.810  48.290  58.930  1.00  0.00           H
ATOM   2829 HG22 THR A 763      74.470  47.350  59.730  1.00  0.00           H
ATOM   2830 HG23 THR A 763      75.970  47.800  60.600  1.00  0.00           H
ATOM   2831  C   THR A 763      72.870  49.130  58.490  1.00  0.00           C
ATOM   2832  O   THR A 763      73.230  48.590  57.460  1.00  0.00           O
ATOM   2833  N   THR A 764      71.620  48.930  59.020  1.00  0.00           N
ATOM   2834  HN  THR A 764      71.320  49.340  59.870  1.00  0.00           H
ATOM   2835  CA  THR A 764      70.630  48.030  58.500  1.00  0.00           C
ATOM   2836  HA  THR A 764      71.040  47.030  58.530  1.00  0.00           H
ATOM   2837  CB  THR A 764      69.350  48.030  59.350  1.00  0.00           C
ATOM   2838  HB  THR A 764      69.030  49.070  59.580  1.00  0.00           H
ATOM   2839  OG1 THR A 764      69.640  47.360  60.600  1.00  0.00           O
ATOM   2840  HG1 THR A 764      70.430  47.730  60.990  1.00  0.00           H
ATOM   2841  CG2 THR A 764      68.090  47.280  58.800  1.00  0.00           C
ATOM   2842 HG21 THR A 764      68.310  46.230  58.560  1.00  0.00           H
ATOM   2843 HG22 THR A 764      67.570  47.830  57.980  1.00  0.00           H
ATOM   2844 HG23 THR A 764      67.360  47.350  59.640  1.00  0.00           H
ATOM   2845  C   THR A 764      70.150  48.360  57.100  1.00  0.00           C
ATOM   2846  O   THR A 764      70.030  47.520  56.250  1.00  0.00           O
ATOM   2847  N   PHE A 765      69.810  49.610  56.880  1.00  0.00           N
ATOM   2848  HN  PHE A 765      69.780  50.230  57.660  1.00  0.00           H
ATOM   2849  CA  PHE A 765      69.520  50.220  55.580  1.00  0.00           C
ATOM   2850  HA  PHE A 765      68.620  49.740  55.200  1.00  0.00           H
ATOM   2851  CB  PHE A 765      68.970  51.660  55.590  1.00  0.00           C
ATOM   2852  HB1 PHE A 765      69.680  52.260  56.170  1.00  0.00           H
ATOM   2853  HB2 PHE A 765      67.980  51.640  56.100  1.00  0.00           H
ATOM   2854  CG  PHE A 765      68.790  52.410  54.250  1.00  0.00           C
ATOM   2855  CD1 PHE A 765      69.600  53.470  53.830  1.00  0.00           C
ATOM   2856  HD1 PHE A 765      70.250  53.830  54.610  1.00  0.00           H
ATOM   2857  CE1 PHE A 765      69.500  54.120  52.580  1.00  0.00           C
ATOM   2858  HE1 PHE A 765      70.120  54.980  52.360  1.00  0.00           H
ATOM   2859  CZ  PHE A 765      68.510  53.700  51.670  1.00  0.00           C
ATOM   2860  HZ  PHE A 765      68.380  54.230  50.740  1.00  0.00           H
ATOM   2861  CD2 PHE A 765      67.750  52.070  53.320  1.00  0.00           C
ATOM   2862  HD2 PHE A 765      67.220  51.220  53.720  1.00  0.00           H
ATOM   2863  CE2 PHE A 765      67.560  52.770  52.110  1.00  0.00           C
ATOM   2864  HE2 PHE A 765      66.620  52.640  51.610  1.00  0.00           H
ATOM   2865  C   PHE A 765      70.520  49.980  54.450  1.00  0.00           C
ATOM   2866  O   PHE A 765      70.240  49.510  53.330  1.00  0.00           O
ATOM   2867  N   PHE A 766      71.810  50.320  54.770  1.00  0.00           N
ATOM   2868  HN  PHE A 766      71.980  50.780  55.630  1.00  0.00           H
ATOM   2869  CA  PHE A 766      72.960  50.050  53.910  1.00  0.00           C
ATOM   2870  HA  PHE A 766      72.690  50.390  52.920  1.00  0.00           H
ATOM   2871  CB  PHE A 766      74.290  50.740  54.350  1.00  0.00           C
ATOM   2872  HB1 PHE A 766      75.210  50.540  53.760  1.00  0.00           H
ATOM   2873  HB2 PHE A 766      74.510  50.300  55.350  1.00  0.00           H
ATOM   2874  CG  PHE A 766      74.140  52.260  54.370  1.00  0.00           C
ATOM   2875  CD1 PHE A 766      73.530  52.980  53.300  1.00  0.00           C
ATOM   2876  HD1 PHE A 766      73.060  52.520  52.450  1.00  0.00           H
ATOM   2877  CE1 PHE A 766      73.440  54.340  53.270  1.00  0.00           C
ATOM   2878  HE1 PHE A 766      73.180  54.850  52.360  1.00  0.00           H
ATOM   2879  CZ  PHE A 766      73.990  55.070  54.380  1.00  0.00           C
ATOM   2880  HZ  PHE A 766      74.010  56.160  54.370  1.00  0.00           H
ATOM   2881  CD2 PHE A 766      74.670  52.980  55.450  1.00  0.00           C
ATOM   2882  HD2 PHE A 766      75.140  52.510  56.300  1.00  0.00           H
ATOM   2883  CE2 PHE A 766      74.590  54.370  55.470  1.00  0.00           C
ATOM   2884  HE2 PHE A 766      75.090  54.900  56.270  1.00  0.00           H
ATOM   2885  C   PHE A 766      73.420  48.530  53.740  1.00  0.00           C
ATOM   2886  O   PHE A 766      73.800  48.170  52.650  1.00  0.00           O
ATOM   2887  N   LEU A 767      73.340  47.710  54.740  1.00  0.00           N
ATOM   2888  HN  LEU A 767      73.090  48.040  55.640  1.00  0.00           H
ATOM   2889  CA  LEU A 767      73.540  46.210  54.580  1.00  0.00           C
ATOM   2890  HA  LEU A 767      74.450  46.010  54.030  1.00  0.00           H
ATOM   2891  CB  LEU A 767      73.590  45.500  55.950  1.00  0.00           C
ATOM   2892  HB1 LEU A 767      72.680  45.770  56.520  1.00  0.00           H
ATOM   2893  HB2 LEU A 767      74.430  45.890  56.570  1.00  0.00           H
ATOM   2894  CG  LEU A 767      73.690  43.960  56.000  1.00  0.00           C
ATOM   2895  HG  LEU A 767      72.770  43.520  55.560  1.00  0.00           H
ATOM   2896  CD1 LEU A 767      74.900  43.460  55.240  1.00  0.00           C
ATOM   2897 HD11 LEU A 767      75.890  43.730  55.660  1.00  0.00           H
ATOM   2898 HD12 LEU A 767      74.930  43.830  54.200  1.00  0.00           H
ATOM   2899 HD13 LEU A 767      74.900  42.350  55.230  1.00  0.00           H
ATOM   2900  CD2 LEU A 767      73.810  43.510  57.460  1.00  0.00           C
ATOM   2901 HD21 LEU A 767      73.030  43.860  58.170  1.00  0.00           H
ATOM   2902 HD22 LEU A 767      74.750  43.830  57.970  1.00  0.00           H
ATOM   2903 HD23 LEU A 767      73.870  42.410  57.520  1.00  0.00           H
ATOM   2904  C   LEU A 767      72.380  45.570  53.680  1.00  0.00           C
ATOM   2905  O   LEU A 767      72.660  44.820  52.760  1.00  0.00           O
ATOM   2906  N   SER A 768      71.070  46.010  53.890  1.00  0.00           N
ATOM   2907  HN  SER A 768      70.890  46.450  54.770  1.00  0.00           H
ATOM   2908  CA  SER A 768      69.920  45.720  53.060  1.00  0.00           C
ATOM   2909  HA  SER A 768      69.810  44.650  53.110  1.00  0.00           H
ATOM   2910  CB  SER A 768      68.610  46.410  53.460  1.00  0.00           C
ATOM   2911  HB1 SER A 768      67.790  46.050  52.800  1.00  0.00           H
ATOM   2912  HB2 SER A 768      68.590  47.520  53.340  1.00  0.00           H
ATOM   2913  OG  SER A 768      68.200  46.050  54.800  1.00  0.00           O
ATOM   2914  HG1 SER A 768      68.960  45.900  55.370  1.00  0.00           H
ATOM   2915  C   SER A 768      70.200  46.200  51.600  1.00  0.00           C
ATOM   2916  O   SER A 768      70.080  45.530  50.570  1.00  0.00           O
ATOM   2917  N   SER A 769      70.580  47.480  51.440  1.00  0.00           N
ATOM   2918  HN  SER A 769      70.750  47.920  52.330  1.00  0.00           H
ATOM   2919  CA  SER A 769      70.940  48.050  50.140  1.00  0.00           C
ATOM   2920  HA  SER A 769      70.000  47.910  49.630  1.00  0.00           H
ATOM   2921  CB  SER A 769      71.150  49.600  50.250  1.00  0.00           C
ATOM   2922  HB1 SER A 769      71.420  50.020  49.250  1.00  0.00           H
ATOM   2923  HB2 SER A 769      72.000  49.720  50.950  1.00  0.00           H
ATOM   2924  OG  SER A 769      69.960  50.200  50.700  1.00  0.00           O
ATOM   2925  HG1 SER A 769      69.740  49.890  51.570  1.00  0.00           H
ATOM   2926  C   SER A 769      72.080  47.280  49.310  1.00  0.00           C
ATOM   2927  O   SER A 769      71.960  47.000  48.100  1.00  0.00           O
ATOM   2928  N   PHE A 770      73.140  46.850  50.040  1.00  0.00           N
ATOM   2929  HN  PHE A 770      73.100  47.130  51.000  1.00  0.00           H
ATOM   2930  CA  PHE A 770      74.110  45.910  49.530  1.00  0.00           C
ATOM   2931  HA  PHE A 770      74.530  46.390  48.670  1.00  0.00           H
ATOM   2932  CB  PHE A 770      75.320  45.800  50.580  1.00  0.00           C
ATOM   2933  HB1 PHE A 770      74.850  45.570  51.570  1.00  0.00           H
ATOM   2934  HB2 PHE A 770      75.860  46.750  50.720  1.00  0.00           H
ATOM   2935  CG  PHE A 770      76.280  44.800  50.250  1.00  0.00           C
ATOM   2936  CD1 PHE A 770      76.160  43.550  50.860  1.00  0.00           C
ATOM   2937  HD1 PHE A 770      75.280  43.340  51.450  1.00  0.00           H
ATOM   2938  CE1 PHE A 770      77.200  42.590  50.750  1.00  0.00           C
ATOM   2939  HE1 PHE A 770      77.190  41.700  51.370  1.00  0.00           H
ATOM   2940  CZ  PHE A 770      78.360  42.850  50.030  1.00  0.00           C
ATOM   2941  HZ  PHE A 770      79.160  42.130  50.100  1.00  0.00           H
ATOM   2942  CD2 PHE A 770      77.450  45.020  49.420  1.00  0.00           C
ATOM   2943  HD2 PHE A 770      77.530  46.000  48.970  1.00  0.00           H
ATOM   2944  CE2 PHE A 770      78.480  44.080  49.330  1.00  0.00           C
ATOM   2945  HE2 PHE A 770      79.410  44.330  48.830  1.00  0.00           H
ATOM   2946  C   PHE A 770      73.560  44.560  49.100  1.00  0.00           C
ATOM   2947  O   PHE A 770      73.940  44.160  48.010  1.00  0.00           O
ATOM   2948  N   LEU A 771      72.640  43.910  49.800  1.00  0.00           N
ATOM   2949  HN  LEU A 771      72.230  44.210  50.650  1.00  0.00           H
ATOM   2950  CA  LEU A 771      72.040  42.620  49.470  1.00  0.00           C
ATOM   2951  HA  LEU A 771      72.820  42.050  49.000  1.00  0.00           H
ATOM   2952  CB  LEU A 771      71.400  41.880  50.690  1.00  0.00           C
ATOM   2953  HB1 LEU A 771      70.850  40.970  50.340  1.00  0.00           H
ATOM   2954  HB2 LEU A 771      70.680  42.530  51.250  1.00  0.00           H
ATOM   2955  CG  LEU A 771      72.550  41.400  51.660  1.00  0.00           C
ATOM   2956  HG  LEU A 771      73.080  42.320  51.980  1.00  0.00           H
ATOM   2957  CD1 LEU A 771      71.990  40.770  53.000  1.00  0.00           C
ATOM   2958 HD11 LEU A 771      71.280  41.460  53.500  1.00  0.00           H
ATOM   2959 HD12 LEU A 771      72.780  40.440  53.700  1.00  0.00           H
ATOM   2960 HD13 LEU A 771      71.290  39.920  52.870  1.00  0.00           H
ATOM   2961  CD2 LEU A 771      73.540  40.380  51.020  1.00  0.00           C
ATOM   2962 HD21 LEU A 771      73.990  40.740  50.070  1.00  0.00           H
ATOM   2963 HD22 LEU A 771      73.030  39.430  50.800  1.00  0.00           H
ATOM   2964 HD23 LEU A 771      74.410  40.190  51.700  1.00  0.00           H
ATOM   2965  C   LEU A 771      71.000  42.690  48.320  1.00  0.00           C
ATOM   2966  O   LEU A 771      71.040  41.800  47.520  1.00  0.00           O
ATOM   2967  N   LYS A 772      70.300  43.740  48.200  1.00  0.00           N
ATOM   2968  HN  LYS A 772      70.240  44.500  48.850  1.00  0.00           H
ATOM   2969  CA  LYS A 772      69.540  44.090  47.050  1.00  0.00           C
ATOM   2970  HA  LYS A 772      68.760  43.360  46.890  1.00  0.00           H
ATOM   2971  CB  LYS A 772      68.850  45.480  47.470  1.00  0.00           C
ATOM   2972  HB1 LYS A 772      69.710  46.180  47.590  1.00  0.00           H
ATOM   2973  HB2 LYS A 772      68.300  45.310  48.420  1.00  0.00           H
ATOM   2974  CG  LYS A 772      67.790  46.100  46.500  1.00  0.00           C
ATOM   2975  HG1 LYS A 772      68.220  46.270  45.480  1.00  0.00           H
ATOM   2976  HG2 LYS A 772      67.540  47.130  46.850  1.00  0.00           H
ATOM   2977  CD  LYS A 772      66.510  45.190  46.440  1.00  0.00           C
ATOM   2978  HD1 LYS A 772      66.320  45.090  47.530  1.00  0.00           H
ATOM   2979  HD2 LYS A 772      66.650  44.200  45.970  1.00  0.00           H
ATOM   2980  CE  LYS A 772      65.300  45.930  45.920  1.00  0.00           C
ATOM   2981  HE1 LYS A 772      64.970  46.920  46.320  1.00  0.00           H
ATOM   2982  HE2 LYS A 772      64.400  45.310  46.150  1.00  0.00           H
ATOM   2983  NZ  LYS A 772      65.410  45.990  44.470  1.00  0.00           N
ATOM   2984  HZ1 LYS A 772      65.800  45.110  44.080  1.00  0.00           H
ATOM   2985  HZ2 LYS A 772      65.940  46.830  44.130  1.00  0.00           H
ATOM   2986  HZ3 LYS A 772      64.430  46.030  44.140  1.00  0.00           H
ATOM   2987  C   LYS A 772      70.410  44.290  45.780  1.00  0.00           C
ATOM   2988  O   LYS A 772      70.100  43.830  44.690  1.00  0.00           O
ATOM   2989  N   GLN A 773      71.570  44.890  45.860  1.00  0.00           N
ATOM   2990  HN  GLN A 773      71.830  45.290  46.730  1.00  0.00           H
ATOM   2991  CA  GLN A 773      72.430  45.100  44.790  1.00  0.00           C
ATOM   2992  HA  GLN A 773      71.840  45.250  43.900  1.00  0.00           H
ATOM   2993  CB  GLN A 773      73.150  46.480  44.760  1.00  0.00           C
ATOM   2994  HB1 GLN A 773      73.830  46.550  43.880  1.00  0.00           H
ATOM   2995  HB2 GLN A 773      73.750  46.640  45.690  1.00  0.00           H
ATOM   2996  CG  GLN A 773      72.340  47.820  44.610  1.00  0.00           C
ATOM   2997  HG1 GLN A 773      73.010  48.700  44.490  1.00  0.00           H
ATOM   2998  HG2 GLN A 773      71.760  47.980  45.560  1.00  0.00           H
ATOM   2999  CD  GLN A 773      71.420  47.830  43.420  1.00  0.00           C
ATOM   3000  OE1 GLN A 773      71.720  48.240  42.310  1.00  0.00           O
ATOM   3001  NE2 GLN A 773      70.160  47.490  43.650  1.00  0.00           N
ATOM   3002 HE21 GLN A 773      69.760  47.860  44.500  1.00  0.00           H
ATOM   3003 HE22 GLN A 773      69.520  47.190  42.950  1.00  0.00           H
ATOM   3004  C   GLN A 773      73.450  43.970  44.650  1.00  0.00           C
ATOM   3005  O   GLN A 773      74.380  44.120  43.860  1.00  0.00           O
ATOM   3006  N   PHE A 774      73.390  42.940  45.450  1.00  0.00           N
ATOM   3007  HN  PHE A 774      72.660  42.960  46.130  1.00  0.00           H
ATOM   3008  CA  PHE A 774      74.330  41.790  45.470  1.00  0.00           C
ATOM   3009  HA  PHE A 774      75.330  42.200  45.510  1.00  0.00           H
ATOM   3010  CB  PHE A 774      74.230  41.010  46.800  1.00  0.00           C
ATOM   3011  HB1 PHE A 774      73.210  40.570  46.780  1.00  0.00           H
ATOM   3012  HB2 PHE A 774      74.390  41.700  47.650  1.00  0.00           H
ATOM   3013  CG  PHE A 774      75.240  40.000  46.990  1.00  0.00           C
ATOM   3014  CD1 PHE A 774      76.490  40.350  47.540  1.00  0.00           C
ATOM   3015  HD1 PHE A 774      76.640  41.390  47.750  1.00  0.00           H
ATOM   3016  CE1 PHE A 774      77.470  39.360  47.640  1.00  0.00           C
ATOM   3017  HE1 PHE A 774      78.420  39.530  48.140  1.00  0.00           H
ATOM   3018  CZ  PHE A 774      77.170  37.990  47.400  1.00  0.00           C
ATOM   3019  HZ  PHE A 774      77.940  37.240  47.410  1.00  0.00           H
ATOM   3020  CD2 PHE A 774      74.960  38.630  46.710  1.00  0.00           C
ATOM   3021  HD2 PHE A 774      74.020  38.390  46.240  1.00  0.00           H
ATOM   3022  CE2 PHE A 774      75.960  37.680  46.920  1.00  0.00           C
ATOM   3023  HE2 PHE A 774      75.820  36.670  46.580  1.00  0.00           H
ATOM   3024  C   PHE A 774      74.100  40.970  44.240  1.00  0.00           C
ATOM   3025  O   PHE A 774      75.020  40.290  43.690  1.00  0.00           O
ATOM   3026  N   LYS A 775      72.860  40.990  43.610  1.00  0.00           N
ATOM   3027  HN  LYS A 775      72.120  41.590  43.880  1.00  0.00           H
ATOM   3028  CA  LYS A 775      72.580  40.060  42.540  1.00  0.00           C
ATOM   3029  HA  LYS A 775      73.200  39.200  42.620  1.00  0.00           H
ATOM   3030  CB  LYS A 775      71.080  39.540  42.450  1.00  0.00           C
ATOM   3031  HB1 LYS A 775      70.910  38.980  43.390  1.00  0.00           H
ATOM   3032  HB2 LYS A 775      71.070  38.940  41.520  1.00  0.00           H
ATOM   3033  CG  LYS A 775      70.050  40.710  42.250  1.00  0.00           C
ATOM   3034  HG1 LYS A 775      70.350  41.290  41.350  1.00  0.00           H
ATOM   3035  HG2 LYS A 775      69.900  41.420  43.080  1.00  0.00           H
ATOM   3036  CD  LYS A 775      68.720  40.050  41.930  1.00  0.00           C
ATOM   3037  HD1 LYS A 775      68.400  39.470  42.830  1.00  0.00           H
ATOM   3038  HD2 LYS A 775      68.810  39.280  41.140  1.00  0.00           H
ATOM   3039  CE  LYS A 775      67.540  40.980  41.710  1.00  0.00           C
ATOM   3040  HE1 LYS A 775      67.750  41.760  40.950  1.00  0.00           H
ATOM   3041  HE2 LYS A 775      67.410  41.610  42.610  1.00  0.00           H
ATOM   3042  NZ  LYS A 775      66.280  40.320  41.340  1.00  0.00           N
ATOM   3043  HZ1 LYS A 775      65.950  39.690  42.100  1.00  0.00           H
ATOM   3044  HZ2 LYS A 775      66.290  39.700  40.520  1.00  0.00           H
ATOM   3045  HZ3 LYS A 775      65.560  41.060  41.180  1.00  0.00           H
ATOM   3046  C   LYS A 775      72.830  40.770  41.200  1.00  0.00           C
ATOM   3047  O   LYS A 775      72.970  40.110  40.210  1.00  0.00           O
ATOM   3048  N   THR A 776      73.000  42.090  41.070  1.00  0.00           N
ATOM   3049  HN  THR A 776      73.100  42.680  41.870  1.00  0.00           H
ATOM   3050  CA  THR A 776      73.140  42.720  39.730  1.00  0.00           C
ATOM   3051  HA  THR A 776      72.650  42.030  39.050  1.00  0.00           H
ATOM   3052  CB  THR A 776      72.570  44.180  39.570  1.00  0.00           C
ATOM   3053  HB  THR A 776      73.030  44.850  38.820  1.00  0.00           H
ATOM   3054  OG1 THR A 776      72.460  44.890  40.780  1.00  0.00           O
ATOM   3055  HG1 THR A 776      73.360  45.090  41.050  1.00  0.00           H
ATOM   3056  CG2 THR A 776      71.110  43.920  39.190  1.00  0.00           C
ATOM   3057 HG21 THR A 776      70.530  44.800  38.860  1.00  0.00           H
ATOM   3058 HG22 THR A 776      70.640  43.470  40.090  1.00  0.00           H
ATOM   3059 HG23 THR A 776      71.030  43.120  38.420  1.00  0.00           H
ATOM   3060  C   THR A 776      74.590  42.770  39.340  1.00  0.00           C
ATOM   3061  O   THR A 776      74.910  43.300  38.340  1.00  0.00           O
ATOM   3062  N   LYS A 777      75.580  42.130  40.040  1.00  0.00           N
ATOM   3063  HN  LYS A 777      75.490  41.710  40.940  1.00  0.00           H
ATOM   3064  CA  LYS A 777      76.920  41.950  39.540  1.00  0.00           C
ATOM   3065  HA  LYS A 777      77.250  42.970  39.340  1.00  0.00           H
ATOM   3066  CB  LYS A 777      77.760  41.320  40.710  1.00  0.00           C
ATOM   3067  HB1 LYS A 777      77.230  40.380  40.920  1.00  0.00           H
ATOM   3068  HB2 LYS A 777      77.660  42.080  41.520  1.00  0.00           H
ATOM   3069  CG  LYS A 777      79.270  41.070  40.500  1.00  0.00           C
ATOM   3070  HG1 LYS A 777      79.840  41.180  41.450  1.00  0.00           H
ATOM   3071  HG2 LYS A 777      79.610  41.850  39.790  1.00  0.00           H
ATOM   3072  CD  LYS A 777      79.650  39.620  39.850  1.00  0.00           C
ATOM   3073  HD1 LYS A 777      78.810  39.440  39.140  1.00  0.00           H
ATOM   3074  HD2 LYS A 777      79.600  38.830  40.640  1.00  0.00           H
ATOM   3075  CE  LYS A 777      81.090  39.680  39.310  1.00  0.00           C
ATOM   3076  HE1 LYS A 777      81.890  39.600  40.070  1.00  0.00           H
ATOM   3077  HE2 LYS A 777      81.240  40.600  38.700  1.00  0.00           H
ATOM   3078  NZ  LYS A 777      81.270  38.550  38.460  1.00  0.00           N
ATOM   3079  HZ1 LYS A 777      80.630  38.710  37.650  1.00  0.00           H
ATOM   3080  HZ2 LYS A 777      81.010  37.760  39.070  1.00  0.00           H
ATOM   3081  HZ3 LYS A 777      82.250  38.510  38.130  1.00  0.00           H
ATOM   3082  C   LYS A 777      77.040  41.200  38.320  1.00  0.00           C
ATOM   3083  O   LYS A 777      76.430  40.130  38.240  1.00  0.00           O
ATOM   3084  N   ARG A 778      77.830  41.610  37.370  1.00  0.00           N
ATOM   3085  HN  ARG A 778      78.600  42.200  37.620  1.00  0.00           H
ATOM   3086  CA  ARG A 778      77.850  41.070  35.980  1.00  0.00           C
ATOM   3087  HA  ARG A 778      76.860  40.860  35.620  1.00  0.00           H
ATOM   3088  CB  ARG A 778      78.530  42.040  34.990  1.00  0.00           C
ATOM   3089  HB1 ARG A 778      78.790  41.610  34.000  1.00  0.00           H
ATOM   3090  HB2 ARG A 778      79.510  42.290  35.450  1.00  0.00           H
ATOM   3091  CG  ARG A 778      77.790  43.440  34.850  1.00  0.00           C
ATOM   3092  HG1 ARG A 778      78.260  43.880  33.950  1.00  0.00           H
ATOM   3093  HG2 ARG A 778      78.060  43.950  35.800  1.00  0.00           H
ATOM   3094  CD  ARG A 778      76.250  43.350  34.860  1.00  0.00           C
ATOM   3095  HD1 ARG A 778      75.890  43.120  35.880  1.00  0.00           H
ATOM   3096  HD2 ARG A 778      75.780  42.670  34.110  1.00  0.00           H
ATOM   3097  NE  ARG A 778      75.810  44.740  34.470  1.00  0.00           N
ATOM   3098  HE  ARG A 778      76.490  45.410  34.190  1.00  0.00           H
ATOM   3099  CZ  ARG A 778      74.530  45.010  34.320  1.00  0.00           C
ATOM   3100  NH1 ARG A 778      73.590  44.270  34.750  1.00  0.00           N
ATOM   3101 HH11 ARG A 778      73.810  43.470  35.320  1.00  0.00           H
ATOM   3102 HH12 ARG A 778      72.630  44.540  34.600  1.00  0.00           H
ATOM   3103  NH2 ARG A 778      74.200  46.040  33.570  1.00  0.00           N
ATOM   3104 HH21 ARG A 778      75.000  46.390  33.070  1.00  0.00           H
ATOM   3105 HH22 ARG A 778      73.300  46.140  33.150  1.00  0.00           H
ATOM   3106  C   ARG A 778      78.530  39.690  35.790  1.00  0.00           C
ATOM   3107  O   ARG A 778      79.520  39.400  36.470  1.00  0.00           O
ATOM   3108  N   TYR A 779      78.130  38.890  34.780  1.00  0.00           N
ATOM   3109  HN  TYR A 779      77.260  39.190  34.360  1.00  0.00           H
ATOM   3110  CA  TYR A 779      78.820  37.640  34.380  1.00  0.00           C
ATOM   3111  HA  TYR A 779      78.340  37.360  33.450  1.00  0.00           H
ATOM   3112  CB  TYR A 779      80.390  37.740  34.010  1.00  0.00           C
ATOM   3113  HB1 TYR A 779      80.700  36.710  33.680  1.00  0.00           H
ATOM   3114  HB2 TYR A 779      80.950  38.100  34.890  1.00  0.00           H
ATOM   3115  CG  TYR A 779      80.470  38.670  32.880  1.00  0.00           C
ATOM   3116  CD1 TYR A 779      81.160  39.890  32.940  1.00  0.00           C
ATOM   3117  HD1 TYR A 779      81.490  40.240  33.900  1.00  0.00           H
ATOM   3118  CE1 TYR A 779      81.390  40.710  31.840  1.00  0.00           C
ATOM   3119  HE1 TYR A 779      81.920  41.630  31.970  1.00  0.00           H
ATOM   3120  CZ  TYR A 779      80.960  40.290  30.550  1.00  0.00           C
ATOM   3121  OH  TYR A 779      81.250  41.040  29.430  1.00  0.00           O
ATOM   3122  HH  TYR A 779      80.870  40.650  28.640  1.00  0.00           H
ATOM   3123  CD2 TYR A 779      80.100  38.270  31.560  1.00  0.00           C
ATOM   3124  HD2 TYR A 779      79.580  37.320  31.480  1.00  0.00           H
ATOM   3125  CE2 TYR A 779      80.260  39.080  30.390  1.00  0.00           C
ATOM   3126  HE2 TYR A 779      79.920  38.750  29.430  1.00  0.00           H
ATOM   3127  C   TYR A 779      78.550  36.430  35.240  1.00  0.00           C
ATOM   3128  O   TYR A 779      78.630  36.470  36.470  1.00  0.00           O
ATOM   3129  N   PHE A 780      78.210  35.300  34.520  1.00  0.00           N
ATOM   3130  HN  PHE A 780      78.170  35.300  33.530  1.00  0.00           H
ATOM   3131  CA  PHE A 780      78.040  33.980  35.150  1.00  0.00           C
ATOM   3132  HA  PHE A 780      78.090  33.320  34.300  1.00  0.00           H
ATOM   3133  CB  PHE A 780      79.130  33.540  36.190  1.00  0.00           C
ATOM   3134  HB1 PHE A 780      79.040  32.480  36.500  1.00  0.00           H
ATOM   3135  HB2 PHE A 780      78.940  34.190  37.080  1.00  0.00           H
ATOM   3136  CG  PHE A 780      80.540  33.630  35.630  1.00  0.00           C
ATOM   3137  CD1 PHE A 780      81.010  32.860  34.560  1.00  0.00           C
ATOM   3138  HD1 PHE A 780      80.380  32.220  33.950  1.00  0.00           H
ATOM   3139  CE1 PHE A 780      82.310  32.960  34.120  1.00  0.00           C
ATOM   3140  HE1 PHE A 780      82.530  32.330  33.270  1.00  0.00           H
ATOM   3141  CZ  PHE A 780      83.220  33.840  34.740  1.00  0.00           C
ATOM   3142  HZ  PHE A 780      84.220  33.960  34.350  1.00  0.00           H
ATOM   3143  CD2 PHE A 780      81.430  34.570  36.220  1.00  0.00           C
ATOM   3144  HD2 PHE A 780      81.000  35.140  37.030  1.00  0.00           H
ATOM   3145  CE2 PHE A 780      82.750  34.680  35.740  1.00  0.00           C
ATOM   3146  HE2 PHE A 780      83.330  35.470  36.180  1.00  0.00           H
ATOM   3147  C   PHE A 780      76.650  33.790  35.790  1.00  0.00           C
ATOM   3148  O   PHE A 780      76.010  34.750  36.290  1.00  0.00           O
ATOM   3149  N   PRO A 781      76.130  32.580  35.840  1.00  0.00           N
ATOM   3150  CD  PRO A 781      76.550  31.330  35.150  1.00  0.00           C
ATOM   3151  HD1 PRO A 781      77.260  30.900  35.890  1.00  0.00           H
ATOM   3152  HD2 PRO A 781      76.980  31.480  34.140  1.00  0.00           H
ATOM   3153  CA  PRO A 781      74.930  32.360  36.640  1.00  0.00           C
ATOM   3154  HA  PRO A 781      74.150  32.800  36.040  1.00  0.00           H
ATOM   3155  CB  PRO A 781      74.650  30.820  36.520  1.00  0.00           C
ATOM   3156  HB1 PRO A 781      73.550  30.610  36.530  1.00  0.00           H
ATOM   3157  HB2 PRO A 781      75.160  30.340  37.380  1.00  0.00           H
ATOM   3158  CG  PRO A 781      75.290  30.420  35.260  1.00  0.00           C
ATOM   3159  HG1 PRO A 781      75.490  29.330  35.370  1.00  0.00           H
ATOM   3160  HG2 PRO A 781      74.710  30.700  34.350  1.00  0.00           H
ATOM   3161  C   PRO A 781      74.760  32.870  38.030  1.00  0.00           C
ATOM   3162  O   PRO A 781      75.750  33.140  38.700  1.00  0.00           O
ATOM   3163  N   THR A 782      73.430  32.830  38.440  1.00  0.00           N
ATOM   3164  HN  THR A 782      72.750  32.490  37.800  1.00  0.00           H
ATOM   3165  CA  THR A 782      73.010  33.670  39.570  1.00  0.00           C
ATOM   3166  HA  THR A 782      73.910  34.040  40.010  1.00  0.00           H
ATOM   3167  CB  THR A 782      72.170  34.870  39.170  1.00  0.00           C
ATOM   3168  HB  THR A 782      71.900  35.520  40.030  1.00  0.00           H
ATOM   3169  OG1 THR A 782      71.000  34.470  38.470  1.00  0.00           O
ATOM   3170  HG1 THR A 782      70.270  34.510  39.100  1.00  0.00           H
ATOM   3171  CG2 THR A 782      73.020  35.690  38.250  1.00  0.00           C
ATOM   3172 HG21 THR A 782      73.270  35.050  37.380  1.00  0.00           H
ATOM   3173 HG22 THR A 782      73.980  35.960  38.730  1.00  0.00           H
ATOM   3174 HG23 THR A 782      72.420  36.570  37.920  1.00  0.00           H
ATOM   3175  C   THR A 782      72.280  32.940  40.710  1.00  0.00           C
ATOM   3176  O   THR A 782      71.720  33.540  41.620  1.00  0.00           O
ATOM   3177  N   LYS A 783      72.210  31.600  40.720  1.00  0.00           N
ATOM   3178  HN  LYS A 783      72.550  31.150  39.900  1.00  0.00           H
ATOM   3179  CA  LYS A 783      71.470  30.830  41.630  1.00  0.00           C
ATOM   3180  HA  LYS A 783      70.420  31.040  41.490  1.00  0.00           H
ATOM   3181  CB  LYS A 783      71.810  29.350  41.480  1.00  0.00           C
ATOM   3182  HB1 LYS A 783      71.360  28.700  42.260  1.00  0.00           H
ATOM   3183  HB2 LYS A 783      72.900  29.190  41.390  1.00  0.00           H
ATOM   3184  CG  LYS A 783      71.300  28.740  40.150  1.00  0.00           C
ATOM   3185  HG1 LYS A 783      71.650  27.680  40.070  1.00  0.00           H
ATOM   3186  HG2 LYS A 783      71.690  29.260  39.240  1.00  0.00           H
ATOM   3187  CD  LYS A 783      69.740  28.670  39.980  1.00  0.00           C
ATOM   3188  HD1 LYS A 783      69.370  29.710  40.080  1.00  0.00           H
ATOM   3189  HD2 LYS A 783      69.140  28.110  40.730  1.00  0.00           H
ATOM   3190  CE  LYS A 783      69.130  28.300  38.640  1.00  0.00           C
ATOM   3191  HE1 LYS A 783      69.260  27.200  38.550  1.00  0.00           H
ATOM   3192  HE2 LYS A 783      69.600  28.820  37.800  1.00  0.00           H
ATOM   3193  NZ  LYS A 783      67.680  28.570  38.530  1.00  0.00           N
ATOM   3194  HZ1 LYS A 783      67.280  29.200  39.240  1.00  0.00           H
ATOM   3195  HZ2 LYS A 783      67.150  27.690  38.380  1.00  0.00           H
ATOM   3196  HZ3 LYS A 783      67.560  29.100  37.630  1.00  0.00           H
ATOM   3197  C   LYS A 783      71.790  31.200  43.090  1.00  0.00           C
ATOM   3198  O   LYS A 783      70.810  31.440  43.870  1.00  0.00           O
ATOM   3199  N   VAL A 784      73.080  31.230  43.460  1.00  0.00           N
ATOM   3200  HN  VAL A 784      73.820  31.140  42.800  1.00  0.00           H
ATOM   3201  CA  VAL A 784      73.520  31.640  44.730  1.00  0.00           C
ATOM   3202  HA  VAL A 784      72.900  31.090  45.440  1.00  0.00           H
ATOM   3203  CB  VAL A 784      75.020  31.230  44.880  1.00  0.00           C
ATOM   3204  HB  VAL A 784      75.680  31.590  44.060  1.00  0.00           H
ATOM   3205  CG1 VAL A 784      75.630  31.800  46.150  1.00  0.00           C
ATOM   3206 HG11 VAL A 784      75.960  32.850  46.120  1.00  0.00           H
ATOM   3207 HG12 VAL A 784      76.470  31.160  46.490  1.00  0.00           H
ATOM   3208 HG13 VAL A 784      74.850  31.660  46.920  1.00  0.00           H
ATOM   3209  CG2 VAL A 784      75.120  29.730  44.960  1.00  0.00           C
ATOM   3210 HG21 VAL A 784      74.690  29.220  44.080  1.00  0.00           H
ATOM   3211 HG22 VAL A 784      74.560  29.490  45.900  1.00  0.00           H
ATOM   3212 HG23 VAL A 784      76.150  29.360  45.170  1.00  0.00           H
ATOM   3213  C   VAL A 784      73.190  33.160  45.010  1.00  0.00           C
ATOM   3214  O   VAL A 784      72.580  33.480  46.060  1.00  0.00           O
ATOM   3215  N   ARG A 785      73.660  34.100  44.180  1.00  0.00           N
ATOM   3216  HN  ARG A 785      74.180  33.920  43.350  1.00  0.00           H
ATOM   3217  CA  ARG A 785      73.460  35.510  44.360  1.00  0.00           C
ATOM   3218  HA  ARG A 785      73.810  35.930  45.300  1.00  0.00           H
ATOM   3219  CB  ARG A 785      74.140  36.400  43.230  1.00  0.00           C
ATOM   3220  HB1 ARG A 785      73.740  37.430  43.350  1.00  0.00           H
ATOM   3221  HB2 ARG A 785      74.030  35.970  42.200  1.00  0.00           H
ATOM   3222  CG  ARG A 785      75.690  36.530  43.460  1.00  0.00           C
ATOM   3223  HG1 ARG A 785      76.110  35.500  43.490  1.00  0.00           H
ATOM   3224  HG2 ARG A 785      75.870  36.960  44.460  1.00  0.00           H
ATOM   3225  CD  ARG A 785      76.480  37.260  42.390  1.00  0.00           C
ATOM   3226  HD1 ARG A 785      76.070  38.250  42.140  1.00  0.00           H
ATOM   3227  HD2 ARG A 785      76.500  36.620  41.480  1.00  0.00           H
ATOM   3228  NE  ARG A 785      77.870  37.420  43.020  1.00  0.00           N
ATOM   3229  HE  ARG A 785      78.460  36.650  42.840  1.00  0.00           H
ATOM   3230  CZ  ARG A 785      78.200  38.470  43.680  1.00  0.00           C
ATOM   3231  NH1 ARG A 785      77.490  39.490  44.090  1.00  0.00           N
ATOM   3232 HH11 ARG A 785      77.810  40.210  44.690  1.00  0.00           H
ATOM   3233 HH12 ARG A 785      76.490  39.410  44.040  1.00  0.00           H
ATOM   3234  NH2 ARG A 785      79.370  38.660  44.210  1.00  0.00           N
ATOM   3235 HH21 ARG A 785      80.070  38.040  43.820  1.00  0.00           H
ATOM   3236 HH22 ARG A 785      79.560  39.610  44.460  1.00  0.00           H
ATOM   3237  C   ARG A 785      72.000  36.000  44.350  1.00  0.00           C
ATOM   3238  O   ARG A 785      71.660  36.790  45.240  1.00  0.00           O
ATOM   3239  N   SER A 786      71.160  35.540  43.430  1.00  0.00           N
ATOM   3240  HN  SER A 786      71.630  34.980  42.760  1.00  0.00           H
ATOM   3241  CA  SER A 786      69.750  35.820  43.430  1.00  0.00           C
ATOM   3242  HA  SER A 786      69.640  36.870  43.230  1.00  0.00           H
ATOM   3243  CB  SER A 786      69.070  35.040  42.310  1.00  0.00           C
ATOM   3244  HB1 SER A 786      69.300  33.960  42.250  1.00  0.00           H
ATOM   3245  HB2 SER A 786      69.410  35.510  41.360  1.00  0.00           H
ATOM   3246  OG  SER A 786      67.620  35.230  42.270  1.00  0.00           O
ATOM   3247  HG1 SER A 786      67.350  34.650  42.990  1.00  0.00           H
ATOM   3248  C   SER A 786      69.070  35.500  44.730  1.00  0.00           C
ATOM   3249  O   SER A 786      68.420  36.300  45.350  1.00  0.00           O
ATOM   3250  N   THR A 787      69.320  34.260  45.170  1.00  0.00           N
ATOM   3251  HN  THR A 787      69.900  33.720  44.570  1.00  0.00           H
ATOM   3252  CA  THR A 787      68.780  33.640  46.410  1.00  0.00           C
ATOM   3253  HA  THR A 787      67.710  33.640  46.320  1.00  0.00           H
ATOM   3254  CB  THR A 787      69.210  32.200  46.670  1.00  0.00           C
ATOM   3255  HB  THR A 787      70.300  32.150  46.900  1.00  0.00           H
ATOM   3256  OG1 THR A 787      68.830  31.300  45.630  1.00  0.00           O
ATOM   3257  HG1 THR A 787      69.560  31.440  45.010  1.00  0.00           H
ATOM   3258  CG2 THR A 787      68.520  31.590  47.880  1.00  0.00           C
ATOM   3259 HG21 THR A 787      68.540  30.480  47.800  1.00  0.00           H
ATOM   3260 HG22 THR A 787      67.480  31.930  47.960  1.00  0.00           H
ATOM   3261 HG23 THR A 787      68.960  31.950  48.820  1.00  0.00           H
ATOM   3262  C   THR A 787      69.130  34.430  47.640  1.00  0.00           C
ATOM   3263  O   THR A 787      68.290  34.720  48.430  1.00  0.00           O
ATOM   3264  N   ILE A 788      70.420  34.890  47.740  1.00  0.00           N
ATOM   3265  HN  ILE A 788      71.000  34.630  46.970  1.00  0.00           H
ATOM   3266  CA  ILE A 788      70.950  35.800  48.830  1.00  0.00           C
ATOM   3267  HA  ILE A 788      70.750  35.330  49.780  1.00  0.00           H
ATOM   3268  CB  ILE A 788      72.480  35.830  48.840  1.00  0.00           C
ATOM   3269  HB  ILE A 788      72.770  36.160  47.810  1.00  0.00           H
ATOM   3270  CG2 ILE A 788      73.100  37.040  49.660  1.00  0.00           C
ATOM   3271 HG21 ILE A 788      72.830  38.040  49.250  1.00  0.00           H
ATOM   3272 HG22 ILE A 788      74.210  36.990  49.710  1.00  0.00           H
ATOM   3273 HG23 ILE A 788      72.620  37.150  50.660  1.00  0.00           H
ATOM   3274  CG1 ILE A 788      73.310  34.550  49.120  1.00  0.00           C
ATOM   3275 HG11 ILE A 788      74.340  34.910  49.270  1.00  0.00           H
ATOM   3276 HG12 ILE A 788      73.230  33.910  48.210  1.00  0.00           H
ATOM   3277  CD  ILE A 788      72.940  33.740  50.390  1.00  0.00           C
ATOM   3278  HD1 ILE A 788      73.480  32.760  50.400  1.00  0.00           H
ATOM   3279  HD2 ILE A 788      71.910  33.360  50.260  1.00  0.00           H
ATOM   3280  HD3 ILE A 788      73.100  34.400  51.260  1.00  0.00           H
ATOM   3281  C   ILE A 788      70.440  37.220  48.770  1.00  0.00           C
ATOM   3282  O   ILE A 788      70.210  37.870  49.830  1.00  0.00           O
ATOM   3283  N   SER A 789      70.100  37.750  47.620  1.00  0.00           N
ATOM   3284  HN  SER A 789      70.240  37.250  46.780  1.00  0.00           H
ATOM   3285  CA  SER A 789      69.470  39.070  47.410  1.00  0.00           C
ATOM   3286  HA  SER A 789      69.930  39.730  48.140  1.00  0.00           H
ATOM   3287  CB  SER A 789      69.770  39.470  45.930  1.00  0.00           C
ATOM   3288  HB1 SER A 789      69.420  38.750  45.160  1.00  0.00           H
ATOM   3289  HB2 SER A 789      70.870  39.590  45.820  1.00  0.00           H
ATOM   3290  OG  SER A 789      69.110  40.700  45.700  1.00  0.00           O
ATOM   3291  HG1 SER A 789      69.700  41.400  46.010  1.00  0.00           H
ATOM   3292  C   SER A 789      67.950  38.990  47.720  1.00  0.00           C
ATOM   3293  O   SER A 789      67.470  39.920  48.360  1.00  0.00           O
ATOM   3294  N   ASP A 790      67.180  37.970  47.430  1.00  0.00           N
ATOM   3295  HN  ASP A 790      67.560  37.230  46.890  1.00  0.00           H
ATOM   3296  CA  ASP A 790      65.830  37.840  47.930  1.00  0.00           C
ATOM   3297  HA  ASP A 790      65.290  38.740  47.630  1.00  0.00           H
ATOM   3298  CB  ASP A 790      65.110  36.580  47.240  1.00  0.00           C
ATOM   3299  HB1 ASP A 790      64.050  36.540  47.550  1.00  0.00           H
ATOM   3300  HB2 ASP A 790      65.600  35.720  47.730  1.00  0.00           H
ATOM   3301  CG  ASP A 790      65.140  36.620  45.660  1.00  0.00           C
ATOM   3302  OD1 ASP A 790      65.500  37.630  45.000  1.00  0.00           O
ATOM   3303  OD2 ASP A 790      64.750  35.620  45.070  1.00  0.00           O
ATOM   3304  C   ASP A 790      65.530  37.760  49.460  1.00  0.00           C
ATOM   3305  O   ASP A 790      64.650  38.390  50.000  1.00  0.00           O
ATOM   3306  N   PHE A 791      66.420  37.090  50.220  1.00  0.00           N
ATOM   3307  HN  PHE A 791      67.150  36.630  49.720  1.00  0.00           H
ATOM   3308  CA  PHE A 791      66.290  36.780  51.640  1.00  0.00           C
ATOM   3309  HA  PHE A 791      65.240  36.790  51.930  1.00  0.00           H
ATOM   3310  CB  PHE A 791      66.900  35.380  51.980  1.00  0.00           C
ATOM   3311  HB1 PHE A 791      67.160  35.280  53.060  1.00  0.00           H
ATOM   3312  HB2 PHE A 791      67.800  35.300  51.340  1.00  0.00           H
ATOM   3313  CG  PHE A 791      65.910  34.250  51.600  1.00  0.00           C
ATOM   3314  CD1 PHE A 791      64.800  33.950  52.500  1.00  0.00           C
ATOM   3315  HD1 PHE A 791      64.670  34.500  53.410  1.00  0.00           H
ATOM   3316  CE1 PHE A 791      63.870  32.920  52.140  1.00  0.00           C
ATOM   3317  HE1 PHE A 791      63.010  32.750  52.770  1.00  0.00           H
ATOM   3318  CZ  PHE A 791      64.050  32.160  50.990  1.00  0.00           C
ATOM   3319  HZ  PHE A 791      63.400  31.330  50.810  1.00  0.00           H
ATOM   3320  CD2 PHE A 791      65.960  33.560  50.380  1.00  0.00           C
ATOM   3321  HD2 PHE A 791      66.780  33.720  49.700  1.00  0.00           H
ATOM   3322  CE2 PHE A 791      65.060  32.530  50.120  1.00  0.00           C
ATOM   3323  HE2 PHE A 791      65.270  32.050  49.190  1.00  0.00           H
ATOM   3324  C   PHE A 791      66.960  37.950  52.430  1.00  0.00           C
ATOM   3325  O   PHE A 791      67.350  37.820  53.610  1.00  0.00           O
ATOM   3326  N   ALA A 792      67.090  39.140  51.860  1.00  0.00           N
ATOM   3327  HN  ALA A 792      66.870  39.210  50.890  1.00  0.00           H
ATOM   3328  CA  ALA A 792      67.840  40.290  52.330  1.00  0.00           C
ATOM   3329  HA  ALA A 792      68.850  39.960  52.470  1.00  0.00           H
ATOM   3330  CB  ALA A 792      67.770  41.370  51.290  1.00  0.00           C
ATOM   3331  HB1 ALA A 792      66.770  41.710  50.960  1.00  0.00           H
ATOM   3332  HB2 ALA A 792      68.440  41.180  50.410  1.00  0.00           H
ATOM   3333  HB3 ALA A 792      68.270  42.290  51.670  1.00  0.00           H
ATOM   3334  C   ALA A 792      67.420  40.840  53.630  1.00  0.00           C
ATOM   3335  O   ALA A 792      68.230  41.030  54.540  1.00  0.00           O
ATOM   3336  N   VAL A 793      66.120  41.060  53.830  1.00  0.00           N
ATOM   3337  HN  VAL A 793      65.500  41.040  53.050  1.00  0.00           H
ATOM   3338  CA  VAL A 793      65.610  41.390  55.150  1.00  0.00           C
ATOM   3339  HA  VAL A 793      66.290  42.110  55.560  1.00  0.00           H
ATOM   3340  CB  VAL A 793      64.230  42.050  55.050  1.00  0.00           C
ATOM   3341  HB  VAL A 793      63.590  41.440  54.380  1.00  0.00           H
ATOM   3342  CG1 VAL A 793      63.500  42.060  56.360  1.00  0.00           C
ATOM   3343 HG11 VAL A 793      62.640  42.760  56.290  1.00  0.00           H
ATOM   3344 HG12 VAL A 793      64.160  42.430  57.170  1.00  0.00           H
ATOM   3345 HG13 VAL A 793      63.050  41.060  56.520  1.00  0.00           H
ATOM   3346  CG2 VAL A 793      64.460  43.400  54.500  1.00  0.00           C
ATOM   3347 HG21 VAL A 793      65.100  43.410  53.600  1.00  0.00           H
ATOM   3348 HG22 VAL A 793      64.870  44.050  55.300  1.00  0.00           H
ATOM   3349 HG23 VAL A 793      63.520  43.830  54.110  1.00  0.00           H
ATOM   3350  C   VAL A 793      65.670  40.290  56.190  1.00  0.00           C
ATOM   3351  O   VAL A 793      66.140  40.570  57.290  1.00  0.00           O
ATOM   3352  N   PHE A 794      65.490  39.030  55.870  1.00  0.00           N
ATOM   3353  HN  PHE A 794      65.120  38.760  54.990  1.00  0.00           H
ATOM   3354  CA  PHE A 794      65.850  37.960  56.740  1.00  0.00           C
ATOM   3355  HA  PHE A 794      65.360  38.070  57.700  1.00  0.00           H
ATOM   3356  CB  PHE A 794      65.280  36.660  56.150  1.00  0.00           C
ATOM   3357  HB1 PHE A 794      65.780  36.590  55.160  1.00  0.00           H
ATOM   3358  HB2 PHE A 794      64.180  36.820  56.020  1.00  0.00           H
ATOM   3359  CG  PHE A 794      65.650  35.400  56.820  1.00  0.00           C
ATOM   3360  CD1 PHE A 794      65.190  35.150  58.150  1.00  0.00           C
ATOM   3361  HD1 PHE A 794      64.580  35.890  58.650  1.00  0.00           H
ATOM   3362  CE1 PHE A 794      65.710  34.060  58.960  1.00  0.00           C
ATOM   3363  HE1 PHE A 794      65.360  33.970  59.980  1.00  0.00           H
ATOM   3364  CZ  PHE A 794      66.570  33.140  58.270  1.00  0.00           C
ATOM   3365  HZ  PHE A 794      67.120  32.420  58.860  1.00  0.00           H
ATOM   3366  CD2 PHE A 794      66.550  34.510  56.290  1.00  0.00           C
ATOM   3367  HD2 PHE A 794      67.000  34.770  55.340  1.00  0.00           H
ATOM   3368  CE2 PHE A 794      67.110  33.400  57.040  1.00  0.00           C
ATOM   3369  HE2 PHE A 794      67.950  32.800  56.710  1.00  0.00           H
ATOM   3370  C   PHE A 794      67.340  37.840  57.160  1.00  0.00           C
ATOM   3371  O   PHE A 794      67.620  37.740  58.350  1.00  0.00           O
ATOM   3372  N   LEU A 795      68.260  37.990  56.190  1.00  0.00           N
ATOM   3373  HN  LEU A 795      68.110  38.050  55.210  1.00  0.00           H
ATOM   3374  CA  LEU A 795      69.720  38.010  56.510  1.00  0.00           C
ATOM   3375  HA  LEU A 795      69.910  37.140  57.130  1.00  0.00           H
ATOM   3376  CB  LEU A 795      70.550  38.070  55.170  1.00  0.00           C
ATOM   3377  HB1 LEU A 795      71.580  38.400  55.410  1.00  0.00           H
ATOM   3378  HB2 LEU A 795      70.070  38.830  54.510  1.00  0.00           H
ATOM   3379  CG  LEU A 795      70.650  36.750  54.460  1.00  0.00           C
ATOM   3380  HG  LEU A 795      69.630  36.350  54.270  1.00  0.00           H
ATOM   3381  CD1 LEU A 795      71.160  36.980  53.000  1.00  0.00           C
ATOM   3382 HD11 LEU A 795      70.510  37.620  52.370  1.00  0.00           H
ATOM   3383 HD12 LEU A 795      71.220  35.960  52.560  1.00  0.00           H
ATOM   3384 HD13 LEU A 795      72.180  37.420  53.030  1.00  0.00           H
ATOM   3385  CD2 LEU A 795      71.490  35.690  55.180  1.00  0.00           C
ATOM   3386 HD21 LEU A 795      71.110  34.650  55.180  1.00  0.00           H
ATOM   3387 HD22 LEU A 795      71.570  35.940  56.260  1.00  0.00           H
ATOM   3388 HD23 LEU A 795      72.550  35.810  54.850  1.00  0.00           H
ATOM   3389  C   LEU A 795      70.040  39.180  57.450  1.00  0.00           C
ATOM   3390  O   LEU A 795      70.720  39.000  58.430  1.00  0.00           O
ATOM   3391  N   THR A 796      69.530  40.350  57.200  1.00  0.00           N
ATOM   3392  HN  THR A 796      69.190  40.420  56.260  1.00  0.00           H
ATOM   3393  CA  THR A 796      69.760  41.560  58.000  1.00  0.00           C
ATOM   3394  HA  THR A 796      70.840  41.620  57.980  1.00  0.00           H
ATOM   3395  CB  THR A 796      69.240  42.780  57.290  1.00  0.00           C
ATOM   3396  HB  THR A 796      68.130  42.700  57.260  1.00  0.00           H
ATOM   3397  OG1 THR A 796      69.840  43.090  56.010  1.00  0.00           O
ATOM   3398  HG1 THR A 796      69.830  42.260  55.540  1.00  0.00           H
ATOM   3399  CG2 THR A 796      69.520  43.940  58.190  1.00  0.00           C
ATOM   3400 HG21 THR A 796      70.560  43.760  58.550  1.00  0.00           H
ATOM   3401 HG22 THR A 796      68.930  44.010  59.120  1.00  0.00           H
ATOM   3402 HG23 THR A 796      69.530  44.950  57.740  1.00  0.00           H
ATOM   3403  C   THR A 796      69.350  41.420  59.410  1.00  0.00           C
ATOM   3404  O   THR A 796      70.200  41.700  60.290  1.00  0.00           O
ATOM   3405  N   ILE A 797      68.210  40.910  59.650  1.00  0.00           N
ATOM   3406  HN  ILE A 797      67.660  40.670  58.840  1.00  0.00           H
ATOM   3407  CA  ILE A 797      67.700  40.640  60.980  1.00  0.00           C
ATOM   3408  HA  ILE A 797      67.750  41.510  61.610  1.00  0.00           H
ATOM   3409  CB  ILE A 797      66.190  40.190  60.960  1.00  0.00           C
ATOM   3410  HB  ILE A 797      66.130  39.350  60.240  1.00  0.00           H
ATOM   3411  CG2 ILE A 797      65.760  39.680  62.310  1.00  0.00           C
ATOM   3412 HG21 ILE A 797      64.660  39.670  62.410  1.00  0.00           H
ATOM   3413 HG22 ILE A 797      66.200  40.200  63.190  1.00  0.00           H
ATOM   3414 HG23 ILE A 797      65.920  38.600  62.460  1.00  0.00           H
ATOM   3415  CG1 ILE A 797      65.240  41.350  60.520  1.00  0.00           C
ATOM   3416 HG11 ILE A 797      64.260  40.860  60.360  1.00  0.00           H
ATOM   3417 HG12 ILE A 797      65.540  41.700  59.500  1.00  0.00           H
ATOM   3418  CD  ILE A 797      65.310  42.630  61.380  1.00  0.00           C
ATOM   3419  HD1 ILE A 797      66.370  42.990  61.410  1.00  0.00           H
ATOM   3420  HD2 ILE A 797      65.120  42.520  62.480  1.00  0.00           H
ATOM   3421  HD3 ILE A 797      64.720  43.470  60.940  1.00  0.00           H
ATOM   3422  C   ILE A 797      68.570  39.630  61.700  1.00  0.00           C
ATOM   3423  O   ILE A 797      69.100  39.900  62.790  1.00  0.00           O
ATOM   3424  N   VAL A 798      68.880  38.420  61.110  1.00  0.00           N
ATOM   3425  HN  VAL A 798      68.430  38.160  60.250  1.00  0.00           H
ATOM   3426  CA  VAL A 798      69.740  37.460  61.750  1.00  0.00           C
ATOM   3427  HA  VAL A 798      69.310  37.100  62.660  1.00  0.00           H
ATOM   3428  CB  VAL A 798      69.870  36.210  60.770  1.00  0.00           C
ATOM   3429  HB  VAL A 798      70.050  36.600  59.750  1.00  0.00           H
ATOM   3430  CG1 VAL A 798      71.180  35.360  61.000  1.00  0.00           C
ATOM   3431 HG11 VAL A 798      71.100  34.910  62.020  1.00  0.00           H
ATOM   3432 HG12 VAL A 798      72.140  35.850  60.760  1.00  0.00           H
ATOM   3433 HG13 VAL A 798      71.110  34.500  60.310  1.00  0.00           H
ATOM   3434  CG2 VAL A 798      68.560  35.440  60.840  1.00  0.00           C
ATOM   3435 HG21 VAL A 798      68.530  34.800  59.930  1.00  0.00           H
ATOM   3436 HG22 VAL A 798      67.620  36.030  60.960  1.00  0.00           H
ATOM   3437 HG23 VAL A 798      68.580  34.860  61.790  1.00  0.00           H
ATOM   3438  C   VAL A 798      71.130  38.010  62.010  1.00  0.00           C
ATOM   3439  O   VAL A 798      71.740  37.900  63.090  1.00  0.00           O
ATOM   3440  N   ILE A 799      71.750  38.740  61.040  1.00  0.00           N
ATOM   3441  HN  ILE A 799      71.300  38.950  60.180  1.00  0.00           H
ATOM   3442  CA  ILE A 799      73.090  39.310  61.100  1.00  0.00           C
ATOM   3443  HA  ILE A 799      73.850  38.590  61.350  1.00  0.00           H
ATOM   3444  CB  ILE A 799      73.560  39.860  59.790  1.00  0.00           C
ATOM   3445  HB  ILE A 799      72.770  40.560  59.430  1.00  0.00           H
ATOM   3446  CG2 ILE A 799      74.850  40.720  59.950  1.00  0.00           C
ATOM   3447 HG21 ILE A 799      75.710  40.130  60.320  1.00  0.00           H
ATOM   3448 HG22 ILE A 799      74.790  41.480  60.760  1.00  0.00           H
ATOM   3449 HG23 ILE A 799      75.240  41.170  59.010  1.00  0.00           H
ATOM   3450  CG1 ILE A 799      73.780  38.750  58.740  1.00  0.00           C
ATOM   3451 HG11 ILE A 799      72.990  37.970  58.790  1.00  0.00           H
ATOM   3452 HG12 ILE A 799      74.800  38.370  58.910  1.00  0.00           H
ATOM   3453  CD  ILE A 799      73.700  39.280  57.310  1.00  0.00           C
ATOM   3454  HD1 ILE A 799      73.820  38.480  56.550  1.00  0.00           H
ATOM   3455  HD2 ILE A 799      74.290  40.210  57.140  1.00  0.00           H
ATOM   3456  HD3 ILE A 799      72.630  39.560  57.190  1.00  0.00           H
ATOM   3457  C   ILE A 799      73.180  40.420  62.130  1.00  0.00           C
ATOM   3458  O   ILE A 799      74.070  40.430  62.930  1.00  0.00           O
ATOM   3459  N   MET A 800      72.250  41.430  62.190  1.00  0.00           N
ATOM   3460  HN  MET A 800      71.440  41.430  61.600  1.00  0.00           H
ATOM   3461  CA  MET A 800      72.340  42.460  63.220  1.00  0.00           C
ATOM   3462  HA  MET A 800      73.340  42.880  63.220  1.00  0.00           H
ATOM   3463  CB  MET A 800      71.380  43.600  62.900  1.00  0.00           C
ATOM   3464  HB1 MET A 800      71.550  44.430  63.620  1.00  0.00           H
ATOM   3465  HB2 MET A 800      70.340  43.200  62.940  1.00  0.00           H
ATOM   3466  CG  MET A 800      71.690  44.360  61.570  1.00  0.00           C
ATOM   3467  HG1 MET A 800      70.880  45.120  61.560  1.00  0.00           H
ATOM   3468  HG2 MET A 800      71.490  43.630  60.750  1.00  0.00           H
ATOM   3469  SD  MET A 800      73.330  45.010  61.350  1.00  0.00           S
ATOM   3470  CE  MET A 800      73.370  46.240  62.700  1.00  0.00           C
ATOM   3471  HE1 MET A 800      74.110  46.980  62.320  1.00  0.00           H
ATOM   3472  HE2 MET A 800      73.700  45.800  63.670  1.00  0.00           H
ATOM   3473  HE3 MET A 800      72.330  46.610  62.750  1.00  0.00           H
ATOM   3474  C   MET A 800      72.020  42.060  64.660  1.00  0.00           C
ATOM   3475  O   MET A 800      72.630  42.510  65.670  1.00  0.00           O
ATOM   3476  N   VAL A 801      71.150  41.040  64.750  1.00  0.00           N
ATOM   3477  HN  VAL A 801      70.680  40.650  63.980  1.00  0.00           H
ATOM   3478  CA  VAL A 801      70.900  40.270  65.980  1.00  0.00           C
ATOM   3479  HA  VAL A 801      70.630  41.080  66.640  1.00  0.00           H
ATOM   3480  CB  VAL A 801      69.810  39.240  65.790  1.00  0.00           C
ATOM   3481  HB  VAL A 801      69.760  38.910  64.730  1.00  0.00           H
ATOM   3482  CG1 VAL A 801      69.880  38.000  66.730  1.00  0.00           C
ATOM   3483 HG11 VAL A 801      68.870  37.520  66.690  1.00  0.00           H
ATOM   3484 HG12 VAL A 801      70.020  38.090  67.820  1.00  0.00           H
ATOM   3485 HG13 VAL A 801      70.650  37.300  66.330  1.00  0.00           H
ATOM   3486  CG2 VAL A 801      68.550  40.020  66.000  1.00  0.00           C
ATOM   3487 HG21 VAL A 801      68.450  40.240  67.090  1.00  0.00           H
ATOM   3488 HG22 VAL A 801      67.650  39.370  65.910  1.00  0.00           H
ATOM   3489 HG23 VAL A 801      68.510  40.890  65.310  1.00  0.00           H
ATOM   3490  C   VAL A 801      72.220  39.680  66.480  1.00  0.00           C
ATOM   3491  O   VAL A 801      72.500  39.720  67.700  1.00  0.00           O
ATOM   3492  N   THR A 802      73.000  39.010  65.640  1.00  0.00           N
ATOM   3493  HN  THR A 802      72.660  39.010  64.710  1.00  0.00           H
ATOM   3494  CA  THR A 802      74.280  38.370  65.940  1.00  0.00           C
ATOM   3495  HA  THR A 802      74.130  37.710  66.790  1.00  0.00           H
ATOM   3496  CB  THR A 802      75.000  37.610  64.870  1.00  0.00           C
ATOM   3497  HB  THR A 802      75.490  38.230  64.090  1.00  0.00           H
ATOM   3498  OG1 THR A 802      74.220  36.730  64.120  1.00  0.00           O
ATOM   3499  HG1 THR A 802      73.510  37.260  63.760  1.00  0.00           H
ATOM   3500  CG2 THR A 802      76.130  36.840  65.400  1.00  0.00           C
ATOM   3501 HG21 THR A 802      76.700  36.300  64.610  1.00  0.00           H
ATOM   3502 HG22 THR A 802      75.800  36.080  66.140  1.00  0.00           H
ATOM   3503 HG23 THR A 802      76.900  37.480  65.880  1.00  0.00           H
ATOM   3504  C   THR A 802      75.290  39.430  66.450  1.00  0.00           C
ATOM   3505  O   THR A 802      75.920  39.170  67.470  1.00  0.00           O
ATOM   3506  N   ILE A 803      75.310  40.610  65.760  1.00  0.00           N
ATOM   3507  HN  ILE A 803      74.820  40.620  64.890  1.00  0.00           H
ATOM   3508  CA  ILE A 803      76.230  41.680  66.250  1.00  0.00           C
ATOM   3509  HA  ILE A 803      77.250  41.360  66.400  1.00  0.00           H
ATOM   3510  CB  ILE A 803      76.390  42.750  65.240  1.00  0.00           C
ATOM   3511  HB  ILE A 803      75.350  43.100  65.040  1.00  0.00           H
ATOM   3512  CG2 ILE A 803      77.070  44.070  65.840  1.00  0.00           C
ATOM   3513 HG21 ILE A 803      78.110  43.880  66.180  1.00  0.00           H
ATOM   3514 HG22 ILE A 803      76.460  44.410  66.710  1.00  0.00           H
ATOM   3515 HG23 ILE A 803      76.860  44.850  65.070  1.00  0.00           H
ATOM   3516  CG1 ILE A 803      77.000  42.270  63.900  1.00  0.00           C
ATOM   3517 HG11 ILE A 803      76.720  43.050  63.160  1.00  0.00           H
ATOM   3518 HG12 ILE A 803      76.550  41.320  63.560  1.00  0.00           H
ATOM   3519  CD  ILE A 803      78.540  42.110  63.820  1.00  0.00           C
ATOM   3520  HD1 ILE A 803      78.900  43.110  64.110  1.00  0.00           H
ATOM   3521  HD2 ILE A 803      78.780  41.690  62.820  1.00  0.00           H
ATOM   3522  HD3 ILE A 803      78.840  41.380  64.600  1.00  0.00           H
ATOM   3523  C   ILE A 803      75.820  42.250  67.590  1.00  0.00           C
ATOM   3524  O   ILE A 803      76.700  42.500  68.400  1.00  0.00           O
ATOM   3525  N   ASP A 804      74.570  42.440  67.780  1.00  0.00           N
ATOM   3526  HN  ASP A 804      73.850  42.180  67.150  1.00  0.00           H
ATOM   3527  CA  ASP A 804      74.000  42.940  69.050  1.00  0.00           C
ATOM   3528  HA  ASP A 804      74.580  43.810  69.320  1.00  0.00           H
ATOM   3529  CB  ASP A 804      72.480  43.200  68.870  1.00  0.00           C
ATOM   3530  HB1 ASP A 804      71.980  42.250  68.660  1.00  0.00           H
ATOM   3531  HB2 ASP A 804      72.180  43.880  68.040  1.00  0.00           H
ATOM   3532  CG  ASP A 804      71.890  43.770  70.170  1.00  0.00           C
ATOM   3533  OD1 ASP A 804      71.950  44.950  70.440  1.00  0.00           O
ATOM   3534  OD2 ASP A 804      71.360  42.980  71.000  1.00  0.00           O
ATOM   3535  C   ASP A 804      74.270  42.010  70.170  1.00  0.00           C
ATOM   3536  O   ASP A 804      74.760  42.420  71.220  1.00  0.00           O
ATOM   3537  N   TYR A 805      74.020  40.670  69.930  1.00  0.00           N
ATOM   3538  HN  TYR A 805      73.770  40.350  69.020  1.00  0.00           H
ATOM   3539  CA  TYR A 805      74.460  39.590  70.840  1.00  0.00           C
ATOM   3540  HA  TYR A 805      73.890  39.800  71.730  1.00  0.00           H
ATOM   3541  CB  TYR A 805      74.040  38.170  70.250  1.00  0.00           C
ATOM   3542  HB1 TYR A 805      74.500  37.990  69.270  1.00  0.00           H
ATOM   3543  HB2 TYR A 805      72.930  38.200  70.210  1.00  0.00           H
ATOM   3544  CG  TYR A 805      74.510  36.990  71.170  1.00  0.00           C
ATOM   3545  CD1 TYR A 805      75.500  36.080  70.650  1.00  0.00           C
ATOM   3546  HD1 TYR A 805      75.820  36.250  69.630  1.00  0.00           H
ATOM   3547  CE1 TYR A 805      75.790  35.000  71.440  1.00  0.00           C
ATOM   3548  HE1 TYR A 805      76.430  34.180  71.170  1.00  0.00           H
ATOM   3549  CZ  TYR A 805      75.240  34.860  72.780  1.00  0.00           C
ATOM   3550  OH  TYR A 805      75.680  33.770  73.570  1.00  0.00           O
ATOM   3551  HH  TYR A 805      75.480  33.940  74.490  1.00  0.00           H
ATOM   3552  CD2 TYR A 805      73.990  36.940  72.470  1.00  0.00           C
ATOM   3553  HD2 TYR A 805      73.300  37.700  72.810  1.00  0.00           H
ATOM   3554  CE2 TYR A 805      74.360  35.840  73.270  1.00  0.00           C
ATOM   3555  HE2 TYR A 805      73.960  35.760  74.280  1.00  0.00           H
ATOM   3556  C   TYR A 805      75.970  39.690  71.160  1.00  0.00           C
ATOM   3557  O   TYR A 805      76.370  39.580  72.290  1.00  0.00           O
ATOM   3558  N   LEU A 806      76.790  39.830  70.140  1.00  0.00           N
ATOM   3559  HN  LEU A 806      76.560  39.820  69.170  1.00  0.00           H
ATOM   3560  CA  LEU A 806      78.210  40.020  70.450  1.00  0.00           C
ATOM   3561  HA  LEU A 806      78.540  39.190  71.060  1.00  0.00           H
ATOM   3562  CB  LEU A 806      78.980  39.990  69.140  1.00  0.00           C
ATOM   3563  HB1 LEU A 806      79.900  40.590  69.260  1.00  0.00           H
ATOM   3564  HB2 LEU A 806      78.260  40.370  68.380  1.00  0.00           H
ATOM   3565  CG  LEU A 806      79.570  38.620  68.740  1.00  0.00           C
ATOM   3566  HG  LEU A 806      78.850  37.830  69.030  1.00  0.00           H
ATOM   3567  CD1 LEU A 806      79.660  38.590  67.180  1.00  0.00           C
ATOM   3568 HD11 LEU A 806      78.600  38.630  66.840  1.00  0.00           H
ATOM   3569 HD12 LEU A 806      80.200  37.650  66.920  1.00  0.00           H
ATOM   3570 HD13 LEU A 806      80.300  39.340  66.670  1.00  0.00           H
ATOM   3571  CD2 LEU A 806      80.950  38.360  69.300  1.00  0.00           C
ATOM   3572 HD21 LEU A 806      81.300  37.300  69.260  1.00  0.00           H
ATOM   3573 HD22 LEU A 806      80.930  38.610  70.380  1.00  0.00           H
ATOM   3574 HD23 LEU A 806      81.720  39.060  68.890  1.00  0.00           H
ATOM   3575  C   LEU A 806      78.630  41.310  71.220  1.00  0.00           C
ATOM   3576  O   LEU A 806      79.400  41.340  72.210  1.00  0.00           O
ATOM   3577  N   VAL A 807      78.070  42.440  70.840  1.00  0.00           N
ATOM   3578  HN  VAL A 807      77.490  42.430  70.020  1.00  0.00           H
ATOM   3579  CA  VAL A 807      78.540  43.790  71.300  1.00  0.00           C
ATOM   3580  HA  VAL A 807      79.610  43.720  71.320  1.00  0.00           H
ATOM   3581  CB  VAL A 807      78.070  44.970  70.390  1.00  0.00           C
ATOM   3582  HB  VAL A 807      77.020  44.690  70.150  1.00  0.00           H
ATOM   3583  CG1 VAL A 807      77.900  46.370  71.120  1.00  0.00           C
ATOM   3584 HG11 VAL A 807      77.640  47.110  70.320  1.00  0.00           H
ATOM   3585 HG12 VAL A 807      78.900  46.640  71.510  1.00  0.00           H
ATOM   3586 HG13 VAL A 807      77.160  46.350  71.940  1.00  0.00           H
ATOM   3587  CG2 VAL A 807      78.900  45.090  69.060  1.00  0.00           C
ATOM   3588 HG21 VAL A 807      79.920  45.410  69.380  1.00  0.00           H
ATOM   3589 HG22 VAL A 807      78.380  45.760  68.340  1.00  0.00           H
ATOM   3590 HG23 VAL A 807      79.030  44.130  68.510  1.00  0.00           H
ATOM   3591  C   VAL A 807      78.110  44.120  72.730  1.00  0.00           C
ATOM   3592  O   VAL A 807      78.890  44.740  73.450  1.00  0.00           O
ATOM   3593  N   GLY A 808      76.910  43.600  73.160  1.00  0.00           N
ATOM   3594  HN  GLY A 808      76.440  42.970  72.530  1.00  0.00           H
ATOM   3595  CA  GLY A 808      76.410  43.700  74.530  1.00  0.00           C
ATOM   3596  HA1 GLY A 808      77.140  43.290  75.210  1.00  0.00           H
ATOM   3597  HA2 GLY A 808      75.500  43.120  74.520  1.00  0.00           H
ATOM   3598  C   GLY A 808      76.200  45.040  75.020  1.00  0.00           C
ATOM   3599  O   GLY A 808      76.430  45.250  76.240  1.00  0.00           O
ATOM   3600  N   VAL A 809      75.650  45.990  74.140  1.00  0.00           N
ATOM   3601  HN  VAL A 809      75.440  45.740  73.200  1.00  0.00           H
ATOM   3602  CA  VAL A 809      75.100  47.280  74.540  1.00  0.00           C
ATOM   3603  HA  VAL A 809      75.420  47.330  75.560  1.00  0.00           H
ATOM   3604  CB  VAL A 809      75.870  48.370  73.870  1.00  0.00           C
ATOM   3605  HB  VAL A 809      75.880  48.240  72.770  1.00  0.00           H
ATOM   3606  CG1 VAL A 809      75.280  49.790  74.180  1.00  0.00           C
ATOM   3607 HG11 VAL A 809      75.940  50.550  73.700  1.00  0.00           H
ATOM   3608 HG12 VAL A 809      75.200  50.080  75.260  1.00  0.00           H
ATOM   3609 HG13 VAL A 809      74.300  49.890  73.700  1.00  0.00           H
ATOM   3610  CG2 VAL A 809      77.390  48.170  74.170  1.00  0.00           C
ATOM   3611 HG21 VAL A 809      77.850  49.120  73.800  1.00  0.00           H
ATOM   3612 HG22 VAL A 809      77.730  47.340  73.530  1.00  0.00           H
ATOM   3613 HG23 VAL A 809      77.690  48.010  75.230  1.00  0.00           H
ATOM   3614  C   VAL A 809      73.570  47.490  74.350  1.00  0.00           C
ATOM   3615  O   VAL A 809      73.060  47.330  73.260  1.00  0.00           O
ATOM   3616  N   PRO A 810      72.780  47.710  75.360  1.00  0.00           N
ATOM   3617  CD  PRO A 810      73.200  47.750  76.810  1.00  0.00           C
ATOM   3618  HD1 PRO A 810      73.440  48.790  77.110  1.00  0.00           H
ATOM   3619  HD2 PRO A 810      74.090  47.140  77.070  1.00  0.00           H
ATOM   3620  CA  PRO A 810      71.310  47.770  75.270  1.00  0.00           C
ATOM   3621  HA  PRO A 810      71.040  46.780  74.940  1.00  0.00           H
ATOM   3622  CB  PRO A 810      70.870  47.870  76.700  1.00  0.00           C
ATOM   3623  HB1 PRO A 810      69.840  47.460  76.730  1.00  0.00           H
ATOM   3624  HB2 PRO A 810      70.880  48.930  77.050  1.00  0.00           H
ATOM   3625  CG  PRO A 810      72.040  47.160  77.390  1.00  0.00           C
ATOM   3626  HG1 PRO A 810      71.840  47.270  78.480  1.00  0.00           H
ATOM   3627  HG2 PRO A 810      71.830  46.110  77.110  1.00  0.00           H
ATOM   3628  C   PRO A 810      70.810  48.860  74.340  1.00  0.00           C
ATOM   3629  O   PRO A 810      71.450  49.950  74.180  1.00  0.00           O
ATOM   3630  N   SER A 811      69.650  48.670  73.690  1.00  0.00           N
ATOM   3631  HN  SER A 811      69.130  47.840  73.890  1.00  0.00           H
ATOM   3632  CA  SER A 811      68.910  49.610  72.910  1.00  0.00           C
ATOM   3633  HA  SER A 811      68.880  50.520  73.490  1.00  0.00           H
ATOM   3634  CB  SER A 811      69.400  49.900  71.450  1.00  0.00           C
ATOM   3635  HB1 SER A 811      70.450  50.240  71.560  1.00  0.00           H
ATOM   3636  HB2 SER A 811      68.740  50.610  70.900  1.00  0.00           H
ATOM   3637  OG  SER A 811      69.410  48.730  70.620  1.00  0.00           O
ATOM   3638  HG1 SER A 811      70.300  48.380  70.700  1.00  0.00           H
ATOM   3639  C   SER A 811      67.490  49.010  72.950  1.00  0.00           C
ATOM   3640  O   SER A 811      67.470  47.790  73.180  1.00  0.00           O
ATOM   3641  N   PRO A 812      66.420  49.720  72.710  1.00  0.00           N
ATOM   3642  CD  PRO A 812      66.480  51.130  72.730  1.00  0.00           C
ATOM   3643  HD1 PRO A 812      67.140  51.410  71.890  1.00  0.00           H
ATOM   3644  HD2 PRO A 812      66.800  51.640  73.670  1.00  0.00           H
ATOM   3645  CA  PRO A 812      65.050  49.180  72.490  1.00  0.00           C
ATOM   3646  HA  PRO A 812      64.780  49.080  73.530  1.00  0.00           H
ATOM   3647  CB  PRO A 812      64.350  50.330  71.740  1.00  0.00           C
ATOM   3648  HB1 PRO A 812      63.250  50.340  71.820  1.00  0.00           H
ATOM   3649  HB2 PRO A 812      64.740  50.450  70.710  1.00  0.00           H
ATOM   3650  CG  PRO A 812      65.000  51.590  72.460  1.00  0.00           C
ATOM   3651  HG1 PRO A 812      65.010  52.470  71.780  1.00  0.00           H
ATOM   3652  HG2 PRO A 812      64.300  51.770  73.290  1.00  0.00           H
ATOM   3653  C   PRO A 812      64.930  47.900  71.730  1.00  0.00           C
ATOM   3654  O   PRO A 812      65.500  47.800  70.670  1.00  0.00           O
ATOM   3655  N   LYS A 813      64.170  46.910  72.190  1.00  0.00           N
ATOM   3656  HN  LYS A 813      63.690  47.030  73.050  1.00  0.00           H
ATOM   3657  CA  LYS A 813      63.880  45.620  71.430  1.00  0.00           C
ATOM   3658  HA  LYS A 813      64.280  45.760  70.440  1.00  0.00           H
ATOM   3659  CB  LYS A 813      64.660  44.430  72.140  1.00  0.00           C
ATOM   3660  HB1 LYS A 813      64.050  43.510  72.120  1.00  0.00           H
ATOM   3661  HB2 LYS A 813      64.680  44.730  73.200  1.00  0.00           H
ATOM   3662  CG  LYS A 813      66.110  44.200  71.610  1.00  0.00           C
ATOM   3663  HG1 LYS A 813      66.690  45.140  71.570  1.00  0.00           H
ATOM   3664  HG2 LYS A 813      66.150  43.780  70.580  1.00  0.00           H
ATOM   3665  CD  LYS A 813      66.850  43.210  72.570  1.00  0.00           C
ATOM   3666  HD1 LYS A 813      66.300  42.260  72.620  1.00  0.00           H
ATOM   3667  HD2 LYS A 813      66.810  43.740  73.540  1.00  0.00           H
ATOM   3668  CE  LYS A 813      68.260  42.720  72.260  1.00  0.00           C
ATOM   3669  HE1 LYS A 813      68.290  42.650  71.150  1.00  0.00           H
ATOM   3670  HE2 LYS A 813      68.370  41.710  72.690  1.00  0.00           H
ATOM   3671  NZ  LYS A 813      69.350  43.610  72.780  1.00  0.00           N
ATOM   3672  HZ1 LYS A 813      69.440  43.380  73.790  1.00  0.00           H
ATOM   3673  HZ2 LYS A 813      69.060  44.610  72.710  1.00  0.00           H
ATOM   3674  HZ3 LYS A 813      70.240  43.350  72.330  1.00  0.00           H
ATOM   3675  C   LYS A 813      62.390  45.270  71.130  1.00  0.00           C
ATOM   3676  O   LYS A 813      61.620  45.680  72.010  1.00  0.00           O
ATOM   3677  N   LEU A 814      61.970  44.540  70.100  1.00  0.00           N
ATOM   3678  HN  LEU A 814      62.620  44.050  69.520  1.00  0.00           H
ATOM   3679  CA  LEU A 814      60.600  44.220  69.790  1.00  0.00           C
ATOM   3680  HA  LEU A 814      60.100  45.150  69.550  1.00  0.00           H
ATOM   3681  CB  LEU A 814      60.550  43.320  68.540  1.00  0.00           C
ATOM   3682  HB1 LEU A 814      61.330  42.530  68.650  1.00  0.00           H
ATOM   3683  HB2 LEU A 814      60.850  43.850  67.630  1.00  0.00           H
ATOM   3684  CG  LEU A 814      59.290  42.600  68.130  1.00  0.00           C
ATOM   3685  HG  LEU A 814      58.940  41.930  68.940  1.00  0.00           H
ATOM   3686  CD1 LEU A 814      58.150  43.530  67.700  1.00  0.00           C
ATOM   3687 HD11 LEU A 814      58.670  44.490  67.540  1.00  0.00           H
ATOM   3688 HD12 LEU A 814      57.230  43.560  68.330  1.00  0.00           H
ATOM   3689 HD13 LEU A 814      57.720  43.140  66.750  1.00  0.00           H
ATOM   3690  CD2 LEU A 814      59.540  41.660  66.850  1.00  0.00           C
ATOM   3691 HD21 LEU A 814      59.360  42.170  65.880  1.00  0.00           H
ATOM   3692 HD22 LEU A 814      58.850  40.790  66.930  1.00  0.00           H
ATOM   3693 HD23 LEU A 814      60.580  41.300  66.960  1.00  0.00           H
ATOM   3694  C   LEU A 814      59.800  43.510  70.860  1.00  0.00           C
ATOM   3695  O   LEU A 814      60.380  42.750  71.690  1.00  0.00           O
ATOM   3696  N   HSD A 815      58.460  43.730  70.970  1.00  0.00           N
ATOM   3697  HN  HSD A 815      58.110  44.280  70.220  1.00  0.00           H
ATOM   3698  CA  HSD A 815      57.570  43.270  71.960  1.00  0.00           C
ATOM   3699  HA  HSD A 815      57.830  42.220  72.090  1.00  0.00           H
ATOM   3700  CB  HSD A 815      57.790  43.870  73.420  1.00  0.00           C
ATOM   3701  HB1 HSD A 815      58.310  44.820  73.220  1.00  0.00           H
ATOM   3702  HB2 HSD A 815      58.560  43.270  73.960  1.00  0.00           H
ATOM   3703  ND1 HSD A 815      56.050  43.360  75.340  1.00  0.00           N
ATOM   3704  HD1 HSD A 815      56.260  42.390  75.430  1.00  0.00           H
ATOM   3705  CG  HSD A 815      56.630  44.210  74.340  1.00  0.00           C
ATOM   3706  CE1 HSD A 815      55.100  44.110  75.970  1.00  0.00           C
ATOM   3707  HE1 HSD A 815      54.350  43.710  76.650  1.00  0.00           H
ATOM   3708  NE2 HSD A 815      55.130  45.400  75.500  1.00  0.00           N
ATOM   3709  CD2 HSD A 815      56.090  45.420  74.540  1.00  0.00           C
ATOM   3710  HD2 HSD A 815      56.340  46.400  74.130  1.00  0.00           H
ATOM   3711  C   HSD A 815      56.050  43.350  71.560  1.00  0.00           C
ATOM   3712  O   HSD A 815      55.590  44.190  70.740  1.00  0.00           O
ATOM   3713  N   VAL A 816      55.210  42.430  72.210  1.00  0.00           N
ATOM   3714  HN  VAL A 816      55.490  41.680  72.800  1.00  0.00           H
ATOM   3715  CA  VAL A 816      53.780  42.380  72.040  1.00  0.00           C
ATOM   3716  HA  VAL A 816      53.480  42.900  71.140  1.00  0.00           H
ATOM   3717  CB  VAL A 816      53.290  40.920  71.840  1.00  0.00           C
ATOM   3718  HB  VAL A 816      53.560  40.330  72.730  1.00  0.00           H
ATOM   3719  CG1 VAL A 816      51.780  40.860  71.790  1.00  0.00           C
ATOM   3720 HG11 VAL A 816      51.340  41.280  72.720  1.00  0.00           H
ATOM   3721 HG12 VAL A 816      51.600  39.760  71.740  1.00  0.00           H
ATOM   3722 HG13 VAL A 816      51.310  41.440  70.970  1.00  0.00           H
ATOM   3723  CG2 VAL A 816      53.970  40.140  70.660  1.00  0.00           C
ATOM   3724 HG21 VAL A 816      53.820  40.720  69.740  1.00  0.00           H
ATOM   3725 HG22 VAL A 816      53.500  39.140  70.470  1.00  0.00           H
ATOM   3726 HG23 VAL A 816      55.070  40.020  70.760  1.00  0.00           H
ATOM   3727  C   VAL A 816      53.110  42.950  73.250  1.00  0.00           C
ATOM   3728  O   VAL A 816      53.180  42.300  74.330  1.00  0.00           O
ATOM   3729  N   PRO A 817      52.490  44.140  73.210  1.00  0.00           N
ATOM   3730  CD  PRO A 817      52.830  45.220  72.230  1.00  0.00           C
ATOM   3731  HD1 PRO A 817      52.110  45.220  71.380  1.00  0.00           H
ATOM   3732  HD2 PRO A 817      53.890  45.310  71.940  1.00  0.00           H
ATOM   3733  CA  PRO A 817      51.860  44.660  74.420  1.00  0.00           C
ATOM   3734  HA  PRO A 817      52.520  44.890  75.230  1.00  0.00           H
ATOM   3735  CB  PRO A 817      51.450  46.090  74.000  1.00  0.00           C
ATOM   3736  HB1 PRO A 817      51.470  46.790  74.860  1.00  0.00           H
ATOM   3737  HB2 PRO A 817      50.420  46.140  73.560  1.00  0.00           H
ATOM   3738  CG  PRO A 817      52.620  46.500  73.050  1.00  0.00           C
ATOM   3739  HG1 PRO A 817      52.450  47.400  72.400  1.00  0.00           H
ATOM   3740  HG2 PRO A 817      53.460  46.610  73.770  1.00  0.00           H
ATOM   3741  C   PRO A 817      50.680  43.860  74.840  1.00  0.00           C
ATOM   3742  O   PRO A 817      49.560  44.020  74.350  1.00  0.00           O
ATOM   3743  N   GLU A 818      50.840  43.140  75.900  1.00  0.00           N
ATOM   3744  HN  GLU A 818      51.780  43.040  76.210  1.00  0.00           H
ATOM   3745  CA  GLU A 818      49.750  42.320  76.480  1.00  0.00           C
ATOM   3746  HA  GLU A 818      49.030  41.940  75.770  1.00  0.00           H
ATOM   3747  CB  GLU A 818      50.440  41.200  77.310  1.00  0.00           C
ATOM   3748  HB1 GLU A 818      49.760  40.670  78.020  1.00  0.00           H
ATOM   3749  HB2 GLU A 818      51.150  41.680  78.020  1.00  0.00           H
ATOM   3750  CG  GLU A 818      51.040  40.110  76.410  1.00  0.00           C
ATOM   3751  HG1 GLU A 818      51.580  40.490  75.510  1.00  0.00           H
ATOM   3752  HG2 GLU A 818      50.240  39.480  75.980  1.00  0.00           H
ATOM   3753  CD  GLU A 818      52.010  39.270  77.180  1.00  0.00           C
ATOM   3754  OE1 GLU A 818      52.940  39.750  77.840  1.00  0.00           O
ATOM   3755  OE2 GLU A 818      51.800  37.990  76.990  1.00  0.00           O
ATOM   3756  C   GLU A 818      48.830  43.210  77.360  1.00  0.00           C
ATOM   3757  O   GLU A 818      49.060  43.490  78.520  1.00  0.00           O
ATOM   3758  N   LYS A 819      47.610  43.740  76.980  1.00  0.00           N
ATOM   3759  HN  LYS A 819      47.280  43.600  76.060  1.00  0.00           H
ATOM   3760  CA  LYS A 819      46.740  44.590  77.740  1.00  0.00           C
ATOM   3761  HA  LYS A 819      47.160  44.730  78.730  1.00  0.00           H
ATOM   3762  CB  LYS A 819      46.580  46.000  76.990  1.00  0.00           C
ATOM   3763  HB1 LYS A 819      45.740  46.500  77.530  1.00  0.00           H
ATOM   3764  HB2 LYS A 819      46.170  45.880  75.970  1.00  0.00           H
ATOM   3765  CG  LYS A 819      47.700  47.060  76.960  1.00  0.00           C
ATOM   3766  HG1 LYS A 819      47.320  48.060  76.670  1.00  0.00           H
ATOM   3767  HG2 LYS A 819      48.500  46.760  76.270  1.00  0.00           H
ATOM   3768  CD  LYS A 819      48.360  47.210  78.350  1.00  0.00           C
ATOM   3769  HD1 LYS A 819      48.820  46.300  78.790  1.00  0.00           H
ATOM   3770  HD2 LYS A 819      47.700  47.610  79.150  1.00  0.00           H
ATOM   3771  CE  LYS A 819      49.490  48.190  78.180  1.00  0.00           C
ATOM   3772  HE1 LYS A 819      49.060  49.160  77.880  1.00  0.00           H
ATOM   3773  HE2 LYS A 819      50.220  47.850  77.420  1.00  0.00           H
ATOM   3774  NZ  LYS A 819      50.260  48.410  79.470  1.00  0.00           N
ATOM   3775  HZ1 LYS A 819      49.660  48.670  80.280  1.00  0.00           H
ATOM   3776  HZ2 LYS A 819      50.990  49.150  79.450  1.00  0.00           H
ATOM   3777  HZ3 LYS A 819      50.750  47.510  79.640  1.00  0.00           H
ATOM   3778  C   LYS A 819      45.450  43.940  77.950  1.00  0.00           C
ATOM   3779  O   LYS A 819      44.750  43.750  77.000  1.00  0.00           O
ATOM   3780  N   PHE A 820      45.180  43.540  79.200  1.00  0.00           N
ATOM   3781  HN  PHE A 820      45.760  43.720  79.990  1.00  0.00           H
ATOM   3782  CA  PHE A 820      44.000  42.800  79.580  1.00  0.00           C
ATOM   3783  HA  PHE A 820      43.280  43.370  79.030  1.00  0.00           H
ATOM   3784  CB  PHE A 820      43.840  41.410  78.960  1.00  0.00           C
ATOM   3785  HB1 PHE A 820      43.830  41.530  77.850  1.00  0.00           H
ATOM   3786  HB2 PHE A 820      42.870  40.940  79.250  1.00  0.00           H
ATOM   3787  CG  PHE A 820      45.000  40.560  79.320  1.00  0.00           C
ATOM   3788  CD1 PHE A 820      45.950  40.150  78.320  1.00  0.00           C
ATOM   3789  HD1 PHE A 820      45.820  40.650  77.380  1.00  0.00           H
ATOM   3790  CE1 PHE A 820      46.850  39.120  78.550  1.00  0.00           C
ATOM   3791  HE1 PHE A 820      47.480  38.690  77.790  1.00  0.00           H
ATOM   3792  CZ  PHE A 820      46.920  38.530  79.850  1.00  0.00           C
ATOM   3793  HZ  PHE A 820      47.650  37.740  79.930  1.00  0.00           H
ATOM   3794  CD2 PHE A 820      45.040  39.890  80.570  1.00  0.00           C
ATOM   3795  HD2 PHE A 820      44.290  40.100  81.320  1.00  0.00           H
ATOM   3796  CE2 PHE A 820      45.990  38.890  80.820  1.00  0.00           C
ATOM   3797  HE2 PHE A 820      46.030  38.460  81.810  1.00  0.00           H
ATOM   3798  C   PHE A 820      43.670  42.980  81.060  1.00  0.00           C
ATOM   3799  O   PHE A 820      44.480  43.520  81.780  1.00  0.00           O
ATOM   3800  N   GLU A 821      42.430  42.720  81.510  1.00  0.00           N
ATOM   3801  HN  GLU A 821      41.660  42.420  80.930  1.00  0.00           H
ATOM   3802  CA  GLU A 821      42.050  42.880  82.880  1.00  0.00           C
ATOM   3803  HA  GLU A 821      42.440  43.830  83.210  1.00  0.00           H
ATOM   3804  CB  GLU A 821      40.500  43.010  82.960  1.00  0.00           C
ATOM   3805  HB1 GLU A 821      40.100  42.910  84.000  1.00  0.00           H
ATOM   3806  HB2 GLU A 821      40.040  42.280  82.260  1.00  0.00           H
ATOM   3807  CG  GLU A 821      39.900  44.330  82.370  1.00  0.00           C
ATOM   3808  HG1 GLU A 821      39.610  44.210  81.310  1.00  0.00           H
ATOM   3809  HG2 GLU A 821      40.670  45.100  82.530  1.00  0.00           H
ATOM   3810  CD  GLU A 821      38.600  44.780  83.050  1.00  0.00           C
ATOM   3811  OE1 GLU A 821      37.560  44.910  82.320  1.00  0.00           O
ATOM   3812  OE2 GLU A 821      38.590  45.160  84.230  1.00  0.00           O
ATOM   3813  C   GLU A 821      42.600  41.750  83.670  1.00  0.00           C
ATOM   3814  O   GLU A 821      42.750  40.640  83.140  1.00  0.00           O
ATOM   3815  N   PRO A 822      42.950  41.870  84.920  1.00  0.00           N
ATOM   3816  CD  PRO A 822      42.660  42.950  85.840  1.00  0.00           C
ATOM   3817  HD1 PRO A 822      41.580  42.890  86.090  1.00  0.00           H
ATOM   3818  HD2 PRO A 822      42.870  43.920  85.340  1.00  0.00           H
ATOM   3819  CA  PRO A 822      44.010  40.940  85.500  1.00  0.00           C
ATOM   3820  HA  PRO A 822      44.620  40.570  84.680  1.00  0.00           H
ATOM   3821  CB  PRO A 822      44.700  41.880  86.490  1.00  0.00           C
ATOM   3822  HB1 PRO A 822      45.460  42.440  85.910  1.00  0.00           H
ATOM   3823  HB2 PRO A 822      45.230  41.470  87.380  1.00  0.00           H
ATOM   3824  CG  PRO A 822      43.580  42.790  87.000  1.00  0.00           C
ATOM   3825  HG1 PRO A 822      43.150  42.270  87.880  1.00  0.00           H
ATOM   3826  HG2 PRO A 822      44.020  43.770  87.280  1.00  0.00           H
ATOM   3827  C   PRO A 822      43.320  39.780  86.170  1.00  0.00           C
ATOM   3828  O   PRO A 822      43.890  38.680  86.140  1.00  0.00           O
ATOM   3829  N   THR A 823      42.200  40.020  86.820  1.00  0.00           N
ATOM   3830  HN  THR A 823      41.870  40.960  86.940  1.00  0.00           H
ATOM   3831  CA  THR A 823      41.250  39.080  87.400  1.00  0.00           C
ATOM   3832  HA  THR A 823      41.330  38.160  86.830  1.00  0.00           H
ATOM   3833  CB  THR A 823      41.430  38.670  88.860  1.00  0.00           C
ATOM   3834  HB  THR A 823      42.440  38.220  88.850  1.00  0.00           H
ATOM   3835  OG1 THR A 823      40.470  37.680  89.340  1.00  0.00           O
ATOM   3836  HG1 THR A 823      40.780  36.840  89.010  1.00  0.00           H
ATOM   3837  CG2 THR A 823      41.260  39.870  89.760  1.00  0.00           C
ATOM   3838 HG21 THR A 823      41.510  39.630  90.810  1.00  0.00           H
ATOM   3839 HG22 THR A 823      40.270  40.340  89.590  1.00  0.00           H
ATOM   3840 HG23 THR A 823      42.120  40.440  89.350  1.00  0.00           H
ATOM   3841  C   THR A 823      39.860  39.600  87.120  1.00  0.00           C
ATOM   3842  O   THR A 823      39.650  40.800  87.300  1.00  0.00           O
ATOM   3843  N   HSD A 824      38.840  38.830  86.800  1.00  0.00           N
ATOM   3844  HN  HSD A 824      39.030  37.870  86.610  1.00  0.00           H
ATOM   3845  CA  HSD A 824      37.450  39.380  86.760  1.00  0.00           C
ATOM   3846  HA  HSD A 824      37.380  40.060  87.610  1.00  0.00           H
ATOM   3847  CB  HSD A 824      37.260  40.340  85.530  1.00  0.00           C
ATOM   3848  HB1 HSD A 824      37.910  41.230  85.700  1.00  0.00           H
ATOM   3849  HB2 HSD A 824      36.230  40.710  85.420  1.00  0.00           H
ATOM   3850  ND1 HSD A 824      36.810  38.790  83.390  1.00  0.00           N
ATOM   3851  HD1 HSD A 824      35.930  38.360  83.650  1.00  0.00           H
ATOM   3852  CG  HSD A 824      37.570  39.690  84.160  1.00  0.00           C
ATOM   3853  CE1 HSD A 824      37.420  38.620  82.200  1.00  0.00           C
ATOM   3854  HE1 HSD A 824      37.090  37.980  81.380  1.00  0.00           H
ATOM   3855  NE2 HSD A 824      38.530  39.390  82.180  1.00  0.00           N
ATOM   3856  CD2 HSD A 824      38.610  39.980  83.340  1.00  0.00           C
ATOM   3857  HD2 HSD A 824      39.450  40.590  83.600  1.00  0.00           H
ATOM   3858  C   HSD A 824      36.370  38.300  86.850  1.00  0.00           C
ATOM   3859  O   HSD A 824      36.560  37.100  86.630  1.00  0.00           O
ATOM   3860  N   PRO A 825      35.200  38.680  87.310  1.00  0.00           N
ATOM   3861  CD  PRO A 825      34.970  39.700  88.310  1.00  0.00           C
ATOM   3862  HD1 PRO A 825      35.250  40.740  87.990  1.00  0.00           H
ATOM   3863  HD2 PRO A 825      35.660  39.480  89.160  1.00  0.00           H
ATOM   3864  CA  PRO A 825      33.980  37.960  86.940  1.00  0.00           C
ATOM   3865  HA  PRO A 825      33.970  36.990  87.420  1.00  0.00           H
ATOM   3866  CB  PRO A 825      32.860  38.880  87.440  1.00  0.00           C
ATOM   3867  HB1 PRO A 825      31.900  38.400  87.740  1.00  0.00           H
ATOM   3868  HB2 PRO A 825      32.550  39.620  86.660  1.00  0.00           H
ATOM   3869  CG  PRO A 825      33.440  39.700  88.570  1.00  0.00           C
ATOM   3870  HG1 PRO A 825      33.180  40.780  88.420  1.00  0.00           H
ATOM   3871  HG2 PRO A 825      33.110  39.380  89.580  1.00  0.00           H
ATOM   3872  C   PRO A 825      33.790  37.530  85.510  1.00  0.00           C
ATOM   3873  O   PRO A 825      34.050  38.310  84.590  1.00  0.00           O
ATOM   3874  N   GLU A 826      33.300  36.300  85.190  1.00  0.00           N
ATOM   3875  HN  GLU A 826      32.890  35.850  85.980  1.00  0.00           H
ATOM   3876  CA  GLU A 826      33.280  35.730  83.850  1.00  0.00           C
ATOM   3877  HA  GLU A 826      34.190  36.000  83.320  1.00  0.00           H
ATOM   3878  CB  GLU A 826      33.330  34.190  84.070  1.00  0.00           C
ATOM   3879  HB1 GLU A 826      32.360  33.990  84.570  1.00  0.00           H
ATOM   3880  HB2 GLU A 826      34.100  33.850  84.790  1.00  0.00           H
ATOM   3881  CG  GLU A 826      33.570  33.320  82.800  1.00  0.00           C
ATOM   3882  HG1 GLU A 826      34.520  33.630  82.310  1.00  0.00           H
ATOM   3883  HG2 GLU A 826      32.820  33.440  81.980  1.00  0.00           H
ATOM   3884  CD  GLU A 826      33.630  31.910  83.280  1.00  0.00           C
ATOM   3885  OE1 GLU A 826      34.750  31.620  83.880  1.00  0.00           O
ATOM   3886  OE2 GLU A 826      32.690  31.050  83.160  1.00  0.00           O
ATOM   3887  C   GLU A 826      32.050  36.100  83.040  1.00  0.00           C
ATOM   3888  O   GLU A 826      30.990  36.470  83.570  1.00  0.00           O
ATOM   3889  N   ARG A 827      32.270  36.130  81.690  1.00  0.00           N
ATOM   3890  HN  ARG A 827      33.180  35.820  81.460  1.00  0.00           H
ATOM   3891  CA  ARG A 827      31.440  36.640  80.700  1.00  0.00           C
ATOM   3892  HA  ARG A 827      30.580  37.120  81.120  1.00  0.00           H
ATOM   3893  CB  ARG A 827      32.180  37.550  79.780  1.00  0.00           C
ATOM   3894  HB1 ARG A 827      31.570  37.730  78.880  1.00  0.00           H
ATOM   3895  HB2 ARG A 827      33.010  36.900  79.430  1.00  0.00           H
ATOM   3896  CG  ARG A 827      32.590  38.900  80.440  1.00  0.00           C
ATOM   3897  HG1 ARG A 827      33.080  39.440  79.610  1.00  0.00           H
ATOM   3898  HG2 ARG A 827      33.290  38.670  81.280  1.00  0.00           H
ATOM   3899  CD  ARG A 827      31.420  39.860  80.890  1.00  0.00           C
ATOM   3900  HD1 ARG A 827      30.730  39.360  81.600  1.00  0.00           H
ATOM   3901  HD2 ARG A 827      30.850  40.170  79.980  1.00  0.00           H
ATOM   3902  NE  ARG A 827      31.980  41.070  81.540  1.00  0.00           N
ATOM   3903  HE  ARG A 827      32.630  41.030  82.300  1.00  0.00           H
ATOM   3904  CZ  ARG A 827      31.430  42.290  81.450  1.00  0.00           C
ATOM   3905  NH1 ARG A 827      30.260  42.650  80.940  1.00  0.00           N
ATOM   3906 HH11 ARG A 827      29.690  42.000  80.430  1.00  0.00           H
ATOM   3907 HH12 ARG A 827      30.010  43.610  80.870  1.00  0.00           H
ATOM   3908  NH2 ARG A 827      32.230  43.280  81.940  1.00  0.00           N
ATOM   3909 HH21 ARG A 827      33.140  43.000  82.220  1.00  0.00           H
ATOM   3910 HH22 ARG A 827      32.040  44.260  81.900  1.00  0.00           H
ATOM   3911  C   ARG A 827      31.030  35.380  80.020  1.00  0.00           C
ATOM   3912  O   ARG A 827      31.610  34.330  80.200  1.00  0.00           O
ATOM   3913  N   GLY A 828      29.930  35.480  79.240  1.00  0.00           N
ATOM   3914  HN  GLY A 828      29.430  36.350  79.200  1.00  0.00           H
ATOM   3915  CA  GLY A 828      29.290  34.400  78.440  1.00  0.00           C
ATOM   3916  HA1 GLY A 828      28.340  34.830  78.170  1.00  0.00           H
ATOM   3917  HA2 GLY A 828      29.220  33.480  79.010  1.00  0.00           H
ATOM   3918  C   GLY A 828      30.040  34.110  77.160  1.00  0.00           C
ATOM   3919  O   GLY A 828      31.180  34.540  76.910  1.00  0.00           O
ATOM   3920  N   TRP A 829      29.440  33.230  76.320  1.00  0.00           N
ATOM   3921  HN  TRP A 829      28.580  32.830  76.630  1.00  0.00           H
ATOM   3922  CA  TRP A 829      30.050  32.710  75.090  1.00  0.00           C
ATOM   3923  HA  TRP A 829      31.000  32.290  75.380  1.00  0.00           H
ATOM   3924  CB  TRP A 829      29.320  31.390  74.670  1.00  0.00           C
ATOM   3925  HB1 TRP A 829      28.240  31.590  74.510  1.00  0.00           H
ATOM   3926  HB2 TRP A 829      29.390  30.630  75.480  1.00  0.00           H
ATOM   3927  CG  TRP A 829      29.730  30.790  73.330  1.00  0.00           C
ATOM   3928  CD1 TRP A 829      30.880  30.080  73.220  1.00  0.00           C
ATOM   3929  HD1 TRP A 829      31.670  30.140  73.970  1.00  0.00           H
ATOM   3930  NE1 TRP A 829      30.900  29.510  71.910  1.00  0.00           N
ATOM   3931  HE1 TRP A 829      31.640  29.140  71.390  1.00  0.00           H
ATOM   3932  CE2 TRP A 829      29.850  29.990  71.200  1.00  0.00           C
ATOM   3933  CD2 TRP A 829      29.020  30.790  72.090  1.00  0.00           C
ATOM   3934  CE3 TRP A 829      27.840  31.270  71.550  1.00  0.00           C
ATOM   3935  HE3 TRP A 829      27.190  31.740  72.270  1.00  0.00           H
ATOM   3936  CZ3 TRP A 829      27.440  31.000  70.250  1.00  0.00           C
ATOM   3937  HZ3 TRP A 829      26.410  31.210  70.010  1.00  0.00           H
ATOM   3938  CZ2 TRP A 829      29.450  29.640  69.870  1.00  0.00           C
ATOM   3939  HZ2 TRP A 829      29.960  29.030  69.150  1.00  0.00           H
ATOM   3940  CH2 TRP A 829      28.170  30.110  69.450  1.00  0.00           C
ATOM   3941  HH2 TRP A 829      27.770  29.680  68.540  1.00  0.00           H
ATOM   3942  C   TRP A 829      30.280  33.730  74.010  1.00  0.00           C
ATOM   3943  O   TRP A 829      31.400  33.750  73.460  1.00  0.00           O
ATOM   3944  N   ILE A 830      29.260  34.570  73.610  1.00  0.00           N
ATOM   3945  HN  ILE A 830      28.480  34.510  74.220  1.00  0.00           H
ATOM   3946  CA  ILE A 830      29.170  35.450  72.420  1.00  0.00           C
ATOM   3947  HA  ILE A 830      30.150  35.580  72.000  1.00  0.00           H
ATOM   3948  CB  ILE A 830      28.330  34.750  71.370  1.00  0.00           C
ATOM   3949  HB  ILE A 830      28.800  33.740  71.250  1.00  0.00           H
ATOM   3950  CG2 ILE A 830      26.830  34.470  71.800  1.00  0.00           C
ATOM   3951 HG21 ILE A 830      26.710  34.010  72.800  1.00  0.00           H
ATOM   3952 HG22 ILE A 830      26.310  33.840  71.040  1.00  0.00           H
ATOM   3953 HG23 ILE A 830      26.150  35.360  71.800  1.00  0.00           H
ATOM   3954  CG1 ILE A 830      28.340  35.420  69.970  1.00  0.00           C
ATOM   3955 HG11 ILE A 830      29.390  35.690  69.730  1.00  0.00           H
ATOM   3956 HG12 ILE A 830      27.730  36.360  70.010  1.00  0.00           H
ATOM   3957  CD  ILE A 830      27.990  34.470  68.800  1.00  0.00           C
ATOM   3958  HD1 ILE A 830      28.140  34.860  67.770  1.00  0.00           H
ATOM   3959  HD2 ILE A 830      27.010  33.960  68.890  1.00  0.00           H
ATOM   3960  HD3 ILE A 830      28.670  33.590  68.820  1.00  0.00           H
ATOM   3961  C   ILE A 830      28.480  36.750  72.820  1.00  0.00           C
ATOM   3962  O   ILE A 830      27.600  36.930  73.690  1.00  0.00           O
ATOM   3963  N   ILE A 831      28.900  37.830  72.110  1.00  0.00           N
ATOM   3964  HN  ILE A 831      29.570  37.770  71.370  1.00  0.00           H
ATOM   3965  CA  ILE A 831      28.390  39.130  72.310  1.00  0.00           C
ATOM   3966  HA  ILE A 831      27.750  39.170  73.180  1.00  0.00           H
ATOM   3967  CB  ILE A 831      29.390  40.290  72.540  1.00  0.00           C
ATOM   3968  HB  ILE A 831      29.830  40.470  71.540  1.00  0.00           H
ATOM   3969  CG2 ILE A 831      28.760  41.600  73.040  1.00  0.00           C
ATOM   3970 HG21 ILE A 831      27.920  41.870  72.340  1.00  0.00           H
ATOM   3971 HG22 ILE A 831      29.560  42.360  72.940  1.00  0.00           H
ATOM   3972 HG23 ILE A 831      28.480  41.390  74.090  1.00  0.00           H
ATOM   3973  CG1 ILE A 831      30.560  39.910  73.450  1.00  0.00           C
ATOM   3974 HG11 ILE A 831      31.330  40.700  73.540  1.00  0.00           H
ATOM   3975 HG12 ILE A 831      31.090  39.000  73.070  1.00  0.00           H
ATOM   3976  CD  ILE A 831      30.020  39.480  74.860  1.00  0.00           C
ATOM   3977  HD1 ILE A 831      30.900  39.260  75.500  1.00  0.00           H
ATOM   3978  HD2 ILE A 831      29.350  38.590  74.860  1.00  0.00           H
ATOM   3979  HD3 ILE A 831      29.680  40.410  75.370  1.00  0.00           H
ATOM   3980  C   ILE A 831      27.410  39.560  71.220  1.00  0.00           C
ATOM   3981  O   ILE A 831      27.790  39.710  70.080  1.00  0.00           O
ATOM   3982  N   SER A 832      26.110  39.500  71.580  1.00  0.00           N
ATOM   3983  HN  SER A 832      25.860  39.280  72.520  1.00  0.00           H
ATOM   3984  CA  SER A 832      24.980  39.620  70.690  1.00  0.00           C
ATOM   3985  HA  SER A 832      25.350  39.190  69.780  1.00  0.00           H
ATOM   3986  CB  SER A 832      23.780  38.890  71.270  1.00  0.00           C
ATOM   3987  HB1 SER A 832      23.520  39.130  72.330  1.00  0.00           H
ATOM   3988  HB2 SER A 832      24.010  37.810  71.210  1.00  0.00           H
ATOM   3989  OG  SER A 832      22.610  39.060  70.480  1.00  0.00           O
ATOM   3990  HG1 SER A 832      22.020  38.380  70.820  1.00  0.00           H
ATOM   3991  C   SER A 832      24.730  41.090  70.470  1.00  0.00           C
ATOM   3992  O   SER A 832      24.820  41.890  71.380  1.00  0.00           O
ATOM   3993  N   PRO A 833      24.440  41.560  69.270  1.00  0.00           N
ATOM   3994  CD  PRO A 833      24.280  40.810  67.980  1.00  0.00           C
ATOM   3995  HD1 PRO A 833      23.640  39.920  68.160  1.00  0.00           H
ATOM   3996  HD2 PRO A 833      25.280  40.540  67.600  1.00  0.00           H
ATOM   3997  CA  PRO A 833      24.100  42.980  69.080  1.00  0.00           C
ATOM   3998  HA  PRO A 833      24.830  43.570  69.630  1.00  0.00           H
ATOM   3999  CB  PRO A 833      24.140  43.210  67.600  1.00  0.00           C
ATOM   4000  HB1 PRO A 833      25.210  43.370  67.320  1.00  0.00           H
ATOM   4001  HB2 PRO A 833      23.500  44.000  67.150  1.00  0.00           H
ATOM   4002  CG  PRO A 833      23.750  41.850  67.040  1.00  0.00           C
ATOM   4003  HG1 PRO A 833      22.700  41.750  66.680  1.00  0.00           H
ATOM   4004  HG2 PRO A 833      24.250  41.630  66.060  1.00  0.00           H
ATOM   4005  C   PRO A 833      22.730  43.240  69.550  1.00  0.00           C
ATOM   4006  O   PRO A 833      22.340  44.430  69.680  1.00  0.00           O
ATOM   4007  N   LEU A 834      21.990  42.250  69.870  1.00  0.00           N
ATOM   4008  HN  LEU A 834      22.430  41.370  69.710  1.00  0.00           H
ATOM   4009  CA  LEU A 834      20.600  42.320  70.300  1.00  0.00           C
ATOM   4010  HA  LEU A 834      20.210  43.320  70.180  1.00  0.00           H
ATOM   4011  CB  LEU A 834      19.680  41.330  69.500  1.00  0.00           C
ATOM   4012  HB1 LEU A 834      18.650  41.600  69.830  1.00  0.00           H
ATOM   4013  HB2 LEU A 834      19.920  40.370  70.020  1.00  0.00           H
ATOM   4014  CG  LEU A 834      19.960  41.230  67.990  1.00  0.00           C
ATOM   4015  HG  LEU A 834      21.030  40.990  67.840  1.00  0.00           H
ATOM   4016  CD1 LEU A 834      19.050  40.080  67.390  1.00  0.00           C
ATOM   4017 HD11 LEU A 834      18.050  40.480  67.110  1.00  0.00           H
ATOM   4018 HD12 LEU A 834      19.160  39.280  68.150  1.00  0.00           H
ATOM   4019 HD13 LEU A 834      19.480  39.810  66.400  1.00  0.00           H
ATOM   4020  CD2 LEU A 834      19.730  42.550  67.220  1.00  0.00           C
ATOM   4021 HD21 LEU A 834      19.890  42.430  66.130  1.00  0.00           H
ATOM   4022 HD22 LEU A 834      20.330  43.390  67.640  1.00  0.00           H
ATOM   4023 HD23 LEU A 834      18.670  42.860  67.320  1.00  0.00           H
ATOM   4024  C   LEU A 834      20.490  41.980  71.820  1.00  0.00           C
ATOM   4025  O   LEU A 834      19.360  41.880  72.330  1.00  0.00           O
ATOM   4026  N   GLY A 835      21.640  41.800  72.600  1.00  0.00           N
ATOM   4027  HN  GLY A 835      22.550  41.920  72.200  1.00  0.00           H
ATOM   4028  CA  GLY A 835      21.590  41.260  74.030  1.00  0.00           C
ATOM   4029  HA1 GLY A 835      22.580  40.920  74.270  1.00  0.00           H
ATOM   4030  HA2 GLY A 835      20.920  40.420  73.980  1.00  0.00           H
ATOM   4031  C   GLY A 835      21.090  42.270  75.020  1.00  0.00           C
ATOM   4032  O   GLY A 835      20.180  41.970  75.810  1.00  0.00           O
ATOM   4033  N   ASP A 836      21.680  43.430  74.970  1.00  0.00           N
ATOM   4034  HN  ASP A 836      22.470  43.490  74.370  1.00  0.00           H
ATOM   4035  CA  ASP A 836      21.490  44.480  75.940  1.00  0.00           C
ATOM   4036  HA  ASP A 836      20.690  44.260  76.630  1.00  0.00           H
ATOM   4037  CB  ASP A 836      22.890  44.820  76.690  1.00  0.00           C
ATOM   4038  HB1 ASP A 836      22.670  45.600  77.440  1.00  0.00           H
ATOM   4039  HB2 ASP A 836      23.550  45.240  75.900  1.00  0.00           H
ATOM   4040  CG  ASP A 836      23.620  43.690  77.350  1.00  0.00           C
ATOM   4041  OD1 ASP A 836      24.840  43.740  77.420  1.00  0.00           O
ATOM   4042  OD2 ASP A 836      23.030  42.700  77.840  1.00  0.00           O
ATOM   4043  C   ASP A 836      21.110  45.790  75.140  1.00  0.00           C
ATOM   4044  O   ASP A 836      21.100  46.810  75.890  1.00  0.00           O
ATOM   4045  N   ASN A 837      20.810  45.730  73.820  1.00  0.00           N
ATOM   4046  HN  ASN A 837      20.790  44.800  73.470  1.00  0.00           H
ATOM   4047  CA  ASN A 837      20.210  46.850  73.100  1.00  0.00           C
ATOM   4048  HA  ASN A 837      20.410  47.790  73.600  1.00  0.00           H
ATOM   4049  CB  ASN A 837      20.980  46.810  71.740  1.00  0.00           C
ATOM   4050  HB1 ASN A 837      20.630  47.570  71.010  1.00  0.00           H
ATOM   4051  HB2 ASN A 837      20.860  45.790  71.300  1.00  0.00           H
ATOM   4052  CG  ASN A 837      22.430  47.090  71.900  1.00  0.00           C
ATOM   4053  OD1 ASN A 837      22.800  47.820  72.800  1.00  0.00           O
ATOM   4054  ND2 ASN A 837      23.320  46.530  71.130  1.00  0.00           N
ATOM   4055 HD21 ASN A 837      23.050  45.680  70.660  1.00  0.00           H
ATOM   4056 HD22 ASN A 837      24.260  46.600  71.470  1.00  0.00           H
ATOM   4057  C   ASN A 837      18.680  46.670  72.850  1.00  0.00           C
ATOM   4058  O   ASN A 837      18.280  45.670  72.270  1.00  0.00           O
ATOM   4059  N   PRO A 838      17.900  47.620  73.360  1.00  0.00           N
ATOM   4060  CD  PRO A 838      18.280  48.400  74.540  1.00  0.00           C
ATOM   4061  HD1 PRO A 838      18.910  49.230  74.150  1.00  0.00           H
ATOM   4062  HD2 PRO A 838      18.800  47.790  75.310  1.00  0.00           H
ATOM   4063  CA  PRO A 838      16.450  47.920  72.960  1.00  0.00           C
ATOM   4064  HA  PRO A 838      15.880  47.040  73.210  1.00  0.00           H
ATOM   4065  CB  PRO A 838      16.040  49.020  73.930  1.00  0.00           C
ATOM   4066  HB1 PRO A 838      14.980  49.000  74.290  1.00  0.00           H
ATOM   4067  HB2 PRO A 838      16.100  50.050  73.500  1.00  0.00           H
ATOM   4068  CG  PRO A 838      17.000  48.850  75.180  1.00  0.00           C
ATOM   4069  HG1 PRO A 838      16.740  49.780  75.730  1.00  0.00           H
ATOM   4070  HG2 PRO A 838      16.520  48.000  75.710  1.00  0.00           H
ATOM   4071  C   PRO A 838      16.330  48.360  71.500  1.00  0.00           C
ATOM   4072  O   PRO A 838      17.350  48.670  70.900  1.00  0.00           O
ATOM   4073  N   TRP A 839      15.160  48.240  70.860  1.00  0.00           N
ATOM   4074  HN  TRP A 839      14.380  47.970  71.440  1.00  0.00           H
ATOM   4075  CA  TRP A 839      14.920  48.640  69.510  1.00  0.00           C
ATOM   4076  HA  TRP A 839      15.730  48.060  69.070  1.00  0.00           H
ATOM   4077  CB  TRP A 839      13.510  48.300  69.030  1.00  0.00           C
ATOM   4078  HB1 TRP A 839      13.270  48.700  68.010  1.00  0.00           H
ATOM   4079  HB2 TRP A 839      12.770  48.630  69.780  1.00  0.00           H
ATOM   4080  CG  TRP A 839      13.340  46.840  68.920  1.00  0.00           C
ATOM   4081  CD1 TRP A 839      12.440  46.070  69.530  1.00  0.00           C
ATOM   4082  HD1 TRP A 839      11.780  46.380  70.320  1.00  0.00           H
ATOM   4083  NE1 TRP A 839      12.430  44.840  68.960  1.00  0.00           N
ATOM   4084  HE1 TRP A 839      11.940  44.060  69.270  1.00  0.00           H
ATOM   4085  CE2 TRP A 839      13.440  44.690  68.030  1.00  0.00           C
ATOM   4086  CD2 TRP A 839      13.980  46.020  67.920  1.00  0.00           C
ATOM   4087  CE3 TRP A 839      14.870  46.310  66.790  1.00  0.00           C
ATOM   4088  HE3 TRP A 839      15.270  47.280  66.540  1.00  0.00           H
ATOM   4089  CZ3 TRP A 839      15.200  45.260  65.930  1.00  0.00           C
ATOM   4090  HZ3 TRP A 839      15.900  45.430  65.120  1.00  0.00           H
ATOM   4091  CZ2 TRP A 839      13.890  43.680  67.230  1.00  0.00           C
ATOM   4092  HZ2 TRP A 839      13.370  42.740  67.340  1.00  0.00           H
ATOM   4093  CH2 TRP A 839      14.780  43.940  66.130  1.00  0.00           C
ATOM   4094  HH2 TRP A 839      15.250  43.120  65.620  1.00  0.00           H
ATOM   4095  C   TRP A 839      15.270  49.980  69.130  1.00  0.00           C
ATOM   4096  O   TRP A 839      15.840  50.260  68.080  1.00  0.00           O
ATOM   4097  N   TRP A 840      14.960  51.020  70.000  1.00  0.00           N
ATOM   4098  HN  TRP A 840      14.340  50.760  70.720  1.00  0.00           H
ATOM   4099  CA  TRP A 840      15.440  52.370  69.920  1.00  0.00           C
ATOM   4100  HA  TRP A 840      15.150  52.750  68.950  1.00  0.00           H
ATOM   4101  CB  TRP A 840      14.890  53.270  71.110  1.00  0.00           C
ATOM   4102  HB1 TRP A 840      15.050  52.740  72.080  1.00  0.00           H
ATOM   4103  HB2 TRP A 840      13.790  53.280  71.140  1.00  0.00           H
ATOM   4104  CG  TRP A 840      15.400  54.690  71.290  1.00  0.00           C
ATOM   4105  CD1 TRP A 840      15.950  55.180  72.430  1.00  0.00           C
ATOM   4106  HD1 TRP A 840      15.990  54.640  73.370  1.00  0.00           H
ATOM   4107  NE1 TRP A 840      16.430  56.400  72.180  1.00  0.00           N
ATOM   4108  HE1 TRP A 840      16.980  56.970  72.750  1.00  0.00           H
ATOM   4109  CE2 TRP A 840      16.140  56.770  70.850  1.00  0.00           C
ATOM   4110  CD2 TRP A 840      15.490  55.650  70.230  1.00  0.00           C
ATOM   4111  CE3 TRP A 840      15.070  55.660  68.920  1.00  0.00           C
ATOM   4112  HE3 TRP A 840      14.460  54.860  68.520  1.00  0.00           H
ATOM   4113  CZ3 TRP A 840      15.360  56.730  68.200  1.00  0.00           C
ATOM   4114  HZ3 TRP A 840      15.040  56.890  67.170  1.00  0.00           H
ATOM   4115  CZ2 TRP A 840      16.540  57.870  70.080  1.00  0.00           C
ATOM   4116  HZ2 TRP A 840      17.000  58.700  70.610  1.00  0.00           H
ATOM   4117  CH2 TRP A 840      16.070  57.850  68.780  1.00  0.00           C
ATOM   4118  HH2 TRP A 840      16.180  58.730  68.170  1.00  0.00           H
ATOM   4119  C   TRP A 840      17.000  52.430  69.870  1.00  0.00           C
ATOM   4120  O   TRP A 840      17.560  53.230  69.130  1.00  0.00           O
ATOM   4121  N   THR A 841      17.750  51.670  70.730  1.00  0.00           N
ATOM   4122  HN  THR A 841      17.340  51.140  71.470  1.00  0.00           H
ATOM   4123  CA  THR A 841      19.270  51.660  70.750  1.00  0.00           C
ATOM   4124  HA  THR A 841      19.650  52.670  70.660  1.00  0.00           H
ATOM   4125  CB  THR A 841      19.910  51.000  72.010  1.00  0.00           C
ATOM   4126  HB  THR A 841      19.790  49.900  71.990  1.00  0.00           H
ATOM   4127  OG1 THR A 841      19.160  51.490  73.100  1.00  0.00           O
ATOM   4128  HG1 THR A 841      19.100  52.420  72.910  1.00  0.00           H
ATOM   4129  CG2 THR A 841      21.430  51.310  72.170  1.00  0.00           C
ATOM   4130 HG21 THR A 841      21.450  52.370  72.490  1.00  0.00           H
ATOM   4131 HG22 THR A 841      22.000  51.370  71.220  1.00  0.00           H
ATOM   4132 HG23 THR A 841      21.930  50.620  72.890  1.00  0.00           H
ATOM   4133  C   THR A 841      19.770  50.920  69.520  1.00  0.00           C
ATOM   4134  O   THR A 841      20.770  51.340  68.940  1.00  0.00           O
ATOM   4135  N   LEU A 842      19.010  49.910  69.000  1.00  0.00           N
ATOM   4136  HN  LEU A 842      18.280  49.510  69.560  1.00  0.00           H
ATOM   4137  CA  LEU A 842      19.270  49.420  67.630  1.00  0.00           C
ATOM   4138  HA  LEU A 842      20.300  49.150  67.510  1.00  0.00           H
ATOM   4139  CB  LEU A 842      18.470  48.110  67.360  1.00  0.00           C
ATOM   4140  HB1 LEU A 842      18.620  47.770  66.320  1.00  0.00           H
ATOM   4141  HB2 LEU A 842      17.400  48.310  67.610  1.00  0.00           H
ATOM   4142  CG  LEU A 842      18.840  46.920  68.310  1.00  0.00           C
ATOM   4143  HG  LEU A 842      18.730  47.310  69.350  1.00  0.00           H
ATOM   4144  CD1 LEU A 842      17.910  45.660  68.230  1.00  0.00           C
ATOM   4145 HD11 LEU A 842      16.840  45.830  68.500  1.00  0.00           H
ATOM   4146 HD12 LEU A 842      18.320  44.850  68.870  1.00  0.00           H
ATOM   4147 HD13 LEU A 842      17.900  45.320  67.180  1.00  0.00           H
ATOM   4148  CD2 LEU A 842      20.330  46.550  68.130  1.00  0.00           C
ATOM   4149 HD21 LEU A 842      20.730  46.560  67.090  1.00  0.00           H
ATOM   4150 HD22 LEU A 842      20.500  45.500  68.440  1.00  0.00           H
ATOM   4151 HD23 LEU A 842      20.990  47.260  68.660  1.00  0.00           H
ATOM   4152  C   LEU A 842      18.980  50.430  66.520  1.00  0.00           C
ATOM   4153  O   LEU A 842      19.750  50.450  65.560  1.00  0.00           O
ATOM   4154  N   LEU A 843      17.920  51.330  66.500  1.00  0.00           N
ATOM   4155  HN  LEU A 843      17.170  51.150  67.150  1.00  0.00           H
ATOM   4156  CA  LEU A 843      17.790  52.370  65.440  1.00  0.00           C
ATOM   4157  HA  LEU A 843      17.870  51.900  64.460  1.00  0.00           H
ATOM   4158  CB  LEU A 843      16.400  53.200  65.570  1.00  0.00           C
ATOM   4159  HB1 LEU A 843      16.330  53.710  66.560  1.00  0.00           H
ATOM   4160  HB2 LEU A 843      15.620  52.400  65.540  1.00  0.00           H
ATOM   4161  CG  LEU A 843      16.160  54.260  64.530  1.00  0.00           C
ATOM   4162  HG  LEU A 843      17.090  54.860  64.400  1.00  0.00           H
ATOM   4163  CD1 LEU A 843      15.800  53.610  63.150  1.00  0.00           C
ATOM   4164 HD11 LEU A 843      16.710  53.100  62.770  1.00  0.00           H
ATOM   4165 HD12 LEU A 843      15.380  54.320  62.400  1.00  0.00           H
ATOM   4166 HD13 LEU A 843      14.930  52.930  63.280  1.00  0.00           H
ATOM   4167  CD2 LEU A 843      14.870  55.060  64.830  1.00  0.00           C
ATOM   4168 HD21 LEU A 843      14.870  55.800  64.010  1.00  0.00           H
ATOM   4169 HD22 LEU A 843      14.880  55.530  65.840  1.00  0.00           H
ATOM   4170 HD23 LEU A 843      13.910  54.500  64.810  1.00  0.00           H
ATOM   4171  C   LEU A 843      18.880  53.370  65.460  1.00  0.00           C
ATOM   4172  O   LEU A 843      19.480  53.620  64.430  1.00  0.00           O
ATOM   4173  N   ILE A 844      19.300  53.940  66.640  1.00  0.00           N
ATOM   4174  HN  ILE A 844      18.720  53.670  67.400  1.00  0.00           H
ATOM   4175  CA  ILE A 844      20.280  55.070  66.630  1.00  0.00           C
ATOM   4176  HA  ILE A 844      20.160  55.860  65.900  1.00  0.00           H
ATOM   4177  CB  ILE A 844      20.360  55.970  67.870  1.00  0.00           C
ATOM   4178  HB  ILE A 844      21.110  56.780  67.790  1.00  0.00           H
ATOM   4179  CG2 ILE A 844      18.990  56.620  67.950  1.00  0.00           C
ATOM   4180 HG21 ILE A 844      18.560  56.820  66.940  1.00  0.00           H
ATOM   4181 HG22 ILE A 844      18.940  57.580  68.500  1.00  0.00           H
ATOM   4182 HG23 ILE A 844      18.220  55.970  68.420  1.00  0.00           H
ATOM   4183  CG1 ILE A 844      20.490  55.300  69.240  1.00  0.00           C
ATOM   4184 HG11 ILE A 844      19.760  54.460  69.310  1.00  0.00           H
ATOM   4185 HG12 ILE A 844      20.290  56.060  70.030  1.00  0.00           H
ATOM   4186  CD  ILE A 844      21.930  54.870  69.500  1.00  0.00           C
ATOM   4187  HD1 ILE A 844      22.590  55.490  68.870  1.00  0.00           H
ATOM   4188  HD2 ILE A 844      21.920  53.800  69.220  1.00  0.00           H
ATOM   4189  HD3 ILE A 844      22.340  55.000  70.520  1.00  0.00           H
ATOM   4190  C   ILE A 844      21.680  54.720  66.330  1.00  0.00           C
ATOM   4191  O   ILE A 844      22.540  55.570  66.110  1.00  0.00           O
ATOM   4192  N   ALA A 845      22.020  53.400  66.370  1.00  0.00           N
ATOM   4193  HN  ALA A 845      21.340  52.800  66.770  1.00  0.00           H
ATOM   4194  CA  ALA A 845      23.290  52.800  65.970  1.00  0.00           C
ATOM   4195  HA  ALA A 845      24.050  53.280  66.580  1.00  0.00           H
ATOM   4196  CB  ALA A 845      23.290  51.350  66.360  1.00  0.00           C
ATOM   4197  HB1 ALA A 845      24.260  50.830  66.210  1.00  0.00           H
ATOM   4198  HB2 ALA A 845      22.430  50.870  65.840  1.00  0.00           H
ATOM   4199  HB3 ALA A 845      23.090  51.320  67.450  1.00  0.00           H
ATOM   4200  C   ALA A 845      23.730  52.940  64.520  1.00  0.00           C
ATOM   4201  O   ALA A 845      24.920  52.930  64.320  1.00  0.00           O
ATOM   4202  N   ALA A 846      22.770  53.190  63.600  1.00  0.00           N
ATOM   4203  HN  ALA A 846      21.810  53.060  63.840  1.00  0.00           H
ATOM   4204  CA  ALA A 846      22.990  53.580  62.200  1.00  0.00           C
ATOM   4205  HA  ALA A 846      23.520  52.860  61.620  1.00  0.00           H
ATOM   4206  CB  ALA A 846      21.670  53.740  61.450  1.00  0.00           C
ATOM   4207  HB1 ALA A 846      21.890  53.800  60.360  1.00  0.00           H
ATOM   4208  HB2 ALA A 846      21.110  54.660  61.720  1.00  0.00           H
ATOM   4209  HB3 ALA A 846      21.070  52.830  61.680  1.00  0.00           H
ATOM   4210  C   ALA A 846      23.780  54.890  62.050  1.00  0.00           C
ATOM   4211  O   ALA A 846      24.540  55.030  61.110  1.00  0.00           O
ATOM   4212  N   ILE A 847      23.610  55.810  63.010  1.00  0.00           N
ATOM   4213  HN  ILE A 847      23.060  55.730  63.830  1.00  0.00           H
ATOM   4214  CA  ILE A 847      24.230  57.160  62.960  1.00  0.00           C
ATOM   4215  HA  ILE A 847      24.180  57.490  61.930  1.00  0.00           H
ATOM   4216  CB  ILE A 847      23.550  58.170  63.900  1.00  0.00           C
ATOM   4217  HB  ILE A 847      23.790  57.840  64.940  1.00  0.00           H
ATOM   4218  CG2 ILE A 847      24.170  59.580  63.550  1.00  0.00           C
ATOM   4219 HG21 ILE A 847      23.710  60.280  64.280  1.00  0.00           H
ATOM   4220 HG22 ILE A 847      23.960  59.800  62.480  1.00  0.00           H
ATOM   4221 HG23 ILE A 847      25.270  59.590  63.680  1.00  0.00           H
ATOM   4222  CG1 ILE A 847      22.010  58.200  63.700  1.00  0.00           C
ATOM   4223 HG11 ILE A 847      21.580  59.100  64.180  1.00  0.00           H
ATOM   4224 HG12 ILE A 847      21.470  57.350  64.170  1.00  0.00           H
ATOM   4225  CD  ILE A 847      21.570  58.240  62.200  1.00  0.00           C
ATOM   4226  HD1 ILE A 847      20.480  58.100  62.220  1.00  0.00           H
ATOM   4227  HD2 ILE A 847      21.990  57.430  61.570  1.00  0.00           H
ATOM   4228  HD3 ILE A 847      21.890  59.250  61.840  1.00  0.00           H
ATOM   4229  C   ILE A 847      25.750  57.080  63.220  1.00  0.00           C
ATOM   4230  O   ILE A 847      26.490  57.620  62.420  1.00  0.00           O
ATOM   4231  N   PRO A 848      26.340  56.340  64.220  1.00  0.00           N
ATOM   4232  CD  PRO A 848      25.780  56.020  65.570  1.00  0.00           C
ATOM   4233  HD1 PRO A 848      25.230  55.060  65.490  1.00  0.00           H
ATOM   4234  HD2 PRO A 848      25.010  56.750  65.920  1.00  0.00           H
ATOM   4235  CA  PRO A 848      27.830  56.110  64.190  1.00  0.00           C
ATOM   4236  HA  PRO A 848      28.250  57.090  64.140  1.00  0.00           H
ATOM   4237  CB  PRO A 848      28.100  55.390  65.570  1.00  0.00           C
ATOM   4238  HB1 PRO A 848      29.110  55.650  65.980  1.00  0.00           H
ATOM   4239  HB2 PRO A 848      28.010  54.290  65.500  1.00  0.00           H
ATOM   4240  CG  PRO A 848      27.010  55.930  66.530  1.00  0.00           C
ATOM   4241  HG1 PRO A 848      26.900  55.320  67.450  1.00  0.00           H
ATOM   4242  HG2 PRO A 848      27.270  56.950  66.890  1.00  0.00           H
ATOM   4243  C   PRO A 848      28.250  55.240  63.100  1.00  0.00           C
ATOM   4244  O   PRO A 848      29.320  55.440  62.480  1.00  0.00           O
ATOM   4245  N   ALA A 849      27.410  54.240  62.720  1.00  0.00           N
ATOM   4246  HN  ALA A 849      26.670  53.980  63.330  1.00  0.00           H
ATOM   4247  CA  ALA A 849      27.740  53.350  61.590  1.00  0.00           C
ATOM   4248  HA  ALA A 849      28.660  52.830  61.830  1.00  0.00           H
ATOM   4249  CB  ALA A 849      26.670  52.350  61.400  1.00  0.00           C
ATOM   4250  HB1 ALA A 849      26.260  52.010  62.380  1.00  0.00           H
ATOM   4251  HB2 ALA A 849      27.070  51.380  61.050  1.00  0.00           H
ATOM   4252  HB3 ALA A 849      25.830  52.640  60.730  1.00  0.00           H
ATOM   4253  C   ALA A 849      27.990  54.060  60.250  1.00  0.00           C
ATOM   4254  O   ALA A 849      28.900  53.650  59.510  1.00  0.00           O
ATOM   4255  N   LEU A 850      27.230  55.120  59.860  1.00  0.00           N
ATOM   4256  HN  LEU A 850      26.480  55.320  60.500  1.00  0.00           H
ATOM   4257  CA  LEU A 850      27.300  55.910  58.640  1.00  0.00           C
ATOM   4258  HA  LEU A 850      27.170  55.270  57.770  1.00  0.00           H
ATOM   4259  CB  LEU A 850      26.100  56.880  58.660  1.00  0.00           C
ATOM   4260  HB1 LEU A 850      26.180  57.450  59.610  1.00  0.00           H
ATOM   4261  HB2 LEU A 850      25.140  56.330  58.710  1.00  0.00           H
ATOM   4262  CG  LEU A 850      25.980  57.870  57.410  1.00  0.00           C
ATOM   4263  HG  LEU A 850      26.880  58.520  57.460  1.00  0.00           H
ATOM   4264  CD1 LEU A 850      25.850  56.980  56.130  1.00  0.00           C
ATOM   4265 HD11 LEU A 850      26.770  56.780  55.540  1.00  0.00           H
ATOM   4266 HD12 LEU A 850      25.080  57.280  55.380  1.00  0.00           H
ATOM   4267 HD13 LEU A 850      25.530  55.970  56.470  1.00  0.00           H
ATOM   4268  CD2 LEU A 850      24.750  58.770  57.590  1.00  0.00           C
ATOM   4269 HD21 LEU A 850      24.960  59.260  58.560  1.00  0.00           H
ATOM   4270 HD22 LEU A 850      23.710  58.400  57.640  1.00  0.00           H
ATOM   4271 HD23 LEU A 850      24.740  59.560  56.790  1.00  0.00           H
ATOM   4272  C   LEU A 850      28.620  56.670  58.530  1.00  0.00           C
ATOM   4273  O   LEU A 850      29.300  56.730  57.490  1.00  0.00           O
ATOM   4274  N   LEU A 851      29.000  57.220  59.680  1.00  0.00           N
ATOM   4275  HN  LEU A 851      28.390  57.100  60.460  1.00  0.00           H
ATOM   4276  CA  LEU A 851      30.240  57.900  59.880  1.00  0.00           C
ATOM   4277  HA  LEU A 851      30.400  58.710  59.200  1.00  0.00           H
ATOM   4278  CB  LEU A 851      30.390  58.440  61.370  1.00  0.00           C
ATOM   4279  HB1 LEU A 851      31.360  58.990  61.450  1.00  0.00           H
ATOM   4280  HB2 LEU A 851      30.520  57.630  62.130  1.00  0.00           H
ATOM   4281  CG  LEU A 851      29.290  59.480  61.820  1.00  0.00           C
ATOM   4282  HG  LEU A 851      28.300  58.990  61.880  1.00  0.00           H
ATOM   4283  CD1 LEU A 851      29.760  60.060  63.170  1.00  0.00           C
ATOM   4284 HD11 LEU A 851      30.860  60.190  63.170  1.00  0.00           H
ATOM   4285 HD12 LEU A 851      29.460  59.310  63.930  1.00  0.00           H
ATOM   4286 HD13 LEU A 851      29.170  60.990  63.370  1.00  0.00           H
ATOM   4287  CD2 LEU A 851      29.300  60.650  60.740  1.00  0.00           C
ATOM   4288 HD21 LEU A 851      30.310  61.090  60.810  1.00  0.00           H
ATOM   4289 HD22 LEU A 851      28.520  61.410  60.960  1.00  0.00           H
ATOM   4290 HD23 LEU A 851      29.050  60.070  59.820  1.00  0.00           H
ATOM   4291  C   LEU A 851      31.420  56.990  59.650  1.00  0.00           C
ATOM   4292  O   LEU A 851      32.310  57.210  58.820  1.00  0.00           O
ATOM   4293  N   CYS A 852      31.420  55.870  60.380  1.00  0.00           N
ATOM   4294  HN  CYS A 852      30.750  55.590  61.070  1.00  0.00           H
ATOM   4295  CA  CYS A 852      32.390  54.890  60.110  1.00  0.00           C
ATOM   4296  HA  CYS A 852      33.390  55.310  60.080  1.00  0.00           H
ATOM   4297  CB  CYS A 852      32.310  53.870  61.330  1.00  0.00           C
ATOM   4298  HB1 CYS A 852      31.260  53.500  61.390  1.00  0.00           H
ATOM   4299  HB2 CYS A 852      32.490  54.470  62.240  1.00  0.00           H
ATOM   4300  SG  CYS A 852      33.400  52.400  61.450  1.00  0.00           S
ATOM   4301  HG1 CYS A 852      32.380  51.620  61.110  1.00  0.00           H
ATOM   4302  C   CYS A 852      32.320  54.090  58.800  1.00  0.00           C
ATOM   4303  O   CYS A 852      33.360  53.810  58.160  1.00  0.00           O
ATOM   4304  N   THR A 853      31.140  53.980  58.180  1.00  0.00           N
ATOM   4305  HN  THR A 853      30.330  54.310  58.650  1.00  0.00           H
ATOM   4306  CA  THR A 853      31.020  53.450  56.740  1.00  0.00           C
ATOM   4307  HA  THR A 853      31.480  52.470  56.690  1.00  0.00           H
ATOM   4308  CB  THR A 853      29.600  53.330  56.210  1.00  0.00           C
ATOM   4309  HB  THR A 853      29.180  54.370  56.190  1.00  0.00           H
ATOM   4310  OG1 THR A 853      28.770  52.500  57.060  1.00  0.00           O
ATOM   4311  HG1 THR A 853      28.800  52.950  57.920  1.00  0.00           H
ATOM   4312  CG2 THR A 853      29.530  52.690  54.850  1.00  0.00           C
ATOM   4313 HG21 THR A 853      29.980  51.690  55.020  1.00  0.00           H
ATOM   4314 HG22 THR A 853      30.220  53.230  54.170  1.00  0.00           H
ATOM   4315 HG23 THR A 853      28.480  52.600  54.500  1.00  0.00           H
ATOM   4316  C   THR A 853      31.810  54.400  55.820  1.00  0.00           C
ATOM   4317  O   THR A 853      32.500  53.870  54.990  1.00  0.00           O
ATOM   4318  N   ILE A 854      31.720  55.800  55.990  1.00  0.00           N
ATOM   4319  HN  ILE A 854      31.210  56.200  56.740  1.00  0.00           H
ATOM   4320  CA  ILE A 854      32.500  56.760  55.210  1.00  0.00           C
ATOM   4321  HA  ILE A 854      32.360  56.550  54.150  1.00  0.00           H
ATOM   4322  CB  ILE A 854      31.940  58.150  55.520  1.00  0.00           C
ATOM   4323  HB  ILE A 854      31.890  58.270  56.620  1.00  0.00           H
ATOM   4324  CG2 ILE A 854      32.830  59.340  54.990  1.00  0.00           C
ATOM   4325 HG21 ILE A 854      32.250  60.270  55.170  1.00  0.00           H
ATOM   4326 HG22 ILE A 854      32.890  59.260  53.880  1.00  0.00           H
ATOM   4327 HG23 ILE A 854      33.850  59.490  55.410  1.00  0.00           H
ATOM   4328  CG1 ILE A 854      30.500  58.360  54.960  1.00  0.00           C
ATOM   4329 HG11 ILE A 854      29.980  57.380  55.020  1.00  0.00           H
ATOM   4330 HG12 ILE A 854      30.680  58.540  53.890  1.00  0.00           H
ATOM   4331  CD  ILE A 854      29.670  59.490  55.540  1.00  0.00           C
ATOM   4332  HD1 ILE A 854      30.060  60.490  55.280  1.00  0.00           H
ATOM   4333  HD2 ILE A 854      29.580  59.450  56.650  1.00  0.00           H
ATOM   4334  HD3 ILE A 854      28.650  59.460  55.110  1.00  0.00           H
ATOM   4335  C   ILE A 854      34.030  56.680  55.390  1.00  0.00           C
ATOM   4336  O   ILE A 854      34.810  56.650  54.420  1.00  0.00           O
ATOM   4337  N   LEU A 855      34.480  56.470  56.610  1.00  0.00           N
ATOM   4338  HN  LEU A 855      33.780  56.430  57.330  1.00  0.00           H
ATOM   4339  CA  LEU A 855      35.800  56.250  56.960  1.00  0.00           C
ATOM   4340  HA  LEU A 855      36.280  57.100  56.510  1.00  0.00           H
ATOM   4341  CB  LEU A 855      36.050  56.320  58.420  1.00  0.00           C
ATOM   4342  HB1 LEU A 855      37.110  56.050  58.630  1.00  0.00           H
ATOM   4343  HB2 LEU A 855      35.360  55.610  58.920  1.00  0.00           H
ATOM   4344  CG  LEU A 855      35.950  57.690  59.110  1.00  0.00           C
ATOM   4345  HG  LEU A 855      34.910  58.040  58.990  1.00  0.00           H
ATOM   4346  CD1 LEU A 855      36.310  57.620  60.670  1.00  0.00           C
ATOM   4347 HD11 LEU A 855      36.590  58.620  61.060  1.00  0.00           H
ATOM   4348 HD12 LEU A 855      37.130  56.890  60.830  1.00  0.00           H
ATOM   4349 HD13 LEU A 855      35.420  57.140  61.150  1.00  0.00           H
ATOM   4350  CD2 LEU A 855      36.980  58.650  58.440  1.00  0.00           C
ATOM   4351 HD21 LEU A 855      37.910  58.080  58.270  1.00  0.00           H
ATOM   4352 HD22 LEU A 855      37.070  59.530  59.120  1.00  0.00           H
ATOM   4353 HD23 LEU A 855      36.550  59.010  57.490  1.00  0.00           H
ATOM   4354  C   LEU A 855      36.570  55.000  56.430  1.00  0.00           C
ATOM   4355  O   LEU A 855      37.730  55.010  56.050  1.00  0.00           O
ATOM   4356  N   ILE A 856      35.910  53.850  56.510  1.00  0.00           N
ATOM   4357  HN  ILE A 856      35.150  54.060  57.120  1.00  0.00           H
ATOM   4358  CA  ILE A 856      36.240  52.550  55.980  1.00  0.00           C
ATOM   4359  HA  ILE A 856      37.260  52.360  56.290  1.00  0.00           H
ATOM   4360  CB  ILE A 856      35.480  51.290  56.610  1.00  0.00           C
ATOM   4361  HB  ILE A 856      34.420  51.570  56.760  1.00  0.00           H
ATOM   4362  CG2 ILE A 856      35.370  50.070  55.590  1.00  0.00           C
ATOM   4363 HG21 ILE A 856      34.600  50.300  54.830  1.00  0.00           H
ATOM   4364 HG22 ILE A 856      35.080  49.130  56.110  1.00  0.00           H
ATOM   4365 HG23 ILE A 856      36.340  49.850  55.100  1.00  0.00           H
ATOM   4366  CG1 ILE A 856      36.000  50.950  58.060  1.00  0.00           C
ATOM   4367 HG11 ILE A 856      35.390  50.140  58.530  1.00  0.00           H
ATOM   4368 HG12 ILE A 856      35.940  51.880  58.680  1.00  0.00           H
ATOM   4369  CD  ILE A 856      37.480  50.540  58.170  1.00  0.00           C
ATOM   4370  HD1 ILE A 856      37.960  51.140  58.970  1.00  0.00           H
ATOM   4371  HD2 ILE A 856      37.970  50.900  57.240  1.00  0.00           H
ATOM   4372  HD3 ILE A 856      37.720  49.470  58.380  1.00  0.00           H
ATOM   4373  C   ILE A 856      36.200  52.450  54.480  1.00  0.00           C
ATOM   4374  O   ILE A 856      37.140  52.050  53.820  1.00  0.00           O
ATOM   4375  N   PHE A 857      35.010  52.880  53.790  1.00  0.00           N
ATOM   4376  HN  PHE A 857      34.210  53.270  54.250  1.00  0.00           H
ATOM   4377  CA  PHE A 857      34.860  52.880  52.290  1.00  0.00           C
ATOM   4378  HA  PHE A 857      35.130  51.900  51.920  1.00  0.00           H
ATOM   4379  CB  PHE A 857      33.370  53.120  51.780  1.00  0.00           C
ATOM   4380  HB1 PHE A 857      32.930  53.830  52.490  1.00  0.00           H
ATOM   4381  HB2 PHE A 857      32.750  52.200  51.690  1.00  0.00           H
ATOM   4382  CG  PHE A 857      33.170  53.870  50.450  1.00  0.00           C
ATOM   4383  CD1 PHE A 857      33.300  53.140  49.290  1.00  0.00           C
ATOM   4384  HD1 PHE A 857      33.570  52.090  49.220  1.00  0.00           H
ATOM   4385  CE1 PHE A 857      32.910  53.670  48.080  1.00  0.00           C
ATOM   4386  HE1 PHE A 857      32.990  53.060  47.190  1.00  0.00           H
ATOM   4387  CZ  PHE A 857      32.490  55.010  47.970  1.00  0.00           C
ATOM   4388  HZ  PHE A 857      32.360  55.330  46.940  1.00  0.00           H
ATOM   4389  CD2 PHE A 857      32.490  55.100  50.340  1.00  0.00           C
ATOM   4390  HD2 PHE A 857      32.200  55.530  51.290  1.00  0.00           H
ATOM   4391  CE2 PHE A 857      32.190  55.730  49.100  1.00  0.00           C
ATOM   4392  HE2 PHE A 857      31.800  56.740  49.170  1.00  0.00           H
ATOM   4393  C   PHE A 857      35.870  53.850  51.640  1.00  0.00           C
ATOM   4394  O   PHE A 857      36.420  53.610  50.570  1.00  0.00           O
ATOM   4395  N   MET A 858      36.160  55.000  52.340  1.00  0.00           N
ATOM   4396  HN  MET A 858      35.630  55.390  53.090  1.00  0.00           H
ATOM   4397  CA  MET A 858      37.340  55.800  51.820  1.00  0.00           C
ATOM   4398  HA  MET A 858      37.230  55.880  50.740  1.00  0.00           H
ATOM   4399  CB  MET A 858      37.310  57.210  52.490  1.00  0.00           C
ATOM   4400  HB1 MET A 858      37.480  57.050  53.570  1.00  0.00           H
ATOM   4401  HB2 MET A 858      36.280  57.590  52.420  1.00  0.00           H
ATOM   4402  CG  MET A 858      38.370  58.170  51.970  1.00  0.00           C
ATOM   4403  HG1 MET A 858      39.320  57.610  51.970  1.00  0.00           H
ATOM   4404  HG2 MET A 858      38.570  59.070  52.590  1.00  0.00           H
ATOM   4405  SD  MET A 858      38.010  58.590  50.170  1.00  0.00           S
ATOM   4406  CE  MET A 858      36.810  59.980  50.580  1.00  0.00           C
ATOM   4407  HE1 MET A 858      36.200  60.330  49.730  1.00  0.00           H
ATOM   4408  HE2 MET A 858      37.440  60.860  50.870  1.00  0.00           H
ATOM   4409  HE3 MET A 858      36.240  59.610  51.470  1.00  0.00           H
ATOM   4410  C   MET A 858      38.680  55.060  51.900  1.00  0.00           C
ATOM   4411  O   MET A 858      39.460  55.070  50.920  1.00  0.00           O
ATOM   4412  N   ASP A 859      38.960  54.430  53.040  1.00  0.00           N
ATOM   4413  HN  ASP A 859      38.380  54.340  53.840  1.00  0.00           H
ATOM   4414  CA  ASP A 859      40.300  53.850  53.230  1.00  0.00           C
ATOM   4415  HA  ASP A 859      40.990  54.660  53.040  1.00  0.00           H
ATOM   4416  CB  ASP A 859      40.520  53.330  54.700  1.00  0.00           C
ATOM   4417  HB1 ASP A 859      40.490  52.230  54.710  1.00  0.00           H
ATOM   4418  HB2 ASP A 859      39.700  53.780  55.300  1.00  0.00           H
ATOM   4419  CG  ASP A 859      41.860  53.670  55.310  1.00  0.00           C
ATOM   4420  OD1 ASP A 859      42.070  53.610  56.560  1.00  0.00           O
ATOM   4421  OD2 ASP A 859      42.800  53.750  54.520  1.00  0.00           O
ATOM   4422  C   ASP A 859      40.560  52.700  52.200  1.00  0.00           C
ATOM   4423  O   ASP A 859      41.600  52.660  51.520  1.00  0.00           O
ATOM   4424  N   GLN A 860      39.580  51.800  52.050  1.00  0.00           N
ATOM   4425  HN  GLN A 860      38.800  51.820  52.690  1.00  0.00           H
ATOM   4426  CA  GLN A 860      39.620  50.680  51.080  1.00  0.00           C
ATOM   4427  HA  GLN A 860      40.450  50.010  51.280  1.00  0.00           H
ATOM   4428  CB  GLN A 860      38.380  49.750  51.280  1.00  0.00           C
ATOM   4429  HB1 GLN A 860      37.610  50.520  51.470  1.00  0.00           H
ATOM   4430  HB2 GLN A 860      38.600  49.150  52.200  1.00  0.00           H
ATOM   4431  CG  GLN A 860      37.990  48.730  50.220  1.00  0.00           C
ATOM   4432  HG1 GLN A 860      37.540  49.240  49.340  1.00  0.00           H
ATOM   4433  HG2 GLN A 860      37.310  48.000  50.680  1.00  0.00           H
ATOM   4434  CD  GLN A 860      39.200  47.920  49.820  1.00  0.00           C
ATOM   4435  OE1 GLN A 860      40.030  47.530  50.630  1.00  0.00           O
ATOM   4436  NE2 GLN A 860      39.410  47.770  48.500  1.00  0.00           N
ATOM   4437 HE21 GLN A 860      40.160  47.220  48.130  1.00  0.00           H
ATOM   4438 HE22 GLN A 860      38.820  48.200  47.810  1.00  0.00           H
ATOM   4439  C   GLN A 860      39.750  51.140  49.620  1.00  0.00           C
ATOM   4440  O   GLN A 860      40.700  50.800  48.950  1.00  0.00           O
ATOM   4441  N   GLN A 861      38.920  52.110  49.160  1.00  0.00           N
ATOM   4442  HN  GLN A 861      38.150  52.420  49.690  1.00  0.00           H
ATOM   4443  CA  GLN A 861      39.110  52.810  47.970  1.00  0.00           C
ATOM   4444  HA  GLN A 861      39.240  52.010  47.240  1.00  0.00           H
ATOM   4445  CB  GLN A 861      37.880  53.760  47.650  1.00  0.00           C
ATOM   4446  HB1 GLN A 861      38.080  54.600  46.940  1.00  0.00           H
ATOM   4447  HB2 GLN A 861      37.580  54.270  48.580  1.00  0.00           H
ATOM   4448  CG  GLN A 861      36.710  52.970  46.900  1.00  0.00           C
ATOM   4449  HG1 GLN A 861      36.000  53.700  46.460  1.00  0.00           H
ATOM   4450  HG2 GLN A 861      36.080  52.450  47.670  1.00  0.00           H
ATOM   4451  CD  GLN A 861      37.130  51.920  45.900  1.00  0.00           C
ATOM   4452  OE1 GLN A 861      36.590  50.820  45.800  1.00  0.00           O
ATOM   4453  NE2 GLN A 861      38.110  52.260  45.010  1.00  0.00           N
ATOM   4454 HE21 GLN A 861      38.320  51.490  44.410  1.00  0.00           H
ATOM   4455 HE22 GLN A 861      38.380  53.220  44.970  1.00  0.00           H
ATOM   4456  C   GLN A 861      40.340  53.610  47.700  1.00  0.00           C
ATOM   4457  O   GLN A 861      40.840  53.400  46.600  1.00  0.00           O
ATOM   4458  N   ILE A 862      40.960  54.380  48.620  1.00  0.00           N
ATOM   4459  HN  ILE A 862      40.530  54.480  49.510  1.00  0.00           H
ATOM   4460  CA  ILE A 862      42.260  54.840  48.510  1.00  0.00           C
ATOM   4461  HA  ILE A 862      42.300  55.380  47.580  1.00  0.00           H
ATOM   4462  CB  ILE A 862      42.740  55.720  49.700  1.00  0.00           C
ATOM   4463  HB  ILE A 862      42.690  55.160  50.650  1.00  0.00           H
ATOM   4464  CG2 ILE A 862      44.260  56.090  49.650  1.00  0.00           C
ATOM   4465 HG21 ILE A 862      44.950  55.250  49.890  1.00  0.00           H
ATOM   4466 HG22 ILE A 862      44.570  56.910  50.320  1.00  0.00           H
ATOM   4467 HG23 ILE A 862      44.410  56.540  48.650  1.00  0.00           H
ATOM   4468  CG1 ILE A 862      42.000  57.050  49.790  1.00  0.00           C
ATOM   4469 HG11 ILE A 862      42.490  57.600  50.630  1.00  0.00           H
ATOM   4470 HG12 ILE A 862      40.940  56.880  50.070  1.00  0.00           H
ATOM   4471  CD  ILE A 862      42.080  57.880  48.540  1.00  0.00           C
ATOM   4472  HD1 ILE A 862      41.480  58.800  48.770  1.00  0.00           H
ATOM   4473  HD2 ILE A 862      41.580  57.390  47.680  1.00  0.00           H
ATOM   4474  HD3 ILE A 862      43.130  58.170  48.320  1.00  0.00           H
ATOM   4475  C   ILE A 862      43.330  53.820  48.310  1.00  0.00           C
ATOM   4476  O   ILE A 862      44.100  53.880  47.320  1.00  0.00           O
ATOM   4477  N   THR A 863      43.390  52.720  49.040  1.00  0.00           N
ATOM   4478  HN  THR A 863      42.780  52.630  49.820  1.00  0.00           H
ATOM   4479  CA  THR A 863      44.260  51.550  48.910  1.00  0.00           C
ATOM   4480  HA  THR A 863      45.230  52.000  48.770  1.00  0.00           H
ATOM   4481  CB  THR A 863      44.210  50.650  50.070  1.00  0.00           C
ATOM   4482  HB  THR A 863      43.380  49.900  50.030  1.00  0.00           H
ATOM   4483  OG1 THR A 863      44.040  51.390  51.260  1.00  0.00           O
ATOM   4484  HG1 THR A 863      43.090  51.510  51.370  1.00  0.00           H
ATOM   4485  CG2 THR A 863      45.630  50.150  50.330  1.00  0.00           C
ATOM   4486 HG21 THR A 863      45.940  49.650  49.390  1.00  0.00           H
ATOM   4487 HG22 THR A 863      45.570  49.440  51.190  1.00  0.00           H
ATOM   4488 HG23 THR A 863      46.250  51.040  50.580  1.00  0.00           H
ATOM   4489  C   THR A 863      43.970  50.820  47.610  1.00  0.00           C
ATOM   4490  O   THR A 863      44.960  50.420  46.940  1.00  0.00           O
ATOM   4491  N   ALA A 864      42.710  50.630  47.170  1.00  0.00           N
ATOM   4492  HN  ALA A 864      41.960  50.740  47.810  1.00  0.00           H
ATOM   4493  CA  ALA A 864      42.310  50.090  45.890  1.00  0.00           C
ATOM   4494  HA  ALA A 864      42.650  49.070  45.940  1.00  0.00           H
ATOM   4495  CB  ALA A 864      40.740  49.970  45.760  1.00  0.00           C
ATOM   4496  HB1 ALA A 864      40.330  51.000  45.710  1.00  0.00           H
ATOM   4497  HB2 ALA A 864      40.450  49.590  46.760  1.00  0.00           H
ATOM   4498  HB3 ALA A 864      40.450  49.380  44.860  1.00  0.00           H
ATOM   4499  C   ALA A 864      42.900  50.810  44.680  1.00  0.00           C
ATOM   4500  O   ALA A 864      43.350  50.180  43.700  1.00  0.00           O
ATOM   4501  N   VAL A 865      42.780  52.180  44.710  1.00  0.00           N
ATOM   4502  HN  VAL A 865      42.400  52.700  45.460  1.00  0.00           H
ATOM   4503  CA  VAL A 865      43.350  52.850  43.500  1.00  0.00           C
ATOM   4504  HA  VAL A 865      42.980  52.420  42.590  1.00  0.00           H
ATOM   4505  CB  VAL A 865      42.850  54.270  43.400  1.00  0.00           C
ATOM   4506  HB  VAL A 865      43.370  54.740  42.540  1.00  0.00           H
ATOM   4507  CG1 VAL A 865      41.290  54.350  43.100  1.00  0.00           C
ATOM   4508 HG11 VAL A 865      41.100  53.740  42.180  1.00  0.00           H
ATOM   4509 HG12 VAL A 865      41.060  55.420  43.020  1.00  0.00           H
ATOM   4510 HG13 VAL A 865      40.740  53.920  43.970  1.00  0.00           H
ATOM   4511  CG2 VAL A 865      43.100  55.140  44.640  1.00  0.00           C
ATOM   4512 HG21 VAL A 865      44.110  55.240  45.060  1.00  0.00           H
ATOM   4513 HG22 VAL A 865      42.400  55.000  45.500  1.00  0.00           H
ATOM   4514 HG23 VAL A 865      42.880  56.170  44.280  1.00  0.00           H
ATOM   4515  C   VAL A 865      44.860  52.750  43.370  1.00  0.00           C
ATOM   4516  O   VAL A 865      45.340  52.670  42.260  1.00  0.00           O
ATOM   4517  N   ILE A 866      45.600  52.700  44.510  1.00  0.00           N
ATOM   4518  HN  ILE A 866      45.180  52.870  45.390  1.00  0.00           H
ATOM   4519  CA  ILE A 866      47.070  52.630  44.560  1.00  0.00           C
ATOM   4520  HA  ILE A 866      47.540  53.280  43.840  1.00  0.00           H
ATOM   4521  CB  ILE A 866      47.550  53.140  45.880  1.00  0.00           C
ATOM   4522  HB  ILE A 866      47.040  52.710  46.770  1.00  0.00           H
ATOM   4523  CG2 ILE A 866      49.070  52.930  46.020  1.00  0.00           C
ATOM   4524 HG21 ILE A 866      49.300  51.870  46.210  1.00  0.00           H
ATOM   4525 HG22 ILE A 866      49.340  53.620  46.850  1.00  0.00           H
ATOM   4526 HG23 ILE A 866      49.510  53.430  45.120  1.00  0.00           H
ATOM   4527  CG1 ILE A 866      47.150  54.690  45.960  1.00  0.00           C
ATOM   4528 HG11 ILE A 866      46.170  54.840  45.470  1.00  0.00           H
ATOM   4529 HG12 ILE A 866      47.910  55.150  45.270  1.00  0.00           H
ATOM   4530  CD  ILE A 866      47.350  55.330  47.300  1.00  0.00           C
ATOM   4531  HD1 ILE A 866      47.160  56.420  47.260  1.00  0.00           H
ATOM   4532  HD2 ILE A 866      48.370  55.190  47.730  1.00  0.00           H
ATOM   4533  HD3 ILE A 866      46.620  54.840  47.970  1.00  0.00           H
ATOM   4534  C   ILE A 866      47.540  51.240  44.210  1.00  0.00           C
ATOM   4535  O   ILE A 866      48.470  51.060  43.440  1.00  0.00           O
ATOM   4536  N   ILE A 867      46.930  50.140  44.630  1.00  0.00           N
ATOM   4537  HN  ILE A 867      46.140  50.200  45.220  1.00  0.00           H
ATOM   4538  CA  ILE A 867      47.400  48.830  44.410  1.00  0.00           C
ATOM   4539  HA  ILE A 867      48.460  48.870  44.650  1.00  0.00           H
ATOM   4540  CB  ILE A 867      46.890  47.890  45.510  1.00  0.00           C
ATOM   4541  HB  ILE A 867      46.980  48.470  46.460  1.00  0.00           H
ATOM   4542  CG2 ILE A 867      45.440  47.470  45.250  1.00  0.00           C
ATOM   4543 HG21 ILE A 867      44.800  48.370  45.130  1.00  0.00           H
ATOM   4544 HG22 ILE A 867      45.090  46.730  46.020  1.00  0.00           H
ATOM   4545 HG23 ILE A 867      45.480  46.860  44.330  1.00  0.00           H
ATOM   4546  CG1 ILE A 867      47.790  46.660  45.640  1.00  0.00           C
ATOM   4547 HG11 ILE A 867      47.630  46.010  44.750  1.00  0.00           H
ATOM   4548 HG12 ILE A 867      47.450  45.980  46.460  1.00  0.00           H
ATOM   4549  CD  ILE A 867      49.280  46.810  45.660  1.00  0.00           C
ATOM   4550  HD1 ILE A 867      49.730  47.070  44.670  1.00  0.00           H
ATOM   4551  HD2 ILE A 867      49.700  45.820  45.880  1.00  0.00           H
ATOM   4552  HD3 ILE A 867      49.690  47.490  46.450  1.00  0.00           H
ATOM   4553  C   ILE A 867      47.060  48.370  43.010  1.00  0.00           C
ATOM   4554  O   ILE A 867      47.590  47.400  42.530  1.00  0.00           O
ATOM   4555  N   ASN A 868      46.160  49.090  42.320  1.00  0.00           N
ATOM   4556  HN  ASN A 868      45.670  49.850  42.740  1.00  0.00           H
ATOM   4557  CA  ASN A 868      45.780  48.770  40.970  1.00  0.00           C
ATOM   4558  HA  ASN A 868      46.120  47.790  40.680  1.00  0.00           H
ATOM   4559  CB  ASN A 868      44.250  49.000  40.680  1.00  0.00           C
ATOM   4560  HB1 ASN A 868      44.130  49.190  39.590  1.00  0.00           H
ATOM   4561  HB2 ASN A 868      43.770  49.870  41.160  1.00  0.00           H
ATOM   4562  CG  ASN A 868      43.600  47.710  41.170  1.00  0.00           C
ATOM   4563  OD1 ASN A 868      43.610  46.640  40.560  1.00  0.00           O
ATOM   4564  ND2 ASN A 868      42.920  47.850  42.340  1.00  0.00           N
ATOM   4565 HD21 ASN A 868      42.400  47.100  42.750  1.00  0.00           H
ATOM   4566 HD22 ASN A 868      42.960  48.800  42.630  1.00  0.00           H
ATOM   4567  C   ASN A 868      46.520  49.650  39.970  1.00  0.00           C
ATOM   4568  O   ASN A 868      46.350  49.510  38.750  1.00  0.00           O
ATOM   4569  N   ARG A 869      47.460  50.560  40.440  1.00  0.00           N
ATOM   4570  HN  ARG A 869      47.710  50.580  41.410  1.00  0.00           H
ATOM   4571  CA  ARG A 869      47.950  51.630  39.640  1.00  0.00           C
ATOM   4572  HA  ARG A 869      46.990  52.070  39.390  1.00  0.00           H
ATOM   4573  CB  ARG A 869      48.880  52.600  40.470  1.00  0.00           C
ATOM   4574  HB1 ARG A 869      48.270  53.040  41.300  1.00  0.00           H
ATOM   4575  HB2 ARG A 869      49.180  53.460  39.850  1.00  0.00           H
ATOM   4576  CG  ARG A 869      50.150  51.820  40.870  1.00  0.00           C
ATOM   4577  HG1 ARG A 869      50.870  51.600  40.050  1.00  0.00           H
ATOM   4578  HG2 ARG A 869      49.810  50.910  41.390  1.00  0.00           H
ATOM   4579  CD  ARG A 869      50.940  52.640  41.920  1.00  0.00           C
ATOM   4580  HD1 ARG A 869      50.230  52.800  42.760  1.00  0.00           H
ATOM   4581  HD2 ARG A 869      51.180  53.610  41.450  1.00  0.00           H
ATOM   4582  NE  ARG A 869      52.140  51.910  42.360  1.00  0.00           N
ATOM   4583  HE  ARG A 869      52.180  50.940  42.150  1.00  0.00           H
ATOM   4584  CZ  ARG A 869      53.130  52.520  42.900  1.00  0.00           C
ATOM   4585  NH1 ARG A 869      53.030  53.770  43.390  1.00  0.00           N
ATOM   4586 HH11 ARG A 869      52.290  54.310  42.960  1.00  0.00           H
ATOM   4587 HH12 ARG A 869      53.920  54.150  43.650  1.00  0.00           H
ATOM   4588  NH2 ARG A 869      54.330  51.930  43.110  1.00  0.00           N
ATOM   4589 HH21 ARG A 869      55.070  52.550  43.360  1.00  0.00           H
ATOM   4590 HH22 ARG A 869      54.660  51.270  42.430  1.00  0.00           H
ATOM   4591  C   ARG A 869      48.630  51.340  38.300  1.00  0.00           C
ATOM   4592  O   ARG A 869      49.100  50.220  38.170  1.00  0.00           O
ATOM   4593  N   LYS A 870      48.670  52.260  37.400  1.00  0.00           N
ATOM   4594  HN  LYS A 870      48.140  53.070  37.640  1.00  0.00           H
ATOM   4595  CA  LYS A 870      49.130  52.040  36.030  1.00  0.00           C
ATOM   4596  HA  LYS A 870      48.470  51.270  35.660  1.00  0.00           H
ATOM   4597  CB  LYS A 870      48.880  53.380  35.270  1.00  0.00           C
ATOM   4598  HB1 LYS A 870      47.780  53.580  35.290  1.00  0.00           H
ATOM   4599  HB2 LYS A 870      49.210  53.300  34.220  1.00  0.00           H
ATOM   4600  CG  LYS A 870      49.510  54.670  35.820  1.00  0.00           C
ATOM   4601  HG1 LYS A 870      50.600  54.560  35.650  1.00  0.00           H
ATOM   4602  HG2 LYS A 870      49.440  54.720  36.930  1.00  0.00           H
ATOM   4603  CD  LYS A 870      48.960  55.910  35.030  1.00  0.00           C
ATOM   4604  HD1 LYS A 870      49.260  56.880  35.500  1.00  0.00           H
ATOM   4605  HD2 LYS A 870      47.860  55.780  35.070  1.00  0.00           H
ATOM   4606  CE  LYS A 870      49.290  56.070  33.550  1.00  0.00           C
ATOM   4607  HE1 LYS A 870      48.670  56.920  33.220  1.00  0.00           H
ATOM   4608  HE2 LYS A 870      49.010  55.200  32.900  1.00  0.00           H
ATOM   4609  NZ  LYS A 870      50.630  56.380  33.250  1.00  0.00           N
ATOM   4610  HZ1 LYS A 870      50.900  57.100  33.950  1.00  0.00           H
ATOM   4611  HZ2 LYS A 870      50.790  56.660  32.250  1.00  0.00           H
ATOM   4612  HZ3 LYS A 870      51.220  55.540  33.410  1.00  0.00           H
ATOM   4613  C   LYS A 870      50.590  51.560  35.870  1.00  0.00           C
ATOM   4614  O   LYS A 870      51.010  50.900  34.870  1.00  0.00           O
ATOM   4615  N   GLU A 871      51.520  51.950  36.770  1.00  0.00           N
ATOM   4616  HN  GLU A 871      51.360  52.470  37.610  1.00  0.00           H
ATOM   4617  CA  GLU A 871      52.820  51.300  36.790  1.00  0.00           C
ATOM   4618  HA  GLU A 871      53.250  51.520  35.820  1.00  0.00           H
ATOM   4619  CB  GLU A 871      53.680  51.990  37.960  1.00  0.00           C
ATOM   4620  HB1 GLU A 871      54.680  51.510  38.040  1.00  0.00           H
ATOM   4621  HB2 GLU A 871      53.210  51.850  38.940  1.00  0.00           H
ATOM   4622  CG  GLU A 871      53.750  53.530  37.790  1.00  0.00           C
ATOM   4623  HG1 GLU A 871      53.560  53.840  36.740  1.00  0.00           H
ATOM   4624  HG2 GLU A 871      54.830  53.780  37.950  1.00  0.00           H
ATOM   4625  CD  GLU A 871      52.820  54.320  38.700  1.00  0.00           C
ATOM   4626  OE1 GLU A 871      53.320  55.290  39.260  1.00  0.00           O
ATOM   4627  OE2 GLU A 871      51.640  53.990  38.860  1.00  0.00           O
ATOM   4628  C   GLU A 871      52.790  49.780  37.050  1.00  0.00           C
ATOM   4629  O   GLU A 871      53.570  48.970  36.470  1.00  0.00           O
ATOM   4630  N   HSD A 872      51.870  49.250  37.910  1.00  0.00           N
ATOM   4631  HN  HSD A 872      51.120  49.850  38.200  1.00  0.00           H
ATOM   4632  CA  HSD A 872      51.790  47.900  38.160  1.00  0.00           C
ATOM   4633  HA  HSD A 872      52.750  47.560  38.510  1.00  0.00           H
ATOM   4634  CB  HSD A 872      50.940  47.490  39.340  1.00  0.00           C
ATOM   4635  HB1 HSD A 872      50.860  46.390  39.520  1.00  0.00           H
ATOM   4636  HB2 HSD A 872      49.910  47.780  39.070  1.00  0.00           H
ATOM   4637  ND1 HSD A 872      50.430  48.130  41.720  1.00  0.00           N
ATOM   4638  HD1 HSD A 872      49.520  47.700  41.770  1.00  0.00           H
ATOM   4639  CG  HSD A 872      51.330  48.100  40.670  1.00  0.00           C
ATOM   4640  CE1 HSD A 872      51.040  48.730  42.670  1.00  0.00           C
ATOM   4641  HE1 HSD A 872      50.510  48.970  43.590  1.00  0.00           H
ATOM   4642  NE2 HSD A 872      52.320  49.080  42.350  1.00  0.00           N
ATOM   4643  CD2 HSD A 872      52.480  48.630  41.040  1.00  0.00           C
ATOM   4644  HD2 HSD A 872      53.330  48.790  40.400  1.00  0.00           H
ATOM   4645  C   HSD A 872      51.480  46.960  36.930  1.00  0.00           C
ATOM   4646  O   HSD A 872      50.610  47.260  36.180  1.00  0.00           O
ATOM   4647  N   LYS A 873      52.190  45.870  36.780  1.00  0.00           N
ATOM   4648  HN  LYS A 873      52.910  45.580  37.410  1.00  0.00           H
ATOM   4649  CA  LYS A 873      52.070  44.960  35.630  1.00  0.00           C
ATOM   4650  HA  LYS A 873      51.670  45.560  34.840  1.00  0.00           H
ATOM   4651  CB  LYS A 873      53.420  44.290  35.190  1.00  0.00           C
ATOM   4652  HB1 LYS A 873      53.310  43.570  34.360  1.00  0.00           H
ATOM   4653  HB2 LYS A 873      53.850  43.680  36.020  1.00  0.00           H
ATOM   4654  CG  LYS A 873      54.410  45.400  34.690  1.00  0.00           C
ATOM   4655  HG1 LYS A 873      54.590  46.190  35.460  1.00  0.00           H
ATOM   4656  HG2 LYS A 873      53.960  46.010  33.870  1.00  0.00           H
ATOM   4657  CD  LYS A 873      55.760  44.690  34.330  1.00  0.00           C
ATOM   4658  HD1 LYS A 873      56.200  44.020  35.110  1.00  0.00           H
ATOM   4659  HD2 LYS A 873      56.540  45.470  34.230  1.00  0.00           H
ATOM   4660  CE  LYS A 873      55.800  43.940  32.990  1.00  0.00           C
ATOM   4661  HE1 LYS A 873      55.150  43.030  33.020  1.00  0.00           H
ATOM   4662  HE2 LYS A 873      56.840  43.600  32.800  1.00  0.00           H
ATOM   4663  NZ  LYS A 873      55.340  44.820  31.940  1.00  0.00           N
ATOM   4664  HZ1 LYS A 873      56.110  45.520  31.860  1.00  0.00           H
ATOM   4665  HZ2 LYS A 873      54.410  45.140  32.270  1.00  0.00           H
ATOM   4666  HZ3 LYS A 873      55.270  44.310  31.040  1.00  0.00           H
ATOM   4667  C   LYS A 873      51.070  43.830  35.870  1.00  0.00           C
ATOM   4668  O   LYS A 873      51.270  42.600  35.870  1.00  0.00           O
ATOM   4669  N   LEU A 874      49.810  44.220  36.100  1.00  0.00           N
ATOM   4670  HN  LEU A 874      49.420  45.060  35.740  1.00  0.00           H
ATOM   4671  CA  LEU A 874      48.840  43.310  36.690  1.00  0.00           C
ATOM   4672  HA  LEU A 874      49.300  42.550  37.320  1.00  0.00           H
ATOM   4673  CB  LEU A 874      47.780  44.090  37.500  1.00  0.00           C
ATOM   4674  HB1 LEU A 874      47.110  43.360  38.010  1.00  0.00           H
ATOM   4675  HB2 LEU A 874      47.290  44.740  36.740  1.00  0.00           H
ATOM   4676  CG  LEU A 874      48.390  45.120  38.510  1.00  0.00           C
ATOM   4677  HG  LEU A 874      49.180  45.740  38.040  1.00  0.00           H
ATOM   4678  CD1 LEU A 874      47.310  46.020  39.160  1.00  0.00           C
ATOM   4679 HD11 LEU A 874      46.680  45.350  39.780  1.00  0.00           H
ATOM   4680 HD12 LEU A 874      46.730  46.560  38.390  1.00  0.00           H
ATOM   4681 HD13 LEU A 874      47.860  46.660  39.880  1.00  0.00           H
ATOM   4682  CD2 LEU A 874      49.090  44.320  39.590  1.00  0.00           C
ATOM   4683 HD21 LEU A 874      48.360  43.560  39.950  1.00  0.00           H
ATOM   4684 HD22 LEU A 874      49.430  45.010  40.390  1.00  0.00           H
ATOM   4685 HD23 LEU A 874      49.990  43.850  39.110  1.00  0.00           H
ATOM   4686  C   LEU A 874      48.120  42.520  35.650  1.00  0.00           C
ATOM   4687  O   LEU A 874      47.700  43.110  34.660  1.00  0.00           O
ATOM   4688  N   LYS A 875      48.000  41.230  35.840  1.00  0.00           N
ATOM   4689  HN  LYS A 875      48.310  40.770  36.670  1.00  0.00           H
ATOM   4690  CA  LYS A 875      47.400  40.280  34.880  1.00  0.00           C
ATOM   4691  HA  LYS A 875      47.190  40.790  33.950  1.00  0.00           H
ATOM   4692  CB  LYS A 875      48.490  39.190  34.630  1.00  0.00           C
ATOM   4693  HB1 LYS A 875      48.050  38.580  33.810  1.00  0.00           H
ATOM   4694  HB2 LYS A 875      48.620  38.590  35.550  1.00  0.00           H
ATOM   4695  CG  LYS A 875      49.880  39.810  34.150  1.00  0.00           C
ATOM   4696  HG1 LYS A 875      50.540  38.930  34.040  1.00  0.00           H
ATOM   4697  HG2 LYS A 875      50.360  40.570  34.820  1.00  0.00           H
ATOM   4698  CD  LYS A 875      49.940  40.390  32.710  1.00  0.00           C
ATOM   4699  HD1 LYS A 875      49.210  41.220  32.600  1.00  0.00           H
ATOM   4700  HD2 LYS A 875      49.600  39.670  31.940  1.00  0.00           H
ATOM   4701  CE  LYS A 875      51.320  40.850  32.250  1.00  0.00           C
ATOM   4702  HE1 LYS A 875      52.000  39.970  32.170  1.00  0.00           H
ATOM   4703  HE2 LYS A 875      51.740  41.650  32.880  1.00  0.00           H
ATOM   4704  NZ  LYS A 875      51.170  41.470  30.900  1.00  0.00           N
ATOM   4705  HZ1 LYS A 875      52.170  41.530  30.610  1.00  0.00           H
ATOM   4706  HZ2 LYS A 875      50.730  42.400  30.940  1.00  0.00           H
ATOM   4707  HZ3 LYS A 875      50.660  40.830  30.260  1.00  0.00           H
ATOM   4708  C   LYS A 875      45.970  39.780  35.340  1.00  0.00           C
ATOM   4709  O   LYS A 875      45.400  38.900  34.710  1.00  0.00           O
ATOM   4710  N   LYS A 876      45.380  40.300  36.430  1.00  0.00           N
ATOM   4711  HN  LYS A 876      45.860  40.910  37.060  1.00  0.00           H
ATOM   4712  CA  LYS A 876      43.990  40.160  36.820  1.00  0.00           C
ATOM   4713  HA  LYS A 876      43.470  39.740  35.970  1.00  0.00           H
ATOM   4714  CB  LYS A 876      43.560  39.240  38.050  1.00  0.00           C
ATOM   4715  HB1 LYS A 876      42.520  39.500  38.340  1.00  0.00           H
ATOM   4716  HB2 LYS A 876      44.270  39.520  38.860  1.00  0.00           H
ATOM   4717  CG  LYS A 876      43.620  37.720  37.750  1.00  0.00           C
ATOM   4718  HG1 LYS A 876      43.680  37.040  38.630  1.00  0.00           H
ATOM   4719  HG2 LYS A 876      44.640  37.680  37.320  1.00  0.00           H
ATOM   4720  CD  LYS A 876      42.560  37.180  36.720  1.00  0.00           C
ATOM   4721  HD1 LYS A 876      42.560  37.870  35.840  1.00  0.00           H
ATOM   4722  HD2 LYS A 876      41.570  37.160  37.220  1.00  0.00           H
ATOM   4723  CE  LYS A 876      42.820  35.830  36.010  1.00  0.00           C
ATOM   4724  HE1 LYS A 876      43.780  35.810  35.450  1.00  0.00           H
ATOM   4725  HE2 LYS A 876      42.100  35.740  35.170  1.00  0.00           H
ATOM   4726  NZ  LYS A 876      42.770  34.720  36.950  1.00  0.00           N
ATOM   4727  HZ1 LYS A 876      41.950  34.780  37.600  1.00  0.00           H
ATOM   4728  HZ2 LYS A 876      43.520  34.630  37.660  1.00  0.00           H
ATOM   4729  HZ3 LYS A 876      42.500  33.910  36.350  1.00  0.00           H
ATOM   4730  C   LYS A 876      43.330  41.570  37.010  1.00  0.00           C
ATOM   4731  O   LYS A 876      44.080  42.530  37.160  1.00  0.00           O
ATOM   4732  N   GLY A 877      42.020  41.650  36.860  1.00  0.00           N
ATOM   4733  HN  GLY A 877      41.560  40.790  36.650  1.00  0.00           H
ATOM   4734  CA  GLY A 877      41.180  42.870  37.050  1.00  0.00           C
ATOM   4735  HA1 GLY A 877      40.230  42.700  36.550  1.00  0.00           H
ATOM   4736  HA2 GLY A 877      41.710  43.620  36.480  1.00  0.00           H
ATOM   4737  C   GLY A 877      41.030  43.340  38.470  1.00  0.00           C
ATOM   4738  O   GLY A 877      41.290  42.560  39.370  1.00  0.00           O
ATOM   4739  N   ALA A 878      40.770  44.670  38.660  1.00  0.00           N
ATOM   4740  HN  ALA A 878      40.540  45.150  37.810  1.00  0.00           H
ATOM   4741  CA  ALA A 878      40.590  45.350  39.910  1.00  0.00           C
ATOM   4742  HA  ALA A 878      41.480  45.370  40.520  1.00  0.00           H
ATOM   4743  CB  ALA A 878      40.130  46.740  39.500  1.00  0.00           C
ATOM   4744  HB1 ALA A 878      39.040  46.780  39.300  1.00  0.00           H
ATOM   4745  HB2 ALA A 878      40.700  47.080  38.600  1.00  0.00           H
ATOM   4746  HB3 ALA A 878      40.380  47.440  40.330  1.00  0.00           H
ATOM   4747  C   ALA A 878      39.590  44.760  40.920  1.00  0.00           C
ATOM   4748  O   ALA A 878      39.880  44.620  42.080  1.00  0.00           O
ATOM   4749  N   GLY A 879      38.410  44.420  40.490  1.00  0.00           N
ATOM   4750  HN  GLY A 879      38.270  44.250  39.510  1.00  0.00           H
ATOM   4751  CA  GLY A 879      37.330  43.980  41.380  1.00  0.00           C
ATOM   4752  HA1 GLY A 879      37.730  43.070  41.800  1.00  0.00           H
ATOM   4753  HA2 GLY A 879      36.460  43.760  40.790  1.00  0.00           H
ATOM   4754  C   GLY A 879      36.880  44.840  42.400  1.00  0.00           C
ATOM   4755  O   GLY A 879      36.660  44.370  43.540  1.00  0.00           O
ATOM   4756  N   TYR A 880      36.610  46.070  42.100  1.00  0.00           N
ATOM   4757  HN  TYR A 880      36.600  46.310  41.140  1.00  0.00           H
ATOM   4758  CA  TYR A 880      36.380  47.160  43.050  1.00  0.00           C
ATOM   4759  HA  TYR A 880      37.180  47.050  43.760  1.00  0.00           H
ATOM   4760  CB  TYR A 880      36.250  48.550  42.380  1.00  0.00           C
ATOM   4761  HB1 TYR A 880      36.030  49.300  43.180  1.00  0.00           H
ATOM   4762  HB2 TYR A 880      35.510  48.490  41.560  1.00  0.00           H
ATOM   4763  CG  TYR A 880      37.590  49.020  41.790  1.00  0.00           C
ATOM   4764  CD1 TYR A 880      37.690  49.420  40.440  1.00  0.00           C
ATOM   4765  HD1 TYR A 880      36.850  49.340  39.770  1.00  0.00           H
ATOM   4766  CE1 TYR A 880      38.810  50.000  39.950  1.00  0.00           C
ATOM   4767  HE1 TYR A 880      38.970  50.320  38.930  1.00  0.00           H
ATOM   4768  CZ  TYR A 880      39.950  50.200  40.770  1.00  0.00           C
ATOM   4769  OH  TYR A 880      41.230  50.770  40.270  1.00  0.00           O
ATOM   4770  HH  TYR A 880      41.130  50.920  39.330  1.00  0.00           H
ATOM   4771  CD2 TYR A 880      38.710  49.230  42.580  1.00  0.00           C
ATOM   4772  HD2 TYR A 880      38.580  49.040  43.630  1.00  0.00           H
ATOM   4773  CE2 TYR A 880      39.930  49.820  42.120  1.00  0.00           C
ATOM   4774  HE2 TYR A 880      40.760  49.810  42.800  1.00  0.00           H
ATOM   4775  C   TYR A 880      35.200  46.920  43.970  1.00  0.00           C
ATOM   4776  O   TYR A 880      35.330  47.070  45.200  1.00  0.00           O
ATOM   4777  N   HSD A 881      34.070  46.540  43.340  1.00  0.00           N
ATOM   4778  HN  HSD A 881      34.100  46.530  42.340  1.00  0.00           H
ATOM   4779  CA  HSD A 881      32.890  46.150  44.100  1.00  0.00           C
ATOM   4780  HA  HSD A 881      32.600  46.920  44.800  1.00  0.00           H
ATOM   4781  CB  HSD A 881      31.660  45.890  43.160  1.00  0.00           C
ATOM   4782  HB1 HSD A 881      30.930  45.200  43.630  1.00  0.00           H
ATOM   4783  HB2 HSD A 881      32.110  45.410  42.270  1.00  0.00           H
ATOM   4784  ND1 HSD A 881      29.720  47.330  42.050  1.00  0.00           N
ATOM   4785  HD1 HSD A 881      29.220  46.580  41.630  1.00  0.00           H
ATOM   4786  CG  HSD A 881      30.930  47.210  42.740  1.00  0.00           C
ATOM   4787  CE1 HSD A 881      29.420  48.670  42.010  1.00  0.00           C
ATOM   4788  HE1 HSD A 881      28.490  49.080  41.630  1.00  0.00           H
ATOM   4789  NE2 HSD A 881      30.360  49.440  42.610  1.00  0.00           N
ATOM   4790  CD2 HSD A 881      31.340  48.470  43.050  1.00  0.00           C
ATOM   4791  HD2 HSD A 881      32.170  48.820  43.630  1.00  0.00           H
ATOM   4792  C   HSD A 881      32.970  44.870  45.000  1.00  0.00           C
ATOM   4793  O   HSD A 881      32.510  44.790  46.100  1.00  0.00           O
ATOM   4794  N   LEU A 882      33.660  43.780  44.450  1.00  0.00           N
ATOM   4795  HN  LEU A 882      33.780  43.910  43.470  1.00  0.00           H
ATOM   4796  CA  LEU A 882      34.130  42.560  44.980  1.00  0.00           C
ATOM   4797  HA  LEU A 882      33.240  42.020  45.280  1.00  0.00           H
ATOM   4798  CB  LEU A 882      34.780  41.730  43.830  1.00  0.00           C
ATOM   4799  HB1 LEU A 882      35.450  42.390  43.230  1.00  0.00           H
ATOM   4800  HB2 LEU A 882      33.860  41.530  43.230  1.00  0.00           H
ATOM   4801  CG  LEU A 882      35.550  40.390  44.150  1.00  0.00           C
ATOM   4802  HG  LEU A 882      36.410  40.590  44.820  1.00  0.00           H
ATOM   4803  CD1 LEU A 882      34.630  39.350  44.770  1.00  0.00           C
ATOM   4804 HD11 LEU A 882      33.780  39.140  44.100  1.00  0.00           H
ATOM   4805 HD12 LEU A 882      34.150  39.740  45.690  1.00  0.00           H
ATOM   4806 HD13 LEU A 882      35.300  38.490  45.000  1.00  0.00           H
ATOM   4807  CD2 LEU A 882      36.190  39.690  42.880  1.00  0.00           C
ATOM   4808 HD21 LEU A 882      36.780  38.820  43.240  1.00  0.00           H
ATOM   4809 HD22 LEU A 882      36.870  40.420  42.400  1.00  0.00           H
ATOM   4810 HD23 LEU A 882      35.420  39.270  42.190  1.00  0.00           H
ATOM   4811  C   LEU A 882      35.050  42.780  46.160  1.00  0.00           C
ATOM   4812  O   LEU A 882      34.890  42.170  47.220  1.00  0.00           O
ATOM   4813  N   ASP A 883      36.050  43.600  45.990  1.00  0.00           N
ATOM   4814  HN  ASP A 883      36.240  44.030  45.110  1.00  0.00           H
ATOM   4815  CA  ASP A 883      36.940  43.990  47.180  1.00  0.00           C
ATOM   4816  HA  ASP A 883      37.390  43.130  47.660  1.00  0.00           H
ATOM   4817  CB  ASP A 883      37.980  44.950  46.660  1.00  0.00           C
ATOM   4818  HB1 ASP A 883      38.640  45.250  47.510  1.00  0.00           H
ATOM   4819  HB2 ASP A 883      37.500  45.870  46.270  1.00  0.00           H
ATOM   4820  CG  ASP A 883      38.830  44.260  45.570  1.00  0.00           C
ATOM   4821  OD1 ASP A 883      39.090  43.080  45.430  1.00  0.00           O
ATOM   4822  OD2 ASP A 883      39.310  45.260  44.750  1.00  0.00           O
ATOM   4823  HD2 ASP A 883      39.490  44.920  43.870  1.00  0.00           H
ATOM   4824  C   ASP A 883      36.120  44.720  48.270  1.00  0.00           C
ATOM   4825  O   ASP A 883      36.150  44.400  49.420  1.00  0.00           O
ATOM   4826  N   LEU A 884      35.230  45.620  47.850  1.00  0.00           N
ATOM   4827  HN  LEU A 884      35.300  45.770  46.860  1.00  0.00           H
ATOM   4828  CA  LEU A 884      34.350  46.370  48.710  1.00  0.00           C
ATOM   4829  HA  LEU A 884      34.930  46.810  49.500  1.00  0.00           H
ATOM   4830  CB  LEU A 884      33.680  47.620  47.960  1.00  0.00           C
ATOM   4831  HB1 LEU A 884      32.860  47.320  47.270  1.00  0.00           H
ATOM   4832  HB2 LEU A 884      34.530  48.100  47.420  1.00  0.00           H
ATOM   4833  CG  LEU A 884      33.140  48.740  48.850  1.00  0.00           C
ATOM   4834  HG  LEU A 884      32.530  48.320  49.690  1.00  0.00           H
ATOM   4835  CD1 LEU A 884      34.270  49.530  49.570  1.00  0.00           C
ATOM   4836 HD11 LEU A 884      34.900  48.870  50.230  1.00  0.00           H
ATOM   4837 HD12 LEU A 884      33.840  50.170  50.360  1.00  0.00           H
ATOM   4838 HD13 LEU A 884      34.850  50.150  48.860  1.00  0.00           H
ATOM   4839  CD2 LEU A 884      32.290  49.730  48.070  1.00  0.00           C
ATOM   4840 HD21 LEU A 884      32.880  50.440  47.450  1.00  0.00           H
ATOM   4841 HD22 LEU A 884      31.640  50.350  48.710  1.00  0.00           H
ATOM   4842 HD23 LEU A 884      31.570  49.230  47.390  1.00  0.00           H
ATOM   4843  C   LEU A 884      33.410  45.520  49.510  1.00  0.00           C
ATOM   4844  O   LEU A 884      33.250  45.650  50.730  1.00  0.00           O
ATOM   4845  N   LEU A 885      32.830  44.560  48.800  1.00  0.00           N
ATOM   4846  HN  LEU A 885      32.930  44.520  47.820  1.00  0.00           H
ATOM   4847  CA  LEU A 885      31.890  43.620  49.280  1.00  0.00           C
ATOM   4848  HA  LEU A 885      31.220  44.310  49.770  1.00  0.00           H
ATOM   4849  CB  LEU A 885      31.360  42.810  48.030  1.00  0.00           C
ATOM   4850  HB1 LEU A 885      32.250  42.260  47.670  1.00  0.00           H
ATOM   4851  HB2 LEU A 885      31.050  43.490  47.200  1.00  0.00           H
ATOM   4852  CG  LEU A 885      30.260  41.730  48.180  1.00  0.00           C
ATOM   4853  HG  LEU A 885      30.770  40.910  48.740  1.00  0.00           H
ATOM   4854  CD1 LEU A 885      29.060  42.190  48.910  1.00  0.00           C
ATOM   4855 HD11 LEU A 885      28.190  41.530  48.700  1.00  0.00           H
ATOM   4856 HD12 LEU A 885      28.790  43.250  48.670  1.00  0.00           H
ATOM   4857 HD13 LEU A 885      29.270  42.240  50.000  1.00  0.00           H
ATOM   4858  CD2 LEU A 885      29.920  41.100  46.730  1.00  0.00           C
ATOM   4859 HD21 LEU A 885      29.380  41.890  46.170  1.00  0.00           H
ATOM   4860 HD22 LEU A 885      29.240  40.250  46.930  1.00  0.00           H
ATOM   4861 HD23 LEU A 885      30.860  40.720  46.290  1.00  0.00           H
ATOM   4862  C   LEU A 885      32.530  42.590  50.240  1.00  0.00           C
ATOM   4863  O   LEU A 885      31.900  42.190  51.210  1.00  0.00           O
ATOM   4864  N   MET A 886      33.860  42.270  50.000  1.00  0.00           N
ATOM   4865  HN  MET A 886      34.380  42.620  49.230  1.00  0.00           H
ATOM   4866  CA  MET A 886      34.620  41.510  50.980  1.00  0.00           C
ATOM   4867  HA  MET A 886      33.950  40.730  51.300  1.00  0.00           H
ATOM   4868  CB  MET A 886      35.810  40.770  50.300  1.00  0.00           C
ATOM   4869  HB1 MET A 886      36.500  40.400  51.090  1.00  0.00           H
ATOM   4870  HB2 MET A 886      36.380  41.460  49.640  1.00  0.00           H
ATOM   4871  CG  MET A 886      35.340  39.560  49.430  1.00  0.00           C
ATOM   4872  HG1 MET A 886      36.240  39.240  48.850  1.00  0.00           H
ATOM   4873  HG2 MET A 886      34.520  39.870  48.740  1.00  0.00           H
ATOM   4874  SD  MET A 886      34.570  38.300  50.450  1.00  0.00           S
ATOM   4875  CE  MET A 886      35.800  37.920  51.730  1.00  0.00           C
ATOM   4876  HE1 MET A 886      35.620  38.610  52.580  1.00  0.00           H
ATOM   4877  HE2 MET A 886      36.870  38.070  51.510  1.00  0.00           H
ATOM   4878  HE3 MET A 886      35.710  36.880  52.100  1.00  0.00           H
ATOM   4879  C   MET A 886      35.000  42.140  52.310  1.00  0.00           C
ATOM   4880  O   MET A 886      34.840  41.620  53.390  1.00  0.00           O
ATOM   4881  N   VAL A 887      35.450  43.430  52.270  1.00  0.00           N
ATOM   4882  HN  VAL A 887      35.470  43.940  51.410  1.00  0.00           H
ATOM   4883  CA  VAL A 887      35.650  44.330  53.430  1.00  0.00           C
ATOM   4884  HA  VAL A 887      36.300  43.920  54.180  1.00  0.00           H
ATOM   4885  CB  VAL A 887      36.250  45.680  52.960  1.00  0.00           C
ATOM   4886  HB  VAL A 887      35.790  46.020  52.010  1.00  0.00           H
ATOM   4887  CG1 VAL A 887      36.180  46.840  53.930  1.00  0.00           C
ATOM   4888 HG11 VAL A 887      36.620  47.780  53.530  1.00  0.00           H
ATOM   4889 HG12 VAL A 887      36.730  46.590  54.870  1.00  0.00           H
ATOM   4890 HG13 VAL A 887      35.150  47.090  54.270  1.00  0.00           H
ATOM   4891  CG2 VAL A 887      37.680  45.360  52.410  1.00  0.00           C
ATOM   4892 HG21 VAL A 887      37.570  45.020  51.370  1.00  0.00           H
ATOM   4893 HG22 VAL A 887      38.310  44.670  52.990  1.00  0.00           H
ATOM   4894 HG23 VAL A 887      38.250  46.310  52.350  1.00  0.00           H
ATOM   4895  C   VAL A 887      34.300  44.440  54.260  1.00  0.00           C
ATOM   4896  O   VAL A 887      34.340  44.350  55.460  1.00  0.00           O
ATOM   4897  N   GLY A 888      33.100  44.570  53.500  1.00  0.00           N
ATOM   4898  HN  GLY A 888      33.020  44.510  52.510  1.00  0.00           H
ATOM   4899  CA  GLY A 888      31.800  44.590  54.200  1.00  0.00           C
ATOM   4900  HA1 GLY A 888      31.040  44.680  53.440  1.00  0.00           H
ATOM   4901  HA2 GLY A 888      31.690  45.410  54.870  1.00  0.00           H
ATOM   4902  C   GLY A 888      31.560  43.260  54.940  1.00  0.00           C
ATOM   4903  O   GLY A 888      31.150  43.230  56.120  1.00  0.00           O
ATOM   4904  N   VAL A 889      31.690  42.140  54.240  1.00  0.00           N
ATOM   4905  HN  VAL A 889      32.000  42.230  53.290  1.00  0.00           H
ATOM   4906  CA  VAL A 889      31.370  40.790  54.690  1.00  0.00           C
ATOM   4907  HA  VAL A 889      30.360  40.850  55.060  1.00  0.00           H
ATOM   4908  CB  VAL A 889      31.480  39.810  53.550  1.00  0.00           C
ATOM   4909  HB  VAL A 889      32.400  40.100  53.000  1.00  0.00           H
ATOM   4910  CG1 VAL A 889      31.620  38.350  54.040  1.00  0.00           C
ATOM   4911 HG11 VAL A 889      31.910  37.720  53.160  1.00  0.00           H
ATOM   4912 HG12 VAL A 889      30.660  38.020  54.490  1.00  0.00           H
ATOM   4913 HG13 VAL A 889      32.430  38.250  54.790  1.00  0.00           H
ATOM   4914  CG2 VAL A 889      30.180  39.930  52.720  1.00  0.00           C
ATOM   4915 HG21 VAL A 889      30.120  39.240  51.850  1.00  0.00           H
ATOM   4916 HG22 VAL A 889      30.210  40.990  52.400  1.00  0.00           H
ATOM   4917 HG23 VAL A 889      29.320  39.860  53.420  1.00  0.00           H
ATOM   4918  C   VAL A 889      32.250  40.380  55.880  1.00  0.00           C
ATOM   4919  O   VAL A 889      31.770  39.940  56.960  1.00  0.00           O
ATOM   4920  N   MET A 890      33.540  40.660  55.750  1.00  0.00           N
ATOM   4921  HN  MET A 890      33.880  40.970  54.870  1.00  0.00           H
ATOM   4922  CA  MET A 890      34.580  40.380  56.770  1.00  0.00           C
ATOM   4923  HA  MET A 890      34.500  39.340  57.060  1.00  0.00           H
ATOM   4924  CB  MET A 890      36.060  40.550  56.260  1.00  0.00           C
ATOM   4925  HB1 MET A 890      36.730  40.540  57.150  1.00  0.00           H
ATOM   4926  HB2 MET A 890      36.130  41.530  55.750  1.00  0.00           H
ATOM   4927  CG  MET A 890      36.460  39.460  55.180  1.00  0.00           C
ATOM   4928  HG1 MET A 890      37.570  39.540  55.250  1.00  0.00           H
ATOM   4929  HG2 MET A 890      36.160  39.860  54.190  1.00  0.00           H
ATOM   4930  SD  MET A 890      36.030  37.690  55.370  1.00  0.00           S
ATOM   4931  CE  MET A 890      36.940  37.550  56.900  1.00  0.00           C
ATOM   4932  HE1 MET A 890      37.080  36.490  57.210  1.00  0.00           H
ATOM   4933  HE2 MET A 890      36.420  38.020  57.750  1.00  0.00           H
ATOM   4934  HE3 MET A 890      38.000  37.850  56.750  1.00  0.00           H
ATOM   4935  C   MET A 890      34.520  41.050  58.100  1.00  0.00           C
ATOM   4936  O   MET A 890      34.730  40.470  59.120  1.00  0.00           O
ATOM   4937  N   LEU A 891      34.210  42.360  57.980  1.00  0.00           N
ATOM   4938  HN  LEU A 891      34.080  42.830  57.110  1.00  0.00           H
ATOM   4939  CA  LEU A 891      34.000  43.280  59.120  1.00  0.00           C
ATOM   4940  HA  LEU A 891      34.880  43.200  59.740  1.00  0.00           H
ATOM   4941  CB  LEU A 891      33.760  44.750  58.590  1.00  0.00           C
ATOM   4942  HB1 LEU A 891      32.920  44.810  57.870  1.00  0.00           H
ATOM   4943  HB2 LEU A 891      34.670  45.020  58.020  1.00  0.00           H
ATOM   4944  CG  LEU A 891      33.560  45.800  59.710  1.00  0.00           C
ATOM   4945  HG  LEU A 891      34.340  45.550  60.460  1.00  0.00           H
ATOM   4946  CD1 LEU A 891      33.790  47.210  59.100  1.00  0.00           C
ATOM   4947 HD11 LEU A 891      33.490  47.950  59.870  1.00  0.00           H
ATOM   4948 HD12 LEU A 891      33.220  47.480  58.180  1.00  0.00           H
ATOM   4949 HD13 LEU A 891      34.870  47.290  58.860  1.00  0.00           H
ATOM   4950  CD2 LEU A 891      32.130  45.760  60.270  1.00  0.00           C
ATOM   4951 HD21 LEU A 891      31.870  44.870  60.870  1.00  0.00           H
ATOM   4952 HD22 LEU A 891      31.390  45.990  59.470  1.00  0.00           H
ATOM   4953 HD23 LEU A 891      31.950  46.660  60.900  1.00  0.00           H
ATOM   4954  C   LEU A 891      32.810  42.720  59.850  1.00  0.00           C
ATOM   4955  O   LEU A 891      32.830  42.650  61.060  1.00  0.00           O
ATOM   4956  N   GLY A 892      31.740  42.260  59.160  1.00  0.00           N
ATOM   4957  HN  GLY A 892      31.700  42.360  58.180  1.00  0.00           H
ATOM   4958  CA  GLY A 892      30.680  41.560  59.820  1.00  0.00           C
ATOM   4959  HA1 GLY A 892      29.900  41.380  59.100  1.00  0.00           H
ATOM   4960  HA2 GLY A 892      30.290  42.210  60.580  1.00  0.00           H
ATOM   4961  C   GLY A 892      30.850  40.220  60.390  1.00  0.00           C
ATOM   4962  O   GLY A 892      30.540  39.890  61.550  1.00  0.00           O
ATOM   4963  N   VAL A 893      31.540  39.360  59.640  1.00  0.00           N
ATOM   4964  HN  VAL A 893      31.890  39.640  58.750  1.00  0.00           H
ATOM   4965  CA  VAL A 893      32.000  38.060  60.070  1.00  0.00           C
ATOM   4966  HA  VAL A 893      31.150  37.540  60.470  1.00  0.00           H
ATOM   4967  CB  VAL A 893      32.680  37.380  58.910  1.00  0.00           C
ATOM   4968  HB  VAL A 893      33.320  38.150  58.430  1.00  0.00           H
ATOM   4969  CG1 VAL A 893      33.560  36.180  59.290  1.00  0.00           C
ATOM   4970 HG11 VAL A 893      34.400  36.520  59.940  1.00  0.00           H
ATOM   4971 HG12 VAL A 893      34.020  35.840  58.340  1.00  0.00           H
ATOM   4972 HG13 VAL A 893      33.030  35.320  59.760  1.00  0.00           H
ATOM   4973  CG2 VAL A 893      31.580  36.900  57.910  1.00  0.00           C
ATOM   4974 HG21 VAL A 893      31.140  35.930  58.260  1.00  0.00           H
ATOM   4975 HG22 VAL A 893      32.170  36.750  56.980  1.00  0.00           H
ATOM   4976 HG23 VAL A 893      30.770  37.640  57.730  1.00  0.00           H
ATOM   4977  C   VAL A 893      32.840  38.140  61.370  1.00  0.00           C
ATOM   4978  O   VAL A 893      32.430  37.520  62.350  1.00  0.00           O
ATOM   4979  N   CYS A 894      33.920  39.020  61.420  1.00  0.00           N
ATOM   4980  HN  CYS A 894      34.130  39.650  60.680  1.00  0.00           H
ATOM   4981  CA  CYS A 894      34.760  39.280  62.610  1.00  0.00           C
ATOM   4982  HA  CYS A 894      34.970  38.300  63.000  1.00  0.00           H
ATOM   4983  CB  CYS A 894      36.140  40.010  62.200  1.00  0.00           C
ATOM   4984  HB1 CYS A 894      36.660  40.270  63.150  1.00  0.00           H
ATOM   4985  HB2 CYS A 894      35.920  41.010  61.770  1.00  0.00           H
ATOM   4986  SG  CYS A 894      37.290  39.050  61.180  1.00  0.00           S
ATOM   4987  HG1 CYS A 894      38.150  40.040  61.080  1.00  0.00           H
ATOM   4988  C   CYS A 894      33.980  39.960  63.740  1.00  0.00           C
ATOM   4989  O   CYS A 894      34.080  39.710  64.940  1.00  0.00           O
ATOM   4990  N   SER A 895      33.000  40.880  63.380  1.00  0.00           N
ATOM   4991  HN  SER A 895      32.930  41.170  62.430  1.00  0.00           H
ATOM   4992  CA  SER A 895      32.010  41.240  64.360  1.00  0.00           C
ATOM   4993  HA  SER A 895      32.580  41.820  65.070  1.00  0.00           H
ATOM   4994  CB  SER A 895      30.990  42.240  63.810  1.00  0.00           C
ATOM   4995  HB1 SER A 895      30.220  42.410  64.600  1.00  0.00           H
ATOM   4996  HB2 SER A 895      30.440  41.820  62.940  1.00  0.00           H
ATOM   4997  OG  SER A 895      31.510  43.410  63.340  1.00  0.00           O
ATOM   4998  HG1 SER A 895      32.110  43.200  62.620  1.00  0.00           H
ATOM   4999  C   SER A 895      31.350  40.140  65.220  1.00  0.00           C
ATOM   5000  O   SER A 895      31.160  40.350  66.420  1.00  0.00           O
ATOM   5001  N   VAL A 896      30.840  39.080  64.550  1.00  0.00           N
ATOM   5002  HN  VAL A 896      30.970  38.990  63.560  1.00  0.00           H
ATOM   5003  CA  VAL A 896      30.220  37.930  65.160  1.00  0.00           C
ATOM   5004  HA  VAL A 896      29.500  38.270  65.900  1.00  0.00           H
ATOM   5005  CB  VAL A 896      29.390  37.070  64.140  1.00  0.00           C
ATOM   5006  HB  VAL A 896      29.990  36.930  63.220  1.00  0.00           H
ATOM   5007  CG1 VAL A 896      28.930  35.640  64.670  1.00  0.00           C
ATOM   5008 HG11 VAL A 896      28.350  35.800  65.600  1.00  0.00           H
ATOM   5009 HG12 VAL A 896      29.780  34.920  64.720  1.00  0.00           H
ATOM   5010 HG13 VAL A 896      28.310  35.150  63.880  1.00  0.00           H
ATOM   5011  CG2 VAL A 896      28.150  37.940  63.760  1.00  0.00           C
ATOM   5012 HG21 VAL A 896      27.470  38.080  64.630  1.00  0.00           H
ATOM   5013 HG22 VAL A 896      27.580  37.410  62.970  1.00  0.00           H
ATOM   5014 HG23 VAL A 896      28.520  38.890  63.330  1.00  0.00           H
ATOM   5015  C   VAL A 896      31.240  37.140  65.930  1.00  0.00           C
ATOM   5016  O   VAL A 896      30.940  36.560  67.020  1.00  0.00           O
ATOM   5017  N   MET A 897      32.460  37.010  65.440  1.00  0.00           N
ATOM   5018  HN  MET A 897      32.700  37.480  64.600  1.00  0.00           H
ATOM   5019  CA  MET A 897      33.450  36.130  66.080  1.00  0.00           C
ATOM   5020  HA  MET A 897      32.980  35.180  66.250  1.00  0.00           H
ATOM   5021  CB  MET A 897      34.530  35.870  65.070  1.00  0.00           C
ATOM   5022  HB1 MET A 897      35.430  35.380  65.490  1.00  0.00           H
ATOM   5023  HB2 MET A 897      34.810  36.890  64.730  1.00  0.00           H
ATOM   5024  CG  MET A 897      33.990  35.090  63.840  1.00  0.00           C
ATOM   5025  HG1 MET A 897      34.510  35.440  62.930  1.00  0.00           H
ATOM   5026  HG2 MET A 897      32.910  35.380  63.810  1.00  0.00           H
ATOM   5027  SD  MET A 897      34.180  33.310  64.060  1.00  0.00           S
ATOM   5028  CE  MET A 897      33.480  32.890  62.540  1.00  0.00           C
ATOM   5029  HE1 MET A 897      34.170  33.240  61.730  1.00  0.00           H
ATOM   5030  HE2 MET A 897      32.520  33.440  62.510  1.00  0.00           H
ATOM   5031  HE3 MET A 897      33.380  31.800  62.360  1.00  0.00           H
ATOM   5032  C   MET A 897      34.030  36.850  67.370  1.00  0.00           C
ATOM   5033  O   MET A 897      34.630  36.270  68.220  1.00  0.00           O
ATOM   5034  N   GLY A 898      33.940  38.230  67.450  1.00  0.00           N
ATOM   5035  HN  GLY A 898      33.470  38.690  66.700  1.00  0.00           H
ATOM   5036  CA  GLY A 898      34.450  39.020  68.550  1.00  0.00           C
ATOM   5037  HA1 GLY A 898      34.390  38.420  69.440  1.00  0.00           H
ATOM   5038  HA2 GLY A 898      33.840  39.880  68.780  1.00  0.00           H
ATOM   5039  C   GLY A 898      35.960  39.190  68.440  1.00  0.00           C
ATOM   5040  O   GLY A 898      36.680  39.300  69.390  1.00  0.00           O
ATOM   5041  N   LEU A 899      36.350  39.350  67.160  1.00  0.00           N
ATOM   5042  HN  LEU A 899      35.730  39.280  66.380  1.00  0.00           H
ATOM   5043  CA  LEU A 899      37.710  39.440  66.890  1.00  0.00           C
ATOM   5044  HA  LEU A 899      38.260  39.510  67.810  1.00  0.00           H
ATOM   5045  CB  LEU A 899      38.270  38.330  65.930  1.00  0.00           C
ATOM   5046  HB1 LEU A 899      39.370  38.490  65.970  1.00  0.00           H
ATOM   5047  HB2 LEU A 899      37.980  38.430  64.870  1.00  0.00           H
ATOM   5048  CG  LEU A 899      38.070  36.840  66.320  1.00  0.00           C
ATOM   5049  HG  LEU A 899      36.990  36.620  66.350  1.00  0.00           H
ATOM   5050  CD1 LEU A 899      38.610  35.940  65.200  1.00  0.00           C
ATOM   5051 HD11 LEU A 899      39.720  35.950  65.210  1.00  0.00           H
ATOM   5052 HD12 LEU A 899      38.430  36.130  64.120  1.00  0.00           H
ATOM   5053 HD13 LEU A 899      38.370  34.870  65.320  1.00  0.00           H
ATOM   5054  CD2 LEU A 899      38.720  36.470  67.670  1.00  0.00           C
ATOM   5055 HD21 LEU A 899      38.780  35.370  67.850  1.00  0.00           H
ATOM   5056 HD22 LEU A 899      38.230  36.930  68.550  1.00  0.00           H
ATOM   5057 HD23 LEU A 899      39.740  36.870  67.600  1.00  0.00           H
ATOM   5058  C   LEU A 899      37.840  40.770  66.120  1.00  0.00           C
ATOM   5059  O   LEU A 899      36.950  41.120  65.380  1.00  0.00           O
ATOM   5060  N   PRO A 900      38.880  41.630  66.240  1.00  0.00           N
[truncated: 7,490,634 more chars]
