# Supplementary material for: CryoEM and computational modeling structural insights into the pH regulator NBCn1
Source: Nat Commun. 2025 Nov 11;16:9932. doi: 10.1038/s41467-025-64868-z (PMC12606367; doi:10.1038/s41467-025-64868-z)
Supplement: Supplementary file 8 — Supplementary Data 6 [file 41467_2025_64868_MOESM8_ESM.zip › 1us_unrestr_MD_OF_IF_transition_apoNBCn1/transition_rep2_traj5_last.pdb]

REMARK    GENERATED BY TRJCONV
TITLE     Title t= 1000000.00000 step= 500000000
REMARK    THIS IS A SIMULATION BOX
CRYST1   96.475   96.475  103.985  90.00  90.00  90.00 P 1           1
MODEL        1
ATOM      1  N   LEU A 585      27.790  22.410  46.910  1.00  0.00           N
ATOM      2  HT1 LEU A 585      26.850  22.730  47.210  1.00  0.00           H
ATOM      3  HT2 LEU A 585      27.580  21.530  46.380  1.00  0.00           H
ATOM      4  HT3 LEU A 585      28.230  23.080  46.240  1.00  0.00           H
ATOM      5  CA  LEU A 585      28.650  22.040  48.000  1.00  0.00           C
ATOM      6  HA  LEU A 585      29.150  22.930  48.360  1.00  0.00           H
ATOM      7  CB  LEU A 585      27.870  21.180  49.030  1.00  0.00           C
ATOM      8  HB1 LEU A 585      27.460  20.240  48.590  1.00  0.00           H
ATOM      9  HB2 LEU A 585      27.050  21.820  49.410  1.00  0.00           H
ATOM     10  CG  LEU A 585      28.570  20.700  50.310  1.00  0.00           C
ATOM     11  HG  LEU A 585      29.430  20.060  50.010  1.00  0.00           H
ATOM     12  CD1 LEU A 585      29.260  21.800  51.120  1.00  0.00           C
ATOM     13 HD11 LEU A 585      29.960  22.370  50.460  1.00  0.00           H
ATOM     14 HD12 LEU A 585      29.970  21.390  51.870  1.00  0.00           H
ATOM     15 HD13 LEU A 585      28.590  22.580  51.540  1.00  0.00           H
ATOM     16  CD2 LEU A 585      27.660  19.880  51.190  1.00  0.00           C
ATOM     17 HD21 LEU A 585      27.000  20.600  51.720  1.00  0.00           H
ATOM     18 HD22 LEU A 585      28.330  19.430  51.950  1.00  0.00           H
ATOM     19 HD23 LEU A 585      27.100  19.110  50.620  1.00  0.00           H
ATOM     20  C   LEU A 585      29.880  21.330  47.430  1.00  0.00           C
ATOM     21  O   LEU A 585      30.750  22.020  46.930  1.00  0.00           O
ATOM     22  N   ILE A 586      29.970  19.940  47.460  1.00  0.00           N
ATOM     23  HN  ILE A 586      29.130  19.460  47.670  1.00  0.00           H
ATOM     24  CA  ILE A 586      31.120  19.170  47.060  1.00  0.00           C
ATOM     25  HA  ILE A 586      31.980  19.530  47.600  1.00  0.00           H
ATOM     26  CB  ILE A 586      30.950  17.660  47.430  1.00  0.00           C
ATOM     27  HB  ILE A 586      30.030  17.200  47.010  1.00  0.00           H
ATOM     28  CG2 ILE A 586      32.110  17.000  46.680  1.00  0.00           C
ATOM     29 HG21 ILE A 586      33.040  17.570  46.900  1.00  0.00           H
ATOM     30 HG22 ILE A 586      31.870  16.980  45.600  1.00  0.00           H
ATOM     31 HG23 ILE A 586      32.250  15.980  47.110  1.00  0.00           H
ATOM     32  CG1 ILE A 586      30.930  17.540  48.900  1.00  0.00           C
ATOM     33 HG11 ILE A 586      31.030  16.450  49.110  1.00  0.00           H
ATOM     34 HG12 ILE A 586      29.950  17.770  49.370  1.00  0.00           H
ATOM     35  CD  ILE A 586      31.970  18.260  49.790  1.00  0.00           C
ATOM     36  HD1 ILE A 586      32.020  17.710  50.750  1.00  0.00           H
ATOM     37  HD2 ILE A 586      31.690  19.310  50.040  1.00  0.00           H
ATOM     38  HD3 ILE A 586      32.970  18.280  49.310  1.00  0.00           H
ATOM     39  C   ILE A 586      31.410  19.440  45.540  1.00  0.00           C
ATOM     40  O   ILE A 586      32.600  19.650  45.190  1.00  0.00           O
ATOM     41  N   LEU A 587      30.410  19.510  44.670  1.00  0.00           N
ATOM     42  HN  LEU A 587      29.520  19.150  44.920  1.00  0.00           H
ATOM     43  CA  LEU A 587      30.640  19.950  43.360  1.00  0.00           C
ATOM     44  HA  LEU A 587      31.340  19.210  42.990  1.00  0.00           H
ATOM     45  CB  LEU A 587      29.280  19.830  42.610  1.00  0.00           C
ATOM     46  HB1 LEU A 587      28.680  20.620  43.080  1.00  0.00           H
ATOM     47  HB2 LEU A 587      28.830  18.860  42.930  1.00  0.00           H
ATOM     48  CG  LEU A 587      29.290  20.020  41.110  1.00  0.00           C
ATOM     49  HG  LEU A 587      29.570  21.080  41.050  1.00  0.00           H
ATOM     50  CD1 LEU A 587      30.370  19.260  40.290  1.00  0.00           C
ATOM     51 HD11 LEU A 587      30.410  19.730  39.290  1.00  0.00           H
ATOM     52 HD12 LEU A 587      30.040  18.200  40.280  1.00  0.00           H
ATOM     53 HD13 LEU A 587      31.300  19.270  40.890  1.00  0.00           H
ATOM     54  CD2 LEU A 587      27.920  19.640  40.480  1.00  0.00           C
ATOM     55 HD21 LEU A 587      27.900  18.580  40.780  1.00  0.00           H
ATOM     56 HD22 LEU A 587      27.940  19.740  39.370  1.00  0.00           H
ATOM     57 HD23 LEU A 587      27.100  20.210  40.950  1.00  0.00           H
ATOM     58  C   LEU A 587      31.250  21.380  43.190  1.00  0.00           C
ATOM     59  O   LEU A 587      32.160  21.580  42.420  1.00  0.00           O
ATOM     60  N   ASP A 588      30.880  22.330  43.970  1.00  0.00           N
ATOM     61  HN  ASP A 588      29.980  22.250  44.410  1.00  0.00           H
ATOM     62  CA  ASP A 588      31.450  23.670  44.080  1.00  0.00           C
ATOM     63  HA  ASP A 588      31.340  24.090  43.090  1.00  0.00           H
ATOM     64  CB  ASP A 588      30.640  24.540  45.010  1.00  0.00           C
ATOM     65  HB1 ASP A 588      30.950  25.560  44.680  1.00  0.00           H
ATOM     66  HB2 ASP A 588      30.920  24.440  46.070  1.00  0.00           H
ATOM     67  CG  ASP A 588      29.190  24.430  44.780  1.00  0.00           C
ATOM     68  OD1 ASP A 588      28.470  24.720  45.780  1.00  0.00           O
ATOM     69  OD2 ASP A 588      28.690  24.050  43.710  1.00  0.00           O
ATOM     70  C   ASP A 588      32.980  23.640  44.500  1.00  0.00           C
ATOM     71  O   ASP A 588      33.850  24.280  43.780  1.00  0.00           O
ATOM     72  N   ILE A 589      33.370  22.830  45.530  1.00  0.00           N
ATOM     73  HN  ILE A 589      32.670  22.210  45.880  1.00  0.00           H
ATOM     74  CA  ILE A 589      34.780  22.560  45.900  1.00  0.00           C
ATOM     75  HA  ILE A 589      35.150  23.550  46.100  1.00  0.00           H
ATOM     76  CB  ILE A 589      34.750  21.670  47.170  1.00  0.00           C
ATOM     77  HB  ILE A 589      34.010  20.890  46.870  1.00  0.00           H
ATOM     78  CG2 ILE A 589      36.140  21.000  47.400  1.00  0.00           C
ATOM     79 HG21 ILE A 589      36.300  20.170  46.680  1.00  0.00           H
ATOM     80 HG22 ILE A 589      36.130  20.480  48.370  1.00  0.00           H
ATOM     81 HG23 ILE A 589      36.990  21.710  47.490  1.00  0.00           H
ATOM     82  CG1 ILE A 589      34.140  22.400  48.390  1.00  0.00           C
ATOM     83 HG11 ILE A 589      33.270  23.050  48.150  1.00  0.00           H
ATOM     84 HG12 ILE A 589      34.870  23.100  48.850  1.00  0.00           H
ATOM     85  CD  ILE A 589      33.740  21.420  49.480  1.00  0.00           C
ATOM     86  HD1 ILE A 589      33.730  22.010  50.420  1.00  0.00           H
ATOM     87  HD2 ILE A 589      34.510  20.660  49.720  1.00  0.00           H
ATOM     88  HD3 ILE A 589      32.750  20.950  49.350  1.00  0.00           H
ATOM     89  C   ILE A 589      35.520  21.840  44.790  1.00  0.00           C
ATOM     90  O   ILE A 589      36.650  22.200  44.470  1.00  0.00           O
ATOM     91  N   LYS A 590      34.980  20.810  44.100  1.00  0.00           N
ATOM     92  HN  LYS A 590      34.170  20.380  44.490  1.00  0.00           H
ATOM     93  CA  LYS A 590      35.560  20.270  42.830  1.00  0.00           C
ATOM     94  HA  LYS A 590      36.530  19.880  43.140  1.00  0.00           H
ATOM     95  CB  LYS A 590      34.700  19.060  42.430  1.00  0.00           C
ATOM     96  HB1 LYS A 590      34.950  18.790  41.390  1.00  0.00           H
ATOM     97  HB2 LYS A 590      33.680  19.480  42.240  1.00  0.00           H
ATOM     98  CG  LYS A 590      34.630  17.750  43.290  1.00  0.00           C
ATOM     99  HG1 LYS A 590      34.420  18.180  44.290  1.00  0.00           H
ATOM    100  HG2 LYS A 590      35.530  17.110  43.200  1.00  0.00           H
ATOM    101  CD  LYS A 590      33.390  16.870  43.040  1.00  0.00           C
ATOM    102  HD1 LYS A 590      32.540  17.580  43.060  1.00  0.00           H
ATOM    103  HD2 LYS A 590      33.240  16.150  43.880  1.00  0.00           H
ATOM    104  CE  LYS A 590      33.480  16.050  41.740  1.00  0.00           C
ATOM    105  HE1 LYS A 590      34.420  15.480  41.780  1.00  0.00           H
ATOM    106  HE2 LYS A 590      33.490  16.760  40.890  1.00  0.00           H
ATOM    107  NZ  LYS A 590      32.340  15.060  41.550  1.00  0.00           N
ATOM    108  HZ1 LYS A 590      32.360  14.370  42.330  1.00  0.00           H
ATOM    109  HZ2 LYS A 590      32.540  14.470  40.720  1.00  0.00           H
ATOM    110  HZ3 LYS A 590      31.430  15.550  41.450  1.00  0.00           H
ATOM    111  C   LYS A 590      35.830  21.220  41.700  1.00  0.00           C
ATOM    112  O   LYS A 590      36.840  21.130  41.040  1.00  0.00           O
ATOM    113  N   ARG A 591      34.930  22.170  41.520  1.00  0.00           N
ATOM    114  HN  ARG A 591      34.160  22.230  42.150  1.00  0.00           H
ATOM    115  CA  ARG A 591      34.890  23.100  40.390  1.00  0.00           C
ATOM    116  HA  ARG A 591      35.000  22.570  39.450  1.00  0.00           H
ATOM    117  CB  ARG A 591      33.620  23.910  40.190  1.00  0.00           C
ATOM    118  HB1 ARG A 591      33.920  24.870  39.740  1.00  0.00           H
ATOM    119  HB2 ARG A 591      33.340  24.210  41.230  1.00  0.00           H
ATOM    120  CG  ARG A 591      32.490  23.230  39.530  1.00  0.00           C
ATOM    121  HG1 ARG A 591      32.320  22.230  39.980  1.00  0.00           H
ATOM    122  HG2 ARG A 591      32.820  23.070  38.470  1.00  0.00           H
ATOM    123  CD  ARG A 591      31.190  24.110  39.530  1.00  0.00           C
ATOM    124  HD1 ARG A 591      31.310  25.030  38.930  1.00  0.00           H
ATOM    125  HD2 ARG A 591      30.910  24.410  40.570  1.00  0.00           H
ATOM    126  NE  ARG A 591      30.030  23.270  39.050  1.00  0.00           N
ATOM    127  HE  ARG A 591      29.250  23.180  39.670  1.00  0.00           H
ATOM    128  CZ  ARG A 591      29.790  22.810  37.790  1.00  0.00           C
ATOM    129  NH1 ARG A 591      30.590  23.060  36.780  1.00  0.00           N
ATOM    130 HH11 ARG A 591      31.410  23.560  37.050  1.00  0.00           H
ATOM    131 HH12 ARG A 591      30.550  22.400  36.020  1.00  0.00           H
ATOM    132  NH2 ARG A 591      28.710  22.070  37.610  1.00  0.00           N
ATOM    133 HH21 ARG A 591      27.930  22.030  38.230  1.00  0.00           H
ATOM    134 HH22 ARG A 591      28.500  21.720  36.690  1.00  0.00           H
ATOM    135  C   ARG A 591      36.160  23.970  40.460  1.00  0.00           C
ATOM    136  O   ARG A 591      36.880  24.240  39.510  1.00  0.00           O
ATOM    137  N   LYS A 592      36.480  24.380  41.700  1.00  0.00           N
ATOM    138  HN  LYS A 592      35.930  24.090  42.470  1.00  0.00           H
ATOM    139  CA  LYS A 592      37.660  25.220  42.060  1.00  0.00           C
ATOM    140  HA  LYS A 592      37.950  25.810  41.200  1.00  0.00           H
ATOM    141  CB  LYS A 592      37.400  26.090  43.250  1.00  0.00           C
ATOM    142  HB1 LYS A 592      38.330  26.660  43.430  1.00  0.00           H
ATOM    143  HB2 LYS A 592      37.260  25.490  44.170  1.00  0.00           H
ATOM    144  CG  LYS A 592      36.200  27.070  43.050  1.00  0.00           C
ATOM    145  HG1 LYS A 592      36.150  27.760  43.930  1.00  0.00           H
ATOM    146  HG2 LYS A 592      35.300  26.400  43.110  1.00  0.00           H
ATOM    147  CD  LYS A 592      36.110  27.880  41.730  1.00  0.00           C
ATOM    148  HD1 LYS A 592      35.960  27.220  40.850  1.00  0.00           H
ATOM    149  HD2 LYS A 592      37.060  28.460  41.580  1.00  0.00           H
ATOM    150  CE  LYS A 592      34.900  28.830  41.730  1.00  0.00           C
ATOM    151  HE1 LYS A 592      34.920  29.430  42.670  1.00  0.00           H
ATOM    152  HE2 LYS A 592      33.960  28.250  41.600  1.00  0.00           H
ATOM    153  NZ  LYS A 592      34.960  29.800  40.650  1.00  0.00           N
ATOM    154  HZ1 LYS A 592      35.100  29.390  39.700  1.00  0.00           H
ATOM    155  HZ2 LYS A 592      35.680  30.530  40.800  1.00  0.00           H
ATOM    156  HZ3 LYS A 592      34.060  30.330  40.620  1.00  0.00           H
ATOM    157  C   LYS A 592      38.930  24.410  42.330  1.00  0.00           C
ATOM    158  O   LYS A 592      40.060  25.000  42.430  1.00  0.00           O
ATOM    159  N   ALA A 593      38.900  23.040  42.360  1.00  0.00           N
ATOM    160  HN  ALA A 593      38.070  22.540  42.130  1.00  0.00           H
ATOM    161  CA  ALA A 593      40.080  22.230  42.820  1.00  0.00           C
ATOM    162  HA  ALA A 593      40.430  22.640  43.760  1.00  0.00           H
ATOM    163  CB  ALA A 593      39.650  20.790  43.230  1.00  0.00           C
ATOM    164  HB1 ALA A 593      38.730  20.840  43.860  1.00  0.00           H
ATOM    165  HB2 ALA A 593      40.450  20.210  43.740  1.00  0.00           H
ATOM    166  HB3 ALA A 593      39.440  20.190  42.320  1.00  0.00           H
ATOM    167  C   ALA A 593      41.380  22.210  41.960  1.00  0.00           C
ATOM    168  O   ALA A 593      42.490  22.490  42.580  1.00  0.00           O
ATOM    169  N   PRO A 594      41.340  22.160  40.600  1.00  0.00           N
ATOM    170  CD  PRO A 594      40.250  21.450  39.930  1.00  0.00           C
ATOM    171  HD1 PRO A 594      39.620  22.260  39.520  1.00  0.00           H
ATOM    172  HD2 PRO A 594      39.570  20.760  40.470  1.00  0.00           H
ATOM    173  CA  PRO A 594      42.520  22.280  39.710  1.00  0.00           C
ATOM    174  HA  PRO A 594      43.330  21.750  40.200  1.00  0.00           H
ATOM    175  CB  PRO A 594      41.990  21.700  38.420  1.00  0.00           C
ATOM    176  HB1 PRO A 594      42.780  21.170  37.830  1.00  0.00           H
ATOM    177  HB2 PRO A 594      41.530  22.500  37.800  1.00  0.00           H
ATOM    178  CG  PRO A 594      40.980  20.730  38.860  1.00  0.00           C
ATOM    179  HG1 PRO A 594      40.350  20.500  37.970  1.00  0.00           H
ATOM    180  HG2 PRO A 594      41.330  19.770  39.300  1.00  0.00           H
ATOM    181  C   PRO A 594      43.000  23.690  39.540  1.00  0.00           C
ATOM    182  O   PRO A 594      44.240  23.930  39.290  1.00  0.00           O
ATOM    183  N   PHE A 595      42.080  24.630  39.710  1.00  0.00           N
ATOM    184  HN  PHE A 595      41.140  24.330  39.850  1.00  0.00           H
ATOM    185  CA  PHE A 595      42.380  26.030  39.770  1.00  0.00           C
ATOM    186  HA  PHE A 595      42.920  26.140  38.840  1.00  0.00           H
ATOM    187  CB  PHE A 595      41.080  26.880  39.560  1.00  0.00           C
ATOM    188  HB1 PHE A 595      41.250  27.970  39.580  1.00  0.00           H
ATOM    189  HB2 PHE A 595      40.460  26.530  40.400  1.00  0.00           H
ATOM    190  CG  PHE A 595      40.460  26.420  38.300  1.00  0.00           C
ATOM    191  CD1 PHE A 595      39.060  26.380  38.300  1.00  0.00           C
ATOM    192  HD1 PHE A 595      38.400  26.510  39.140  1.00  0.00           H
ATOM    193  CE1 PHE A 595      38.440  25.930  37.130  1.00  0.00           C
ATOM    194  HE1 PHE A 595      37.380  25.750  37.130  1.00  0.00           H
ATOM    195  CZ  PHE A 595      39.140  25.830  35.910  1.00  0.00           C
ATOM    196  HZ  PHE A 595      38.550  25.490  35.070  1.00  0.00           H
ATOM    197  CD2 PHE A 595      41.180  26.310  37.050  1.00  0.00           C
ATOM    198  HD2 PHE A 595      42.270  26.290  37.060  1.00  0.00           H
ATOM    199  CE2 PHE A 595      40.520  25.930  35.920  1.00  0.00           C
ATOM    200  HE2 PHE A 595      41.110  25.840  35.020  1.00  0.00           H
ATOM    201  C   PHE A 595      43.260  26.480  40.990  1.00  0.00           C
ATOM    202  O   PHE A 595      44.310  27.140  40.840  1.00  0.00           O
ATOM    203  N   PHE A 596      43.020  25.940  42.230  1.00  0.00           N
ATOM    204  HN  PHE A 596      42.190  25.390  42.310  1.00  0.00           H
ATOM    205  CA  PHE A 596      43.850  26.130  43.420  1.00  0.00           C
ATOM    206  HA  PHE A 596      44.030  27.190  43.540  1.00  0.00           H
ATOM    207  CB  PHE A 596      43.180  25.570  44.770  1.00  0.00           C
ATOM    208  HB1 PHE A 596      43.850  25.690  45.660  1.00  0.00           H
ATOM    209  HB2 PHE A 596      43.050  24.470  44.680  1.00  0.00           H
ATOM    210  CG  PHE A 596      41.900  26.260  45.170  1.00  0.00           C
ATOM    211  CD1 PHE A 596      40.880  25.500  45.760  1.00  0.00           C
ATOM    212  HD1 PHE A 596      40.940  24.430  45.960  1.00  0.00           H
ATOM    213  CE1 PHE A 596      39.600  26.130  45.930  1.00  0.00           C
ATOM    214  HE1 PHE A 596      38.760  25.620  46.390  1.00  0.00           H
ATOM    215  CZ  PHE A 596      39.450  27.500  45.550  1.00  0.00           C
ATOM    216  HZ  PHE A 596      38.530  28.030  45.710  1.00  0.00           H
ATOM    217  CD2 PHE A 596      41.820  27.580  45.030  1.00  0.00           C
ATOM    218  HD2 PHE A 596      42.600  28.160  44.540  1.00  0.00           H
ATOM    219  CE2 PHE A 596      40.580  28.170  45.140  1.00  0.00           C
ATOM    220  HE2 PHE A 596      40.530  29.250  45.030  1.00  0.00           H
ATOM    221  C   PHE A 596      45.220  25.580  43.210  1.00  0.00           C
ATOM    222  O   PHE A 596      46.230  26.280  43.370  1.00  0.00           O
ATOM    223  N   LEU A 597      45.350  24.350  42.680  1.00  0.00           N
ATOM    224  HN  LEU A 597      44.540  23.800  42.500  1.00  0.00           H
ATOM    225  CA  LEU A 597      46.570  23.850  42.260  1.00  0.00           C
ATOM    226  HA  LEU A 597      47.230  23.840  43.110  1.00  0.00           H
ATOM    227  CB  LEU A 597      46.390  22.310  42.000  1.00  0.00           C
ATOM    228  HB1 LEU A 597      45.670  22.160  41.170  1.00  0.00           H
ATOM    229  HB2 LEU A 597      45.880  21.820  42.860  1.00  0.00           H
ATOM    230  CG  LEU A 597      47.680  21.410  41.760  1.00  0.00           C
ATOM    231  HG  LEU A 597      48.540  21.930  41.270  1.00  0.00           H
ATOM    232  CD1 LEU A 597      48.290  20.910  43.070  1.00  0.00           C
ATOM    233 HD11 LEU A 597      48.200  21.680  43.860  1.00  0.00           H
ATOM    234 HD12 LEU A 597      49.320  20.500  42.990  1.00  0.00           H
ATOM    235 HD13 LEU A 597      47.620  20.160  43.540  1.00  0.00           H
ATOM    236  CD2 LEU A 597      47.220  20.270  40.770  1.00  0.00           C
ATOM    237 HD21 LEU A 597      47.950  19.480  40.500  1.00  0.00           H
ATOM    238 HD22 LEU A 597      47.000  20.730  39.790  1.00  0.00           H
ATOM    239 HD23 LEU A 597      46.310  19.770  41.160  1.00  0.00           H
ATOM    240  C   LEU A 597      47.380  24.680  41.260  1.00  0.00           C
ATOM    241  O   LEU A 597      48.620  24.800  41.280  1.00  0.00           O
ATOM    242  N   SER A 598      46.610  25.290  40.310  1.00  0.00           N
ATOM    243  HN  SER A 598      45.630  25.080  40.220  1.00  0.00           H
ATOM    244  CA  SER A 598      47.280  26.100  39.310  1.00  0.00           C
ATOM    245  HA  SER A 598      47.980  25.430  38.830  1.00  0.00           H
ATOM    246  CB  SER A 598      46.240  26.510  38.230  1.00  0.00           C
ATOM    247  HB1 SER A 598      45.530  27.280  38.610  1.00  0.00           H
ATOM    248  HB2 SER A 598      45.730  25.620  37.810  1.00  0.00           H
ATOM    249  OG  SER A 598      46.910  27.160  37.160  1.00  0.00           O
ATOM    250  HG1 SER A 598      47.220  28.020  37.450  1.00  0.00           H
ATOM    251  C   SER A 598      48.020  27.290  39.870  1.00  0.00           C
ATOM    252  O   SER A 598      49.180  27.530  39.580  1.00  0.00           O
ATOM    253  N   ASP A 599      47.340  27.970  40.800  1.00  0.00           N
ATOM    254  HN  ASP A 599      46.380  27.750  41.040  1.00  0.00           H
ATOM    255  CA  ASP A 599      47.790  29.110  41.530  1.00  0.00           C
ATOM    256  HA  ASP A 599      48.170  29.750  40.750  1.00  0.00           H
ATOM    257  CB  ASP A 599      46.620  29.770  42.330  1.00  0.00           C
ATOM    258  HB1 ASP A 599      47.140  30.580  42.880  1.00  0.00           H
ATOM    259  HB2 ASP A 599      46.070  29.110  43.040  1.00  0.00           H
ATOM    260  CG  ASP A 599      45.710  30.490  41.380  1.00  0.00           C
ATOM    261  OD1 ASP A 599      44.570  30.740  41.800  1.00  0.00           O
ATOM    262  OD2 ASP A 599      46.160  30.770  40.230  1.00  0.00           O
ATOM    263  C   ASP A 599      48.990  28.900  42.440  1.00  0.00           C
ATOM    264  O   ASP A 599      49.960  29.630  42.620  1.00  0.00           O
ATOM    265  N   PHE A 600      48.930  27.740  43.120  1.00  0.00           N
ATOM    266  HN  PHE A 600      48.140  27.140  42.990  1.00  0.00           H
ATOM    267  CA  PHE A 600      49.910  27.210  44.060  1.00  0.00           C
ATOM    268  HA  PHE A 600      50.170  27.890  44.850  1.00  0.00           H
ATOM    269  CB  PHE A 600      49.280  26.020  44.780  1.00  0.00           C
ATOM    270  HB1 PHE A 600      48.780  25.340  44.050  1.00  0.00           H
ATOM    271  HB2 PHE A 600      48.430  26.350  45.410  1.00  0.00           H
ATOM    272  CG  PHE A 600      50.210  25.120  45.480  1.00  0.00           C
ATOM    273  CD1 PHE A 600      51.040  25.610  46.550  1.00  0.00           C
ATOM    274  HD1 PHE A 600      51.110  26.670  46.710  1.00  0.00           H
ATOM    275  CE1 PHE A 600      52.140  24.880  47.050  1.00  0.00           C
ATOM    276  HE1 PHE A 600      52.880  25.350  47.680  1.00  0.00           H
ATOM    277  CZ  PHE A 600      52.230  23.510  46.710  1.00  0.00           C
ATOM    278  HZ  PHE A 600      52.890  22.860  47.260  1.00  0.00           H
ATOM    279  CD2 PHE A 600      50.340  23.770  45.140  1.00  0.00           C
ATOM    280  HD2 PHE A 600      49.830  23.290  44.320  1.00  0.00           H
ATOM    281  CE2 PHE A 600      51.320  23.010  45.790  1.00  0.00           C
ATOM    282  HE2 PHE A 600      51.280  21.930  45.650  1.00  0.00           H
ATOM    283  C   PHE A 600      51.220  26.880  43.310  1.00  0.00           C
ATOM    284  O   PHE A 600      52.310  27.200  43.750  1.00  0.00           O
ATOM    285  N   LYS A 601      51.150  26.380  42.050  1.00  0.00           N
ATOM    286  HN  LYS A 601      50.230  26.150  41.720  1.00  0.00           H
ATOM    287  CA  LYS A 601      52.290  26.030  41.240  1.00  0.00           C
ATOM    288  HA  LYS A 601      53.010  25.510  41.840  1.00  0.00           H
ATOM    289  CB  LYS A 601      52.010  25.070  40.120  1.00  0.00           C
ATOM    290  HB1 LYS A 601      52.840  24.990  39.390  1.00  0.00           H
ATOM    291  HB2 LYS A 601      51.060  25.430  39.660  1.00  0.00           H
ATOM    292  CG  LYS A 601      51.710  23.570  40.600  1.00  0.00           C
ATOM    293  HG1 LYS A 601      51.030  23.510  41.470  1.00  0.00           H
ATOM    294  HG2 LYS A 601      52.720  23.260  40.930  1.00  0.00           H
ATOM    295  CD  LYS A 601      51.260  22.640  39.500  1.00  0.00           C
ATOM    296  HD1 LYS A 601      50.190  22.860  39.310  1.00  0.00           H
ATOM    297  HD2 LYS A 601      51.230  21.710  40.090  1.00  0.00           H
ATOM    298  CE  LYS A 601      52.110  22.560  38.230  1.00  0.00           C
ATOM    299  HE1 LYS A 601      53.180  22.380  38.460  1.00  0.00           H
ATOM    300  HE2 LYS A 601      51.940  23.550  37.760  1.00  0.00           H
ATOM    301  NZ  LYS A 601      51.640  21.470  37.430  1.00  0.00           N
ATOM    302  HZ1 LYS A 601      52.260  21.320  36.610  1.00  0.00           H
ATOM    303  HZ2 LYS A 601      50.690  21.670  37.040  1.00  0.00           H
ATOM    304  HZ3 LYS A 601      51.650  20.700  38.140  1.00  0.00           H
ATOM    305  C   LYS A 601      53.030  27.280  40.700  1.00  0.00           C
ATOM    306  O   LYS A 601      54.220  27.190  40.440  1.00  0.00           O
ATOM    307  N   ASP A 602      52.270  28.420  40.500  1.00  0.00           N
ATOM    308  HN  ASP A 602      51.290  28.430  40.680  1.00  0.00           H
ATOM    309  CA  ASP A 602      52.900  29.740  40.190  1.00  0.00           C
ATOM    310  HA  ASP A 602      53.540  29.590  39.340  1.00  0.00           H
ATOM    311  CB  ASP A 602      51.790  30.770  39.810  1.00  0.00           C
ATOM    312  HB1 ASP A 602      52.370  31.690  39.630  1.00  0.00           H
ATOM    313  HB2 ASP A 602      51.140  31.020  40.690  1.00  0.00           H
ATOM    314  CG  ASP A 602      50.950  30.450  38.580  1.00  0.00           C
ATOM    315  OD1 ASP A 602      51.560  29.960  37.680  1.00  0.00           O
ATOM    316  OD2 ASP A 602      49.820  30.930  38.590  1.00  0.00           O
ATOM    317  C   ASP A 602      53.800  30.250  41.350  1.00  0.00           C
ATOM    318  O   ASP A 602      55.030  30.530  41.170  1.00  0.00           O
ATOM    319  N   ALA A 603      53.330  30.180  42.610  1.00  0.00           N
ATOM    320  HN  ALA A 603      52.410  29.810  42.730  1.00  0.00           H
ATOM    321  CA  ALA A 603      53.940  30.620  43.870  1.00  0.00           C
ATOM    322  HA  ALA A 603      54.210  31.640  43.690  1.00  0.00           H
ATOM    323  CB  ALA A 603      52.970  30.580  45.000  1.00  0.00           C
ATOM    324  HB1 ALA A 603      51.970  30.970  44.710  1.00  0.00           H
ATOM    325  HB2 ALA A 603      53.220  31.150  45.920  1.00  0.00           H
ATOM    326  HB3 ALA A 603      52.810  29.510  45.280  1.00  0.00           H
ATOM    327  C   ALA A 603      55.220  29.850  44.190  1.00  0.00           C
ATOM    328  O   ALA A 603      56.200  30.380  44.680  1.00  0.00           O
ATOM    329  N   LEU A 604      55.200  28.570  43.730  1.00  0.00           N
ATOM    330  HN  LEU A 604      54.350  28.270  43.310  1.00  0.00           H
ATOM    331  CA  LEU A 604      56.430  27.780  43.750  1.00  0.00           C
ATOM    332  HA  LEU A 604      56.840  27.900  44.740  1.00  0.00           H
ATOM    333  CB  LEU A 604      56.270  26.270  43.530  1.00  0.00           C
ATOM    334  HB1 LEU A 604      57.210  25.700  43.360  1.00  0.00           H
ATOM    335  HB2 LEU A 604      55.770  26.030  42.560  1.00  0.00           H
ATOM    336  CG  LEU A 604      55.370  25.650  44.580  1.00  0.00           C
ATOM    337  HG  LEU A 604      54.600  26.410  44.820  1.00  0.00           H
ATOM    338  CD1 LEU A 604      54.740  24.340  44.180  1.00  0.00           C
ATOM    339 HD11 LEU A 604      54.180  23.880  45.030  1.00  0.00           H
ATOM    340 HD12 LEU A 604      55.420  23.510  43.900  1.00  0.00           H
ATOM    341 HD13 LEU A 604      53.980  24.430  43.380  1.00  0.00           H
ATOM    342  CD2 LEU A 604      56.250  25.440  45.820  1.00  0.00           C
ATOM    343 HD21 LEU A 604      57.220  24.920  45.730  1.00  0.00           H
ATOM    344 HD22 LEU A 604      55.790  24.750  46.560  1.00  0.00           H
ATOM    345 HD23 LEU A 604      56.360  26.430  46.310  1.00  0.00           H
ATOM    346  C   LEU A 604      57.550  28.290  42.910  1.00  0.00           C
ATOM    347  O   LEU A 604      58.710  28.140  43.310  1.00  0.00           O
ATOM    348  N   SER A 605      57.360  28.990  41.900  1.00  0.00           N
ATOM    349  HN  SER A 605      56.410  29.240  41.750  1.00  0.00           H
ATOM    350  CA  SER A 605      58.400  29.480  40.940  1.00  0.00           C
ATOM    351  HA  SER A 605      59.320  28.960  41.140  1.00  0.00           H
ATOM    352  CB  SER A 605      58.050  29.390  39.450  1.00  0.00           C
ATOM    353  HB1 SER A 605      58.050  28.320  39.110  1.00  0.00           H
ATOM    354  HB2 SER A 605      58.760  29.850  38.720  1.00  0.00           H
ATOM    355  OG  SER A 605      56.720  29.840  39.100  1.00  0.00           O
ATOM    356  HG1 SER A 605      56.130  29.240  39.550  1.00  0.00           H
ATOM    357  C   SER A 605      58.650  30.910  41.320  1.00  0.00           C
ATOM    358  O   SER A 605      59.790  31.390  41.230  1.00  0.00           O
ATOM    359  N   LEU A 606      57.600  31.670  41.760  1.00  0.00           N
ATOM    360  HN  LEU A 606      56.690  31.330  41.950  1.00  0.00           H
ATOM    361  CA  LEU A 606      57.690  33.080  42.110  1.00  0.00           C
ATOM    362  HA  LEU A 606      58.170  33.610  41.300  1.00  0.00           H
ATOM    363  CB  LEU A 606      56.260  33.720  42.240  1.00  0.00           C
ATOM    364  HB1 LEU A 606      56.380  34.690  42.750  1.00  0.00           H
ATOM    365  HB2 LEU A 606      55.720  33.070  42.980  1.00  0.00           H
ATOM    366  CG  LEU A 606      55.510  33.770  40.900  1.00  0.00           C
ATOM    367  HG  LEU A 606      55.820  32.910  40.270  1.00  0.00           H
ATOM    368  CD1 LEU A 606      53.970  33.770  41.120  1.00  0.00           C
ATOM    369 HD11 LEU A 606      53.730  32.830  41.660  1.00  0.00           H
ATOM    370 HD12 LEU A 606      53.450  33.980  40.160  1.00  0.00           H
ATOM    371 HD13 LEU A 606      53.740  34.570  41.850  1.00  0.00           H
ATOM    372  CD2 LEU A 606      55.860  35.060  40.100  1.00  0.00           C
ATOM    373 HD21 LEU A 606      55.330  35.100  39.130  1.00  0.00           H
ATOM    374 HD22 LEU A 606      56.950  34.980  39.900  1.00  0.00           H
ATOM    375 HD23 LEU A 606      55.740  36.040  40.610  1.00  0.00           H
ATOM    376  C   LEU A 606      58.650  33.360  43.340  1.00  0.00           C
ATOM    377  O   LEU A 606      59.110  32.490  44.030  1.00  0.00           O
ATOM    378  N   GLN A 607      58.980  34.590  43.720  1.00  0.00           N
ATOM    379  HN  GLN A 607      58.600  35.310  43.140  1.00  0.00           H
ATOM    380  CA  GLN A 607      59.850  35.020  44.810  1.00  0.00           C
ATOM    381  HA  GLN A 607      60.650  34.300  44.950  1.00  0.00           H
ATOM    382  CB  GLN A 607      60.560  36.340  44.420  1.00  0.00           C
ATOM    383  HB1 GLN A 607      61.420  36.420  45.110  1.00  0.00           H
ATOM    384  HB2 GLN A 607      59.940  37.230  44.710  1.00  0.00           H
ATOM    385  CG  GLN A 607      61.210  36.620  42.980  1.00  0.00           C
ATOM    386  HG1 GLN A 607      62.050  37.350  43.070  1.00  0.00           H
ATOM    387  HG2 GLN A 607      60.450  37.050  42.310  1.00  0.00           H
ATOM    388  CD  GLN A 607      61.840  35.350  42.280  1.00  0.00           C
ATOM    389  OE1 GLN A 607      62.910  35.000  42.800  1.00  0.00           O
ATOM    390  NE2 GLN A 607      61.240  34.870  41.190  1.00  0.00           N
ATOM    391 HE21 GLN A 607      60.470  35.380  40.810  1.00  0.00           H
ATOM    392 HE22 GLN A 607      61.640  34.060  40.770  1.00  0.00           H
ATOM    393  C   GLN A 607      59.150  35.150  46.120  1.00  0.00           C
ATOM    394  O   GLN A 607      59.250  36.090  46.980  1.00  0.00           O
ATOM    395  N   CYS A 608      58.310  34.100  46.360  1.00  0.00           N
ATOM    396  HN  CYS A 608      58.430  33.290  45.790  1.00  0.00           H
ATOM    397  CA  CYS A 608      57.250  34.030  47.370  1.00  0.00           C
ATOM    398  HA  CYS A 608      56.580  34.850  47.160  1.00  0.00           H
ATOM    399  CB  CYS A 608      56.480  32.690  47.120  1.00  0.00           C
ATOM    400  HB1 CYS A 608      57.150  31.800  47.220  1.00  0.00           H
ATOM    401  HB2 CYS A 608      56.000  32.710  46.130  1.00  0.00           H
ATOM    402  SG  CYS A 608      55.260  32.200  48.400  1.00  0.00           S
ATOM    403  HG1 CYS A 608      54.290  33.000  47.980  1.00  0.00           H
ATOM    404  C   CYS A 608      57.730  34.030  48.790  1.00  0.00           C
ATOM    405  O   CYS A 608      57.350  34.810  49.640  1.00  0.00           O
ATOM    406  N   LEU A 609      58.680  33.090  49.070  1.00  0.00           N
ATOM    407  HN  LEU A 609      58.910  32.360  48.440  1.00  0.00           H
ATOM    408  CA  LEU A 609      59.290  32.990  50.400  1.00  0.00           C
ATOM    409  HA  LEU A 609      58.520  33.100  51.140  1.00  0.00           H
ATOM    410  CB  LEU A 609      60.000  31.590  50.610  1.00  0.00           C
ATOM    411  HB1 LEU A 609      60.850  31.570  49.900  1.00  0.00           H
ATOM    412  HB2 LEU A 609      59.340  30.760  50.280  1.00  0.00           H
ATOM    413  CG  LEU A 609      60.490  31.380  52.070  1.00  0.00           C
ATOM    414  HG  LEU A 609      61.080  32.270  52.360  1.00  0.00           H
ATOM    415  CD1 LEU A 609      59.270  31.270  53.080  1.00  0.00           C
ATOM    416 HD11 LEU A 609      59.650  31.320  54.120  1.00  0.00           H
ATOM    417 HD12 LEU A 609      58.670  30.350  52.940  1.00  0.00           H
ATOM    418 HD13 LEU A 609      58.550  32.080  52.870  1.00  0.00           H
ATOM    419  CD2 LEU A 609      61.350  30.120  52.220  1.00  0.00           C
ATOM    420 HD21 LEU A 609      61.580  30.030  53.310  1.00  0.00           H
ATOM    421 HD22 LEU A 609      62.300  30.230  51.660  1.00  0.00           H
ATOM    422 HD23 LEU A 609      60.830  29.200  51.840  1.00  0.00           H
ATOM    423  C   LEU A 609      60.160  34.190  50.700  1.00  0.00           C
ATOM    424  O   LEU A 609      60.110  34.740  51.790  1.00  0.00           O
ATOM    425  N   ALA A 610      61.020  34.650  49.760  1.00  0.00           N
ATOM    426  HN  ALA A 610      61.270  34.130  48.940  1.00  0.00           H
ATOM    427  CA  ALA A 610      61.680  35.960  49.870  1.00  0.00           C
ATOM    428  HA  ALA A 610      62.450  35.790  50.620  1.00  0.00           H
ATOM    429  CB  ALA A 610      62.260  36.260  48.520  1.00  0.00           C
ATOM    430  HB1 ALA A 610      62.540  35.320  47.990  1.00  0.00           H
ATOM    431  HB2 ALA A 610      63.270  36.750  48.500  1.00  0.00           H
ATOM    432  HB3 ALA A 610      61.610  36.740  47.760  1.00  0.00           H
ATOM    433  C   ALA A 610      60.840  37.150  50.170  1.00  0.00           C
ATOM    434  O   ALA A 610      61.130  37.960  51.000  1.00  0.00           O
ATOM    435  N   SER A 611      59.600  37.200  49.490  1.00  0.00           N
ATOM    436  HN  SER A 611      59.520  36.610  48.690  1.00  0.00           H
ATOM    437  CA  SER A 611      58.540  38.200  49.810  1.00  0.00           C
ATOM    438  HA  SER A 611      59.090  39.120  49.950  1.00  0.00           H
ATOM    439  CB  SER A 611      57.460  38.410  48.690  1.00  0.00           C
ATOM    440  HB1 SER A 611      56.810  37.520  48.580  1.00  0.00           H
ATOM    441  HB2 SER A 611      57.990  38.490  47.710  1.00  0.00           H
ATOM    442  OG  SER A 611      56.610  39.520  48.810  1.00  0.00           O
ATOM    443  HG1 SER A 611      57.150  40.320  48.760  1.00  0.00           H
ATOM    444  C   SER A 611      57.970  37.990  51.160  1.00  0.00           C
ATOM    445  O   SER A 611      57.840  38.980  51.950  1.00  0.00           O
ATOM    446  N   ILE A 612      57.580  36.800  51.570  1.00  0.00           N
ATOM    447  HN  ILE A 612      57.500  36.040  50.940  1.00  0.00           H
ATOM    448  CA  ILE A 612      57.040  36.500  52.900  1.00  0.00           C
ATOM    449  HA  ILE A 612      56.140  37.090  53.050  1.00  0.00           H
ATOM    450  CB  ILE A 612      56.870  34.940  52.990  1.00  0.00           C
ATOM    451  HB  ILE A 612      57.750  34.480  52.500  1.00  0.00           H
ATOM    452  CG2 ILE A 612      56.750  34.520  54.500  1.00  0.00           C
ATOM    453 HG21 ILE A 612      55.960  33.740  54.570  1.00  0.00           H
ATOM    454 HG22 ILE A 612      56.500  35.290  55.250  1.00  0.00           H
ATOM    455 HG23 ILE A 612      57.650  33.990  54.890  1.00  0.00           H
ATOM    456  CG1 ILE A 612      55.630  34.540  52.190  1.00  0.00           C
ATOM    457 HG11 ILE A 612      55.520  35.070  51.220  1.00  0.00           H
ATOM    458 HG12 ILE A 612      54.730  34.810  52.780  1.00  0.00           H
ATOM    459  CD  ILE A 612      55.650  33.060  51.850  1.00  0.00           C
ATOM    460  HD1 ILE A 612      56.590  32.710  51.380  1.00  0.00           H
ATOM    461  HD2 ILE A 612      54.850  32.740  51.130  1.00  0.00           H
ATOM    462  HD3 ILE A 612      55.530  32.510  52.800  1.00  0.00           H
ATOM    463  C   ILE A 612      58.020  36.980  54.010  1.00  0.00           C
ATOM    464  O   ILE A 612      57.650  37.750  54.930  1.00  0.00           O
ATOM    465  N   LEU A 613      59.240  36.450  54.000  1.00  0.00           N
ATOM    466  HN  LEU A 613      59.510  35.740  53.350  1.00  0.00           H
ATOM    467  CA  LEU A 613      60.260  36.680  55.050  1.00  0.00           C
ATOM    468  HA  LEU A 613      59.740  36.550  55.980  1.00  0.00           H
ATOM    469  CB  LEU A 613      61.370  35.700  54.780  1.00  0.00           C
ATOM    470  HB1 LEU A 613      62.240  35.860  55.460  1.00  0.00           H
ATOM    471  HB2 LEU A 613      61.690  35.900  53.730  1.00  0.00           H
ATOM    472  CG  LEU A 613      61.050  34.140  54.790  1.00  0.00           C
ATOM    473  HG  LEU A 613      60.370  33.900  53.950  1.00  0.00           H
ATOM    474  CD1 LEU A 613      62.410  33.560  54.370  1.00  0.00           C
ATOM    475 HD11 LEU A 613      62.750  34.050  53.440  1.00  0.00           H
ATOM    476 HD12 LEU A 613      62.400  32.460  54.230  1.00  0.00           H
ATOM    477 HD13 LEU A 613      63.240  33.740  55.110  1.00  0.00           H
ATOM    478  CD2 LEU A 613      60.600  33.460  56.130  1.00  0.00           C
ATOM    479 HD21 LEU A 613      59.680  34.020  56.350  1.00  0.00           H
ATOM    480 HD22 LEU A 613      61.340  33.680  56.910  1.00  0.00           H
ATOM    481 HD23 LEU A 613      60.430  32.350  56.090  1.00  0.00           H
ATOM    482  C   LEU A 613      60.770  38.090  54.990  1.00  0.00           C
ATOM    483  O   LEU A 613      61.190  38.590  55.970  1.00  0.00           O
ATOM    484  N   PHE A 614      60.770  38.840  53.870  1.00  0.00           N
ATOM    485  HN  PHE A 614      60.450  38.500  52.990  1.00  0.00           H
ATOM    486  CA  PHE A 614      61.020  40.200  53.830  1.00  0.00           C
ATOM    487  HA  PHE A 614      61.960  40.440  54.330  1.00  0.00           H
ATOM    488  CB  PHE A 614      61.180  40.590  52.330  1.00  0.00           C
ATOM    489  HB1 PHE A 614      60.410  39.990  51.800  1.00  0.00           H
ATOM    490  HB2 PHE A 614      62.190  40.300  51.960  1.00  0.00           H
ATOM    491  CG  PHE A 614      60.940  42.010  51.810  1.00  0.00           C
ATOM    492  CD1 PHE A 614      59.780  42.480  51.060  1.00  0.00           C
ATOM    493  HD1 PHE A 614      58.940  41.810  50.930  1.00  0.00           H
ATOM    494  CE1 PHE A 614      59.810  43.700  50.460  1.00  0.00           C
ATOM    495  HE1 PHE A 614      58.890  43.830  49.930  1.00  0.00           H
ATOM    496  CZ  PHE A 614      60.940  44.590  50.530  1.00  0.00           C
ATOM    497  HZ  PHE A 614      60.850  45.560  50.080  1.00  0.00           H
ATOM    498  CD2 PHE A 614      62.000  42.900  51.900  1.00  0.00           C
ATOM    499  HD2 PHE A 614      62.950  42.560  52.300  1.00  0.00           H
ATOM    500  CE2 PHE A 614      62.030  44.140  51.290  1.00  0.00           C
ATOM    501  HE2 PHE A 614      62.900  44.780  51.310  1.00  0.00           H
ATOM    502  C   PHE A 614      59.970  41.030  54.650  1.00  0.00           C
ATOM    503  O   PHE A 614      60.320  41.850  55.440  1.00  0.00           O
ATOM    504  N   LEU A 615      58.650  40.700  54.380  1.00  0.00           N
ATOM    505  HN  LEU A 615      58.420  39.920  53.810  1.00  0.00           H
ATOM    506  CA  LEU A 615      57.550  41.570  54.870  1.00  0.00           C
ATOM    507  HA  LEU A 615      57.940  42.550  55.070  1.00  0.00           H
ATOM    508  CB  LEU A 615      56.540  41.790  53.730  1.00  0.00           C
ATOM    509  HB1 LEU A 615      56.150  40.810  53.380  1.00  0.00           H
ATOM    510  HB2 LEU A 615      57.040  42.210  52.830  1.00  0.00           H
ATOM    511  CG  LEU A 615      55.210  42.550  53.960  1.00  0.00           C
ATOM    512  HG  LEU A 615      54.740  41.970  54.770  1.00  0.00           H
ATOM    513  CD1 LEU A 615      55.410  44.020  54.320  1.00  0.00           C
ATOM    514 HD11 LEU A 615      54.480  44.610  54.430  1.00  0.00           H
ATOM    515 HD12 LEU A 615      56.110  44.490  53.590  1.00  0.00           H
ATOM    516 HD13 LEU A 615      55.980  44.030  55.270  1.00  0.00           H
ATOM    517  CD2 LEU A 615      54.280  42.420  52.740  1.00  0.00           C
ATOM    518 HD21 LEU A 615      54.170  41.350  52.450  1.00  0.00           H
ATOM    519 HD22 LEU A 615      54.740  42.990  51.900  1.00  0.00           H
ATOM    520 HD23 LEU A 615      53.250  42.720  53.000  1.00  0.00           H
ATOM    521  C   LEU A 615      56.880  41.190  56.190  1.00  0.00           C
ATOM    522  O   LEU A 615      56.240  41.960  56.850  1.00  0.00           O
ATOM    523  N   TYR A 616      57.100  39.930  56.660  1.00  0.00           N
ATOM    524  HN  TYR A 616      57.620  39.270  56.140  1.00  0.00           H
ATOM    525  CA  TYR A 616      56.390  39.380  57.820  1.00  0.00           C
ATOM    526  HA  TYR A 616      55.340  39.480  57.570  1.00  0.00           H
ATOM    527  CB  TYR A 616      56.710  37.910  58.030  1.00  0.00           C
ATOM    528  HB1 TYR A 616      57.760  37.810  57.680  1.00  0.00           H
ATOM    529  HB2 TYR A 616      56.130  37.260  57.340  1.00  0.00           H
ATOM    530  CG  TYR A 616      56.600  37.400  59.460  1.00  0.00           C
ATOM    531  CD1 TYR A 616      57.770  37.200  60.220  1.00  0.00           C
ATOM    532  HD1 TYR A 616      58.750  37.550  59.930  1.00  0.00           H
ATOM    533  CE1 TYR A 616      57.690  36.630  61.540  1.00  0.00           C
ATOM    534  HE1 TYR A 616      58.600  36.420  62.080  1.00  0.00           H
ATOM    535  CZ  TYR A 616      56.400  36.310  62.050  1.00  0.00           C
ATOM    536  OH  TYR A 616      56.280  35.660  63.330  1.00  0.00           O
ATOM    537  HH  TYR A 616      55.370  35.800  63.620  1.00  0.00           H
ATOM    538  CD2 TYR A 616      55.380  37.150  60.020  1.00  0.00           C
ATOM    539  HD2 TYR A 616      54.530  37.550  59.480  1.00  0.00           H
ATOM    540  CE2 TYR A 616      55.250  36.500  61.240  1.00  0.00           C
ATOM    541  HE2 TYR A 616      54.280  36.170  61.600  1.00  0.00           H
ATOM    542  C   TYR A 616      56.660  40.240  59.120  1.00  0.00           C
ATOM    543  O   TYR A 616      55.750  40.610  59.880  1.00  0.00           O
ATOM    544  N   CYS A 617      57.890  40.590  59.440  1.00  0.00           N
ATOM    545  HN  CYS A 617      58.660  40.320  58.880  1.00  0.00           H
ATOM    546  CA  CYS A 617      58.250  41.410  60.650  1.00  0.00           C
ATOM    547  HA  CYS A 617      57.930  40.860  61.530  1.00  0.00           H
ATOM    548  CB  CYS A 617      59.750  41.540  60.870  1.00  0.00           C
ATOM    549  HB1 CYS A 617      59.890  42.110  61.820  1.00  0.00           H
ATOM    550  HB2 CYS A 617      60.210  42.080  60.020  1.00  0.00           H
ATOM    551  SG  CYS A 617      60.640  39.960  61.040  1.00  0.00           S
ATOM    552  HG1 CYS A 617      60.960  39.810  59.760  1.00  0.00           H
ATOM    553  C   CYS A 617      57.520  42.760  60.660  1.00  0.00           C
ATOM    554  O   CYS A 617      57.120  43.330  61.720  1.00  0.00           O
ATOM    555  N   ALA A 618      57.170  43.330  59.430  1.00  0.00           N
ATOM    556  HN  ALA A 618      57.390  42.910  58.550  1.00  0.00           H
ATOM    557  CA  ALA A 618      56.470  44.600  59.280  1.00  0.00           C
ATOM    558  HA  ALA A 618      56.640  45.170  60.190  1.00  0.00           H
ATOM    559  CB  ALA A 618      56.980  45.350  57.960  1.00  0.00           C
ATOM    560  HB1 ALA A 618      58.070  45.510  57.980  1.00  0.00           H
ATOM    561  HB2 ALA A 618      56.490  46.330  57.810  1.00  0.00           H
ATOM    562  HB3 ALA A 618      56.850  44.630  57.130  1.00  0.00           H
ATOM    563  C   ALA A 618      54.910  44.370  59.240  1.00  0.00           C
ATOM    564  O   ALA A 618      54.150  45.320  59.030  1.00  0.00           O
ATOM    565  N   CYS A 619      54.530  43.040  59.440  1.00  0.00           N
ATOM    566  HN  CYS A 619      55.210  42.330  59.270  1.00  0.00           H
ATOM    567  CA  CYS A 619      53.160  42.760  59.630  1.00  0.00           C
ATOM    568  HA  CYS A 619      52.600  43.590  59.230  1.00  0.00           H
ATOM    569  CB  CYS A 619      52.700  41.510  58.910  1.00  0.00           C
ATOM    570  HB1 CYS A 619      51.610  41.410  59.050  1.00  0.00           H
ATOM    571  HB2 CYS A 619      53.120  40.560  59.300  1.00  0.00           H
ATOM    572  SG  CYS A 619      52.860  41.690  57.040  1.00  0.00           S
ATOM    573  HG1 CYS A 619      54.180  41.710  56.980  1.00  0.00           H
ATOM    574  C   CYS A 619      52.980  42.760  61.090  1.00  0.00           C
ATOM    575  O   CYS A 619      52.270  43.590  61.710  1.00  0.00           O
ATOM    576  N   MET A 620      53.710  41.810  61.700  1.00  0.00           N
ATOM    577  HN  MET A 620      54.340  41.240  61.190  1.00  0.00           H
ATOM    578  CA  MET A 620      53.690  41.430  63.090  1.00  0.00           C
ATOM    579  HA  MET A 620      52.630  41.280  63.260  1.00  0.00           H
ATOM    580  CB  MET A 620      54.460  40.050  63.250  1.00  0.00           C
ATOM    581  HB1 MET A 620      55.270  40.010  62.490  1.00  0.00           H
ATOM    582  HB2 MET A 620      53.680  39.350  62.880  1.00  0.00           H
ATOM    583  CG  MET A 620      54.920  39.610  64.600  1.00  0.00           C
ATOM    584  HG1 MET A 620      54.960  38.500  64.610  1.00  0.00           H
ATOM    585  HG2 MET A 620      54.200  39.860  65.410  1.00  0.00           H
ATOM    586  SD  MET A 620      56.500  40.320  65.090  1.00  0.00           S
ATOM    587  CE  MET A 620      57.610  39.390  63.990  1.00  0.00           C
ATOM    588  HE1 MET A 620      58.600  39.900  63.890  1.00  0.00           H
ATOM    589  HE2 MET A 620      57.260  39.190  62.960  1.00  0.00           H
ATOM    590  HE3 MET A 620      57.980  38.470  64.470  1.00  0.00           H
ATOM    591  C   MET A 620      54.080  42.450  64.160  1.00  0.00           C
ATOM    592  O   MET A 620      53.300  42.620  65.090  1.00  0.00           O
ATOM    593  N   SER A 621      55.190  43.260  63.980  1.00  0.00           N
ATOM    594  HN  SER A 621      55.780  43.190  63.170  1.00  0.00           H
ATOM    595  CA  SER A 621      55.760  44.140  64.960  1.00  0.00           C
ATOM    596  HA  SER A 621      55.640  43.670  65.930  1.00  0.00           H
ATOM    597  CB  SER A 621      57.320  44.270  64.870  1.00  0.00           C
ATOM    598  HB1 SER A 621      57.530  44.870  63.960  1.00  0.00           H
ATOM    599  HB2 SER A 621      57.710  43.230  64.690  1.00  0.00           H
ATOM    600  OG  SER A 621      57.920  44.850  66.010  1.00  0.00           O
ATOM    601  HG1 SER A 621      57.860  45.800  65.920  1.00  0.00           H
ATOM    602  C   SER A 621      55.080  45.470  65.070  1.00  0.00           C
ATOM    603  O   SER A 621      54.830  46.000  66.200  1.00  0.00           O
ATOM    604  N   PRO A 622      54.480  46.070  64.010  1.00  0.00           N
ATOM    605  CD  PRO A 622      55.300  46.200  62.760  1.00  0.00           C
ATOM    606  HD1 PRO A 622      55.000  45.380  62.080  1.00  0.00           H
ATOM    607  HD2 PRO A 622      56.380  46.220  62.950  1.00  0.00           H
ATOM    608  CA  PRO A 622      53.510  47.190  64.040  1.00  0.00           C
ATOM    609  HA  PRO A 622      53.890  47.960  64.700  1.00  0.00           H
ATOM    610  CB  PRO A 622      53.400  47.640  62.590  1.00  0.00           C
ATOM    611  HB1 PRO A 622      52.930  48.640  62.550  1.00  0.00           H
ATOM    612  HB2 PRO A 622      52.850  46.870  62.000  1.00  0.00           H
ATOM    613  CG  PRO A 622      54.810  47.600  62.130  1.00  0.00           C
ATOM    614  HG1 PRO A 622      55.000  47.460  61.040  1.00  0.00           H
ATOM    615  HG2 PRO A 622      55.410  48.430  62.540  1.00  0.00           H
ATOM    616  C   PRO A 622      52.220  46.740  64.630  1.00  0.00           C
ATOM    617  O   PRO A 622      51.570  47.460  65.410  1.00  0.00           O
ATOM    618  N   VAL A 623      51.780  45.530  64.300  1.00  0.00           N
ATOM    619  HN  VAL A 623      52.300  44.980  63.670  1.00  0.00           H
ATOM    620  CA  VAL A 623      50.530  45.030  64.860  1.00  0.00           C
ATOM    621  HA  VAL A 623      49.790  45.810  64.750  1.00  0.00           H
ATOM    622  CB  VAL A 623      50.060  43.730  64.150  1.00  0.00           C
ATOM    623  HB  VAL A 623      51.010  43.180  64.030  1.00  0.00           H
ATOM    624  CG1 VAL A 623      49.150  42.860  64.920  1.00  0.00           C
ATOM    625 HG11 VAL A 623      48.800  42.170  64.130  1.00  0.00           H
ATOM    626 HG12 VAL A 623      48.230  43.360  65.290  1.00  0.00           H
ATOM    627 HG13 VAL A 623      49.500  42.220  65.760  1.00  0.00           H
ATOM    628  CG2 VAL A 623      49.470  44.150  62.800  1.00  0.00           C
ATOM    629 HG21 VAL A 623      50.140  44.820  62.210  1.00  0.00           H
ATOM    630 HG22 VAL A 623      48.480  44.630  63.000  1.00  0.00           H
ATOM    631 HG23 VAL A 623      49.410  43.300  62.090  1.00  0.00           H
ATOM    632  C   VAL A 623      50.540  44.830  66.380  1.00  0.00           C
ATOM    633  O   VAL A 623      49.640  45.230  67.090  1.00  0.00           O
ATOM    634  N   ILE A 624      51.740  44.300  66.830  1.00  0.00           N
ATOM    635  HN  ILE A 624      52.300  43.830  66.140  1.00  0.00           H
ATOM    636  CA  ILE A 624      52.040  44.200  68.220  1.00  0.00           C
ATOM    637  HA  ILE A 624      51.180  43.810  68.740  1.00  0.00           H
ATOM    638  CB  ILE A 624      53.370  43.390  68.420  1.00  0.00           C
ATOM    639  HB  ILE A 624      54.130  43.600  67.640  1.00  0.00           H
ATOM    640  CG2 ILE A 624      53.910  43.530  69.860  1.00  0.00           C
ATOM    641 HG21 ILE A 624      53.320  43.050  70.660  1.00  0.00           H
ATOM    642 HG22 ILE A 624      53.980  44.620  70.070  1.00  0.00           H
ATOM    643 HG23 ILE A 624      54.910  43.100  70.020  1.00  0.00           H
ATOM    644  CG1 ILE A 624      52.950  41.910  68.180  1.00  0.00           C
ATOM    645 HG11 ILE A 624      52.440  41.810  67.200  1.00  0.00           H
ATOM    646 HG12 ILE A 624      52.240  41.490  68.940  1.00  0.00           H
ATOM    647  CD  ILE A 624      54.050  40.890  68.120  1.00  0.00           C
ATOM    648  HD1 ILE A 624      54.920  41.070  67.460  1.00  0.00           H
ATOM    649  HD2 ILE A 624      53.770  39.830  67.940  1.00  0.00           H
ATOM    650  HD3 ILE A 624      54.590  40.960  69.080  1.00  0.00           H
ATOM    651  C   ILE A 624      52.150  45.580  68.850  1.00  0.00           C
ATOM    652  O   ILE A 624      51.670  45.780  69.930  1.00  0.00           O
ATOM    653  N   THR A 625      52.760  46.630  68.180  1.00  0.00           N
ATOM    654  HN  THR A 625      53.350  46.300  67.450  1.00  0.00           H
ATOM    655  CA  THR A 625      52.870  47.980  68.690  1.00  0.00           C
ATOM    656  HA  THR A 625      53.420  47.860  69.610  1.00  0.00           H
ATOM    657  CB  THR A 625      53.610  48.870  67.720  1.00  0.00           C
ATOM    658  HB  THR A 625      53.110  49.050  66.740  1.00  0.00           H
ATOM    659  OG1 THR A 625      54.930  48.360  67.500  1.00  0.00           O
ATOM    660  HG1 THR A 625      54.850  47.700  66.820  1.00  0.00           H
ATOM    661  CG2 THR A 625      53.840  50.290  68.310  1.00  0.00           C
ATOM    662 HG21 THR A 625      53.910  50.330  69.420  1.00  0.00           H
ATOM    663 HG22 THR A 625      53.110  51.040  67.970  1.00  0.00           H
ATOM    664 HG23 THR A 625      54.770  50.720  67.880  1.00  0.00           H
ATOM    665  C   THR A 625      51.580  48.480  68.900  1.00  0.00           C
ATOM    666  O   THR A 625      51.320  49.040  69.960  1.00  0.00           O
ATOM    667  N   PHE A 626      50.680  48.300  67.890  1.00  0.00           N
ATOM    668  HN  PHE A 626      50.870  47.760  67.070  1.00  0.00           H
ATOM    669  CA  PHE A 626      49.270  48.660  68.040  1.00  0.00           C
ATOM    670  HA  PHE A 626      49.340  49.730  68.220  1.00  0.00           H
ATOM    671  CB  PHE A 626      48.510  48.300  66.660  1.00  0.00           C
ATOM    672  HB1 PHE A 626      48.750  47.250  66.400  1.00  0.00           H
ATOM    673  HB2 PHE A 626      49.040  48.850  65.850  1.00  0.00           H
ATOM    674  CG  PHE A 626      47.060  48.690  66.520  1.00  0.00           C
ATOM    675  CD1 PHE A 626      46.010  47.940  67.080  1.00  0.00           C
ATOM    676  HD1 PHE A 626      46.180  47.000  67.590  1.00  0.00           H
ATOM    677  CE1 PHE A 626      44.670  48.480  67.040  1.00  0.00           C
ATOM    678  HE1 PHE A 626      43.920  47.850  67.510  1.00  0.00           H
ATOM    679  CZ  PHE A 626      44.410  49.680  66.460  1.00  0.00           C
ATOM    680  HZ  PHE A 626      43.380  50.020  66.320  1.00  0.00           H
ATOM    681  CD2 PHE A 626      46.800  49.890  65.910  1.00  0.00           C
ATOM    682  HD2 PHE A 626      47.670  50.460  65.590  1.00  0.00           H
ATOM    683  CE2 PHE A 626      45.470  50.400  65.920  1.00  0.00           C
ATOM    684  HE2 PHE A 626      45.330  51.430  65.650  1.00  0.00           H
ATOM    685  C   PHE A 626      48.610  48.190  69.350  1.00  0.00           C
ATOM    686  O   PHE A 626      48.280  48.900  70.300  1.00  0.00           O
ATOM    687  N   GLY A 627      48.580  46.860  69.440  1.00  0.00           N
ATOM    688  HN  GLY A 627      48.900  46.300  68.690  1.00  0.00           H
ATOM    689  CA  GLY A 627      47.970  46.200  70.580  1.00  0.00           C
ATOM    690  HA1 GLY A 627      48.040  45.120  70.490  1.00  0.00           H
ATOM    691  HA2 GLY A 627      46.960  46.560  70.770  1.00  0.00           H
ATOM    692  C   GLY A 627      48.630  46.510  71.980  1.00  0.00           C
ATOM    693  O   GLY A 627      47.990  46.650  73.010  1.00  0.00           O
ATOM    694  N   GLY A 628      49.960  46.620  71.930  1.00  0.00           N
ATOM    695  HN  GLY A 628      50.460  46.640  71.070  1.00  0.00           H
ATOM    696  CA  GLY A 628      50.740  46.830  73.110  1.00  0.00           C
ATOM    697  HA1 GLY A 628      51.800  46.640  73.030  1.00  0.00           H
ATOM    698  HA2 GLY A 628      50.440  46.210  73.940  1.00  0.00           H
ATOM    699  C   GLY A 628      50.520  48.300  73.650  1.00  0.00           C
ATOM    700  O   GLY A 628      50.070  48.540  74.760  1.00  0.00           O
ATOM    701  N   LEU A 629      50.640  49.290  72.790  1.00  0.00           N
ATOM    702  HN  LEU A 629      50.830  49.110  71.820  1.00  0.00           H
ATOM    703  CA  LEU A 629      50.500  50.720  73.180  1.00  0.00           C
ATOM    704  HA  LEU A 629      51.000  50.900  74.110  1.00  0.00           H
ATOM    705  CB  LEU A 629      50.890  51.720  72.000  1.00  0.00           C
ATOM    706  HB1 LEU A 629      50.550  52.750  72.210  1.00  0.00           H
ATOM    707  HB2 LEU A 629      50.420  51.250  71.100  1.00  0.00           H
ATOM    708  CG  LEU A 629      52.420  51.870  71.790  1.00  0.00           C
ATOM    709  HG  LEU A 629      52.880  50.860  71.670  1.00  0.00           H
ATOM    710  CD1 LEU A 629      52.830  52.800  70.660  1.00  0.00           C
ATOM    711 HD11 LEU A 629      53.930  52.780  70.550  1.00  0.00           H
ATOM    712 HD12 LEU A 629      52.540  53.830  70.970  1.00  0.00           H
ATOM    713 HD13 LEU A 629      52.370  52.630  69.660  1.00  0.00           H
ATOM    714  CD2 LEU A 629      53.030  52.450  73.080  1.00  0.00           C
ATOM    715 HD21 LEU A 629      52.930  51.770  73.950  1.00  0.00           H
ATOM    716 HD22 LEU A 629      52.680  53.450  73.390  1.00  0.00           H
ATOM    717 HD23 LEU A 629      54.130  52.580  72.970  1.00  0.00           H
ATOM    718  C   LEU A 629      49.060  51.050  73.410  1.00  0.00           C
ATOM    719  O   LEU A 629      48.720  51.940  74.220  1.00  0.00           O
ATOM    720  N   LEU A 630      48.110  50.400  72.690  1.00  0.00           N
ATOM    721  HN  LEU A 630      48.310  49.760  71.950  1.00  0.00           H
ATOM    722  CA  LEU A 630      46.760  50.620  72.940  1.00  0.00           C
ATOM    723  HA  LEU A 630      46.640  51.680  73.120  1.00  0.00           H
ATOM    724  CB  LEU A 630      45.860  50.130  71.720  1.00  0.00           C
ATOM    725  HB1 LEU A 630      45.760  49.030  71.810  1.00  0.00           H
ATOM    726  HB2 LEU A 630      46.390  50.580  70.850  1.00  0.00           H
ATOM    727  CG  LEU A 630      44.420  50.720  71.650  1.00  0.00           C
ATOM    728  HG  LEU A 630      43.760  50.380  72.460  1.00  0.00           H
ATOM    729  CD1 LEU A 630      44.430  52.180  71.850  1.00  0.00           C
ATOM    730 HD11 LEU A 630      44.840  52.480  72.850  1.00  0.00           H
ATOM    731 HD12 LEU A 630      43.390  52.550  71.940  1.00  0.00           H
ATOM    732 HD13 LEU A 630      45.000  52.790  71.110  1.00  0.00           H
ATOM    733  CD2 LEU A 630      43.900  50.330  70.280  1.00  0.00           C
ATOM    734 HD21 LEU A 630      42.880  50.690  70.060  1.00  0.00           H
ATOM    735 HD22 LEU A 630      43.950  49.230  70.130  1.00  0.00           H
ATOM    736 HD23 LEU A 630      44.500  50.700  69.430  1.00  0.00           H
ATOM    737  C   LEU A 630      46.310  50.000  74.220  1.00  0.00           C
ATOM    738  O   LEU A 630      45.430  50.490  74.940  1.00  0.00           O
ATOM    739  N   GLY A 631      46.850  48.800  74.550  1.00  0.00           N
ATOM    740  HN  GLY A 631      47.560  48.430  73.950  1.00  0.00           H
ATOM    741  CA  GLY A 631      46.630  48.100  75.870  1.00  0.00           C
ATOM    742  HA1 GLY A 631      47.210  47.190  75.830  1.00  0.00           H
ATOM    743  HA2 GLY A 631      45.570  47.990  76.080  1.00  0.00           H
ATOM    744  C   GLY A 631      47.260  48.990  76.960  1.00  0.00           C
ATOM    745  O   GLY A 631      46.540  49.110  77.910  1.00  0.00           O
ATOM    746  N   GLU A 632      48.460  49.570  76.890  1.00  0.00           N
ATOM    747  HN  GLU A 632      49.080  49.390  76.140  1.00  0.00           H
ATOM    748  CA  GLU A 632      48.950  50.540  77.900  1.00  0.00           C
ATOM    749  HA  GLU A 632      48.800  50.020  78.850  1.00  0.00           H
ATOM    750  CB  GLU A 632      50.380  51.130  77.560  1.00  0.00           C
ATOM    751  HB1 GLU A 632      50.540  52.060  78.150  1.00  0.00           H
ATOM    752  HB2 GLU A 632      50.390  51.610  76.560  1.00  0.00           H
ATOM    753  CG  GLU A 632      51.600  50.160  77.490  1.00  0.00           C
ATOM    754  HG1 GLU A 632      51.510  49.360  76.710  1.00  0.00           H
ATOM    755  HG2 GLU A 632      51.590  49.600  78.440  1.00  0.00           H
ATOM    756  CD  GLU A 632      52.950  50.780  77.480  1.00  0.00           C
ATOM    757  OE1 GLU A 632      53.750  50.610  78.410  1.00  0.00           O
ATOM    758  OE2 GLU A 632      53.300  51.390  76.430  1.00  0.00           O
ATOM    759  C   GLU A 632      48.020  51.750  78.040  1.00  0.00           C
ATOM    760  O   GLU A 632      47.700  52.060  79.170  1.00  0.00           O
ATOM    761  N   ALA A 633      47.570  52.400  76.950  1.00  0.00           N
ATOM    762  HN  ALA A 633      48.160  52.200  76.160  1.00  0.00           H
ATOM    763  CA  ALA A 633      46.680  53.540  77.090  1.00  0.00           C
ATOM    764  HA  ALA A 633      47.150  54.290  77.720  1.00  0.00           H
ATOM    765  CB  ALA A 633      46.300  54.140  75.760  1.00  0.00           C
ATOM    766  HB1 ALA A 633      45.480  53.570  75.290  1.00  0.00           H
ATOM    767  HB2 ALA A 633      47.180  54.140  75.080  1.00  0.00           H
ATOM    768  HB3 ALA A 633      46.020  55.210  75.870  1.00  0.00           H
ATOM    769  C   ALA A 633      45.390  53.210  77.770  1.00  0.00           C
ATOM    770  O   ALA A 633      44.990  54.110  78.490  1.00  0.00           O
ATOM    771  N   THR A 634      44.770  51.990  77.500  1.00  0.00           N
ATOM    772  HN  THR A 634      45.160  51.400  76.810  1.00  0.00           H
ATOM    773  CA  THR A 634      43.490  51.550  78.030  1.00  0.00           C
ATOM    774  HA  THR A 634      42.920  52.480  78.100  1.00  0.00           H
ATOM    775  CB  THR A 634      42.720  50.600  77.220  1.00  0.00           C
ATOM    776  HB  THR A 634      41.800  50.350  77.800  1.00  0.00           H
ATOM    777  OG1 THR A 634      43.470  49.410  76.990  1.00  0.00           O
ATOM    778  HG1 THR A 634      44.310  49.640  76.590  1.00  0.00           H
ATOM    779  CG2 THR A 634      42.530  51.220  75.830  1.00  0.00           C
ATOM    780 HG21 THR A 634      43.570  51.450  75.530  1.00  0.00           H
ATOM    781 HG22 THR A 634      41.880  52.120  75.850  1.00  0.00           H
ATOM    782 HG23 THR A 634      42.010  50.540  75.130  1.00  0.00           H
ATOM    783  C   THR A 634      43.640  50.970  79.340  1.00  0.00           C
ATOM    784  O   THR A 634      42.680  50.780  80.050  1.00  0.00           O
ATOM    785  N   GLU A 635      44.950  50.600  79.640  1.00  0.00           N
ATOM    786  HN  GLU A 635      45.750  50.800  79.060  1.00  0.00           H
ATOM    787  CA  GLU A 635      45.240  50.020  80.920  1.00  0.00           C
ATOM    788  HA  GLU A 635      46.310  49.970  80.950  1.00  0.00           H
ATOM    789  CB  GLU A 635      44.890  50.880  82.150  1.00  0.00           C
ATOM    790  HB1 GLU A 635      45.190  50.300  83.050  1.00  0.00           H
ATOM    791  HB2 GLU A 635      43.810  51.120  82.140  1.00  0.00           H
ATOM    792  CG  GLU A 635      45.750  52.200  82.280  1.00  0.00           C
ATOM    793  HG1 GLU A 635      45.720  52.690  81.300  1.00  0.00           H
ATOM    794  HG2 GLU A 635      46.810  52.000  82.540  1.00  0.00           H
ATOM    795  CD  GLU A 635      45.250  53.190  83.340  1.00  0.00           C
ATOM    796  OE1 GLU A 635      45.340  53.000  84.580  1.00  0.00           O
ATOM    797  OE2 GLU A 635      44.690  54.220  82.920  1.00  0.00           O
ATOM    798  C   GLU A 635      44.860  48.600  81.070  1.00  0.00           C
ATOM    799  O   GLU A 635      44.410  48.150  82.060  1.00  0.00           O
ATOM    800  N   GLY A 636      45.150  47.820  80.050  1.00  0.00           N
ATOM    801  HN  GLY A 636      45.680  48.230  79.320  1.00  0.00           H
ATOM    802  CA  GLY A 636      44.710  46.390  79.950  1.00  0.00           C
ATOM    803  HA1 GLY A 636      44.950  46.000  80.920  1.00  0.00           H
ATOM    804  HA2 GLY A 636      45.320  46.120  79.110  1.00  0.00           H
ATOM    805  C   GLY A 636      43.300  46.090  79.560  1.00  0.00           C
ATOM    806  O   GLY A 636      42.700  45.150  80.120  1.00  0.00           O
ATOM    807  N   ARG A 637      42.760  46.820  78.510  1.00  0.00           N
ATOM    808  HN  ARG A 637      43.310  47.640  78.290  1.00  0.00           H
ATOM    809  CA  ARG A 637      41.480  46.530  77.850  1.00  0.00           C
ATOM    810  HA  ARG A 637      41.170  45.620  78.340  1.00  0.00           H
ATOM    811  CB  ARG A 637      40.390  47.630  78.100  1.00  0.00           C
ATOM    812  HB1 ARG A 637      39.520  47.470  77.420  1.00  0.00           H
ATOM    813  HB2 ARG A 637      40.860  48.600  77.810  1.00  0.00           H
ATOM    814  CG  ARG A 637      39.870  47.710  79.570  1.00  0.00           C
ATOM    815  HG1 ARG A 637      39.910  46.690  79.990  1.00  0.00           H
ATOM    816  HG2 ARG A 637      38.780  47.950  79.490  1.00  0.00           H
ATOM    817  CD  ARG A 637      40.720  48.620  80.480  1.00  0.00           C
ATOM    818  HD1 ARG A 637      40.620  49.610  79.990  1.00  0.00           H
ATOM    819  HD2 ARG A 637      41.750  48.220  80.400  1.00  0.00           H
ATOM    820  NE  ARG A 637      40.110  48.540  81.870  1.00  0.00           N
ATOM    821  HE  ARG A 637      39.510  47.770  82.110  1.00  0.00           H
ATOM    822  CZ  ARG A 637      40.540  49.330  82.820  1.00  0.00           C
ATOM    823  NH1 ARG A 637      41.110  50.510  82.610  1.00  0.00           N
ATOM    824 HH11 ARG A 637      41.080  51.120  83.390  1.00  0.00           H
ATOM    825 HH12 ARG A 637      41.440  50.770  81.700  1.00  0.00           H
ATOM    826  NH2 ARG A 637      40.180  49.070  84.050  1.00  0.00           N
ATOM    827 HH21 ARG A 637      39.530  48.340  84.220  1.00  0.00           H
ATOM    828 HH22 ARG A 637      40.320  49.720  84.800  1.00  0.00           H
ATOM    829  C   ARG A 637      41.720  46.110  76.350  1.00  0.00           C
ATOM    830  O   ARG A 637      40.740  45.880  75.640  1.00  0.00           O
ATOM    831  N   LEU A 638      42.980  45.990  75.980  1.00  0.00           N
ATOM    832  HN  LEU A 638      43.620  46.470  76.580  1.00  0.00           H
ATOM    833  CA  LEU A 638      43.360  45.630  74.620  1.00  0.00           C
ATOM    834  HA  LEU A 638      42.750  44.800  74.300  1.00  0.00           H
ATOM    835  CB  LEU A 638      43.260  46.920  73.690  1.00  0.00           C
ATOM    836  HB1 LEU A 638      44.040  47.690  73.930  1.00  0.00           H
ATOM    837  HB2 LEU A 638      42.300  47.350  74.060  1.00  0.00           H
ATOM    838  CG  LEU A 638      43.220  46.720  72.140  1.00  0.00           C
ATOM    839  HG  LEU A 638      43.030  47.710  71.670  1.00  0.00           H
ATOM    840  CD1 LEU A 638      44.480  46.110  71.580  1.00  0.00           C
ATOM    841 HD11 LEU A 638      44.450  46.250  70.480  1.00  0.00           H
ATOM    842 HD12 LEU A 638      44.590  45.000  71.670  1.00  0.00           H
ATOM    843 HD13 LEU A 638      45.340  46.620  72.070  1.00  0.00           H
ATOM    844  CD2 LEU A 638      42.080  45.720  71.680  1.00  0.00           C
ATOM    845 HD21 LEU A 638      41.120  46.050  72.120  1.00  0.00           H
ATOM    846 HD22 LEU A 638      42.450  44.810  72.200  1.00  0.00           H
ATOM    847 HD23 LEU A 638      42.110  45.760  70.560  1.00  0.00           H
ATOM    848  C   LEU A 638      44.730  45.030  74.760  1.00  0.00           C
ATOM    849  O   LEU A 638      45.380  45.300  75.750  1.00  0.00           O
ATOM    850  N   SER A 639      45.190  44.120  73.960  1.00  0.00           N
ATOM    851  HN  SER A 639      44.780  43.810  73.100  1.00  0.00           H
ATOM    852  CA  SER A 639      46.490  43.390  74.190  1.00  0.00           C
ATOM    853  HA  SER A 639      47.170  44.160  74.540  1.00  0.00           H
ATOM    854  CB  SER A 639      46.540  42.150  75.170  1.00  0.00           C
ATOM    855  HB1 SER A 639      46.000  42.530  76.060  1.00  0.00           H
ATOM    856  HB2 SER A 639      47.580  41.850  75.390  1.00  0.00           H
ATOM    857  OG  SER A 639      45.860  41.030  74.600  1.00  0.00           O
ATOM    858  HG1 SER A 639      45.030  41.360  74.230  1.00  0.00           H
ATOM    859  C   SER A 639      47.040  43.050  72.910  1.00  0.00           C
ATOM    860  O   SER A 639      46.410  43.090  71.850  1.00  0.00           O
ATOM    861  N   ALA A 640      48.330  42.740  72.880  1.00  0.00           N
ATOM    862  HN  ALA A 640      48.930  42.730  73.680  1.00  0.00           H
ATOM    863  CA  ALA A 640      49.010  42.380  71.660  1.00  0.00           C
ATOM    864  HA  ALA A 640      48.790  43.220  71.010  1.00  0.00           H
ATOM    865  CB  ALA A 640      50.550  42.360  71.860  1.00  0.00           C
ATOM    866  HB1 ALA A 640      50.970  43.380  71.760  1.00  0.00           H
ATOM    867  HB2 ALA A 640      51.030  41.900  70.970  1.00  0.00           H
ATOM    868  HB3 ALA A 640      50.890  41.830  72.770  1.00  0.00           H
ATOM    869  C   ALA A 640      48.470  40.990  71.170  1.00  0.00           C
ATOM    870  O   ALA A 640      48.310  40.740  70.000  1.00  0.00           O
ATOM    871  N   ILE A 641      48.140  40.020  72.050  1.00  0.00           N
ATOM    872  HN  ILE A 641      48.150  40.230  73.030  1.00  0.00           H
ATOM    873  CA  ILE A 641      47.780  38.680  71.580  1.00  0.00           C
ATOM    874  HA  ILE A 641      48.590  38.380  70.950  1.00  0.00           H
ATOM    875  CB  ILE A 641      47.710  37.670  72.660  1.00  0.00           C
ATOM    876  HB  ILE A 641      46.860  37.790  73.370  1.00  0.00           H
ATOM    877  CG2 ILE A 641      47.690  36.260  72.090  1.00  0.00           C
ATOM    878 HG21 ILE A 641      47.780  35.530  72.930  1.00  0.00           H
ATOM    879 HG22 ILE A 641      48.580  36.130  71.450  1.00  0.00           H
ATOM    880 HG23 ILE A 641      46.770  36.030  71.490  1.00  0.00           H
ATOM    881  CG1 ILE A 641      48.970  37.750  73.540  1.00  0.00           C
ATOM    882 HG11 ILE A 641      48.940  36.950  74.310  1.00  0.00           H
ATOM    883 HG12 ILE A 641      48.870  38.650  74.190  1.00  0.00           H
ATOM    884  CD  ILE A 641      50.350  37.880  72.950  1.00  0.00           C
ATOM    885  HD1 ILE A 641      51.180  37.920  73.700  1.00  0.00           H
ATOM    886  HD2 ILE A 641      50.390  38.840  72.380  1.00  0.00           H
ATOM    887  HD3 ILE A 641      50.560  37.030  72.280  1.00  0.00           H
ATOM    888  C   ILE A 641      46.440  38.700  70.780  1.00  0.00           C
ATOM    889  O   ILE A 641      46.270  38.060  69.710  1.00  0.00           O
ATOM    890  N   GLU A 642      45.470  39.440  71.260  1.00  0.00           N
ATOM    891  HN  GLU A 642      45.620  39.920  72.120  1.00  0.00           H
ATOM    892  CA  GLU A 642      44.260  39.700  70.470  1.00  0.00           C
ATOM    893  HA  GLU A 642      43.630  38.840  70.230  1.00  0.00           H
ATOM    894  CB  GLU A 642      43.300  40.590  71.230  1.00  0.00           C
ATOM    895  HB1 GLU A 642      42.440  40.880  70.600  1.00  0.00           H
ATOM    896  HB2 GLU A 642      43.760  41.570  71.500  1.00  0.00           H
ATOM    897  CG  GLU A 642      42.740  40.000  72.480  1.00  0.00           C
ATOM    898  HG1 GLU A 642      43.480  39.290  72.920  1.00  0.00           H
ATOM    899  HG2 GLU A 642      41.820  39.400  72.310  1.00  0.00           H
ATOM    900  CD  GLU A 642      42.460  41.110  73.540  1.00  0.00           C
ATOM    901  OE1 GLU A 642      41.350  41.060  74.150  1.00  0.00           O
ATOM    902  OE2 GLU A 642      43.440  41.800  73.930  1.00  0.00           O
ATOM    903  C   GLU A 642      44.560  40.360  69.110  1.00  0.00           C
ATOM    904  O   GLU A 642      43.910  39.990  68.150  1.00  0.00           O
ATOM    905  N   SER A 643      45.420  41.340  69.130  1.00  0.00           N
ATOM    906  HN  SER A 643      45.710  41.670  70.030  1.00  0.00           H
ATOM    907  CA  SER A 643      45.990  42.030  67.990  1.00  0.00           C
ATOM    908  HA  SER A 643      45.160  42.510  67.480  1.00  0.00           H
ATOM    909  CB  SER A 643      46.870  43.340  68.280  1.00  0.00           C
ATOM    910  HB1 SER A 643      47.060  43.900  67.340  1.00  0.00           H
ATOM    911  HB2 SER A 643      47.860  43.050  68.700  1.00  0.00           H
ATOM    912  OG  SER A 643      46.200  44.200  69.210  1.00  0.00           O
ATOM    913  HG1 SER A 643      46.080  43.630  69.980  1.00  0.00           H
ATOM    914  C   SER A 643      46.550  41.160  66.940  1.00  0.00           C
ATOM    915  O   SER A 643      46.160  41.300  65.810  1.00  0.00           O
ATOM    916  N   LEU A 644      47.460  40.200  67.190  1.00  0.00           N
ATOM    917  HN  LEU A 644      47.750  40.130  68.140  1.00  0.00           H
ATOM    918  CA  LEU A 644      47.970  39.190  66.300  1.00  0.00           C
ATOM    919  HA  LEU A 644      48.540  39.660  65.520  1.00  0.00           H
ATOM    920  CB  LEU A 644      48.980  38.460  67.250  1.00  0.00           C
ATOM    921  HB1 LEU A 644      49.180  37.540  66.660  1.00  0.00           H
ATOM    922  HB2 LEU A 644      48.490  38.080  68.170  1.00  0.00           H
ATOM    923  CG  LEU A 644      50.320  39.110  67.650  1.00  0.00           C
ATOM    924  HG  LEU A 644      50.000  40.020  68.200  1.00  0.00           H
ATOM    925  CD1 LEU A 644      51.010  38.300  68.730  1.00  0.00           C
ATOM    926 HD11 LEU A 644      50.340  38.110  69.590  1.00  0.00           H
ATOM    927 HD12 LEU A 644      51.890  38.850  69.140  1.00  0.00           H
ATOM    928 HD13 LEU A 644      51.340  37.290  68.400  1.00  0.00           H
ATOM    929  CD2 LEU A 644      51.060  39.300  66.420  1.00  0.00           C
ATOM    930 HD21 LEU A 644      51.190  38.350  65.850  1.00  0.00           H
ATOM    931 HD22 LEU A 644      52.100  39.590  66.710  1.00  0.00           H
ATOM    932 HD23 LEU A 644      50.570  40.060  65.780  1.00  0.00           H
ATOM    933  C   LEU A 644      47.030  38.240  65.680  1.00  0.00           C
ATOM    934  O   LEU A 644      46.920  38.130  64.440  1.00  0.00           O
ATOM    935  N   PHE A 645      46.140  37.610  66.530  1.00  0.00           N
ATOM    936  HN  PHE A 645      46.220  37.850  67.500  1.00  0.00           H
ATOM    937  CA  PHE A 645      45.110  36.720  66.050  1.00  0.00           C
ATOM    938  HA  PHE A 645      45.570  35.940  65.450  1.00  0.00           H
ATOM    939  CB  PHE A 645      44.330  36.240  67.300  1.00  0.00           C
ATOM    940  HB1 PHE A 645      44.020  37.100  67.930  1.00  0.00           H
ATOM    941  HB2 PHE A 645      45.020  35.670  67.960  1.00  0.00           H
ATOM    942  CG  PHE A 645      43.180  35.410  67.010  1.00  0.00           C
ATOM    943  CD1 PHE A 645      42.860  34.720  65.830  1.00  0.00           C
ATOM    944  HD1 PHE A 645      43.510  34.880  64.990  1.00  0.00           H
ATOM    945  CE1 PHE A 645      41.640  34.010  65.780  1.00  0.00           C
ATOM    946  HE1 PHE A 645      41.420  33.550  64.830  1.00  0.00           H
ATOM    947  CZ  PHE A 645      40.880  33.700  66.900  1.00  0.00           C
ATOM    948  HZ  PHE A 645      39.980  33.100  66.810  1.00  0.00           H
ATOM    949  CD2 PHE A 645      42.390  35.140  68.160  1.00  0.00           C
ATOM    950  HD2 PHE A 645      42.640  35.580  69.120  1.00  0.00           H
ATOM    951  CE2 PHE A 645      41.310  34.310  68.090  1.00  0.00           C
ATOM    952  HE2 PHE A 645      40.760  34.250  69.010  1.00  0.00           H
ATOM    953  C   PHE A 645      44.140  37.550  65.130  1.00  0.00           C
ATOM    954  O   PHE A 645      43.770  37.120  64.060  1.00  0.00           O
ATOM    955  N   GLY A 646      43.770  38.820  65.430  1.00  0.00           N
ATOM    956  HN  GLY A 646      44.100  39.110  66.320  1.00  0.00           H
ATOM    957  CA  GLY A 646      42.850  39.590  64.710  1.00  0.00           C
ATOM    958  HA1 GLY A 646      42.800  40.570  65.180  1.00  0.00           H
ATOM    959  HA2 GLY A 646      41.920  39.050  64.570  1.00  0.00           H
ATOM    960  C   GLY A 646      43.350  40.020  63.320  1.00  0.00           C
ATOM    961  O   GLY A 646      42.680  40.070  62.290  1.00  0.00           O
ATOM    962  N   ALA A 647      44.650  40.310  63.260  1.00  0.00           N
ATOM    963  HN  ALA A 647      45.150  40.410  64.130  1.00  0.00           H
ATOM    964  CA  ALA A 647      45.270  40.520  61.930  1.00  0.00           C
ATOM    965  HA  ALA A 647      44.700  41.180  61.290  1.00  0.00           H
ATOM    966  CB  ALA A 647      46.700  40.960  62.180  1.00  0.00           C
ATOM    967  HB1 ALA A 647      47.260  41.090  61.230  1.00  0.00           H
ATOM    968  HB2 ALA A 647      47.270  40.090  62.580  1.00  0.00           H
ATOM    969  HB3 ALA A 647      46.770  41.870  62.800  1.00  0.00           H
ATOM    970  C   ALA A 647      45.250  39.200  61.050  1.00  0.00           C
ATOM    971  O   ALA A 647      45.120  39.310  59.780  1.00  0.00           O
ATOM    972  N   SER A 648      45.490  38.070  61.730  1.00  0.00           N
ATOM    973  HN  SER A 648      45.760  38.040  62.680  1.00  0.00           H
ATOM    974  CA  SER A 648      45.300  36.800  61.050  1.00  0.00           C
ATOM    975  HA  SER A 648      45.790  36.770  60.090  1.00  0.00           H
ATOM    976  CB  SER A 648      45.950  35.680  61.890  1.00  0.00           C
ATOM    977  HB1 SER A 648      45.320  35.450  62.780  1.00  0.00           H
ATOM    978  HB2 SER A 648      46.910  36.080  62.280  1.00  0.00           H
ATOM    979  OG  SER A 648      46.130  34.520  61.070  1.00  0.00           O
ATOM    980  HG1 SER A 648      46.900  34.620  60.510  1.00  0.00           H
ATOM    981  C   SER A 648      43.780  36.570  60.650  1.00  0.00           C
ATOM    982  O   SER A 648      43.510  36.330  59.520  1.00  0.00           O
ATOM    983  N   LEU A 649      42.850  36.810  61.550  1.00  0.00           N
ATOM    984  HN  LEU A 649      43.150  37.050  62.470  1.00  0.00           H
ATOM    985  CA  LEU A 649      41.410  36.380  61.210  1.00  0.00           C
ATOM    986  HA  LEU A 649      41.400  35.400  60.750  1.00  0.00           H
ATOM    987  CB  LEU A 649      40.510  36.380  62.540  1.00  0.00           C
ATOM    988  HB1 LEU A 649      40.580  37.370  63.070  1.00  0.00           H
ATOM    989  HB2 LEU A 649      41.020  35.630  63.160  1.00  0.00           H
ATOM    990  CG  LEU A 649      39.050  35.860  62.230  1.00  0.00           C
ATOM    991  HG  LEU A 649      38.470  36.670  61.750  1.00  0.00           H
ATOM    992  CD1 LEU A 649      39.080  34.570  61.490  1.00  0.00           C
ATOM    993 HD11 LEU A 649      38.080  34.100  61.480  1.00  0.00           H
ATOM    994 HD12 LEU A 649      39.820  33.840  61.910  1.00  0.00           H
ATOM    995 HD13 LEU A 649      39.330  34.660  60.410  1.00  0.00           H
ATOM    996  CD2 LEU A 649      38.290  35.630  63.530  1.00  0.00           C
ATOM    997 HD21 LEU A 649      38.600  34.670  63.990  1.00  0.00           H
ATOM    998 HD22 LEU A 649      37.190  35.590  63.370  1.00  0.00           H
ATOM    999 HD23 LEU A 649      38.600  36.350  64.320  1.00  0.00           H
ATOM   1000  C   LEU A 649      40.970  37.280  60.070  1.00  0.00           C
ATOM   1001  O   LEU A 649      40.340  36.820  59.060  1.00  0.00           O
ATOM   1002  N   THR A 650      41.340  38.580  60.190  1.00  0.00           N
ATOM   1003  HN  THR A 650      41.920  38.950  60.930  1.00  0.00           H
ATOM   1004  CA  THR A 650      41.010  39.570  59.120  1.00  0.00           C
ATOM   1005  HA  THR A 650      39.980  39.410  58.850  1.00  0.00           H
ATOM   1006  CB  THR A 650      41.220  41.020  59.490  1.00  0.00           C
ATOM   1007  HB  THR A 650      42.290  41.290  59.570  1.00  0.00           H
ATOM   1008  OG1 THR A 650      40.600  41.270  60.720  1.00  0.00           O
ATOM   1009  HG1 THR A 650      40.990  40.850  61.500  1.00  0.00           H
ATOM   1010  CG2 THR A 650      40.470  41.990  58.530  1.00  0.00           C
ATOM   1011 HG21 THR A 650      41.110  42.070  57.620  1.00  0.00           H
ATOM   1012 HG22 THR A 650      40.310  42.940  59.070  1.00  0.00           H
ATOM   1013 HG23 THR A 650      39.520  41.530  58.200  1.00  0.00           H
ATOM   1014  C   THR A 650      41.770  39.350  57.830  1.00  0.00           C
ATOM   1015  O   THR A 650      41.220  39.530  56.740  1.00  0.00           O
ATOM   1016  N   GLY A 651      43.090  38.830  57.970  1.00  0.00           N
ATOM   1017  HN  GLY A 651      43.450  38.650  58.870  1.00  0.00           H
ATOM   1018  CA  GLY A 651      43.990  38.660  56.800  1.00  0.00           C
ATOM   1019  HA1 GLY A 651      45.000  38.670  57.220  1.00  0.00           H
ATOM   1020  HA2 GLY A 651      43.820  39.530  56.200  1.00  0.00           H
ATOM   1021  C   GLY A 651      43.750  37.440  56.030  1.00  0.00           C
ATOM   1022  O   GLY A 651      43.570  37.480  54.810  1.00  0.00           O
ATOM   1023  N   ILE A 652      43.600  36.250  56.700  1.00  0.00           N
ATOM   1024  HN  ILE A 652      43.800  36.150  57.680  1.00  0.00           H
ATOM   1025  CA  ILE A 652      43.250  35.100  55.940  1.00  0.00           C
ATOM   1026  HA  ILE A 652      44.010  34.860  55.210  1.00  0.00           H
ATOM   1027  CB  ILE A 652      43.020  33.940  56.900  1.00  0.00           C
ATOM   1028  HB  ILE A 652      42.350  34.250  57.730  1.00  0.00           H
ATOM   1029  CG2 ILE A 652      42.370  32.670  56.300  1.00  0.00           C
ATOM   1030 HG21 ILE A 652      42.960  32.230  55.470  1.00  0.00           H
ATOM   1031 HG22 ILE A 652      41.330  32.750  55.900  1.00  0.00           H
ATOM   1032 HG23 ILE A 652      42.280  31.910  57.110  1.00  0.00           H
ATOM   1033  CG1 ILE A 652      44.380  33.560  57.630  1.00  0.00           C
ATOM   1034 HG11 ILE A 652      44.750  34.480  58.150  1.00  0.00           H
ATOM   1035 HG12 ILE A 652      45.090  33.270  56.830  1.00  0.00           H
ATOM   1036  CD  ILE A 652      44.170  32.490  58.710  1.00  0.00           C
ATOM   1037  HD1 ILE A 652      45.020  32.550  59.430  1.00  0.00           H
ATOM   1038  HD2 ILE A 652      44.030  31.460  58.340  1.00  0.00           H
ATOM   1039  HD3 ILE A 652      43.270  32.740  59.310  1.00  0.00           H
ATOM   1040  C   ILE A 652      41.970  35.230  55.090  1.00  0.00           C
ATOM   1041  O   ILE A 652      41.860  34.930  53.900  1.00  0.00           O
ATOM   1042  N   ALA A 653      40.920  35.880  55.680  1.00  0.00           N
ATOM   1043  HN  ALA A 653      40.980  36.140  56.640  1.00  0.00           H
ATOM   1044  CA  ALA A 653      39.680  36.240  55.090  1.00  0.00           C
ATOM   1045  HA  ALA A 653      39.250  35.360  54.640  1.00  0.00           H
ATOM   1046  CB  ALA A 653      38.660  36.750  56.190  1.00  0.00           C
ATOM   1047  HB1 ALA A 653      38.850  37.760  56.580  1.00  0.00           H
ATOM   1048  HB2 ALA A 653      38.640  36.030  57.030  1.00  0.00           H
ATOM   1049  HB3 ALA A 653      37.620  36.780  55.800  1.00  0.00           H
ATOM   1050  C   ALA A 653      39.750  37.320  53.980  1.00  0.00           C
ATOM   1051  O   ALA A 653      39.240  37.170  52.880  1.00  0.00           O
ATOM   1052  N   TYR A 654      40.650  38.350  54.270  1.00  0.00           N
ATOM   1053  HN  TYR A 654      40.930  38.450  55.220  1.00  0.00           H
ATOM   1054  CA  TYR A 654      40.960  39.280  53.170  1.00  0.00           C
ATOM   1055  HA  TYR A 654      40.050  39.760  52.810  1.00  0.00           H
ATOM   1056  CB  TYR A 654      41.750  40.460  53.830  1.00  0.00           C
ATOM   1057  HB1 TYR A 654      42.640  40.050  54.340  1.00  0.00           H
ATOM   1058  HB2 TYR A 654      41.060  40.830  54.620  1.00  0.00           H
ATOM   1059  CG  TYR A 654      41.990  41.680  52.860  1.00  0.00           C
ATOM   1060  CD1 TYR A 654      42.990  41.600  51.960  1.00  0.00           C
ATOM   1061  HD1 TYR A 654      43.520  40.660  51.930  1.00  0.00           H
ATOM   1062  CE1 TYR A 654      43.220  42.570  51.030  1.00  0.00           C
ATOM   1063  HE1 TYR A 654      44.030  42.570  50.310  1.00  0.00           H
ATOM   1064  CZ  TYR A 654      42.410  43.700  51.040  1.00  0.00           C
ATOM   1065  OH  TYR A 654      42.700  44.770  50.110  1.00  0.00           O
ATOM   1066  HH  TYR A 654      43.400  44.410  49.550  1.00  0.00           H
ATOM   1067  CD2 TYR A 654      41.140  42.830  52.930  1.00  0.00           C
ATOM   1068  HD2 TYR A 654      40.290  42.850  53.580  1.00  0.00           H
ATOM   1069  CE2 TYR A 654      41.330  43.820  51.960  1.00  0.00           C
ATOM   1070  HE2 TYR A 654      40.710  44.710  51.890  1.00  0.00           H
ATOM   1071  C   TYR A 654      41.650  38.660  52.030  1.00  0.00           C
ATOM   1072  O   TYR A 654      41.390  39.060  50.970  1.00  0.00           O
ATOM   1073  N   SER A 655      42.650  37.780  52.260  1.00  0.00           N
ATOM   1074  HN  SER A 655      42.970  37.600  53.180  1.00  0.00           H
ATOM   1075  CA  SER A 655      43.410  37.130  51.280  1.00  0.00           C
ATOM   1076  HA  SER A 655      43.790  37.810  50.540  1.00  0.00           H
ATOM   1077  CB  SER A 655      44.590  36.360  51.810  1.00  0.00           C
ATOM   1078  HB1 SER A 655      44.320  35.680  52.630  1.00  0.00           H
ATOM   1079  HB2 SER A 655      45.230  37.180  52.220  1.00  0.00           H
ATOM   1080  OG  SER A 655      45.380  35.660  50.830  1.00  0.00           O
ATOM   1081  HG1 SER A 655      45.980  36.310  50.460  1.00  0.00           H
ATOM   1082  C   SER A 655      42.630  36.130  50.410  1.00  0.00           C
ATOM   1083  O   SER A 655      42.570  36.220  49.140  1.00  0.00           O
ATOM   1084  N   LEU A 656      42.010  35.220  51.160  1.00  0.00           N
ATOM   1085  HN  LEU A 656      42.070  35.140  52.150  1.00  0.00           H
ATOM   1086  CA  LEU A 656      41.070  34.230  50.570  1.00  0.00           C
ATOM   1087  HA  LEU A 656      41.580  33.590  49.860  1.00  0.00           H
ATOM   1088  CB  LEU A 656      40.410  33.140  51.520  1.00  0.00           C
ATOM   1089  HB1 LEU A 656      39.730  32.580  50.850  1.00  0.00           H
ATOM   1090  HB2 LEU A 656      39.760  33.490  52.340  1.00  0.00           H
ATOM   1091  CG  LEU A 656      41.350  32.080  52.060  1.00  0.00           C
ATOM   1092  HG  LEU A 656      42.140  32.370  52.790  1.00  0.00           H
ATOM   1093  CD1 LEU A 656      40.540  31.070  52.920  1.00  0.00           C
ATOM   1094 HD11 LEU A 656      41.130  30.190  53.260  1.00  0.00           H
ATOM   1095 HD12 LEU A 656      39.640  30.610  52.460  1.00  0.00           H
ATOM   1096 HD13 LEU A 656      40.220  31.650  53.810  1.00  0.00           H
ATOM   1097  CD2 LEU A 656      42.020  31.390  50.910  1.00  0.00           C
ATOM   1098 HD21 LEU A 656      42.690  32.020  50.280  1.00  0.00           H
ATOM   1099 HD22 LEU A 656      41.310  30.880  50.230  1.00  0.00           H
ATOM   1100 HD23 LEU A 656      42.620  30.550  51.320  1.00  0.00           H
ATOM   1101  C   LEU A 656      39.970  34.800  49.720  1.00  0.00           C
ATOM   1102  O   LEU A 656      39.850  34.440  48.550  1.00  0.00           O
ATOM   1103  N   PHE A 657      39.190  35.750  50.180  1.00  0.00           N
ATOM   1104  HN  PHE A 657      39.330  36.250  51.020  1.00  0.00           H
ATOM   1105  CA  PHE A 657      37.990  36.120  49.360  1.00  0.00           C
ATOM   1106  HA  PHE A 657      37.850  35.440  48.540  1.00  0.00           H
ATOM   1107  CB  PHE A 657      36.730  36.030  50.210  1.00  0.00           C
ATOM   1108  HB1 PHE A 657      35.790  36.180  49.630  1.00  0.00           H
ATOM   1109  HB2 PHE A 657      36.770  36.700  51.100  1.00  0.00           H
ATOM   1110  CG  PHE A 657      36.520  34.630  50.790  1.00  0.00           C
ATOM   1111  CD1 PHE A 657      36.410  33.490  50.000  1.00  0.00           C
ATOM   1112  HD1 PHE A 657      36.550  33.610  48.930  1.00  0.00           H
ATOM   1113  CE1 PHE A 657      36.310  32.190  50.540  1.00  0.00           C
ATOM   1114  HE1 PHE A 657      36.180  31.320  49.920  1.00  0.00           H
ATOM   1115  CZ  PHE A 657      36.370  32.090  52.010  1.00  0.00           C
ATOM   1116  HZ  PHE A 657      36.420  31.130  52.500  1.00  0.00           H
ATOM   1117  CD2 PHE A 657      36.550  34.430  52.160  1.00  0.00           C
ATOM   1118  HD2 PHE A 657      36.900  35.190  52.850  1.00  0.00           H
ATOM   1119  CE2 PHE A 657      36.450  33.190  52.780  1.00  0.00           C
ATOM   1120  HE2 PHE A 657      36.540  33.180  53.870  1.00  0.00           H
ATOM   1121  C   PHE A 657      38.030  37.530  48.720  1.00  0.00           C
ATOM   1122  O   PHE A 657      37.180  37.780  47.890  1.00  0.00           O
ATOM   1123  N   ALA A 658      38.970  38.490  48.970  1.00  0.00           N
ATOM   1124  HN  ALA A 658      39.800  38.220  49.460  1.00  0.00           H
ATOM   1125  CA  ALA A 658      38.870  39.950  48.600  1.00  0.00           C
ATOM   1126  HA  ALA A 658      37.830  40.130  48.380  1.00  0.00           H
ATOM   1127  CB  ALA A 658      39.400  40.900  49.740  1.00  0.00           C
ATOM   1128  HB1 ALA A 658      39.020  41.920  49.520  1.00  0.00           H
ATOM   1129  HB2 ALA A 658      40.500  40.800  49.780  1.00  0.00           H
ATOM   1130  HB3 ALA A 658      38.980  40.590  50.720  1.00  0.00           H
ATOM   1131  C   ALA A 658      39.650  40.190  47.350  1.00  0.00           C
ATOM   1132  O   ALA A 658      40.620  39.530  47.080  1.00  0.00           O
ATOM   1133  N   GLY A 659      39.180  41.180  46.550  1.00  0.00           N
ATOM   1134  HN  GLY A 659      38.480  41.860  46.750  1.00  0.00           H
ATOM   1135  CA  GLY A 659      39.830  41.410  45.220  1.00  0.00           C
ATOM   1136  HA1 GLY A 659      39.170  41.970  44.580  1.00  0.00           H
ATOM   1137  HA2 GLY A 659      39.960  40.430  44.790  1.00  0.00           H
ATOM   1138  C   GLY A 659      41.220  42.040  45.330  1.00  0.00           C
ATOM   1139  O   GLY A 659      41.700  42.200  46.410  1.00  0.00           O
ATOM   1140  N   GLN A 660      41.930  42.430  44.300  1.00  0.00           N
ATOM   1141  HN  GLN A 660      41.490  42.620  43.420  1.00  0.00           H
ATOM   1142  CA  GLN A 660      43.300  42.770  44.330  1.00  0.00           C
ATOM   1143  HA  GLN A 660      43.640  42.650  43.310  1.00  0.00           H
ATOM   1144  CB  GLN A 660      43.340  44.270  44.650  1.00  0.00           C
ATOM   1145  HB1 GLN A 660      44.290  44.580  44.190  1.00  0.00           H
ATOM   1146  HB2 GLN A 660      43.260  44.390  45.750  1.00  0.00           H
ATOM   1147  CG  GLN A 660      42.230  45.180  44.180  1.00  0.00           C
ATOM   1148  HG1 GLN A 660      42.370  46.140  44.710  1.00  0.00           H
ATOM   1149  HG2 GLN A 660      41.190  44.850  44.410  1.00  0.00           H
ATOM   1150  CD  GLN A 660      42.390  45.390  42.640  1.00  0.00           C
ATOM   1151  OE1 GLN A 660      41.850  44.660  41.800  1.00  0.00           O
ATOM   1152  NE2 GLN A 660      43.240  46.370  42.290  1.00  0.00           N
ATOM   1153 HE21 GLN A 660      43.500  47.050  42.980  1.00  0.00           H
ATOM   1154 HE22 GLN A 660      43.420  46.540  41.320  1.00  0.00           H
ATOM   1155  C   GLN A 660      44.230  41.970  45.290  1.00  0.00           C
ATOM   1156  O   GLN A 660      44.630  42.490  46.340  1.00  0.00           O
ATOM   1157  N   PRO A 661      44.570  40.680  44.980  1.00  0.00           N
ATOM   1158  CD  PRO A 661      43.930  40.000  43.900  1.00  0.00           C
ATOM   1159  HD1 PRO A 661      44.090  40.490  42.920  1.00  0.00           H
ATOM   1160  HD2 PRO A 661      42.820  39.950  43.990  1.00  0.00           H
ATOM   1161  CA  PRO A 661      45.250  39.770  45.910  1.00  0.00           C
ATOM   1162  HA  PRO A 661      44.960  39.930  46.930  1.00  0.00           H
ATOM   1163  CB  PRO A 661      44.850  38.340  45.410  1.00  0.00           C
ATOM   1164  HB1 PRO A 661      43.900  38.020  45.880  1.00  0.00           H
ATOM   1165  HB2 PRO A 661      45.580  37.500  45.480  1.00  0.00           H
ATOM   1166  CG  PRO A 661      44.380  38.550  43.930  1.00  0.00           C
ATOM   1167  HG1 PRO A 661      45.230  38.390  43.230  1.00  0.00           H
ATOM   1168  HG2 PRO A 661      43.660  37.770  43.610  1.00  0.00           H
ATOM   1169  C   PRO A 661      46.750  39.960  46.050  1.00  0.00           C
ATOM   1170  O   PRO A 661      47.440  39.130  46.660  1.00  0.00           O
ATOM   1171  N   LEU A 662      47.150  41.240  45.710  1.00  0.00           N
ATOM   1172  HN  LEU A 662      46.600  41.940  45.250  1.00  0.00           H
ATOM   1173  CA  LEU A 662      48.480  41.740  45.870  1.00  0.00           C
ATOM   1174  HA  LEU A 662      49.120  40.990  46.310  1.00  0.00           H
ATOM   1175  CB  LEU A 662      49.100  42.380  44.490  1.00  0.00           C
ATOM   1176  HB1 LEU A 662      50.080  42.870  44.660  1.00  0.00           H
ATOM   1177  HB2 LEU A 662      48.430  43.180  44.110  1.00  0.00           H
ATOM   1178  CG  LEU A 662      49.180  41.400  43.340  1.00  0.00           C
ATOM   1179  HG  LEU A 662      49.830  41.730  42.510  1.00  0.00           H
ATOM   1180  CD1 LEU A 662      49.720  40.050  43.760  1.00  0.00           C
ATOM   1181 HD11 LEU A 662      50.780  40.230  44.060  1.00  0.00           H
ATOM   1182 HD12 LEU A 662      49.730  39.330  42.910  1.00  0.00           H
ATOM   1183 HD13 LEU A 662      49.340  39.620  44.710  1.00  0.00           H
ATOM   1184  CD2 LEU A 662      47.850  41.090  42.650  1.00  0.00           C
ATOM   1185 HD21 LEU A 662      47.410  42.060  42.320  1.00  0.00           H
ATOM   1186 HD22 LEU A 662      47.100  40.590  43.300  1.00  0.00           H
ATOM   1187 HD23 LEU A 662      48.100  40.530  41.720  1.00  0.00           H
ATOM   1188  C   LEU A 662      48.500  42.930  46.840  1.00  0.00           C
ATOM   1189  O   LEU A 662      49.490  43.600  47.000  1.00  0.00           O
ATOM   1190  N   THR A 663      47.390  43.070  47.610  1.00  0.00           N
ATOM   1191  HN  THR A 663      46.660  42.410  47.510  1.00  0.00           H
ATOM   1192  CA  THR A 663      47.310  44.080  48.700  1.00  0.00           C
ATOM   1193  HA  THR A 663      48.130  44.760  48.500  1.00  0.00           H
ATOM   1194  CB  THR A 663      46.100  45.020  48.640  1.00  0.00           C
ATOM   1195  HB  THR A 663      46.150  45.840  49.380  1.00  0.00           H
ATOM   1196  OG1 THR A 663      44.940  44.270  48.590  1.00  0.00           O
ATOM   1197  HG1 THR A 663      45.100  43.590  47.940  1.00  0.00           H
ATOM   1198  CG2 THR A 663      46.110  45.860  47.360  1.00  0.00           C
ATOM   1199 HG21 THR A 663      46.970  46.570  47.420  1.00  0.00           H
ATOM   1200 HG22 THR A 663      45.160  46.430  47.350  1.00  0.00           H
ATOM   1201 HG23 THR A 663      46.120  45.260  46.420  1.00  0.00           H
ATOM   1202  C   THR A 663      47.450  43.500  50.060  1.00  0.00           C
ATOM   1203  O   THR A 663      46.690  42.510  50.240  1.00  0.00           O
ATOM   1204  N   ILE A 664      48.220  44.120  50.970  1.00  0.00           N
ATOM   1205  HN  ILE A 664      48.670  44.970  50.730  1.00  0.00           H
ATOM   1206  CA  ILE A 664      48.590  43.480  52.170  1.00  0.00           C
ATOM   1207  HA  ILE A 664      48.050  42.560  52.310  1.00  0.00           H
ATOM   1208  CB  ILE A 664      50.070  43.160  52.260  1.00  0.00           C
ATOM   1209  HB  ILE A 664      50.670  44.080  52.230  1.00  0.00           H
ATOM   1210  CG2 ILE A 664      50.350  42.370  53.580  1.00  0.00           C
ATOM   1211 HG21 ILE A 664      49.650  41.530  53.760  1.00  0.00           H
ATOM   1212 HG22 ILE A 664      50.250  43.010  54.490  1.00  0.00           H
ATOM   1213 HG23 ILE A 664      51.390  42.000  53.530  1.00  0.00           H
ATOM   1214  CG1 ILE A 664      50.620  42.210  51.140  1.00  0.00           C
ATOM   1215 HG11 ILE A 664      51.720  42.090  51.190  1.00  0.00           H
ATOM   1216 HG12 ILE A 664      50.340  42.540  50.120  1.00  0.00           H
ATOM   1217  CD  ILE A 664      50.140  40.680  51.180  1.00  0.00           C
ATOM   1218  HD1 ILE A 664      50.550  40.150  50.300  1.00  0.00           H
ATOM   1219  HD2 ILE A 664      49.060  40.480  51.350  1.00  0.00           H
ATOM   1220  HD3 ILE A 664      50.660  40.100  51.970  1.00  0.00           H
ATOM   1221  C   ILE A 664      48.090  44.530  53.310  1.00  0.00           C
ATOM   1222  O   ILE A 664      48.360  45.740  53.220  1.00  0.00           O
ATOM   1223  N   LEU A 665      47.230  44.040  54.280  1.00  0.00           N
ATOM   1224  HN  LEU A 665      46.790  43.150  54.210  1.00  0.00           H
ATOM   1225  CA  LEU A 665      46.810  44.820  55.520  1.00  0.00           C
ATOM   1226  HA  LEU A 665      46.130  45.580  55.210  1.00  0.00           H
ATOM   1227  CB  LEU A 665      45.980  43.850  56.410  1.00  0.00           C
ATOM   1228  HB1 LEU A 665      45.550  44.580  57.140  1.00  0.00           H
ATOM   1229  HB2 LEU A 665      46.530  43.030  56.920  1.00  0.00           H
ATOM   1230  CG  LEU A 665      44.870  43.170  55.670  1.00  0.00           C
ATOM   1231  HG  LEU A 665      45.280  42.400  54.990  1.00  0.00           H
ATOM   1232  CD1 LEU A 665      44.070  42.420  56.730  1.00  0.00           C
ATOM   1233 HD11 LEU A 665      44.000  42.920  57.720  1.00  0.00           H
ATOM   1234 HD12 LEU A 665      44.520  41.450  57.040  1.00  0.00           H
ATOM   1235 HD13 LEU A 665      43.040  42.350  56.320  1.00  0.00           H
ATOM   1236  CD2 LEU A 665      44.000  44.090  54.870  1.00  0.00           C
ATOM   1237 HD21 LEU A 665      44.570  44.330  53.950  1.00  0.00           H
ATOM   1238 HD22 LEU A 665      43.750  44.950  55.540  1.00  0.00           H
ATOM   1239 HD23 LEU A 665      43.030  43.620  54.610  1.00  0.00           H
ATOM   1240  C   LEU A 665      47.950  45.410  56.340  1.00  0.00           C
ATOM   1241  O   LEU A 665      48.970  44.810  56.610  1.00  0.00           O
ATOM   1242  N   GLY A 666      47.660  46.550  56.980  1.00  0.00           N
ATOM   1243  HN  GLY A 666      46.850  47.090  56.840  1.00  0.00           H
ATOM   1244  CA  GLY A 666      48.590  47.330  57.810  1.00  0.00           C
ATOM   1245  HA1 GLY A 666      48.620  48.370  57.530  1.00  0.00           H
ATOM   1246  HA2 GLY A 666      49.590  46.890  57.780  1.00  0.00           H
ATOM   1247  C   GLY A 666      48.240  47.330  59.220  1.00  0.00           C
ATOM   1248  O   GLY A 666      48.020  46.270  59.820  1.00  0.00           O
ATOM   1249  N   SER A 667      48.350  48.540  59.870  1.00  0.00           N
ATOM   1250  HN  SER A 667      48.420  49.380  59.310  1.00  0.00           H
ATOM   1251  CA  SER A 667      48.210  48.810  61.310  1.00  0.00           C
ATOM   1252  HA  SER A 667      47.170  48.770  61.610  1.00  0.00           H
ATOM   1253  CB  SER A 667      48.940  47.780  62.170  1.00  0.00           C
ATOM   1254  HB1 SER A 667      48.560  46.730  62.130  1.00  0.00           H
ATOM   1255  HB2 SER A 667      48.950  48.030  63.250  1.00  0.00           H
ATOM   1256  OG  SER A 667      50.320  47.700  61.840  1.00  0.00           O
ATOM   1257  HG1 SER A 667      50.430  47.050  61.160  1.00  0.00           H
ATOM   1258  C   SER A 667      48.850  50.150  61.780  1.00  0.00           C
ATOM   1259  O   SER A 667      48.300  50.830  62.590  1.00  0.00           O
ATOM   1260  N   THR A 668      49.920  50.650  61.180  1.00  0.00           N
ATOM   1261  HN  THR A 668      50.400  50.070  60.520  1.00  0.00           H
ATOM   1262  CA  THR A 668      50.430  51.970  61.250  1.00  0.00           C
ATOM   1263  HA  THR A 668      50.700  52.290  62.240  1.00  0.00           H
ATOM   1264  CB  THR A 668      51.720  52.140  60.530  1.00  0.00           C
ATOM   1265  HB  THR A 668      52.030  53.210  60.520  1.00  0.00           H
ATOM   1266  OG1 THR A 668      51.760  51.630  59.200  1.00  0.00           O
ATOM   1267  HG1 THR A 668      51.840  50.680  59.300  1.00  0.00           H
ATOM   1268  CG2 THR A 668      52.740  51.340  61.360  1.00  0.00           C
ATOM   1269 HG21 THR A 668      53.770  51.530  60.990  1.00  0.00           H
ATOM   1270 HG22 THR A 668      52.400  50.280  61.400  1.00  0.00           H
ATOM   1271 HG23 THR A 668      52.670  51.780  62.380  1.00  0.00           H
ATOM   1272  C   THR A 668      49.520  53.080  60.730  1.00  0.00           C
ATOM   1273  O   THR A 668      48.970  53.050  59.650  1.00  0.00           O
ATOM   1274  N   GLY A 669      49.340  54.130  61.530  1.00  0.00           N
ATOM   1275  HN  GLY A 669      49.870  54.160  62.370  1.00  0.00           H
ATOM   1276  CA  GLY A 669      48.760  55.350  61.070  1.00  0.00           C
ATOM   1277  HA1 GLY A 669      47.960  55.170  60.350  1.00  0.00           H
ATOM   1278  HA2 GLY A 669      49.540  55.970  60.650  1.00  0.00           H
ATOM   1279  C   GLY A 669      48.180  56.040  62.260  1.00  0.00           C
ATOM   1280  O   GLY A 669      48.270  55.570  63.390  1.00  0.00           O
ATOM   1281  N   PRO A 670      47.510  57.240  62.090  1.00  0.00           N
ATOM   1282  CD  PRO A 670      47.500  57.980  60.790  1.00  0.00           C
ATOM   1283  HD1 PRO A 670      47.310  57.370  59.880  1.00  0.00           H
ATOM   1284  HD2 PRO A 670      48.490  58.460  60.650  1.00  0.00           H
ATOM   1285  CA  PRO A 670      46.880  57.920  63.130  1.00  0.00           C
ATOM   1286  HA  PRO A 670      47.560  57.910  63.970  1.00  0.00           H
ATOM   1287  CB  PRO A 670      46.610  59.300  62.500  1.00  0.00           C
ATOM   1288  HB1 PRO A 670      47.570  59.850  62.550  1.00  0.00           H
ATOM   1289  HB2 PRO A 670      45.790  59.950  62.840  1.00  0.00           H
ATOM   1290  CG  PRO A 670      46.440  59.020  60.990  1.00  0.00           C
ATOM   1291  HG1 PRO A 670      45.430  58.600  60.770  1.00  0.00           H
ATOM   1292  HG2 PRO A 670      46.510  59.960  60.390  1.00  0.00           H
ATOM   1293  C   PRO A 670      45.590  57.280  63.510  1.00  0.00           C
ATOM   1294  O   PRO A 670      44.860  57.880  64.310  1.00  0.00           O
ATOM   1295  N   VAL A 671      45.260  56.110  63.050  1.00  0.00           N
ATOM   1296  HN  VAL A 671      45.810  55.820  62.270  1.00  0.00           H
ATOM   1297  CA  VAL A 671      44.220  55.200  63.520  1.00  0.00           C
ATOM   1298  HA  VAL A 671      43.240  55.600  63.280  1.00  0.00           H
ATOM   1299  CB  VAL A 671      44.390  53.890  62.730  1.00  0.00           C
ATOM   1300  HB  VAL A 671      45.400  53.460  62.830  1.00  0.00           H
ATOM   1301  CG1 VAL A 671      43.400  52.760  63.080  1.00  0.00           C
ATOM   1302 HG11 VAL A 671      43.790  52.430  64.060  1.00  0.00           H
ATOM   1303 HG12 VAL A 671      43.470  51.860  62.440  1.00  0.00           H
ATOM   1304 HG13 VAL A 671      42.310  52.960  63.150  1.00  0.00           H
ATOM   1305  CG2 VAL A 671      44.180  54.120  61.190  1.00  0.00           C
ATOM   1306 HG21 VAL A 671      44.210  53.110  60.740  1.00  0.00           H
ATOM   1307 HG22 VAL A 671      45.020  54.760  60.820  1.00  0.00           H
ATOM   1308 HG23 VAL A 671      43.240  54.650  60.950  1.00  0.00           H
ATOM   1309  C   VAL A 671      44.270  54.930  65.030  1.00  0.00           C
ATOM   1310  O   VAL A 671      43.270  55.120  65.680  1.00  0.00           O
ATOM   1311  N   LEU A 672      45.530  54.750  65.550  1.00  0.00           N
ATOM   1312  HN  LEU A 672      46.340  54.700  64.950  1.00  0.00           H
ATOM   1313  CA  LEU A 672      45.920  54.730  66.920  1.00  0.00           C
ATOM   1314  HA  LEU A 672      45.210  54.020  67.330  1.00  0.00           H
ATOM   1315  CB  LEU A 672      47.320  54.210  67.160  1.00  0.00           C
ATOM   1316  HB1 LEU A 672      48.030  54.900  66.630  1.00  0.00           H
ATOM   1317  HB2 LEU A 672      47.450  53.250  66.610  1.00  0.00           H
ATOM   1318  CG  LEU A 672      47.840  53.970  68.620  1.00  0.00           C
ATOM   1319  HG  LEU A 672      47.500  54.800  69.280  1.00  0.00           H
ATOM   1320  CD1 LEU A 672      47.150  52.650  69.180  1.00  0.00           C
ATOM   1321 HD11 LEU A 672      46.040  52.560  69.230  1.00  0.00           H
ATOM   1322 HD12 LEU A 672      47.420  52.700  70.260  1.00  0.00           H
ATOM   1323 HD13 LEU A 672      47.600  51.740  68.720  1.00  0.00           H
ATOM   1324  CD2 LEU A 672      49.370  53.820  68.720  1.00  0.00           C
ATOM   1325 HD21 LEU A 672      49.700  53.490  69.730  1.00  0.00           H
ATOM   1326 HD22 LEU A 672      50.000  54.700  68.480  1.00  0.00           H
ATOM   1327 HD23 LEU A 672      49.640  52.970  68.050  1.00  0.00           H
ATOM   1328  C   LEU A 672      45.570  55.900  67.720  1.00  0.00           C
ATOM   1329  O   LEU A 672      44.910  55.750  68.780  1.00  0.00           O
ATOM   1330  N   VAL A 673      45.890  57.070  67.180  1.00  0.00           N
ATOM   1331  HN  VAL A 673      46.420  57.180  66.350  1.00  0.00           H
ATOM   1332  CA  VAL A 673      45.470  58.390  67.730  1.00  0.00           C
ATOM   1333  HA  VAL A 673      45.930  58.520  68.700  1.00  0.00           H
ATOM   1334  CB  VAL A 673      45.860  59.630  66.960  1.00  0.00           C
ATOM   1335  HB  VAL A 673      45.350  59.760  65.990  1.00  0.00           H
ATOM   1336  CG1 VAL A 673      45.690  60.920  67.720  1.00  0.00           C
ATOM   1337 HG11 VAL A 673      46.090  60.920  68.760  1.00  0.00           H
ATOM   1338 HG12 VAL A 673      44.630  61.140  67.950  1.00  0.00           H
ATOM   1339 HG13 VAL A 673      45.960  61.870  67.220  1.00  0.00           H
ATOM   1340  CG2 VAL A 673      47.400  59.430  66.500  1.00  0.00           C
ATOM   1341 HG21 VAL A 673      47.980  59.180  67.410  1.00  0.00           H
ATOM   1342 HG22 VAL A 673      47.910  60.370  66.170  1.00  0.00           H
ATOM   1343 HG23 VAL A 673      47.510  58.620  65.740  1.00  0.00           H
ATOM   1344  C   VAL A 673      43.950  58.490  67.970  1.00  0.00           C
ATOM   1345  O   VAL A 673      43.530  58.790  69.050  1.00  0.00           O
ATOM   1346  N   PHE A 674      43.130  58.130  66.940  1.00  0.00           N
ATOM   1347  HN  PHE A 674      43.440  57.890  66.010  1.00  0.00           H
ATOM   1348  CA  PHE A 674      41.670  58.130  66.960  1.00  0.00           C
ATOM   1349  HA  PHE A 674      41.460  59.120  67.360  1.00  0.00           H
ATOM   1350  CB  PHE A 674      41.010  58.060  65.540  1.00  0.00           C
ATOM   1351  HB1 PHE A 674      39.900  58.130  65.580  1.00  0.00           H
ATOM   1352  HB2 PHE A 674      41.230  57.070  65.080  1.00  0.00           H
ATOM   1353  CG  PHE A 674      41.490  59.200  64.710  1.00  0.00           C
ATOM   1354  CD1 PHE A 674      41.430  60.560  65.150  1.00  0.00           C
ATOM   1355  HD1 PHE A 674      41.050  60.940  66.090  1.00  0.00           H
ATOM   1356  CE1 PHE A 674      41.880  61.580  64.390  1.00  0.00           C
ATOM   1357  HE1 PHE A 674      41.910  62.610  64.710  1.00  0.00           H
ATOM   1358  CZ  PHE A 674      42.390  61.270  63.140  1.00  0.00           C
ATOM   1359  HZ  PHE A 674      42.980  61.990  62.580  1.00  0.00           H
ATOM   1360  CD2 PHE A 674      41.860  58.940  63.420  1.00  0.00           C
ATOM   1361  HD2 PHE A 674      41.850  57.920  63.060  1.00  0.00           H
ATOM   1362  CE2 PHE A 674      42.460  59.970  62.650  1.00  0.00           C
ATOM   1363  HE2 PHE A 674      42.870  59.800  61.660  1.00  0.00           H
ATOM   1364  C   PHE A 674      40.950  57.140  67.880  1.00  0.00           C
ATOM   1365  O   PHE A 674      40.020  57.420  68.640  1.00  0.00           O
ATOM   1366  N   GLU A 675      41.470  55.900  67.890  1.00  0.00           N
ATOM   1367  HN  GLU A 675      42.010  55.620  67.100  1.00  0.00           H
ATOM   1368  CA  GLU A 675      41.190  54.790  68.830  1.00  0.00           C
ATOM   1369  HA  GLU A 675      40.140  54.530  68.810  1.00  0.00           H
ATOM   1370  CB  GLU A 675      42.020  53.480  68.460  1.00  0.00           C
ATOM   1371  HB1 GLU A 675      41.910  52.840  69.370  1.00  0.00           H
ATOM   1372  HB2 GLU A 675      43.070  53.840  68.340  1.00  0.00           H
ATOM   1373  CG  GLU A 675      41.440  52.920  67.170  1.00  0.00           C
ATOM   1374  HG1 GLU A 675      42.160  52.590  66.400  1.00  0.00           H
ATOM   1375  HG2 GLU A 675      40.900  53.680  66.550  1.00  0.00           H
ATOM   1376  CD  GLU A 675      40.390  51.830  67.490  1.00  0.00           C
ATOM   1377  OE1 GLU A 675      39.970  51.780  68.690  1.00  0.00           O
ATOM   1378  OE2 GLU A 675      39.900  51.130  66.600  1.00  0.00           O
ATOM   1379  C   GLU A 675      41.480  55.220  70.320  1.00  0.00           C
ATOM   1380  O   GLU A 675      40.680  54.930  71.210  1.00  0.00           O
ATOM   1381  N   LYS A 676      42.610  55.920  70.580  1.00  0.00           N
ATOM   1382  HN  LYS A 676      43.330  55.980  69.890  1.00  0.00           H
ATOM   1383  CA  LYS A 676      42.860  56.630  71.890  1.00  0.00           C
ATOM   1384  HA  LYS A 676      42.800  55.920  72.710  1.00  0.00           H
ATOM   1385  CB  LYS A 676      44.300  57.120  71.920  1.00  0.00           C
ATOM   1386  HB1 LYS A 676      44.410  57.900  72.710  1.00  0.00           H
ATOM   1387  HB2 LYS A 676      44.610  57.680  71.020  1.00  0.00           H
ATOM   1388  CG  LYS A 676      45.330  56.030  72.360  1.00  0.00           C
ATOM   1389  HG1 LYS A 676      45.490  55.210  71.630  1.00  0.00           H
ATOM   1390  HG2 LYS A 676      44.970  55.550  73.300  1.00  0.00           H
ATOM   1391  CD  LYS A 676      46.760  56.560  72.680  1.00  0.00           C
ATOM   1392  HD1 LYS A 676      47.450  55.720  72.890  1.00  0.00           H
ATOM   1393  HD2 LYS A 676      46.730  57.250  73.540  1.00  0.00           H
ATOM   1394  CE  LYS A 676      47.410  57.210  71.460  1.00  0.00           C
ATOM   1395  HE1 LYS A 676      46.720  57.930  70.990  1.00  0.00           H
ATOM   1396  HE2 LYS A 676      47.540  56.350  70.770  1.00  0.00           H
ATOM   1397  NZ  LYS A 676      48.700  57.870  71.690  1.00  0.00           N
ATOM   1398  HZ1 LYS A 676      48.540  58.700  72.300  1.00  0.00           H
ATOM   1399  HZ2 LYS A 676      49.050  58.290  70.800  1.00  0.00           H
ATOM   1400  HZ3 LYS A 676      49.420  57.240  72.090  1.00  0.00           H
ATOM   1401  C   LYS A 676      41.830  57.760  72.190  1.00  0.00           C
ATOM   1402  O   LYS A 676      41.340  57.860  73.280  1.00  0.00           O
ATOM   1403  N   ILE A 677      41.490  58.580  71.130  1.00  0.00           N
ATOM   1404  HN  ILE A 677      42.010  58.490  70.280  1.00  0.00           H
ATOM   1405  CA  ILE A 677      40.520  59.660  71.220  1.00  0.00           C
ATOM   1406  HA  ILE A 677      40.840  60.310  72.030  1.00  0.00           H
ATOM   1407  CB  ILE A 677      40.620  60.570  69.990  1.00  0.00           C
ATOM   1408  HB  ILE A 677      41.120  60.000  69.180  1.00  0.00           H
ATOM   1409  CG2 ILE A 677      39.230  61.090  69.510  1.00  0.00           C
ATOM   1410 HG21 ILE A 677      38.640  61.560  70.340  1.00  0.00           H
ATOM   1411 HG22 ILE A 677      38.580  60.230  69.220  1.00  0.00           H
ATOM   1412 HG23 ILE A 677      39.310  61.790  68.640  1.00  0.00           H
ATOM   1413  CG1 ILE A 677      41.610  61.690  70.250  1.00  0.00           C
ATOM   1414 HG11 ILE A 677      41.840  62.140  69.270  1.00  0.00           H
ATOM   1415 HG12 ILE A 677      42.580  61.300  70.630  1.00  0.00           H
ATOM   1416  CD  ILE A 677      41.170  62.800  71.230  1.00  0.00           C
ATOM   1417  HD1 ILE A 677      41.910  63.630  71.110  1.00  0.00           H
ATOM   1418  HD2 ILE A 677      41.090  62.420  72.270  1.00  0.00           H
ATOM   1419  HD3 ILE A 677      40.190  63.210  70.880  1.00  0.00           H
ATOM   1420  C   ILE A 677      39.160  59.200  71.550  1.00  0.00           C
ATOM   1421  O   ILE A 677      38.460  59.860  72.320  1.00  0.00           O
ATOM   1422  N   LEU A 678      38.740  57.970  71.120  1.00  0.00           N
ATOM   1423  HN  LEU A 678      39.200  57.460  70.390  1.00  0.00           H
ATOM   1424  CA  LEU A 678      37.570  57.280  71.650  1.00  0.00           C
ATOM   1425  HA  LEU A 678      36.780  58.000  71.540  1.00  0.00           H
ATOM   1426  CB  LEU A 678      37.200  56.060  70.660  1.00  0.00           C
ATOM   1427  HB1 LEU A 678      37.860  55.180  70.860  1.00  0.00           H
ATOM   1428  HB2 LEU A 678      37.460  56.360  69.620  1.00  0.00           H
ATOM   1429  CG  LEU A 678      35.760  55.500  70.640  1.00  0.00           C
ATOM   1430  HG  LEU A 678      35.410  55.520  71.700  1.00  0.00           H
ATOM   1431  CD1 LEU A 678      34.730  56.400  69.910  1.00  0.00           C
ATOM   1432 HD11 LEU A 678      33.810  55.830  69.710  1.00  0.00           H
ATOM   1433 HD12 LEU A 678      35.050  56.680  68.880  1.00  0.00           H
ATOM   1434 HD13 LEU A 678      34.610  57.360  70.460  1.00  0.00           H
ATOM   1435  CD2 LEU A 678      35.760  54.020  70.140  1.00  0.00           C
ATOM   1436 HD21 LEU A 678      36.680  53.790  69.560  1.00  0.00           H
ATOM   1437 HD22 LEU A 678      34.840  53.770  69.570  1.00  0.00           H
ATOM   1438 HD23 LEU A 678      35.800  53.350  71.020  1.00  0.00           H
ATOM   1439  C   LEU A 678      37.600  56.910  73.120  1.00  0.00           C
ATOM   1440  O   LEU A 678      36.560  57.010  73.780  1.00  0.00           O
ATOM   1441  N   TYR A 679      38.750  56.410  73.630  1.00  0.00           N
ATOM   1442  HN  TYR A 679      39.470  56.180  72.990  1.00  0.00           H
ATOM   1443  CA  TYR A 679      38.870  56.140  75.000  1.00  0.00           C
ATOM   1444  HA  TYR A 679      38.040  55.500  75.250  1.00  0.00           H
ATOM   1445  CB  TYR A 679      40.240  55.330  75.180  1.00  0.00           C
ATOM   1446  HB1 TYR A 679      41.060  56.050  75.000  1.00  0.00           H
ATOM   1447  HB2 TYR A 679      40.370  54.480  74.460  1.00  0.00           H
ATOM   1448  CG  TYR A 679      40.250  54.810  76.640  1.00  0.00           C
ATOM   1449  CD1 TYR A 679      41.200  55.170  77.510  1.00  0.00           C
ATOM   1450  HD1 TYR A 679      41.950  55.880  77.170  1.00  0.00           H
ATOM   1451  CE1 TYR A 679      41.370  54.480  78.770  1.00  0.00           C
ATOM   1452  HE1 TYR A 679      42.170  54.830  79.410  1.00  0.00           H
ATOM   1453  CZ  TYR A 679      40.390  53.470  79.100  1.00  0.00           C
ATOM   1454  OH  TYR A 679      40.420  52.750  80.270  1.00  0.00           O
ATOM   1455  HH  TYR A 679      41.080  53.090  80.890  1.00  0.00           H
ATOM   1456  CD2 TYR A 679      39.250  53.800  77.010  1.00  0.00           C
ATOM   1457  HD2 TYR A 679      38.490  53.450  76.320  1.00  0.00           H
ATOM   1458  CE2 TYR A 679      39.450  53.070  78.170  1.00  0.00           C
ATOM   1459  HE2 TYR A 679      38.830  52.200  78.360  1.00  0.00           H
ATOM   1460  C   TYR A 679      38.780  57.390  75.930  1.00  0.00           C
ATOM   1461  O   TYR A 679      38.110  57.500  76.940  1.00  0.00           O
ATOM   1462  N   LYS A 680      39.400  58.480  75.510  1.00  0.00           N
ATOM   1463  HN  LYS A 680      39.950  58.440  74.680  1.00  0.00           H
ATOM   1464  CA  LYS A 680      39.350  59.870  76.020  1.00  0.00           C
ATOM   1465  HA  LYS A 680      39.620  59.750  77.060  1.00  0.00           H
ATOM   1466  CB  LYS A 680      40.250  60.700  75.190  1.00  0.00           C
ATOM   1467  HB1 LYS A 680      40.080  61.790  75.190  1.00  0.00           H
ATOM   1468  HB2 LYS A 680      40.260  60.470  74.100  1.00  0.00           H
ATOM   1469  CG  LYS A 680      41.660  60.520  75.720  1.00  0.00           C
ATOM   1470  HG1 LYS A 680      41.980  59.460  75.640  1.00  0.00           H
ATOM   1471  HG2 LYS A 680      41.680  60.660  76.820  1.00  0.00           H
ATOM   1472  CD  LYS A 680      42.730  61.310  75.010  1.00  0.00           C
ATOM   1473  HD1 LYS A 680      42.650  62.420  75.130  1.00  0.00           H
ATOM   1474  HD2 LYS A 680      42.630  61.190  73.920  1.00  0.00           H
ATOM   1475  CE  LYS A 680      44.120  60.860  75.440  1.00  0.00           C
ATOM   1476  HE1 LYS A 680      44.390  59.840  75.060  1.00  0.00           H
ATOM   1477  HE2 LYS A 680      44.250  60.890  76.540  1.00  0.00           H
ATOM   1478  NZ  LYS A 680      45.170  61.800  74.910  1.00  0.00           N
ATOM   1479  HZ1 LYS A 680      45.020  61.830  73.880  1.00  0.00           H
ATOM   1480  HZ2 LYS A 680      46.140  61.480  75.100  1.00  0.00           H
ATOM   1481  HZ3 LYS A 680      45.080  62.710  75.410  1.00  0.00           H
ATOM   1482  C   LYS A 680      38.030  60.460  75.970  1.00  0.00           C
ATOM   1483  O   LYS A 680      37.640  61.160  76.830  1.00  0.00           O
ATOM   1484  N   PHE A 681      37.210  60.200  74.970  1.00  0.00           N
ATOM   1485  HN  PHE A 681      37.460  59.680  74.160  1.00  0.00           H
ATOM   1486  CA  PHE A 681      35.810  60.550  74.960  1.00  0.00           C
ATOM   1487  HA  PHE A 681      35.670  61.590  75.200  1.00  0.00           H
ATOM   1488  CB  PHE A 681      35.350  60.280  73.470  1.00  0.00           C
ATOM   1489  HB1 PHE A 681      35.750  59.280  73.200  1.00  0.00           H
ATOM   1490  HB2 PHE A 681      35.780  60.970  72.710  1.00  0.00           H
ATOM   1491  CG  PHE A 681      33.860  60.350  73.190  1.00  0.00           C
ATOM   1492  CD1 PHE A 681      33.090  59.200  73.010  1.00  0.00           C
ATOM   1493  HD1 PHE A 681      33.590  58.250  72.990  1.00  0.00           H
ATOM   1494  CE1 PHE A 681      31.680  59.320  72.870  1.00  0.00           C
ATOM   1495  HE1 PHE A 681      31.120  58.440  72.590  1.00  0.00           H
ATOM   1496  CZ  PHE A 681      31.090  60.550  72.990  1.00  0.00           C
ATOM   1497  HZ  PHE A 681      30.030  60.600  72.800  1.00  0.00           H
ATOM   1498  CD2 PHE A 681      33.190  61.640  73.220  1.00  0.00           C
ATOM   1499  HD2 PHE A 681      33.890  62.390  73.530  1.00  0.00           H
ATOM   1500  CE2 PHE A 681      31.820  61.700  73.210  1.00  0.00           C
ATOM   1501  HE2 PHE A 681      31.400  62.690  73.130  1.00  0.00           H
ATOM   1502  C   PHE A 681      34.940  59.650  75.870  1.00  0.00           C
ATOM   1503  O   PHE A 681      34.180  60.190  76.720  1.00  0.00           O
ATOM   1504  N   CYS A 682      35.010  58.310  75.840  1.00  0.00           N
ATOM   1505  HN  CYS A 682      35.500  57.960  75.040  1.00  0.00           H
ATOM   1506  CA  CYS A 682      34.410  57.360  76.860  1.00  0.00           C
ATOM   1507  HA  CYS A 682      33.340  57.240  76.790  1.00  0.00           H
ATOM   1508  CB  CYS A 682      35.050  55.940  76.640  1.00  0.00           C
ATOM   1509  HB1 CYS A 682      34.670  55.230  77.410  1.00  0.00           H
ATOM   1510  HB2 CYS A 682      36.160  55.990  76.600  1.00  0.00           H
ATOM   1511  SG  CYS A 682      34.430  55.190  75.130  1.00  0.00           S
ATOM   1512  HG1 CYS A 682      34.910  55.980  74.180  1.00  0.00           H
ATOM   1513  C   CYS A 682      34.570  57.670  78.270  1.00  0.00           C
ATOM   1514  O   CYS A 682      33.610  57.760  79.040  1.00  0.00           O
ATOM   1515  N   ARG A 683      35.780  57.860  78.740  1.00  0.00           N
ATOM   1516  HN  ARG A 683      36.510  57.910  78.060  1.00  0.00           H
ATOM   1517  CA  ARG A 683      36.180  58.270  80.080  1.00  0.00           C
ATOM   1518  HA  ARG A 683      35.780  57.500  80.720  1.00  0.00           H
ATOM   1519  CB  ARG A 683      37.670  58.210  80.110  1.00  0.00           C
ATOM   1520  HB1 ARG A 683      37.930  58.710  81.070  1.00  0.00           H
ATOM   1521  HB2 ARG A 683      38.150  58.780  79.280  1.00  0.00           H
ATOM   1522  CG  ARG A 683      38.330  56.760  79.960  1.00  0.00           C
ATOM   1523  HG1 ARG A 683      39.390  56.850  79.660  1.00  0.00           H
ATOM   1524  HG2 ARG A 683      37.670  56.400  79.140  1.00  0.00           H
ATOM   1525  CD  ARG A 683      38.130  55.860  81.140  1.00  0.00           C
ATOM   1526  HD1 ARG A 683      38.210  54.770  80.900  1.00  0.00           H
ATOM   1527  HD2 ARG A 683      37.130  55.970  81.620  1.00  0.00           H
ATOM   1528  NE  ARG A 683      39.260  56.020  82.140  1.00  0.00           N
ATOM   1529  HE  ARG A 683      39.590  56.960  82.270  1.00  0.00           H
ATOM   1530  CZ  ARG A 683      39.290  55.270  83.240  1.00  0.00           C
ATOM   1531  NH1 ARG A 683      38.510  54.260  83.550  1.00  0.00           N
ATOM   1532 HH11 ARG A 683      37.760  53.970  82.960  1.00  0.00           H
ATOM   1533 HH12 ARG A 683      38.730  53.830  84.430  1.00  0.00           H
ATOM   1534  NH2 ARG A 683      40.200  55.650  84.050  1.00  0.00           N
ATOM   1535 HH21 ARG A 683      41.000  56.130  83.680  1.00  0.00           H
ATOM   1536 HH22 ARG A 683      40.260  54.940  84.760  1.00  0.00           H
ATOM   1537  C   ARG A 683      35.540  59.560  80.530  1.00  0.00           C
ATOM   1538  O   ARG A 683      35.070  59.770  81.630  1.00  0.00           O
ATOM   1539  N   ASP A 684      35.560  60.600  79.700  1.00  0.00           N
ATOM   1540  HN  ASP A 684      36.070  60.560  78.850  1.00  0.00           H
ATOM   1541  CA  ASP A 684      34.920  61.860  80.120  1.00  0.00           C
ATOM   1542  HA  ASP A 684      35.290  62.030  81.130  1.00  0.00           H
ATOM   1543  CB  ASP A 684      35.690  62.910  79.240  1.00  0.00           C
ATOM   1544  HB1 ASP A 684      35.410  62.900  78.170  1.00  0.00           H
ATOM   1545  HB2 ASP A 684      36.690  62.460  79.400  1.00  0.00           H
ATOM   1546  CG  ASP A 684      35.530  64.220  79.910  1.00  0.00           C
ATOM   1547  OD1 ASP A 684      35.340  65.210  79.230  1.00  0.00           O
ATOM   1548  OD2 ASP A 684      35.800  64.280  81.160  1.00  0.00           O
ATOM   1549  C   ASP A 684      33.370  61.930  80.100  1.00  0.00           C
ATOM   1550  O   ASP A 684      32.670  62.380  80.990  1.00  0.00           O
ATOM   1551  N   TYR A 685      32.810  61.230  79.140  1.00  0.00           N
ATOM   1552  HN  TYR A 685      33.350  60.640  78.540  1.00  0.00           H
ATOM   1553  CA  TYR A 685      31.360  61.130  79.050  1.00  0.00           C
ATOM   1554  HA  TYR A 685      30.830  62.050  79.290  1.00  0.00           H
ATOM   1555  CB  TYR A 685      30.910  60.830  77.580  1.00  0.00           C
ATOM   1556  HB1 TYR A 685      29.880  60.440  77.690  1.00  0.00           H
ATOM   1557  HB2 TYR A 685      31.590  60.130  77.060  1.00  0.00           H
ATOM   1558  CG  TYR A 685      30.890  62.090  76.730  1.00  0.00           C
ATOM   1559  CD1 TYR A 685      31.990  63.050  76.620  1.00  0.00           C
ATOM   1560  HD1 TYR A 685      32.910  62.890  77.150  1.00  0.00           H
ATOM   1561  CE1 TYR A 685      31.760  64.170  75.870  1.00  0.00           C
ATOM   1562  HE1 TYR A 685      32.530  64.920  75.960  1.00  0.00           H
ATOM   1563  CZ  TYR A 685      30.540  64.410  75.130  1.00  0.00           C
ATOM   1564  OH  TYR A 685      30.450  65.560  74.360  1.00  0.00           O
ATOM   1565  HH  TYR A 685      29.600  65.690  73.940  1.00  0.00           H
ATOM   1566  CD2 TYR A 685      29.720  62.330  75.900  1.00  0.00           C
ATOM   1567  HD2 TYR A 685      28.880  61.660  75.860  1.00  0.00           H
ATOM   1568  CE2 TYR A 685      29.540  63.430  75.050  1.00  0.00           C
ATOM   1569  HE2 TYR A 685      28.650  63.590  74.470  1.00  0.00           H
ATOM   1570  C   TYR A 685      30.870  60.120  80.030  1.00  0.00           C
ATOM   1571  O   TYR A 685      29.700  60.160  80.470  1.00  0.00           O
ATOM   1572  N   GLN A 686      31.680  59.100  80.440  1.00  0.00           N
ATOM   1573  HN  GLN A 686      32.540  58.930  79.950  1.00  0.00           H
ATOM   1574  CA  GLN A 686      31.410  57.980  81.380  1.00  0.00           C
ATOM   1575  HA  GLN A 686      32.340  57.430  81.510  1.00  0.00           H
ATOM   1576  CB  GLN A 686      31.100  58.380  82.820  1.00  0.00           C
ATOM   1577  HB1 GLN A 686      30.580  57.540  83.350  1.00  0.00           H
ATOM   1578  HB2 GLN A 686      30.350  59.190  82.660  1.00  0.00           H
ATOM   1579  CG  GLN A 686      32.280  58.860  83.680  1.00  0.00           C
ATOM   1580  HG1 GLN A 686      31.830  59.400  84.540  1.00  0.00           H
ATOM   1581  HG2 GLN A 686      32.850  59.630  83.110  1.00  0.00           H
ATOM   1582  CD  GLN A 686      33.070  57.680  84.310  1.00  0.00           C
ATOM   1583  OE1 GLN A 686      32.980  57.400  85.500  1.00  0.00           O
ATOM   1584  NE2 GLN A 686      34.060  57.170  83.540  1.00  0.00           N
ATOM   1585 HE21 GLN A 686      34.560  56.380  83.910  1.00  0.00           H
ATOM   1586 HE22 GLN A 686      34.240  57.570  82.640  1.00  0.00           H
ATOM   1587  C   GLN A 686      30.560  56.850  80.700  1.00  0.00           C
ATOM   1588  O   GLN A 686      29.680  56.340  81.350  1.00  0.00           O
ATOM   1589  N   LEU A 687      30.930  56.390  79.530  1.00  0.00           N
ATOM   1590  HN  LEU A 687      31.700  56.800  79.050  1.00  0.00           H
ATOM   1591  CA  LEU A 687      30.100  55.490  78.720  1.00  0.00           C
ATOM   1592  HA  LEU A 687      29.110  55.410  79.170  1.00  0.00           H
ATOM   1593  CB  LEU A 687      30.090  55.930  77.240  1.00  0.00           C
ATOM   1594  HB1 LEU A 687      29.360  55.300  76.680  1.00  0.00           H
ATOM   1595  HB2 LEU A 687      31.050  55.740  76.710  1.00  0.00           H
ATOM   1596  CG  LEU A 687      29.580  57.390  76.990  1.00  0.00           C
ATOM   1597  HG  LEU A 687      30.410  58.070  77.280  1.00  0.00           H
ATOM   1598  CD1 LEU A 687      29.370  57.660  75.540  1.00  0.00           C
ATOM   1599 HD11 LEU A 687      28.650  56.940  75.110  1.00  0.00           H
ATOM   1600 HD12 LEU A 687      30.370  57.510  75.070  1.00  0.00           H
ATOM   1601 HD13 LEU A 687      29.080  58.700  75.280  1.00  0.00           H
ATOM   1602  CD2 LEU A 687      28.390  57.780  77.880  1.00  0.00           C
ATOM   1603 HD21 LEU A 687      27.700  56.900  77.890  1.00  0.00           H
ATOM   1604 HD22 LEU A 687      27.890  58.680  77.470  1.00  0.00           H
ATOM   1605 HD23 LEU A 687      28.660  58.210  78.870  1.00  0.00           H
ATOM   1606  C   LEU A 687      30.830  54.130  78.820  1.00  0.00           C
ATOM   1607  O   LEU A 687      32.100  54.140  79.040  1.00  0.00           O
ATOM   1608  N   SER A 688      30.200  53.000  78.510  1.00  0.00           N
ATOM   1609  HN  SER A 688      29.230  53.130  78.340  1.00  0.00           H
ATOM   1610  CA  SER A 688      30.840  51.680  78.570  1.00  0.00           C
ATOM   1611  HA  SER A 688      31.380  51.680  79.510  1.00  0.00           H
ATOM   1612  CB  SER A 688      29.860  50.510  78.790  1.00  0.00           C
ATOM   1613  HB1 SER A 688      29.120  50.320  77.990  1.00  0.00           H
ATOM   1614  HB2 SER A 688      29.230  50.650  79.690  1.00  0.00           H
ATOM   1615  OG  SER A 688      30.500  49.210  78.880  1.00  0.00           O
ATOM   1616  HG1 SER A 688      31.020  49.170  79.690  1.00  0.00           H
ATOM   1617  C   SER A 688      31.760  51.320  77.340  1.00  0.00           C
ATOM   1618  O   SER A 688      31.230  50.860  76.290  1.00  0.00           O
ATOM   1619  N   TYR A 689      33.050  51.480  77.520  1.00  0.00           N
ATOM   1620  HN  TYR A 689      33.360  51.920  78.360  1.00  0.00           H
ATOM   1621  CA  TYR A 689      34.010  51.210  76.470  1.00  0.00           C
ATOM   1622  HA  TYR A 689      33.920  52.050  75.790  1.00  0.00           H
ATOM   1623  CB  TYR A 689      35.450  51.350  77.060  1.00  0.00           C
ATOM   1624  HB1 TYR A 689      35.700  50.630  77.870  1.00  0.00           H
ATOM   1625  HB2 TYR A 689      35.620  52.340  77.540  1.00  0.00           H
ATOM   1626  CG  TYR A 689      36.610  51.170  76.080  1.00  0.00           C
ATOM   1627  CD1 TYR A 689      36.570  51.880  74.820  1.00  0.00           C
ATOM   1628  HD1 TYR A 689      35.800  52.610  74.610  1.00  0.00           H
ATOM   1629  CE1 TYR A 689      37.610  51.700  73.840  1.00  0.00           C
ATOM   1630  HE1 TYR A 689      37.550  52.330  72.960  1.00  0.00           H
ATOM   1631  CZ  TYR A 689      38.710  50.950  74.210  1.00  0.00           C
ATOM   1632  OH  TYR A 689      39.750  50.840  73.320  1.00  0.00           O
ATOM   1633  HH  TYR A 689      39.670  51.500  72.630  1.00  0.00           H
ATOM   1634  CD2 TYR A 689      37.750  50.460  76.360  1.00  0.00           C
ATOM   1635  HD2 TYR A 689      37.920  50.080  77.360  1.00  0.00           H
ATOM   1636  CE2 TYR A 689      38.790  50.310  75.430  1.00  0.00           C
ATOM   1637  HE2 TYR A 689      39.710  49.780  75.650  1.00  0.00           H
ATOM   1638  C   TYR A 689      33.860  50.080  75.470  1.00  0.00           C
ATOM   1639  O   TYR A 689      33.450  50.410  74.360  1.00  0.00           O
ATOM   1640  N   LEU A 690      34.260  48.840  75.790  1.00  0.00           N
ATOM   1641  HN  LEU A 690      34.480  48.650  76.740  1.00  0.00           H
ATOM   1642  CA  LEU A 690      34.390  47.730  74.840  1.00  0.00           C
ATOM   1643  HA  LEU A 690      35.020  48.210  74.100  1.00  0.00           H
ATOM   1644  CB  LEU A 690      35.030  46.550  75.510  1.00  0.00           C
ATOM   1645  HB1 LEU A 690      35.000  45.760  74.740  1.00  0.00           H
ATOM   1646  HB2 LEU A 690      34.450  46.260  76.410  1.00  0.00           H
ATOM   1647  CG  LEU A 690      36.530  46.700  75.880  1.00  0.00           C
ATOM   1648  HG  LEU A 690      36.740  47.560  76.550  1.00  0.00           H
ATOM   1649  CD1 LEU A 690      37.070  45.450  76.510  1.00  0.00           C
ATOM   1650 HD11 LEU A 690      37.210  44.700  75.700  1.00  0.00           H
ATOM   1651 HD12 LEU A 690      36.370  45.100  77.300  1.00  0.00           H
ATOM   1652 HD13 LEU A 690      38.050  45.720  76.940  1.00  0.00           H
ATOM   1653  CD2 LEU A 690      37.420  47.030  74.650  1.00  0.00           C
ATOM   1654 HD21 LEU A 690      38.480  47.140  74.900  1.00  0.00           H
ATOM   1655 HD22 LEU A 690      37.020  48.020  74.340  1.00  0.00           H
ATOM   1656 HD23 LEU A 690      37.280  46.250  73.860  1.00  0.00           H
ATOM   1657  C   LEU A 690      33.110  47.360  74.070  1.00  0.00           C
ATOM   1658  O   LEU A 690      33.130  47.080  72.880  1.00  0.00           O
ATOM   1659  N   SER A 691      31.940  47.330  74.830  1.00  0.00           N
ATOM   1660  HN  SER A 691      32.030  47.460  75.810  1.00  0.00           H
ATOM   1661  CA  SER A 691      30.660  47.330  74.260  1.00  0.00           C
ATOM   1662  HA  SER A 691      30.680  46.450  73.640  1.00  0.00           H
ATOM   1663  CB  SER A 691      29.550  47.350  75.330  1.00  0.00           C
ATOM   1664  HB1 SER A 691      29.600  48.120  76.130  1.00  0.00           H
ATOM   1665  HB2 SER A 691      29.760  46.490  76.000  1.00  0.00           H
ATOM   1666  OG  SER A 691      28.160  47.200  74.860  1.00  0.00           O
ATOM   1667  HG1 SER A 691      27.900  47.990  74.370  1.00  0.00           H
ATOM   1668  C   SER A 691      30.360  48.510  73.290  1.00  0.00           C
ATOM   1669  O   SER A 691      29.930  48.270  72.170  1.00  0.00           O
ATOM   1670  N   LEU A 692      30.790  49.770  73.630  1.00  0.00           N
ATOM   1671  HN  LEU A 692      31.200  49.970  74.520  1.00  0.00           H
ATOM   1672  CA  LEU A 692      30.640  50.930  72.690  1.00  0.00           C
ATOM   1673  HA  LEU A 692      29.610  50.820  72.410  1.00  0.00           H
ATOM   1674  CB  LEU A 692      30.740  52.370  73.370  1.00  0.00           C
ATOM   1675  HB1 LEU A 692      31.830  52.530  73.480  1.00  0.00           H
ATOM   1676  HB2 LEU A 692      30.340  52.270  74.410  1.00  0.00           H
ATOM   1677  CG  LEU A 692      30.100  53.550  72.620  1.00  0.00           C
ATOM   1678  HG  LEU A 692      30.630  53.630  71.650  1.00  0.00           H
ATOM   1679  CD1 LEU A 692      28.580  53.330  72.400  1.00  0.00           C
ATOM   1680 HD11 LEU A 692      28.010  54.240  72.100  1.00  0.00           H
ATOM   1681 HD12 LEU A 692      28.110  53.080  73.380  1.00  0.00           H
ATOM   1682 HD13 LEU A 692      28.390  52.520  71.660  1.00  0.00           H
ATOM   1683  CD2 LEU A 692      30.310  54.860  73.440  1.00  0.00           C
ATOM   1684 HD21 LEU A 692      29.630  54.800  74.310  1.00  0.00           H
ATOM   1685 HD22 LEU A 692      30.080  55.710  72.780  1.00  0.00           H
ATOM   1686 HD23 LEU A 692      31.370  54.910  73.790  1.00  0.00           H
ATOM   1687  C   LEU A 692      31.470  50.950  71.440  1.00  0.00           C
ATOM   1688  O   LEU A 692      30.990  51.230  70.360  1.00  0.00           O
ATOM   1689  N   ARG A 693      32.710  50.490  71.570  1.00  0.00           N
ATOM   1690  HN  ARG A 693      32.970  50.220  72.490  1.00  0.00           H
ATOM   1691  CA  ARG A 693      33.570  50.170  70.470  1.00  0.00           C
ATOM   1692  HA  ARG A 693      33.760  51.020  69.830  1.00  0.00           H
ATOM   1693  CB  ARG A 693      34.980  49.930  70.900  1.00  0.00           C
ATOM   1694  HB1 ARG A 693      35.100  49.010  71.500  1.00  0.00           H
ATOM   1695  HB2 ARG A 693      35.260  50.680  71.660  1.00  0.00           H
ATOM   1696  CG  ARG A 693      36.190  49.910  69.860  1.00  0.00           C
ATOM   1697  HG1 ARG A 693      36.130  50.760  69.150  1.00  0.00           H
ATOM   1698  HG2 ARG A 693      35.920  48.990  69.280  1.00  0.00           H
ATOM   1699  CD  ARG A 693      37.610  49.830  70.450  1.00  0.00           C
ATOM   1700  HD1 ARG A 693      37.790  49.030  71.200  1.00  0.00           H
ATOM   1701  HD2 ARG A 693      37.820  50.820  70.890  1.00  0.00           H
ATOM   1702  NE  ARG A 693      38.550  49.640  69.290  1.00  0.00           N
ATOM   1703  HE  ARG A 693      39.110  50.400  68.970  1.00  0.00           H
ATOM   1704  CZ  ARG A 693      38.590  48.540  68.550  1.00  0.00           C
ATOM   1705  NH1 ARG A 693      37.930  47.460  68.760  1.00  0.00           N
ATOM   1706 HH11 ARG A 693      37.520  47.230  69.640  1.00  0.00           H
ATOM   1707 HH12 ARG A 693      38.250  46.720  68.170  1.00  0.00           H
ATOM   1708  NH2 ARG A 693      39.370  48.530  67.500  1.00  0.00           N
ATOM   1709 HH21 ARG A 693      39.660  49.450  67.250  1.00  0.00           H
ATOM   1710 HH22 ARG A 693      39.490  47.640  67.040  1.00  0.00           H
ATOM   1711  C   ARG A 693      33.150  48.970  69.630  1.00  0.00           C
ATOM   1712  O   ARG A 693      33.130  49.120  68.390  1.00  0.00           O
ATOM   1713  N   THR A 694      32.540  47.910  70.130  1.00  0.00           N
ATOM   1714  HN  THR A 694      32.390  47.940  71.120  1.00  0.00           H
ATOM   1715  CA  THR A 694      31.880  46.950  69.330  1.00  0.00           C
ATOM   1716  HA  THR A 694      32.510  46.660  68.500  1.00  0.00           H
ATOM   1717  CB  THR A 694      31.450  45.710  70.160  1.00  0.00           C
ATOM   1718  HB  THR A 694      30.580  46.000  70.790  1.00  0.00           H
ATOM   1719  OG1 THR A 694      32.470  45.230  71.040  1.00  0.00           O
ATOM   1720  HG1 THR A 694      32.690  45.940  71.650  1.00  0.00           H
ATOM   1721  CG2 THR A 694      31.020  44.550  69.260  1.00  0.00           C
ATOM   1722 HG21 THR A 694      31.890  44.180  68.660  1.00  0.00           H
ATOM   1723 HG22 THR A 694      30.100  44.810  68.710  1.00  0.00           H
ATOM   1724 HG23 THR A 694      30.860  43.680  69.940  1.00  0.00           H
ATOM   1725  C   THR A 694      30.680  47.540  68.690  1.00  0.00           C
ATOM   1726  O   THR A 694      30.420  47.310  67.520  1.00  0.00           O
ATOM   1727  N   SER A 695      29.850  48.420  69.300  1.00  0.00           N
ATOM   1728  HN  SER A 695      30.070  48.880  70.160  1.00  0.00           H
ATOM   1729  CA  SER A 695      28.660  49.010  68.700  1.00  0.00           C
ATOM   1730  HA  SER A 695      28.070  48.170  68.350  1.00  0.00           H
ATOM   1731  CB  SER A 695      27.710  49.680  69.820  1.00  0.00           C
ATOM   1732  HB1 SER A 695      26.800  50.040  69.290  1.00  0.00           H
ATOM   1733  HB2 SER A 695      28.390  50.520  70.100  1.00  0.00           H
ATOM   1734  OG  SER A 695      27.570  48.720  70.850  1.00  0.00           O
ATOM   1735  HG1 SER A 695      28.230  48.860  71.530  1.00  0.00           H
ATOM   1736  C   SER A 695      28.930  49.930  67.470  1.00  0.00           C
ATOM   1737  O   SER A 695      28.310  49.860  66.410  1.00  0.00           O
ATOM   1738  N   ILE A 696      29.990  50.730  67.630  1.00  0.00           N
ATOM   1739  HN  ILE A 696      30.480  50.830  68.490  1.00  0.00           H
ATOM   1740  CA  ILE A 696      30.580  51.500  66.470  1.00  0.00           C
ATOM   1741  HA  ILE A 696      29.860  52.050  65.900  1.00  0.00           H
ATOM   1742  CB  ILE A 696      31.670  52.520  66.940  1.00  0.00           C
ATOM   1743  HB  ILE A 696      32.390  51.900  67.520  1.00  0.00           H
ATOM   1744  CG2 ILE A 696      32.390  53.230  65.820  1.00  0.00           C
ATOM   1745 HG21 ILE A 696      32.740  52.600  64.970  1.00  0.00           H
ATOM   1746 HG22 ILE A 696      33.310  53.750  66.150  1.00  0.00           H
ATOM   1747 HG23 ILE A 696      31.730  54.050  65.450  1.00  0.00           H
ATOM   1748  CG1 ILE A 696      30.930  53.490  67.930  1.00  0.00           C
ATOM   1749 HG11 ILE A 696      30.250  52.990  68.650  1.00  0.00           H
ATOM   1750 HG12 ILE A 696      30.250  54.140  67.320  1.00  0.00           H
ATOM   1751  CD  ILE A 696      31.840  54.270  68.830  1.00  0.00           C
ATOM   1752  HD1 ILE A 696      32.540  53.670  69.440  1.00  0.00           H
ATOM   1753  HD2 ILE A 696      31.300  55.070  69.390  1.00  0.00           H
ATOM   1754  HD3 ILE A 696      32.480  54.940  68.220  1.00  0.00           H
ATOM   1755  C   ILE A 696      31.180  50.640  65.410  1.00  0.00           C
ATOM   1756  O   ILE A 696      30.970  50.920  64.190  1.00  0.00           O
ATOM   1757  N   GLY A 697      31.810  49.400  65.730  1.00  0.00           N
ATOM   1758  HN  GLY A 697      32.130  49.170  66.650  1.00  0.00           H
ATOM   1759  CA  GLY A 697      32.200  48.510  64.700  1.00  0.00           C
ATOM   1760  HA1 GLY A 697      32.620  47.610  65.110  1.00  0.00           H
ATOM   1761  HA2 GLY A 697      32.790  49.100  64.020  1.00  0.00           H
ATOM   1762  C   GLY A 697      30.980  47.920  63.990  1.00  0.00           C
ATOM   1763  O   GLY A 697      30.920  47.770  62.790  1.00  0.00           O
ATOM   1764  N   LEU A 698      29.930  47.540  64.770  1.00  0.00           N
ATOM   1765  HN  LEU A 698      30.030  47.730  65.750  1.00  0.00           H
ATOM   1766  CA  LEU A 698      28.680  47.080  64.160  1.00  0.00           C
ATOM   1767  HA  LEU A 698      28.940  46.330  63.420  1.00  0.00           H
ATOM   1768  CB  LEU A 698      27.740  46.400  65.150  1.00  0.00           C
ATOM   1769  HB1 LEU A 698      26.930  46.000  64.500  1.00  0.00           H
ATOM   1770  HB2 LEU A 698      27.200  47.180  65.740  1.00  0.00           H
ATOM   1771  CG  LEU A 698      28.380  45.380  66.030  1.00  0.00           C
ATOM   1772  HG  LEU A 698      29.430  45.540  66.390  1.00  0.00           H
ATOM   1773  CD1 LEU A 698      27.550  45.040  67.310  1.00  0.00           C
ATOM   1774 HD11 LEU A 698      28.070  44.240  67.870  1.00  0.00           H
ATOM   1775 HD12 LEU A 698      26.500  44.820  67.000  1.00  0.00           H
ATOM   1776 HD13 LEU A 698      27.470  45.930  67.950  1.00  0.00           H
ATOM   1777  CD2 LEU A 698      28.590  44.100  65.210  1.00  0.00           C
ATOM   1778 HD21 LEU A 698      27.640  43.900  64.660  1.00  0.00           H
ATOM   1779 HD22 LEU A 698      28.900  43.280  65.880  1.00  0.00           H
ATOM   1780 HD23 LEU A 698      29.420  44.310  64.500  1.00  0.00           H
ATOM   1781  C   LEU A 698      27.990  48.120  63.300  1.00  0.00           C
ATOM   1782  O   LEU A 698      27.540  47.820  62.180  1.00  0.00           O
ATOM   1783  N   TRP A 699      27.800  49.400  63.720  1.00  0.00           N
ATOM   1784  HN  TRP A 699      27.970  49.610  64.690  1.00  0.00           H
ATOM   1785  CA  TRP A 699      27.360  50.450  62.830  1.00  0.00           C
ATOM   1786  HA  TRP A 699      26.460  50.150  62.310  1.00  0.00           H
ATOM   1787  CB  TRP A 699      27.140  51.770  63.650  1.00  0.00           C
ATOM   1788  HB1 TRP A 699      27.320  52.760  63.180  1.00  0.00           H
ATOM   1789  HB2 TRP A 699      27.920  51.710  64.440  1.00  0.00           H
ATOM   1790  CG  TRP A 699      25.920  51.920  64.480  1.00  0.00           C
ATOM   1791  CD1 TRP A 699      25.800  51.890  65.810  1.00  0.00           C
ATOM   1792  HD1 TRP A 699      26.520  51.660  66.590  1.00  0.00           H
ATOM   1793  NE1 TRP A 699      24.470  52.290  66.150  1.00  0.00           N
ATOM   1794  HE1 TRP A 699      24.090  52.640  66.980  1.00  0.00           H
ATOM   1795  CE2 TRP A 699      23.750  52.500  64.970  1.00  0.00           C
ATOM   1796  CD2 TRP A 699      24.620  52.350  63.910  1.00  0.00           C
ATOM   1797  CE3 TRP A 699      24.220  52.530  62.610  1.00  0.00           C
ATOM   1798  HE3 TRP A 699      24.830  52.310  61.740  1.00  0.00           H
ATOM   1799  CZ3 TRP A 699      22.900  52.870  62.390  1.00  0.00           C
ATOM   1800  HZ3 TRP A 699      22.470  53.190  61.450  1.00  0.00           H
ATOM   1801  CZ2 TRP A 699      22.500  52.970  64.800  1.00  0.00           C
ATOM   1802  HZ2 TRP A 699      21.810  53.320  65.550  1.00  0.00           H
ATOM   1803  CH2 TRP A 699      22.030  53.160  63.480  1.00  0.00           C
ATOM   1804  HH2 TRP A 699      21.080  53.610  63.200  1.00  0.00           H
ATOM   1805  C   TRP A 699      28.250  50.660  61.580  1.00  0.00           C
ATOM   1806  O   TRP A 699      27.870  50.590  60.420  1.00  0.00           O
ATOM   1807  N   THR A 700      29.570  50.750  61.740  1.00  0.00           N
ATOM   1808  HN  THR A 700      30.030  50.640  62.610  1.00  0.00           H
ATOM   1809  CA  THR A 700      30.670  50.880  60.690  1.00  0.00           C
ATOM   1810  HA  THR A 700      30.330  51.800  60.230  1.00  0.00           H
ATOM   1811  CB  THR A 700      32.080  51.130  61.120  1.00  0.00           C
ATOM   1812  HB  THR A 700      32.480  50.210  61.600  1.00  0.00           H
ATOM   1813  OG1 THR A 700      32.180  52.110  62.140  1.00  0.00           O
ATOM   1814  HG1 THR A 700      31.750  51.780  62.930  1.00  0.00           H
ATOM   1815  CG2 THR A 700      33.040  51.470  59.890  1.00  0.00           C
ATOM   1816 HG21 THR A 700      32.880  50.760  59.040  1.00  0.00           H
ATOM   1817 HG22 THR A 700      34.100  51.290  60.180  1.00  0.00           H
ATOM   1818 HG23 THR A 700      32.830  52.470  59.470  1.00  0.00           H
ATOM   1819  C   THR A 700      30.550  49.760  59.670  1.00  0.00           C
ATOM   1820  O   THR A 700      30.450  50.060  58.490  1.00  0.00           O
ATOM   1821  N   SER A 701      30.400  48.510  60.180  1.00  0.00           N
ATOM   1822  HN  SER A 701      30.460  48.320  61.150  1.00  0.00           H
ATOM   1823  CA  SER A 701      30.070  47.310  59.420  1.00  0.00           C
ATOM   1824  HA  SER A 701      30.980  47.200  58.840  1.00  0.00           H
ATOM   1825  CB  SER A 701      29.880  46.110  60.310  1.00  0.00           C
ATOM   1826  HB1 SER A 701      29.020  46.170  60.990  1.00  0.00           H
ATOM   1827  HB2 SER A 701      30.850  45.910  60.790  1.00  0.00           H
ATOM   1828  OG  SER A 701      29.560  44.920  59.490  1.00  0.00           O
ATOM   1829  HG1 SER A 701      30.320  44.720  58.940  1.00  0.00           H
ATOM   1830  C   SER A 701      28.860  47.420  58.470  1.00  0.00           C
ATOM   1831  O   SER A 701      28.980  47.100  57.270  1.00  0.00           O
ATOM   1832  N   PHE A 702      27.730  47.860  59.040  1.00  0.00           N
ATOM   1833  HN  PHE A 702      27.670  47.940  60.040  1.00  0.00           H
ATOM   1834  CA  PHE A 702      26.550  48.250  58.280  1.00  0.00           C
ATOM   1835  HA  PHE A 702      26.260  47.420  57.660  1.00  0.00           H
ATOM   1836  CB  PHE A 702      25.370  48.480  59.230  1.00  0.00           C
ATOM   1837  HB1 PHE A 702      25.700  49.270  59.930  1.00  0.00           H
ATOM   1838  HB2 PHE A 702      25.140  47.560  59.810  1.00  0.00           H
ATOM   1839  CG  PHE A 702      24.080  48.840  58.530  1.00  0.00           C
ATOM   1840  CD1 PHE A 702      23.260  47.790  58.040  1.00  0.00           C
ATOM   1841  HD1 PHE A 702      23.520  46.760  58.210  1.00  0.00           H
ATOM   1842  CE1 PHE A 702      22.020  48.230  57.470  1.00  0.00           C
ATOM   1843  HE1 PHE A 702      21.380  47.560  56.920  1.00  0.00           H
ATOM   1844  CZ  PHE A 702      21.620  49.550  57.320  1.00  0.00           C
ATOM   1845  HZ  PHE A 702      20.750  49.740  56.710  1.00  0.00           H
ATOM   1846  CD2 PHE A 702      23.670  50.250  58.480  1.00  0.00           C
ATOM   1847  HD2 PHE A 702      24.340  50.960  58.940  1.00  0.00           H
ATOM   1848  CE2 PHE A 702      22.430  50.560  57.920  1.00  0.00           C
ATOM   1849  HE2 PHE A 702      22.120  51.580  57.840  1.00  0.00           H
ATOM   1850  C   PHE A 702      26.770  49.370  57.230  1.00  0.00           C
ATOM   1851  O   PHE A 702      26.370  49.260  56.120  1.00  0.00           O
ATOM   1852  N   LEU A 703      27.450  50.480  57.570  1.00  0.00           N
ATOM   1853  HN  LEU A 703      27.700  50.710  58.500  1.00  0.00           H
ATOM   1854  CA  LEU A 703      27.730  51.520  56.570  1.00  0.00           C
ATOM   1855  HA  LEU A 703      26.760  51.780  56.210  1.00  0.00           H
ATOM   1856  CB  LEU A 703      28.310  52.780  57.220  1.00  0.00           C
ATOM   1857  HB1 LEU A 703      28.590  53.600  56.520  1.00  0.00           H
ATOM   1858  HB2 LEU A 703      29.160  52.460  57.840  1.00  0.00           H
ATOM   1859  CG  LEU A 703      27.310  53.370  58.250  1.00  0.00           C
ATOM   1860  HG  LEU A 703      26.970  52.540  58.900  1.00  0.00           H
ATOM   1861  CD1 LEU A 703      28.140  54.340  59.200  1.00  0.00           C
ATOM   1862 HD11 LEU A 703      28.840  53.690  59.770  1.00  0.00           H
ATOM   1863 HD12 LEU A 703      27.430  54.900  59.830  1.00  0.00           H
ATOM   1864 HD13 LEU A 703      28.670  55.010  58.480  1.00  0.00           H
ATOM   1865  CD2 LEU A 703      26.130  54.120  57.630  1.00  0.00           C
ATOM   1866 HD21 LEU A 703      25.280  54.080  58.350  1.00  0.00           H
ATOM   1867 HD22 LEU A 703      25.870  53.570  56.700  1.00  0.00           H
ATOM   1868 HD23 LEU A 703      26.360  55.170  57.350  1.00  0.00           H
ATOM   1869  C   LEU A 703      28.540  50.950  55.420  1.00  0.00           C
ATOM   1870  O   LEU A 703      28.270  51.190  54.240  1.00  0.00           O
ATOM   1871  N   CYS A 704      29.560  50.090  55.640  1.00  0.00           N
ATOM   1872  HN  CYS A 704      29.870  49.900  56.570  1.00  0.00           H
ATOM   1873  CA  CYS A 704      30.260  49.470  54.630  1.00  0.00           C
ATOM   1874  HA  CYS A 704      30.580  50.200  53.920  1.00  0.00           H
ATOM   1875  CB  CYS A 704      31.580  48.690  55.140  1.00  0.00           C
ATOM   1876  HB1 CYS A 704      32.010  48.180  54.240  1.00  0.00           H
ATOM   1877  HB2 CYS A 704      31.240  47.980  55.900  1.00  0.00           H
ATOM   1878  SG  CYS A 704      32.910  49.740  55.810  1.00  0.00           S
ATOM   1879  HG1 CYS A 704      32.410  49.750  57.040  1.00  0.00           H
ATOM   1880  C   CYS A 704      29.490  48.540  53.720  1.00  0.00           C
ATOM   1881  O   CYS A 704      29.650  48.630  52.520  1.00  0.00           O
ATOM   1882  N   ILE A 705      28.540  47.650  54.190  1.00  0.00           N
ATOM   1883  HN  ILE A 705      28.340  47.620  55.170  1.00  0.00           H
ATOM   1884  CA  ILE A 705      27.840  46.710  53.310  1.00  0.00           C
ATOM   1885  HA  ILE A 705      28.510  46.450  52.500  1.00  0.00           H
ATOM   1886  CB  ILE A 705      27.280  45.530  54.110  1.00  0.00           C
ATOM   1887  HB  ILE A 705      26.680  45.860  55.000  1.00  0.00           H
ATOM   1888  CG2 ILE A 705      26.420  44.600  53.200  1.00  0.00           C
ATOM   1889 HG21 ILE A 705      25.320  44.760  53.120  1.00  0.00           H
ATOM   1890 HG22 ILE A 705      26.540  43.560  53.570  1.00  0.00           H
ATOM   1891 HG23 ILE A 705      26.820  44.640  52.170  1.00  0.00           H
ATOM   1892  CG1 ILE A 705      28.460  44.730  54.560  1.00  0.00           C
ATOM   1893 HG11 ILE A 705      29.350  45.380  54.670  1.00  0.00           H
ATOM   1894 HG12 ILE A 705      28.680  44.110  53.650  1.00  0.00           H
ATOM   1895  CD  ILE A 705      28.130  43.860  55.810  1.00  0.00           C
ATOM   1896  HD1 ILE A 705      27.450  44.410  56.490  1.00  0.00           H
ATOM   1897  HD2 ILE A 705      29.130  43.670  56.260  1.00  0.00           H
ATOM   1898  HD3 ILE A 705      27.590  42.930  55.510  1.00  0.00           H
ATOM   1899  C   ILE A 705      26.720  47.450  52.560  1.00  0.00           C
ATOM   1900  O   ILE A 705      26.430  47.010  51.460  1.00  0.00           O
ATOM   1901  N   VAL A 706      26.190  48.600  53.020  1.00  0.00           N
ATOM   1902  HN  VAL A 706      26.440  48.910  53.940  1.00  0.00           H
ATOM   1903  CA  VAL A 706      25.250  49.470  52.330  1.00  0.00           C
ATOM   1904  HA  VAL A 706      24.480  48.880  51.860  1.00  0.00           H
ATOM   1905  CB  VAL A 706      24.560  50.360  53.370  1.00  0.00           C
ATOM   1906  HB  VAL A 706      25.340  50.900  53.950  1.00  0.00           H
ATOM   1907  CG1 VAL A 706      23.750  51.410  52.690  1.00  0.00           C
ATOM   1908 HG11 VAL A 706      24.450  52.190  52.320  1.00  0.00           H
ATOM   1909 HG12 VAL A 706      23.030  51.960  53.330  1.00  0.00           H
ATOM   1910 HG13 VAL A 706      23.150  50.950  51.870  1.00  0.00           H
ATOM   1911  CG2 VAL A 706      23.730  49.540  54.330  1.00  0.00           C
ATOM   1912 HG21 VAL A 706      22.820  49.120  53.840  1.00  0.00           H
ATOM   1913 HG22 VAL A 706      23.360  50.120  55.200  1.00  0.00           H
ATOM   1914 HG23 VAL A 706      24.300  48.650  54.680  1.00  0.00           H
ATOM   1915  C   VAL A 706      25.890  50.140  51.140  1.00  0.00           C
ATOM   1916  O   VAL A 706      25.290  50.290  50.120  1.00  0.00           O
ATOM   1917  N   LEU A 707      27.130  50.450  51.270  1.00  0.00           N
ATOM   1918  HN  LEU A 707      27.720  50.370  52.080  1.00  0.00           H
ATOM   1919  CA  LEU A 707      27.940  51.110  50.220  1.00  0.00           C
ATOM   1920  HA  LEU A 707      27.180  51.740  49.780  1.00  0.00           H
ATOM   1921  CB  LEU A 707      29.120  51.840  50.980  1.00  0.00           C
ATOM   1922  HB1 LEU A 707      29.660  51.120  51.630  1.00  0.00           H
ATOM   1923  HB2 LEU A 707      28.660  52.490  51.750  1.00  0.00           H
ATOM   1924  CG  LEU A 707      30.040  52.690  50.260  1.00  0.00           C
ATOM   1925  HG  LEU A 707      30.610  51.990  49.600  1.00  0.00           H
ATOM   1926  CD1 LEU A 707      29.510  53.720  49.210  1.00  0.00           C
ATOM   1927 HD11 LEU A 707      29.070  54.600  49.720  1.00  0.00           H
ATOM   1928 HD12 LEU A 707      28.680  53.330  48.590  1.00  0.00           H
ATOM   1929 HD13 LEU A 707      30.390  54.030  48.610  1.00  0.00           H
ATOM   1930  CD2 LEU A 707      31.070  53.330  51.140  1.00  0.00           C
ATOM   1931 HD21 LEU A 707      31.880  53.760  50.530  1.00  0.00           H
ATOM   1932 HD22 LEU A 707      31.560  52.590  51.810  1.00  0.00           H
ATOM   1933 HD23 LEU A 707      30.710  54.190  51.740  1.00  0.00           H
ATOM   1934  C   LEU A 707      28.540  50.180  49.140  1.00  0.00           C
ATOM   1935  O   LEU A 707      28.730  50.640  47.990  1.00  0.00           O
ATOM   1936  N   VAL A 708      28.590  48.900  49.460  1.00  0.00           N
ATOM   1937  HN  VAL A 708      28.640  48.610  50.410  1.00  0.00           H
ATOM   1938  CA  VAL A 708      28.900  47.840  48.550  1.00  0.00           C
ATOM   1939  HA  VAL A 708      29.900  47.970  48.180  1.00  0.00           H
ATOM   1940  CB  VAL A 708      29.030  46.480  49.280  1.00  0.00           C
ATOM   1941  HB  VAL A 708      28.140  46.330  49.920  1.00  0.00           H
ATOM   1942  CG1 VAL A 708      29.060  45.270  48.350  1.00  0.00           C
ATOM   1943 HG11 VAL A 708      30.030  45.270  47.790  1.00  0.00           H
ATOM   1944 HG12 VAL A 708      28.230  45.200  47.620  1.00  0.00           H
ATOM   1945 HG13 VAL A 708      29.120  44.350  48.960  1.00  0.00           H
ATOM   1946  CG2 VAL A 708      30.270  46.570  50.200  1.00  0.00           C
ATOM   1947 HG21 VAL A 708      31.170  46.500  49.560  1.00  0.00           H
ATOM   1948 HG22 VAL A 708      30.150  45.840  51.040  1.00  0.00           H
ATOM   1949 HG23 VAL A 708      30.310  47.530  50.750  1.00  0.00           H
ATOM   1950  C   VAL A 708      27.970  47.860  47.280  1.00  0.00           C
ATOM   1951  O   VAL A 708      28.330  47.570  46.140  1.00  0.00           O
ATOM   1952  N   ALA A 709      26.660  48.300  47.460  1.00  0.00           N
ATOM   1953  HN  ALA A 709      26.390  48.620  48.360  1.00  0.00           H
ATOM   1954  CA  ALA A 709      25.580  48.110  46.580  1.00  0.00           C
ATOM   1955  HA  ALA A 709      25.640  47.170  46.050  1.00  0.00           H
ATOM   1956  CB  ALA A 709      24.270  48.100  47.450  1.00  0.00           C
ATOM   1957  HB1 ALA A 709      23.320  48.100  46.880  1.00  0.00           H
ATOM   1958  HB2 ALA A 709      24.230  48.890  48.230  1.00  0.00           H
ATOM   1959  HB3 ALA A 709      24.220  47.110  47.960  1.00  0.00           H
ATOM   1960  C   ALA A 709      25.500  49.260  45.590  1.00  0.00           C
ATOM   1961  O   ALA A 709      24.720  49.270  44.680  1.00  0.00           O
ATOM   1962  N   THR A 710      26.380  50.300  45.710  1.00  0.00           N
ATOM   1963  HN  THR A 710      27.100  50.260  46.410  1.00  0.00           H
ATOM   1964  CA  THR A 710      26.490  51.430  44.830  1.00  0.00           C
ATOM   1965  HA  THR A 710      25.750  51.400  44.060  1.00  0.00           H
ATOM   1966  CB  THR A 710      26.190  52.730  45.570  1.00  0.00           C
ATOM   1967  HB  THR A 710      25.140  52.740  45.950  1.00  0.00           H
ATOM   1968  OG1 THR A 710      26.380  53.890  44.780  1.00  0.00           O
ATOM   1969  HG1 THR A 710      25.560  54.020  44.310  1.00  0.00           H
ATOM   1970  CG2 THR A 710      27.070  52.870  46.820  1.00  0.00           C
ATOM   1971 HG21 THR A 710      26.860  53.860  47.290  1.00  0.00           H
ATOM   1972 HG22 THR A 710      28.150  52.850  46.530  1.00  0.00           H
ATOM   1973 HG23 THR A 710      26.880  52.030  47.510  1.00  0.00           H
ATOM   1974  C   THR A 710      27.820  51.520  44.220  1.00  0.00           C
ATOM   1975  O   THR A 710      28.830  51.090  44.800  1.00  0.00           O
ATOM   1976  N   ASP A 711      27.930  51.960  42.930  1.00  0.00           N
ATOM   1977  HN  ASP A 711      27.130  52.280  42.430  1.00  0.00           H
ATOM   1978  CA  ASP A 711      29.120  52.010  42.110  1.00  0.00           C
ATOM   1979  HA  ASP A 711      29.360  50.990  41.850  1.00  0.00           H
ATOM   1980  CB  ASP A 711      28.810  52.900  40.890  1.00  0.00           C
ATOM   1981  HB1 ASP A 711      28.700  53.940  41.260  1.00  0.00           H
ATOM   1982  HB2 ASP A 711      27.850  52.550  40.450  1.00  0.00           H
ATOM   1983  CG  ASP A 711      29.940  52.910  39.840  1.00  0.00           C
ATOM   1984  OD1 ASP A 711      29.840  53.680  38.900  1.00  0.00           O
ATOM   1985  OD2 ASP A 711      30.780  51.970  39.870  1.00  0.00           O
ATOM   1986  C   ASP A 711      30.450  52.520  42.820  1.00  0.00           C
ATOM   1987  O   ASP A 711      30.540  53.640  43.340  1.00  0.00           O
ATOM   1988  N   ALA A 712      31.510  51.640  42.960  1.00  0.00           N
ATOM   1989  HN  ALA A 712      31.500  50.680  42.720  1.00  0.00           H
ATOM   1990  CA  ALA A 712      32.780  52.080  43.560  1.00  0.00           C
ATOM   1991  HA  ALA A 712      32.510  52.590  44.480  1.00  0.00           H
ATOM   1992  CB  ALA A 712      33.700  50.880  43.920  1.00  0.00           C
ATOM   1993  HB1 ALA A 712      34.390  50.540  43.120  1.00  0.00           H
ATOM   1994  HB2 ALA A 712      33.120  49.980  44.240  1.00  0.00           H
ATOM   1995  HB3 ALA A 712      34.410  51.160  44.720  1.00  0.00           H
ATOM   1996  C   ALA A 712      33.640  53.090  42.640  1.00  0.00           C
ATOM   1997  O   ALA A 712      34.210  54.070  43.110  1.00  0.00           O
ATOM   1998  N   SER A 713      33.510  52.920  41.290  1.00  0.00           N
ATOM   1999  HN  SER A 713      33.000  52.120  40.980  1.00  0.00           H
ATOM   2000  CA  SER A 713      34.340  53.790  40.430  1.00  0.00           C
ATOM   2001  HA  SER A 713      35.330  53.940  40.850  1.00  0.00           H
ATOM   2002  CB  SER A 713      34.500  53.090  38.960  1.00  0.00           C
ATOM   2003  HB1 SER A 713      33.460  52.900  38.620  1.00  0.00           H
ATOM   2004  HB2 SER A 713      34.960  52.090  39.120  1.00  0.00           H
ATOM   2005  OG  SER A 713      35.250  53.810  37.980  1.00  0.00           O
ATOM   2006  HG1 SER A 713      36.140  53.860  38.320  1.00  0.00           H
ATOM   2007  C   SER A 713      33.940  55.230  40.280  1.00  0.00           C
ATOM   2008  O   SER A 713      34.670  56.200  40.310  1.00  0.00           O
ATOM   2009  N   SER A 714      32.610  55.400  40.260  1.00  0.00           N
ATOM   2010  HN  SER A 714      31.990  54.640  40.440  1.00  0.00           H
ATOM   2011  CA  SER A 714      32.060  56.770  40.410  1.00  0.00           C
ATOM   2012  HA  SER A 714      32.520  57.280  39.570  1.00  0.00           H
ATOM   2013  CB  SER A 714      30.500  56.840  40.360  1.00  0.00           C
ATOM   2014  HB1 SER A 714      30.110  57.880  40.490  1.00  0.00           H
ATOM   2015  HB2 SER A 714      30.140  56.230  41.220  1.00  0.00           H
ATOM   2016  OG  SER A 714      29.990  56.320  39.160  1.00  0.00           O
ATOM   2017  HG1 SER A 714      29.770  55.390  39.210  1.00  0.00           H
ATOM   2018  C   SER A 714      32.550  57.510  41.660  1.00  0.00           C
ATOM   2019  O   SER A 714      32.990  58.650  41.570  1.00  0.00           O
ATOM   2020  N   LEU A 715      32.600  56.810  42.810  1.00  0.00           N
ATOM   2021  HN  LEU A 715      32.310  55.850  42.770  1.00  0.00           H
ATOM   2022  CA  LEU A 715      33.100  57.290  44.110  1.00  0.00           C
ATOM   2023  HA  LEU A 715      32.580  58.190  44.420  1.00  0.00           H
ATOM   2024  CB  LEU A 715      32.840  56.350  45.300  1.00  0.00           C
ATOM   2025  HB1 LEU A 715      33.160  56.870  46.240  1.00  0.00           H
ATOM   2026  HB2 LEU A 715      33.330  55.350  45.290  1.00  0.00           H
ATOM   2027  CG  LEU A 715      31.300  56.130  45.380  1.00  0.00           C
ATOM   2028  HG  LEU A 715      30.860  56.100  44.370  1.00  0.00           H
ATOM   2029  CD1 LEU A 715      31.100  54.780  46.170  1.00  0.00           C
ATOM   2030 HD11 LEU A 715      31.720  54.890  47.080  1.00  0.00           H
ATOM   2031 HD12 LEU A 715      31.420  53.860  45.640  1.00  0.00           H
ATOM   2032 HD13 LEU A 715      30.060  54.620  46.550  1.00  0.00           H
ATOM   2033  CD2 LEU A 715      30.560  57.130  46.210  1.00  0.00           C
ATOM   2034 HD21 LEU A 715      29.480  56.840  46.200  1.00  0.00           H
ATOM   2035 HD22 LEU A 715      30.680  58.100  45.700  1.00  0.00           H
ATOM   2036 HD23 LEU A 715      30.980  57.230  47.240  1.00  0.00           H
ATOM   2037  C   LEU A 715      34.510  57.690  44.180  1.00  0.00           C
ATOM   2038  O   LEU A 715      34.890  58.740  44.760  1.00  0.00           O
ATOM   2039  N   VAL A 716      35.490  56.910  43.610  1.00  0.00           N
ATOM   2040  HN  VAL A 716      35.190  56.020  43.270  1.00  0.00           H
ATOM   2041  CA  VAL A 716      36.940  57.150  43.600  1.00  0.00           C
ATOM   2042  HA  VAL A 716      37.060  57.590  44.590  1.00  0.00           H
ATOM   2043  CB  VAL A 716      37.840  55.970  43.500  1.00  0.00           C
ATOM   2044  HB  VAL A 716      38.900  56.260  43.520  1.00  0.00           H
ATOM   2045  CG1 VAL A 716      37.720  55.020  44.720  1.00  0.00           C
ATOM   2046 HG11 VAL A 716      38.550  54.280  44.660  1.00  0.00           H
ATOM   2047 HG12 VAL A 716      36.770  54.460  44.650  1.00  0.00           H
ATOM   2048 HG13 VAL A 716      37.860  55.520  45.700  1.00  0.00           H
ATOM   2049  CG2 VAL A 716      37.650  55.100  42.250  1.00  0.00           C
ATOM   2050 HG21 VAL A 716      38.430  54.310  42.170  1.00  0.00           H
ATOM   2051 HG22 VAL A 716      37.690  55.690  41.320  1.00  0.00           H
ATOM   2052 HG23 VAL A 716      36.750  54.460  42.340  1.00  0.00           H
ATOM   2053  C   VAL A 716      37.210  58.110  42.510  1.00  0.00           C
ATOM   2054  O   VAL A 716      38.250  58.790  42.460  1.00  0.00           O
ATOM   2055  N   CYS A 717      36.340  58.250  41.460  1.00  0.00           N
ATOM   2056  HN  CYS A 717      35.600  57.600  41.400  1.00  0.00           H
ATOM   2057  CA  CYS A 717      36.550  59.180  40.410  1.00  0.00           C
ATOM   2058  HA  CYS A 717      37.560  59.090  40.050  1.00  0.00           H
ATOM   2059  CB  CYS A 717      35.700  58.770  39.150  1.00  0.00           C
ATOM   2060  HB1 CYS A 717      34.640  58.700  39.510  1.00  0.00           H
ATOM   2061  HB2 CYS A 717      36.080  57.790  38.810  1.00  0.00           H
ATOM   2062  SG  CYS A 717      35.960  59.960  37.760  1.00  0.00           S
ATOM   2063  HG1 CYS A 717      37.050  59.400  37.260  1.00  0.00           H
ATOM   2064  C   CYS A 717      36.190  60.590  40.940  1.00  0.00           C
ATOM   2065  O   CYS A 717      36.690  61.620  40.510  1.00  0.00           O
ATOM   2066  N   TYR A 718      35.290  60.730  41.930  1.00  0.00           N
ATOM   2067  HN  TYR A 718      34.820  59.910  42.260  1.00  0.00           H
ATOM   2068  CA  TYR A 718      35.020  62.000  42.620  1.00  0.00           C
ATOM   2069  HA  TYR A 718      35.010  62.850  41.940  1.00  0.00           H
ATOM   2070  CB  TYR A 718      33.730  62.120  43.440  1.00  0.00           C
ATOM   2071  HB1 TYR A 718      33.560  63.140  43.880  1.00  0.00           H
ATOM   2072  HB2 TYR A 718      33.790  61.320  44.190  1.00  0.00           H
ATOM   2073  CG  TYR A 718      32.510  61.950  42.620  1.00  0.00           C
ATOM   2074  CD1 TYR A 718      32.370  62.550  41.340  1.00  0.00           C
ATOM   2075  HD1 TYR A 718      33.160  63.150  40.910  1.00  0.00           H
ATOM   2076  CE1 TYR A 718      31.150  62.330  40.670  1.00  0.00           C
ATOM   2077  HE1 TYR A 718      30.880  62.850  39.750  1.00  0.00           H
ATOM   2078  CZ  TYR A 718      30.100  61.500  41.200  1.00  0.00           C
ATOM   2079  OH  TYR A 718      29.080  61.060  40.360  1.00  0.00           O
ATOM   2080  HH  TYR A 718      29.280  61.580  39.580  1.00  0.00           H
ATOM   2081  CD2 TYR A 718      31.400  61.290  43.280  1.00  0.00           C
ATOM   2082  HD2 TYR A 718      31.550  60.920  44.280  1.00  0.00           H
ATOM   2083  CE2 TYR A 718      30.280  61.000  42.470  1.00  0.00           C
ATOM   2084  HE2 TYR A 718      29.530  60.330  42.870  1.00  0.00           H
ATOM   2085  C   TYR A 718      36.210  62.480  43.450  1.00  0.00           C
ATOM   2086  O   TYR A 718      36.360  63.710  43.610  1.00  0.00           O
ATOM   2087  N   ILE A 719      36.940  61.530  44.000  1.00  0.00           N
ATOM   2088  HN  ILE A 719      36.570  60.610  43.880  1.00  0.00           H
ATOM   2089  CA  ILE A 719      38.230  61.620  44.690  1.00  0.00           C
ATOM   2090  HA  ILE A 719      38.130  62.470  45.350  1.00  0.00           H
ATOM   2091  CB  ILE A 719      38.650  60.440  45.560  1.00  0.00           C
ATOM   2092  HB  ILE A 719      38.800  59.540  44.930  1.00  0.00           H
ATOM   2093  CG2 ILE A 719      39.960  60.670  46.270  1.00  0.00           C
ATOM   2094 HG21 ILE A 719      39.860  61.700  46.700  1.00  0.00           H
ATOM   2095 HG22 ILE A 719      40.770  60.760  45.510  1.00  0.00           H
ATOM   2096 HG23 ILE A 719      40.180  59.940  47.080  1.00  0.00           H
ATOM   2097  CG1 ILE A 719      37.640  60.000  46.660  1.00  0.00           C
ATOM   2098 HG11 ILE A 719      38.030  59.270  47.400  1.00  0.00           H
ATOM   2099 HG12 ILE A 719      36.790  59.450  46.200  1.00  0.00           H
ATOM   2100  CD  ILE A 719      37.130  61.180  47.540  1.00  0.00           C
ATOM   2101  HD1 ILE A 719      37.910  61.860  47.940  1.00  0.00           H
ATOM   2102  HD2 ILE A 719      36.460  60.910  48.390  1.00  0.00           H
ATOM   2103  HD3 ILE A 719      36.450  61.660  46.810  1.00  0.00           H
ATOM   2104  C   ILE A 719      39.400  62.180  43.750  1.00  0.00           C
ATOM   2105  O   ILE A 719      40.130  62.980  44.280  1.00  0.00           O
ATOM   2106  N   THR A 720      39.570  61.670  42.520  1.00  0.00           N
ATOM   2107  HN  THR A 720      38.940  60.980  42.180  1.00  0.00           H
ATOM   2108  CA  THR A 720      40.500  62.070  41.440  1.00  0.00           C
ATOM   2109  HA  THR A 720      40.000  61.630  40.580  1.00  0.00           H
ATOM   2110  CB  THR A 720      40.510  63.540  41.140  1.00  0.00           C
ATOM   2111  HB  THR A 720      40.880  63.700  40.100  1.00  0.00           H
ATOM   2112  OG1 THR A 720      41.230  64.290  42.040  1.00  0.00           O
ATOM   2113  HG1 THR A 720      40.850  64.180  42.920  1.00  0.00           H
ATOM   2114  CG2 THR A 720      39.100  64.160  41.040  1.00  0.00           C
ATOM   2115 HG21 THR A 720      38.420  63.670  40.330  1.00  0.00           H
ATOM   2116 HG22 THR A 720      39.080  65.210  40.700  1.00  0.00           H
ATOM   2117 HG23 THR A 720      38.490  64.150  41.970  1.00  0.00           H
ATOM   2118  C   THR A 720      41.870  61.520  41.300  1.00  0.00           C
ATOM   2119  O   THR A 720      42.380  61.170  42.360  1.00  0.00           O
ATOM   2120  N   ARG A 721      42.470  61.510  40.130  1.00  0.00           N
ATOM   2121  HN  ARG A 721      41.890  61.750  39.360  1.00  0.00           H
ATOM   2122  CA  ARG A 721      43.750  61.120  39.900  1.00  0.00           C
ATOM   2123  HA  ARG A 721      43.690  60.110  40.280  1.00  0.00           H
ATOM   2124  CB  ARG A 721      44.000  61.110  38.410  1.00  0.00           C
ATOM   2125  HB1 ARG A 721      45.050  60.830  38.180  1.00  0.00           H
ATOM   2126  HB2 ARG A 721      43.890  62.170  38.060  1.00  0.00           H
ATOM   2127  CG  ARG A 721      43.040  60.230  37.570  1.00  0.00           C
ATOM   2128  HG1 ARG A 721      43.410  60.190  36.520  1.00  0.00           H
ATOM   2129  HG2 ARG A 721      42.020  60.640  37.510  1.00  0.00           H
ATOM   2130  CD  ARG A 721      42.940  58.770  38.110  1.00  0.00           C
ATOM   2131  HD1 ARG A 721      42.210  58.700  38.940  1.00  0.00           H
ATOM   2132  HD2 ARG A 721      43.960  58.460  38.440  1.00  0.00           H
ATOM   2133  NE  ARG A 721      42.600  57.930  36.940  1.00  0.00           N
ATOM   2134  HE  ARG A 721      42.570  58.420  36.070  1.00  0.00           H
ATOM   2135  CZ  ARG A 721      42.650  56.600  36.930  1.00  0.00           C
ATOM   2136  NH1 ARG A 721      42.900  55.850  38.010  1.00  0.00           N
ATOM   2137 HH11 ARG A 721      42.990  56.390  38.830  1.00  0.00           H
ATOM   2138 HH12 ARG A 721      42.580  54.910  38.070  1.00  0.00           H
ATOM   2139  NH2 ARG A 721      42.510  55.900  35.820  1.00  0.00           N
ATOM   2140 HH21 ARG A 721      42.250  56.330  34.950  1.00  0.00           H
ATOM   2141 HH22 ARG A 721      42.520  54.900  35.950  1.00  0.00           H
ATOM   2142  C   ARG A 721      44.940  61.830  40.670  1.00  0.00           C
ATOM   2143  O   ARG A 721      45.940  61.200  41.020  1.00  0.00           O
ATOM   2144  N   PHE A 722      44.840  63.130  40.910  1.00  0.00           N
ATOM   2145  HN  PHE A 722      43.960  63.420  40.570  1.00  0.00           H
ATOM   2146  CA  PHE A 722      45.710  63.990  41.740  1.00  0.00           C
ATOM   2147  HA  PHE A 722      46.680  64.020  41.290  1.00  0.00           H
ATOM   2148  CB  PHE A 722      45.010  65.370  41.660  1.00  0.00           C
ATOM   2149  HB1 PHE A 722      44.020  65.360  42.180  1.00  0.00           H
ATOM   2150  HB2 PHE A 722      44.840  65.560  40.570  1.00  0.00           H
ATOM   2151  CG  PHE A 722      45.820  66.490  42.360  1.00  0.00           C
ATOM   2152  CD1 PHE A 722      45.120  67.660  42.720  1.00  0.00           C
ATOM   2153  HD1 PHE A 722      44.040  67.600  42.740  1.00  0.00           H
ATOM   2154  CE1 PHE A 722      45.810  68.820  43.210  1.00  0.00           C
ATOM   2155  HE1 PHE A 722      45.130  69.650  43.380  1.00  0.00           H
ATOM   2156  CZ  PHE A 722      47.180  68.720  43.480  1.00  0.00           C
ATOM   2157  HZ  PHE A 722      47.740  69.550  43.900  1.00  0.00           H
ATOM   2158  CD2 PHE A 722      47.170  66.360  42.800  1.00  0.00           C
ATOM   2159  HD2 PHE A 722      47.740  65.470  42.620  1.00  0.00           H
ATOM   2160  CE2 PHE A 722      47.820  67.530  43.280  1.00  0.00           C
ATOM   2161  HE2 PHE A 722      48.880  67.460  43.510  1.00  0.00           H
ATOM   2162  C   PHE A 722      45.860  63.500  43.220  1.00  0.00           C
ATOM   2163  O   PHE A 722      46.930  63.460  43.870  1.00  0.00           O
ATOM   2164  N   THR A 723      44.750  63.000  43.750  1.00  0.00           N
ATOM   2165  HN  THR A 723      43.930  62.930  43.190  1.00  0.00           H
ATOM   2166  CA  THR A 723      44.730  62.450  45.140  1.00  0.00           C
ATOM   2167  HA  THR A 723      45.430  62.990  45.770  1.00  0.00           H
ATOM   2168  CB  THR A 723      43.290  62.420  45.710  1.00  0.00           C
ATOM   2169  HB  THR A 723      42.730  61.560  45.310  1.00  0.00           H
ATOM   2170  OG1 THR A 723      42.630  63.610  45.340  1.00  0.00           O
ATOM   2171  HG1 THR A 723      41.750  63.380  45.050  1.00  0.00           H
ATOM   2172  CG2 THR A 723      43.340  62.310  47.170  1.00  0.00           C
ATOM   2173 HG21 THR A 723      43.680  63.220  47.720  1.00  0.00           H
ATOM   2174 HG22 THR A 723      43.980  61.500  47.590  1.00  0.00           H
ATOM   2175 HG23 THR A 723      42.320  62.210  47.580  1.00  0.00           H
ATOM   2176  C   THR A 723      45.280  61.080  45.170  1.00  0.00           C
ATOM   2177  O   THR A 723      45.920  60.760  46.120  1.00  0.00           O
ATOM   2178  N   GLU A 724      45.100  60.270  44.110  1.00  0.00           N
ATOM   2179  HN  GLU A 724      44.600  60.680  43.340  1.00  0.00           H
ATOM   2180  CA  GLU A 724      45.740  58.970  43.830  1.00  0.00           C
ATOM   2181  HA  GLU A 724      45.390  58.340  44.640  1.00  0.00           H
ATOM   2182  CB  GLU A 724      45.240  58.250  42.540  1.00  0.00           C
ATOM   2183  HB1 GLU A 724      45.800  57.300  42.440  1.00  0.00           H
ATOM   2184  HB2 GLU A 724      45.480  58.820  41.610  1.00  0.00           H
ATOM   2185  CG  GLU A 724      43.740  57.920  42.570  1.00  0.00           C
ATOM   2186  HG1 GLU A 724      43.160  58.860  42.730  1.00  0.00           H
ATOM   2187  HG2 GLU A 724      43.520  57.210  43.390  1.00  0.00           H
ATOM   2188  CD  GLU A 724      43.090  57.250  41.350  1.00  0.00           C
ATOM   2189  OE1 GLU A 724      43.840  56.850  40.440  1.00  0.00           O
ATOM   2190  OE2 GLU A 724      41.850  57.190  41.290  1.00  0.00           O
ATOM   2191  C   GLU A 724      47.220  59.080  43.800  1.00  0.00           C
ATOM   2192  O   GLU A 724      47.980  58.250  44.380  1.00  0.00           O
ATOM   2193  N   GLU A 725      47.710  59.960  42.970  1.00  0.00           N
ATOM   2194  HN  GLU A 725      47.080  60.580  42.510  1.00  0.00           H
ATOM   2195  CA  GLU A 725      49.150  60.140  42.860  1.00  0.00           C
ATOM   2196  HA  GLU A 725      49.590  59.200  42.580  1.00  0.00           H
ATOM   2197  CB  GLU A 725      49.450  61.250  41.750  1.00  0.00           C
ATOM   2198  HB1 GLU A 725      50.440  61.760  41.750  1.00  0.00           H
ATOM   2199  HB2 GLU A 725      48.680  62.030  41.950  1.00  0.00           H
ATOM   2200  CG  GLU A 725      49.160  60.820  40.310  1.00  0.00           C
ATOM   2201  HG1 GLU A 725      49.150  61.660  39.590  1.00  0.00           H
ATOM   2202  HG2 GLU A 725      48.130  60.420  40.140  1.00  0.00           H
ATOM   2203  CD  GLU A 725      50.140  59.740  39.820  1.00  0.00           C
ATOM   2204  OE1 GLU A 725      50.170  58.690  40.480  1.00  0.00           O
ATOM   2205  OE2 GLU A 725      50.970  59.990  38.840  1.00  0.00           O
ATOM   2206  C   GLU A 725      49.800  60.690  44.190  1.00  0.00           C
ATOM   2207  O   GLU A 725      50.760  60.160  44.660  1.00  0.00           O
ATOM   2208  N   ALA A 726      49.160  61.730  44.760  1.00  0.00           N
ATOM   2209  HN  ALA A 726      48.400  62.230  44.370  1.00  0.00           H
ATOM   2210  CA  ALA A 726      49.470  62.160  46.050  1.00  0.00           C
ATOM   2211  HA  ALA A 726      50.440  62.660  46.000  1.00  0.00           H
ATOM   2212  CB  ALA A 726      48.550  63.320  46.640  1.00  0.00           C
ATOM   2213  HB1 ALA A 726      48.840  63.670  47.640  1.00  0.00           H
ATOM   2214  HB2 ALA A 726      47.480  63.050  46.550  1.00  0.00           H
ATOM   2215  HB3 ALA A 726      48.620  64.240  46.030  1.00  0.00           H
ATOM   2216  C   ALA A 726      49.460  61.170  47.200  1.00  0.00           C
ATOM   2217  O   ALA A 726      50.400  61.100  47.980  1.00  0.00           O
ATOM   2218  N   PHE A 727      48.450  60.280  47.280  1.00  0.00           N
ATOM   2219  HN  PHE A 727      47.760  60.270  46.550  1.00  0.00           H
ATOM   2220  CA  PHE A 727      48.270  59.220  48.310  1.00  0.00           C
ATOM   2221  HA  PHE A 727      48.430  59.660  49.280  1.00  0.00           H
ATOM   2222  CB  PHE A 727      46.860  58.610  48.210  1.00  0.00           C
ATOM   2223  HB1 PHE A 727      46.800  58.300  47.140  1.00  0.00           H
ATOM   2224  HB2 PHE A 727      45.990  59.280  48.370  1.00  0.00           H
ATOM   2225  CG  PHE A 727      46.640  57.480  49.200  1.00  0.00           C
ATOM   2226  CD1 PHE A 727      46.080  57.710  50.440  1.00  0.00           C
ATOM   2227  HD1 PHE A 727      45.980  58.730  50.780  1.00  0.00           H
ATOM   2228  CE1 PHE A 727      45.830  56.630  51.290  1.00  0.00           C
ATOM   2229  HE1 PHE A 727      45.400  56.710  52.280  1.00  0.00           H
ATOM   2230  CZ  PHE A 727      46.010  55.320  50.790  1.00  0.00           C
ATOM   2231  HZ  PHE A 727      45.690  54.530  51.440  1.00  0.00           H
ATOM   2232  CD2 PHE A 727      46.860  56.190  48.760  1.00  0.00           C
ATOM   2233  HD2 PHE A 727      47.320  56.150  47.780  1.00  0.00           H
ATOM   2234  CE2 PHE A 727      46.550  55.090  49.530  1.00  0.00           C
ATOM   2235  HE2 PHE A 727      46.610  54.060  49.200  1.00  0.00           H
ATOM   2236  C   PHE A 727      49.430  58.260  48.240  1.00  0.00           C
ATOM   2237  O   PHE A 727      50.080  57.940  49.270  1.00  0.00           O
ATOM   2238  N   ALA A 728      49.830  57.720  47.040  1.00  0.00           N
ATOM   2239  HN  ALA A 728      49.390  58.060  46.210  1.00  0.00           H
ATOM   2240  CA  ALA A 728      50.920  56.770  46.840  1.00  0.00           C
ATOM   2241  HA  ALA A 728      50.630  55.860  47.350  1.00  0.00           H
ATOM   2242  CB  ALA A 728      50.940  56.450  45.340  1.00  0.00           C
ATOM   2243  HB1 ALA A 728      49.950  56.100  44.970  1.00  0.00           H
ATOM   2244  HB2 ALA A 728      51.610  55.580  45.170  1.00  0.00           H
ATOM   2245  HB3 ALA A 728      51.300  57.330  44.760  1.00  0.00           H
ATOM   2246  C   ALA A 728      52.320  57.300  47.310  1.00  0.00           C
ATOM   2247  O   ALA A 728      53.150  56.610  47.950  1.00  0.00           O
ATOM   2248  N   ALA A 729      52.560  58.650  47.100  1.00  0.00           N
ATOM   2249  HN  ALA A 729      51.980  59.330  46.670  1.00  0.00           H
ATOM   2250  CA  ALA A 729      53.660  59.200  47.820  1.00  0.00           C
ATOM   2251  HA  ALA A 729      54.610  58.690  47.820  1.00  0.00           H
ATOM   2252  CB  ALA A 729      53.800  60.510  47.010  1.00  0.00           C
ATOM   2253  HB1 ALA A 729      54.660  61.100  47.410  1.00  0.00           H
ATOM   2254  HB2 ALA A 729      52.920  61.200  46.990  1.00  0.00           H
ATOM   2255  HB3 ALA A 729      53.920  60.320  45.920  1.00  0.00           H
ATOM   2256  C   ALA A 729      53.480  59.590  49.250  1.00  0.00           C
ATOM   2257  O   ALA A 729      54.380  59.530  50.060  1.00  0.00           O
ATOM   2258  N   LEU A 730      52.310  60.090  49.680  1.00  0.00           N
ATOM   2259  HN  LEU A 730      51.630  60.290  48.970  1.00  0.00           H
ATOM   2260  CA  LEU A 730      51.990  60.540  51.040  1.00  0.00           C
ATOM   2261  HA  LEU A 730      52.700  61.320  51.260  1.00  0.00           H
ATOM   2262  CB  LEU A 730      50.530  61.060  51.230  1.00  0.00           C
ATOM   2263  HB1 LEU A 730      49.820  60.280  50.890  1.00  0.00           H
ATOM   2264  HB2 LEU A 730      50.360  61.970  50.620  1.00  0.00           H
ATOM   2265  CG  LEU A 730      50.100  61.620  52.670  1.00  0.00           C
ATOM   2266  HG  LEU A 730      50.350  60.940  53.500  1.00  0.00           H
ATOM   2267  CD1 LEU A 730      50.790  62.980  52.910  1.00  0.00           C
ATOM   2268 HD11 LEU A 730      51.880  62.780  53.030  1.00  0.00           H
ATOM   2269 HD12 LEU A 730      50.410  63.410  53.850  1.00  0.00           H
ATOM   2270 HD13 LEU A 730      50.740  63.710  52.080  1.00  0.00           H
ATOM   2271  CD2 LEU A 730      48.600  61.770  52.810  1.00  0.00           C
ATOM   2272 HD21 LEU A 730      48.030  60.840  52.580  1.00  0.00           H
ATOM   2273 HD22 LEU A 730      48.330  62.550  52.070  1.00  0.00           H
ATOM   2274 HD23 LEU A 730      48.300  62.200  53.780  1.00  0.00           H
ATOM   2275  C   LEU A 730      52.250  59.430  52.050  1.00  0.00           C
ATOM   2276  O   LEU A 730      52.900  59.580  53.080  1.00  0.00           O
ATOM   2277  N   ILE A 731      51.680  58.210  51.890  1.00  0.00           N
ATOM   2278  HN  ILE A 731      51.120  58.060  51.070  1.00  0.00           H
ATOM   2279  CA  ILE A 731      51.930  57.070  52.740  1.00  0.00           C
ATOM   2280  HA  ILE A 731      51.840  57.470  53.740  1.00  0.00           H
ATOM   2281  CB  ILE A 731      50.890  55.950  52.540  1.00  0.00           C
ATOM   2282  HB  ILE A 731      51.130  55.440  51.590  1.00  0.00           H
ATOM   2283  CG2 ILE A 731      50.940  54.930  53.690  1.00  0.00           C
ATOM   2284 HG21 ILE A 731      51.870  54.320  53.630  1.00  0.00           H
ATOM   2285 HG22 ILE A 731      50.110  54.190  53.650  1.00  0.00           H
ATOM   2286 HG23 ILE A 731      50.960  55.450  54.670  1.00  0.00           H
ATOM   2287  CG1 ILE A 731      49.440  56.410  52.450  1.00  0.00           C
ATOM   2288 HG11 ILE A 731      48.770  55.530  52.570  1.00  0.00           H
ATOM   2289 HG12 ILE A 731      49.170  56.820  51.450  1.00  0.00           H
ATOM   2290  CD  ILE A 731      49.130  57.360  53.610  1.00  0.00           C
ATOM   2291  HD1 ILE A 731      48.060  57.650  53.610  1.00  0.00           H
ATOM   2292  HD2 ILE A 731      49.700  58.280  53.360  1.00  0.00           H
ATOM   2293  HD3 ILE A 731      49.240  56.890  54.620  1.00  0.00           H
ATOM   2294  C   ILE A 731      53.370  56.640  52.730  1.00  0.00           C
ATOM   2295  O   ILE A 731      53.840  56.160  53.760  1.00  0.00           O
ATOM   2296  N   CYS A 732      54.150  56.680  51.640  1.00  0.00           N
ATOM   2297  HN  CYS A 732      53.780  57.110  50.820  1.00  0.00           H
ATOM   2298  CA  CYS A 732      55.620  56.420  51.720  1.00  0.00           C
ATOM   2299  HA  CYS A 732      55.720  55.470  52.230  1.00  0.00           H
ATOM   2300  CB  CYS A 732      56.360  56.360  50.380  1.00  0.00           C
ATOM   2301  HB1 CYS A 732      57.470  56.270  50.400  1.00  0.00           H
ATOM   2302  HB2 CYS A 732      56.200  57.290  49.790  1.00  0.00           H
ATOM   2303  SG  CYS A 732      55.740  55.020  49.390  1.00  0.00           S
ATOM   2304  HG1 CYS A 732      54.570  55.560  49.070  1.00  0.00           H
ATOM   2305  C   CYS A 732      56.290  57.390  52.640  1.00  0.00           C
ATOM   2306  O   CYS A 732      57.020  56.980  53.570  1.00  0.00           O
ATOM   2307  N   ILE A 733      56.030  58.740  52.550  1.00  0.00           N
ATOM   2308  HN  ILE A 733      55.580  59.150  51.760  1.00  0.00           H
ATOM   2309  CA  ILE A 733      56.700  59.750  53.420  1.00  0.00           C
ATOM   2310  HA  ILE A 733      57.740  59.470  53.520  1.00  0.00           H
ATOM   2311  CB  ILE A 733      56.800  61.180  52.800  1.00  0.00           C
ATOM   2312  HB  ILE A 733      57.010  61.850  53.650  1.00  0.00           H
ATOM   2313  CG2 ILE A 733      57.980  61.230  51.810  1.00  0.00           C
ATOM   2314 HG21 ILE A 733      58.170  62.300  51.600  1.00  0.00           H
ATOM   2315 HG22 ILE A 733      57.730  60.820  50.810  1.00  0.00           H
ATOM   2316 HG23 ILE A 733      58.920  60.860  52.280  1.00  0.00           H
ATOM   2317  CG1 ILE A 733      55.500  61.710  52.200  1.00  0.00           C
ATOM   2318 HG11 ILE A 733      54.670  61.490  52.920  1.00  0.00           H
ATOM   2319 HG12 ILE A 733      55.210  61.340  51.190  1.00  0.00           H
ATOM   2320  CD  ILE A 733      55.470  63.140  52.020  1.00  0.00           C
ATOM   2321  HD1 ILE A 733      54.500  63.450  51.560  1.00  0.00           H
ATOM   2322  HD2 ILE A 733      56.260  63.550  51.350  1.00  0.00           H
ATOM   2323  HD3 ILE A 733      55.560  63.630  53.020  1.00  0.00           H
ATOM   2324  C   ILE A 733      56.130  59.800  54.860  1.00  0.00           C
ATOM   2325  O   ILE A 733      56.840  60.060  55.780  1.00  0.00           O
ATOM   2326  N   ILE A 734      54.860  59.440  55.100  1.00  0.00           N
ATOM   2327  HN  ILE A 734      54.170  59.350  54.390  1.00  0.00           H
ATOM   2328  CA  ILE A 734      54.340  59.080  56.480  1.00  0.00           C
ATOM   2329  HA  ILE A 734      54.710  59.810  57.180  1.00  0.00           H
ATOM   2330  CB  ILE A 734      52.820  59.020  56.480  1.00  0.00           C
ATOM   2331  HB  ILE A 734      52.560  58.330  55.640  1.00  0.00           H
ATOM   2332  CG2 ILE A 734      52.190  58.420  57.800  1.00  0.00           C
ATOM   2333 HG21 ILE A 734      52.850  57.540  57.990  1.00  0.00           H
ATOM   2334 HG22 ILE A 734      51.120  58.120  57.760  1.00  0.00           H
ATOM   2335 HG23 ILE A 734      52.360  59.160  58.620  1.00  0.00           H
ATOM   2336  CG1 ILE A 734      52.140  60.430  56.360  1.00  0.00           C
ATOM   2337 HG11 ILE A 734      51.040  60.280  56.360  1.00  0.00           H
ATOM   2338 HG12 ILE A 734      52.240  60.900  55.350  1.00  0.00           H
ATOM   2339  CD  ILE A 734      52.510  61.510  57.410  1.00  0.00           C
ATOM   2340  HD1 ILE A 734      52.220  62.540  57.130  1.00  0.00           H
ATOM   2341  HD2 ILE A 734      53.600  61.520  57.630  1.00  0.00           H
ATOM   2342  HD3 ILE A 734      52.060  61.270  58.400  1.00  0.00           H
ATOM   2343  C   ILE A 734      55.030  57.830  56.990  1.00  0.00           C
ATOM   2344  O   ILE A 734      55.480  57.820  58.120  1.00  0.00           O
ATOM   2345  N   PHE A 735      55.260  56.740  56.220  1.00  0.00           N
ATOM   2346  HN  PHE A 735      54.950  56.790  55.270  1.00  0.00           H
ATOM   2347  CA  PHE A 735      55.830  55.510  56.730  1.00  0.00           C
ATOM   2348  HA  PHE A 735      55.280  55.240  57.620  1.00  0.00           H
ATOM   2349  CB  PHE A 735      55.700  54.330  55.740  1.00  0.00           C
ATOM   2350  HB1 PHE A 735      56.150  54.390  54.720  1.00  0.00           H
ATOM   2351  HB2 PHE A 735      54.620  54.190  55.520  1.00  0.00           H
ATOM   2352  CG  PHE A 735      56.010  52.980  56.380  1.00  0.00           C
ATOM   2353  CD1 PHE A 735      55.120  52.540  57.350  1.00  0.00           C
ATOM   2354  HD1 PHE A 735      54.230  53.120  57.530  1.00  0.00           H
ATOM   2355  CE1 PHE A 735      55.220  51.170  57.810  1.00  0.00           C
ATOM   2356  HE1 PHE A 735      54.450  50.840  58.480  1.00  0.00           H
ATOM   2357  CZ  PHE A 735      56.330  50.390  57.340  1.00  0.00           C
ATOM   2358  HZ  PHE A 735      56.470  49.440  57.830  1.00  0.00           H
ATOM   2359  CD2 PHE A 735      57.050  52.230  55.950  1.00  0.00           C
ATOM   2360  HD2 PHE A 735      57.780  52.660  55.290  1.00  0.00           H
ATOM   2361  CE2 PHE A 735      57.230  50.930  56.490  1.00  0.00           C
ATOM   2362  HE2 PHE A 735      58.160  50.430  56.240  1.00  0.00           H
ATOM   2363  C   PHE A 735      57.310  55.620  57.120  1.00  0.00           C
ATOM   2364  O   PHE A 735      57.740  55.030  58.090  1.00  0.00           O
ATOM   2365  N   ILE A 736      58.160  56.380  56.290  1.00  0.00           N
ATOM   2366  HN  ILE A 736      57.760  56.720  55.450  1.00  0.00           H
ATOM   2367  CA  ILE A 736      59.460  56.920  56.510  1.00  0.00           C
ATOM   2368  HA  ILE A 736      60.070  56.100  56.850  1.00  0.00           H
ATOM   2369  CB  ILE A 736      60.130  57.730  55.410  1.00  0.00           C
ATOM   2370  HB  ILE A 736      59.540  58.570  54.990  1.00  0.00           H
ATOM   2371  CG2 ILE A 736      61.480  58.320  55.800  1.00  0.00           C
ATOM   2372 HG21 ILE A 736      62.120  57.510  56.220  1.00  0.00           H
ATOM   2373 HG22 ILE A 736      61.350  58.980  56.690  1.00  0.00           H
ATOM   2374 HG23 ILE A 736      62.090  58.820  55.030  1.00  0.00           H
ATOM   2375  CG1 ILE A 736      60.340  56.830  54.180  1.00  0.00           C
ATOM   2376 HG11 ILE A 736      59.440  56.210  53.960  1.00  0.00           H
ATOM   2377 HG12 ILE A 736      61.180  56.120  54.370  1.00  0.00           H
ATOM   2378  CD  ILE A 736      60.480  57.660  52.870  1.00  0.00           C
ATOM   2379  HD1 ILE A 736      59.840  57.170  52.080  1.00  0.00           H
ATOM   2380  HD2 ILE A 736      61.500  57.540  52.460  1.00  0.00           H
ATOM   2381  HD3 ILE A 736      60.240  58.730  52.980  1.00  0.00           H
ATOM   2382  C   ILE A 736      59.450  57.730  57.750  1.00  0.00           C
ATOM   2383  O   ILE A 736      60.340  57.590  58.620  1.00  0.00           O
ATOM   2384  N   TYR A 737      58.450  58.650  57.950  1.00  0.00           N
ATOM   2385  HN  TYR A 737      57.760  58.720  57.240  1.00  0.00           H
ATOM   2386  CA  TYR A 737      58.380  59.380  59.150  1.00  0.00           C
ATOM   2387  HA  TYR A 737      59.330  59.860  59.390  1.00  0.00           H
ATOM   2388  CB  TYR A 737      57.400  60.630  58.930  1.00  0.00           C
ATOM   2389  HB1 TYR A 737      56.380  60.330  58.640  1.00  0.00           H
ATOM   2390  HB2 TYR A 737      57.780  61.340  58.150  1.00  0.00           H
ATOM   2391  CG  TYR A 737      57.220  61.450  60.280  1.00  0.00           C
ATOM   2392  CD1 TYR A 737      56.000  61.340  60.990  1.00  0.00           C
ATOM   2393  HD1 TYR A 737      55.290  60.590  60.680  1.00  0.00           H
ATOM   2394  CE1 TYR A 737      55.820  61.990  62.280  1.00  0.00           C
ATOM   2395  HE1 TYR A 737      54.910  61.950  62.870  1.00  0.00           H
ATOM   2396  CZ  TYR A 737      56.870  62.790  62.720  1.00  0.00           C
ATOM   2397  OH  TYR A 737      56.710  63.530  63.910  1.00  0.00           O
ATOM   2398  HH  TYR A 737      56.130  63.010  64.490  1.00  0.00           H
ATOM   2399  CD2 TYR A 737      58.260  62.250  60.800  1.00  0.00           C
ATOM   2400  HD2 TYR A 737      59.260  62.230  60.390  1.00  0.00           H
ATOM   2401  CE2 TYR A 737      58.090  62.920  62.060  1.00  0.00           C
ATOM   2402  HE2 TYR A 737      58.820  63.630  62.420  1.00  0.00           H
ATOM   2403  C   TYR A 737      58.040  58.550  60.330  1.00  0.00           C
ATOM   2404  O   TYR A 737      58.620  58.670  61.440  1.00  0.00           O
ATOM   2405  N   GLU A 738      57.140  57.590  60.170  1.00  0.00           N
ATOM   2406  HN  GLU A 738      56.550  57.590  59.360  1.00  0.00           H
ATOM   2407  CA  GLU A 738      56.690  56.690  61.220  1.00  0.00           C
ATOM   2408  HA  GLU A 738      56.300  57.230  62.080  1.00  0.00           H
ATOM   2409  CB  GLU A 738      55.540  55.840  60.680  1.00  0.00           C
ATOM   2410  HB1 GLU A 738      55.710  55.450  59.660  1.00  0.00           H
ATOM   2411  HB2 GLU A 738      54.620  56.450  60.710  1.00  0.00           H
ATOM   2412  CG  GLU A 738      55.310  54.570  61.570  1.00  0.00           C
ATOM   2413  HG1 GLU A 738      56.290  54.070  61.720  1.00  0.00           H
ATOM   2414  HG2 GLU A 738      54.700  53.840  60.990  1.00  0.00           H
ATOM   2415  CD  GLU A 738      54.730  54.760  62.970  1.00  0.00           C
ATOM   2416  OE1 GLU A 738      54.000  55.720  63.170  1.00  0.00           O
ATOM   2417  OE2 GLU A 738      54.940  53.910  63.840  1.00  0.00           O
ATOM   2418  C   GLU A 738      57.860  55.910  61.880  1.00  0.00           C
ATOM   2419  O   GLU A 738      58.000  55.890  63.060  1.00  0.00           O
ATOM   2420  N   ALA A 739      58.780  55.430  60.990  1.00  0.00           N
ATOM   2421  HN  ALA A 739      58.590  55.630  60.030  1.00  0.00           H
ATOM   2422  CA  ALA A 739      60.050  54.850  61.410  1.00  0.00           C
ATOM   2423  HA  ALA A 739      59.890  53.980  62.030  1.00  0.00           H
ATOM   2424  CB  ALA A 739      60.930  54.330  60.210  1.00  0.00           C
ATOM   2425  HB1 ALA A 739      61.750  53.700  60.620  1.00  0.00           H
ATOM   2426  HB2 ALA A 739      61.310  55.180  59.610  1.00  0.00           H
ATOM   2427  HB3 ALA A 739      60.300  53.780  59.470  1.00  0.00           H
ATOM   2428  C   ALA A 739      60.880  55.880  62.120  1.00  0.00           C
ATOM   2429  O   ALA A 739      61.500  55.560  63.170  1.00  0.00           O
ATOM   2430  N   LEU A 740      61.050  57.100  61.680  1.00  0.00           N
ATOM   2431  HN  LEU A 740      60.710  57.350  60.780  1.00  0.00           H
ATOM   2432  CA  LEU A 740      61.760  58.130  62.380  1.00  0.00           C
ATOM   2433  HA  LEU A 740      62.740  57.750  62.620  1.00  0.00           H
ATOM   2434  CB  LEU A 740      61.960  59.420  61.470  1.00  0.00           C
ATOM   2435  HB1 LEU A 740      62.380  60.260  62.100  1.00  0.00           H
ATOM   2436  HB2 LEU A 740      60.950  59.690  61.130  1.00  0.00           H
ATOM   2437  CG  LEU A 740      62.880  59.210  60.320  1.00  0.00           C
ATOM   2438  HG  LEU A 740      62.640  58.280  59.770  1.00  0.00           H
ATOM   2439  CD1 LEU A 740      62.560  60.330  59.260  1.00  0.00           C
ATOM   2440 HD11 LEU A 740      63.560  60.640  58.870  1.00  0.00           H
ATOM   2441 HD12 LEU A 740      62.030  61.190  59.740  1.00  0.00           H
ATOM   2442 HD13 LEU A 740      62.010  59.860  58.420  1.00  0.00           H
ATOM   2443  CD2 LEU A 740      64.330  59.270  60.780  1.00  0.00           C
ATOM   2444 HD21 LEU A 740      64.850  58.890  59.880  1.00  0.00           H
ATOM   2445 HD22 LEU A 740      64.470  58.560  61.640  1.00  0.00           H
ATOM   2446 HD23 LEU A 740      64.620  60.250  61.210  1.00  0.00           H
ATOM   2447  C   LEU A 740      61.210  58.520  63.780  1.00  0.00           C
ATOM   2448  O   LEU A 740      62.010  58.620  64.690  1.00  0.00           O
ATOM   2449  N   GLU A 741      59.940  58.610  63.940  1.00  0.00           N
ATOM   2450  HN  GLU A 741      59.320  58.530  63.170  1.00  0.00           H
ATOM   2451  CA  GLU A 741      59.340  58.970  65.250  1.00  0.00           C
ATOM   2452  HA  GLU A 741      59.820  59.850  65.630  1.00  0.00           H
ATOM   2453  CB  GLU A 741      57.870  59.360  64.900  1.00  0.00           C
ATOM   2454  HB1 GLU A 741      57.320  58.480  64.510  1.00  0.00           H
ATOM   2455  HB2 GLU A 741      57.760  60.030  64.020  1.00  0.00           H
ATOM   2456  CG  GLU A 741      57.110  60.060  66.110  1.00  0.00           C
ATOM   2457  HG1 GLU A 741      57.590  61.020  66.390  1.00  0.00           H
ATOM   2458  HG2 GLU A 741      56.960  59.370  66.960  1.00  0.00           H
ATOM   2459  CD  GLU A 741      55.660  60.370  65.650  1.00  0.00           C
ATOM   2460  OE1 GLU A 741      55.380  61.610  65.640  1.00  0.00           O
ATOM   2461  OE2 GLU A 741      54.820  59.460  65.370  1.00  0.00           O
ATOM   2462  C   GLU A 741      59.510  57.850  66.230  1.00  0.00           C
ATOM   2463  O   GLU A 741      59.710  58.040  67.430  1.00  0.00           O
ATOM   2464  N   LYS A 742      59.500  56.640  65.690  1.00  0.00           N
ATOM   2465  HN  LYS A 742      59.190  56.490  64.770  1.00  0.00           H
ATOM   2466  CA  LYS A 742      59.830  55.490  66.560  1.00  0.00           C
ATOM   2467  HA  LYS A 742      59.340  55.610  67.530  1.00  0.00           H
ATOM   2468  CB  LYS A 742      59.270  54.270  65.900  1.00  0.00           C
ATOM   2469  HB1 LYS A 742      59.730  53.350  66.300  1.00  0.00           H
ATOM   2470  HB2 LYS A 742      59.730  54.340  64.900  1.00  0.00           H
ATOM   2471  CG  LYS A 742      57.680  54.150  65.910  1.00  0.00           C
ATOM   2472  HG1 LYS A 742      57.540  53.080  65.630  1.00  0.00           H
ATOM   2473  HG2 LYS A 742      57.230  54.840  65.180  1.00  0.00           H
ATOM   2474  CD  LYS A 742      57.100  54.400  67.310  1.00  0.00           C
ATOM   2475  HD1 LYS A 742      56.990  55.510  67.370  1.00  0.00           H
ATOM   2476  HD2 LYS A 742      57.850  54.130  68.100  1.00  0.00           H
ATOM   2477  CE  LYS A 742      55.720  53.880  67.670  1.00  0.00           C
ATOM   2478  HE1 LYS A 742      55.490  54.250  68.700  1.00  0.00           H
ATOM   2479  HE2 LYS A 742      55.820  52.770  67.660  1.00  0.00           H
ATOM   2480  NZ  LYS A 742      54.820  54.330  66.630  1.00  0.00           N
ATOM   2481  HZ1 LYS A 742      53.820  54.210  66.900  1.00  0.00           H
ATOM   2482  HZ2 LYS A 742      55.090  53.890  65.720  1.00  0.00           H
ATOM   2483  HZ3 LYS A 742      55.060  55.330  66.500  1.00  0.00           H
ATOM   2484  C   LYS A 742      61.290  55.400  66.830  1.00  0.00           C
ATOM   2485  O   LYS A 742      61.680  54.890  67.890  1.00  0.00           O
ATOM   2486  N   LEU A 743      62.220  55.900  65.990  1.00  0.00           N
ATOM   2487  HN  LEU A 743      61.810  56.190  65.120  1.00  0.00           H
ATOM   2488  CA  LEU A 743      63.630  55.940  66.230  1.00  0.00           C
ATOM   2489  HA  LEU A 743      63.960  54.970  66.570  1.00  0.00           H
ATOM   2490  CB  LEU A 743      64.410  56.360  64.940  1.00  0.00           C
ATOM   2491  HB1 LEU A 743      63.900  57.300  64.640  1.00  0.00           H
ATOM   2492  HB2 LEU A 743      64.190  55.420  64.380  1.00  0.00           H
ATOM   2493  CG  LEU A 743      65.950  56.520  65.070  1.00  0.00           C
ATOM   2494  HG  LEU A 743      66.150  57.270  65.860  1.00  0.00           H
ATOM   2495  CD1 LEU A 743      66.590  55.240  65.490  1.00  0.00           C
ATOM   2496 HD11 LEU A 743      66.450  54.420  64.760  1.00  0.00           H
ATOM   2497 HD12 LEU A 743      66.240  54.890  66.490  1.00  0.00           H
ATOM   2498 HD13 LEU A 743      67.680  55.380  65.710  1.00  0.00           H
ATOM   2499  CD2 LEU A 743      66.480  57.130  63.770  1.00  0.00           C
ATOM   2500 HD21 LEU A 743      67.580  56.980  63.670  1.00  0.00           H
ATOM   2501 HD22 LEU A 743      66.170  58.180  63.610  1.00  0.00           H
ATOM   2502 HD23 LEU A 743      66.190  56.580  62.850  1.00  0.00           H
ATOM   2503  C   LEU A 743      63.920  56.930  67.390  1.00  0.00           C
ATOM   2504  O   LEU A 743      64.520  56.550  68.400  1.00  0.00           O
ATOM   2505  N   PHE A 744      63.430  58.170  67.350  1.00  0.00           N
ATOM   2506  HN  PHE A 744      62.850  58.380  66.580  1.00  0.00           H
ATOM   2507  CA  PHE A 744      64.080  59.160  68.200  1.00  0.00           C
ATOM   2508  HA  PHE A 744      65.130  58.950  68.080  1.00  0.00           H
ATOM   2509  CB  PHE A 744      63.750  60.530  67.600  1.00  0.00           C
ATOM   2510  HB1 PHE A 744      64.100  61.290  68.330  1.00  0.00           H
ATOM   2511  HB2 PHE A 744      62.680  60.740  67.380  1.00  0.00           H
ATOM   2512  CG  PHE A 744      64.690  60.670  66.470  1.00  0.00           C
ATOM   2513  CD1 PHE A 744      66.060  60.670  66.680  1.00  0.00           C
ATOM   2514  HD1 PHE A 744      66.430  60.690  67.690  1.00  0.00           H
ATOM   2515  CE1 PHE A 744      66.900  60.790  65.500  1.00  0.00           C
ATOM   2516  HE1 PHE A 744      67.940  60.920  65.750  1.00  0.00           H
ATOM   2517  CZ  PHE A 744      66.280  60.920  64.260  1.00  0.00           C
ATOM   2518  HZ  PHE A 744      66.920  61.120  63.410  1.00  0.00           H
ATOM   2519  CD2 PHE A 744      64.110  60.860  65.200  1.00  0.00           C
ATOM   2520  HD2 PHE A 744      63.050  60.860  64.990  1.00  0.00           H
ATOM   2521  CE2 PHE A 744      64.890  60.980  64.070  1.00  0.00           C
ATOM   2522  HE2 PHE A 744      64.420  61.170  63.120  1.00  0.00           H
ATOM   2523  C   PHE A 744      63.650  59.150  69.690  1.00  0.00           C
ATOM   2524  O   PHE A 744      64.330  59.600  70.600  1.00  0.00           O
ATOM   2525  N   ASP A 745      62.500  58.560  69.990  1.00  0.00           N
ATOM   2526  HN  ASP A 745      62.000  58.070  69.280  1.00  0.00           H
ATOM   2527  CA  ASP A 745      62.120  58.380  71.350  1.00  0.00           C
ATOM   2528  HA  ASP A 745      62.860  58.750  72.040  1.00  0.00           H
ATOM   2529  CB  ASP A 745      60.920  59.260  71.810  1.00  0.00           C
ATOM   2530  HB1 ASP A 745      60.060  59.080  71.140  1.00  0.00           H
ATOM   2531  HB2 ASP A 745      61.200  60.320  71.630  1.00  0.00           H
ATOM   2532  CG  ASP A 745      60.600  59.080  73.230  1.00  0.00           C
ATOM   2533  OD1 ASP A 745      61.600  58.910  73.980  1.00  0.00           O
ATOM   2534  OD2 ASP A 745      59.450  59.160  73.720  1.00  0.00           O
ATOM   2535  C   ASP A 745      61.910  56.950  71.650  1.00  0.00           C
ATOM   2536  O   ASP A 745      60.980  56.320  71.080  1.00  0.00           O
ATOM   2537  N   LEU A 746      62.800  56.240  72.340  1.00  0.00           N
ATOM   2538  HN  LEU A 746      63.550  56.770  72.750  1.00  0.00           H
ATOM   2539  CA  LEU A 746      62.770  54.820  72.530  1.00  0.00           C
ATOM   2540  HA  LEU A 746      62.020  54.370  71.910  1.00  0.00           H
ATOM   2541  CB  LEU A 746      64.180  54.190  72.450  1.00  0.00           C
ATOM   2542  HB1 LEU A 746      64.280  53.180  72.880  1.00  0.00           H
ATOM   2543  HB2 LEU A 746      64.850  54.780  73.120  1.00  0.00           H
ATOM   2544  CG  LEU A 746      64.810  54.200  71.040  1.00  0.00           C
ATOM   2545  HG  LEU A 746      65.060  55.230  70.720  1.00  0.00           H
ATOM   2546  CD1 LEU A 746      66.160  53.420  70.890  1.00  0.00           C
ATOM   2547 HD11 LEU A 746      65.900  52.340  70.970  1.00  0.00           H
ATOM   2548 HD12 LEU A 746      66.900  53.680  71.680  1.00  0.00           H
ATOM   2549 HD13 LEU A 746      66.600  53.470  69.870  1.00  0.00           H
ATOM   2550  CD2 LEU A 746      63.740  53.580  70.030  1.00  0.00           C
ATOM   2551 HD21 LEU A 746      63.570  52.510  70.300  1.00  0.00           H
ATOM   2552 HD22 LEU A 746      64.210  53.550  69.020  1.00  0.00           H
ATOM   2553 HD23 LEU A 746      62.830  54.210  69.980  1.00  0.00           H
ATOM   2554  C   LEU A 746      62.310  54.590  73.980  1.00  0.00           C
ATOM   2555  O   LEU A 746      62.250  53.510  74.530  1.00  0.00           O
ATOM   2556  N   GLY A 747      61.680  55.680  74.550  1.00  0.00           N
ATOM   2557  HN  GLY A 747      61.720  56.460  73.920  1.00  0.00           H
ATOM   2558  CA  GLY A 747      61.220  55.750  75.910  1.00  0.00           C
ATOM   2559  HA1 GLY A 747      60.660  54.850  76.110  1.00  0.00           H
ATOM   2560  HA2 GLY A 747      60.680  56.680  75.960  1.00  0.00           H
ATOM   2561  C   GLY A 747      62.300  55.900  76.920  1.00  0.00           C
ATOM   2562  O   GLY A 747      63.500  56.090  76.590  1.00  0.00           O
ATOM   2563  N   GLU A 748      61.980  56.000  78.260  1.00  0.00           N
ATOM   2564  HN  GLU A 748      61.040  55.830  78.580  1.00  0.00           H
ATOM   2565  CA  GLU A 748      62.890  56.500  79.280  1.00  0.00           C
ATOM   2566  HA  GLU A 748      63.500  57.270  78.840  1.00  0.00           H
ATOM   2567  CB  GLU A 748      61.960  57.220  80.360  1.00  0.00           C
ATOM   2568  HB1 GLU A 748      62.430  57.610  81.290  1.00  0.00           H
ATOM   2569  HB2 GLU A 748      61.230  56.410  80.610  1.00  0.00           H
ATOM   2570  CG  GLU A 748      61.140  58.370  79.680  1.00  0.00           C
ATOM   2571  HG1 GLU A 748      60.560  58.010  78.800  1.00  0.00           H
ATOM   2572  HG2 GLU A 748      61.880  59.060  79.230  1.00  0.00           H
ATOM   2573  CD  GLU A 748      60.110  59.090  80.510  1.00  0.00           C
ATOM   2574  OE1 GLU A 748      60.520  59.810  81.530  1.00  0.00           O
ATOM   2575  OE2 GLU A 748      58.880  59.100  80.120  1.00  0.00           O
ATOM   2576  C   GLU A 748      63.970  55.530  79.840  1.00  0.00           C
ATOM   2577  O   GLU A 748      64.980  55.960  80.420  1.00  0.00           O
ATOM   2578  N   THR A 749      63.880  54.210  79.690  1.00  0.00           N
ATOM   2579  HN  THR A 749      63.030  53.920  79.270  1.00  0.00           H
ATOM   2580  CA  THR A 749      64.930  53.250  80.040  1.00  0.00           C
ATOM   2581  HA  THR A 749      65.260  53.340  81.060  1.00  0.00           H
ATOM   2582  CB  THR A 749      64.330  51.860  80.020  1.00  0.00           C
ATOM   2583  HB  THR A 749      64.310  51.430  78.990  1.00  0.00           H
ATOM   2584  OG1 THR A 749      63.020  51.820  80.620  1.00  0.00           O
ATOM   2585  HG1 THR A 749      62.710  50.930  80.450  1.00  0.00           H
ATOM   2586  CG2 THR A 749      65.240  51.000  80.770  1.00  0.00           C
ATOM   2587 HG21 THR A 749      66.330  51.030  80.590  1.00  0.00           H
ATOM   2588 HG22 THR A 749      65.080  49.920  80.560  1.00  0.00           H
ATOM   2589 HG23 THR A 749      65.150  50.980  81.890  1.00  0.00           H
ATOM   2590  C   THR A 749      66.150  53.340  79.160  1.00  0.00           C
ATOM   2591  O   THR A 749      67.220  52.950  79.460  1.00  0.00           O
ATOM   2592  N   TYR A 750      66.040  53.890  77.910  1.00  0.00           N
ATOM   2593  HN  TYR A 750      65.110  54.100  77.640  1.00  0.00           H
ATOM   2594  CA  TYR A 750      67.010  53.730  76.810  1.00  0.00           C
ATOM   2595  HA  TYR A 750      67.860  53.100  77.020  1.00  0.00           H
ATOM   2596  CB  TYR A 750      66.310  53.060  75.680  1.00  0.00           C
ATOM   2597  HB1 TYR A 750      66.990  52.910  74.820  1.00  0.00           H
ATOM   2598  HB2 TYR A 750      65.420  53.670  75.380  1.00  0.00           H
ATOM   2599  CG  TYR A 750      65.870  51.730  76.150  1.00  0.00           C
ATOM   2600  CD1 TYR A 750      64.530  51.540  76.380  1.00  0.00           C
ATOM   2601  HD1 TYR A 750      63.770  52.290  76.210  1.00  0.00           H
ATOM   2602  CE1 TYR A 750      64.140  50.280  76.770  1.00  0.00           C
ATOM   2603  HE1 TYR A 750      63.130  50.050  77.050  1.00  0.00           H
ATOM   2604  CZ  TYR A 750      65.070  49.230  77.010  1.00  0.00           C
ATOM   2605  OH  TYR A 750      64.660  48.000  77.480  1.00  0.00           O
ATOM   2606  HH  TYR A 750      65.390  47.430  77.760  1.00  0.00           H
ATOM   2607  CD2 TYR A 750      66.810  50.650  76.280  1.00  0.00           C
ATOM   2608  HD2 TYR A 750      67.800  50.950  75.980  1.00  0.00           H
ATOM   2609  CE2 TYR A 750      66.400  49.360  76.610  1.00  0.00           C
ATOM   2610  HE2 TYR A 750      67.150  48.580  76.610  1.00  0.00           H
ATOM   2611  C   TYR A 750      67.540  55.050  76.200  1.00  0.00           C
ATOM   2612  O   TYR A 750      68.160  54.900  75.140  1.00  0.00           O
ATOM   2613  N   ALA A 751      67.410  56.200  76.840  1.00  0.00           N
ATOM   2614  HN  ALA A 751      67.060  56.230  77.780  1.00  0.00           H
ATOM   2615  CA  ALA A 751      67.900  57.460  76.220  1.00  0.00           C
ATOM   2616  HA  ALA A 751      67.600  57.430  75.180  1.00  0.00           H
ATOM   2617  CB  ALA A 751      67.280  58.670  76.870  1.00  0.00           C
ATOM   2618  HB1 ALA A 751      67.700  59.610  76.460  1.00  0.00           H
ATOM   2619  HB2 ALA A 751      67.430  58.700  77.970  1.00  0.00           H
ATOM   2620  HB3 ALA A 751      66.200  58.530  76.670  1.00  0.00           H
ATOM   2621  C   ALA A 751      69.410  57.610  76.370  1.00  0.00           C
ATOM   2622  O   ALA A 751      70.010  58.500  75.830  1.00  0.00           O
ATOM   2623  N   ASP A 752      70.100  56.660  77.120  1.00  0.00           N
ATOM   2624  HN  ASP A 752      69.550  56.140  77.770  1.00  0.00           H
ATOM   2625  CA  ASP A 752      71.540  56.590  77.190  1.00  0.00           C
ATOM   2626  HA  ASP A 752      71.960  57.590  77.300  1.00  0.00           H
ATOM   2627  CB  ASP A 752      72.050  55.740  78.360  1.00  0.00           C
ATOM   2628  HB1 ASP A 752      73.160  55.680  78.410  1.00  0.00           H
ATOM   2629  HB2 ASP A 752      71.550  54.750  78.230  1.00  0.00           H
ATOM   2630  CG  ASP A 752      71.800  56.400  79.720  1.00  0.00           C
ATOM   2631  OD1 ASP A 752      71.650  57.660  79.780  1.00  0.00           O
ATOM   2632  OD2 ASP A 752      71.990  55.680  80.730  1.00  0.00           O
ATOM   2633  C   ASP A 752      72.190  56.040  75.940  1.00  0.00           C
ATOM   2634  O   ASP A 752      73.310  56.440  75.590  1.00  0.00           O
ATOM   2635  N   VAL A 753      71.430  55.270  75.120  1.00  0.00           N
ATOM   2636  HN  VAL A 753      70.430  55.190  75.200  1.00  0.00           H
ATOM   2637  CA  VAL A 753      71.910  54.610  73.870  1.00  0.00           C
ATOM   2638  HA  VAL A 753      72.970  54.810  73.790  1.00  0.00           H
ATOM   2639  CB  VAL A 753      71.680  53.080  73.910  1.00  0.00           C
ATOM   2640  HB  VAL A 753      71.990  52.590  72.950  1.00  0.00           H
ATOM   2641  CG1 VAL A 753      72.600  52.460  74.930  1.00  0.00           C
ATOM   2642 HG11 VAL A 753      72.500  52.920  75.930  1.00  0.00           H
ATOM   2643 HG12 VAL A 753      73.620  52.610  74.490  1.00  0.00           H
ATOM   2644 HG13 VAL A 753      72.520  51.350  74.980  1.00  0.00           H
ATOM   2645  CG2 VAL A 753      70.260  52.640  74.330  1.00  0.00           C
ATOM   2646 HG21 VAL A 753      69.960  51.570  74.210  1.00  0.00           H
ATOM   2647 HG22 VAL A 753      69.570  53.320  73.790  1.00  0.00           H
ATOM   2648 HG23 VAL A 753      70.140  52.960  75.390  1.00  0.00           H
ATOM   2649  C   VAL A 753      71.310  55.110  72.560  1.00  0.00           C
ATOM   2650  O   VAL A 753      71.310  54.430  71.580  1.00  0.00           O
ATOM   2651  N   LEU A 754      70.720  56.320  72.530  1.00  0.00           N
ATOM   2652  HN  LEU A 754      70.780  56.830  73.380  1.00  0.00           H
ATOM   2653  CA  LEU A 754      70.040  56.900  71.410  1.00  0.00           C
ATOM   2654  HA  LEU A 754      69.350  56.120  71.100  1.00  0.00           H
ATOM   2655  CB  LEU A 754      69.240  58.150  71.900  1.00  0.00           C
ATOM   2656  HB1 LEU A 754      69.800  59.020  71.530  1.00  0.00           H
ATOM   2657  HB2 LEU A 754      69.480  58.350  72.970  1.00  0.00           H
ATOM   2658  CG  LEU A 754      67.790  58.160  71.490  1.00  0.00           C
ATOM   2659  HG  LEU A 754      67.480  59.210  71.700  1.00  0.00           H
ATOM   2660  CD1 LEU A 754      67.610  57.780  69.970  1.00  0.00           C
ATOM   2661 HD11 LEU A 754      68.130  58.500  69.300  1.00  0.00           H
ATOM   2662 HD12 LEU A 754      66.550  57.760  69.640  1.00  0.00           H
ATOM   2663 HD13 LEU A 754      67.890  56.710  69.910  1.00  0.00           H
ATOM   2664  CD2 LEU A 754      66.830  57.260  72.330  1.00  0.00           C
ATOM   2665 HD21 LEU A 754      65.780  57.410  71.980  1.00  0.00           H
ATOM   2666 HD22 LEU A 754      66.780  57.500  73.410  1.00  0.00           H
ATOM   2667 HD23 LEU A 754      67.100  56.220  72.060  1.00  0.00           H
ATOM   2668  C   LEU A 754      70.870  57.160  70.180  1.00  0.00           C
ATOM   2669  O   LEU A 754      70.560  56.650  69.110  1.00  0.00           O
ATOM   2670  N   PHE A 755      72.010  57.920  70.290  1.00  0.00           N
ATOM   2671  HN  PHE A 755      72.330  58.170  71.200  1.00  0.00           H
ATOM   2672  CA  PHE A 755      72.890  58.250  69.100  1.00  0.00           C
ATOM   2673  HA  PHE A 755      72.190  58.700  68.410  1.00  0.00           H
ATOM   2674  CB  PHE A 755      74.210  59.180  69.350  1.00  0.00           C
ATOM   2675  HB1 PHE A 755      74.760  58.680  70.170  1.00  0.00           H
ATOM   2676  HB2 PHE A 755      73.860  60.190  69.650  1.00  0.00           H
ATOM   2677  CG  PHE A 755      75.180  59.290  68.120  1.00  0.00           C
ATOM   2678  CD1 PHE A 755      76.550  59.730  68.420  1.00  0.00           C
ATOM   2679  HD1 PHE A 755      76.980  59.720  69.410  1.00  0.00           H
ATOM   2680  CE1 PHE A 755      77.400  60.110  67.340  1.00  0.00           C
ATOM   2681  HE1 PHE A 755      78.440  60.300  67.550  1.00  0.00           H
ATOM   2682  CZ  PHE A 755      76.920  60.180  66.080  1.00  0.00           C
ATOM   2683  HZ  PHE A 755      77.620  60.400  65.280  1.00  0.00           H
ATOM   2684  CD2 PHE A 755      74.740  59.440  66.780  1.00  0.00           C
ATOM   2685  HD2 PHE A 755      73.730  59.150  66.580  1.00  0.00           H
ATOM   2686  CE2 PHE A 755      75.570  59.900  65.790  1.00  0.00           C
ATOM   2687  HE2 PHE A 755      75.200  59.970  64.770  1.00  0.00           H
ATOM   2688  C   PHE A 755      73.370  56.980  68.430  1.00  0.00           C
ATOM   2689  O   PHE A 755      73.300  56.830  67.200  1.00  0.00           O
ATOM   2690  N   TRP A 756      73.750  55.900  69.200  1.00  0.00           N
ATOM   2691  HN  TRP A 756      73.660  55.850  70.190  1.00  0.00           H
ATOM   2692  CA  TRP A 756      74.270  54.600  68.690  1.00  0.00           C
ATOM   2693  HA  TRP A 756      75.170  54.730  68.120  1.00  0.00           H
ATOM   2694  CB  TRP A 756      74.720  53.760  69.950  1.00  0.00           C
ATOM   2695  HB1 TRP A 756      74.080  54.030  70.810  1.00  0.00           H
ATOM   2696  HB2 TRP A 756      75.780  54.050  70.140  1.00  0.00           H
ATOM   2697  CG  TRP A 756      74.680  52.240  69.840  1.00  0.00           C
ATOM   2698  CD1 TRP A 756      73.700  51.430  70.340  1.00  0.00           C
ATOM   2699  HD1 TRP A 756      73.040  51.730  71.150  1.00  0.00           H
ATOM   2700  NE1 TRP A 756      73.780  50.180  69.840  1.00  0.00           N
ATOM   2701  HE1 TRP A 756      73.340  49.380  70.190  1.00  0.00           H
ATOM   2702  CE2 TRP A 756      74.830  50.140  68.890  1.00  0.00           C
ATOM   2703  CD2 TRP A 756      75.440  51.410  68.970  1.00  0.00           C
ATOM   2704  CE3 TRP A 756      76.640  51.590  68.280  1.00  0.00           C
ATOM   2705  HE3 TRP A 756      77.170  52.510  68.500  1.00  0.00           H
ATOM   2706  CZ3 TRP A 756      77.070  50.560  67.420  1.00  0.00           C
ATOM   2707  HZ3 TRP A 756      77.960  50.840  66.890  1.00  0.00           H
ATOM   2708  CZ2 TRP A 756      75.160  49.210  67.930  1.00  0.00           C
ATOM   2709  HZ2 TRP A 756      74.510  48.440  67.530  1.00  0.00           H
ATOM   2710  CH2 TRP A 756      76.350  49.410  67.120  1.00  0.00           C
ATOM   2711  HH2 TRP A 756      76.560  48.850  66.220  1.00  0.00           H
ATOM   2712  C   TRP A 756      73.210  53.910  67.880  1.00  0.00           C
ATOM   2713  O   TRP A 756      73.390  53.380  66.800  1.00  0.00           O
ATOM   2714  N   CYS A 757      72.020  53.870  68.530  1.00  0.00           N
ATOM   2715  HN  CYS A 757      71.820  54.370  69.380  1.00  0.00           H
ATOM   2716  CA  CYS A 757      70.810  53.460  67.860  1.00  0.00           C
ATOM   2717  HA  CYS A 757      70.930  52.430  67.530  1.00  0.00           H
ATOM   2718  CB  CYS A 757      69.520  53.490  68.870  1.00  0.00           C
ATOM   2719  HB1 CYS A 757      68.670  53.310  68.170  1.00  0.00           H
ATOM   2720  HB2 CYS A 757      69.400  54.560  69.180  1.00  0.00           H
ATOM   2721  SG  CYS A 757      69.540  52.310  70.280  1.00  0.00           S
ATOM   2722  HG1 CYS A 757      70.070  53.210  71.090  1.00  0.00           H
ATOM   2723  C   CYS A 757      70.460  54.210  66.610  1.00  0.00           C
ATOM   2724  O   CYS A 757      70.100  53.540  65.620  1.00  0.00           O
ATOM   2725  N   VAL A 758      70.680  55.500  66.400  1.00  0.00           N
ATOM   2726  HN  VAL A 758      70.950  56.060  67.180  1.00  0.00           H
ATOM   2727  CA  VAL A 758      70.550  56.170  65.170  1.00  0.00           C
ATOM   2728  HA  VAL A 758      69.600  55.990  64.690  1.00  0.00           H
ATOM   2729  CB  VAL A 758      70.700  57.710  65.240  1.00  0.00           C
ATOM   2730  HB  VAL A 758      71.560  57.830  65.930  1.00  0.00           H
ATOM   2731  CG1 VAL A 758      71.010  58.330  63.900  1.00  0.00           C
ATOM   2732 HG11 VAL A 758      70.190  58.070  63.190  1.00  0.00           H
ATOM   2733 HG12 VAL A 758      72.010  58.180  63.420  1.00  0.00           H
ATOM   2734 HG13 VAL A 758      70.820  59.410  64.080  1.00  0.00           H
ATOM   2735  CG2 VAL A 758      69.480  58.300  66.040  1.00  0.00           C
ATOM   2736 HG21 VAL A 758      69.270  57.690  66.940  1.00  0.00           H
ATOM   2737 HG22 VAL A 758      68.550  58.360  65.430  1.00  0.00           H
ATOM   2738 HG23 VAL A 758      69.750  59.310  66.380  1.00  0.00           H
ATOM   2739  C   VAL A 758      71.550  55.700  64.140  1.00  0.00           C
ATOM   2740  O   VAL A 758      71.140  55.510  62.940  1.00  0.00           O
ATOM   2741  N   ILE A 759      72.850  55.560  64.420  1.00  0.00           N
ATOM   2742  HN  ILE A 759      73.120  55.660  65.380  1.00  0.00           H
ATOM   2743  CA  ILE A 759      73.930  54.940  63.630  1.00  0.00           C
ATOM   2744  HA  ILE A 759      73.920  55.420  62.660  1.00  0.00           H
ATOM   2745  CB  ILE A 759      75.350  55.170  64.220  1.00  0.00           C
ATOM   2746  HB  ILE A 759      75.210  55.110  65.330  1.00  0.00           H
ATOM   2747  CG2 ILE A 759      76.370  54.110  63.740  1.00  0.00           C
ATOM   2748 HG21 ILE A 759      77.380  54.230  64.190  1.00  0.00           H
ATOM   2749 HG22 ILE A 759      76.500  54.180  62.640  1.00  0.00           H
ATOM   2750 HG23 ILE A 759      76.190  53.060  64.050  1.00  0.00           H
ATOM   2751  CG1 ILE A 759      75.710  56.600  63.970  1.00  0.00           C
ATOM   2752 HG11 ILE A 759      76.490  56.910  64.690  1.00  0.00           H
ATOM   2753 HG12 ILE A 759      74.850  57.290  64.010  1.00  0.00           H
ATOM   2754  CD  ILE A 759      76.450  56.780  62.600  1.00  0.00           C
ATOM   2755  HD1 ILE A 759      77.460  56.330  62.680  1.00  0.00           H
ATOM   2756  HD2 ILE A 759      76.620  57.850  62.330  1.00  0.00           H
ATOM   2757  HD3 ILE A 759      75.990  56.240  61.750  1.00  0.00           H
ATOM   2758  C   ILE A 759      73.650  53.470  63.240  1.00  0.00           C
ATOM   2759  O   ILE A 759      73.750  53.050  62.080  1.00  0.00           O
ATOM   2760  N   LEU A 760      73.130  52.670  64.200  1.00  0.00           N
ATOM   2761  HN  LEU A 760      73.140  53.040  65.120  1.00  0.00           H
ATOM   2762  CA  LEU A 760      72.720  51.300  63.980  1.00  0.00           C
ATOM   2763  HA  LEU A 760      73.520  50.720  63.530  1.00  0.00           H
ATOM   2764  CB  LEU A 760      72.450  50.610  65.360  1.00  0.00           C
ATOM   2765  HB1 LEU A 760      71.820  51.340  65.930  1.00  0.00           H
ATOM   2766  HB2 LEU A 760      73.380  50.640  65.950  1.00  0.00           H
ATOM   2767  CG  LEU A 760      71.920  49.200  65.290  1.00  0.00           C
ATOM   2768  HG  LEU A 760      71.010  49.180  64.640  1.00  0.00           H
ATOM   2769  CD1 LEU A 760      73.100  48.380  64.700  1.00  0.00           C
ATOM   2770 HD11 LEU A 760      73.130  48.480  63.590  1.00  0.00           H
ATOM   2771 HD12 LEU A 760      72.900  47.310  64.960  1.00  0.00           H
ATOM   2772 HD13 LEU A 760      74.090  48.720  65.040  1.00  0.00           H
ATOM   2773  CD2 LEU A 760      71.460  48.790  66.770  1.00  0.00           C
ATOM   2774 HD21 LEU A 760      70.820  49.610  67.170  1.00  0.00           H
ATOM   2775 HD22 LEU A 760      72.320  48.610  67.450  1.00  0.00           H
ATOM   2776 HD23 LEU A 760      70.830  47.870  66.770  1.00  0.00           H
ATOM   2777  C   LEU A 760      71.520  51.150  63.040  1.00  0.00           C
ATOM   2778  O   LEU A 760      71.460  50.340  62.110  1.00  0.00           O
ATOM   2779  N   PHE A 761      70.460  52.050  63.190  1.00  0.00           N
ATOM   2780  HN  PHE A 761      70.420  52.550  64.050  1.00  0.00           H
ATOM   2781  CA  PHE A 761      69.370  52.350  62.230  1.00  0.00           C
ATOM   2782  HA  PHE A 761      68.800  51.440  62.100  1.00  0.00           H
ATOM   2783  CB  PHE A 761      68.510  53.390  62.880  1.00  0.00           C
ATOM   2784  HB1 PHE A 761      69.170  54.130  63.380  1.00  0.00           H
ATOM   2785  HB2 PHE A 761      67.910  52.890  63.670  1.00  0.00           H
ATOM   2786  CG  PHE A 761      67.600  54.150  61.960  1.00  0.00           C
ATOM   2787  CD1 PHE A 761      68.000  55.220  61.190  1.00  0.00           C
ATOM   2788  HD1 PHE A 761      69.030  55.560  61.250  1.00  0.00           H
ATOM   2789  CE1 PHE A 761      67.090  55.890  60.390  1.00  0.00           C
ATOM   2790  HE1 PHE A 761      67.340  56.710  59.750  1.00  0.00           H
ATOM   2791  CZ  PHE A 761      65.770  55.440  60.300  1.00  0.00           C
ATOM   2792  HZ  PHE A 761      65.030  55.930  59.670  1.00  0.00           H
ATOM   2793  CD2 PHE A 761      66.300  53.690  61.910  1.00  0.00           C
ATOM   2794  HD2 PHE A 761      66.040  52.820  62.510  1.00  0.00           H
ATOM   2795  CE2 PHE A 761      65.320  54.360  61.070  1.00  0.00           C
ATOM   2796  HE2 PHE A 761      64.360  53.870  61.030  1.00  0.00           H
ATOM   2797  C   PHE A 761      69.950  52.540  60.790  1.00  0.00           C
ATOM   2798  O   PHE A 761      69.670  51.850  59.790  1.00  0.00           O
ATOM   2799  N   PHE A 762      70.780  53.620  60.550  1.00  0.00           N
ATOM   2800  HN  PHE A 762      70.980  54.190  61.350  1.00  0.00           H
ATOM   2801  CA  PHE A 762      71.510  53.810  59.320  1.00  0.00           C
ATOM   2802  HA  PHE A 762      70.740  53.850  58.560  1.00  0.00           H
ATOM   2803  CB  PHE A 762      72.450  55.020  59.330  1.00  0.00           C
ATOM   2804  HB1 PHE A 762      73.080  55.110  58.410  1.00  0.00           H
ATOM   2805  HB2 PHE A 762      73.150  55.110  60.180  1.00  0.00           H
ATOM   2806  CG  PHE A 762      71.620  56.220  59.260  1.00  0.00           C
ATOM   2807  CD1 PHE A 762      71.680  57.240  60.210  1.00  0.00           C
ATOM   2808  HD1 PHE A 762      72.370  57.260  61.040  1.00  0.00           H
ATOM   2809  CE1 PHE A 762      70.910  58.390  60.040  1.00  0.00           C
ATOM   2810  HE1 PHE A 762      70.950  59.240  60.700  1.00  0.00           H
ATOM   2811  CZ  PHE A 762      70.030  58.450  58.960  1.00  0.00           C
ATOM   2812  HZ  PHE A 762      69.460  59.350  58.790  1.00  0.00           H
ATOM   2813  CD2 PHE A 762      70.770  56.340  58.120  1.00  0.00           C
ATOM   2814  HD2 PHE A 762      70.710  55.580  57.370  1.00  0.00           H
ATOM   2815  CE2 PHE A 762      70.000  57.490  58.010  1.00  0.00           C
ATOM   2816  HE2 PHE A 762      69.170  57.520  57.320  1.00  0.00           H
ATOM   2817  C   PHE A 762      72.350  52.660  58.790  1.00  0.00           C
ATOM   2818  O   PHE A 762      72.350  52.440  57.550  1.00  0.00           O
ATOM   2819  N   THR A 763      73.050  51.960  59.730  1.00  0.00           N
ATOM   2820  HN  THR A 763      73.110  52.320  60.660  1.00  0.00           H
ATOM   2821  CA  THR A 763      73.780  50.770  59.390  1.00  0.00           C
ATOM   2822  HA  THR A 763      74.530  51.010  58.650  1.00  0.00           H
ATOM   2823  CB  THR A 763      74.510  50.160  60.640  1.00  0.00           C
ATOM   2824  HB  THR A 763      73.730  49.970  61.410  1.00  0.00           H
ATOM   2825  OG1 THR A 763      75.400  51.000  61.200  1.00  0.00           O
ATOM   2826  HG1 THR A 763      74.940  51.830  61.290  1.00  0.00           H
ATOM   2827  CG2 THR A 763      75.310  48.890  60.270  1.00  0.00           C
ATOM   2828 HG21 THR A 763      76.040  48.980  59.450  1.00  0.00           H
ATOM   2829 HG22 THR A 763      74.680  47.980  60.150  1.00  0.00           H
ATOM   2830 HG23 THR A 763      75.920  48.680  61.180  1.00  0.00           H
ATOM   2831  C   THR A 763      72.960  49.620  58.810  1.00  0.00           C
ATOM   2832  O   THR A 763      73.340  48.920  57.850  1.00  0.00           O
ATOM   2833  N   THR A 764      71.770  49.450  59.370  1.00  0.00           N
ATOM   2834  HN  THR A 764      71.520  49.860  60.250  1.00  0.00           H
ATOM   2835  CA  THR A 764      70.760  48.530  58.840  1.00  0.00           C
ATOM   2836  HA  THR A 764      71.210  47.580  58.600  1.00  0.00           H
ATOM   2837  CB  THR A 764      69.630  48.280  59.840  1.00  0.00           C
ATOM   2838  HB  THR A 764      69.160  49.280  60.020  1.00  0.00           H
ATOM   2839  OG1 THR A 764      70.150  47.740  61.050  1.00  0.00           O
ATOM   2840  HG1 THR A 764      70.670  48.450  61.430  1.00  0.00           H
ATOM   2841  CG2 THR A 764      68.530  47.370  59.300  1.00  0.00           C
ATOM   2842 HG21 THR A 764      67.820  47.030  60.080  1.00  0.00           H
ATOM   2843 HG22 THR A 764      69.030  46.430  58.980  1.00  0.00           H
ATOM   2844 HG23 THR A 764      67.970  47.690  58.390  1.00  0.00           H
ATOM   2845  C   THR A 764      70.250  48.960  57.470  1.00  0.00           C
ATOM   2846  O   THR A 764      70.210  48.140  56.600  1.00  0.00           O
ATOM   2847  N   PHE A 765      69.930  50.230  57.280  1.00  0.00           N
ATOM   2848  HN  PHE A 765      69.860  50.960  57.960  1.00  0.00           H
ATOM   2849  CA  PHE A 765      69.450  50.700  55.950  1.00  0.00           C
ATOM   2850  HA  PHE A 765      68.730  49.950  55.640  1.00  0.00           H
ATOM   2851  CB  PHE A 765      68.800  52.100  56.110  1.00  0.00           C
ATOM   2852  HB1 PHE A 765      69.450  52.850  56.610  1.00  0.00           H
ATOM   2853  HB2 PHE A 765      67.780  52.070  56.540  1.00  0.00           H
ATOM   2854  CG  PHE A 765      68.670  52.750  54.670  1.00  0.00           C
ATOM   2855  CD1 PHE A 765      69.620  53.790  54.290  1.00  0.00           C
ATOM   2856  HD1 PHE A 765      70.490  53.920  54.910  1.00  0.00           H
ATOM   2857  CE1 PHE A 765      69.360  54.520  53.140  1.00  0.00           C
ATOM   2858  HE1 PHE A 765      69.900  55.350  52.720  1.00  0.00           H
ATOM   2859  CZ  PHE A 765      68.150  54.350  52.420  1.00  0.00           C
ATOM   2860  HZ  PHE A 765      68.050  54.970  51.540  1.00  0.00           H
ATOM   2861  CD2 PHE A 765      67.560  52.510  53.880  1.00  0.00           C
ATOM   2862  HD2 PHE A 765      66.770  51.860  54.250  1.00  0.00           H
ATOM   2863  CE2 PHE A 765      67.250  53.350  52.840  1.00  0.00           C
ATOM   2864  HE2 PHE A 765      66.310  53.300  52.330  1.00  0.00           H
ATOM   2865  C   PHE A 765      70.470  50.500  54.770  1.00  0.00           C
ATOM   2866  O   PHE A 765      70.170  49.910  53.710  1.00  0.00           O
ATOM   2867  N   PHE A 766      71.770  50.880  55.040  1.00  0.00           N
ATOM   2868  HN  PHE A 766      72.000  51.450  55.830  1.00  0.00           H
ATOM   2869  CA  PHE A 766      72.880  50.550  54.240  1.00  0.00           C
ATOM   2870  HA  PHE A 766      72.660  50.960  53.260  1.00  0.00           H
ATOM   2871  CB  PHE A 766      74.090  51.420  54.640  1.00  0.00           C
ATOM   2872  HB1 PHE A 766      75.000  51.290  54.020  1.00  0.00           H
ATOM   2873  HB2 PHE A 766      74.360  51.170  55.690  1.00  0.00           H
ATOM   2874  CG  PHE A 766      73.810  52.960  54.440  1.00  0.00           C
ATOM   2875  CD1 PHE A 766      73.720  53.950  55.520  1.00  0.00           C
ATOM   2876  HD1 PHE A 766      74.000  53.730  56.540  1.00  0.00           H
ATOM   2877  CE1 PHE A 766      73.140  55.250  55.240  1.00  0.00           C
ATOM   2878  HE1 PHE A 766      73.000  55.970  56.040  1.00  0.00           H
ATOM   2879  CZ  PHE A 766      72.820  55.560  53.870  1.00  0.00           C
ATOM   2880  HZ  PHE A 766      72.360  56.530  53.750  1.00  0.00           H
ATOM   2881  CD2 PHE A 766      73.410  53.330  53.100  1.00  0.00           C
ATOM   2882  HD2 PHE A 766      73.480  52.690  52.230  1.00  0.00           H
ATOM   2883  CE2 PHE A 766      72.860  54.610  52.860  1.00  0.00           C
ATOM   2884  HE2 PHE A 766      72.490  54.920  51.890  1.00  0.00           H
ATOM   2885  C   PHE A 766      73.210  49.080  53.960  1.00  0.00           C
ATOM   2886  O   PHE A 766      73.460  48.680  52.830  1.00  0.00           O
ATOM   2887  N   LEU A 767      73.180  48.240  55.010  1.00  0.00           N
ATOM   2888  HN  LEU A 767      72.990  48.740  55.860  1.00  0.00           H
ATOM   2889  CA  LEU A 767      73.220  46.830  54.890  1.00  0.00           C
ATOM   2890  HA  LEU A 767      73.980  46.680  54.130  1.00  0.00           H
ATOM   2891  CB  LEU A 767      73.470  46.170  56.290  1.00  0.00           C
ATOM   2892  HB1 LEU A 767      72.640  46.450  56.980  1.00  0.00           H
ATOM   2893  HB2 LEU A 767      74.360  46.730  56.630  1.00  0.00           H
ATOM   2894  CG  LEU A 767      73.650  44.650  56.510  1.00  0.00           C
ATOM   2895  HG  LEU A 767      72.690  44.220  56.170  1.00  0.00           H
ATOM   2896  CD1 LEU A 767      74.850  44.100  55.720  1.00  0.00           C
ATOM   2897 HD11 LEU A 767      75.710  44.760  55.990  1.00  0.00           H
ATOM   2898 HD12 LEU A 767      74.690  44.210  54.620  1.00  0.00           H
ATOM   2899 HD13 LEU A 767      75.090  43.050  55.940  1.00  0.00           H
ATOM   2900  CD2 LEU A 767      73.800  44.530  58.090  1.00  0.00           C
ATOM   2901 HD21 LEU A 767      72.880  44.910  58.580  1.00  0.00           H
ATOM   2902 HD22 LEU A 767      74.660  45.110  58.490  1.00  0.00           H
ATOM   2903 HD23 LEU A 767      73.870  43.440  58.310  1.00  0.00           H
ATOM   2904  C   LEU A 767      72.020  46.120  54.120  1.00  0.00           C
ATOM   2905  O   LEU A 767      72.240  45.120  53.390  1.00  0.00           O
ATOM   2906  N   SER A 768      70.770  46.660  54.230  1.00  0.00           N
ATOM   2907  HN  SER A 768      70.640  47.300  54.970  1.00  0.00           H
ATOM   2908  CA  SER A 768      69.600  46.270  53.370  1.00  0.00           C
ATOM   2909  HA  SER A 768      69.540  45.210  53.570  1.00  0.00           H
ATOM   2910  CB  SER A 768      68.280  47.020  53.820  1.00  0.00           C
ATOM   2911  HB1 SER A 768      67.420  46.530  53.320  1.00  0.00           H
ATOM   2912  HB2 SER A 768      68.220  48.110  53.620  1.00  0.00           H
ATOM   2913  OG  SER A 768      68.170  46.830  55.230  1.00  0.00           O
ATOM   2914  HG1 SER A 768      69.010  47.120  55.590  1.00  0.00           H
ATOM   2915  C   SER A 768      69.840  46.580  51.880  1.00  0.00           C
ATOM   2916  O   SER A 768      69.650  45.790  50.930  1.00  0.00           O
ATOM   2917  N   SER A 769      70.320  47.850  51.680  1.00  0.00           N
ATOM   2918  HN  SER A 769      70.290  48.510  52.420  1.00  0.00           H
ATOM   2919  CA  SER A 769      70.650  48.410  50.360  1.00  0.00           C
ATOM   2920  HA  SER A 769      69.800  48.390  49.700  1.00  0.00           H
ATOM   2921  CB  SER A 769      71.120  49.850  50.560  1.00  0.00           C
ATOM   2922  HB1 SER A 769      71.330  50.370  49.590  1.00  0.00           H
ATOM   2923  HB2 SER A 769      72.050  49.840  51.160  1.00  0.00           H
ATOM   2924  OG  SER A 769      70.040  50.590  51.260  1.00  0.00           O
ATOM   2925  HG1 SER A 769      70.190  50.400  52.190  1.00  0.00           H
ATOM   2926  C   SER A 769      71.730  47.640  49.710  1.00  0.00           C
ATOM   2927  O   SER A 769      71.680  47.320  48.520  1.00  0.00           O
ATOM   2928  N   PHE A 770      72.770  47.390  50.460  1.00  0.00           N
ATOM   2929  HN  PHE A 770      72.930  47.790  51.350  1.00  0.00           H
ATOM   2930  CA  PHE A 770      73.920  46.580  50.050  1.00  0.00           C
ATOM   2931  HA  PHE A 770      74.440  46.980  49.190  1.00  0.00           H
ATOM   2932  CB  PHE A 770      74.940  46.470  51.270  1.00  0.00           C
ATOM   2933  HB1 PHE A 770      74.370  46.030  52.110  1.00  0.00           H
ATOM   2934  HB2 PHE A 770      75.250  47.530  51.430  1.00  0.00           H
ATOM   2935  CG  PHE A 770      76.200  45.680  50.950  1.00  0.00           C
ATOM   2936  CD1 PHE A 770      77.150  46.130  50.050  1.00  0.00           C
ATOM   2937  HD1 PHE A 770      77.020  47.070  49.530  1.00  0.00           H
ATOM   2938  CE1 PHE A 770      78.290  45.390  49.760  1.00  0.00           C
ATOM   2939  HE1 PHE A 770      79.010  45.670  49.000  1.00  0.00           H
ATOM   2940  CZ  PHE A 770      78.450  44.110  50.440  1.00  0.00           C
ATOM   2941  HZ  PHE A 770      79.310  43.530  50.180  1.00  0.00           H
ATOM   2942  CD2 PHE A 770      76.330  44.460  51.610  1.00  0.00           C
ATOM   2943  HD2 PHE A 770      75.550  44.090  52.250  1.00  0.00           H
ATOM   2944  CE2 PHE A 770      77.510  43.730  51.450  1.00  0.00           C
ATOM   2945  HE2 PHE A 770      77.560  42.810  52.030  1.00  0.00           H
ATOM   2946  C   PHE A 770      73.590  45.130  49.690  1.00  0.00           C
ATOM   2947  O   PHE A 770      74.020  44.570  48.680  1.00  0.00           O
ATOM   2948  N   LEU A 771      72.780  44.400  50.560  1.00  0.00           N
ATOM   2949  HN  LEU A 771      72.400  44.830  51.380  1.00  0.00           H
ATOM   2950  CA  LEU A 771      72.510  42.980  50.230  1.00  0.00           C
ATOM   2951  HA  LEU A 771      73.490  42.600  49.980  1.00  0.00           H
ATOM   2952  CB  LEU A 771      71.810  42.230  51.360  1.00  0.00           C
ATOM   2953  HB1 LEU A 771      71.410  41.240  51.020  1.00  0.00           H
ATOM   2954  HB2 LEU A 771      71.030  42.900  51.750  1.00  0.00           H
ATOM   2955  CG  LEU A 771      72.890  41.970  52.520  1.00  0.00           C
ATOM   2956  HG  LEU A 771      73.350  42.940  52.780  1.00  0.00           H
ATOM   2957  CD1 LEU A 771      72.070  41.460  53.710  1.00  0.00           C
ATOM   2958 HD11 LEU A 771      71.560  40.520  53.420  1.00  0.00           H
ATOM   2959 HD12 LEU A 771      71.400  42.270  54.060  1.00  0.00           H
ATOM   2960 HD13 LEU A 771      72.800  41.230  54.510  1.00  0.00           H
ATOM   2961  CD2 LEU A 771      73.980  40.950  52.030  1.00  0.00           C
ATOM   2962 HD21 LEU A 771      74.510  40.600  52.930  1.00  0.00           H
ATOM   2963 HD22 LEU A 771      74.640  41.480  51.310  1.00  0.00           H
ATOM   2964 HD23 LEU A 771      73.500  40.050  51.600  1.00  0.00           H
ATOM   2965  C   LEU A 771      71.770  42.890  48.930  1.00  0.00           C
ATOM   2966  O   LEU A 771      72.000  41.980  48.120  1.00  0.00           O
ATOM   2967  N   LYS A 772      70.860  43.810  48.660  1.00  0.00           N
ATOM   2968  HN  LYS A 772      70.650  44.580  49.260  1.00  0.00           H
ATOM   2969  CA  LYS A 772      70.050  43.830  47.470  1.00  0.00           C
ATOM   2970  HA  LYS A 772      69.560  42.870  47.330  1.00  0.00           H
ATOM   2971  CB  LYS A 772      68.900  44.920  47.650  1.00  0.00           C
ATOM   2972  HB1 LYS A 772      69.380  45.910  47.790  1.00  0.00           H
ATOM   2973  HB2 LYS A 772      68.350  44.660  48.570  1.00  0.00           H
ATOM   2974  CG  LYS A 772      67.830  44.980  46.540  1.00  0.00           C
ATOM   2975  HG1 LYS A 772      68.290  45.390  45.620  1.00  0.00           H
ATOM   2976  HG2 LYS A 772      67.010  45.690  46.800  1.00  0.00           H
ATOM   2977  CD  LYS A 772      67.230  43.600  46.200  1.00  0.00           C
ATOM   2978  HD1 LYS A 772      67.070  43.110  47.180  1.00  0.00           H
ATOM   2979  HD2 LYS A 772      67.890  42.900  45.650  1.00  0.00           H
ATOM   2980  CE  LYS A 772      65.990  43.680  45.360  1.00  0.00           C
ATOM   2981  HE1 LYS A 772      66.290  44.140  44.380  1.00  0.00           H
ATOM   2982  HE2 LYS A 772      65.280  44.380  45.840  1.00  0.00           H
ATOM   2983  NZ  LYS A 772      65.270  42.380  45.200  1.00  0.00           N
ATOM   2984  HZ1 LYS A 772      65.280  41.940  46.130  1.00  0.00           H
ATOM   2985  HZ2 LYS A 772      65.670  41.720  44.500  1.00  0.00           H
ATOM   2986  HZ3 LYS A 772      64.290  42.570  44.910  1.00  0.00           H
ATOM   2987  C   LYS A 772      70.840  44.100  46.210  1.00  0.00           C
ATOM   2988  O   LYS A 772      70.480  43.700  45.100  1.00  0.00           O
ATOM   2989  N   GLN A 773      72.000  44.780  46.390  1.00  0.00           N
ATOM   2990  HN  GLN A 773      72.140  45.080  47.330  1.00  0.00           H
ATOM   2991  CA  GLN A 773      72.850  45.030  45.260  1.00  0.00           C
ATOM   2992  HA  GLN A 773      72.350  44.990  44.300  1.00  0.00           H
ATOM   2993  CB  GLN A 773      73.530  46.440  45.260  1.00  0.00           C
ATOM   2994  HB1 GLN A 773      74.300  46.590  44.470  1.00  0.00           H
ATOM   2995  HB2 GLN A 773      74.180  46.540  46.140  1.00  0.00           H
ATOM   2996  CG  GLN A 773      72.430  47.530  45.190  1.00  0.00           C
ATOM   2997  HG1 GLN A 773      72.760  48.400  44.580  1.00  0.00           H
ATOM   2998  HG2 GLN A 773      72.440  47.900  46.240  1.00  0.00           H
ATOM   2999  CD  GLN A 773      71.090  47.170  44.540  1.00  0.00           C
ATOM   3000  OE1 GLN A 773      70.050  47.230  45.190  1.00  0.00           O
ATOM   3001  NE2 GLN A 773      70.980  46.770  43.260  1.00  0.00           N
ATOM   3002 HE21 GLN A 773      70.050  46.730  42.920  1.00  0.00           H
ATOM   3003 HE22 GLN A 773      71.810  46.830  42.700  1.00  0.00           H
ATOM   3004  C   GLN A 773      74.070  43.960  45.120  1.00  0.00           C
ATOM   3005  O   GLN A 773      74.930  44.080  44.260  1.00  0.00           O
ATOM   3006  N   PHE A 774      74.080  42.910  46.000  1.00  0.00           N
ATOM   3007  HN  PHE A 774      73.450  42.730  46.750  1.00  0.00           H
ATOM   3008  CA  PHE A 774      75.150  41.990  46.030  1.00  0.00           C
ATOM   3009  HA  PHE A 774      76.100  42.510  46.090  1.00  0.00           H
ATOM   3010  CB  PHE A 774      75.080  41.230  47.430  1.00  0.00           C
ATOM   3011  HB1 PHE A 774      74.160  40.610  47.540  1.00  0.00           H
ATOM   3012  HB2 PHE A 774      75.140  41.960  48.270  1.00  0.00           H
ATOM   3013  CG  PHE A 774      76.370  40.510  47.770  1.00  0.00           C
ATOM   3014  CD1 PHE A 774      76.360  39.100  47.890  1.00  0.00           C
ATOM   3015  HD1 PHE A 774      75.450  38.550  47.720  1.00  0.00           H
ATOM   3016  CE1 PHE A 774      77.500  38.320  48.290  1.00  0.00           C
ATOM   3017  HE1 PHE A 774      77.350  37.260  48.420  1.00  0.00           H
ATOM   3018  CZ  PHE A 774      78.660  39.070  48.500  1.00  0.00           C
ATOM   3019  HZ  PHE A 774      79.560  38.590  48.870  1.00  0.00           H
ATOM   3020  CD2 PHE A 774      77.560  41.150  48.060  1.00  0.00           C
ATOM   3021  HD2 PHE A 774      77.620  42.210  47.870  1.00  0.00           H
ATOM   3022  CE2 PHE A 774      78.690  40.460  48.430  1.00  0.00           C
ATOM   3023  HE2 PHE A 774      79.630  40.970  48.590  1.00  0.00           H
ATOM   3024  C   PHE A 774      75.160  40.990  44.870  1.00  0.00           C
ATOM   3025  O   PHE A 774      76.170  40.310  44.550  1.00  0.00           O
ATOM   3026  N   LYS A 775      73.960  40.830  44.180  1.00  0.00           N
ATOM   3027  HN  LYS A 775      73.170  41.370  44.470  1.00  0.00           H
ATOM   3028  CA  LYS A 775      73.760  40.110  42.950  1.00  0.00           C
ATOM   3029  HA  LYS A 775      73.790  39.100  43.310  1.00  0.00           H
ATOM   3030  CB  LYS A 775      72.480  40.570  42.310  1.00  0.00           C
ATOM   3031  HB1 LYS A 775      72.400  41.650  42.070  1.00  0.00           H
ATOM   3032  HB2 LYS A 775      71.760  40.490  43.160  1.00  0.00           H
ATOM   3033  CG  LYS A 775      72.110  39.730  41.160  1.00  0.00           C
ATOM   3034  HG1 LYS A 775      72.300  38.670  41.460  1.00  0.00           H
ATOM   3035  HG2 LYS A 775      72.800  40.080  40.360  1.00  0.00           H
ATOM   3036  CD  LYS A 775      70.640  39.750  40.720  1.00  0.00           C
ATOM   3037  HD1 LYS A 775      70.430  39.430  39.680  1.00  0.00           H
ATOM   3038  HD2 LYS A 775      70.340  40.820  40.800  1.00  0.00           H
ATOM   3039  CE  LYS A 775      69.860  38.910  41.690  1.00  0.00           C
ATOM   3040  HE1 LYS A 775      69.890  39.220  42.750  1.00  0.00           H
ATOM   3041  HE2 LYS A 775      70.060  37.830  41.520  1.00  0.00           H
ATOM   3042  NZ  LYS A 775      68.430  38.990  41.380  1.00  0.00           N
ATOM   3043  HZ1 LYS A 775      67.840  38.550  42.110  1.00  0.00           H
ATOM   3044  HZ2 LYS A 775      68.270  38.550  40.440  1.00  0.00           H
ATOM   3045  HZ3 LYS A 775      68.100  39.980  41.330  1.00  0.00           H
ATOM   3046  C   LYS A 775      74.960  40.220  41.950  1.00  0.00           C
ATOM   3047  O   LYS A 775      75.710  39.270  41.710  1.00  0.00           O
ATOM   3048  N   THR A 776      75.170  41.440  41.420  1.00  0.00           N
ATOM   3049  HN  THR A 776      74.570  42.220  41.560  1.00  0.00           H
ATOM   3050  CA  THR A 776      76.300  41.530  40.430  1.00  0.00           C
ATOM   3051  HA  THR A 776      76.310  40.610  39.870  1.00  0.00           H
ATOM   3052  CB  THR A 776      76.020  42.520  39.320  1.00  0.00           C
ATOM   3053  HB  THR A 776      76.850  42.860  38.660  1.00  0.00           H
ATOM   3054  OG1 THR A 776      75.410  43.720  39.860  1.00  0.00           O
ATOM   3055  HG1 THR A 776      74.590  43.890  39.380  1.00  0.00           H
ATOM   3056  CG2 THR A 776      74.980  41.880  38.400  1.00  0.00           C
ATOM   3057 HG21 THR A 776      74.020  41.770  38.950  1.00  0.00           H
ATOM   3058 HG22 THR A 776      75.290  40.930  37.910  1.00  0.00           H
ATOM   3059 HG23 THR A 776      74.730  42.680  37.670  1.00  0.00           H
ATOM   3060  C   THR A 776      77.730  41.730  41.010  1.00  0.00           C
ATOM   3061  O   THR A 776      78.570  42.180  40.260  1.00  0.00           O
ATOM   3062  N   LYS A 777      77.990  41.410  42.320  1.00  0.00           N
ATOM   3063  HN  LYS A 777      77.320  40.960  42.920  1.00  0.00           H
ATOM   3064  CA  LYS A 777      79.240  41.630  43.010  1.00  0.00           C
ATOM   3065  HA  LYS A 777      79.780  42.410  42.510  1.00  0.00           H
ATOM   3066  CB  LYS A 777      79.100  42.190  44.410  1.00  0.00           C
ATOM   3067  HB1 LYS A 777      80.090  42.350  44.890  1.00  0.00           H
ATOM   3068  HB2 LYS A 777      78.530  41.530  45.100  1.00  0.00           H
ATOM   3069  CG  LYS A 777      78.390  43.570  44.440  1.00  0.00           C
ATOM   3070  HG1 LYS A 777      77.360  43.440  44.030  1.00  0.00           H
ATOM   3071  HG2 LYS A 777      78.910  44.060  43.600  1.00  0.00           H
ATOM   3072  CD  LYS A 777      78.550  44.270  45.760  1.00  0.00           C
ATOM   3073  HD1 LYS A 777      79.590  44.450  46.130  1.00  0.00           H
ATOM   3074  HD2 LYS A 777      78.160  43.590  46.550  1.00  0.00           H
ATOM   3075  CE  LYS A 777      77.690  45.530  45.940  1.00  0.00           C
ATOM   3076  HE1 LYS A 777      77.770  45.900  46.980  1.00  0.00           H
ATOM   3077  HE2 LYS A 777      76.620  45.360  45.670  1.00  0.00           H
ATOM   3078  NZ  LYS A 777      78.160  46.730  45.140  1.00  0.00           N
ATOM   3079  HZ1 LYS A 777      79.130  46.950  45.460  1.00  0.00           H
ATOM   3080  HZ2 LYS A 777      77.560  47.540  45.390  1.00  0.00           H
ATOM   3081  HZ3 LYS A 777      78.080  46.490  44.130  1.00  0.00           H
ATOM   3082  C   LYS A 777      80.010  40.360  43.070  1.00  0.00           C
ATOM   3083  O   LYS A 777      79.560  39.220  43.290  1.00  0.00           O
ATOM   3084  N   ARG A 778      81.340  40.510  42.820  1.00  0.00           N
ATOM   3085  HN  ARG A 778      81.700  41.430  42.670  1.00  0.00           H
ATOM   3086  CA  ARG A 778      82.120  39.370  42.510  1.00  0.00           C
ATOM   3087  HA  ARG A 778      81.500  38.580  42.120  1.00  0.00           H
ATOM   3088  CB  ARG A 778      83.260  39.750  41.500  1.00  0.00           C
ATOM   3089  HB1 ARG A 778      83.890  38.850  41.490  1.00  0.00           H
ATOM   3090  HB2 ARG A 778      83.800  40.640  41.890  1.00  0.00           H
ATOM   3091  CG  ARG A 778      82.700  40.190  40.150  1.00  0.00           C
ATOM   3092  HG1 ARG A 778      82.430  41.270  40.210  1.00  0.00           H
ATOM   3093  HG2 ARG A 778      81.900  39.480  39.850  1.00  0.00           H
ATOM   3094  CD  ARG A 778      83.530  40.230  38.930  1.00  0.00           C
ATOM   3095  HD1 ARG A 778      84.180  41.130  38.870  1.00  0.00           H
ATOM   3096  HD2 ARG A 778      82.860  40.310  38.050  1.00  0.00           H
ATOM   3097  NE  ARG A 778      84.240  38.920  38.680  1.00  0.00           N
ATOM   3098  HE  ARG A 778      83.670  38.110  38.500  1.00  0.00           H
ATOM   3099  CZ  ARG A 778      85.510  38.770  38.360  1.00  0.00           C
ATOM   3100  NH1 ARG A 778      86.390  39.710  38.500  1.00  0.00           N
ATOM   3101 HH11 ARG A 778      86.270  40.320  39.280  1.00  0.00           H
ATOM   3102 HH12 ARG A 778      87.360  39.560  38.290  1.00  0.00           H
ATOM   3103  NH2 ARG A 778      85.930  37.540  38.000  1.00  0.00           N
ATOM   3104 HH21 ARG A 778      85.300  36.800  38.230  1.00  0.00           H
ATOM   3105 HH22 ARG A 778      86.860  37.380  37.680  1.00  0.00           H
ATOM   3106  C   ARG A 778      82.730  38.920  43.820  1.00  0.00           C
ATOM   3107  O   ARG A 778      83.660  39.580  44.380  1.00  0.00           O
ATOM   3108  N   TYR A 779      82.220  37.870  44.420  1.00  0.00           N
ATOM   3109  HN  TYR A 779      81.470  37.350  44.000  1.00  0.00           H
ATOM   3110  CA  TYR A 779      82.830  37.270  45.590  1.00  0.00           C
ATOM   3111  HA  TYR A 779      83.880  37.270  45.330  1.00  0.00           H
ATOM   3112  CB  TYR A 779      82.450  38.120  46.920  1.00  0.00           C
ATOM   3113  HB1 TYR A 779      81.350  38.170  47.040  1.00  0.00           H
ATOM   3114  HB2 TYR A 779      82.870  39.140  46.730  1.00  0.00           H
ATOM   3115  CG  TYR A 779      83.020  37.530  48.230  1.00  0.00           C
ATOM   3116  CD1 TYR A 779      83.920  36.470  48.320  1.00  0.00           C
ATOM   3117  HD1 TYR A 779      84.360  36.020  47.430  1.00  0.00           H
ATOM   3118  CE1 TYR A 779      84.260  36.020  49.590  1.00  0.00           C
ATOM   3119  HE1 TYR A 779      84.990  35.220  49.620  1.00  0.00           H
ATOM   3120  CZ  TYR A 779      83.850  36.620  50.790  1.00  0.00           C
ATOM   3121  OH  TYR A 779      84.510  36.240  52.050  1.00  0.00           O
ATOM   3122  HH  TYR A 779      85.230  35.630  51.860  1.00  0.00           H
ATOM   3123  CD2 TYR A 779      82.740  38.250  49.380  1.00  0.00           C
ATOM   3124  HD2 TYR A 779      82.150  39.160  49.410  1.00  0.00           H
ATOM   3125  CE2 TYR A 779      83.170  37.830  50.620  1.00  0.00           C
ATOM   3126  HE2 TYR A 779      82.990  38.460  51.480  1.00  0.00           H
ATOM   3127  C   TYR A 779      82.460  35.790  45.530  1.00  0.00           C
ATOM   3128  O   TYR A 779      83.200  34.910  45.130  1.00  0.00           O
ATOM   3129  N   PHE A 780      81.150  35.510  45.940  1.00  0.00           N
ATOM   3130  HN  PHE A 780      80.570  36.300  46.150  1.00  0.00           H
ATOM   3131  CA  PHE A 780      80.560  34.130  46.010  1.00  0.00           C
ATOM   3132  HA  PHE A 780      81.380  33.460  46.220  1.00  0.00           H
ATOM   3133  CB  PHE A 780      79.470  34.210  47.110  1.00  0.00           C
ATOM   3134  HB1 PHE A 780      78.830  33.300  47.140  1.00  0.00           H
ATOM   3135  HB2 PHE A 780      78.830  35.100  46.920  1.00  0.00           H
ATOM   3136  CG  PHE A 780      80.020  34.260  48.480  1.00  0.00           C
ATOM   3137  CD1 PHE A 780      80.660  33.090  49.030  1.00  0.00           C
ATOM   3138  HD1 PHE A 780      80.730  32.250  48.350  1.00  0.00           H
ATOM   3139  CE1 PHE A 780      81.230  33.140  50.300  1.00  0.00           C
ATOM   3140  HE1 PHE A 780      81.780  32.320  50.730  1.00  0.00           H
ATOM   3141  CZ  PHE A 780      81.070  34.290  51.050  1.00  0.00           C
ATOM   3142  HZ  PHE A 780      81.400  34.180  52.070  1.00  0.00           H
ATOM   3143  CD2 PHE A 780      79.850  35.420  49.290  1.00  0.00           C
ATOM   3144  HD2 PHE A 780      79.470  36.370  48.980  1.00  0.00           H
ATOM   3145  CE2 PHE A 780      80.440  35.440  50.520  1.00  0.00           C
ATOM   3146  HE2 PHE A 780      80.430  36.400  51.010  1.00  0.00           H
ATOM   3147  C   PHE A 780      79.940  33.530  44.720  1.00  0.00           C
ATOM   3148  O   PHE A 780      79.690  34.300  43.840  1.00  0.00           O
ATOM   3149  N   PRO A 781      79.700  32.220  44.590  1.00  0.00           N
ATOM   3150  CD  PRO A 781      79.830  31.220  45.640  1.00  0.00           C
ATOM   3151  HD1 PRO A 781      79.100  31.400  46.450  1.00  0.00           H
ATOM   3152  HD2 PRO A 781      80.770  31.380  46.220  1.00  0.00           H
ATOM   3153  CA  PRO A 781      78.880  31.700  43.450  1.00  0.00           C
ATOM   3154  HA  PRO A 781      79.600  31.690  42.650  1.00  0.00           H
ATOM   3155  CB  PRO A 781      78.480  30.280  43.920  1.00  0.00           C
ATOM   3156  HB1 PRO A 781      78.470  29.620  43.020  1.00  0.00           H
ATOM   3157  HB2 PRO A 781      77.510  30.130  44.450  1.00  0.00           H
ATOM   3158  CG  PRO A 781      79.570  29.920  44.930  1.00  0.00           C
ATOM   3159  HG1 PRO A 781      79.190  29.070  45.530  1.00  0.00           H
ATOM   3160  HG2 PRO A 781      80.540  29.570  44.500  1.00  0.00           H
ATOM   3161  C   PRO A 781      77.680  32.520  43.080  1.00  0.00           C
ATOM   3162  O   PRO A 781      77.140  33.140  44.040  1.00  0.00           O
ATOM   3163  N   THR A 782      77.290  32.610  41.790  1.00  0.00           N
ATOM   3164  HN  THR A 782      77.600  31.990  41.070  1.00  0.00           H
ATOM   3165  CA  THR A 782      76.320  33.440  41.050  1.00  0.00           C
ATOM   3166  HA  THR A 782      76.500  34.490  41.280  1.00  0.00           H
ATOM   3167  CB  THR A 782      76.350  33.240  39.550  1.00  0.00           C
ATOM   3168  HB  THR A 782      75.310  33.140  39.170  1.00  0.00           H
ATOM   3169  OG1 THR A 782      76.980  32.040  39.150  1.00  0.00           O
ATOM   3170  HG1 THR A 782      76.560  31.300  39.590  1.00  0.00           H
ATOM   3171  CG2 THR A 782      77.220  34.320  39.000  1.00  0.00           C
ATOM   3172 HG21 THR A 782      76.790  35.330  39.190  1.00  0.00           H
ATOM   3173 HG22 THR A 782      77.450  34.210  37.930  1.00  0.00           H
ATOM   3174 HG23 THR A 782      78.180  34.260  39.530  1.00  0.00           H
ATOM   3175  C   THR A 782      74.930  33.240  41.610  1.00  0.00           C
ATOM   3176  O   THR A 782      74.210  34.190  41.870  1.00  0.00           O
ATOM   3177  N   LYS A 783      74.500  31.980  41.930  1.00  0.00           N
ATOM   3178  HN  LYS A 783      75.120  31.210  41.740  1.00  0.00           H
ATOM   3179  CA  LYS A 783      73.350  31.530  42.710  1.00  0.00           C
ATOM   3180  HA  LYS A 783      72.520  32.100  42.310  1.00  0.00           H
ATOM   3181  CB  LYS A 783      73.120  30.000  42.410  1.00  0.00           C
ATOM   3182  HB1 LYS A 783      72.210  29.630  42.940  1.00  0.00           H
ATOM   3183  HB2 LYS A 783      73.930  29.340  42.750  1.00  0.00           H
ATOM   3184  CG  LYS A 783      72.990  29.810  40.880  1.00  0.00           C
ATOM   3185  HG1 LYS A 783      72.930  28.730  40.640  1.00  0.00           H
ATOM   3186  HG2 LYS A 783      73.730  30.300  40.210  1.00  0.00           H
ATOM   3187  CD  LYS A 783      71.720  30.450  40.280  1.00  0.00           C
ATOM   3188  HD1 LYS A 783      71.580  31.520  40.530  1.00  0.00           H
ATOM   3189  HD2 LYS A 783      70.930  29.770  40.650  1.00  0.00           H
ATOM   3190  CE  LYS A 783      71.630  30.520  38.740  1.00  0.00           C
ATOM   3191  HE1 LYS A 783      71.380  29.480  38.430  1.00  0.00           H
ATOM   3192  HE2 LYS A 783      72.680  30.660  38.400  1.00  0.00           H
ATOM   3193  NZ  LYS A 783      70.670  31.530  38.350  1.00  0.00           N
ATOM   3194  HZ1 LYS A 783      70.130  31.420  37.460  1.00  0.00           H
ATOM   3195  HZ2 LYS A 783      71.160  32.440  38.320  1.00  0.00           H
ATOM   3196  HZ3 LYS A 783      69.910  31.560  39.060  1.00  0.00           H
ATOM   3197  C   LYS A 783      73.370  31.810  44.210  1.00  0.00           C
ATOM   3198  O   LYS A 783      72.340  32.130  44.880  1.00  0.00           O
ATOM   3199  N   VAL A 784      74.590  31.790  44.810  1.00  0.00           N
ATOM   3200  HN  VAL A 784      75.480  31.580  44.430  1.00  0.00           H
ATOM   3201  CA  VAL A 784      74.650  32.110  46.240  1.00  0.00           C
ATOM   3202  HA  VAL A 784      73.790  31.670  46.730  1.00  0.00           H
ATOM   3203  CB  VAL A 784      75.830  31.540  47.030  1.00  0.00           C
ATOM   3204  HB  VAL A 784      76.750  31.930  46.550  1.00  0.00           H
ATOM   3205  CG1 VAL A 784      75.800  31.940  48.540  1.00  0.00           C
ATOM   3206 HG11 VAL A 784      76.060  33.010  48.710  1.00  0.00           H
ATOM   3207 HG12 VAL A 784      76.640  31.360  49.000  1.00  0.00           H
ATOM   3208 HG13 VAL A 784      74.850  31.670  49.060  1.00  0.00           H
ATOM   3209  CG2 VAL A 784      75.780  30.010  46.910  1.00  0.00           C
ATOM   3210 HG21 VAL A 784      75.520  29.710  45.880  1.00  0.00           H
ATOM   3211 HG22 VAL A 784      74.930  29.630  47.520  1.00  0.00           H
ATOM   3212 HG23 VAL A 784      76.700  29.540  47.330  1.00  0.00           H
ATOM   3213  C   VAL A 784      74.590  33.600  46.450  1.00  0.00           C
ATOM   3214  O   VAL A 784      73.800  34.010  47.310  1.00  0.00           O
ATOM   3215  N   ARG A 785      75.280  34.440  45.690  1.00  0.00           N
ATOM   3216  HN  ARG A 785      75.980  34.230  45.010  1.00  0.00           H
ATOM   3217  CA  ARG A 785      75.040  35.850  45.740  1.00  0.00           C
ATOM   3218  HA  ARG A 785      75.080  36.110  46.800  1.00  0.00           H
ATOM   3219  CB  ARG A 785      76.020  36.710  44.950  1.00  0.00           C
ATOM   3220  HB1 ARG A 785      77.020  36.570  45.430  1.00  0.00           H
ATOM   3221  HB2 ARG A 785      75.720  37.770  44.930  1.00  0.00           H
ATOM   3222  CG  ARG A 785      76.240  36.410  43.480  1.00  0.00           C
ATOM   3223  HG1 ARG A 785      75.300  36.670  42.950  1.00  0.00           H
ATOM   3224  HG2 ARG A 785      76.360  35.300  43.380  1.00  0.00           H
ATOM   3225  CD  ARG A 785      77.530  37.030  43.000  1.00  0.00           C
ATOM   3226  HD1 ARG A 785      78.420  36.710  43.580  1.00  0.00           H
ATOM   3227  HD2 ARG A 785      77.570  38.130  43.130  1.00  0.00           H
ATOM   3228  NE  ARG A 785      77.690  36.740  41.560  1.00  0.00           N
ATOM   3229  HE  ARG A 785      77.050  37.280  41.020  1.00  0.00           H
ATOM   3230  CZ  ARG A 785      78.800  36.540  40.930  1.00  0.00           C
ATOM   3231  NH1 ARG A 785      79.750  35.820  41.440  1.00  0.00           N
ATOM   3232 HH11 ARG A 785      80.690  35.690  41.110  1.00  0.00           H
ATOM   3233 HH12 ARG A 785      79.560  35.540  42.370  1.00  0.00           H
ATOM   3234  NH2 ARG A 785      78.860  37.060  39.770  1.00  0.00           N
ATOM   3235 HH21 ARG A 785      78.040  37.430  39.320  1.00  0.00           H
ATOM   3236 HH22 ARG A 785      79.740  36.920  39.300  1.00  0.00           H
ATOM   3237  C   ARG A 785      73.620  36.310  45.370  1.00  0.00           C
ATOM   3238  O   ARG A 785      72.990  37.100  46.130  1.00  0.00           O
ATOM   3239  N   SER A 786      73.010  35.730  44.330  1.00  0.00           N
ATOM   3240  HN  SER A 786      73.450  35.020  43.790  1.00  0.00           H
ATOM   3241  CA  SER A 786      71.650  35.990  43.920  1.00  0.00           C
ATOM   3242  HA  SER A 786      71.530  37.060  43.800  1.00  0.00           H
ATOM   3243  CB  SER A 786      71.180  35.280  42.630  1.00  0.00           C
ATOM   3244  HB1 SER A 786      70.130  35.630  42.560  1.00  0.00           H
ATOM   3245  HB2 SER A 786      71.350  34.210  42.830  1.00  0.00           H
ATOM   3246  OG  SER A 786      71.990  35.820  41.550  1.00  0.00           O
ATOM   3247  HG1 SER A 786      72.840  35.390  41.550  1.00  0.00           H
ATOM   3248  C   SER A 786      70.650  35.570  45.060  1.00  0.00           C
ATOM   3249  O   SER A 786      69.670  36.230  45.290  1.00  0.00           O
ATOM   3250  N   THR A 787      70.900  34.470  45.790  1.00  0.00           N
ATOM   3251  HN  THR A 787      71.680  33.870  45.620  1.00  0.00           H
ATOM   3252  CA  THR A 787      70.030  33.980  46.790  1.00  0.00           C
ATOM   3253  HA  THR A 787      69.010  34.030  46.440  1.00  0.00           H
ATOM   3254  CB  THR A 787      70.380  32.580  47.240  1.00  0.00           C
ATOM   3255  HB  THR A 787      71.460  32.430  47.430  1.00  0.00           H
ATOM   3256  OG1 THR A 787      70.170  31.710  46.150  1.00  0.00           O
ATOM   3257  HG1 THR A 787      70.910  31.840  45.560  1.00  0.00           H
ATOM   3258  CG2 THR A 787      69.520  31.940  48.300  1.00  0.00           C
ATOM   3259 HG21 THR A 787      69.600  30.830  48.310  1.00  0.00           H
ATOM   3260 HG22 THR A 787      68.480  32.320  48.200  1.00  0.00           H
ATOM   3261 HG23 THR A 787      69.820  32.230  49.340  1.00  0.00           H
ATOM   3262  C   THR A 787      70.230  34.820  48.050  1.00  0.00           C
ATOM   3263  O   THR A 787      69.270  35.050  48.730  1.00  0.00           O
ATOM   3264  N   ILE A 788      71.470  35.300  48.360  1.00  0.00           N
ATOM   3265  HN  ILE A 788      72.240  34.850  47.910  1.00  0.00           H
ATOM   3266  CA  ILE A 788      71.710  36.250  49.400  1.00  0.00           C
ATOM   3267  HA  ILE A 788      71.340  35.780  50.300  1.00  0.00           H
ATOM   3268  CB  ILE A 788      73.230  36.380  49.610  1.00  0.00           C
ATOM   3269  HB  ILE A 788      73.740  36.410  48.620  1.00  0.00           H
ATOM   3270  CG2 ILE A 788      73.650  37.720  50.200  1.00  0.00           C
ATOM   3271 HG21 ILE A 788      74.730  37.960  50.270  1.00  0.00           H
ATOM   3272 HG22 ILE A 788      73.150  37.900  51.180  1.00  0.00           H
ATOM   3273 HG23 ILE A 788      73.400  38.600  49.580  1.00  0.00           H
ATOM   3274  CG1 ILE A 788      73.850  35.180  50.470  1.00  0.00           C
ATOM   3275 HG11 ILE A 788      73.360  34.300  50.030  1.00  0.00           H
ATOM   3276 HG12 ILE A 788      73.330  35.210  51.450  1.00  0.00           H
ATOM   3277  CD  ILE A 788      75.410  35.120  50.500  1.00  0.00           C
ATOM   3278  HD1 ILE A 788      75.860  34.180  50.860  1.00  0.00           H
ATOM   3279  HD2 ILE A 788      75.720  35.950  51.180  1.00  0.00           H
ATOM   3280  HD3 ILE A 788      75.850  35.320  49.510  1.00  0.00           H
ATOM   3281  C   ILE A 788      70.920  37.610  49.140  1.00  0.00           C
ATOM   3282  O   ILE A 788      70.470  38.240  50.050  1.00  0.00           O
ATOM   3283  N   SER A 789      70.670  38.060  47.860  1.00  0.00           N
ATOM   3284  HN  SER A 789      71.200  37.730  47.080  1.00  0.00           H
ATOM   3285  CA  SER A 789      69.890  39.310  47.530  1.00  0.00           C
ATOM   3286  HA  SER A 789      70.130  40.070  48.250  1.00  0.00           H
ATOM   3287  CB  SER A 789      70.150  39.750  46.120  1.00  0.00           C
ATOM   3288  HB1 SER A 789      69.530  40.570  45.690  1.00  0.00           H
ATOM   3289  HB2 SER A 789      69.940  38.930  45.400  1.00  0.00           H
ATOM   3290  OG  SER A 789      71.550  40.160  46.070  1.00  0.00           O
ATOM   3291  HG1 SER A 789      71.700  40.650  46.880  1.00  0.00           H
ATOM   3292  C   SER A 789      68.430  39.130  47.710  1.00  0.00           C
ATOM   3293  O   SER A 789      67.830  40.000  48.280  1.00  0.00           O
ATOM   3294  N   ASP A 790      67.870  37.960  47.330  1.00  0.00           N
ATOM   3295  HN  ASP A 790      68.450  37.400  46.740  1.00  0.00           H
ATOM   3296  CA  ASP A 790      66.500  37.550  47.560  1.00  0.00           C
ATOM   3297  HA  ASP A 790      65.870  38.260  47.040  1.00  0.00           H
ATOM   3298  CB  ASP A 790      66.310  36.080  47.140  1.00  0.00           C
ATOM   3299  HB1 ASP A 790      65.300  35.760  47.460  1.00  0.00           H
ATOM   3300  HB2 ASP A 790      67.080  35.380  47.570  1.00  0.00           H
ATOM   3301  CG  ASP A 790      66.300  35.880  45.600  1.00  0.00           C
ATOM   3302  OD1 ASP A 790      66.260  34.670  45.190  1.00  0.00           O
ATOM   3303  OD2 ASP A 790      66.320  36.900  44.860  1.00  0.00           O
ATOM   3304  C   ASP A 790      66.160  37.590  49.050  1.00  0.00           C
ATOM   3305  O   ASP A 790      65.140  38.090  49.500  1.00  0.00           O
ATOM   3306  N   PHE A 791      67.070  37.060  49.960  1.00  0.00           N
ATOM   3307  HN  PHE A 791      67.820  36.610  49.450  1.00  0.00           H
ATOM   3308  CA  PHE A 791      66.860  36.970  51.380  1.00  0.00           C
ATOM   3309  HA  PHE A 791      65.790  37.120  51.500  1.00  0.00           H
ATOM   3310  CB  PHE A 791      67.230  35.690  52.070  1.00  0.00           C
ATOM   3311  HB1 PHE A 791      67.150  35.820  53.170  1.00  0.00           H
ATOM   3312  HB2 PHE A 791      68.310  35.420  52.000  1.00  0.00           H
ATOM   3313  CG  PHE A 791      66.440  34.500  51.630  1.00  0.00           C
ATOM   3314  CD1 PHE A 791      65.060  34.330  51.990  1.00  0.00           C
ATOM   3315  HD1 PHE A 791      64.550  35.020  52.640  1.00  0.00           H
ATOM   3316  CE1 PHE A 791      64.380  33.250  51.380  1.00  0.00           C
ATOM   3317  HE1 PHE A 791      63.340  33.100  51.620  1.00  0.00           H
ATOM   3318  CZ  PHE A 791      64.990  32.290  50.590  1.00  0.00           C
ATOM   3319  HZ  PHE A 791      64.450  31.480  50.130  1.00  0.00           H
ATOM   3320  CD2 PHE A 791      67.080  33.490  50.830  1.00  0.00           C
ATOM   3321  HD2 PHE A 791      68.020  33.740  50.360  1.00  0.00           H
ATOM   3322  CE2 PHE A 791      66.360  32.420  50.390  1.00  0.00           C
ATOM   3323  HE2 PHE A 791      66.820  31.680  49.750  1.00  0.00           H
ATOM   3324  C   PHE A 791      67.340  38.180  52.120  1.00  0.00           C
ATOM   3325  O   PHE A 791      67.610  38.130  53.300  1.00  0.00           O
ATOM   3326  N   ALA A 792      67.470  39.360  51.440  1.00  0.00           N
ATOM   3327  HN  ALA A 792      67.470  39.420  50.440  1.00  0.00           H
ATOM   3328  CA  ALA A 792      68.200  40.500  52.090  1.00  0.00           C
ATOM   3329  HA  ALA A 792      69.180  40.210  52.420  1.00  0.00           H
ATOM   3330  CB  ALA A 792      68.250  41.650  50.940  1.00  0.00           C
ATOM   3331  HB1 ALA A 792      67.190  41.880  50.680  1.00  0.00           H
ATOM   3332  HB2 ALA A 792      68.760  41.210  50.070  1.00  0.00           H
ATOM   3333  HB3 ALA A 792      68.880  42.500  51.280  1.00  0.00           H
ATOM   3334  C   ALA A 792      67.650  41.120  53.360  1.00  0.00           C
ATOM   3335  O   ALA A 792      68.460  41.240  54.290  1.00  0.00           O
ATOM   3336  N   VAL A 793      66.330  41.390  53.490  1.00  0.00           N
ATOM   3337  HN  VAL A 793      65.750  40.890  52.880  1.00  0.00           H
ATOM   3338  CA  VAL A 793      65.710  41.850  54.750  1.00  0.00           C
ATOM   3339  HA  VAL A 793      66.100  42.820  55.040  1.00  0.00           H
ATOM   3340  CB  VAL A 793      64.300  42.440  54.670  1.00  0.00           C
ATOM   3341  HB  VAL A 793      63.860  41.790  53.880  1.00  0.00           H
ATOM   3342  CG1 VAL A 793      63.440  42.440  56.000  1.00  0.00           C
ATOM   3343 HG11 VAL A 793      64.070  42.720  56.880  1.00  0.00           H
ATOM   3344 HG12 VAL A 793      63.000  41.470  56.290  1.00  0.00           H
ATOM   3345 HG13 VAL A 793      62.550  43.080  55.940  1.00  0.00           H
ATOM   3346  CG2 VAL A 793      64.420  43.850  54.110  1.00  0.00           C
ATOM   3347 HG21 VAL A 793      63.470  44.250  53.710  1.00  0.00           H
ATOM   3348 HG22 VAL A 793      65.260  43.880  53.370  1.00  0.00           H
ATOM   3349 HG23 VAL A 793      64.640  44.470  55.010  1.00  0.00           H
ATOM   3350  C   VAL A 793      65.810  40.900  55.870  1.00  0.00           C
ATOM   3351  O   VAL A 793      66.230  41.310  56.910  1.00  0.00           O
ATOM   3352  N   PHE A 794      65.540  39.620  55.570  1.00  0.00           N
ATOM   3353  HN  PHE A 794      65.170  39.400  54.680  1.00  0.00           H
ATOM   3354  CA  PHE A 794      65.770  38.550  56.580  1.00  0.00           C
ATOM   3355  HA  PHE A 794      65.100  38.710  57.410  1.00  0.00           H
ATOM   3356  CB  PHE A 794      65.410  37.100  56.020  1.00  0.00           C
ATOM   3357  HB1 PHE A 794      66.080  36.720  55.220  1.00  0.00           H
ATOM   3358  HB2 PHE A 794      64.450  37.270  55.480  1.00  0.00           H
ATOM   3359  CG  PHE A 794      65.120  36.020  57.070  1.00  0.00           C
ATOM   3360  CD1 PHE A 794      65.960  34.870  57.100  1.00  0.00           C
ATOM   3361  HD1 PHE A 794      66.680  34.850  56.310  1.00  0.00           H
ATOM   3362  CE1 PHE A 794      65.640  33.790  57.900  1.00  0.00           C
ATOM   3363  HE1 PHE A 794      66.310  32.950  57.840  1.00  0.00           H
ATOM   3364  CZ  PHE A 794      64.440  33.730  58.620  1.00  0.00           C
ATOM   3365  HZ  PHE A 794      64.080  32.930  59.250  1.00  0.00           H
ATOM   3366  CD2 PHE A 794      63.990  36.050  57.910  1.00  0.00           C
ATOM   3367  HD2 PHE A 794      63.320  36.890  57.860  1.00  0.00           H
ATOM   3368  CE2 PHE A 794      63.570  34.850  58.530  1.00  0.00           C
ATOM   3369  HE2 PHE A 794      62.610  34.800  59.030  1.00  0.00           H
ATOM   3370  C   PHE A 794      67.230  38.450  57.050  1.00  0.00           C
ATOM   3371  O   PHE A 794      67.450  38.570  58.260  1.00  0.00           O
ATOM   3372  N   LEU A 795      68.140  38.420  56.060  1.00  0.00           N
ATOM   3373  HN  LEU A 795      67.720  38.400  55.150  1.00  0.00           H
ATOM   3374  CA  LEU A 795      69.520  38.310  56.200  1.00  0.00           C
ATOM   3375  HA  LEU A 795      69.660  37.420  56.800  1.00  0.00           H
ATOM   3376  CB  LEU A 795      70.350  38.090  54.940  1.00  0.00           C
ATOM   3377  HB1 LEU A 795      71.390  38.480  54.980  1.00  0.00           H
ATOM   3378  HB2 LEU A 795      70.080  38.720  54.070  1.00  0.00           H
ATOM   3379  CG  LEU A 795      70.440  36.740  54.370  1.00  0.00           C
ATOM   3380  HG  LEU A 795      69.490  36.190  54.230  1.00  0.00           H
ATOM   3381  CD1 LEU A 795      71.040  36.730  52.970  1.00  0.00           C
ATOM   3382 HD11 LEU A 795      70.570  37.550  52.390  1.00  0.00           H
ATOM   3383 HD12 LEU A 795      70.900  35.700  52.570  1.00  0.00           H
ATOM   3384 HD13 LEU A 795      72.100  37.000  53.090  1.00  0.00           H
ATOM   3385  CD2 LEU A 795      71.160  35.640  55.210  1.00  0.00           C
ATOM   3386 HD21 LEU A 795      70.630  35.450  56.170  1.00  0.00           H
ATOM   3387 HD22 LEU A 795      72.150  35.910  55.600  1.00  0.00           H
ATOM   3388 HD23 LEU A 795      71.350  34.760  54.550  1.00  0.00           H
ATOM   3389  C   LEU A 795      70.150  39.540  56.930  1.00  0.00           C
ATOM   3390  O   LEU A 795      71.010  39.440  57.780  1.00  0.00           O
ATOM   3391  N   THR A 796      69.600  40.750  56.760  1.00  0.00           N
ATOM   3392  HN  THR A 796      69.040  40.760  55.930  1.00  0.00           H
ATOM   3393  CA  THR A 796      69.890  41.930  57.610  1.00  0.00           C
ATOM   3394  HA  THR A 796      70.970  42.010  57.700  1.00  0.00           H
ATOM   3395  CB  THR A 796      69.420  43.320  57.050  1.00  0.00           C
ATOM   3396  HB  THR A 796      68.330  43.460  57.180  1.00  0.00           H
ATOM   3397  OG1 THR A 796      69.730  43.410  55.670  1.00  0.00           O
ATOM   3398  HG1 THR A 796      69.570  42.530  55.330  1.00  0.00           H
ATOM   3399  CG2 THR A 796      70.170  44.490  57.760  1.00  0.00           C
ATOM   3400 HG21 THR A 796      71.260  44.370  57.550  1.00  0.00           H
ATOM   3401 HG22 THR A 796      70.050  44.480  58.870  1.00  0.00           H
ATOM   3402 HG23 THR A 796      69.860  45.450  57.320  1.00  0.00           H
ATOM   3403  C   THR A 796      69.600  41.800  59.060  1.00  0.00           C
ATOM   3404  O   THR A 796      70.480  42.030  59.910  1.00  0.00           O
ATOM   3405  N   ILE A 797      68.390  41.340  59.360  1.00  0.00           N
ATOM   3406  HN  ILE A 797      67.680  41.250  58.670  1.00  0.00           H
ATOM   3407  CA  ILE A 797      68.020  40.960  60.730  1.00  0.00           C
ATOM   3408  HA  ILE A 797      68.220  41.790  61.380  1.00  0.00           H
ATOM   3409  CB  ILE A 797      66.490  40.730  60.860  1.00  0.00           C
ATOM   3410  HB  ILE A 797      66.200  40.040  60.040  1.00  0.00           H
ATOM   3411  CG2 ILE A 797      66.170  40.240  62.300  1.00  0.00           C
ATOM   3412 HG21 ILE A 797      65.060  40.230  62.400  1.00  0.00           H
ATOM   3413 HG22 ILE A 797      66.620  40.900  63.080  1.00  0.00           H
ATOM   3414 HG23 ILE A 797      66.530  39.210  62.470  1.00  0.00           H
ATOM   3415  CG1 ILE A 797      65.760  42.070  60.520  1.00  0.00           C
ATOM   3416 HG11 ILE A 797      66.240  42.480  59.600  1.00  0.00           H
ATOM   3417 HG12 ILE A 797      65.720  42.920  61.240  1.00  0.00           H
ATOM   3418  CD  ILE A 797      64.340  41.730  60.150  1.00  0.00           C
ATOM   3419  HD1 ILE A 797      64.270  40.850  59.470  1.00  0.00           H
ATOM   3420  HD2 ILE A 797      63.870  42.610  59.650  1.00  0.00           H
ATOM   3421  HD3 ILE A 797      63.810  41.510  61.100  1.00  0.00           H
ATOM   3422  C   ILE A 797      68.870  39.900  61.320  1.00  0.00           C
ATOM   3423  O   ILE A 797      69.470  40.070  62.420  1.00  0.00           O
ATOM   3424  N   VAL A 798      69.140  38.790  60.510  1.00  0.00           N
ATOM   3425  HN  VAL A 798      68.600  38.650  59.680  1.00  0.00           H
ATOM   3426  CA  VAL A 798      69.960  37.640  60.970  1.00  0.00           C
ATOM   3427  HA  VAL A 798      69.630  37.400  61.970  1.00  0.00           H
ATOM   3428  CB  VAL A 798      69.640  36.400  60.120  1.00  0.00           C
ATOM   3429  HB  VAL A 798      69.740  36.760  59.080  1.00  0.00           H
ATOM   3430  CG1 VAL A 798      70.530  35.190  60.350  1.00  0.00           C
ATOM   3431 HG11 VAL A 798      70.770  35.080  61.420  1.00  0.00           H
ATOM   3432 HG12 VAL A 798      71.480  35.450  59.830  1.00  0.00           H
ATOM   3433 HG13 VAL A 798      70.110  34.280  59.890  1.00  0.00           H
ATOM   3434  CG2 VAL A 798      68.210  35.960  60.390  1.00  0.00           C
ATOM   3435 HG21 VAL A 798      68.090  35.920  61.490  1.00  0.00           H
ATOM   3436 HG22 VAL A 798      68.040  34.940  59.980  1.00  0.00           H
ATOM   3437 HG23 VAL A 798      67.380  36.560  59.950  1.00  0.00           H
ATOM   3438  C   VAL A 798      71.390  37.960  61.130  1.00  0.00           C
ATOM   3439  O   VAL A 798      71.970  37.520  62.170  1.00  0.00           O
ATOM   3440  N   ILE A 799      72.060  38.750  60.240  1.00  0.00           N
ATOM   3441  HN  ILE A 799      71.670  39.040  59.370  1.00  0.00           H
ATOM   3442  CA  ILE A 799      73.360  39.170  60.600  1.00  0.00           C
ATOM   3443  HA  ILE A 799      73.960  38.340  60.920  1.00  0.00           H
ATOM   3444  CB  ILE A 799      73.940  39.930  59.390  1.00  0.00           C
ATOM   3445  HB  ILE A 799      73.130  40.570  58.990  1.00  0.00           H
ATOM   3446  CG2 ILE A 799      75.090  40.860  59.850  1.00  0.00           C
ATOM   3447 HG21 ILE A 799      74.640  41.670  60.460  1.00  0.00           H
ATOM   3448 HG22 ILE A 799      75.530  41.420  58.990  1.00  0.00           H
ATOM   3449 HG23 ILE A 799      75.850  40.320  60.450  1.00  0.00           H
ATOM   3450  CG1 ILE A 799      74.400  38.960  58.260  1.00  0.00           C
ATOM   3451 HG11 ILE A 799      74.990  39.560  57.540  1.00  0.00           H
ATOM   3452 HG12 ILE A 799      73.510  38.560  57.730  1.00  0.00           H
ATOM   3453  CD  ILE A 799      75.320  37.780  58.660  1.00  0.00           C
ATOM   3454  HD1 ILE A 799      74.860  36.970  59.260  1.00  0.00           H
ATOM   3455  HD2 ILE A 799      76.230  38.140  59.180  1.00  0.00           H
ATOM   3456  HD3 ILE A 799      75.560  37.230  57.730  1.00  0.00           H
ATOM   3457  C   ILE A 799      73.430  39.990  61.890  1.00  0.00           C
ATOM   3458  O   ILE A 799      74.290  39.730  62.690  1.00  0.00           O
ATOM   3459  N   MET A 800      72.510  41.030  62.070  1.00  0.00           N
ATOM   3460  HN  MET A 800      71.730  41.220  61.490  1.00  0.00           H
ATOM   3461  CA  MET A 800      72.430  41.730  63.310  1.00  0.00           C
ATOM   3462  HA  MET A 800      73.440  42.080  63.500  1.00  0.00           H
ATOM   3463  CB  MET A 800      71.520  42.920  63.190  1.00  0.00           C
ATOM   3464  HB1 MET A 800      71.090  43.350  64.120  1.00  0.00           H
ATOM   3465  HB2 MET A 800      70.670  42.690  62.510  1.00  0.00           H
ATOM   3466  CG  MET A 800      72.210  44.050  62.330  1.00  0.00           C
ATOM   3467  HG1 MET A 800      71.480  44.810  61.970  1.00  0.00           H
ATOM   3468  HG2 MET A 800      72.670  43.530  61.460  1.00  0.00           H
ATOM   3469  SD  MET A 800      73.460  44.940  63.220  1.00  0.00           S
ATOM   3470  CE  MET A 800      74.120  45.710  61.600  1.00  0.00           C
ATOM   3471  HE1 MET A 800      74.950  46.430  61.760  1.00  0.00           H
ATOM   3472  HE2 MET A 800      73.300  46.110  60.970  1.00  0.00           H
ATOM   3473  HE3 MET A 800      74.680  44.870  61.130  1.00  0.00           H
ATOM   3474  C   MET A 800      72.090  40.900  64.550  1.00  0.00           C
ATOM   3475  O   MET A 800      72.690  41.110  65.570  1.00  0.00           O
ATOM   3476  N   VAL A 801      71.150  39.960  64.440  1.00  0.00           N
ATOM   3477  HN  VAL A 801      70.620  39.810  63.620  1.00  0.00           H
ATOM   3478  CA  VAL A 801      70.850  38.950  65.500  1.00  0.00           C
ATOM   3479  HA  VAL A 801      70.690  39.590  66.360  1.00  0.00           H
ATOM   3480  CB  VAL A 801      69.520  38.250  65.430  1.00  0.00           C
ATOM   3481  HB  VAL A 801      69.360  37.790  64.430  1.00  0.00           H
ATOM   3482  CG1 VAL A 801      69.410  37.050  66.350  1.00  0.00           C
ATOM   3483 HG11 VAL A 801      69.670  37.320  67.380  1.00  0.00           H
ATOM   3484 HG12 VAL A 801      69.990  36.170  66.000  1.00  0.00           H
ATOM   3485 HG13 VAL A 801      68.380  36.660  66.490  1.00  0.00           H
ATOM   3486  CG2 VAL A 801      68.480  39.270  65.840  1.00  0.00           C
ATOM   3487 HG21 VAL A 801      67.470  38.840  66.040  1.00  0.00           H
ATOM   3488 HG22 VAL A 801      68.380  40.030  65.040  1.00  0.00           H
ATOM   3489 HG23 VAL A 801      68.820  39.730  66.790  1.00  0.00           H
ATOM   3490  C   VAL A 801      72.000  38.070  65.870  1.00  0.00           C
ATOM   3491  O   VAL A 801      72.350  37.870  67.020  1.00  0.00           O
ATOM   3492  N   THR A 802      72.790  37.550  64.880  1.00  0.00           N
ATOM   3493  HN  THR A 802      72.750  37.780  63.910  1.00  0.00           H
ATOM   3494  CA  THR A 802      74.000  36.820  65.190  1.00  0.00           C
ATOM   3495  HA  THR A 802      73.710  35.980  65.800  1.00  0.00           H
ATOM   3496  CB  THR A 802      74.660  36.290  63.940  1.00  0.00           C
ATOM   3497  HB  THR A 802      75.090  37.180  63.420  1.00  0.00           H
ATOM   3498  OG1 THR A 802      73.710  35.600  63.070  1.00  0.00           O
ATOM   3499  HG1 THR A 802      73.020  36.190  62.760  1.00  0.00           H
ATOM   3500  CG2 THR A 802      75.530  35.110  64.350  1.00  0.00           C
ATOM   3501 HG21 THR A 802      75.090  34.250  64.900  1.00  0.00           H
ATOM   3502 HG22 THR A 802      76.360  35.350  65.060  1.00  0.00           H
ATOM   3503 HG23 THR A 802      76.030  34.650  63.470  1.00  0.00           H
ATOM   3504  C   THR A 802      75.030  37.670  65.930  1.00  0.00           C
ATOM   3505  O   THR A 802      75.750  37.210  66.840  1.00  0.00           O
ATOM   3506  N   ILE A 803      75.170  38.970  65.670  1.00  0.00           N
ATOM   3507  HN  ILE A 803      74.460  39.350  65.070  1.00  0.00           H
ATOM   3508  CA  ILE A 803      76.010  39.960  66.310  1.00  0.00           C
ATOM   3509  HA  ILE A 803      76.970  39.500  66.450  1.00  0.00           H
ATOM   3510  CB  ILE A 803      76.170  41.330  65.550  1.00  0.00           C
ATOM   3511  HB  ILE A 803      75.130  41.720  65.490  1.00  0.00           H
ATOM   3512  CG2 ILE A 803      76.920  42.390  66.340  1.00  0.00           C
ATOM   3513 HG21 ILE A 803      77.670  42.980  65.760  1.00  0.00           H
ATOM   3514 HG22 ILE A 803      77.530  42.030  67.200  1.00  0.00           H
ATOM   3515 HG23 ILE A 803      76.250  43.170  66.750  1.00  0.00           H
ATOM   3516  CG1 ILE A 803      76.750  41.200  64.130  1.00  0.00           C
ATOM   3517 HG11 ILE A 803      76.330  40.280  63.640  1.00  0.00           H
ATOM   3518 HG12 ILE A 803      77.850  41.010  64.170  1.00  0.00           H
ATOM   3519  CD  ILE A 803      76.550  42.410  63.230  1.00  0.00           C
ATOM   3520  HD1 ILE A 803      77.050  43.260  63.740  1.00  0.00           H
ATOM   3521  HD2 ILE A 803      75.470  42.660  63.170  1.00  0.00           H
ATOM   3522  HD3 ILE A 803      76.960  42.290  62.210  1.00  0.00           H
ATOM   3523  C   ILE A 803      75.600  40.180  67.750  1.00  0.00           C
ATOM   3524  O   ILE A 803      76.450  40.170  68.650  1.00  0.00           O
ATOM   3525  N   ASP A 804      74.230  40.210  67.970  1.00  0.00           N
ATOM   3526  HN  ASP A 804      73.560  40.070  67.240  1.00  0.00           H
ATOM   3527  CA  ASP A 804      73.690  40.330  69.310  1.00  0.00           C
ATOM   3528  HA  ASP A 804      74.190  41.150  69.800  1.00  0.00           H
ATOM   3529  CB  ASP A 804      72.190  40.780  69.100  1.00  0.00           C
ATOM   3530  HB1 ASP A 804      71.730  39.840  68.730  1.00  0.00           H
ATOM   3531  HB2 ASP A 804      72.070  41.610  68.370  1.00  0.00           H
ATOM   3532  CG  ASP A 804      71.600  41.170  70.390  1.00  0.00           C
ATOM   3533  OD1 ASP A 804      72.290  41.530  71.310  1.00  0.00           O
ATOM   3534  OD2 ASP A 804      70.410  41.190  70.510  1.00  0.00           O
ATOM   3535  C   ASP A 804      73.860  39.060  70.060  1.00  0.00           C
ATOM   3536  O   ASP A 804      74.280  39.050  71.210  1.00  0.00           O
ATOM   3537  N   TYR A 805      73.760  37.920  69.390  1.00  0.00           N
ATOM   3538  HN  TYR A 805      73.570  37.870  68.410  1.00  0.00           H
ATOM   3539  CA  TYR A 805      73.870  36.560  69.990  1.00  0.00           C
ATOM   3540  HA  TYR A 805      73.270  36.580  70.890  1.00  0.00           H
ATOM   3541  CB  TYR A 805      73.260  35.500  69.000  1.00  0.00           C
ATOM   3542  HB1 TYR A 805      73.790  35.550  68.040  1.00  0.00           H
ATOM   3543  HB2 TYR A 805      72.230  35.780  68.690  1.00  0.00           H
ATOM   3544  CG  TYR A 805      73.320  34.100  69.580  1.00  0.00           C
ATOM   3545  CD1 TYR A 805      72.530  33.670  70.620  1.00  0.00           C
ATOM   3546  HD1 TYR A 805      71.710  34.360  70.750  1.00  0.00           H
ATOM   3547  CE1 TYR A 805      72.490  32.420  71.200  1.00  0.00           C
ATOM   3548  HE1 TYR A 805      71.900  32.130  72.050  1.00  0.00           H
ATOM   3549  CZ  TYR A 805      73.520  31.590  70.800  1.00  0.00           C
ATOM   3550  OH  TYR A 805      73.650  30.270  71.340  1.00  0.00           O
ATOM   3551  HH  TYR A 805      72.820  30.190  71.820  1.00  0.00           H
ATOM   3552  CD2 TYR A 805      74.290  33.190  69.140  1.00  0.00           C
ATOM   3553  HD2 TYR A 805      74.970  33.490  68.360  1.00  0.00           H
ATOM   3554  CE2 TYR A 805      74.410  31.890  69.780  1.00  0.00           C
ATOM   3555  HE2 TYR A 805      75.220  31.250  69.460  1.00  0.00           H
ATOM   3556  C   TYR A 805      75.300  36.210  70.370  1.00  0.00           C
ATOM   3557  O   TYR A 805      75.470  35.880  71.500  1.00  0.00           O
ATOM   3558  N   LEU A 806      76.360  36.340  69.530  1.00  0.00           N
ATOM   3559  HN  LEU A 806      76.210  36.540  68.570  1.00  0.00           H
ATOM   3560  CA  LEU A 806      77.690  36.310  70.000  1.00  0.00           C
ATOM   3561  HA  LEU A 806      77.840  35.440  70.620  1.00  0.00           H
ATOM   3562  CB  LEU A 806      78.530  36.080  68.690  1.00  0.00           C
ATOM   3563  HB1 LEU A 806      79.580  35.940  69.010  1.00  0.00           H
ATOM   3564  HB2 LEU A 806      78.460  37.000  68.090  1.00  0.00           H
ATOM   3565  CG  LEU A 806      78.040  34.990  67.840  1.00  0.00           C
ATOM   3566  HG  LEU A 806      77.000  35.040  67.460  1.00  0.00           H
ATOM   3567  CD1 LEU A 806      79.010  34.880  66.670  1.00  0.00           C
ATOM   3568 HD11 LEU A 806      78.710  34.020  66.040  1.00  0.00           H
ATOM   3569 HD12 LEU A 806      80.050  34.760  67.030  1.00  0.00           H
ATOM   3570 HD13 LEU A 806      78.910  35.860  66.170  1.00  0.00           H
ATOM   3571  CD2 LEU A 806      78.050  33.670  68.700  1.00  0.00           C
ATOM   3572 HD21 LEU A 806      79.070  33.510  69.120  1.00  0.00           H
ATOM   3573 HD22 LEU A 806      77.900  32.790  68.020  1.00  0.00           H
ATOM   3574 HD23 LEU A 806      77.320  33.680  69.540  1.00  0.00           H
ATOM   3575  C   LEU A 806      78.280  37.410  70.800  1.00  0.00           C
ATOM   3576  O   LEU A 806      79.060  37.110  71.670  1.00  0.00           O
ATOM   3577  N   VAL A 807      78.020  38.670  70.440  1.00  0.00           N
ATOM   3578  HN  VAL A 807      77.300  38.870  69.790  1.00  0.00           H
ATOM   3579  CA  VAL A 807      78.730  39.920  70.990  1.00  0.00           C
ATOM   3580  HA  VAL A 807      79.510  39.630  71.670  1.00  0.00           H
ATOM   3581  CB  VAL A 807      79.430  40.760  69.920  1.00  0.00           C
ATOM   3582  HB  VAL A 807      78.740  40.910  69.060  1.00  0.00           H
ATOM   3583  CG1 VAL A 807      79.740  42.140  70.510  1.00  0.00           C
ATOM   3584 HG11 VAL A 807      80.450  41.970  71.340  1.00  0.00           H
ATOM   3585 HG12 VAL A 807      78.830  42.720  70.780  1.00  0.00           H
ATOM   3586 HG13 VAL A 807      80.200  42.810  69.750  1.00  0.00           H
ATOM   3587  CG2 VAL A 807      80.740  40.030  69.430  1.00  0.00           C
ATOM   3588 HG21 VAL A 807      80.580  39.470  68.490  1.00  0.00           H
ATOM   3589 HG22 VAL A 807      81.150  39.430  70.280  1.00  0.00           H
ATOM   3590 HG23 VAL A 807      81.510  40.800  69.220  1.00  0.00           H
ATOM   3591  C   VAL A 807      77.830  40.630  71.910  1.00  0.00           C
ATOM   3592  O   VAL A 807      78.140  40.640  73.100  1.00  0.00           O
ATOM   3593  N   GLY A 808      76.710  41.180  71.410  1.00  0.00           N
ATOM   3594  HN  GLY A 808      76.560  41.040  70.440  1.00  0.00           H
ATOM   3595  CA  GLY A 808      75.720  41.930  72.120  1.00  0.00           C
ATOM   3596  HA1 GLY A 808      76.090  42.090  73.120  1.00  0.00           H
ATOM   3597  HA2 GLY A 808      74.860  41.300  72.210  1.00  0.00           H
ATOM   3598  C   GLY A 808      75.510  43.330  71.630  1.00  0.00           C
ATOM   3599  O   GLY A 808      76.410  44.170  71.520  1.00  0.00           O
ATOM   3600  N   VAL A 809      74.240  43.630  71.270  1.00  0.00           N
ATOM   3601  HN  VAL A 809      73.520  42.940  71.290  1.00  0.00           H
ATOM   3602  CA  VAL A 809      73.860  44.970  70.740  1.00  0.00           C
ATOM   3603  HA  VAL A 809      74.750  45.490  70.410  1.00  0.00           H
ATOM   3604  CB  VAL A 809      73.120  44.770  69.340  1.00  0.00           C
ATOM   3605  HB  VAL A 809      72.270  44.040  69.370  1.00  0.00           H
ATOM   3606  CG1 VAL A 809      72.550  45.990  68.740  1.00  0.00           C
ATOM   3607 HG11 VAL A 809      73.300  46.810  68.780  1.00  0.00           H
ATOM   3608 HG12 VAL A 809      71.590  46.370  69.150  1.00  0.00           H
ATOM   3609 HG13 VAL A 809      72.300  45.870  67.660  1.00  0.00           H
ATOM   3610  CG2 VAL A 809      74.100  44.200  68.320  1.00  0.00           C
ATOM   3611 HG21 VAL A 809      74.840  44.980  68.030  1.00  0.00           H
ATOM   3612 HG22 VAL A 809      73.640  43.780  67.400  1.00  0.00           H
ATOM   3613 HG23 VAL A 809      74.720  43.340  68.670  1.00  0.00           H
ATOM   3614  C   VAL A 809      73.150  45.740  71.760  1.00  0.00           C
ATOM   3615  O   VAL A 809      72.210  45.190  72.280  1.00  0.00           O
ATOM   3616  N   PRO A 810      73.510  46.920  72.320  1.00  0.00           N
ATOM   3617  CD  PRO A 810      74.890  47.290  72.340  1.00  0.00           C
ATOM   3618  HD1 PRO A 810      75.170  47.800  71.390  1.00  0.00           H
ATOM   3619  HD2 PRO A 810      75.590  46.450  72.480  1.00  0.00           H
ATOM   3620  CA  PRO A 810      72.610  47.870  72.880  1.00  0.00           C
ATOM   3621  HA  PRO A 810      72.300  47.350  73.770  1.00  0.00           H
ATOM   3622  CB  PRO A 810      73.610  49.010  73.390  1.00  0.00           C
ATOM   3623  HB1 PRO A 810      73.320  49.420  74.380  1.00  0.00           H
ATOM   3624  HB2 PRO A 810      73.710  49.840  72.650  1.00  0.00           H
ATOM   3625  CG  PRO A 810      74.970  48.310  73.500  1.00  0.00           C
ATOM   3626  HG1 PRO A 810      75.830  48.990  73.370  1.00  0.00           H
ATOM   3627  HG2 PRO A 810      74.940  47.720  74.450  1.00  0.00           H
ATOM   3628  C   PRO A 810      71.420  48.280  72.180  1.00  0.00           C
ATOM   3629  O   PRO A 810      71.520  48.740  71.070  1.00  0.00           O
ATOM   3630  N   SER A 811      70.160  48.210  72.770  1.00  0.00           N
ATOM   3631  HN  SER A 811      70.040  47.800  73.650  1.00  0.00           H
ATOM   3632  CA  SER A 811      68.860  48.530  72.130  1.00  0.00           C
ATOM   3633  HA  SER A 811      68.850  49.610  72.090  1.00  0.00           H
ATOM   3634  CB  SER A 811      68.670  47.840  70.690  1.00  0.00           C
ATOM   3635  HB1 SER A 811      67.610  47.670  70.420  1.00  0.00           H
ATOM   3636  HB2 SER A 811      69.220  46.870  70.720  1.00  0.00           H
ATOM   3637  OG  SER A 811      69.210  48.590  69.630  1.00  0.00           O
ATOM   3638  HG1 SER A 811      70.110  48.790  69.910  1.00  0.00           H
ATOM   3639  C   SER A 811      67.740  48.050  73.040  1.00  0.00           C
ATOM   3640  O   SER A 811      68.120  47.220  73.860  1.00  0.00           O
ATOM   3641  N   PRO A 812      66.620  48.550  73.050  1.00  0.00           N
ATOM   3642  CD  PRO A 812      66.170  49.720  72.340  1.00  0.00           C
ATOM   3643  HD1 PRO A 812      66.240  49.430  71.270  1.00  0.00           H
ATOM   3644  HD2 PRO A 812      66.740  50.650  72.550  1.00  0.00           H
ATOM   3645  CA  PRO A 812      65.480  47.660  73.330  1.00  0.00           C
ATOM   3646  HA  PRO A 812      65.380  47.370  74.370  1.00  0.00           H
ATOM   3647  CB  PRO A 812      64.210  48.530  73.060  1.00  0.00           C
ATOM   3648  HB1 PRO A 812      63.580  48.550  73.970  1.00  0.00           H
ATOM   3649  HB2 PRO A 812      63.640  48.220  72.170  1.00  0.00           H
ATOM   3650  CG  PRO A 812      64.780  49.950  72.810  1.00  0.00           C
ATOM   3651  HG1 PRO A 812      64.190  50.590  72.140  1.00  0.00           H
ATOM   3652  HG2 PRO A 812      64.810  50.480  73.790  1.00  0.00           H
ATOM   3653  C   PRO A 812      65.480  46.360  72.530  1.00  0.00           C
ATOM   3654  O   PRO A 812      65.710  46.420  71.370  1.00  0.00           O
ATOM   3655  N   LYS A 813      65.060  45.170  73.090  1.00  0.00           N
ATOM   3656  HN  LYS A 813      64.970  45.040  74.080  1.00  0.00           H
ATOM   3657  CA  LYS A 813      64.790  44.010  72.290  1.00  0.00           C
ATOM   3658  HA  LYS A 813      64.940  44.210  71.250  1.00  0.00           H
ATOM   3659  CB  LYS A 813      65.730  42.810  72.840  1.00  0.00           C
ATOM   3660  HB1 LYS A 813      65.690  41.870  72.240  1.00  0.00           H
ATOM   3661  HB2 LYS A 813      65.270  42.500  73.810  1.00  0.00           H
ATOM   3662  CG  LYS A 813      67.240  43.060  73.070  1.00  0.00           C
ATOM   3663  HG1 LYS A 813      67.690  42.080  73.360  1.00  0.00           H
ATOM   3664  HG2 LYS A 813      67.320  43.770  73.930  1.00  0.00           H
ATOM   3665  CD  LYS A 813      68.000  43.510  71.790  1.00  0.00           C
ATOM   3666  HD1 LYS A 813      67.470  44.420  71.420  1.00  0.00           H
ATOM   3667  HD2 LYS A 813      67.880  42.680  71.060  1.00  0.00           H
ATOM   3668  CE  LYS A 813      69.450  44.000  72.020  1.00  0.00           C
ATOM   3669  HE1 LYS A 813      69.410  44.870  72.710  1.00  0.00           H
ATOM   3670  HE2 LYS A 813      69.910  44.330  71.070  1.00  0.00           H
ATOM   3671  NZ  LYS A 813      70.370  43.010  72.530  1.00  0.00           N
ATOM   3672  HZ1 LYS A 813      70.510  42.150  71.960  1.00  0.00           H
ATOM   3673  HZ2 LYS A 813      70.090  42.740  73.500  1.00  0.00           H
ATOM   3674  HZ3 LYS A 813      71.290  43.490  72.570  1.00  0.00           H
ATOM   3675  C   LYS A 813      63.310  43.810  72.580  1.00  0.00           C
ATOM   3676  O   LYS A 813      62.850  44.100  73.690  1.00  0.00           O
ATOM   3677  N   LEU A 814      62.500  43.470  71.560  1.00  0.00           N
ATOM   3678  HN  LEU A 814      62.790  43.170  70.650  1.00  0.00           H
ATOM   3679  CA  LEU A 814      61.060  43.380  71.570  1.00  0.00           C
ATOM   3680  HA  LEU A 814      60.750  44.410  71.480  1.00  0.00           H
ATOM   3681  CB  LEU A 814      60.530  42.630  70.300  1.00  0.00           C
ATOM   3682  HB1 LEU A 814      60.850  41.560  70.260  1.00  0.00           H
ATOM   3683  HB2 LEU A 814      61.010  43.190  69.480  1.00  0.00           H
ATOM   3684  CG  LEU A 814      59.070  42.650  70.140  1.00  0.00           C
ATOM   3685  HG  LEU A 814      58.570  42.040  70.910  1.00  0.00           H
ATOM   3686  CD1 LEU A 814      58.360  44.040  70.090  1.00  0.00           C
ATOM   3687 HD11 LEU A 814      57.300  43.740  70.120  1.00  0.00           H
ATOM   3688 HD12 LEU A 814      58.510  44.530  69.100  1.00  0.00           H
ATOM   3689 HD13 LEU A 814      58.710  44.760  70.870  1.00  0.00           H
ATOM   3690  CD2 LEU A 814      58.710  41.770  68.830  1.00  0.00           C
ATOM   3691 HD21 LEU A 814      59.050  40.720  68.970  1.00  0.00           H
ATOM   3692 HD22 LEU A 814      59.220  42.180  67.930  1.00  0.00           H
ATOM   3693 HD23 LEU A 814      57.610  41.690  68.700  1.00  0.00           H
ATOM   3694  C   LEU A 814      60.350  42.870  72.800  1.00  0.00           C
ATOM   3695  O   LEU A 814      60.810  41.980  73.540  1.00  0.00           O
ATOM   3696  N   HSD A 815      59.300  43.590  73.140  1.00  0.00           N
ATOM   3697  HN  HSD A 815      59.110  44.410  72.620  1.00  0.00           H
ATOM   3698  CA  HSD A 815      58.590  43.390  74.390  1.00  0.00           C
ATOM   3699  HA  HSD A 815      59.090  42.770  75.100  1.00  0.00           H
ATOM   3700  CB  HSD A 815      58.510  44.710  75.190  1.00  0.00           C
ATOM   3701  HB1 HSD A 815      58.040  45.470  74.530  1.00  0.00           H
ATOM   3702  HB2 HSD A 815      59.550  45.010  75.460  1.00  0.00           H
ATOM   3703  ND1 HSD A 815      58.110  44.230  77.680  1.00  0.00           N
ATOM   3704  HD1 HSD A 815      59.050  43.920  77.860  1.00  0.00           H
ATOM   3705  CG  HSD A 815      57.700  44.740  76.460  1.00  0.00           C
ATOM   3706  CE1 HSD A 815      57.030  44.390  78.500  1.00  0.00           C
ATOM   3707  HE1 HSD A 815      57.070  44.010  79.520  1.00  0.00           H
ATOM   3708  NE2 HSD A 815      55.970  44.810  77.910  1.00  0.00           N
ATOM   3709  CD2 HSD A 815      56.400  45.020  76.580  1.00  0.00           C
ATOM   3710  HD2 HSD A 815      55.720  45.370  75.800  1.00  0.00           H
ATOM   3711  C   HSD A 815      57.200  43.100  73.940  1.00  0.00           C
ATOM   3712  O   HSD A 815      56.570  43.840  73.190  1.00  0.00           O
ATOM   3713  N   VAL A 816      56.510  41.980  74.380  1.00  0.00           N
ATOM   3714  HN  VAL A 816      56.830  41.480  75.180  1.00  0.00           H
ATOM   3715  CA  VAL A 816      55.200  41.640  73.860  1.00  0.00           C
ATOM   3716  HA  VAL A 816      54.820  42.410  73.210  1.00  0.00           H
ATOM   3717  CB  VAL A 816      55.090  40.330  73.060  1.00  0.00           C
ATOM   3718  HB  VAL A 816      55.460  39.390  73.510  1.00  0.00           H
ATOM   3719  CG1 VAL A 816      53.580  40.120  72.760  1.00  0.00           C
ATOM   3720 HG11 VAL A 816      53.410  39.430  71.900  1.00  0.00           H
ATOM   3721 HG12 VAL A 816      53.100  41.100  72.560  1.00  0.00           H
ATOM   3722 HG13 VAL A 816      53.110  39.630  73.630  1.00  0.00           H
ATOM   3723  CG2 VAL A 816      55.840  40.520  71.700  1.00  0.00           C
ATOM   3724 HG21 VAL A 816      55.710  39.620  71.050  1.00  0.00           H
ATOM   3725 HG22 VAL A 816      56.940  40.650  71.790  1.00  0.00           H
ATOM   3726 HG23 VAL A 816      55.390  41.350  71.140  1.00  0.00           H
ATOM   3727  C   VAL A 816      54.270  41.560  75.000  1.00  0.00           C
ATOM   3728  O   VAL A 816      54.380  40.600  75.740  1.00  0.00           O
ATOM   3729  N   PRO A 817      53.320  42.480  75.140  1.00  0.00           N
ATOM   3730  CD  PRO A 817      53.380  43.860  74.750  1.00  0.00           C
ATOM   3731  HD1 PRO A 817      52.870  43.920  73.770  1.00  0.00           H
ATOM   3732  HD2 PRO A 817      54.370  44.340  74.620  1.00  0.00           H
ATOM   3733  CA  PRO A 817      52.250  42.310  76.070  1.00  0.00           C
ATOM   3734  HA  PRO A 817      52.730  42.240  77.030  1.00  0.00           H
ATOM   3735  CB  PRO A 817      51.500  43.630  76.110  1.00  0.00           C
ATOM   3736  HB1 PRO A 817      50.880  43.790  77.010  1.00  0.00           H
ATOM   3737  HB2 PRO A 817      50.730  43.680  75.310  1.00  0.00           H
ATOM   3738  CG  PRO A 817      52.620  44.610  75.760  1.00  0.00           C
ATOM   3739  HG1 PRO A 817      52.160  45.540  75.380  1.00  0.00           H
ATOM   3740  HG2 PRO A 817      53.210  44.970  76.630  1.00  0.00           H
ATOM   3741  C   PRO A 817      51.330  41.110  76.000  1.00  0.00           C
ATOM   3742  O   PRO A 817      50.350  41.050  75.230  1.00  0.00           O
ATOM   3743  N   GLU A 818      51.660  40.070  76.790  1.00  0.00           N
ATOM   3744  HN  GLU A 818      52.450  40.060  77.390  1.00  0.00           H
ATOM   3745  CA  GLU A 818      50.720  38.970  77.050  1.00  0.00           C
ATOM   3746  HA  GLU A 818      50.290  38.580  76.140  1.00  0.00           H
ATOM   3747  CB  GLU A 818      51.470  37.600  77.460  1.00  0.00           C
ATOM   3748  HB1 GLU A 818      50.570  36.960  77.580  1.00  0.00           H
ATOM   3749  HB2 GLU A 818      51.900  37.660  78.490  1.00  0.00           H
ATOM   3750  CG  GLU A 818      52.530  36.950  76.540  1.00  0.00           C
ATOM   3751  HG1 GLU A 818      53.490  37.510  76.490  1.00  0.00           H
ATOM   3752  HG2 GLU A 818      52.040  36.910  75.540  1.00  0.00           H
ATOM   3753  CD  GLU A 818      52.860  35.540  76.930  1.00  0.00           C
ATOM   3754  OE1 GLU A 818      53.230  35.320  78.100  1.00  0.00           O
ATOM   3755  OE2 GLU A 818      52.710  34.670  76.000  1.00  0.00           O
ATOM   3756  C   GLU A 818      49.560  39.220  78.030  1.00  0.00           C
ATOM   3757  O   GLU A 818      48.440  38.860  77.920  1.00  0.00           O
ATOM   3758  N   LYS A 819      49.940  40.000  79.070  1.00  0.00           N
ATOM   3759  HN  LYS A 819      50.850  40.390  79.180  1.00  0.00           H
ATOM   3760  CA  LYS A 819      49.080  40.240  80.300  1.00  0.00           C
ATOM   3761  HA  LYS A 819      48.030  40.300  80.080  1.00  0.00           H
ATOM   3762  CB  LYS A 819      49.130  39.060  81.280  1.00  0.00           C
ATOM   3763  HB1 LYS A 819      48.410  38.330  80.890  1.00  0.00           H
ATOM   3764  HB2 LYS A 819      48.750  39.450  82.260  1.00  0.00           H
ATOM   3765  CG  LYS A 819      50.430  38.280  81.330  1.00  0.00           C
ATOM   3766  HG1 LYS A 819      51.250  38.990  81.600  1.00  0.00           H
ATOM   3767  HG2 LYS A 819      50.640  37.880  80.320  1.00  0.00           H
ATOM   3768  CD  LYS A 819      50.360  37.130  82.310  1.00  0.00           C
ATOM   3769  HD1 LYS A 819      49.530  36.450  82.040  1.00  0.00           H
ATOM   3770  HD2 LYS A 819      50.080  37.370  83.350  1.00  0.00           H
ATOM   3771  CE  LYS A 819      51.610  36.220  82.320  1.00  0.00           C
ATOM   3772  HE1 LYS A 819      52.050  35.770  81.390  1.00  0.00           H
ATOM   3773  HE2 LYS A 819      51.280  35.380  82.970  1.00  0.00           H
ATOM   3774  NZ  LYS A 819      52.690  36.990  83.080  1.00  0.00           N
ATOM   3775  HZ1 LYS A 819      52.420  37.230  84.050  1.00  0.00           H
ATOM   3776  HZ2 LYS A 819      52.980  37.890  82.640  1.00  0.00           H
ATOM   3777  HZ3 LYS A 819      53.540  36.420  83.260  1.00  0.00           H
ATOM   3778  C   LYS A 819      49.570  41.560  80.880  1.00  0.00           C
ATOM   3779  O   LYS A 819      50.680  42.070  80.590  1.00  0.00           O
ATOM   3780  N   PHE A 820      48.600  42.200  81.610  1.00  0.00           N
ATOM   3781  HN  PHE A 820      47.820  41.620  81.820  1.00  0.00           H
ATOM   3782  CA  PHE A 820      48.550  43.560  82.150  1.00  0.00           C
ATOM   3783  HA  PHE A 820      49.500  44.020  81.980  1.00  0.00           H
ATOM   3784  CB  PHE A 820      47.550  44.440  81.430  1.00  0.00           C
ATOM   3785  HB1 PHE A 820      47.270  45.430  81.860  1.00  0.00           H
ATOM   3786  HB2 PHE A 820      46.530  44.010  81.350  1.00  0.00           H
ATOM   3787  CG  PHE A 820      48.010  44.790  80.040  1.00  0.00           C
ATOM   3788  CD1 PHE A 820      48.740  45.950  79.820  1.00  0.00           C
ATOM   3789  HD1 PHE A 820      48.980  46.630  80.630  1.00  0.00           H
ATOM   3790  CE1 PHE A 820      49.010  46.400  78.510  1.00  0.00           C
ATOM   3791  HE1 PHE A 820      49.590  47.300  78.330  1.00  0.00           H
ATOM   3792  CZ  PHE A 820      48.760  45.520  77.440  1.00  0.00           C
ATOM   3793  HZ  PHE A 820      49.160  45.700  76.450  1.00  0.00           H
ATOM   3794  CD2 PHE A 820      47.590  44.130  78.950  1.00  0.00           C
ATOM   3795  HD2 PHE A 820      46.880  43.330  79.060  1.00  0.00           H
ATOM   3796  CE2 PHE A 820      48.020  44.410  77.720  1.00  0.00           C
ATOM   3797  HE2 PHE A 820      47.660  43.760  76.950  1.00  0.00           H
ATOM   3798  C   PHE A 820      48.200  43.560  83.660  1.00  0.00           C
ATOM   3799  O   PHE A 820      48.530  44.560  84.300  1.00  0.00           O
ATOM   3800  N   GLU A 821      47.660  42.450  84.190  1.00  0.00           N
ATOM   3801  HN  GLU A 821      47.720  41.540  83.780  1.00  0.00           H
ATOM   3802  CA  GLU A 821      47.250  42.430  85.540  1.00  0.00           C
ATOM   3803  HA  GLU A 821      47.590  43.350  86.010  1.00  0.00           H
ATOM   3804  CB  GLU A 821      45.740  42.390  85.810  1.00  0.00           C
ATOM   3805  HB1 GLU A 821      45.610  42.430  86.910  1.00  0.00           H
ATOM   3806  HB2 GLU A 821      45.420  41.420  85.360  1.00  0.00           H
ATOM   3807  CG  GLU A 821      44.970  43.740  85.470  1.00  0.00           C
ATOM   3808  HG1 GLU A 821      45.060  43.990  84.390  1.00  0.00           H
ATOM   3809  HG2 GLU A 821      45.470  44.490  86.130  1.00  0.00           H
ATOM   3810  CD  GLU A 821      43.400  43.660  85.860  1.00  0.00           C
ATOM   3811  OE1 GLU A 821      42.710  43.080  85.000  1.00  0.00           O
ATOM   3812  OE2 GLU A 821      42.980  44.290  86.800  1.00  0.00           O
ATOM   3813  C   GLU A 821      47.750  41.220  86.280  1.00  0.00           C
ATOM   3814  O   GLU A 821      48.040  40.170  85.610  1.00  0.00           O
ATOM   3815  N   PRO A 822      47.790  41.280  87.610  1.00  0.00           N
ATOM   3816  CD  PRO A 822      48.020  42.440  88.480  1.00  0.00           C
ATOM   3817  HD1 PRO A 822      47.330  43.280  88.230  1.00  0.00           H
ATOM   3818  HD2 PRO A 822      49.010  42.770  88.090  1.00  0.00           H
ATOM   3819  CA  PRO A 822      48.050  40.000  88.320  1.00  0.00           C
ATOM   3820  HA  PRO A 822      48.720  39.290  87.830  1.00  0.00           H
ATOM   3821  CB  PRO A 822      48.460  40.540  89.710  1.00  0.00           C
ATOM   3822  HB1 PRO A 822      49.560  40.640  89.720  1.00  0.00           H
ATOM   3823  HB2 PRO A 822      48.260  39.890  90.590  1.00  0.00           H
ATOM   3824  CG  PRO A 822      47.910  41.960  89.940  1.00  0.00           C
ATOM   3825  HG1 PRO A 822      46.880  41.930  90.370  1.00  0.00           H
ATOM   3826  HG2 PRO A 822      48.630  42.550  90.550  1.00  0.00           H
ATOM   3827  C   PRO A 822      46.740  39.210  88.510  1.00  0.00           C
ATOM   3828  O   PRO A 822      46.700  38.340  89.360  1.00  0.00           O
ATOM   3829  N   THR A 823      45.680  39.260  87.610  1.00  0.00           N
ATOM   3830  HN  THR A 823      45.800  39.830  86.790  1.00  0.00           H
ATOM   3831  CA  THR A 823      44.760  38.160  87.550  1.00  0.00           C
ATOM   3832  HA  THR A 823      45.360  37.260  87.610  1.00  0.00           H
ATOM   3833  CB  THR A 823      43.720  38.230  88.600  1.00  0.00           C
ATOM   3834  HB  THR A 823      44.200  38.300  89.590  1.00  0.00           H
ATOM   3835  OG1 THR A 823      43.020  37.020  88.810  1.00  0.00           O
ATOM   3836  HG1 THR A 823      43.590  36.420  89.280  1.00  0.00           H
ATOM   3837  CG2 THR A 823      42.770  39.380  88.390  1.00  0.00           C
ATOM   3838 HG21 THR A 823      42.100  39.430  89.280  1.00  0.00           H
ATOM   3839 HG22 THR A 823      42.220  39.350  87.440  1.00  0.00           H
ATOM   3840 HG23 THR A 823      43.300  40.360  88.380  1.00  0.00           H
ATOM   3841  C   THR A 823      44.110  38.220  86.120  1.00  0.00           C
ATOM   3842  O   THR A 823      44.610  38.870  85.210  1.00  0.00           O
ATOM   3843  N   HSD A 824      43.060  37.380  85.880  1.00  0.00           N
ATOM   3844  HN  HSD A 824      42.790  36.880  86.700  1.00  0.00           H
ATOM   3845  CA  HSD A 824      42.440  37.130  84.580  1.00  0.00           C
ATOM   3846  HA  HSD A 824      43.130  36.820  83.810  1.00  0.00           H
ATOM   3847  CB  HSD A 824      41.300  36.060  84.870  1.00  0.00           C
ATOM   3848  HB1 HSD A 824      40.440  36.520  85.420  1.00  0.00           H
ATOM   3849  HB2 HSD A 824      41.840  35.320  85.490  1.00  0.00           H
ATOM   3850  ND1 HSD A 824      39.620  35.950  83.050  1.00  0.00           N
ATOM   3851  HD1 HSD A 824      39.130  36.770  83.350  1.00  0.00           H
ATOM   3852  CG  HSD A 824      40.740  35.430  83.630  1.00  0.00           C
ATOM   3853  CE1 HSD A 824      39.300  35.080  82.020  1.00  0.00           C
ATOM   3854  HE1 HSD A 824      38.490  35.260  81.300  1.00  0.00           H
ATOM   3855  NE2 HSD A 824      40.180  34.120  81.860  1.00  0.00           N
ATOM   3856  CD2 HSD A 824      41.120  34.390  82.900  1.00  0.00           C
ATOM   3857  HD2 HSD A 824      41.990  33.750  83.070  1.00  0.00           H
ATOM   3858  C   HSD A 824      41.730  38.370  84.180  1.00  0.00           C
ATOM   3859  O   HSD A 824      41.250  39.040  85.070  1.00  0.00           O
ATOM   3860  N   PRO A 825      41.670  38.680  82.840  1.00  0.00           N
ATOM   3861  CD  PRO A 825      42.260  37.840  81.750  1.00  0.00           C
ATOM   3862  HD1 PRO A 825      42.150  36.740  81.870  1.00  0.00           H
ATOM   3863  HD2 PRO A 825      43.330  38.120  81.830  1.00  0.00           H
ATOM   3864  CA  PRO A 825      41.140  39.890  82.210  1.00  0.00           C
ATOM   3865  HA  PRO A 825      41.660  40.760  82.600  1.00  0.00           H
ATOM   3866  CB  PRO A 825      41.400  39.730  80.710  1.00  0.00           C
ATOM   3867  HB1 PRO A 825      42.360  40.260  80.500  1.00  0.00           H
ATOM   3868  HB2 PRO A 825      40.590  40.130  80.070  1.00  0.00           H
ATOM   3869  CG  PRO A 825      41.580  38.280  80.400  1.00  0.00           C
ATOM   3870  HG1 PRO A 825      40.710  37.620  80.180  1.00  0.00           H
ATOM   3871  HG2 PRO A 825      42.240  38.110  79.520  1.00  0.00           H
ATOM   3872  C   PRO A 825      39.700  40.060  82.500  1.00  0.00           C
ATOM   3873  O   PRO A 825      38.980  39.060  82.560  1.00  0.00           O
ATOM   3874  N   GLU A 826      39.220  41.290  82.610  1.00  0.00           N
ATOM   3875  HN  GLU A 826      39.830  42.050  82.820  1.00  0.00           H
ATOM   3876  CA  GLU A 826      37.750  41.560  82.610  1.00  0.00           C
ATOM   3877  HA  GLU A 826      37.300  40.950  83.380  1.00  0.00           H
ATOM   3878  CB  GLU A 826      37.520  43.000  83.070  1.00  0.00           C
ATOM   3879  HB1 GLU A 826      36.420  43.160  82.990  1.00  0.00           H
ATOM   3880  HB2 GLU A 826      38.090  43.720  82.440  1.00  0.00           H
ATOM   3881  CG  GLU A 826      37.960  43.160  84.530  1.00  0.00           C
ATOM   3882  HG1 GLU A 826      39.060  43.270  84.630  1.00  0.00           H
ATOM   3883  HG2 GLU A 826      37.720  42.270  85.140  1.00  0.00           H
ATOM   3884  CD  GLU A 826      37.210  44.280  85.190  1.00  0.00           C
ATOM   3885  OE1 GLU A 826      36.540  44.110  86.240  1.00  0.00           O
ATOM   3886  OE2 GLU A 826      37.140  45.420  84.590  1.00  0.00           O
ATOM   3887  C   GLU A 826      37.020  41.170  81.330  1.00  0.00           C
ATOM   3888  O   GLU A 826      35.970  40.540  81.310  1.00  0.00           O
ATOM   3889  N   ARG A 827      37.600  41.520  80.170  1.00  0.00           N
ATOM   3890  HN  ARG A 827      38.430  42.070  80.190  1.00  0.00           H
ATOM   3891  CA  ARG A 827      36.980  41.450  78.840  1.00  0.00           C
ATOM   3892  HA  ARG A 827      35.950  41.740  79.020  1.00  0.00           H
ATOM   3893  CB  ARG A 827      37.630  42.390  77.840  1.00  0.00           C
ATOM   3894  HB1 ARG A 827      37.850  43.380  78.290  1.00  0.00           H
ATOM   3895  HB2 ARG A 827      36.990  42.600  76.960  1.00  0.00           H
ATOM   3896  CG  ARG A 827      39.030  41.980  77.320  1.00  0.00           C
ATOM   3897  HG1 ARG A 827      38.860  41.340  76.440  1.00  0.00           H
ATOM   3898  HG2 ARG A 827      39.610  41.410  78.080  1.00  0.00           H
ATOM   3899  CD  ARG A 827      39.870  43.180  76.870  1.00  0.00           C
ATOM   3900  HD1 ARG A 827      39.790  44.010  77.590  1.00  0.00           H
ATOM   3901  HD2 ARG A 827      39.440  43.410  75.880  1.00  0.00           H
ATOM   3902  NE  ARG A 827      41.260  42.650  76.550  1.00  0.00           N
ATOM   3903  HE  ARG A 827      41.400  42.120  75.720  1.00  0.00           H
ATOM   3904  CZ  ARG A 827      42.230  42.510  77.390  1.00  0.00           C
ATOM   3905  NH1 ARG A 827      42.170  42.700  78.680  1.00  0.00           N
ATOM   3906 HH11 ARG A 827      41.340  43.090  79.080  1.00  0.00           H
ATOM   3907 HH12 ARG A 827      42.950  42.600  79.300  1.00  0.00           H
ATOM   3908  NH2 ARG A 827      43.340  42.080  76.840  1.00  0.00           N
ATOM   3909 HH21 ARG A 827      43.340  41.990  75.840  1.00  0.00           H
ATOM   3910 HH22 ARG A 827      44.090  41.850  77.460  1.00  0.00           H
ATOM   3911  C   ARG A 827      36.990  39.980  78.440  1.00  0.00           C
ATOM   3912  O   ARG A 827      36.190  39.640  77.540  1.00  0.00           O
ATOM   3913  N   GLY A 828      37.670  39.160  79.150  1.00  0.00           N
ATOM   3914  HN  GLY A 828      38.080  39.410  80.020  1.00  0.00           H
ATOM   3915  CA  GLY A 828      37.820  37.730  78.820  1.00  0.00           C
ATOM   3916  HA1 GLY A 828      36.850  37.340  78.570  1.00  0.00           H
ATOM   3917  HA2 GLY A 828      38.360  37.270  79.640  1.00  0.00           H
ATOM   3918  C   GLY A 828      38.650  37.490  77.600  1.00  0.00           C
ATOM   3919  O   GLY A 828      39.050  38.410  76.890  1.00  0.00           O
ATOM   3920  N   TRP A 829      38.830  36.150  77.310  1.00  0.00           N
ATOM   3921  HN  TRP A 829      38.690  35.410  77.960  1.00  0.00           H
ATOM   3922  CA  TRP A 829      39.490  35.850  76.070  1.00  0.00           C
ATOM   3923  HA  TRP A 829      39.840  36.720  75.530  1.00  0.00           H
ATOM   3924  CB  TRP A 829      40.780  34.990  76.260  1.00  0.00           C
ATOM   3925  HB1 TRP A 829      40.500  34.250  77.030  1.00  0.00           H
ATOM   3926  HB2 TRP A 829      41.530  35.570  76.840  1.00  0.00           H
ATOM   3927  CG  TRP A 829      41.380  34.380  75.000  1.00  0.00           C
ATOM   3928  CD1 TRP A 829      41.430  33.030  74.930  1.00  0.00           C
ATOM   3929  HD1 TRP A 829      40.900  32.400  75.630  1.00  0.00           H
ATOM   3930  NE1 TRP A 829      42.180  32.550  73.900  1.00  0.00           N
ATOM   3931  HE1 TRP A 829      42.660  31.710  73.810  1.00  0.00           H
ATOM   3932  CE2 TRP A 829      42.720  33.660  73.280  1.00  0.00           C
ATOM   3933  CD2 TRP A 829      42.120  34.820  73.840  1.00  0.00           C
ATOM   3934  CE3 TRP A 829      42.460  36.080  73.370  1.00  0.00           C
ATOM   3935  HE3 TRP A 829      41.960  36.930  73.800  1.00  0.00           H
ATOM   3936  CZ3 TRP A 829      43.320  36.110  72.290  1.00  0.00           C
ATOM   3937  HZ3 TRP A 829      43.440  37.080  71.820  1.00  0.00           H
ATOM   3938  CZ2 TRP A 829      43.540  33.720  72.170  1.00  0.00           C
ATOM   3939  HZ2 TRP A 829      44.010  32.790  71.860  1.00  0.00           H
ATOM   3940  CH2 TRP A 829      43.860  35.000  71.700  1.00  0.00           C
ATOM   3941  HH2 TRP A 829      44.280  35.120  70.710  1.00  0.00           H
ATOM   3942  C   TRP A 829      38.500  35.150  75.080  1.00  0.00           C
ATOM   3943  O   TRP A 829      37.790  34.220  75.410  1.00  0.00           O
ATOM   3944  N   ILE A 830      38.350  35.720  73.890  1.00  0.00           N
ATOM   3945  HN  ILE A 830      38.750  36.640  73.810  1.00  0.00           H
ATOM   3946  CA  ILE A 830      37.410  35.380  72.850  1.00  0.00           C
ATOM   3947  HA  ILE A 830      37.620  36.190  72.160  1.00  0.00           H
ATOM   3948  CB  ILE A 830      37.680  33.990  72.260  1.00  0.00           C
ATOM   3949  HB  ILE A 830      37.440  33.250  73.050  1.00  0.00           H
ATOM   3950  CG2 ILE A 830      36.730  33.700  70.970  1.00  0.00           C
ATOM   3951 HG21 ILE A 830      36.840  34.560  70.270  1.00  0.00           H
ATOM   3952 HG22 ILE A 830      35.680  33.840  71.310  1.00  0.00           H
ATOM   3953 HG23 ILE A 830      36.870  32.730  70.460  1.00  0.00           H
ATOM   3954  CG1 ILE A 830      39.110  33.880  71.610  1.00  0.00           C
ATOM   3955 HG11 ILE A 830      39.790  34.500  72.220  1.00  0.00           H
ATOM   3956 HG12 ILE A 830      39.190  34.250  70.570  1.00  0.00           H
ATOM   3957  CD  ILE A 830      39.720  32.490  71.710  1.00  0.00           C
ATOM   3958  HD1 ILE A 830      39.350  32.050  72.660  1.00  0.00           H
ATOM   3959  HD2 ILE A 830      40.830  32.580  71.700  1.00  0.00           H
ATOM   3960  HD3 ILE A 830      39.470  31.670  70.990  1.00  0.00           H
ATOM   3961  C   ILE A 830      35.930  35.660  73.250  1.00  0.00           C
ATOM   3962  O   ILE A 830      35.410  35.220  74.270  1.00  0.00           O
ATOM   3963  N   ILE A 831      35.370  36.390  72.320  1.00  0.00           N
ATOM   3964  HN  ILE A 831      35.920  36.600  71.510  1.00  0.00           H
ATOM   3965  CA  ILE A 831      34.040  37.020  72.410  1.00  0.00           C
ATOM   3966  HA  ILE A 831      33.920  37.340  71.380  1.00  0.00           H
ATOM   3967  CB  ILE A 831      32.900  36.010  72.550  1.00  0.00           C
ATOM   3968  HB  ILE A 831      33.140  35.400  73.450  1.00  0.00           H
ATOM   3969  CG2 ILE A 831      31.500  36.760  72.890  1.00  0.00           C
ATOM   3970 HG21 ILE A 831      31.530  37.200  73.910  1.00  0.00           H
ATOM   3971 HG22 ILE A 831      30.780  35.920  72.840  1.00  0.00           H
ATOM   3972 HG23 ILE A 831      31.230  37.560  72.160  1.00  0.00           H
ATOM   3973  CG1 ILE A 831      32.720  35.120  71.280  1.00  0.00           C
ATOM   3974 HG11 ILE A 831      33.760  34.800  71.020  1.00  0.00           H
ATOM   3975 HG12 ILE A 831      32.280  35.710  70.440  1.00  0.00           H
ATOM   3976  CD  ILE A 831      31.800  33.830  71.500  1.00  0.00           C
ATOM   3977  HD1 ILE A 831      30.730  34.050  71.700  1.00  0.00           H
ATOM   3978  HD2 ILE A 831      32.220  33.140  72.260  1.00  0.00           H
ATOM   3979  HD3 ILE A 831      31.700  33.210  70.600  1.00  0.00           H
ATOM   3980  C   ILE A 831      33.970  38.280  73.260  1.00  0.00           C
ATOM   3981  O   ILE A 831      34.310  38.300  74.460  1.00  0.00           O
ATOM   3982  N   SER A 832      33.600  39.400  72.590  1.00  0.00           N
ATOM   3983  HN  SER A 832      33.420  39.400  71.610  1.00  0.00           H
ATOM   3984  CA  SER A 832      33.390  40.740  73.170  1.00  0.00           C
ATOM   3985  HA  SER A 832      34.360  41.000  73.550  1.00  0.00           H
ATOM   3986  CB  SER A 832      32.910  41.800  72.140  1.00  0.00           C
ATOM   3987  HB1 SER A 832      32.060  41.460  71.520  1.00  0.00           H
ATOM   3988  HB2 SER A 832      33.660  41.980  71.340  1.00  0.00           H
ATOM   3989  OG  SER A 832      32.620  43.070  72.780  1.00  0.00           O
ATOM   3990  HG1 SER A 832      32.460  43.720  72.100  1.00  0.00           H
ATOM   3991  C   SER A 832      32.340  40.670  74.270  1.00  0.00           C
ATOM   3992  O   SER A 832      31.360  39.990  73.990  1.00  0.00           O
ATOM   3993  N   PRO A 833      32.430  41.330  75.390  1.00  0.00           N
ATOM   3994  CD  PRO A 833      33.550  42.010  75.990  1.00  0.00           C
ATOM   3995  HD1 PRO A 833      33.750  42.880  75.330  1.00  0.00           H
ATOM   3996  HD2 PRO A 833      34.430  41.330  75.990  1.00  0.00           H
ATOM   3997  CA  PRO A 833      31.280  41.400  76.320  1.00  0.00           C
ATOM   3998  HA  PRO A 833      30.680  40.520  76.170  1.00  0.00           H
ATOM   3999  CB  PRO A 833      31.970  41.690  77.710  1.00  0.00           C
ATOM   4000  HB1 PRO A 833      32.120  40.670  78.130  1.00  0.00           H
ATOM   4001  HB2 PRO A 833      31.360  42.250  78.440  1.00  0.00           H
ATOM   4002  CG  PRO A 833      33.270  42.420  77.460  1.00  0.00           C
ATOM   4003  HG1 PRO A 833      33.150  43.530  77.530  1.00  0.00           H
ATOM   4004  HG2 PRO A 833      34.100  42.100  78.120  1.00  0.00           H
ATOM   4005  C   PRO A 833      30.230  42.410  75.900  1.00  0.00           C
ATOM   4006  O   PRO A 833      29.770  43.190  76.720  1.00  0.00           O
ATOM   4007  N   LEU A 834      29.860  42.500  74.600  1.00  0.00           N
ATOM   4008  HN  LEU A 834      30.170  41.880  73.890  1.00  0.00           H
ATOM   4009  CA  LEU A 834      28.810  43.430  74.090  1.00  0.00           C
ATOM   4010  HA  LEU A 834      29.070  44.440  74.400  1.00  0.00           H
ATOM   4011  CB  LEU A 834      28.580  43.250  72.530  1.00  0.00           C
ATOM   4012  HB1 LEU A 834      29.470  43.380  71.870  1.00  0.00           H
ATOM   4013  HB2 LEU A 834      27.860  44.010  72.180  1.00  0.00           H
ATOM   4014  CG  LEU A 834      27.990  41.910  72.060  1.00  0.00           C
ATOM   4015  HG  LEU A 834      28.130  41.180  72.890  1.00  0.00           H
ATOM   4016  CD1 LEU A 834      26.550  42.170  71.830  1.00  0.00           C
ATOM   4017 HD11 LEU A 834      25.920  41.290  71.540  1.00  0.00           H
ATOM   4018 HD12 LEU A 834      26.660  42.850  70.960  1.00  0.00           H
ATOM   4019 HD13 LEU A 834      26.100  42.700  72.690  1.00  0.00           H
ATOM   4020  CD2 LEU A 834      28.820  41.390  70.890  1.00  0.00           C
ATOM   4021 HD21 LEU A 834      29.880  41.320  71.210  1.00  0.00           H
ATOM   4022 HD22 LEU A 834      28.810  42.100  70.040  1.00  0.00           H
ATOM   4023 HD23 LEU A 834      28.480  40.410  70.520  1.00  0.00           H
ATOM   4024  C   LEU A 834      27.420  43.240  74.770  1.00  0.00           C
ATOM   4025  O   LEU A 834      27.000  42.160  75.190  1.00  0.00           O
ATOM   4026  N   GLY A 835      26.720  44.410  74.860  1.00  0.00           N
ATOM   4027  HN  GLY A 835      27.080  45.250  74.460  1.00  0.00           H
ATOM   4028  CA  GLY A 835      25.300  44.480  75.170  1.00  0.00           C
ATOM   4029  HA1 GLY A 835      24.860  43.510  75.370  1.00  0.00           H
ATOM   4030  HA2 GLY A 835      24.820  44.970  74.340  1.00  0.00           H
ATOM   4031  C   GLY A 835      24.970  45.380  76.260  1.00  0.00           C
ATOM   4032  O   GLY A 835      23.830  45.450  76.710  1.00  0.00           O
ATOM   4033  N   ASP A 836      25.900  46.220  76.800  1.00  0.00           N
ATOM   4034  HN  ASP A 836      26.720  46.320  76.250  1.00  0.00           H
ATOM   4035  CA  ASP A 836      25.710  47.070  77.930  1.00  0.00           C
ATOM   4036  HA  ASP A 836      24.810  46.690  78.410  1.00  0.00           H
ATOM   4037  CB  ASP A 836      26.920  46.990  78.960  1.00  0.00           C
ATOM   4038  HB1 ASP A 836      26.960  47.730  79.790  1.00  0.00           H
ATOM   4039  HB2 ASP A 836      27.830  47.040  78.310  1.00  0.00           H
ATOM   4040  CG  ASP A 836      26.950  45.630  79.620  1.00  0.00           C
ATOM   4041  OD1 ASP A 836      28.090  45.190  79.960  1.00  0.00           O
ATOM   4042  OD2 ASP A 836      25.930  44.950  79.830  1.00  0.00           O
ATOM   4043  C   ASP A 836      25.410  48.530  77.640  1.00  0.00           C
ATOM   4044  O   ASP A 836      25.250  49.410  78.490  1.00  0.00           O
ATOM   4045  N   ASN A 837      25.220  48.840  76.370  1.00  0.00           N
ATOM   4046  HN  ASN A 837      25.480  48.140  75.700  1.00  0.00           H
ATOM   4047  CA  ASN A 837      24.800  50.210  76.000  1.00  0.00           C
ATOM   4048  HA  ASN A 837      25.260  50.890  76.690  1.00  0.00           H
ATOM   4049  CB  ASN A 837      25.380  50.330  74.630  1.00  0.00           C
ATOM   4050  HB1 ASN A 837      25.240  51.330  74.160  1.00  0.00           H
ATOM   4051  HB2 ASN A 837      24.990  49.530  73.960  1.00  0.00           H
ATOM   4052  CG  ASN A 837      26.870  50.190  74.560  1.00  0.00           C
ATOM   4053  OD1 ASN A 837      27.470  49.410  73.840  1.00  0.00           O
ATOM   4054  ND2 ASN A 837      27.670  50.880  75.420  1.00  0.00           N
ATOM   4055 HD21 ASN A 837      28.610  50.590  75.620  1.00  0.00           H
ATOM   4056 HD22 ASN A 837      27.200  51.520  76.020  1.00  0.00           H
ATOM   4057  C   ASN A 837      23.290  50.480  75.860  1.00  0.00           C
ATOM   4058  O   ASN A 837      22.720  49.730  75.080  1.00  0.00           O
ATOM   4059  N   PRO A 838      22.650  51.470  76.530  1.00  0.00           N
ATOM   4060  CD  PRO A 838      23.280  52.110  77.710  1.00  0.00           C
ATOM   4061  HD1 PRO A 838      24.160  52.750  77.540  1.00  0.00           H
ATOM   4062  HD2 PRO A 838      23.520  51.250  78.370  1.00  0.00           H
ATOM   4063  CA  PRO A 838      21.340  52.070  76.280  1.00  0.00           C
ATOM   4064  HA  PRO A 838      20.660  51.330  76.690  1.00  0.00           H
ATOM   4065  CB  PRO A 838      21.310  53.320  77.170  1.00  0.00           C
ATOM   4066  HB1 PRO A 838      20.270  53.690  77.320  1.00  0.00           H
ATOM   4067  HB2 PRO A 838      21.920  54.030  76.560  1.00  0.00           H
ATOM   4068  CG  PRO A 838      22.070  52.700  78.410  1.00  0.00           C
ATOM   4069  HG1 PRO A 838      22.340  53.470  79.160  1.00  0.00           H
ATOM   4070  HG2 PRO A 838      21.430  51.980  78.950  1.00  0.00           H
ATOM   4071  C   PRO A 838      21.010  52.280  74.820  1.00  0.00           C
ATOM   4072  O   PRO A 838      21.860  52.500  74.010  1.00  0.00           O
ATOM   4073  N   TRP A 839      19.750  52.250  74.500  1.00  0.00           N
ATOM   4074  HN  TRP A 839      19.010  52.150  75.170  1.00  0.00           H
ATOM   4075  CA  TRP A 839      19.230  52.520  73.070  1.00  0.00           C
ATOM   4076  HA  TRP A 839      19.790  51.840  72.440  1.00  0.00           H
ATOM   4077  CB  TRP A 839      17.620  52.250  73.100  1.00  0.00           C
ATOM   4078  HB1 TRP A 839      17.000  53.040  73.570  1.00  0.00           H
ATOM   4079  HB2 TRP A 839      17.490  51.300  73.670  1.00  0.00           H
ATOM   4080  CG  TRP A 839      17.130  52.010  71.710  1.00  0.00           C
ATOM   4081  CD1 TRP A 839      17.190  50.860  71.000  1.00  0.00           C
ATOM   4082  HD1 TRP A 839      17.730  50.000  71.360  1.00  0.00           H
ATOM   4083  NE1 TRP A 839      16.580  51.020  69.810  1.00  0.00           N
ATOM   4084  HE1 TRP A 839      16.380  50.370  69.120  1.00  0.00           H
ATOM   4085  CE2 TRP A 839      16.280  52.360  69.650  1.00  0.00           C
ATOM   4086  CD2 TRP A 839      16.480  52.960  70.880  1.00  0.00           C
ATOM   4087  CE3 TRP A 839      16.020  54.280  71.060  1.00  0.00           C
ATOM   4088  HE3 TRP A 839      16.230  54.730  72.020  1.00  0.00           H
ATOM   4089  CZ3 TRP A 839      15.390  54.960  70.070  1.00  0.00           C
ATOM   4090  HZ3 TRP A 839      15.050  55.990  70.110  1.00  0.00           H
ATOM   4091  CZ2 TRP A 839      15.640  53.010  68.610  1.00  0.00           C
ATOM   4092  HZ2 TRP A 839      15.370  52.540  67.670  1.00  0.00           H
ATOM   4093  CH2 TRP A 839      15.220  54.350  68.850  1.00  0.00           C
ATOM   4094  HH2 TRP A 839      14.640  54.840  68.080  1.00  0.00           H
ATOM   4095  C   TRP A 839      19.530  53.980  72.590  1.00  0.00           C
ATOM   4096  O   TRP A 839      19.910  54.190  71.420  1.00  0.00           O
ATOM   4097  N   TRP A 840      19.360  54.990  73.530  1.00  0.00           N
ATOM   4098  HN  TRP A 840      18.950  54.780  74.420  1.00  0.00           H
ATOM   4099  CA  TRP A 840      19.870  56.330  73.240  1.00  0.00           C
ATOM   4100  HA  TRP A 840      19.210  56.610  72.430  1.00  0.00           H
ATOM   4101  CB  TRP A 840      19.630  57.310  74.450  1.00  0.00           C
ATOM   4102  HB1 TRP A 840      20.020  56.980  75.430  1.00  0.00           H
ATOM   4103  HB2 TRP A 840      18.550  57.510  74.650  1.00  0.00           H
ATOM   4104  CG  TRP A 840      20.130  58.720  74.270  1.00  0.00           C
ATOM   4105  CD1 TRP A 840      21.350  59.180  74.740  1.00  0.00           C
ATOM   4106  HD1 TRP A 840      21.990  58.540  75.330  1.00  0.00           H
ATOM   4107  NE1 TRP A 840      21.620  60.440  74.320  1.00  0.00           N
ATOM   4108  HE1 TRP A 840      22.470  60.930  74.230  1.00  0.00           H
ATOM   4109  CE2 TRP A 840      20.530  60.970  73.740  1.00  0.00           C
ATOM   4110  CD2 TRP A 840      19.540  59.980  73.790  1.00  0.00           C
ATOM   4111  CE3 TRP A 840      18.260  60.270  73.320  1.00  0.00           C
ATOM   4112  HE3 TRP A 840      17.540  59.460  73.380  1.00  0.00           H
ATOM   4113  CZ3 TRP A 840      17.970  61.520  72.820  1.00  0.00           C
ATOM   4114  HZ3 TRP A 840      16.950  61.730  72.530  1.00  0.00           H
ATOM   4115  CZ2 TRP A 840      20.230  62.230  73.250  1.00  0.00           C
ATOM   4116  HZ2 TRP A 840      20.920  63.060  73.360  1.00  0.00           H
ATOM   4117  CH2 TRP A 840      18.910  62.580  72.960  1.00  0.00           C
ATOM   4118  HH2 TRP A 840      18.670  63.630  72.850  1.00  0.00           H
ATOM   4119  C   TRP A 840      21.410  56.450  72.920  1.00  0.00           C
ATOM   4120  O   TRP A 840      21.830  57.070  71.980  1.00  0.00           O
ATOM   4121  N   THR A 841      22.180  55.660  73.640  1.00  0.00           N
ATOM   4122  HN  THR A 841      21.730  54.900  74.100  1.00  0.00           H
ATOM   4123  CA  THR A 841      23.670  55.530  73.490  1.00  0.00           C
ATOM   4124  HA  THR A 841      24.120  56.500  73.470  1.00  0.00           H
ATOM   4125  CB  THR A 841      24.420  54.940  74.650  1.00  0.00           C
ATOM   4126  HB  THR A 841      23.920  53.970  74.900  1.00  0.00           H
ATOM   4127  OG1 THR A 841      24.270  55.750  75.810  1.00  0.00           O
ATOM   4128  HG1 THR A 841      24.850  56.480  75.600  1.00  0.00           H
ATOM   4129  CG2 THR A 841      25.920  54.760  74.440  1.00  0.00           C
ATOM   4130 HG21 THR A 841      26.340  55.750  74.190  1.00  0.00           H
ATOM   4131 HG22 THR A 841      26.160  54.060  73.610  1.00  0.00           H
ATOM   4132 HG23 THR A 841      26.420  54.280  75.300  1.00  0.00           H
ATOM   4133  C   THR A 841      24.000  54.760  72.230  1.00  0.00           C
ATOM   4134  O   THR A 841      24.810  55.170  71.420  1.00  0.00           O
ATOM   4135  N   LEU A 842      23.150  53.820  71.840  1.00  0.00           N
ATOM   4136  HN  LEU A 842      22.340  53.640  72.400  1.00  0.00           H
ATOM   4137  CA  LEU A 842      23.300  53.140  70.520  1.00  0.00           C
ATOM   4138  HA  LEU A 842      24.330  52.820  70.550  1.00  0.00           H
ATOM   4139  CB  LEU A 842      22.440  51.820  70.460  1.00  0.00           C
ATOM   4140  HB1 LEU A 842      22.480  51.400  69.440  1.00  0.00           H
ATOM   4141  HB2 LEU A 842      21.380  52.080  70.620  1.00  0.00           H
ATOM   4142  CG  LEU A 842      23.040  50.780  71.440  1.00  0.00           C
ATOM   4143  HG  LEU A 842      23.280  51.240  72.420  1.00  0.00           H
ATOM   4144  CD1 LEU A 842      22.120  49.600  71.730  1.00  0.00           C
ATOM   4145 HD11 LEU A 842      21.200  49.940  72.260  1.00  0.00           H
ATOM   4146 HD12 LEU A 842      22.680  48.900  72.390  1.00  0.00           H
ATOM   4147 HD13 LEU A 842      21.810  49.070  70.810  1.00  0.00           H
ATOM   4148  CD2 LEU A 842      24.300  50.070  70.980  1.00  0.00           C
ATOM   4149 HD21 LEU A 842      23.900  49.350  70.220  1.00  0.00           H
ATOM   4150 HD22 LEU A 842      24.810  49.590  71.820  1.00  0.00           H
ATOM   4151 HD23 LEU A 842      25.020  50.790  70.530  1.00  0.00           H
ATOM   4152  C   LEU A 842      23.050  53.990  69.360  1.00  0.00           C
ATOM   4153  O   LEU A 842      23.680  53.800  68.320  1.00  0.00           O
ATOM   4154  N   LEU A 843      22.130  55.000  69.380  1.00  0.00           N
ATOM   4155  HN  LEU A 843      21.530  55.120  70.170  1.00  0.00           H
ATOM   4156  CA  LEU A 843      22.080  56.080  68.390  1.00  0.00           C
ATOM   4157  HA  LEU A 843      21.940  55.570  67.440  1.00  0.00           H
ATOM   4158  CB  LEU A 843      20.910  57.040  68.650  1.00  0.00           C
ATOM   4159  HB1 LEU A 843      20.990  57.780  67.820  1.00  0.00           H
ATOM   4160  HB2 LEU A 843      21.170  57.640  69.560  1.00  0.00           H
ATOM   4161  CG  LEU A 843      19.530  56.530  68.630  1.00  0.00           C
ATOM   4162  HG  LEU A 843      19.460  55.700  69.360  1.00  0.00           H
ATOM   4163  CD1 LEU A 843      18.500  57.550  69.000  1.00  0.00           C
ATOM   4164 HD11 LEU A 843      18.300  58.270  68.190  1.00  0.00           H
ATOM   4165 HD12 LEU A 843      18.920  57.980  69.940  1.00  0.00           H
ATOM   4166 HD13 LEU A 843      17.540  57.040  69.260  1.00  0.00           H
ATOM   4167  CD2 LEU A 843      19.230  56.070  67.230  1.00  0.00           C
ATOM   4168 HD21 LEU A 843      19.350  56.830  66.430  1.00  0.00           H
ATOM   4169 HD22 LEU A 843      18.180  55.730  67.180  1.00  0.00           H
ATOM   4170 HD23 LEU A 843      19.870  55.250  66.850  1.00  0.00           H
ATOM   4171  C   LEU A 843      23.450  56.910  68.340  1.00  0.00           C
ATOM   4172  O   LEU A 843      23.910  57.190  67.300  1.00  0.00           O
ATOM   4173  N   ILE A 844      24.040  57.300  69.490  1.00  0.00           N
ATOM   4174  HN  ILE A 844      23.570  57.190  70.360  1.00  0.00           H
ATOM   4175  CA  ILE A 844      25.260  58.110  69.460  1.00  0.00           C
ATOM   4176  HA  ILE A 844      25.100  58.960  68.820  1.00  0.00           H
ATOM   4177  CB  ILE A 844      25.690  58.470  70.940  1.00  0.00           C
ATOM   4178  HB  ILE A 844      26.010  57.540  71.450  1.00  0.00           H
ATOM   4179  CG2 ILE A 844      27.010  59.390  70.990  1.00  0.00           C
ATOM   4180 HG21 ILE A 844      27.090  60.000  71.910  1.00  0.00           H
ATOM   4181 HG22 ILE A 844      27.050  60.180  70.200  1.00  0.00           H
ATOM   4182 HG23 ILE A 844      27.880  58.690  70.980  1.00  0.00           H
ATOM   4183  CG1 ILE A 844      24.610  59.360  71.690  1.00  0.00           C
ATOM   4184 HG11 ILE A 844      24.840  59.260  72.780  1.00  0.00           H
ATOM   4185 HG12 ILE A 844      23.650  58.830  71.560  1.00  0.00           H
ATOM   4186  CD  ILE A 844      24.530  60.770  71.120  1.00  0.00           C
ATOM   4187  HD1 ILE A 844      23.540  61.250  71.230  1.00  0.00           H
ATOM   4188  HD2 ILE A 844      24.830  60.860  70.050  1.00  0.00           H
ATOM   4189  HD3 ILE A 844      25.240  61.330  71.750  1.00  0.00           H
ATOM   4190  C   ILE A 844      26.370  57.360  68.810  1.00  0.00           C
ATOM   4191  O   ILE A 844      27.250  57.970  68.230  1.00  0.00           O
ATOM   4192  N   ALA A 845      26.400  56.000  68.900  1.00  0.00           N
ATOM   4193  HN  ALA A 845      25.680  55.610  69.470  1.00  0.00           H
ATOM   4194  CA  ALA A 845      27.370  55.130  68.260  1.00  0.00           C
ATOM   4195  HA  ALA A 845      28.380  55.440  68.470  1.00  0.00           H
ATOM   4196  CB  ALA A 845      27.130  53.690  68.680  1.00  0.00           C
ATOM   4197  HB1 ALA A 845      27.960  53.000  68.400  1.00  0.00           H
ATOM   4198  HB2 ALA A 845      26.130  53.320  68.370  1.00  0.00           H
ATOM   4199  HB3 ALA A 845      27.050  53.680  69.790  1.00  0.00           H
ATOM   4200  C   ALA A 845      27.390  55.270  66.720  1.00  0.00           C
ATOM   4201  O   ALA A 845      28.400  55.020  66.030  1.00  0.00           O
ATOM   4202  N   ALA A 846      26.310  55.810  66.140  1.00  0.00           N
ATOM   4203  HN  ALA A 846      25.550  56.050  66.730  1.00  0.00           H
ATOM   4204  CA  ALA A 846      26.190  56.220  64.730  1.00  0.00           C
ATOM   4205  HA  ALA A 846      26.440  55.380  64.110  1.00  0.00           H
ATOM   4206  CB  ALA A 846      24.790  56.590  64.430  1.00  0.00           C
ATOM   4207  HB1 ALA A 846      24.650  56.780  63.340  1.00  0.00           H
ATOM   4208  HB2 ALA A 846      24.460  57.480  65.000  1.00  0.00           H
ATOM   4209  HB3 ALA A 846      24.110  55.730  64.550  1.00  0.00           H
ATOM   4210  C   ALA A 846      27.100  57.340  64.230  1.00  0.00           C
ATOM   4211  O   ALA A 846      27.580  57.240  63.110  1.00  0.00           O
ATOM   4212  N   ILE A 847      27.340  58.300  65.210  1.00  0.00           N
ATOM   4213  HN  ILE A 847      26.890  58.320  66.090  1.00  0.00           H
ATOM   4214  CA  ILE A 847      28.150  59.490  64.920  1.00  0.00           C
ATOM   4215  HA  ILE A 847      27.900  59.890  63.950  1.00  0.00           H
ATOM   4216  CB  ILE A 847      28.010  60.610  65.990  1.00  0.00           C
ATOM   4217  HB  ILE A 847      28.080  60.130  66.980  1.00  0.00           H
ATOM   4218  CG2 ILE A 847      29.040  61.670  65.970  1.00  0.00           C
ATOM   4219 HG21 ILE A 847      28.840  62.620  66.490  1.00  0.00           H
ATOM   4220 HG22 ILE A 847      29.330  61.930  64.930  1.00  0.00           H
ATOM   4221 HG23 ILE A 847      30.000  61.320  66.410  1.00  0.00           H
ATOM   4222  CG1 ILE A 847      26.560  61.190  65.960  1.00  0.00           C
ATOM   4223 HG11 ILE A 847      25.970  60.310  65.640  1.00  0.00           H
ATOM   4224 HG12 ILE A 847      26.410  61.840  65.070  1.00  0.00           H
ATOM   4225  CD  ILE A 847      26.070  61.870  67.230  1.00  0.00           C
ATOM   4226  HD1 ILE A 847      26.110  61.170  68.090  1.00  0.00           H
ATOM   4227  HD2 ILE A 847      25.020  62.200  67.120  1.00  0.00           H
ATOM   4228  HD3 ILE A 847      26.760  62.730  67.390  1.00  0.00           H
ATOM   4229  C   ILE A 847      29.620  59.230  64.670  1.00  0.00           C
ATOM   4230  O   ILE A 847      30.160  59.840  63.730  1.00  0.00           O
ATOM   4231  N   PRO A 848      30.340  58.370  65.350  1.00  0.00           N
ATOM   4232  CD  PRO A 848      30.210  57.950  66.720  1.00  0.00           C
ATOM   4233  HD1 PRO A 848      29.970  56.880  66.690  1.00  0.00           H
ATOM   4234  HD2 PRO A 848      29.420  58.510  67.280  1.00  0.00           H
ATOM   4235  CA  PRO A 848      31.710  58.110  64.960  1.00  0.00           C
ATOM   4236  HA  PRO A 848      32.160  59.070  64.730  1.00  0.00           H
ATOM   4237  CB  PRO A 848      32.390  57.370  66.210  1.00  0.00           C
ATOM   4238  HB1 PRO A 848      33.440  57.720  66.140  1.00  0.00           H
ATOM   4239  HB2 PRO A 848      32.280  56.260  66.160  1.00  0.00           H
ATOM   4240  CG  PRO A 848      31.620  58.050  67.320  1.00  0.00           C
ATOM   4241  HG1 PRO A 848      31.730  57.620  68.340  1.00  0.00           H
ATOM   4242  HG2 PRO A 848      31.950  59.110  67.380  1.00  0.00           H
ATOM   4243  C   PRO A 848      31.640  57.290  63.710  1.00  0.00           C
ATOM   4244  O   PRO A 848      32.580  57.370  62.940  1.00  0.00           O
ATOM   4245  N   ALA A 849      30.670  56.370  63.580  1.00  0.00           N
ATOM   4246  HN  ALA A 849      30.070  56.250  64.360  1.00  0.00           H
ATOM   4247  CA  ALA A 849      30.660  55.300  62.640  1.00  0.00           C
ATOM   4248  HA  ALA A 849      31.590  54.750  62.620  1.00  0.00           H
ATOM   4249  CB  ALA A 849      29.470  54.380  63.020  1.00  0.00           C
ATOM   4250  HB1 ALA A 849      29.190  53.610  62.270  1.00  0.00           H
ATOM   4251  HB2 ALA A 849      28.550  54.950  63.280  1.00  0.00           H
ATOM   4252  HB3 ALA A 849      29.690  53.730  63.880  1.00  0.00           H
ATOM   4253  C   ALA A 849      30.470  55.820  61.210  1.00  0.00           C
ATOM   4254  O   ALA A 849      31.140  55.320  60.300  1.00  0.00           O
ATOM   4255  N   LEU A 850      29.690  56.930  60.960  1.00  0.00           N
ATOM   4256  HN  LEU A 850      29.070  57.130  61.720  1.00  0.00           H
ATOM   4257  CA  LEU A 850      29.700  57.680  59.750  1.00  0.00           C
ATOM   4258  HA  LEU A 850      29.420  56.980  58.980  1.00  0.00           H
ATOM   4259  CB  LEU A 850      28.880  58.990  59.870  1.00  0.00           C
ATOM   4260  HB1 LEU A 850      29.170  59.690  59.060  1.00  0.00           H
ATOM   4261  HB2 LEU A 850      29.290  59.620  60.690  1.00  0.00           H
ATOM   4262  CG  LEU A 850      27.310  58.920  59.890  1.00  0.00           C
ATOM   4263  HG  LEU A 850      27.020  58.070  60.540  1.00  0.00           H
ATOM   4264  CD1 LEU A 850      26.710  60.150  60.550  1.00  0.00           C
ATOM   4265 HD11 LEU A 850      27.420  60.550  61.310  1.00  0.00           H
ATOM   4266 HD12 LEU A 850      25.680  59.860  60.870  1.00  0.00           H
ATOM   4267 HD13 LEU A 850      26.750  60.930  59.760  1.00  0.00           H
ATOM   4268  CD2 LEU A 850      26.600  58.790  58.560  1.00  0.00           C
ATOM   4269 HD21 LEU A 850      26.850  57.840  58.040  1.00  0.00           H
ATOM   4270 HD22 LEU A 850      26.960  59.570  57.870  1.00  0.00           H
ATOM   4271 HD23 LEU A 850      25.510  58.910  58.700  1.00  0.00           H
ATOM   4272  C   LEU A 850      31.090  58.160  59.290  1.00  0.00           C
ATOM   4273  O   LEU A 850      31.400  58.050  58.100  1.00  0.00           O
ATOM   4274  N   LEU A 851      31.890  58.770  60.240  1.00  0.00           N
ATOM   4275  HN  LEU A 851      31.550  58.780  61.180  1.00  0.00           H
ATOM   4276  CA  LEU A 851      33.240  59.300  59.970  1.00  0.00           C
ATOM   4277  HA  LEU A 851      33.230  59.930  59.090  1.00  0.00           H
ATOM   4278  CB  LEU A 851      33.690  60.270  61.090  1.00  0.00           C
ATOM   4279  HB1 LEU A 851      33.870  59.610  61.970  1.00  0.00           H
ATOM   4280  HB2 LEU A 851      32.910  61.030  61.320  1.00  0.00           H
ATOM   4281  CG  LEU A 851      35.070  60.930  60.850  1.00  0.00           C
ATOM   4282  HG  LEU A 851      35.880  60.220  60.580  1.00  0.00           H
ATOM   4283  CD1 LEU A 851      34.860  61.980  59.760  1.00  0.00           C
ATOM   4284 HD11 LEU A 851      34.440  61.630  58.790  1.00  0.00           H
ATOM   4285 HD12 LEU A 851      35.840  62.400  59.440  1.00  0.00           H
ATOM   4286 HD13 LEU A 851      34.240  62.830  60.110  1.00  0.00           H
ATOM   4287  CD2 LEU A 851      35.570  61.680  62.080  1.00  0.00           C
ATOM   4288 HD21 LEU A 851      36.550  62.180  61.920  1.00  0.00           H
ATOM   4289 HD22 LEU A 851      35.630  60.930  62.910  1.00  0.00           H
ATOM   4290 HD23 LEU A 851      34.840  62.470  62.390  1.00  0.00           H
ATOM   4291  C   LEU A 851      34.220  58.190  59.800  1.00  0.00           C
ATOM   4292  O   LEU A 851      35.090  58.200  58.950  1.00  0.00           O
ATOM   4293  N   CYS A 852      34.060  57.080  60.510  1.00  0.00           N
ATOM   4294  HN  CYS A 852      33.340  57.020  61.200  1.00  0.00           H
ATOM   4295  CA  CYS A 852      34.980  55.930  60.470  1.00  0.00           C
ATOM   4296  HA  CYS A 852      35.980  56.250  60.740  1.00  0.00           H
ATOM   4297  CB  CYS A 852      34.550  54.900  61.510  1.00  0.00           C
ATOM   4298  HB1 CYS A 852      33.470  54.720  61.300  1.00  0.00           H
ATOM   4299  HB2 CYS A 852      34.640  55.390  62.510  1.00  0.00           H
ATOM   4300  SG  CYS A 852      35.500  53.270  61.690  1.00  0.00           S
ATOM   4301  HG1 CYS A 852      34.640  52.490  62.330  1.00  0.00           H
ATOM   4302  C   CYS A 852      34.940  55.220  59.100  1.00  0.00           C
ATOM   4303  O   CYS A 852      35.960  54.910  58.540  1.00  0.00           O
ATOM   4304  N   THR A 853      33.740  55.210  58.540  1.00  0.00           N
ATOM   4305  HN  THR A 853      33.030  55.780  58.950  1.00  0.00           H
ATOM   4306  CA  THR A 853      33.390  54.890  57.180  1.00  0.00           C
ATOM   4307  HA  THR A 853      33.700  53.860  57.100  1.00  0.00           H
ATOM   4308  CB  THR A 853      31.940  54.870  56.850  1.00  0.00           C
ATOM   4309  HB  THR A 853      31.500  55.880  56.720  1.00  0.00           H
ATOM   4310  OG1 THR A 853      31.160  54.250  57.840  1.00  0.00           O
ATOM   4311  HG1 THR A 853      31.200  54.810  58.630  1.00  0.00           H
ATOM   4312  CG2 THR A 853      31.590  54.100  55.500  1.00  0.00           C
ATOM   4313 HG21 THR A 853      31.600  54.810  54.650  1.00  0.00           H
ATOM   4314 HG22 THR A 853      30.570  53.660  55.500  1.00  0.00           H
ATOM   4315 HG23 THR A 853      32.320  53.280  55.340  1.00  0.00           H
ATOM   4316  C   THR A 853      34.080  55.530  56.020  1.00  0.00           C
ATOM   4317  O   THR A 853      34.650  54.900  55.140  1.00  0.00           O
ATOM   4318  N   ILE A 854      34.190  56.870  56.130  1.00  0.00           N
ATOM   4319  HN  ILE A 854      33.690  57.390  56.810  1.00  0.00           H
ATOM   4320  CA  ILE A 854      35.030  57.720  55.300  1.00  0.00           C
ATOM   4321  HA  ILE A 854      34.860  57.460  54.270  1.00  0.00           H
ATOM   4322  CB  ILE A 854      34.950  59.240  55.650  1.00  0.00           C
ATOM   4323  HB  ILE A 854      35.340  59.410  56.670  1.00  0.00           H
ATOM   4324  CG2 ILE A 854      35.670  60.060  54.620  1.00  0.00           C
ATOM   4325 HG21 ILE A 854      35.350  59.910  53.570  1.00  0.00           H
ATOM   4326 HG22 ILE A 854      36.760  59.890  54.690  1.00  0.00           H
ATOM   4327 HG23 ILE A 854      35.520  61.150  54.750  1.00  0.00           H
ATOM   4328  CG1 ILE A 854      33.420  59.700  55.660  1.00  0.00           C
ATOM   4329 HG11 ILE A 854      33.370  60.790  55.540  1.00  0.00           H
ATOM   4330 HG12 ILE A 854      33.010  59.400  56.650  1.00  0.00           H
ATOM   4331  CD  ILE A 854      32.440  59.060  54.580  1.00  0.00           C
ATOM   4332  HD1 ILE A 854      32.770  59.190  53.520  1.00  0.00           H
ATOM   4333  HD2 ILE A 854      31.470  59.550  54.780  1.00  0.00           H
ATOM   4334  HD3 ILE A 854      32.370  57.960  54.720  1.00  0.00           H
ATOM   4335  C   ILE A 854      36.560  57.450  55.470  1.00  0.00           C
ATOM   4336  O   ILE A 854      37.330  57.300  54.520  1.00  0.00           O
ATOM   4337  N   LEU A 855      37.060  57.340  56.770  1.00  0.00           N
ATOM   4338  HN  LEU A 855      36.450  57.370  57.550  1.00  0.00           H
ATOM   4339  CA  LEU A 855      38.500  57.200  57.000  1.00  0.00           C
ATOM   4340  HA  LEU A 855      38.960  57.850  56.270  1.00  0.00           H
ATOM   4341  CB  LEU A 855      39.040  57.560  58.400  1.00  0.00           C
ATOM   4342  HB1 LEU A 855      40.150  57.480  58.430  1.00  0.00           H
ATOM   4343  HB2 LEU A 855      38.690  56.860  59.180  1.00  0.00           H
ATOM   4344  CG  LEU A 855      38.910  59.090  58.690  1.00  0.00           C
ATOM   4345  HG  LEU A 855      37.850  59.080  59.020  1.00  0.00           H
ATOM   4346  CD1 LEU A 855      39.740  59.510  59.890  1.00  0.00           C
ATOM   4347 HD11 LEU A 855      39.600  60.620  59.960  1.00  0.00           H
ATOM   4348 HD12 LEU A 855      40.820  59.450  59.630  1.00  0.00           H
ATOM   4349 HD13 LEU A 855      39.480  59.010  60.840  1.00  0.00           H
ATOM   4350  CD2 LEU A 855      38.920  60.190  57.620  1.00  0.00           C
ATOM   4351 HD21 LEU A 855      39.910  60.250  57.100  1.00  0.00           H
ATOM   4352 HD22 LEU A 855      38.860  61.220  58.030  1.00  0.00           H
ATOM   4353 HD23 LEU A 855      38.060  60.080  56.930  1.00  0.00           H
ATOM   4354  C   LEU A 855      39.000  55.850  56.550  1.00  0.00           C
ATOM   4355  O   LEU A 855      39.960  55.810  55.840  1.00  0.00           O
ATOM   4356  N   ILE A 856      38.250  54.760  56.700  1.00  0.00           N
ATOM   4357  HN  ILE A 856      37.430  54.830  57.260  1.00  0.00           H
ATOM   4358  CA  ILE A 856      38.350  53.480  56.140  1.00  0.00           C
ATOM   4359  HA  ILE A 856      39.300  53.060  56.430  1.00  0.00           H
ATOM   4360  CB  ILE A 856      37.330  52.480  56.620  1.00  0.00           C
ATOM   4361  HB  ILE A 856      36.340  52.980  56.600  1.00  0.00           H
ATOM   4362  CG2 ILE A 856      37.250  51.190  55.800  1.00  0.00           C
ATOM   4363 HG21 ILE A 856      38.160  50.560  55.780  1.00  0.00           H
ATOM   4364 HG22 ILE A 856      37.010  51.390  54.730  1.00  0.00           H
ATOM   4365 HG23 ILE A 856      36.380  50.580  56.120  1.00  0.00           H
ATOM   4366  CG1 ILE A 856      37.670  52.140  58.080  1.00  0.00           C
ATOM   4367 HG11 ILE A 856      37.610  53.060  58.700  1.00  0.00           H
ATOM   4368 HG12 ILE A 856      38.710  51.760  58.150  1.00  0.00           H
ATOM   4369  CD  ILE A 856      36.760  51.080  58.750  1.00  0.00           C
ATOM   4370  HD1 ILE A 856      35.750  51.340  58.370  1.00  0.00           H
ATOM   4371  HD2 ILE A 856      36.760  51.210  59.850  1.00  0.00           H
ATOM   4372  HD3 ILE A 856      36.960  50.070  58.350  1.00  0.00           H
ATOM   4373  C   ILE A 856      38.320  53.510  54.580  1.00  0.00           C
ATOM   4374  O   ILE A 856      39.140  52.850  53.970  1.00  0.00           O
ATOM   4375  N   PHE A 857      37.410  54.290  53.990  1.00  0.00           N
ATOM   4376  HN  PHE A 857      36.690  54.860  54.370  1.00  0.00           H
ATOM   4377  CA  PHE A 857      37.460  54.450  52.600  1.00  0.00           C
ATOM   4378  HA  PHE A 857      37.350  53.450  52.220  1.00  0.00           H
ATOM   4379  CB  PHE A 857      36.260  55.290  52.100  1.00  0.00           C
ATOM   4380  HB1 PHE A 857      36.270  56.220  52.720  1.00  0.00           H
ATOM   4381  HB2 PHE A 857      35.260  54.910  52.390  1.00  0.00           H
ATOM   4382  CG  PHE A 857      36.190  55.580  50.640  1.00  0.00           C
ATOM   4383  CD1 PHE A 857      35.070  55.060  49.910  1.00  0.00           C
ATOM   4384  HD1 PHE A 857      34.450  54.360  50.450  1.00  0.00           H
ATOM   4385  CE1 PHE A 857      34.850  55.390  48.560  1.00  0.00           C
ATOM   4386  HE1 PHE A 857      33.990  55.020  48.010  1.00  0.00           H
ATOM   4387  CZ  PHE A 857      35.660  56.290  47.870  1.00  0.00           C
ATOM   4388  HZ  PHE A 857      35.580  56.460  46.800  1.00  0.00           H
ATOM   4389  CD2 PHE A 857      37.040  56.440  49.870  1.00  0.00           C
ATOM   4390  HD2 PHE A 857      37.880  56.890  50.400  1.00  0.00           H
ATOM   4391  CE2 PHE A 857      36.760  56.760  48.540  1.00  0.00           C
ATOM   4392  HE2 PHE A 857      37.530  57.350  48.070  1.00  0.00           H
ATOM   4393  C   PHE A 857      38.790  55.110  52.080  1.00  0.00           C
ATOM   4394  O   PHE A 857      39.420  54.570  51.140  1.00  0.00           O
ATOM   4395  N   MET A 858      39.270  56.130  52.790  1.00  0.00           N
ATOM   4396  HN  MET A 858      38.750  56.650  53.480  1.00  0.00           H
ATOM   4397  CA  MET A 858      40.510  56.760  52.430  1.00  0.00           C
ATOM   4398  HA  MET A 858      40.570  57.070  51.390  1.00  0.00           H
ATOM   4399  CB  MET A 858      40.720  58.050  53.350  1.00  0.00           C
ATOM   4400  HB1 MET A 858      41.750  58.420  53.270  1.00  0.00           H
ATOM   4401  HB2 MET A 858      40.710  57.660  54.390  1.00  0.00           H
ATOM   4402  CG  MET A 858      39.650  59.120  53.200  1.00  0.00           C
ATOM   4403  HG1 MET A 858      39.720  59.810  54.070  1.00  0.00           H
ATOM   4404  HG2 MET A 858      38.620  58.690  53.230  1.00  0.00           H
ATOM   4405  SD  MET A 858      39.920  60.020  51.600  1.00  0.00           S
ATOM   4406  CE  MET A 858      38.580  61.190  51.820  1.00  0.00           C
ATOM   4407  HE1 MET A 858      38.850  61.990  52.550  1.00  0.00           H
ATOM   4408  HE2 MET A 858      37.760  60.620  52.320  1.00  0.00           H
ATOM   4409  HE3 MET A 858      38.400  61.650  50.830  1.00  0.00           H
ATOM   4410  C   MET A 858      41.750  55.980  52.620  1.00  0.00           C
ATOM   4411  O   MET A 858      42.800  56.320  52.130  1.00  0.00           O
ATOM   4412  N   ASP A 859      41.630  54.870  53.310  1.00  0.00           N
ATOM   4413  HN  ASP A 859      40.690  54.650  53.590  1.00  0.00           H
ATOM   4414  CA  ASP A 859      42.700  53.910  53.500  1.00  0.00           C
ATOM   4415  HA  ASP A 859      43.700  54.260  53.290  1.00  0.00           H
ATOM   4416  CB  ASP A 859      42.810  53.290  54.840  1.00  0.00           C
ATOM   4417  HB1 ASP A 859      43.380  52.330  54.890  1.00  0.00           H
ATOM   4418  HB2 ASP A 859      41.800  52.910  55.160  1.00  0.00           H
ATOM   4419  CG  ASP A 859      43.410  54.140  55.880  1.00  0.00           C
ATOM   4420  OD1 ASP A 859      43.750  55.310  55.670  1.00  0.00           O
ATOM   4421  OD2 ASP A 859      43.480  53.630  57.070  1.00  0.00           O
ATOM   4422  C   ASP A 859      42.460  52.730  52.480  1.00  0.00           C
ATOM   4423  O   ASP A 859      43.230  52.530  51.540  1.00  0.00           O
ATOM   4424  N   GLN A 860      41.360  51.960  52.680  1.00  0.00           N
ATOM   4425  HN  GLN A 860      40.770  52.110  53.460  1.00  0.00           H
ATOM   4426  CA  GLN A 860      41.020  50.750  51.920  1.00  0.00           C
ATOM   4427  HA  GLN A 860      41.890  50.140  52.130  1.00  0.00           H
ATOM   4428  CB  GLN A 860      39.750  50.190  52.600  1.00  0.00           C
ATOM   4429  HB1 GLN A 860      38.930  50.940  52.510  1.00  0.00           H
ATOM   4430  HB2 GLN A 860      39.920  50.120  53.700  1.00  0.00           H
ATOM   4431  CG  GLN A 860      39.290  48.820  52.040  1.00  0.00           C
ATOM   4432  HG1 GLN A 860      38.960  48.810  50.980  1.00  0.00           H
ATOM   4433  HG2 GLN A 860      38.520  48.430  52.740  1.00  0.00           H
ATOM   4434  CD  GLN A 860      40.390  47.820  52.020  1.00  0.00           C
ATOM   4435  OE1 GLN A 860      40.820  47.240  53.040  1.00  0.00           O
ATOM   4436  NE2 GLN A 860      41.040  47.620  50.860  1.00  0.00           N
ATOM   4437 HE21 GLN A 860      41.480  46.750  50.630  1.00  0.00           H
ATOM   4438 HE22 GLN A 860      41.060  48.450  50.290  1.00  0.00           H
ATOM   4439  C   GLN A 860      40.820  50.870  50.430  1.00  0.00           C
ATOM   4440  O   GLN A 860      41.560  50.340  49.580  1.00  0.00           O
ATOM   4441  N   GLN A 861      39.870  51.660  49.950  1.00  0.00           N
ATOM   4442  HN  GLN A 861      39.380  52.190  50.650  1.00  0.00           H
ATOM   4443  CA  GLN A 861      39.450  51.750  48.540  1.00  0.00           C
ATOM   4444  HA  GLN A 861      39.400  50.690  48.320  1.00  0.00           H
ATOM   4445  CB  GLN A 861      38.090  52.450  48.360  1.00  0.00           C
ATOM   4446  HB1 GLN A 861      37.770  52.570  47.300  1.00  0.00           H
ATOM   4447  HB2 GLN A 861      38.170  53.490  48.780  1.00  0.00           H
ATOM   4448  CG  GLN A 861      36.970  51.730  49.160  1.00  0.00           C
ATOM   4449  HG1 GLN A 861      35.950  52.150  49.020  1.00  0.00           H
ATOM   4450  HG2 GLN A 861      37.150  51.770  50.250  1.00  0.00           H
ATOM   4451  CD  GLN A 861      36.970  50.270  48.760  1.00  0.00           C
ATOM   4452  OE1 GLN A 861      37.230  49.330  49.520  1.00  0.00           O
ATOM   4453  NE2 GLN A 861      36.640  50.060  47.440  1.00  0.00           N
ATOM   4454 HE21 GLN A 861      36.570  49.100  47.160  1.00  0.00           H
ATOM   4455 HE22 GLN A 861      36.530  50.860  46.860  1.00  0.00           H
ATOM   4456  C   GLN A 861      40.570  52.500  47.720  1.00  0.00           C
ATOM   4457  O   GLN A 861      40.930  52.060  46.600  1.00  0.00           O
ATOM   4458  N   ILE A 862      41.200  53.550  48.300  1.00  0.00           N
ATOM   4459  HN  ILE A 862      41.010  53.970  49.180  1.00  0.00           H
ATOM   4460  CA  ILE A 862      42.300  54.260  47.630  1.00  0.00           C
ATOM   4461  HA  ILE A 862      41.900  54.750  46.750  1.00  0.00           H
ATOM   4462  CB  ILE A 862      42.770  55.600  48.340  1.00  0.00           C
ATOM   4463  HB  ILE A 862      43.550  55.300  49.080  1.00  0.00           H
ATOM   4464  CG2 ILE A 862      43.460  56.380  47.210  1.00  0.00           C
ATOM   4465 HG21 ILE A 862      43.790  57.340  47.640  1.00  0.00           H
ATOM   4466 HG22 ILE A 862      42.940  56.400  46.230  1.00  0.00           H
ATOM   4467 HG23 ILE A 862      44.330  55.730  46.970  1.00  0.00           H
ATOM   4468  CG1 ILE A 862      41.600  56.380  48.920  1.00  0.00           C
ATOM   4469 HG11 ILE A 862      42.010  57.250  49.480  1.00  0.00           H
ATOM   4470 HG12 ILE A 862      41.080  55.770  49.670  1.00  0.00           H
ATOM   4471  CD  ILE A 862      40.550  56.890  47.890  1.00  0.00           C
ATOM   4472  HD1 ILE A 862      40.060  56.050  47.360  1.00  0.00           H
ATOM   4473  HD2 ILE A 862      40.980  57.580  47.120  1.00  0.00           H
ATOM   4474  HD3 ILE A 862      39.860  57.510  48.500  1.00  0.00           H
ATOM   4475  C   ILE A 862      43.500  53.270  47.420  1.00  0.00           C
ATOM   4476  O   ILE A 862      44.130  53.260  46.370  1.00  0.00           O
ATOM   4477  N   THR A 863      43.900  52.440  48.400  1.00  0.00           N
ATOM   4478  HN  THR A 863      43.290  52.480  49.190  1.00  0.00           H
ATOM   4479  CA  THR A 863      44.970  51.430  48.280  1.00  0.00           C
ATOM   4480  HA  THR A 863      45.820  51.970  47.900  1.00  0.00           H
ATOM   4481  CB  THR A 863      45.260  50.760  49.680  1.00  0.00           C
ATOM   4482  HB  THR A 863      44.350  50.190  49.950  1.00  0.00           H
ATOM   4483  OG1 THR A 863      45.590  51.660  50.750  1.00  0.00           O
ATOM   4484  HG1 THR A 863      44.770  52.040  51.070  1.00  0.00           H
ATOM   4485  CG2 THR A 863      46.530  49.850  49.650  1.00  0.00           C
ATOM   4486 HG21 THR A 863      46.650  49.190  48.760  1.00  0.00           H
ATOM   4487 HG22 THR A 863      46.540  49.250  50.580  1.00  0.00           H
ATOM   4488 HG23 THR A 863      47.480  50.400  49.840  1.00  0.00           H
ATOM   4489  C   THR A 863      44.620  50.340  47.360  1.00  0.00           C
ATOM   4490  O   THR A 863      45.580  49.930  46.670  1.00  0.00           O
ATOM   4491  N   ALA A 864      43.330  49.900  47.170  1.00  0.00           N
ATOM   4492  HN  ALA A 864      42.670  50.210  47.840  1.00  0.00           H
ATOM   4493  CA  ALA A 864      42.930  49.080  46.050  1.00  0.00           C
ATOM   4494  HA  ALA A 864      43.640  48.270  46.130  1.00  0.00           H
ATOM   4495  CB  ALA A 864      41.520  48.480  46.380  1.00  0.00           C
ATOM   4496  HB1 ALA A 864      41.500  48.130  47.430  1.00  0.00           H
ATOM   4497  HB2 ALA A 864      41.180  47.640  45.750  1.00  0.00           H
ATOM   4498  HB3 ALA A 864      40.740  49.250  46.200  1.00  0.00           H
ATOM   4499  C   ALA A 864      43.050  49.600  44.680  1.00  0.00           C
ATOM   4500  O   ALA A 864      43.510  48.970  43.680  1.00  0.00           O
ATOM   4501  N   VAL A 865      42.720  50.970  44.450  1.00  0.00           N
ATOM   4502  HN  VAL A 865      42.340  51.500  45.210  1.00  0.00           H
ATOM   4503  CA  VAL A 865      42.980  51.730  43.260  1.00  0.00           C
ATOM   4504  HA  VAL A 865      42.330  51.340  42.480  1.00  0.00           H
ATOM   4505  CB  VAL A 865      42.340  53.120  43.350  1.00  0.00           C
ATOM   4506  HB  VAL A 865      42.700  53.440  44.350  1.00  0.00           H
ATOM   4507  CG1 VAL A 865      42.670  54.010  42.030  1.00  0.00           C
ATOM   4508 HG11 VAL A 865      41.930  54.840  42.010  1.00  0.00           H
ATOM   4509 HG12 VAL A 865      42.420  53.360  41.160  1.00  0.00           H
ATOM   4510 HG13 VAL A 865      43.700  54.430  42.040  1.00  0.00           H
ATOM   4511  CG2 VAL A 865      40.820  52.890  43.350  1.00  0.00           C
ATOM   4512 HG21 VAL A 865      40.450  52.310  44.230  1.00  0.00           H
ATOM   4513 HG22 VAL A 865      40.520  52.410  42.390  1.00  0.00           H
ATOM   4514 HG23 VAL A 865      40.370  53.900  43.430  1.00  0.00           H
ATOM   4515  C   VAL A 865      44.440  51.750  42.880  1.00  0.00           C
ATOM   4516  O   VAL A 865      44.800  51.350  41.750  1.00  0.00           O
ATOM   4517  N   ILE A 866      45.320  52.130  43.870  1.00  0.00           N
ATOM   4518  HN  ILE A 866      45.000  52.510  44.720  1.00  0.00           H
ATOM   4519  CA  ILE A 866      46.640  52.650  43.440  1.00  0.00           C
ATOM   4520  HA  ILE A 866      46.560  53.020  42.420  1.00  0.00           H
ATOM   4521  CB  ILE A 866      47.060  53.780  44.330  1.00  0.00           C
ATOM   4522  HB  ILE A 866      47.970  54.170  43.830  1.00  0.00           H
ATOM   4523  CG2 ILE A 866      46.080  54.920  44.240  1.00  0.00           C
ATOM   4524 HG21 ILE A 866      45.080  54.750  44.690  1.00  0.00           H
ATOM   4525 HG22 ILE A 866      46.010  55.200  43.170  1.00  0.00           H
ATOM   4526 HG23 ILE A 866      46.590  55.850  44.590  1.00  0.00           H
ATOM   4527  CG1 ILE A 866      47.280  53.390  45.810  1.00  0.00           C
ATOM   4528 HG11 ILE A 866      46.770  52.410  45.910  1.00  0.00           H
ATOM   4529 HG12 ILE A 866      46.870  54.190  46.460  1.00  0.00           H
ATOM   4530  CD  ILE A 866      48.760  53.290  46.140  1.00  0.00           C
ATOM   4531  HD1 ILE A 866      49.270  54.280  46.130  1.00  0.00           H
ATOM   4532  HD2 ILE A 866      49.280  52.640  45.400  1.00  0.00           H
ATOM   4533  HD3 ILE A 866      48.970  52.830  47.120  1.00  0.00           H
ATOM   4534  C   ILE A 866      47.790  51.610  43.390  1.00  0.00           C
ATOM   4535  O   ILE A 866      48.880  51.900  42.980  1.00  0.00           O
ATOM   4536  N   ILE A 867      47.560  50.420  43.820  1.00  0.00           N
ATOM   4537  HN  ILE A 867      46.700  50.350  44.330  1.00  0.00           H
ATOM   4538  CA  ILE A 867      48.330  49.200  43.630  1.00  0.00           C
ATOM   4539  HA  ILE A 867      49.310  49.370  44.060  1.00  0.00           H
ATOM   4540  CB  ILE A 867      47.770  48.010  44.430  1.00  0.00           C
ATOM   4541  HB  ILE A 867      47.760  48.350  45.490  1.00  0.00           H
ATOM   4542  CG2 ILE A 867      46.290  47.710  44.030  1.00  0.00           C
ATOM   4543 HG21 ILE A 867      45.670  48.580  44.340  1.00  0.00           H
ATOM   4544 HG22 ILE A 867      45.980  46.890  44.700  1.00  0.00           H
ATOM   4545 HG23 ILE A 867      46.090  47.360  43.000  1.00  0.00           H
ATOM   4546  CG1 ILE A 867      48.690  46.790  44.280  1.00  0.00           C
ATOM   4547 HG11 ILE A 867      48.880  46.560  43.210  1.00  0.00           H
ATOM   4548 HG12 ILE A 867      48.290  45.930  44.860  1.00  0.00           H
ATOM   4549  CD  ILE A 867      50.110  46.890  44.980  1.00  0.00           C
ATOM   4550  HD1 ILE A 867      50.390  45.850  45.230  1.00  0.00           H
ATOM   4551  HD2 ILE A 867      50.050  47.510  45.890  1.00  0.00           H
ATOM   4552  HD3 ILE A 867      50.830  47.390  44.320  1.00  0.00           H
ATOM   4553  C   ILE A 867      48.460  48.820  42.140  1.00  0.00           C
ATOM   4554  O   ILE A 867      49.500  48.330  41.700  1.00  0.00           O
ATOM   4555  N   ASN A 868      47.410  49.210  41.380  1.00  0.00           N
ATOM   4556  HN  ASN A 868      46.710  49.810  41.770  1.00  0.00           H
ATOM   4557  CA  ASN A 868      47.390  49.010  39.920  1.00  0.00           C
ATOM   4558  HA  ASN A 868      48.270  48.430  39.640  1.00  0.00           H
ATOM   4559  CB  ASN A 868      46.110  48.340  39.460  1.00  0.00           C
ATOM   4560  HB1 ASN A 868      45.840  48.530  38.400  1.00  0.00           H
ATOM   4561  HB2 ASN A 868      45.230  48.710  40.010  1.00  0.00           H
ATOM   4562  CG  ASN A 868      46.300  46.830  39.580  1.00  0.00           C
ATOM   4563  OD1 ASN A 868      47.380  46.280  39.650  1.00  0.00           O
ATOM   4564  ND2 ASN A 868      45.170  46.150  39.580  1.00  0.00           N
ATOM   4565 HD21 ASN A 868      44.390  46.670  39.250  1.00  0.00           H
ATOM   4566 HD22 ASN A 868      45.180  45.140  39.550  1.00  0.00           H
ATOM   4567  C   ASN A 868      47.500  50.410  39.360  1.00  0.00           C
ATOM   4568  O   ASN A 868      46.690  51.300  39.640  1.00  0.00           O
ATOM   4569  N   ARG A 869      48.590  50.540  38.530  1.00  0.00           N
ATOM   4570  HN  ARG A 869      49.150  49.740  38.310  1.00  0.00           H
ATOM   4571  CA  ARG A 869      48.680  51.660  37.770  1.00  0.00           C
ATOM   4572  HA  ARG A 869      47.760  52.230  37.750  1.00  0.00           H
ATOM   4573  CB  ARG A 869      49.800  52.520  38.270  1.00  0.00           C
ATOM   4574  HB1 ARG A 869      49.840  53.420  37.630  1.00  0.00           H
ATOM   4575  HB2 ARG A 869      50.800  52.030  38.240  1.00  0.00           H
ATOM   4576  CG  ARG A 869      49.630  53.170  39.650  1.00  0.00           C
ATOM   4577  HG1 ARG A 869      50.630  53.560  39.950  1.00  0.00           H
ATOM   4578  HG2 ARG A 869      49.440  52.460  40.480  1.00  0.00           H
ATOM   4579  CD  ARG A 869      48.800  54.450  39.860  1.00  0.00           C
ATOM   4580  HD1 ARG A 869      49.080  55.280  39.180  1.00  0.00           H
ATOM   4581  HD2 ARG A 869      48.950  54.680  40.930  1.00  0.00           H
ATOM   4582  NE  ARG A 869      47.390  54.010  39.690  1.00  0.00           N
ATOM   4583  HE  ARG A 869      47.170  53.030  39.660  1.00  0.00           H
ATOM   4584  CZ  ARG A 869      46.360  54.830  39.700  1.00  0.00           C
ATOM   4585  NH1 ARG A 869      46.520  56.120  39.860  1.00  0.00           N
ATOM   4586 HH11 ARG A 869      45.660  56.620  39.980  1.00  0.00           H
ATOM   4587 HH12 ARG A 869      47.360  56.470  40.250  1.00  0.00           H
ATOM   4588  NH2 ARG A 869      45.100  54.470  39.690  1.00  0.00           N
ATOM   4589 HH21 ARG A 869      44.460  55.230  39.820  1.00  0.00           H
ATOM   4590 HH22 ARG A 869      44.840  53.540  39.440  1.00  0.00           H
ATOM   4591  C   ARG A 869      48.870  51.260  36.300  1.00  0.00           C
ATOM   4592  O   ARG A 869      48.500  50.180  35.910  1.00  0.00           O
ATOM   4593  N   LYS A 870      49.430  52.180  35.430  1.00  0.00           N
ATOM   4594  HN  LYS A 870      49.710  53.070  35.750  1.00  0.00           H
ATOM   4595  CA  LYS A 870      49.580  52.030  33.990  1.00  0.00           C
ATOM   4596  HA  LYS A 870      48.640  51.870  33.490  1.00  0.00           H
ATOM   4597  CB  LYS A 870      50.120  53.300  33.290  1.00  0.00           C
ATOM   4598  HB1 LYS A 870      50.040  53.070  32.210  1.00  0.00           H
ATOM   4599  HB2 LYS A 870      51.190  53.520  33.490  1.00  0.00           H
ATOM   4600  CG  LYS A 870      49.180  54.530  33.450  1.00  0.00           C
ATOM   4601  HG1 LYS A 870      49.400  54.890  34.470  1.00  0.00           H
ATOM   4602  HG2 LYS A 870      48.100  54.260  33.420  1.00  0.00           H
ATOM   4603  CD  LYS A 870      49.360  55.630  32.390  1.00  0.00           C
ATOM   4604  HD1 LYS A 870      48.650  56.450  32.670  1.00  0.00           H
ATOM   4605  HD2 LYS A 870      49.120  55.140  31.430  1.00  0.00           H
ATOM   4606  CE  LYS A 870      50.790  56.120  32.360  1.00  0.00           C
ATOM   4607  HE1 LYS A 870      51.480  55.340  31.960  1.00  0.00           H
ATOM   4608  HE2 LYS A 870      50.990  56.390  33.420  1.00  0.00           H
ATOM   4609  NZ  LYS A 870      50.980  57.390  31.520  1.00  0.00           N
ATOM   4610  HZ1 LYS A 870      50.590  57.310  30.560  1.00  0.00           H
ATOM   4611  HZ2 LYS A 870      51.990  57.590  31.450  1.00  0.00           H
ATOM   4612  HZ3 LYS A 870      50.410  58.160  31.890  1.00  0.00           H
ATOM   4613  C   LYS A 870      50.540  50.880  33.430  1.00  0.00           C
ATOM   4614  O   LYS A 870      51.650  50.700  33.930  1.00  0.00           O
ATOM   4615  N   GLU A 871      50.110  50.250  32.370  1.00  0.00           N
ATOM   4616  HN  GLU A 871      49.220  50.360  31.930  1.00  0.00           H
ATOM   4617  CA  GLU A 871      50.960  49.300  31.730  1.00  0.00           C
ATOM   4618  HA  GLU A 871      50.290  48.850  31.010  1.00  0.00           H
ATOM   4619  CB  GLU A 871      52.060  50.090  30.880  1.00  0.00           C
ATOM   4620  HB1 GLU A 871      52.760  49.320  30.500  1.00  0.00           H
ATOM   4621  HB2 GLU A 871      52.670  50.770  31.510  1.00  0.00           H
ATOM   4622  CG  GLU A 871      51.530  50.700  29.530  1.00  0.00           C
ATOM   4623  HG1 GLU A 871      50.900  51.590  29.780  1.00  0.00           H
ATOM   4624  HG2 GLU A 871      50.900  50.070  28.870  1.00  0.00           H
ATOM   4625  CD  GLU A 871      52.620  51.280  28.670  1.00  0.00           C
ATOM   4626  OE1 GLU A 871      53.330  52.200  29.150  1.00  0.00           O
ATOM   4627  OE2 GLU A 871      52.870  50.750  27.530  1.00  0.00           O
ATOM   4628  C   GLU A 871      51.430  48.110  32.550  1.00  0.00           C
ATOM   4629  O   GLU A 871      52.590  47.660  32.410  1.00  0.00           O
ATOM   4630  N   HSD A 872      50.540  47.600  33.420  1.00  0.00           N
ATOM   4631  HN  HSD A 872      49.660  48.030  33.580  1.00  0.00           H
ATOM   4632  CA  HSD A 872      50.740  46.540  34.440  1.00  0.00           C
ATOM   4633  HA  HSD A 872      51.810  46.380  34.580  1.00  0.00           H
ATOM   4634  CB  HSD A 872      49.880  46.820  35.720  1.00  0.00           C
ATOM   4635  HB1 HSD A 872      49.530  45.910  36.280  1.00  0.00           H
ATOM   4636  HB2 HSD A 872      48.990  47.320  35.280  1.00  0.00           H
ATOM   4637  ND1 HSD A 872      51.320  48.870  36.370  1.00  0.00           N
ATOM   4638  HD1 HSD A 872      51.640  49.190  35.480  1.00  0.00           H
ATOM   4639  CG  HSD A 872      50.520  47.790  36.700  1.00  0.00           C
ATOM   4640  CE1 HSD A 872      51.740  49.390  37.570  1.00  0.00           C
ATOM   4641  HE1 HSD A 872      52.470  50.210  37.710  1.00  0.00           H
ATOM   4642  NE2 HSD A 872      51.240  48.740  38.620  1.00  0.00           N
ATOM   4643  CD2 HSD A 872      50.480  47.760  38.090  1.00  0.00           C
ATOM   4644  HD2 HSD A 872      50.030  46.980  38.690  1.00  0.00           H
ATOM   4645  C   HSD A 872      50.290  45.180  33.970  1.00  0.00           C
ATOM   4646  O   HSD A 872      50.490  44.170  34.720  1.00  0.00           O
ATOM   4647  N   LYS A 873      49.760  45.110  32.720  1.00  0.00           N
ATOM   4648  HN  LYS A 873      49.950  45.940  32.220  1.00  0.00           H
ATOM   4649  CA  LYS A 873      49.300  43.890  32.050  1.00  0.00           C
ATOM   4650  HA  LYS A 873      49.040  44.140  31.030  1.00  0.00           H
ATOM   4651  CB  LYS A 873      50.450  42.900  31.920  1.00  0.00           C
ATOM   4652  HB1 LYS A 873      50.520  42.580  32.990  1.00  0.00           H
ATOM   4653  HB2 LYS A 873      51.340  43.460  31.580  1.00  0.00           H
ATOM   4654  CG  LYS A 873      50.150  41.580  31.190  1.00  0.00           C
ATOM   4655  HG1 LYS A 873      49.240  41.090  31.610  1.00  0.00           H
ATOM   4656  HG2 LYS A 873      50.980  40.860  31.280  1.00  0.00           H
ATOM   4657  CD  LYS A 873      49.850  41.840  29.700  1.00  0.00           C
ATOM   4658  HD1 LYS A 873      50.770  42.140  29.150  1.00  0.00           H
ATOM   4659  HD2 LYS A 873      49.220  42.750  29.600  1.00  0.00           H
ATOM   4660  CE  LYS A 873      48.990  40.770  29.070  1.00  0.00           C
ATOM   4661  HE1 LYS A 873      48.660  41.090  28.060  1.00  0.00           H
ATOM   4662  HE2 LYS A 873      48.140  40.550  29.750  1.00  0.00           H
ATOM   4663  NZ  LYS A 873      49.680  39.480  28.940  1.00  0.00           N
ATOM   4664  HZ1 LYS A 873      50.190  39.210  29.810  1.00  0.00           H
ATOM   4665  HZ2 LYS A 873      50.300  39.600  28.100  1.00  0.00           H
ATOM   4666  HZ3 LYS A 873      49.020  38.680  28.850  1.00  0.00           H
ATOM   4667  C   LYS A 873      47.990  43.380  32.740  1.00  0.00           C
ATOM   4668  O   LYS A 873      47.920  42.270  33.240  1.00  0.00           O
ATOM   4669  N   LEU A 874      46.950  44.180  32.700  1.00  0.00           N
ATOM   4670  HN  LEU A 874      46.840  45.000  32.130  1.00  0.00           H
ATOM   4671  CA  LEU A 874      45.670  43.840  33.380  1.00  0.00           C
ATOM   4672  HA  LEU A 874      46.020  43.170  34.150  1.00  0.00           H
ATOM   4673  CB  LEU A 874      45.170  44.990  34.180  1.00  0.00           C
ATOM   4674  HB1 LEU A 874      44.250  44.600  34.650  1.00  0.00           H
ATOM   4675  HB2 LEU A 874      44.810  45.810  33.530  1.00  0.00           H
ATOM   4676  CG  LEU A 874      46.190  45.430  35.200  1.00  0.00           C
ATOM   4677  HG  LEU A 874      47.020  45.920  34.660  1.00  0.00           H
ATOM   4678  CD1 LEU A 874      45.590  46.610  36.000  1.00  0.00           C
ATOM   4679 HD11 LEU A 874      44.920  46.210  36.790  1.00  0.00           H
ATOM   4680 HD12 LEU A 874      44.890  47.170  35.360  1.00  0.00           H
ATOM   4681 HD13 LEU A 874      46.340  47.290  36.450  1.00  0.00           H
ATOM   4682  CD2 LEU A 874      46.590  44.410  36.330  1.00  0.00           C
ATOM   4683 HD21 LEU A 874      47.210  44.930  37.090  1.00  0.00           H
ATOM   4684 HD22 LEU A 874      47.300  43.680  35.890  1.00  0.00           H
ATOM   4685 HD23 LEU A 874      45.750  43.880  36.830  1.00  0.00           H
ATOM   4686  C   LEU A 874      44.830  43.060  32.470  1.00  0.00           C
ATOM   4687  O   LEU A 874      44.600  43.350  31.330  1.00  0.00           O
ATOM   4688  N   LYS A 875      44.190  42.060  33.050  1.00  0.00           N
ATOM   4689  HN  LYS A 875      44.350  41.990  34.030  1.00  0.00           H
ATOM   4690  CA  LYS A 875      43.410  41.020  32.440  1.00  0.00           C
ATOM   4691  HA  LYS A 875      43.190  41.330  31.430  1.00  0.00           H
ATOM   4692  CB  LYS A 875      43.950  39.500  32.410  1.00  0.00           C
ATOM   4693  HB1 LYS A 875      43.080  38.860  32.140  1.00  0.00           H
ATOM   4694  HB2 LYS A 875      44.360  39.400  33.420  1.00  0.00           H
ATOM   4695  CG  LYS A 875      44.970  39.390  31.280  1.00  0.00           C
ATOM   4696  HG1 LYS A 875      45.730  40.150  31.540  1.00  0.00           H
ATOM   4697  HG2 LYS A 875      44.460  39.650  30.320  1.00  0.00           H
ATOM   4698  CD  LYS A 875      45.490  37.960  31.030  1.00  0.00           C
ATOM   4699  HD1 LYS A 875      45.870  37.530  31.980  1.00  0.00           H
ATOM   4700  HD2 LYS A 875      46.320  37.980  30.300  1.00  0.00           H
ATOM   4701  CE  LYS A 875      44.430  36.990  30.570  1.00  0.00           C
ATOM   4702  HE1 LYS A 875      44.060  37.420  29.610  1.00  0.00           H
ATOM   4703  HE2 LYS A 875      43.610  36.730  31.280  1.00  0.00           H
ATOM   4704  NZ  LYS A 875      45.030  35.670  30.160  1.00  0.00           N
ATOM   4705  HZ1 LYS A 875      46.020  35.720  29.830  1.00  0.00           H
ATOM   4706  HZ2 LYS A 875      44.400  35.240  29.450  1.00  0.00           H
ATOM   4707  HZ3 LYS A 875      45.030  35.040  30.990  1.00  0.00           H
ATOM   4708  C   LYS A 875      41.970  40.930  33.080  1.00  0.00           C
ATOM   4709  O   LYS A 875      41.120  40.320  32.440  1.00  0.00           O
ATOM   4710  N   LYS A 876      41.740  41.600  34.290  1.00  0.00           N
ATOM   4711  HN  LYS A 876      42.410  41.960  34.940  1.00  0.00           H
ATOM   4712  CA  LYS A 876      40.420  41.690  34.840  1.00  0.00           C
ATOM   4713  HA  LYS A 876      39.680  41.780  34.050  1.00  0.00           H
ATOM   4714  CB  LYS A 876      40.140  40.380  35.650  1.00  0.00           C
ATOM   4715  HB1 LYS A 876      40.410  39.510  35.020  1.00  0.00           H
ATOM   4716  HB2 LYS A 876      39.070  40.350  35.950  1.00  0.00           H
ATOM   4717  CG  LYS A 876      40.990  40.210  36.970  1.00  0.00           C
ATOM   4718  HG1 LYS A 876      41.200  41.210  37.390  1.00  0.00           H
ATOM   4719  HG2 LYS A 876      42.000  39.890  36.650  1.00  0.00           H
ATOM   4720  CD  LYS A 876      40.260  39.360  38.020  1.00  0.00           C
ATOM   4721  HD1 LYS A 876      39.220  39.670  38.240  1.00  0.00           H
ATOM   4722  HD2 LYS A 876      40.820  39.290  38.990  1.00  0.00           H
ATOM   4723  CE  LYS A 876      39.970  37.910  37.490  1.00  0.00           C
ATOM   4724  HE1 LYS A 876      39.540  38.050  36.490  1.00  0.00           H
ATOM   4725  HE2 LYS A 876      39.170  37.380  38.050  1.00  0.00           H
ATOM   4726  NZ  LYS A 876      41.240  37.080  37.400  1.00  0.00           N
ATOM   4727  HZ1 LYS A 876      41.120  36.210  36.850  1.00  0.00           H
ATOM   4728  HZ2 LYS A 876      41.600  36.850  38.340  1.00  0.00           H
ATOM   4729  HZ3 LYS A 876      41.990  37.550  36.840  1.00  0.00           H
ATOM   4730  C   LYS A 876      40.180  42.940  35.670  1.00  0.00           C
ATOM   4731  O   LYS A 876      41.040  43.540  36.280  1.00  0.00           O
ATOM   4732  N   GLY A 877      38.920  43.540  35.540  1.00  0.00           N
ATOM   4733  HN  GLY A 877      38.230  43.160  34.930  1.00  0.00           H
ATOM   4734  CA  GLY A 877      38.500  44.800  36.320  1.00  0.00           C
ATOM   4735  HA1 GLY A 877      37.430  44.960  36.280  1.00  0.00           H
ATOM   4736  HA2 GLY A 877      39.090  45.680  36.150  1.00  0.00           H
ATOM   4737  C   GLY A 877      38.610  44.560  37.850  1.00  0.00           C
ATOM   4738  O   GLY A 877      38.330  43.460  38.330  1.00  0.00           O
ATOM   4739  N   ALA A 878      39.060  45.560  38.590  1.00  0.00           N
ATOM   4740  HN  ALA A 878      39.190  46.440  38.150  1.00  0.00           H
ATOM   4741  CA  ALA A 878      39.380  45.600  40.010  1.00  0.00           C
ATOM   4742  HA  ALA A 878      40.280  45.030  40.190  1.00  0.00           H
ATOM   4743  CB  ALA A 878      39.850  46.990  40.440  1.00  0.00           C
ATOM   4744  HB1 ALA A 878      38.990  47.680  40.310  1.00  0.00           H
ATOM   4745  HB2 ALA A 878      40.730  47.280  39.840  1.00  0.00           H
ATOM   4746  HB3 ALA A 878      40.060  47.060  41.530  1.00  0.00           H
ATOM   4747  C   ALA A 878      38.230  45.040  40.890  1.00  0.00           C
ATOM   4748  O   ALA A 878      37.060  45.210  40.470  1.00  0.00           O
ATOM   4749  N   GLY A 879      38.530  44.380  42.060  1.00  0.00           N
ATOM   4750  HN  GLY A 879      39.500  44.270  42.270  1.00  0.00           H
ATOM   4751  CA  GLY A 879      37.490  43.850  42.980  1.00  0.00           C
ATOM   4752  HA1 GLY A 879      37.930  43.060  43.580  1.00  0.00           H
ATOM   4753  HA2 GLY A 879      36.590  43.560  42.460  1.00  0.00           H
ATOM   4754  C   GLY A 879      37.070  44.880  44.000  1.00  0.00           C
ATOM   4755  O   GLY A 879      36.970  44.550  45.170  1.00  0.00           O
ATOM   4756  N   TYR A 880      36.750  46.170  43.630  1.00  0.00           N
ATOM   4757  HN  TYR A 880      36.700  46.470  42.670  1.00  0.00           H
ATOM   4758  CA  TYR A 880      36.530  47.190  44.670  1.00  0.00           C
ATOM   4759  HA  TYR A 880      37.360  47.270  45.360  1.00  0.00           H
ATOM   4760  CB  TYR A 880      36.280  48.620  44.010  1.00  0.00           C
ATOM   4761  HB1 TYR A 880      35.940  49.350  44.770  1.00  0.00           H
ATOM   4762  HB2 TYR A 880      35.410  48.620  43.320  1.00  0.00           H
ATOM   4763  CG  TYR A 880      37.310  49.080  43.180  1.00  0.00           C
ATOM   4764  CD1 TYR A 880      38.640  49.080  43.570  1.00  0.00           C
ATOM   4765  HD1 TYR A 880      38.970  48.670  44.520  1.00  0.00           H
ATOM   4766  CE1 TYR A 880      39.640  49.600  42.730  1.00  0.00           C
ATOM   4767  HE1 TYR A 880      40.690  49.770  42.930  1.00  0.00           H
ATOM   4768  CZ  TYR A 880      39.290  50.110  41.430  1.00  0.00           C
ATOM   4769  OH  TYR A 880      40.320  50.510  40.500  1.00  0.00           O
ATOM   4770  HH  TYR A 880      39.970  50.590  39.610  1.00  0.00           H
ATOM   4771  CD2 TYR A 880      36.980  49.550  41.890  1.00  0.00           C
ATOM   4772  HD2 TYR A 880      35.990  49.360  41.530  1.00  0.00           H
ATOM   4773  CE2 TYR A 880      37.940  50.140  41.060  1.00  0.00           C
ATOM   4774  HE2 TYR A 880      37.650  50.500  40.080  1.00  0.00           H
ATOM   4775  C   TYR A 880      35.350  46.960  45.580  1.00  0.00           C
ATOM   4776  O   TYR A 880      35.380  47.210  46.790  1.00  0.00           O
ATOM   4777  N   HSD A 881      34.200  46.570  45.080  1.00  0.00           N
ATOM   4778  HN  HSD A 881      34.030  46.440  44.110  1.00  0.00           H
ATOM   4779  CA  HSD A 881      33.030  46.340  45.820  1.00  0.00           C
ATOM   4780  HA  HSD A 881      32.860  47.200  46.440  1.00  0.00           H
ATOM   4781  CB  HSD A 881      31.810  46.070  44.920  1.00  0.00           C
ATOM   4782  HB1 HSD A 881      30.880  45.800  45.470  1.00  0.00           H
ATOM   4783  HB2 HSD A 881      32.040  45.240  44.200  1.00  0.00           H
ATOM   4784  ND1 HSD A 881      30.190  47.930  44.140  1.00  0.00           N
ATOM   4785  HD1 HSD A 881      29.600  47.990  44.940  1.00  0.00           H
ATOM   4786  CG  HSD A 881      31.400  47.240  44.070  1.00  0.00           C
ATOM   4787  CE1 HSD A 881      30.200  48.840  43.100  1.00  0.00           C
ATOM   4788  HE1 HSD A 881      29.400  49.530  42.850  1.00  0.00           H
ATOM   4789  NE2 HSD A 881      31.210  48.640  42.230  1.00  0.00           N
ATOM   4790  CD2 HSD A 881      31.960  47.600  42.840  1.00  0.00           C
ATOM   4791  HD2 HSD A 881      32.870  47.220  42.400  1.00  0.00           H
ATOM   4792  C   HSD A 881      33.270  45.210  46.790  1.00  0.00           C
ATOM   4793  O   HSD A 881      32.860  45.290  47.940  1.00  0.00           O
ATOM   4794  N   LEU A 882      33.970  44.120  46.340  1.00  0.00           N
ATOM   4795  HN  LEU A 882      34.060  44.120  45.350  1.00  0.00           H
ATOM   4796  CA  LEU A 882      34.400  43.040  47.130  1.00  0.00           C
ATOM   4797  HA  LEU A 882      33.540  42.620  47.640  1.00  0.00           H
ATOM   4798  CB  LEU A 882      34.840  41.940  46.130  1.00  0.00           C
ATOM   4799  HB1 LEU A 882      35.700  42.190  45.470  1.00  0.00           H
ATOM   4800  HB2 LEU A 882      34.020  41.880  45.390  1.00  0.00           H
ATOM   4801  CG  LEU A 882      35.140  40.520  46.750  1.00  0.00           C
ATOM   4802  HG  LEU A 882      36.130  40.590  47.250  1.00  0.00           H
ATOM   4803  CD1 LEU A 882      34.150  40.030  47.770  1.00  0.00           C
ATOM   4804 HD11 LEU A 882      33.150  39.840  47.340  1.00  0.00           H
ATOM   4805 HD12 LEU A 882      34.090  40.570  48.740  1.00  0.00           H
ATOM   4806 HD13 LEU A 882      34.540  39.060  48.180  1.00  0.00           H
ATOM   4807  CD2 LEU A 882      35.260  39.500  45.590  1.00  0.00           C
ATOM   4808 HD21 LEU A 882      34.300  39.120  45.190  1.00  0.00           H
ATOM   4809 HD22 LEU A 882      35.860  38.630  45.960  1.00  0.00           H
ATOM   4810 HD23 LEU A 882      35.890  40.020  44.840  1.00  0.00           H
ATOM   4811  C   LEU A 882      35.480  43.330  48.150  1.00  0.00           C
ATOM   4812  O   LEU A 882      35.290  42.690  49.160  1.00  0.00           O
ATOM   4813  N   ASP A 883      36.580  44.080  47.980  1.00  0.00           N
ATOM   4814  HN  ASP A 883      36.640  44.510  47.080  1.00  0.00           H
ATOM   4815  CA  ASP A 883      37.500  44.610  49.020  1.00  0.00           C
ATOM   4816  HA  ASP A 883      37.950  43.770  49.530  1.00  0.00           H
ATOM   4817  CB  ASP A 883      38.620  45.500  48.420  1.00  0.00           C
ATOM   4818  HB1 ASP A 883      39.190  45.910  49.270  1.00  0.00           H
ATOM   4819  HB2 ASP A 883      38.200  46.380  47.880  1.00  0.00           H
ATOM   4820  CG  ASP A 883      39.530  44.750  47.440  1.00  0.00           C
ATOM   4821  OD1 ASP A 883      39.680  45.010  46.290  1.00  0.00           O
ATOM   4822  OD2 ASP A 883      40.200  43.710  48.060  1.00  0.00           O
ATOM   4823  HD2 ASP A 883      40.730  43.140  47.500  1.00  0.00           H
ATOM   4824  C   ASP A 883      36.690  45.360  50.140  1.00  0.00           C
ATOM   4825  O   ASP A 883      36.740  44.890  51.250  1.00  0.00           O
ATOM   4826  N   LEU A 884      35.750  46.230  49.740  1.00  0.00           N
ATOM   4827  HN  LEU A 884      35.660  46.370  48.750  1.00  0.00           H
ATOM   4828  CA  LEU A 884      34.810  46.850  50.640  1.00  0.00           C
ATOM   4829  HA  LEU A 884      35.390  47.460  51.300  1.00  0.00           H
ATOM   4830  CB  LEU A 884      34.090  47.970  49.830  1.00  0.00           C
ATOM   4831  HB1 LEU A 884      33.460  47.520  49.030  1.00  0.00           H
ATOM   4832  HB2 LEU A 884      34.770  48.620  49.240  1.00  0.00           H
ATOM   4833  CG  LEU A 884      33.130  48.820  50.740  1.00  0.00           C
ATOM   4834  HG  LEU A 884      32.480  48.200  51.380  1.00  0.00           H
ATOM   4835  CD1 LEU A 884      34.020  49.690  51.690  1.00  0.00           C
ATOM   4836 HD11 LEU A 884      33.340  50.410  52.190  1.00  0.00           H
ATOM   4837 HD12 LEU A 884      34.810  50.260  51.150  1.00  0.00           H
ATOM   4838 HD13 LEU A 884      34.480  49.080  52.500  1.00  0.00           H
ATOM   4839  CD2 LEU A 884      32.170  49.750  49.960  1.00  0.00           C
ATOM   4840 HD21 LEU A 884      31.460  50.330  50.610  1.00  0.00           H
ATOM   4841 HD22 LEU A 884      31.560  49.140  49.270  1.00  0.00           H
ATOM   4842 HD23 LEU A 884      32.760  50.510  49.420  1.00  0.00           H
ATOM   4843  C   LEU A 884      33.910  45.980  51.480  1.00  0.00           C
ATOM   4844  O   LEU A 884      33.770  46.280  52.650  1.00  0.00           O
ATOM   4845  N   LEU A 885      33.230  45.020  50.840  1.00  0.00           N
ATOM   4846  HN  LEU A 885      33.270  45.080  49.840  1.00  0.00           H
ATOM   4847  CA  LEU A 885      32.360  43.960  51.380  1.00  0.00           C
ATOM   4848  HA  LEU A 885      31.540  44.380  51.930  1.00  0.00           H
ATOM   4849  CB  LEU A 885      31.800  43.190  50.150  1.00  0.00           C
ATOM   4850  HB1 LEU A 885      32.590  42.810  49.450  1.00  0.00           H
ATOM   4851  HB2 LEU A 885      31.260  44.000  49.630  1.00  0.00           H
ATOM   4852  CG  LEU A 885      30.800  42.070  50.600  1.00  0.00           C
ATOM   4853  HG  LEU A 885      31.390  41.330  51.160  1.00  0.00           H
ATOM   4854  CD1 LEU A 885      29.630  42.480  51.500  1.00  0.00           C
ATOM   4855 HD11 LEU A 885      29.990  42.750  52.520  1.00  0.00           H
ATOM   4856 HD12 LEU A 885      29.010  41.570  51.650  1.00  0.00           H
ATOM   4857 HD13 LEU A 885      29.120  43.320  50.980  1.00  0.00           H
ATOM   4858  CD2 LEU A 885      30.190  41.370  49.370  1.00  0.00           C
ATOM   4859 HD21 LEU A 885      29.470  40.600  49.700  1.00  0.00           H
ATOM   4860 HD22 LEU A 885      31.060  40.960  48.830  1.00  0.00           H
ATOM   4861 HD23 LEU A 885      29.610  42.120  48.800  1.00  0.00           H
ATOM   4862  C   LEU A 885      33.100  43.090  52.350  1.00  0.00           C
ATOM   4863  O   LEU A 885      32.670  43.000  53.500  1.00  0.00           O
ATOM   4864  N   MET A 886      34.240  42.520  51.990  1.00  0.00           N
ATOM   4865  HN  MET A 886      34.630  42.560  51.080  1.00  0.00           H
ATOM   4866  CA  MET A 886      35.130  41.790  52.870  1.00  0.00           C
ATOM   4867  HA  MET A 886      34.540  40.930  53.160  1.00  0.00           H
ATOM   4868  CB  MET A 886      36.410  41.260  52.190  1.00  0.00           C
ATOM   4869  HB1 MET A 886      37.190  41.010  52.950  1.00  0.00           H
ATOM   4870  HB2 MET A 886      36.850  41.920  51.430  1.00  0.00           H
ATOM   4871  CG  MET A 886      36.170  39.970  51.340  1.00  0.00           C
ATOM   4872  HG1 MET A 886      37.230  39.660  51.190  1.00  0.00           H
ATOM   4873  HG2 MET A 886      35.780  40.400  50.390  1.00  0.00           H
ATOM   4874  SD  MET A 886      35.000  38.730  51.990  1.00  0.00           S
ATOM   4875  CE  MET A 886      35.900  38.280  53.490  1.00  0.00           C
ATOM   4876  HE1 MET A 886      35.340  37.490  54.010  1.00  0.00           H
ATOM   4877  HE2 MET A 886      36.130  39.170  54.120  1.00  0.00           H
ATOM   4878  HE3 MET A 886      36.890  37.900  53.160  1.00  0.00           H
ATOM   4879  C   MET A 886      35.590  42.460  54.160  1.00  0.00           C
ATOM   4880  O   MET A 886      35.400  41.920  55.270  1.00  0.00           O
ATOM   4881  N   VAL A 887      36.070  43.710  54.010  1.00  0.00           N
ATOM   4882  HN  VAL A 887      36.280  44.070  53.100  1.00  0.00           H
ATOM   4883  CA  VAL A 887      36.360  44.570  55.170  1.00  0.00           C
ATOM   4884  HA  VAL A 887      36.980  43.920  55.770  1.00  0.00           H
ATOM   4885  CB  VAL A 887      37.050  45.900  54.830  1.00  0.00           C
ATOM   4886  HB  VAL A 887      36.720  46.250  53.830  1.00  0.00           H
ATOM   4887  CG1 VAL A 887      36.850  47.040  55.810  1.00  0.00           C
ATOM   4888 HG11 VAL A 887      35.780  47.300  56.000  1.00  0.00           H
ATOM   4889 HG12 VAL A 887      37.300  47.970  55.410  1.00  0.00           H
ATOM   4890 HG13 VAL A 887      37.200  46.710  56.820  1.00  0.00           H
ATOM   4891  CG2 VAL A 887      38.500  45.520  54.720  1.00  0.00           C
ATOM   4892 HG21 VAL A 887      39.060  46.390  54.310  1.00  0.00           H
ATOM   4893 HG22 VAL A 887      38.550  44.680  53.990  1.00  0.00           H
ATOM   4894 HG23 VAL A 887      38.940  45.220  55.700  1.00  0.00           H
ATOM   4895  C   VAL A 887      35.110  44.870  56.020  1.00  0.00           C
ATOM   4896  O   VAL A 887      35.100  44.540  57.200  1.00  0.00           O
ATOM   4897  N   GLY A 888      33.940  45.310  55.490  1.00  0.00           N
ATOM   4898  HN  GLY A 888      33.930  45.410  54.500  1.00  0.00           H
ATOM   4899  CA  GLY A 888      32.730  45.740  56.220  1.00  0.00           C
ATOM   4900  HA1 GLY A 888      31.980  46.040  55.530  1.00  0.00           H
ATOM   4901  HA2 GLY A 888      32.960  46.310  57.110  1.00  0.00           H
ATOM   4902  C   GLY A 888      32.190  44.550  56.880  1.00  0.00           C
ATOM   4903  O   GLY A 888      31.660  44.530  57.990  1.00  0.00           O
ATOM   4904  N   VAL A 889      32.260  43.430  56.160  1.00  0.00           N
ATOM   4905  HN  VAL A 889      32.750  43.450  55.300  1.00  0.00           H
ATOM   4906  CA  VAL A 889      31.810  42.170  56.860  1.00  0.00           C
ATOM   4907  HA  VAL A 889      30.820  42.230  57.280  1.00  0.00           H
ATOM   4908  CB  VAL A 889      31.690  41.060  55.790  1.00  0.00           C
ATOM   4909  HB  VAL A 889      32.550  41.100  55.100  1.00  0.00           H
ATOM   4910  CG1 VAL A 889      31.740  39.530  56.220  1.00  0.00           C
ATOM   4911 HG11 VAL A 889      32.700  39.250  56.680  1.00  0.00           H
ATOM   4912 HG12 VAL A 889      31.510  38.880  55.350  1.00  0.00           H
ATOM   4913 HG13 VAL A 889      30.970  39.310  56.990  1.00  0.00           H
ATOM   4914  CG2 VAL A 889      30.390  41.380  54.960  1.00  0.00           C
ATOM   4915 HG21 VAL A 889      30.480  40.790  54.020  1.00  0.00           H
ATOM   4916 HG22 VAL A 889      30.400  42.460  54.700  1.00  0.00           H
ATOM   4917 HG23 VAL A 889      29.490  41.140  55.560  1.00  0.00           H
ATOM   4918  C   VAL A 889      32.680  41.790  58.060  1.00  0.00           C
ATOM   4919  O   VAL A 889      32.230  41.650  59.210  1.00  0.00           O
ATOM   4920  N   MET A 890      33.970  41.790  57.800  1.00  0.00           N
ATOM   4921  HN  MET A 890      34.420  42.080  56.960  1.00  0.00           H
ATOM   4922  CA  MET A 890      34.930  41.180  58.790  1.00  0.00           C
ATOM   4923  HA  MET A 890      34.340  40.370  59.180  1.00  0.00           H
ATOM   4924  CB  MET A 890      36.190  40.680  58.060  1.00  0.00           C
ATOM   4925  HB1 MET A 890      37.070  40.390  58.680  1.00  0.00           H
ATOM   4926  HB2 MET A 890      36.390  41.540  57.390  1.00  0.00           H
ATOM   4927  CG  MET A 890      35.980  39.380  57.220  1.00  0.00           C
ATOM   4928  HG1 MET A 890      36.930  39.080  56.730  1.00  0.00           H
ATOM   4929  HG2 MET A 890      35.310  39.630  56.370  1.00  0.00           H
ATOM   4930  SD  MET A 890      35.190  38.050  58.090  1.00  0.00           S
ATOM   4931  CE  MET A 890      36.200  37.920  59.600  1.00  0.00           C
ATOM   4932  HE1 MET A 890      35.870  37.080  60.240  1.00  0.00           H
ATOM   4933  HE2 MET A 890      36.200  38.750  60.330  1.00  0.00           H
ATOM   4934  HE3 MET A 890      37.260  37.690  59.380  1.00  0.00           H
ATOM   4935  C   MET A 890      35.220  42.080  59.900  1.00  0.00           C
ATOM   4936  O   MET A 890      35.370  41.590  61.010  1.00  0.00           O
ATOM   4937  N   LEU A 891      35.180  43.360  59.730  1.00  0.00           N
ATOM   4938  HN  LEU A 891      34.910  43.740  58.840  1.00  0.00           H
ATOM   4939  CA  LEU A 891      35.370  44.300  60.800  1.00  0.00           C
ATOM   4940  HA  LEU A 891      36.320  44.010  61.220  1.00  0.00           H
ATOM   4941  CB  LEU A 891      35.520  45.830  60.490  1.00  0.00           C
ATOM   4942  HB1 LEU A 891      36.280  45.940  59.670  1.00  0.00           H
ATOM   4943  HB2 LEU A 891      35.960  46.250  61.430  1.00  0.00           H
ATOM   4944  CG  LEU A 891      34.320  46.650  60.030  1.00  0.00           C
ATOM   4945  HG  LEU A 891      33.520  45.950  59.680  1.00  0.00           H
ATOM   4946  CD1 LEU A 891      33.750  47.380  61.280  1.00  0.00           C
ATOM   4947 HD11 LEU A 891      33.520  46.730  62.150  1.00  0.00           H
ATOM   4948 HD12 LEU A 891      32.770  47.840  61.000  1.00  0.00           H
ATOM   4949 HD13 LEU A 891      34.470  48.160  61.590  1.00  0.00           H
ATOM   4950  CD2 LEU A 891      34.620  47.660  58.970  1.00  0.00           C
ATOM   4951 HD21 LEU A 891      35.140  47.230  58.090  1.00  0.00           H
ATOM   4952 HD22 LEU A 891      35.350  48.450  59.220  1.00  0.00           H
ATOM   4953 HD23 LEU A 891      33.790  48.240  58.530  1.00  0.00           H
ATOM   4954  C   LEU A 891      34.190  44.190  61.840  1.00  0.00           C
ATOM   4955  O   LEU A 891      34.380  44.290  62.980  1.00  0.00           O
ATOM   4956  N   GLY A 892      32.940  43.780  61.320  1.00  0.00           N
ATOM   4957  HN  GLY A 892      32.870  43.470  60.380  1.00  0.00           H
ATOM   4958  CA  GLY A 892      31.880  43.380  62.200  1.00  0.00           C
ATOM   4959  HA1 GLY A 892      30.940  43.490  61.680  1.00  0.00           H
ATOM   4960  HA2 GLY A 892      31.880  44.030  63.080  1.00  0.00           H
ATOM   4961  C   GLY A 892      31.930  42.030  62.750  1.00  0.00           C
ATOM   4962  O   GLY A 892      31.780  41.720  63.910  1.00  0.00           O
ATOM   4963  N   VAL A 893      32.370  41.040  61.960  1.00  0.00           N
ATOM   4964  HN  VAL A 893      32.520  41.150  60.990  1.00  0.00           H
ATOM   4965  CA  VAL A 893      32.500  39.760  62.520  1.00  0.00           C
ATOM   4966  HA  VAL A 893      31.570  39.450  62.960  1.00  0.00           H
ATOM   4967  CB  VAL A 893      32.710  38.730  61.410  1.00  0.00           C
ATOM   4968  HB  VAL A 893      33.580  39.090  60.820  1.00  0.00           H
ATOM   4969  CG1 VAL A 893      33.140  37.330  61.910  1.00  0.00           C
ATOM   4970 HG11 VAL A 893      34.170  37.320  62.340  1.00  0.00           H
ATOM   4971 HG12 VAL A 893      33.190  36.620  61.050  1.00  0.00           H
ATOM   4972 HG13 VAL A 893      32.470  36.840  62.650  1.00  0.00           H
ATOM   4973  CG2 VAL A 893      31.400  38.700  60.600  1.00  0.00           C
ATOM   4974 HG21 VAL A 893      30.550  38.520  61.290  1.00  0.00           H
ATOM   4975 HG22 VAL A 893      31.540  37.890  59.850  1.00  0.00           H
ATOM   4976 HG23 VAL A 893      31.330  39.640  60.000  1.00  0.00           H
ATOM   4977  C   VAL A 893      33.590  39.630  63.610  1.00  0.00           C
ATOM   4978  O   VAL A 893      33.370  39.120  64.680  1.00  0.00           O
ATOM   4979  N   CYS A 894      34.730  40.240  63.360  1.00  0.00           N
ATOM   4980  HN  CYS A 894      35.010  40.600  62.470  1.00  0.00           H
ATOM   4981  CA  CYS A 894      35.870  40.520  64.300  1.00  0.00           C
ATOM   4982  HA  CYS A 894      36.080  39.600  64.810  1.00  0.00           H
ATOM   4983  CB  CYS A 894      37.190  40.930  63.590  1.00  0.00           C
ATOM   4984  HB1 CYS A 894      37.800  41.460  64.350  1.00  0.00           H
ATOM   4985  HB2 CYS A 894      36.880  41.600  62.770  1.00  0.00           H
ATOM   4986  SG  CYS A 894      38.030  39.450  62.920  1.00  0.00           S
ATOM   4987  HG1 CYS A 894      38.700  40.200  62.060  1.00  0.00           H
ATOM   4988  C   CYS A 894      35.560  41.340  65.560  1.00  0.00           C
ATOM   4989  O   CYS A 894      35.920  41.000  66.660  1.00  0.00           O
ATOM   4990  N   SER A 895      34.660  42.360  65.410  1.00  0.00           N
ATOM   4991  HN  SER A 895      34.310  42.470  64.480  1.00  0.00           H
ATOM   4992  CA  SER A 895      34.020  43.160  66.440  1.00  0.00           C
ATOM   4993  HA  SER A 895      34.860  43.540  67.000  1.00  0.00           H
ATOM   4994  CB  SER A 895      33.030  44.170  65.920  1.00  0.00           C
ATOM   4995  HB1 SER A 895      32.450  44.660  66.730  1.00  0.00           H
ATOM   4996  HB2 SER A 895      32.260  43.740  65.250  1.00  0.00           H
ATOM   4997  OG  SER A 895      33.700  45.350  65.380  1.00  0.00           O
ATOM   4998  HG1 SER A 895      34.110  45.090  64.550  1.00  0.00           H
ATOM   4999  C   SER A 895      33.270  42.250  67.460  1.00  0.00           C
ATOM   5000  O   SER A 895      33.480  42.440  68.610  1.00  0.00           O
ATOM   5001  N   VAL A 896      32.490  41.240  67.010  1.00  0.00           N
ATOM   5002  HN  VAL A 896      32.320  41.050  66.050  1.00  0.00           H
ATOM   5003  CA  VAL A 896      31.780  40.290  67.850  1.00  0.00           C
ATOM   5004  HA  VAL A 896      31.230  40.890  68.560  1.00  0.00           H
ATOM   5005  CB  VAL A 896      30.790  39.540  67.030  1.00  0.00           C
ATOM   5006  HB  VAL A 896      31.270  38.930  66.240  1.00  0.00           H
ATOM   5007  CG1 VAL A 896      30.090  38.580  68.040  1.00  0.00           C
ATOM   5008 HG11 VAL A 896      29.620  39.040  68.930  1.00  0.00           H
ATOM   5009 HG12 VAL A 896      30.750  37.740  68.350  1.00  0.00           H
ATOM   5010 HG13 VAL A 896      29.170  38.160  67.570  1.00  0.00           H
ATOM   5011  CG2 VAL A 896      29.700  40.400  66.310  1.00  0.00           C
ATOM   5012 HG21 VAL A 896      29.290  41.220  66.950  1.00  0.00           H
ATOM   5013 HG22 VAL A 896      28.860  39.830  65.870  1.00  0.00           H
ATOM   5014 HG23 VAL A 896      30.200  40.990  65.500  1.00  0.00           H
ATOM   5015  C   VAL A 896      32.770  39.450  68.620  1.00  0.00           C
ATOM   5016  O   VAL A 896      32.730  39.260  69.820  1.00  0.00           O
ATOM   5017  N   MET A 897      33.840  39.020  67.900  1.00  0.00           N
ATOM   5018  HN  MET A 897      33.900  39.290  66.950  1.00  0.00           H
ATOM   5019  CA  MET A 897      34.930  38.260  68.490  1.00  0.00           C
ATOM   5020  HA  MET A 897      34.430  37.540  69.110  1.00  0.00           H
ATOM   5021  CB  MET A 897      35.830  37.540  67.430  1.00  0.00           C
ATOM   5022  HB1 MET A 897      36.600  36.960  67.990  1.00  0.00           H
ATOM   5023  HB2 MET A 897      36.340  38.340  66.870  1.00  0.00           H
ATOM   5024  CG  MET A 897      34.850  36.560  66.670  1.00  0.00           C
ATOM   5025  HG1 MET A 897      35.450  36.290  65.770  1.00  0.00           H
ATOM   5026  HG2 MET A 897      34.010  37.210  66.340  1.00  0.00           H
ATOM   5027  SD  MET A 897      34.460  35.130  67.670  1.00  0.00           S
ATOM   5028  CE  MET A 897      33.580  34.090  66.550  1.00  0.00           C
ATOM   5029  HE1 MET A 897      32.680  34.650  66.210  1.00  0.00           H
ATOM   5030  HE2 MET A 897      33.200  33.190  67.080  1.00  0.00           H
ATOM   5031  HE3 MET A 897      34.160  33.690  65.700  1.00  0.00           H
ATOM   5032  C   MET A 897      35.800  39.030  69.450  1.00  0.00           C
ATOM   5033  O   MET A 897      36.400  38.300  70.270  1.00  0.00           O
ATOM   5034  N   GLY A 898      35.700  40.410  69.430  1.00  0.00           N
ATOM   5035  HN  GLY A 898      35.160  40.800  68.680  1.00  0.00           H
ATOM   5036  CA  GLY A 898      36.530  41.350  70.200  1.00  0.00           C
ATOM   5037  HA1 GLY A 898      36.600  41.060  71.250  1.00  0.00           H
ATOM   5038  HA2 GLY A 898      36.020  42.300  70.150  1.00  0.00           H
ATOM   5039  C   GLY A 898      37.930  41.550  69.810  1.00  0.00           C
ATOM   5040  O   GLY A 898      38.760  42.180  70.460  1.00  0.00           O
ATOM   5041  N   LEU A 899      38.170  41.040  68.620  1.00  0.00           N
ATOM   5042  HN  LEU A 899      37.440  40.600  68.100  1.00  0.00           H
ATOM   5043  CA  LEU A 899      39.500  41.100  67.980  1.00  0.00           C
ATOM   5044  HA  LEU A 899      40.300  40.970  68.700  1.00  0.00           H
ATOM   5045  CB  LEU A 899      39.650  39.850  67.040  1.00  0.00           C
ATOM   5046  HB1 LEU A 899      40.710  39.800  66.730  1.00  0.00           H
ATOM   5047  HB2 LEU A 899      38.890  40.030  66.250  1.00  0.00           H
ATOM   5048  CG  LEU A 899      39.460  38.490  67.740  1.00  0.00           C
ATOM   5049  HG  LEU A 899      38.360  38.370  67.830  1.00  0.00           H
ATOM   5050  CD1 LEU A 899      39.910  37.430  66.750  1.00  0.00           C
ATOM   5051 HD11 LEU A 899      39.660  36.430  67.140  1.00  0.00           H
ATOM   5052 HD12 LEU A 899      41.000  37.580  66.660  1.00  0.00           H
ATOM   5053 HD13 LEU A 899      39.480  37.480  65.720  1.00  0.00           H
ATOM   5054  CD2 LEU A 899      40.190  38.300  69.120  1.00  0.00           C
ATOM   5055 HD21 LEU A 899      40.100  37.330  69.660  1.00  0.00           H
ATOM   5056 HD22 LEU A 899      39.730  38.980  69.870  1.00  0.00           H
ATOM   5057 HD23 LEU A 899      41.260  38.590  69.010  1.00  0.00           H
ATOM   5058  C   LEU A 899      39.710  42.320  67.080  1.00  0.00           C
ATOM   5059  O   LEU A 899      38.800  42.750  66.360  1.00  0.00           O
ATOM   5060  N   PRO A 900      40.840  42.940  67.110  1.00  0.00           N
[truncated: 7,490,634 more chars]
