# Supplementary material for: CryoEM and computational modeling structural insights into the pH regulator NBCn1
Source: Nat Commun. 2025 Nov 11;16:9932. doi: 10.1038/s41467-025-64868-z (PMC12606367; doi:10.1038/s41467-025-64868-z)
Supplement: Supplementary file 8 — Supplementary Data 6 [file 41467_2025_64868_MOESM8_ESM.zip › 1us_unrestr_MD_OF_IF_transition_apoNBCn1/transition_rep1_traj1_last.pdb]

REMARK    GENERATED BY TRJCONV
TITLE     Title t= 1000000.00000 step= 500000000
REMARK    THIS IS A SIMULATION BOX
CRYST1   97.305   97.305  102.763  90.00  90.00  90.00 P 1           1
MODEL        1
ATOM      1  N   LEU A 585      32.940  30.320  38.880  1.00  0.00           N
ATOM      2  HT1 LEU A 585      32.440  29.420  38.760  1.00  0.00           H
ATOM      3  HT2 LEU A 585      33.830  30.260  38.350  1.00  0.00           H
ATOM      4  HT3 LEU A 585      32.450  31.110  38.420  1.00  0.00           H
ATOM      5  CA  LEU A 585      33.140  30.710  40.310  1.00  0.00           C
ATOM      6  HA  LEU A 585      33.780  31.560  40.200  1.00  0.00           H
ATOM      7  CB  LEU A 585      31.720  31.210  40.920  1.00  0.00           C
ATOM      8  HB1 LEU A 585      30.880  30.490  40.810  1.00  0.00           H
ATOM      9  HB2 LEU A 585      31.330  32.120  40.390  1.00  0.00           H
ATOM     10  CG  LEU A 585      31.780  31.630  42.380  1.00  0.00           C
ATOM     11  HG  LEU A 585      31.800  30.770  43.090  1.00  0.00           H
ATOM     12  CD1 LEU A 585      32.930  32.530  42.710  1.00  0.00           C
ATOM     13 HD11 LEU A 585      32.740  33.120  43.630  1.00  0.00           H
ATOM     14 HD12 LEU A 585      33.140  33.220  41.850  1.00  0.00           H
ATOM     15 HD13 LEU A 585      33.880  32.000  42.910  1.00  0.00           H
ATOM     16  CD2 LEU A 585      30.510  32.480  42.700  1.00  0.00           C
ATOM     17 HD21 LEU A 585      30.590  33.430  42.120  1.00  0.00           H
ATOM     18 HD22 LEU A 585      30.550  32.830  43.740  1.00  0.00           H
ATOM     19 HD23 LEU A 585      29.510  32.020  42.530  1.00  0.00           H
ATOM     20  C   LEU A 585      33.800  29.710  41.170  1.00  0.00           C
ATOM     21  O   LEU A 585      35.000  29.680  41.210  1.00  0.00           O
ATOM     22  N   ILE A 586      33.090  28.840  41.880  1.00  0.00           N
ATOM     23  HN  ILE A 586      32.100  28.970  41.920  1.00  0.00           H
ATOM     24  CA  ILE A 586      33.590  27.810  42.730  1.00  0.00           C
ATOM     25  HA  ILE A 586      34.090  28.300  43.560  1.00  0.00           H
ATOM     26  CB  ILE A 586      32.320  27.190  43.340  1.00  0.00           C
ATOM     27  HB  ILE A 586      31.660  26.760  42.550  1.00  0.00           H
ATOM     28  CG2 ILE A 586      32.730  26.040  44.330  1.00  0.00           C
ATOM     29 HG21 ILE A 586      33.120  25.180  43.750  1.00  0.00           H
ATOM     30 HG22 ILE A 586      31.870  25.750  44.950  1.00  0.00           H
ATOM     31 HG23 ILE A 586      33.550  26.480  44.960  1.00  0.00           H
ATOM     32  CG1 ILE A 586      31.350  28.130  44.140  1.00  0.00           C
ATOM     33 HG11 ILE A 586      30.700  27.360  44.610  1.00  0.00           H
ATOM     34 HG12 ILE A 586      30.760  28.710  43.400  1.00  0.00           H
ATOM     35  CD  ILE A 586      31.930  29.030  45.100  1.00  0.00           C
ATOM     36  HD1 ILE A 586      32.770  29.640  44.720  1.00  0.00           H
ATOM     37  HD2 ILE A 586      32.380  28.290  45.810  1.00  0.00           H
ATOM     38  HD3 ILE A 586      31.180  29.660  45.650  1.00  0.00           H
ATOM     39  C   ILE A 586      34.450  26.740  42.080  1.00  0.00           C
ATOM     40  O   ILE A 586      35.460  26.380  42.600  1.00  0.00           O
ATOM     41  N   LEU A 587      33.990  26.220  40.910  1.00  0.00           N
ATOM     42  HN  LEU A 587      33.120  26.470  40.470  1.00  0.00           H
ATOM     43  CA  LEU A 587      34.660  25.240  40.070  1.00  0.00           C
ATOM     44  HA  LEU A 587      34.710  24.300  40.580  1.00  0.00           H
ATOM     45  CB  LEU A 587      33.800  25.120  38.780  1.00  0.00           C
ATOM     46  HB1 LEU A 587      33.750  26.060  38.210  1.00  0.00           H
ATOM     47  HB2 LEU A 587      32.810  24.810  39.180  1.00  0.00           H
ATOM     48  CG  LEU A 587      34.340  23.950  37.940  1.00  0.00           C
ATOM     49  HG  LEU A 587      35.370  24.140  37.580  1.00  0.00           H
ATOM     50  CD1 LEU A 587      34.400  22.600  38.730  1.00  0.00           C
ATOM     51 HD11 LEU A 587      34.590  21.730  38.070  1.00  0.00           H
ATOM     52 HD12 LEU A 587      33.410  22.460  39.220  1.00  0.00           H
ATOM     53 HD13 LEU A 587      35.220  22.610  39.480  1.00  0.00           H
ATOM     54  CD2 LEU A 587      33.580  23.800  36.560  1.00  0.00           C
ATOM     55 HD21 LEU A 587      33.970  23.030  35.860  1.00  0.00           H
ATOM     56 HD22 LEU A 587      33.700  24.740  35.980  1.00  0.00           H
ATOM     57 HD23 LEU A 587      32.480  23.660  36.640  1.00  0.00           H
ATOM     58  C   LEU A 587      36.080  25.690  39.750  1.00  0.00           C
ATOM     59  O   LEU A 587      36.970  24.870  39.820  1.00  0.00           O
ATOM     60  N   ASP A 588      36.240  27.030  39.380  1.00  0.00           N
ATOM     61  HN  ASP A 588      35.390  27.530  39.240  1.00  0.00           H
ATOM     62  CA  ASP A 588      37.460  27.630  38.920  1.00  0.00           C
ATOM     63  HA  ASP A 588      37.810  26.970  38.130  1.00  0.00           H
ATOM     64  CB  ASP A 588      37.330  29.140  38.540  1.00  0.00           C
ATOM     65  HB1 ASP A 588      38.200  29.440  37.940  1.00  0.00           H
ATOM     66  HB2 ASP A 588      37.300  29.810  39.430  1.00  0.00           H
ATOM     67  CG  ASP A 588      36.190  29.370  37.620  1.00  0.00           C
ATOM     68  OD1 ASP A 588      35.790  28.510  36.740  1.00  0.00           O
ATOM     69  OD2 ASP A 588      35.560  30.510  37.710  1.00  0.00           O
ATOM     70  C   ASP A 588      38.510  27.470  40.060  1.00  0.00           C
ATOM     71  O   ASP A 588      39.630  27.060  39.910  1.00  0.00           O
ATOM     72  N   ILE A 589      38.130  27.680  41.300  1.00  0.00           N
ATOM     73  HN  ILE A 589      37.250  28.130  41.470  1.00  0.00           H
ATOM     74  CA  ILE A 589      38.970  27.550  42.470  1.00  0.00           C
ATOM     75  HA  ILE A 589      39.860  28.080  42.180  1.00  0.00           H
ATOM     76  CB  ILE A 589      38.360  28.220  43.670  1.00  0.00           C
ATOM     77  HB  ILE A 589      37.310  27.890  43.760  1.00  0.00           H
ATOM     78  CG2 ILE A 589      39.040  27.820  45.030  1.00  0.00           C
ATOM     79 HG21 ILE A 589      38.570  26.910  45.470  1.00  0.00           H
ATOM     80 HG22 ILE A 589      38.940  28.610  45.810  1.00  0.00           H
ATOM     81 HG23 ILE A 589      40.130  27.590  44.960  1.00  0.00           H
ATOM     82  CG1 ILE A 589      38.230  29.750  43.610  1.00  0.00           C
ATOM     83 HG11 ILE A 589      38.020  30.010  42.540  1.00  0.00           H
ATOM     84 HG12 ILE A 589      39.100  30.330  43.970  1.00  0.00           H
ATOM     85  CD  ILE A 589      37.000  30.080  44.400  1.00  0.00           C
ATOM     86  HD1 ILE A 589      36.820  31.170  44.220  1.00  0.00           H
ATOM     87  HD2 ILE A 589      37.120  29.910  45.490  1.00  0.00           H
ATOM     88  HD3 ILE A 589      36.090  29.500  44.160  1.00  0.00           H
ATOM     89  C   ILE A 589      39.430  26.110  42.690  1.00  0.00           C
ATOM     90  O   ILE A 589      40.580  25.840  42.880  1.00  0.00           O
ATOM     91  N   LYS A 590      38.480  25.160  42.570  1.00  0.00           N
ATOM     92  HN  LYS A 590      37.530  25.370  42.410  1.00  0.00           H
ATOM     93  CA  LYS A 590      38.830  23.720  42.670  1.00  0.00           C
ATOM     94  HA  LYS A 590      39.180  23.640  43.690  1.00  0.00           H
ATOM     95  CB  LYS A 590      37.590  22.880  42.510  1.00  0.00           C
ATOM     96  HB1 LYS A 590      37.720  21.790  42.430  1.00  0.00           H
ATOM     97  HB2 LYS A 590      37.070  23.310  41.630  1.00  0.00           H
ATOM     98  CG  LYS A 590      36.640  23.010  43.740  1.00  0.00           C
ATOM     99  HG1 LYS A 590      36.380  24.080  43.790  1.00  0.00           H
ATOM    100  HG2 LYS A 590      37.260  22.820  44.640  1.00  0.00           H
ATOM    101  CD  LYS A 590      35.500  22.040  43.670  1.00  0.00           C
ATOM    102  HD1 LYS A 590      34.940  22.170  44.610  1.00  0.00           H
ATOM    103  HD2 LYS A 590      35.900  21.030  43.440  1.00  0.00           H
ATOM    104  CE  LYS A 590      34.490  22.310  42.580  1.00  0.00           C
ATOM    105  HE1 LYS A 590      35.070  22.260  41.620  1.00  0.00           H
ATOM    106  HE2 LYS A 590      33.980  23.290  42.640  1.00  0.00           H
ATOM    107  NZ  LYS A 590      33.500  21.280  42.650  1.00  0.00           N
ATOM    108  HZ1 LYS A 590      33.420  20.820  43.580  1.00  0.00           H
ATOM    109  HZ2 LYS A 590      33.640  20.490  42.000  1.00  0.00           H
ATOM    110  HZ3 LYS A 590      32.580  21.690  42.380  1.00  0.00           H
ATOM    111  C   LYS A 590      39.860  23.210  41.790  1.00  0.00           C
ATOM    112  O   LYS A 590      40.790  22.460  42.180  1.00  0.00           O
ATOM    113  N   ARG A 591      39.750  23.670  40.440  1.00  0.00           N
ATOM    114  HN  ARG A 591      39.070  24.340  40.170  1.00  0.00           H
ATOM    115  CA  ARG A 591      40.660  23.570  39.340  1.00  0.00           C
ATOM    116  HA  ARG A 591      40.970  22.550  39.210  1.00  0.00           H
ATOM    117  CB  ARG A 591      40.080  24.120  38.050  1.00  0.00           C
ATOM    118  HB1 ARG A 591      40.820  24.210  37.230  1.00  0.00           H
ATOM    119  HB2 ARG A 591      39.650  25.140  38.150  1.00  0.00           H
ATOM    120  CG  ARG A 591      38.970  23.150  37.390  1.00  0.00           C
ATOM    121  HG1 ARG A 591      38.410  22.820  38.290  1.00  0.00           H
ATOM    122  HG2 ARG A 591      39.500  22.260  37.000  1.00  0.00           H
ATOM    123  CD  ARG A 591      38.070  23.770  36.340  1.00  0.00           C
ATOM    124  HD1 ARG A 591      38.690  24.300  35.580  1.00  0.00           H
ATOM    125  HD2 ARG A 591      37.510  24.610  36.790  1.00  0.00           H
ATOM    126  NE  ARG A 591      37.260  22.620  35.820  1.00  0.00           N
ATOM    127  HE  ARG A 591      37.330  21.660  36.080  1.00  0.00           H
ATOM    128  CZ  ARG A 591      36.440  22.750  34.750  1.00  0.00           C
ATOM    129  NH1 ARG A 591      36.160  23.920  34.210  1.00  0.00           N
ATOM    130 HH11 ARG A 591      35.510  23.940  33.450  1.00  0.00           H
ATOM    131 HH12 ARG A 591      36.390  24.790  34.650  1.00  0.00           H
ATOM    132  NH2 ARG A 591      35.870  21.610  34.240  1.00  0.00           N
ATOM    133 HH21 ARG A 591      36.350  20.740  34.300  1.00  0.00           H
ATOM    134 HH22 ARG A 591      35.180  21.700  33.520  1.00  0.00           H
ATOM    135  C   ARG A 591      42.030  24.180  39.600  1.00  0.00           C
ATOM    136  O   ARG A 591      42.960  23.650  39.040  1.00  0.00           O
ATOM    137  N   LYS A 592      42.160  25.280  40.330  1.00  0.00           N
ATOM    138  HN  LYS A 592      41.320  25.750  40.590  1.00  0.00           H
ATOM    139  CA  LYS A 592      43.440  25.940  40.620  1.00  0.00           C
ATOM    140  HA  LYS A 592      44.200  25.630  39.930  1.00  0.00           H
ATOM    141  CB  LYS A 592      43.260  27.450  40.620  1.00  0.00           C
ATOM    142  HB1 LYS A 592      44.160  27.840  41.130  1.00  0.00           H
ATOM    143  HB2 LYS A 592      42.360  27.770  41.200  1.00  0.00           H
ATOM    144  CG  LYS A 592      42.950  28.180  39.300  1.00  0.00           C
ATOM    145  HG1 LYS A 592      42.180  27.600  38.740  1.00  0.00           H
ATOM    146  HG2 LYS A 592      43.840  28.120  38.630  1.00  0.00           H
ATOM    147  CD  LYS A 592      42.590  29.660  39.420  1.00  0.00           C
ATOM    148  HD1 LYS A 592      42.440  29.930  40.490  1.00  0.00           H
ATOM    149  HD2 LYS A 592      41.640  29.740  38.860  1.00  0.00           H
ATOM    150  CE  LYS A 592      43.520  30.660  38.680  1.00  0.00           C
ATOM    151  HE1 LYS A 592      43.220  30.570  37.620  1.00  0.00           H
ATOM    152  HE2 LYS A 592      44.530  30.270  38.920  1.00  0.00           H
ATOM    153  NZ  LYS A 592      43.340  32.080  39.170  1.00  0.00           N
ATOM    154  HZ1 LYS A 592      43.740  32.130  40.130  1.00  0.00           H
ATOM    155  HZ2 LYS A 592      42.340  32.350  39.150  1.00  0.00           H
ATOM    156  HZ3 LYS A 592      43.880  32.730  38.570  1.00  0.00           H
ATOM    157  C   LYS A 592      44.120  25.520  41.970  1.00  0.00           C
ATOM    158  O   LYS A 592      45.200  25.990  42.300  1.00  0.00           O
ATOM    159  N   ALA A 593      43.480  24.620  42.790  1.00  0.00           N
ATOM    160  HN  ALA A 593      42.510  24.460  42.630  1.00  0.00           H
ATOM    161  CA  ALA A 593      44.150  24.030  43.960  1.00  0.00           C
ATOM    162  HA  ALA A 593      44.320  24.730  44.770  1.00  0.00           H
ATOM    163  CB  ALA A 593      43.020  23.120  44.630  1.00  0.00           C
ATOM    164  HB1 ALA A 593      43.380  22.940  45.670  1.00  0.00           H
ATOM    165  HB2 ALA A 593      42.940  22.150  44.100  1.00  0.00           H
ATOM    166  HB3 ALA A 593      42.020  23.600  44.680  1.00  0.00           H
ATOM    167  C   ALA A 593      45.410  23.270  43.640  1.00  0.00           C
ATOM    168  O   ALA A 593      46.360  23.470  44.390  1.00  0.00           O
ATOM    169  N   PRO A 594      45.600  22.410  42.590  1.00  0.00           N
ATOM    170  CD  PRO A 594      44.560  21.790  41.720  1.00  0.00           C
ATOM    171  HD1 PRO A 594      43.960  22.590  41.220  1.00  0.00           H
ATOM    172  HD2 PRO A 594      43.770  21.290  42.330  1.00  0.00           H
ATOM    173  CA  PRO A 594      46.880  21.840  42.260  1.00  0.00           C
ATOM    174  HA  PRO A 594      47.300  21.590  43.220  1.00  0.00           H
ATOM    175  CB  PRO A 594      46.530  20.550  41.630  1.00  0.00           C
ATOM    176  HB1 PRO A 594      46.340  19.800  42.420  1.00  0.00           H
ATOM    177  HB2 PRO A 594      47.270  20.160  40.890  1.00  0.00           H
ATOM    178  CG  PRO A 594      45.190  20.710  40.900  1.00  0.00           C
ATOM    179  HG1 PRO A 594      45.410  21.070  39.870  1.00  0.00           H
ATOM    180  HG2 PRO A 594      44.530  19.820  40.830  1.00  0.00           H
ATOM    181  C   PRO A 594      47.800  22.850  41.710  1.00  0.00           C
ATOM    182  O   PRO A 594      49.030  22.810  41.950  1.00  0.00           O
ATOM    183  N   PHE A 595      47.380  23.920  40.980  1.00  0.00           N
ATOM    184  HN  PHE A 595      46.380  23.970  40.910  1.00  0.00           H
ATOM    185  CA  PHE A 595      48.160  25.030  40.420  1.00  0.00           C
ATOM    186  HA  PHE A 595      49.040  24.550  40.010  1.00  0.00           H
ATOM    187  CB  PHE A 595      47.350  25.860  39.370  1.00  0.00           C
ATOM    188  HB1 PHE A 595      47.760  26.870  39.230  1.00  0.00           H
ATOM    189  HB2 PHE A 595      46.370  25.990  39.870  1.00  0.00           H
ATOM    190  CG  PHE A 595      47.110  25.100  38.010  1.00  0.00           C
ATOM    191  CD1 PHE A 595      48.150  24.420  37.340  1.00  0.00           C
ATOM    192  HD1 PHE A 595      49.150  24.520  37.700  1.00  0.00           H
ATOM    193  CE1 PHE A 595      47.970  23.770  36.130  1.00  0.00           C
ATOM    194  HE1 PHE A 595      48.800  23.190  35.750  1.00  0.00           H
ATOM    195  CZ  PHE A 595      46.680  23.730  35.560  1.00  0.00           C
ATOM    196  HZ  PHE A 595      46.620  23.320  34.570  1.00  0.00           H
ATOM    197  CD2 PHE A 595      45.860  25.150  37.410  1.00  0.00           C
ATOM    198  HD2 PHE A 595      45.010  25.690  37.780  1.00  0.00           H
ATOM    199  CE2 PHE A 595      45.650  24.380  36.250  1.00  0.00           C
ATOM    200  HE2 PHE A 595      44.650  24.400  35.840  1.00  0.00           H
ATOM    201  C   PHE A 595      48.710  25.910  41.550  1.00  0.00           C
ATOM    202  O   PHE A 595      49.910  26.190  41.510  1.00  0.00           O
ATOM    203  N   PHE A 596      47.890  26.270  42.620  1.00  0.00           N
ATOM    204  HN  PHE A 596      46.910  26.090  42.620  1.00  0.00           H
ATOM    205  CA  PHE A 596      48.380  27.210  43.610  1.00  0.00           C
ATOM    206  HA  PHE A 596      49.010  27.970  43.180  1.00  0.00           H
ATOM    207  CB  PHE A 596      47.220  27.890  44.290  1.00  0.00           C
ATOM    208  HB1 PHE A 596      46.540  27.260  44.890  1.00  0.00           H
ATOM    209  HB2 PHE A 596      46.580  28.210  43.440  1.00  0.00           H
ATOM    210  CG  PHE A 596      47.470  29.190  45.070  1.00  0.00           C
ATOM    211  CD1 PHE A 596      47.650  29.160  46.420  1.00  0.00           C
ATOM    212  HD1 PHE A 596      47.760  28.210  46.940  1.00  0.00           H
ATOM    213  CE1 PHE A 596      47.660  30.390  47.190  1.00  0.00           C
ATOM    214  HE1 PHE A 596      47.840  30.370  48.250  1.00  0.00           H
ATOM    215  CZ  PHE A 596      47.400  31.610  46.610  1.00  0.00           C
ATOM    216  HZ  PHE A 596      47.220  32.460  47.250  1.00  0.00           H
ATOM    217  CD2 PHE A 596      47.310  30.420  44.420  1.00  0.00           C
ATOM    218  HD2 PHE A 596      46.970  30.530  43.400  1.00  0.00           H
ATOM    219  CE2 PHE A 596      47.250  31.590  45.210  1.00  0.00           C
ATOM    220  HE2 PHE A 596      47.170  32.550  44.720  1.00  0.00           H
ATOM    221  C   PHE A 596      49.270  26.500  44.750  1.00  0.00           C
ATOM    222  O   PHE A 596      50.100  27.080  45.440  1.00  0.00           O
ATOM    223  N   LEU A 597      49.040  25.160  44.950  1.00  0.00           N
ATOM    224  HN  LEU A 597      48.310  24.670  44.480  1.00  0.00           H
ATOM    225  CA  LEU A 597      50.010  24.290  45.640  1.00  0.00           C
ATOM    226  HA  LEU A 597      50.200  24.710  46.620  1.00  0.00           H
ATOM    227  CB  LEU A 597      49.450  22.840  45.830  1.00  0.00           C
ATOM    228  HB1 LEU A 597      49.280  22.330  44.860  1.00  0.00           H
ATOM    229  HB2 LEU A 597      48.530  22.820  46.450  1.00  0.00           H
ATOM    230  CG  LEU A 597      50.330  21.890  46.630  1.00  0.00           C
ATOM    231  HG  LEU A 597      51.130  21.470  46.000  1.00  0.00           H
ATOM    232  CD1 LEU A 597      51.040  22.590  47.820  1.00  0.00           C
ATOM    233 HD11 LEU A 597      51.860  23.250  47.460  1.00  0.00           H
ATOM    234 HD12 LEU A 597      51.490  21.950  48.600  1.00  0.00           H
ATOM    235 HD13 LEU A 597      50.430  23.360  48.340  1.00  0.00           H
ATOM    236  CD2 LEU A 597      49.490  20.680  47.150  1.00  0.00           C
ATOM    237 HD21 LEU A 597      48.680  21.060  47.800  1.00  0.00           H
ATOM    238 HD22 LEU A 597      50.230  20.120  47.760  1.00  0.00           H
ATOM    239 HD23 LEU A 597      49.130  20.020  46.340  1.00  0.00           H
ATOM    240  C   LEU A 597      51.380  24.190  44.820  1.00  0.00           C
ATOM    241  O   LEU A 597      52.490  24.470  45.350  1.00  0.00           O
ATOM    242  N   SER A 598      51.380  24.040  43.480  1.00  0.00           N
ATOM    243  HN  SER A 598      50.510  23.820  43.060  1.00  0.00           H
ATOM    244  CA  SER A 598      52.580  24.060  42.660  1.00  0.00           C
ATOM    245  HA  SER A 598      53.280  23.290  42.950  1.00  0.00           H
ATOM    246  CB  SER A 598      52.090  23.640  41.250  1.00  0.00           C
ATOM    247  HB1 SER A 598      51.360  24.420  40.940  1.00  0.00           H
ATOM    248  HB2 SER A 598      51.610  22.650  41.410  1.00  0.00           H
ATOM    249  OG  SER A 598      53.110  23.580  40.180  1.00  0.00           O
ATOM    250  HG1 SER A 598      53.970  23.540  40.590  1.00  0.00           H
ATOM    251  C   SER A 598      53.290  25.440  42.650  1.00  0.00           C
ATOM    252  O   SER A 598      54.470  25.370  42.900  1.00  0.00           O
ATOM    253  N   ASP A 599      52.540  26.590  42.500  1.00  0.00           N
ATOM    254  HN  ASP A 599      51.550  26.630  42.400  1.00  0.00           H
ATOM    255  CA  ASP A 599      53.100  27.920  42.540  1.00  0.00           C
ATOM    256  HA  ASP A 599      53.970  27.950  41.910  1.00  0.00           H
ATOM    257  CB  ASP A 599      52.010  28.900  41.970  1.00  0.00           C
ATOM    258  HB1 ASP A 599      52.070  29.890  42.470  1.00  0.00           H
ATOM    259  HB2 ASP A 599      51.020  28.430  42.200  1.00  0.00           H
ATOM    260  CG  ASP A 599      52.010  29.040  40.450  1.00  0.00           C
ATOM    261  OD1 ASP A 599      51.130  29.820  40.050  1.00  0.00           O
ATOM    262  OD2 ASP A 599      52.740  28.320  39.740  1.00  0.00           O
ATOM    263  C   ASP A 599      53.700  28.270  43.870  1.00  0.00           C
ATOM    264  O   ASP A 599      54.760  28.920  43.860  1.00  0.00           O
ATOM    265  N   PHE A 600      53.100  27.900  45.060  1.00  0.00           N
ATOM    266  HN  PHE A 600      52.190  27.510  45.000  1.00  0.00           H
ATOM    267  CA  PHE A 600      53.740  27.850  46.330  1.00  0.00           C
ATOM    268  HA  PHE A 600      54.030  28.860  46.560  1.00  0.00           H
ATOM    269  CB  PHE A 600      52.690  27.330  47.260  1.00  0.00           C
ATOM    270  HB1 PHE A 600      52.240  26.410  46.820  1.00  0.00           H
ATOM    271  HB2 PHE A 600      51.900  28.100  47.330  1.00  0.00           H
ATOM    272  CG  PHE A 600      53.180  27.110  48.660  1.00  0.00           C
ATOM    273  CD1 PHE A 600      53.580  25.820  49.100  1.00  0.00           C
ATOM    274  HD1 PHE A 600      53.340  24.910  48.580  1.00  0.00           H
ATOM    275  CE1 PHE A 600      54.280  25.640  50.250  1.00  0.00           C
ATOM    276  HE1 PHE A 600      54.540  24.650  50.610  1.00  0.00           H
ATOM    277  CZ  PHE A 600      54.580  26.750  51.170  1.00  0.00           C
ATOM    278  HZ  PHE A 600      55.120  26.580  52.100  1.00  0.00           H
ATOM    279  CD2 PHE A 600      53.560  28.160  49.550  1.00  0.00           C
ATOM    280  HD2 PHE A 600      53.350  29.170  49.210  1.00  0.00           H
ATOM    281  CE2 PHE A 600      54.200  27.980  50.770  1.00  0.00           C
ATOM    282  HE2 PHE A 600      54.410  28.830  51.400  1.00  0.00           H
ATOM    283  C   PHE A 600      55.100  27.180  46.480  1.00  0.00           C
ATOM    284  O   PHE A 600      56.140  27.700  46.940  1.00  0.00           O
ATOM    285  N   LYS A 601      55.260  25.970  45.860  1.00  0.00           N
ATOM    286  HN  LYS A 601      54.540  25.540  45.310  1.00  0.00           H
ATOM    287  CA  LYS A 601      56.520  25.280  45.980  1.00  0.00           C
ATOM    288  HA  LYS A 601      56.760  25.410  47.020  1.00  0.00           H
ATOM    289  CB  LYS A 601      56.410  23.780  45.480  1.00  0.00           C
ATOM    290  HB1 LYS A 601      55.850  23.730  44.520  1.00  0.00           H
ATOM    291  HB2 LYS A 601      55.840  23.160  46.210  1.00  0.00           H
ATOM    292  CG  LYS A 601      57.780  23.020  45.280  1.00  0.00           C
ATOM    293  HG1 LYS A 601      58.390  23.370  46.140  1.00  0.00           H
ATOM    294  HG2 LYS A 601      58.200  23.270  44.280  1.00  0.00           H
ATOM    295  CD  LYS A 601      57.600  21.510  45.130  1.00  0.00           C
ATOM    296  HD1 LYS A 601      56.960  21.180  45.980  1.00  0.00           H
ATOM    297  HD2 LYS A 601      58.540  20.920  45.150  1.00  0.00           H
ATOM    298  CE  LYS A 601      56.810  21.120  43.800  1.00  0.00           C
ATOM    299  HE1 LYS A 601      55.880  21.710  43.650  1.00  0.00           H
ATOM    300  HE2 LYS A 601      56.540  20.040  43.880  1.00  0.00           H
ATOM    301  NZ  LYS A 601      57.580  21.250  42.520  1.00  0.00           N
ATOM    302  HZ1 LYS A 601      57.180  20.650  41.770  1.00  0.00           H
ATOM    303  HZ2 LYS A 601      58.490  20.800  42.740  1.00  0.00           H
ATOM    304  HZ3 LYS A 601      57.770  22.220  42.190  1.00  0.00           H
ATOM    305  C   LYS A 601      57.610  25.980  45.190  1.00  0.00           C
ATOM    306  O   LYS A 601      58.780  26.170  45.610  1.00  0.00           O
ATOM    307  N   ASP A 602      57.320  26.530  43.920  1.00  0.00           N
ATOM    308  HN  ASP A 602      56.430  26.350  43.520  1.00  0.00           H
ATOM    309  CA  ASP A 602      58.150  27.390  43.120  1.00  0.00           C
ATOM    310  HA  ASP A 602      59.070  26.820  43.020  1.00  0.00           H
ATOM    311  CB  ASP A 602      57.530  27.770  41.730  1.00  0.00           C
ATOM    312  HB1 ASP A 602      58.200  28.440  41.140  1.00  0.00           H
ATOM    313  HB2 ASP A 602      56.650  28.440  41.830  1.00  0.00           H
ATOM    314  CG  ASP A 602      56.930  26.590  41.020  1.00  0.00           C
ATOM    315  OD1 ASP A 602      56.150  26.760  40.060  1.00  0.00           O
ATOM    316  OD2 ASP A 602      57.450  25.490  41.160  1.00  0.00           O
ATOM    317  C   ASP A 602      58.560  28.630  43.830  1.00  0.00           C
ATOM    318  O   ASP A 602      59.690  29.130  43.720  1.00  0.00           O
ATOM    319  N   ALA A 603      57.550  29.240  44.510  1.00  0.00           N
ATOM    320  HN  ALA A 603      56.750  28.650  44.510  1.00  0.00           H
ATOM    321  CA  ALA A 603      57.720  30.370  45.400  1.00  0.00           C
ATOM    322  HA  ALA A 603      57.980  31.240  44.830  1.00  0.00           H
ATOM    323  CB  ALA A 603      56.510  30.910  46.160  1.00  0.00           C
ATOM    324  HB1 ALA A 603      55.740  31.330  45.500  1.00  0.00           H
ATOM    325  HB2 ALA A 603      56.830  31.670  46.910  1.00  0.00           H
ATOM    326  HB3 ALA A 603      56.060  30.120  46.820  1.00  0.00           H
ATOM    327  C   ALA A 603      58.840  30.230  46.430  1.00  0.00           C
ATOM    328  O   ALA A 603      59.640  31.160  46.580  1.00  0.00           O
ATOM    329  N   LEU A 604      58.980  29.140  47.120  1.00  0.00           N
ATOM    330  HN  LEU A 604      58.400  28.350  46.960  1.00  0.00           H
ATOM    331  CA  LEU A 604      60.050  28.890  48.050  1.00  0.00           C
ATOM    332  HA  LEU A 604      60.020  29.680  48.790  1.00  0.00           H
ATOM    333  CB  LEU A 604      59.860  27.590  48.820  1.00  0.00           C
ATOM    334  HB1 LEU A 604      60.690  27.470  49.540  1.00  0.00           H
ATOM    335  HB2 LEU A 604      59.960  26.740  48.110  1.00  0.00           H
ATOM    336  CG  LEU A 604      58.480  27.360  49.480  1.00  0.00           C
ATOM    337  HG  LEU A 604      57.720  27.300  48.670  1.00  0.00           H
ATOM    338  CD1 LEU A 604      58.500  25.990  50.180  1.00  0.00           C
ATOM    339 HD11 LEU A 604      58.950  25.240  49.510  1.00  0.00           H
ATOM    340 HD12 LEU A 604      57.490  25.590  50.450  1.00  0.00           H
ATOM    341 HD13 LEU A 604      59.200  26.030  51.050  1.00  0.00           H
ATOM    342  CD2 LEU A 604      57.980  28.560  50.340  1.00  0.00           C
ATOM    343 HD21 LEU A 604      57.020  28.320  50.840  1.00  0.00           H
ATOM    344 HD22 LEU A 604      57.830  29.480  49.720  1.00  0.00           H
ATOM    345 HD23 LEU A 604      58.660  28.840  51.180  1.00  0.00           H
ATOM    346  C   LEU A 604      61.460  28.870  47.490  1.00  0.00           C
ATOM    347  O   LEU A 604      62.490  29.080  48.180  1.00  0.00           O
ATOM    348  N   SER A 605      61.570  28.780  46.140  1.00  0.00           N
ATOM    349  HN  SER A 605      60.750  28.630  45.590  1.00  0.00           H
ATOM    350  CA  SER A 605      62.750  28.640  45.340  1.00  0.00           C
ATOM    351  HA  SER A 605      63.560  28.440  46.030  1.00  0.00           H
ATOM    352  CB  SER A 605      62.710  27.560  44.250  1.00  0.00           C
ATOM    353  HB1 SER A 605      62.420  26.540  44.550  1.00  0.00           H
ATOM    354  HB2 SER A 605      63.750  27.410  43.870  1.00  0.00           H
ATOM    355  OG  SER A 605      61.860  27.890  43.160  1.00  0.00           O
ATOM    356  HG1 SER A 605      61.090  28.370  43.460  1.00  0.00           H
ATOM    357  C   SER A 605      63.070  30.110  44.730  1.00  0.00           C
ATOM    358  O   SER A 605      64.080  30.240  44.060  1.00  0.00           O
ATOM    359  N   LEU A 606      62.270  31.150  45.090  1.00  0.00           N
ATOM    360  HN  LEU A 606      61.590  30.960  45.800  1.00  0.00           H
ATOM    361  CA  LEU A 606      62.220  32.410  44.500  1.00  0.00           C
ATOM    362  HA  LEU A 606      63.190  32.440  44.060  1.00  0.00           H
ATOM    363  CB  LEU A 606      61.050  32.520  43.510  1.00  0.00           C
ATOM    364  HB1 LEU A 606      61.020  33.550  43.100  1.00  0.00           H
ATOM    365  HB2 LEU A 606      60.060  32.340  44.000  1.00  0.00           H
ATOM    366  CG  LEU A 606      61.240  31.700  42.220  1.00  0.00           C
ATOM    367  HG  LEU A 606      61.320  30.630  42.520  1.00  0.00           H
ATOM    368  CD1 LEU A 606      59.990  31.830  41.320  1.00  0.00           C
ATOM    369 HD11 LEU A 606      59.480  32.820  41.420  1.00  0.00           H
ATOM    370 HD12 LEU A 606      59.220  31.160  41.780  1.00  0.00           H
ATOM    371 HD13 LEU A 606      60.220  31.550  40.280  1.00  0.00           H
ATOM    372  CD2 LEU A 606      62.510  32.180  41.470  1.00  0.00           C
ATOM    373 HD21 LEU A 606      62.630  31.590  40.530  1.00  0.00           H
ATOM    374 HD22 LEU A 606      63.400  31.920  42.070  1.00  0.00           H
ATOM    375 HD23 LEU A 606      62.470  33.230  41.090  1.00  0.00           H
ATOM    376  C   LEU A 606      62.160  33.610  45.430  1.00  0.00           C
ATOM    377  O   LEU A 606      61.710  33.460  46.540  1.00  0.00           O
ATOM    378  N   GLN A 607      62.420  34.790  44.890  1.00  0.00           N
ATOM    379  HN  GLN A 607      62.680  34.770  43.920  1.00  0.00           H
ATOM    380  CA  GLN A 607      62.270  36.120  45.450  1.00  0.00           C
ATOM    381  HA  GLN A 607      63.110  36.110  46.130  1.00  0.00           H
ATOM    382  CB  GLN A 607      62.290  37.200  44.380  1.00  0.00           C
ATOM    383  HB1 GLN A 607      63.210  37.090  43.760  1.00  0.00           H
ATOM    384  HB2 GLN A 607      62.250  38.220  44.820  1.00  0.00           H
ATOM    385  CG  GLN A 607      61.130  37.180  43.360  1.00  0.00           C
ATOM    386  HG1 GLN A 607      60.130  37.400  43.780  1.00  0.00           H
ATOM    387  HG2 GLN A 607      61.100  36.170  42.880  1.00  0.00           H
ATOM    388  CD  GLN A 607      61.240  38.150  42.190  1.00  0.00           C
ATOM    389  OE1 GLN A 607      61.530  37.810  41.050  1.00  0.00           O
ATOM    390  NE2 GLN A 607      61.440  39.430  42.520  1.00  0.00           N
ATOM    391 HE21 GLN A 607      61.550  40.160  41.840  1.00  0.00           H
ATOM    392 HE22 GLN A 607      61.280  39.660  43.480  1.00  0.00           H
ATOM    393  C   GLN A 607      60.930  36.320  46.190  1.00  0.00           C
ATOM    394  O   GLN A 607      60.780  37.130  47.110  1.00  0.00           O
ATOM    395  N   CYS A 608      59.910  35.530  45.850  1.00  0.00           N
ATOM    396  HN  CYS A 608      59.970  34.850  45.120  1.00  0.00           H
ATOM    397  CA  CYS A 608      58.680  35.390  46.660  1.00  0.00           C
ATOM    398  HA  CYS A 608      58.240  36.370  46.580  1.00  0.00           H
ATOM    399  CB  CYS A 608      57.800  34.370  45.950  1.00  0.00           C
ATOM    400  HB1 CYS A 608      56.860  34.340  46.550  1.00  0.00           H
ATOM    401  HB2 CYS A 608      58.260  33.360  46.000  1.00  0.00           H
ATOM    402  SG  CYS A 608      57.460  34.720  44.190  1.00  0.00           S
ATOM    403  HG1 CYS A 608      57.010  35.940  44.430  1.00  0.00           H
ATOM    404  C   CYS A 608      58.760  34.930  48.150  1.00  0.00           C
ATOM    405  O   CYS A 608      58.180  35.610  48.990  1.00  0.00           O
ATOM    406  N   LEU A 609      59.630  33.950  48.490  1.00  0.00           N
ATOM    407  HN  LEU A 609      60.160  33.670  47.690  1.00  0.00           H
ATOM    408  CA  LEU A 609      60.020  33.560  49.860  1.00  0.00           C
ATOM    409  HA  LEU A 609      59.140  33.300  50.420  1.00  0.00           H
ATOM    410  CB  LEU A 609      60.990  32.240  49.980  1.00  0.00           C
ATOM    411  HB1 LEU A 609      61.930  32.300  49.400  1.00  0.00           H
ATOM    412  HB2 LEU A 609      60.410  31.490  49.400  1.00  0.00           H
ATOM    413  CG  LEU A 609      61.310  31.740  51.400  1.00  0.00           C
ATOM    414  HG  LEU A 609      62.030  32.440  51.890  1.00  0.00           H
ATOM    415  CD1 LEU A 609      59.980  31.650  52.320  1.00  0.00           C
ATOM    416 HD11 LEU A 609      59.520  32.660  52.370  1.00  0.00           H
ATOM    417 HD12 LEU A 609      60.300  31.450  53.360  1.00  0.00           H
ATOM    418 HD13 LEU A 609      59.260  30.860  52.010  1.00  0.00           H
ATOM    419  CD2 LEU A 609      61.940  30.320  51.320  1.00  0.00           C
ATOM    420 HD21 LEU A 609      61.290  29.570  50.820  1.00  0.00           H
ATOM    421 HD22 LEU A 609      62.170  30.040  52.360  1.00  0.00           H
ATOM    422 HD23 LEU A 609      62.890  30.320  50.730  1.00  0.00           H
ATOM    423  C   LEU A 609      60.700  34.700  50.620  1.00  0.00           C
ATOM    424  O   LEU A 609      60.460  35.020  51.770  1.00  0.00           O
ATOM    425  N   ALA A 610      61.560  35.400  49.870  1.00  0.00           N
ATOM    426  HN  ALA A 610      61.860  35.020  49.000  1.00  0.00           H
ATOM    427  CA  ALA A 610      62.310  36.540  50.380  1.00  0.00           C
ATOM    428  HA  ALA A 610      62.940  36.260  51.200  1.00  0.00           H
ATOM    429  CB  ALA A 610      63.290  37.040  49.310  1.00  0.00           C
ATOM    430  HB1 ALA A 610      63.880  37.900  49.710  1.00  0.00           H
ATOM    431  HB2 ALA A 610      62.810  37.460  48.400  1.00  0.00           H
ATOM    432  HB3 ALA A 610      63.870  36.170  48.970  1.00  0.00           H
ATOM    433  C   ALA A 610      61.390  37.610  50.850  1.00  0.00           C
ATOM    434  O   ALA A 610      61.700  38.200  51.860  1.00  0.00           O
ATOM    435  N   SER A 611      60.250  37.860  50.050  1.00  0.00           N
ATOM    436  HN  SER A 611      60.220  37.250  49.260  1.00  0.00           H
ATOM    437  CA  SER A 611      59.260  38.860  50.250  1.00  0.00           C
ATOM    438  HA  SER A 611      59.790  39.790  50.330  1.00  0.00           H
ATOM    439  CB  SER A 611      58.170  38.950  49.120  1.00  0.00           C
ATOM    440  HB1 SER A 611      57.490  38.080  49.140  1.00  0.00           H
ATOM    441  HB2 SER A 611      58.710  38.910  48.140  1.00  0.00           H
ATOM    442  OG  SER A 611      57.250  39.960  49.310  1.00  0.00           O
ATOM    443  HG1 SER A 611      57.600  40.790  48.980  1.00  0.00           H
ATOM    444  C   SER A 611      58.530  38.510  51.560  1.00  0.00           C
ATOM    445  O   SER A 611      58.490  39.370  52.410  1.00  0.00           O
ATOM    446  N   ILE A 612      58.070  37.250  51.710  1.00  0.00           N
ATOM    447  HN  ILE A 612      58.130  36.590  50.970  1.00  0.00           H
ATOM    448  CA  ILE A 612      57.450  36.670  52.900  1.00  0.00           C
ATOM    449  HA  ILE A 612      56.580  37.270  53.100  1.00  0.00           H
ATOM    450  CB  ILE A 612      57.060  35.180  52.710  1.00  0.00           C
ATOM    451  HB  ILE A 612      57.970  34.610  52.420  1.00  0.00           H
ATOM    452  CG2 ILE A 612      56.470  34.650  54.050  1.00  0.00           C
ATOM    453 HG21 ILE A 612      57.200  34.570  54.870  1.00  0.00           H
ATOM    454 HG22 ILE A 612      55.930  33.700  53.810  1.00  0.00           H
ATOM    455 HG23 ILE A 612      55.660  35.340  54.360  1.00  0.00           H
ATOM    456  CG1 ILE A 612      56.050  34.990  51.560  1.00  0.00           C
ATOM    457 HG11 ILE A 612      56.340  35.570  50.650  1.00  0.00           H
ATOM    458 HG12 ILE A 612      55.060  35.440  51.780  1.00  0.00           H
ATOM    459  CD  ILE A 612      55.910  33.550  51.110  1.00  0.00           C
ATOM    460  HD1 ILE A 612      55.750  32.770  51.890  1.00  0.00           H
ATOM    461  HD2 ILE A 612      56.870  33.280  50.640  1.00  0.00           H
ATOM    462  HD3 ILE A 612      55.200  33.470  50.260  1.00  0.00           H
ATOM    463  C   ILE A 612      58.370  36.930  54.120  1.00  0.00           C
ATOM    464  O   ILE A 612      57.940  37.520  55.140  1.00  0.00           O
ATOM    465  N   LEU A 613      59.560  36.450  54.100  1.00  0.00           N
ATOM    466  HN  LEU A 613      59.950  35.890  53.380  1.00  0.00           H
ATOM    467  CA  LEU A 613      60.520  36.710  55.190  1.00  0.00           C
ATOM    468  HA  LEU A 613      60.030  36.310  56.070  1.00  0.00           H
ATOM    469  CB  LEU A 613      61.910  36.010  54.800  1.00  0.00           C
ATOM    470  HB1 LEU A 613      62.470  36.280  55.720  1.00  0.00           H
ATOM    471  HB2 LEU A 613      62.260  36.520  53.880  1.00  0.00           H
ATOM    472  CG  LEU A 613      61.920  34.480  54.780  1.00  0.00           C
ATOM    473  HG  LEU A 613      61.090  34.180  54.100  1.00  0.00           H
ATOM    474  CD1 LEU A 613      63.200  33.910  54.190  1.00  0.00           C
ATOM    475 HD11 LEU A 613      63.070  32.810  54.100  1.00  0.00           H
ATOM    476 HD12 LEU A 613      63.990  34.020  54.970  1.00  0.00           H
ATOM    477 HD13 LEU A 613      63.620  34.360  53.260  1.00  0.00           H
ATOM    478  CD2 LEU A 613      61.630  33.930  56.190  1.00  0.00           C
ATOM    479 HD21 LEU A 613      61.450  32.850  56.050  1.00  0.00           H
ATOM    480 HD22 LEU A 613      60.690  34.170  56.750  1.00  0.00           H
ATOM    481 HD23 LEU A 613      62.490  34.000  56.900  1.00  0.00           H
ATOM    482  C   LEU A 613      60.870  38.160  55.540  1.00  0.00           C
ATOM    483  O   LEU A 613      61.040  38.580  56.680  1.00  0.00           O
ATOM    484  N   PHE A 614      60.960  39.040  54.540  1.00  0.00           N
ATOM    485  HN  PHE A 614      60.820  38.770  53.590  1.00  0.00           H
ATOM    486  CA  PHE A 614      61.110  40.470  54.620  1.00  0.00           C
ATOM    487  HA  PHE A 614      62.030  40.650  55.150  1.00  0.00           H
ATOM    488  CB  PHE A 614      61.410  41.010  53.170  1.00  0.00           C
ATOM    489  HB1 PHE A 614      60.800  40.480  52.400  1.00  0.00           H
ATOM    490  HB2 PHE A 614      62.440  40.640  53.000  1.00  0.00           H
ATOM    491  CG  PHE A 614      61.240  42.420  52.880  1.00  0.00           C
ATOM    492  CD1 PHE A 614      61.420  43.520  53.790  1.00  0.00           C
ATOM    493  HD1 PHE A 614      61.730  43.260  54.790  1.00  0.00           H
ATOM    494  CE1 PHE A 614      61.360  44.840  53.270  1.00  0.00           C
ATOM    495  HE1 PHE A 614      61.650  45.720  53.830  1.00  0.00           H
ATOM    496  CZ  PHE A 614      60.970  45.070  51.930  1.00  0.00           C
ATOM    497  HZ  PHE A 614      60.920  46.110  51.620  1.00  0.00           H
ATOM    498  CD2 PHE A 614      60.970  42.760  51.510  1.00  0.00           C
ATOM    499  HD2 PHE A 614      60.940  41.940  50.800  1.00  0.00           H
ATOM    500  CE2 PHE A 614      60.770  44.060  51.010  1.00  0.00           C
ATOM    501  HE2 PHE A 614      60.430  44.130  49.990  1.00  0.00           H
ATOM    502  C   PHE A 614      59.930  41.170  55.300  1.00  0.00           C
ATOM    503  O   PHE A 614      60.100  42.020  56.190  1.00  0.00           O
ATOM    504  N   LEU A 615      58.680  40.880  54.840  1.00  0.00           N
ATOM    505  HN  LEU A 615      58.500  40.170  54.160  1.00  0.00           H
ATOM    506  CA  LEU A 615      57.580  41.600  55.340  1.00  0.00           C
ATOM    507  HA  LEU A 615      57.770  42.660  55.470  1.00  0.00           H
ATOM    508  CB  LEU A 615      56.400  41.430  54.300  1.00  0.00           C
ATOM    509  HB1 LEU A 615      55.370  41.600  54.690  1.00  0.00           H
ATOM    510  HB2 LEU A 615      56.320  40.380  53.970  1.00  0.00           H
ATOM    511  CG  LEU A 615      56.590  42.260  52.940  1.00  0.00           C
ATOM    512  HG  LEU A 615      57.650  42.070  52.680  1.00  0.00           H
ATOM    513  CD1 LEU A 615      55.640  41.780  51.800  1.00  0.00           C
ATOM    514 HD11 LEU A 615      54.590  42.080  51.980  1.00  0.00           H
ATOM    515 HD12 LEU A 615      55.760  40.680  51.710  1.00  0.00           H
ATOM    516 HD13 LEU A 615      56.020  42.200  50.840  1.00  0.00           H
ATOM    517  CD2 LEU A 615      56.500  43.790  53.260  1.00  0.00           C
ATOM    518 HD21 LEU A 615      57.300  44.030  54.000  1.00  0.00           H
ATOM    519 HD22 LEU A 615      55.530  44.110  53.710  1.00  0.00           H
ATOM    520 HD23 LEU A 615      56.580  44.220  52.250  1.00  0.00           H
ATOM    521  C   LEU A 615      57.080  41.220  56.770  1.00  0.00           C
ATOM    522  O   LEU A 615      56.570  42.070  57.530  1.00  0.00           O
ATOM    523  N   TYR A 616      57.230  39.950  57.170  1.00  0.00           N
ATOM    524  HN  TYR A 616      57.630  39.320  56.510  1.00  0.00           H
ATOM    525  CA  TYR A 616      56.560  39.280  58.250  1.00  0.00           C
ATOM    526  HA  TYR A 616      55.520  39.110  57.970  1.00  0.00           H
ATOM    527  CB  TYR A 616      57.160  37.920  58.390  1.00  0.00           C
ATOM    528  HB1 TYR A 616      58.230  38.070  58.620  1.00  0.00           H
ATOM    529  HB2 TYR A 616      57.110  37.280  57.480  1.00  0.00           H
ATOM    530  CG  TYR A 616      56.550  37.100  59.560  1.00  0.00           C
ATOM    531  CD1 TYR A 616      57.340  36.410  60.500  1.00  0.00           C
ATOM    532  HD1 TYR A 616      58.420  36.390  60.500  1.00  0.00           H
ATOM    533  CE1 TYR A 616      56.740  35.870  61.680  1.00  0.00           C
ATOM    534  HE1 TYR A 616      57.320  35.330  62.430  1.00  0.00           H
ATOM    535  CZ  TYR A 616      55.390  35.930  61.830  1.00  0.00           C
ATOM    536  OH  TYR A 616      54.810  35.200  62.850  1.00  0.00           O
ATOM    537  HH  TYR A 616      53.930  35.020  62.520  1.00  0.00           H
ATOM    538  CD2 TYR A 616      55.170  37.190  59.770  1.00  0.00           C
ATOM    539  HD2 TYR A 616      54.520  37.750  59.100  1.00  0.00           H
ATOM    540  CE2 TYR A 616      54.570  36.680  60.950  1.00  0.00           C
ATOM    541  HE2 TYR A 616      53.520  36.830  61.140  1.00  0.00           H
ATOM    542  C   TYR A 616      56.570  40.110  59.580  1.00  0.00           C
ATOM    543  O   TYR A 616      55.500  40.660  60.000  1.00  0.00           O
ATOM    544  N   CYS A 617      57.810  40.160  60.240  1.00  0.00           N
ATOM    545  HN  CYS A 617      58.640  39.970  59.730  1.00  0.00           H
ATOM    546  CA  CYS A 617      57.970  40.750  61.570  1.00  0.00           C
ATOM    547  HA  CYS A 617      57.240  40.290  62.230  1.00  0.00           H
ATOM    548  CB  CYS A 617      59.290  40.420  62.230  1.00  0.00           C
ATOM    549  HB1 CYS A 617      59.400  40.760  63.280  1.00  0.00           H
ATOM    550  HB2 CYS A 617      60.010  41.080  61.680  1.00  0.00           H
ATOM    551  SG  CYS A 617      59.740  38.580  62.100  1.00  0.00           S
ATOM    552  HG1 CYS A 617      59.200  38.090  63.220  1.00  0.00           H
ATOM    553  C   CYS A 617      57.740  42.220  61.630  1.00  0.00           C
ATOM    554  O   CYS A 617      57.200  42.750  62.580  1.00  0.00           O
ATOM    555  N   ALA A 618      58.190  42.960  60.560  1.00  0.00           N
ATOM    556  HN  ALA A 618      58.720  42.450  59.890  1.00  0.00           H
ATOM    557  CA  ALA A 618      57.930  44.360  60.220  1.00  0.00           C
ATOM    558  HA  ALA A 618      58.410  45.020  60.930  1.00  0.00           H
ATOM    559  CB  ALA A 618      58.770  44.630  59.030  1.00  0.00           C
ATOM    560  HB1 ALA A 618      58.460  44.020  58.160  1.00  0.00           H
ATOM    561  HB2 ALA A 618      59.850  44.390  59.160  1.00  0.00           H
ATOM    562  HB3 ALA A 618      58.630  45.700  58.730  1.00  0.00           H
ATOM    563  C   ALA A 618      56.460  44.700  60.090  1.00  0.00           C
ATOM    564  O   ALA A 618      56.060  45.460  60.910  1.00  0.00           O
ATOM    565  N   CYS A 619      55.700  43.990  59.270  1.00  0.00           N
ATOM    566  HN  CYS A 619      55.960  43.200  58.720  1.00  0.00           H
ATOM    567  CA  CYS A 619      54.240  44.090  59.140  1.00  0.00           C
ATOM    568  HA  CYS A 619      54.120  45.140  58.900  1.00  0.00           H
ATOM    569  CB  CYS A 619      53.710  43.310  57.880  1.00  0.00           C
ATOM    570  HB1 CYS A 619      53.980  42.290  58.220  1.00  0.00           H
ATOM    571  HB2 CYS A 619      54.370  43.600  57.030  1.00  0.00           H
ATOM    572  SG  CYS A 619      51.950  43.120  57.420  1.00  0.00           S
ATOM    573  HG1 CYS A 619      51.960  43.900  56.340  1.00  0.00           H
ATOM    574  C   CYS A 619      53.390  43.770  60.320  1.00  0.00           C
ATOM    575  O   CYS A 619      52.500  44.510  60.620  1.00  0.00           O
ATOM    576  N   MET A 620      53.800  42.720  61.050  1.00  0.00           N
ATOM    577  HN  MET A 620      54.560  42.120  60.810  1.00  0.00           H
ATOM    578  CA  MET A 620      53.110  42.250  62.210  1.00  0.00           C
ATOM    579  HA  MET A 620      52.080  42.100  61.940  1.00  0.00           H
ATOM    580  CB  MET A 620      53.650  40.900  62.710  1.00  0.00           C
ATOM    581  HB1 MET A 620      54.760  40.970  62.630  1.00  0.00           H
ATOM    582  HB2 MET A 620      53.380  40.110  61.990  1.00  0.00           H
ATOM    583  CG  MET A 620      53.200  40.440  64.140  1.00  0.00           C
ATOM    584  HG1 MET A 620      52.090  40.330  64.190  1.00  0.00           H
ATOM    585  HG2 MET A 620      53.450  41.240  64.880  1.00  0.00           H
ATOM    586  SD  MET A 620      54.040  38.890  64.680  1.00  0.00           S
ATOM    587  CE  MET A 620      55.830  39.250  64.560  1.00  0.00           C
ATOM    588  HE1 MET A 620      56.080  40.080  63.870  1.00  0.00           H
ATOM    589  HE2 MET A 620      56.360  38.430  64.030  1.00  0.00           H
ATOM    590  HE3 MET A 620      56.270  39.390  65.570  1.00  0.00           H
ATOM    591  C   MET A 620      53.230  43.300  63.350  1.00  0.00           C
ATOM    592  O   MET A 620      52.260  43.630  64.070  1.00  0.00           O
ATOM    593  N   SER A 621      54.400  43.980  63.550  1.00  0.00           N
ATOM    594  HN  SER A 621      55.070  43.750  62.850  1.00  0.00           H
ATOM    595  CA  SER A 621      54.630  44.940  64.620  1.00  0.00           C
ATOM    596  HA  SER A 621      54.540  44.290  65.460  1.00  0.00           H
ATOM    597  CB  SER A 621      56.160  45.410  64.620  1.00  0.00           C
ATOM    598  HB1 SER A 621      56.400  45.940  63.680  1.00  0.00           H
ATOM    599  HB2 SER A 621      56.900  44.580  64.720  1.00  0.00           H
ATOM    600  OG  SER A 621      56.400  46.370  65.640  1.00  0.00           O
ATOM    601  HG1 SER A 621      56.290  45.960  66.500  1.00  0.00           H
ATOM    602  C   SER A 621      53.640  46.030  64.890  1.00  0.00           C
ATOM    603  O   SER A 621      53.330  46.250  66.050  1.00  0.00           O
ATOM    604  N   PRO A 622      53.000  46.840  63.890  1.00  0.00           N
ATOM    605  CD  PRO A 622      53.620  47.100  62.570  1.00  0.00           C
ATOM    606  HD1 PRO A 622      53.870  46.130  62.080  1.00  0.00           H
ATOM    607  HD2 PRO A 622      54.480  47.770  62.790  1.00  0.00           H
ATOM    608  CA  PRO A 622      51.960  47.840  64.160  1.00  0.00           C
ATOM    609  HA  PRO A 622      52.260  48.580  64.880  1.00  0.00           H
ATOM    610  CB  PRO A 622      51.660  48.510  62.810  1.00  0.00           C
ATOM    611  HB1 PRO A 622      51.960  49.570  62.940  1.00  0.00           H
ATOM    612  HB2 PRO A 622      50.580  48.520  62.490  1.00  0.00           H
ATOM    613  CG  PRO A 622      52.500  47.750  61.730  1.00  0.00           C
ATOM    614  HG1 PRO A 622      51.950  46.860  61.360  1.00  0.00           H
ATOM    615  HG2 PRO A 622      53.040  48.380  61.000  1.00  0.00           H
ATOM    616  C   PRO A 622      50.700  47.150  64.610  1.00  0.00           C
ATOM    617  O   PRO A 622      50.100  47.700  65.490  1.00  0.00           O
ATOM    618  N   VAL A 623      50.230  46.010  64.050  1.00  0.00           N
ATOM    619  HN  VAL A 623      50.740  45.730  63.240  1.00  0.00           H
ATOM    620  CA  VAL A 623      49.040  45.360  64.530  1.00  0.00           C
ATOM    621  HA  VAL A 623      48.180  46.010  64.450  1.00  0.00           H
ATOM    622  CB  VAL A 623      48.920  44.080  63.730  1.00  0.00           C
ATOM    623  HB  VAL A 623      49.820  43.420  63.810  1.00  0.00           H
ATOM    624  CG1 VAL A 623      47.660  43.250  64.150  1.00  0.00           C
ATOM    625 HG11 VAL A 623      47.550  42.320  63.570  1.00  0.00           H
ATOM    626 HG12 VAL A 623      46.700  43.820  64.100  1.00  0.00           H
ATOM    627 HG13 VAL A 623      47.760  42.920  65.200  1.00  0.00           H
ATOM    628  CG2 VAL A 623      48.770  44.460  62.240  1.00  0.00           C
ATOM    629 HG21 VAL A 623      47.820  44.990  62.040  1.00  0.00           H
ATOM    630 HG22 VAL A 623      48.850  43.540  61.620  1.00  0.00           H
ATOM    631 HG23 VAL A 623      49.600  45.140  61.950  1.00  0.00           H
ATOM    632  C   VAL A 623      49.060  44.990  66.030  1.00  0.00           C
ATOM    633  O   VAL A 623      48.130  45.380  66.710  1.00  0.00           O
ATOM    634  N   ILE A 624      50.150  44.350  66.520  1.00  0.00           N
ATOM    635  HN  ILE A 624      50.870  44.200  65.840  1.00  0.00           H
ATOM    636  CA  ILE A 624      50.390  44.070  67.890  1.00  0.00           C
ATOM    637  HA  ILE A 624      49.500  43.630  68.330  1.00  0.00           H
ATOM    638  CB  ILE A 624      51.390  42.960  68.050  1.00  0.00           C
ATOM    639  HB  ILE A 624      51.440  42.690  69.130  1.00  0.00           H
ATOM    640  CG2 ILE A 624      50.740  41.780  67.330  1.00  0.00           C
ATOM    641 HG21 ILE A 624      49.760  41.480  67.750  1.00  0.00           H
ATOM    642 HG22 ILE A 624      51.480  40.950  67.410  1.00  0.00           H
ATOM    643 HG23 ILE A 624      50.600  41.910  66.240  1.00  0.00           H
ATOM    644  CG1 ILE A 624      52.890  43.210  67.660  1.00  0.00           C
ATOM    645 HG11 ILE A 624      53.120  44.110  68.250  1.00  0.00           H
ATOM    646 HG12 ILE A 624      52.970  43.370  66.560  1.00  0.00           H
ATOM    647  CD  ILE A 624      53.910  42.170  68.030  1.00  0.00           C
ATOM    648  HD1 ILE A 624      53.810  41.800  69.070  1.00  0.00           H
ATOM    649  HD2 ILE A 624      54.940  42.550  67.940  1.00  0.00           H
ATOM    650  HD3 ILE A 624      53.750  41.300  67.360  1.00  0.00           H
ATOM    651  C   ILE A 624      50.670  45.270  68.740  1.00  0.00           C
ATOM    652  O   ILE A 624      50.340  45.400  69.890  1.00  0.00           O
ATOM    653  N   THR A 625      51.330  46.330  68.190  1.00  0.00           N
ATOM    654  HN  THR A 625      51.750  46.190  67.300  1.00  0.00           H
ATOM    655  CA  THR A 625      51.310  47.590  68.900  1.00  0.00           C
ATOM    656  HA  THR A 625      51.930  47.410  69.760  1.00  0.00           H
ATOM    657  CB  THR A 625      52.190  48.690  68.180  1.00  0.00           C
ATOM    658  HB  THR A 625      51.620  48.890  67.250  1.00  0.00           H
ATOM    659  OG1 THR A 625      53.500  48.230  67.870  1.00  0.00           O
ATOM    660  HG1 THR A 625      53.320  47.640  67.140  1.00  0.00           H
ATOM    661  CG2 THR A 625      52.300  49.950  69.070  1.00  0.00           C
ATOM    662 HG21 THR A 625      52.770  49.720  70.050  1.00  0.00           H
ATOM    663 HG22 THR A 625      51.320  50.430  69.260  1.00  0.00           H
ATOM    664 HG23 THR A 625      53.040  50.670  68.660  1.00  0.00           H
ATOM    665  C   THR A 625      49.950  48.210  69.280  1.00  0.00           C
ATOM    666  O   THR A 625      49.710  48.560  70.470  1.00  0.00           O
ATOM    667  N   PHE A 626      49.070  48.280  68.280  1.00  0.00           N
ATOM    668  HN  PHE A 626      49.330  48.000  67.360  1.00  0.00           H
ATOM    669  CA  PHE A 626      47.720  48.920  68.410  1.00  0.00           C
ATOM    670  HA  PHE A 626      47.930  49.960  68.570  1.00  0.00           H
ATOM    671  CB  PHE A 626      47.220  48.880  66.900  1.00  0.00           C
ATOM    672  HB1 PHE A 626      47.400  47.880  66.450  1.00  0.00           H
ATOM    673  HB2 PHE A 626      47.780  49.610  66.280  1.00  0.00           H
ATOM    674  CG  PHE A 626      45.760  49.260  66.730  1.00  0.00           C
ATOM    675  CD1 PHE A 626      44.880  48.380  66.180  1.00  0.00           C
ATOM    676  HD1 PHE A 626      45.310  47.490  65.740  1.00  0.00           H
ATOM    677  CE1 PHE A 626      43.500  48.570  66.240  1.00  0.00           C
ATOM    678  HE1 PHE A 626      42.790  47.910  65.790  1.00  0.00           H
ATOM    679  CZ  PHE A 626      43.030  49.780  66.840  1.00  0.00           C
ATOM    680  HZ  PHE A 626      41.960  49.780  66.880  1.00  0.00           H
ATOM    681  CD2 PHE A 626      45.290  50.460  67.330  1.00  0.00           C
ATOM    682  HD2 PHE A 626      45.970  51.130  67.850  1.00  0.00           H
ATOM    683  CE2 PHE A 626      43.930  50.780  67.380  1.00  0.00           C
ATOM    684  HE2 PHE A 626      43.540  51.690  67.810  1.00  0.00           H
ATOM    685  C   PHE A 626      46.780  48.290  69.430  1.00  0.00           C
ATOM    686  O   PHE A 626      45.980  48.940  70.190  1.00  0.00           O
ATOM    687  N   GLY A 627      46.810  46.890  69.590  1.00  0.00           N
ATOM    688  HN  GLY A 627      47.350  46.370  68.940  1.00  0.00           H
ATOM    689  CA  GLY A 627      46.010  46.160  70.540  1.00  0.00           C
ATOM    690  HA1 GLY A 627      46.160  45.120  70.310  1.00  0.00           H
ATOM    691  HA2 GLY A 627      45.030  46.630  70.460  1.00  0.00           H
ATOM    692  C   GLY A 627      46.340  46.430  71.970  1.00  0.00           C
ATOM    693  O   GLY A 627      45.490  46.240  72.830  1.00  0.00           O
ATOM    694  N   GLY A 628      47.620  46.810  72.220  1.00  0.00           N
ATOM    695  HN  GLY A 628      48.190  46.960  71.420  1.00  0.00           H
ATOM    696  CA  GLY A 628      48.020  47.220  73.530  1.00  0.00           C
ATOM    697  HA1 GLY A 628      49.090  47.340  73.450  1.00  0.00           H
ATOM    698  HA2 GLY A 628      47.670  46.390  74.140  1.00  0.00           H
ATOM    699  C   GLY A 628      47.440  48.450  74.010  1.00  0.00           C
ATOM    700  O   GLY A 628      46.830  48.620  75.070  1.00  0.00           O
ATOM    701  N   LEU A 629      47.710  49.520  73.190  1.00  0.00           N
ATOM    702  HN  LEU A 629      48.300  49.460  72.400  1.00  0.00           H
ATOM    703  CA  LEU A 629      47.380  50.920  73.480  1.00  0.00           C
ATOM    704  HA  LEU A 629      47.820  51.190  74.430  1.00  0.00           H
ATOM    705  CB  LEU A 629      47.830  51.850  72.400  1.00  0.00           C
ATOM    706  HB1 LEU A 629      47.730  52.890  72.810  1.00  0.00           H
ATOM    707  HB2 LEU A 629      47.300  51.700  71.440  1.00  0.00           H
ATOM    708  CG  LEU A 629      49.310  51.880  72.140  1.00  0.00           C
ATOM    709  HG  LEU A 629      49.670  50.860  71.870  1.00  0.00           H
ATOM    710  CD1 LEU A 629      49.590  52.740  70.860  1.00  0.00           C
ATOM    711 HD11 LEU A 629      49.390  53.810  71.070  1.00  0.00           H
ATOM    712 HD12 LEU A 629      49.130  52.420  69.890  1.00  0.00           H
ATOM    713 HD13 LEU A 629      50.650  52.600  70.560  1.00  0.00           H
ATOM    714  CD2 LEU A 629      49.940  52.430  73.440  1.00  0.00           C
ATOM    715 HD21 LEU A 629      49.670  53.480  73.640  1.00  0.00           H
ATOM    716 HD22 LEU A 629      51.040  52.400  73.280  1.00  0.00           H
ATOM    717 HD23 LEU A 629      49.670  51.830  74.350  1.00  0.00           H
ATOM    718  C   LEU A 629      45.850  51.050  73.670  1.00  0.00           C
ATOM    719  O   LEU A 629      45.420  51.830  74.540  1.00  0.00           O
ATOM    720  N   LEU A 630      45.060  50.420  72.790  1.00  0.00           N
ATOM    721  HN  LEU A 630      45.340  49.940  71.970  1.00  0.00           H
ATOM    722  CA  LEU A 630      43.660  50.560  72.920  1.00  0.00           C
ATOM    723  HA  LEU A 630      43.390  51.570  73.190  1.00  0.00           H
ATOM    724  CB  LEU A 630      42.930  50.170  71.570  1.00  0.00           C
ATOM    725  HB1 LEU A 630      43.150  49.090  71.400  1.00  0.00           H
ATOM    726  HB2 LEU A 630      43.390  50.720  70.730  1.00  0.00           H
ATOM    727  CG  LEU A 630      41.430  50.400  71.470  1.00  0.00           C
ATOM    728  HG  LEU A 630      40.920  49.950  72.340  1.00  0.00           H
ATOM    729  CD1 LEU A 630      41.120  51.890  71.610  1.00  0.00           C
ATOM    730 HD11 LEU A 630      40.030  51.890  71.420  1.00  0.00           H
ATOM    731 HD12 LEU A 630      41.590  52.510  70.830  1.00  0.00           H
ATOM    732 HD13 LEU A 630      41.240  52.350  72.610  1.00  0.00           H
ATOM    733  CD2 LEU A 630      40.980  49.910  70.060  1.00  0.00           C
ATOM    734 HD21 LEU A 630      41.250  48.850  69.900  1.00  0.00           H
ATOM    735 HD22 LEU A 630      41.550  50.520  69.330  1.00  0.00           H
ATOM    736 HD23 LEU A 630      39.880  50.060  69.970  1.00  0.00           H
ATOM    737  C   LEU A 630      43.120  49.700  73.990  1.00  0.00           C
ATOM    738  O   LEU A 630      42.230  50.100  74.710  1.00  0.00           O
ATOM    739  N   GLY A 631      43.680  48.500  74.250  1.00  0.00           N
ATOM    740  HN  GLY A 631      44.280  48.040  73.610  1.00  0.00           H
ATOM    741  CA  GLY A 631      43.320  47.710  75.450  1.00  0.00           C
ATOM    742  HA1 GLY A 631      44.110  47.000  75.370  1.00  0.00           H
ATOM    743  HA2 GLY A 631      42.300  47.360  75.390  1.00  0.00           H
ATOM    744  C   GLY A 631      43.530  48.450  76.770  1.00  0.00           C
ATOM    745  O   GLY A 631      42.620  48.490  77.660  1.00  0.00           O
ATOM    746  N   GLU A 632      44.560  49.120  76.940  1.00  0.00           N
ATOM    747  HN  GLU A 632      45.320  49.120  76.290  1.00  0.00           H
ATOM    748  CA  GLU A 632      44.790  50.140  77.990  1.00  0.00           C
ATOM    749  HA  GLU A 632      44.750  49.740  79.010  1.00  0.00           H
ATOM    750  CB  GLU A 632      46.200  50.790  77.770  1.00  0.00           C
ATOM    751  HB1 GLU A 632      46.210  51.710  78.390  1.00  0.00           H
ATOM    752  HB2 GLU A 632      46.420  51.160  76.740  1.00  0.00           H
ATOM    753  CG  GLU A 632      47.470  49.930  77.980  1.00  0.00           C
ATOM    754  HG1 GLU A 632      48.370  50.440  77.560  1.00  0.00           H
ATOM    755  HG2 GLU A 632      47.400  48.970  77.420  1.00  0.00           H
ATOM    756  CD  GLU A 632      47.790  49.820  79.430  1.00  0.00           C
ATOM    757  OE1 GLU A 632      47.700  50.860  80.150  1.00  0.00           O
ATOM    758  OE2 GLU A 632      48.230  48.710  79.850  1.00  0.00           O
ATOM    759  C   GLU A 632      43.780  51.300  77.940  1.00  0.00           C
ATOM    760  O   GLU A 632      43.270  51.740  79.010  1.00  0.00           O
ATOM    761  N   ALA A 633      43.400  51.870  76.750  1.00  0.00           N
ATOM    762  HN  ALA A 633      43.620  51.470  75.870  1.00  0.00           H
ATOM    763  CA  ALA A 633      42.550  53.090  76.670  1.00  0.00           C
ATOM    764  HA  ALA A 633      43.000  53.640  77.480  1.00  0.00           H
ATOM    765  CB  ALA A 633      42.750  53.710  75.320  1.00  0.00           C
ATOM    766  HB1 ALA A 633      42.320  54.730  75.280  1.00  0.00           H
ATOM    767  HB2 ALA A 633      42.270  53.050  74.560  1.00  0.00           H
ATOM    768  HB3 ALA A 633      43.840  53.790  75.120  1.00  0.00           H
ATOM    769  C   ALA A 633      41.090  52.790  76.990  1.00  0.00           C
ATOM    770  O   ALA A 633      40.390  53.640  77.550  1.00  0.00           O
ATOM    771  N   THR A 634      40.530  51.620  76.530  1.00  0.00           N
ATOM    772  HN  THR A 634      41.040  50.960  75.970  1.00  0.00           H
ATOM    773  CA  THR A 634      39.080  51.350  76.650  1.00  0.00           C
ATOM    774  HA  THR A 634      38.610  52.170  77.170  1.00  0.00           H
ATOM    775  CB  THR A 634      38.320  51.350  75.290  1.00  0.00           C
ATOM    776  HB  THR A 634      37.210  51.310  75.420  1.00  0.00           H
ATOM    777  OG1 THR A 634      38.660  50.250  74.470  1.00  0.00           O
ATOM    778  HG1 THR A 634      38.010  50.290  73.780  1.00  0.00           H
ATOM    779  CG2 THR A 634      38.660  52.570  74.510  1.00  0.00           C
ATOM    780 HG21 THR A 634      37.930  52.640  73.670  1.00  0.00           H
ATOM    781 HG22 THR A 634      39.660  52.480  74.030  1.00  0.00           H
ATOM    782 HG23 THR A 634      38.440  53.510  75.050  1.00  0.00           H
ATOM    783  C   THR A 634      38.670  50.260  77.690  1.00  0.00           C
ATOM    784  O   THR A 634      37.520  49.800  77.630  1.00  0.00           O
ATOM    785  N   GLU A 635      39.600  49.940  78.570  1.00  0.00           N
ATOM    786  HN  GLU A 635      40.520  50.260  78.350  1.00  0.00           H
ATOM    787  CA  GLU A 635      39.480  49.250  79.830  1.00  0.00           C
ATOM    788  HA  GLU A 635      40.300  49.530  80.480  1.00  0.00           H
ATOM    789  CB  GLU A 635      38.290  49.630  80.720  1.00  0.00           C
ATOM    790  HB1 GLU A 635      38.220  48.850  81.510  1.00  0.00           H
ATOM    791  HB2 GLU A 635      37.390  49.410  80.130  1.00  0.00           H
ATOM    792  CG  GLU A 635      38.400  51.050  81.270  1.00  0.00           C
ATOM    793  HG1 GLU A 635      38.440  51.790  80.440  1.00  0.00           H
ATOM    794  HG2 GLU A 635      39.310  51.200  81.900  1.00  0.00           H
ATOM    795  CD  GLU A 635      37.290  51.470  82.300  1.00  0.00           C
ATOM    796  OE1 GLU A 635      36.500  52.430  82.050  1.00  0.00           O
ATOM    797  OE2 GLU A 635      37.210  50.800  83.380  1.00  0.00           O
ATOM    798  C   GLU A 635      39.500  47.730  79.710  1.00  0.00           C
ATOM    799  O   GLU A 635      38.790  47.000  80.370  1.00  0.00           O
ATOM    800  N   GLY A 636      40.400  47.280  78.770  1.00  0.00           N
ATOM    801  HN  GLY A 636      40.940  47.960  78.290  1.00  0.00           H
ATOM    802  CA  GLY A 636      40.510  45.880  78.430  1.00  0.00           C
ATOM    803  HA1 GLY A 636      40.480  45.280  79.330  1.00  0.00           H
ATOM    804  HA2 GLY A 636      41.500  45.780  78.000  1.00  0.00           H
ATOM    805  C   GLY A 636      39.590  45.250  77.480  1.00  0.00           C
ATOM    806  O   GLY A 636      38.920  44.210  77.750  1.00  0.00           O
ATOM    807  N   ARG A 637      39.420  45.880  76.330  1.00  0.00           N
ATOM    808  HN  ARG A 637      39.890  46.730  76.110  1.00  0.00           H
ATOM    809  CA  ARG A 637      38.540  45.350  75.320  1.00  0.00           C
ATOM    810  HA  ARG A 637      38.050  44.420  75.580  1.00  0.00           H
ATOM    811  CB  ARG A 637      37.510  46.410  75.070  1.00  0.00           C
ATOM    812  HB1 ARG A 637      36.940  46.110  74.160  1.00  0.00           H
ATOM    813  HB2 ARG A 637      38.030  47.360  74.830  1.00  0.00           H
ATOM    814  CG  ARG A 637      36.640  46.790  76.330  1.00  0.00           C
ATOM    815  HG1 ARG A 637      35.940  47.570  75.950  1.00  0.00           H
ATOM    816  HG2 ARG A 637      37.240  47.200  77.150  1.00  0.00           H
ATOM    817  CD  ARG A 637      35.780  45.660  76.810  1.00  0.00           C
ATOM    818  HD1 ARG A 637      36.260  44.800  77.320  1.00  0.00           H
ATOM    819  HD2 ARG A 637      35.100  45.370  75.980  1.00  0.00           H
ATOM    820  NE  ARG A 637      34.790  46.110  77.820  1.00  0.00           N
ATOM    821  HE  ARG A 637      34.980  47.020  78.180  1.00  0.00           H
ATOM    822  CZ  ARG A 637      33.880  45.360  78.360  1.00  0.00           C
ATOM    823  NH1 ARG A 637      33.680  44.140  78.020  1.00  0.00           N
ATOM    824 HH11 ARG A 637      33.880  44.010  77.040  1.00  0.00           H
ATOM    825 HH12 ARG A 637      32.920  43.660  78.420  1.00  0.00           H
ATOM    826  NH2 ARG A 637      33.310  45.860  79.440  1.00  0.00           N
ATOM    827 HH21 ARG A 637      32.690  45.300  80.000  1.00  0.00           H
ATOM    828 HH22 ARG A 637      33.620  46.720  79.840  1.00  0.00           H
ATOM    829  C   ARG A 637      39.320  44.920  74.030  1.00  0.00           C
ATOM    830  O   ARG A 637      38.700  44.570  72.970  1.00  0.00           O
ATOM    831  N   LEU A 638      40.660  45.000  74.030  1.00  0.00           N
ATOM    832  HN  LEU A 638      41.130  45.290  74.850  1.00  0.00           H
ATOM    833  CA  LEU A 638      41.390  44.510  72.910  1.00  0.00           C
ATOM    834  HA  LEU A 638      40.800  43.770  72.380  1.00  0.00           H
ATOM    835  CB  LEU A 638      41.780  45.680  71.970  1.00  0.00           C
ATOM    836  HB1 LEU A 638      42.410  46.440  72.480  1.00  0.00           H
ATOM    837  HB2 LEU A 638      40.780  46.100  71.730  1.00  0.00           H
ATOM    838  CG  LEU A 638      42.380  45.320  70.620  1.00  0.00           C
ATOM    839  HG  LEU A 638      43.360  44.820  70.810  1.00  0.00           H
ATOM    840  CD1 LEU A 638      41.540  44.340  69.770  1.00  0.00           C
ATOM    841 HD11 LEU A 638      41.370  43.370  70.290  1.00  0.00           H
ATOM    842 HD12 LEU A 638      42.060  43.950  68.870  1.00  0.00           H
ATOM    843 HD13 LEU A 638      40.600  44.870  69.500  1.00  0.00           H
ATOM    844  CD2 LEU A 638      42.440  46.530  69.650  1.00  0.00           C
ATOM    845 HD21 LEU A 638      42.600  47.440  70.260  1.00  0.00           H
ATOM    846 HD22 LEU A 638      41.420  46.600  69.210  1.00  0.00           H
ATOM    847 HD23 LEU A 638      43.080  46.490  68.750  1.00  0.00           H
ATOM    848  C   LEU A 638      42.730  43.930  73.380  1.00  0.00           C
ATOM    849  O   LEU A 638      43.300  44.330  74.360  1.00  0.00           O
ATOM    850  N   SER A 639      43.320  42.900  72.690  1.00  0.00           N
ATOM    851  HN  SER A 639      42.870  42.720  71.820  1.00  0.00           H
ATOM    852  CA  SER A 639      44.680  42.390  72.950  1.00  0.00           C
ATOM    853  HA  SER A 639      45.150  43.200  73.480  1.00  0.00           H
ATOM    854  CB  SER A 639      44.610  41.170  74.000  1.00  0.00           C
ATOM    855  HB1 SER A 639      44.120  41.500  74.940  1.00  0.00           H
ATOM    856  HB2 SER A 639      45.680  41.020  74.270  1.00  0.00           H
ATOM    857  OG  SER A 639      44.060  39.940  73.440  1.00  0.00           O
ATOM    858  HG1 SER A 639      43.110  40.100  73.410  1.00  0.00           H
ATOM    859  C   SER A 639      45.380  42.020  71.640  1.00  0.00           C
ATOM    860  O   SER A 639      44.830  42.150  70.540  1.00  0.00           O
ATOM    861  N   ALA A 640      46.700  41.680  71.680  1.00  0.00           N
ATOM    862  HN  ALA A 640      47.190  41.740  72.550  1.00  0.00           H
ATOM    863  CA  ALA A 640      47.600  41.530  70.560  1.00  0.00           C
ATOM    864  HA  ALA A 640      47.510  42.430  69.960  1.00  0.00           H
ATOM    865  CB  ALA A 640      49.050  41.540  71.040  1.00  0.00           C
ATOM    866  HB1 ALA A 640      49.910  41.310  70.370  1.00  0.00           H
ATOM    867  HB2 ALA A 640      49.040  40.800  71.870  1.00  0.00           H
ATOM    868  HB3 ALA A 640      49.230  42.510  71.540  1.00  0.00           H
ATOM    869  C   ALA A 640      47.250  40.460  69.610  1.00  0.00           C
ATOM    870  O   ALA A 640      47.380  40.640  68.380  1.00  0.00           O
ATOM    871  N   ILE A 641      46.830  39.250  70.120  1.00  0.00           N
ATOM    872  HN  ILE A 641      46.830  39.220  71.110  1.00  0.00           H
ATOM    873  CA  ILE A 641      46.240  38.110  69.370  1.00  0.00           C
ATOM    874  HA  ILE A 641      46.870  37.920  68.520  1.00  0.00           H
ATOM    875  CB  ILE A 641      46.270  36.810  70.230  1.00  0.00           C
ATOM    876  HB  ILE A 641      47.240  36.750  70.760  1.00  0.00           H
ATOM    877  CG2 ILE A 641      45.370  36.840  71.500  1.00  0.00           C
ATOM    878 HG21 ILE A 641      44.320  37.170  71.360  1.00  0.00           H
ATOM    879 HG22 ILE A 641      45.620  37.550  72.300  1.00  0.00           H
ATOM    880 HG23 ILE A 641      45.300  35.890  72.070  1.00  0.00           H
ATOM    881  CG1 ILE A 641      46.040  35.600  69.370  1.00  0.00           C
ATOM    882 HG11 ILE A 641      45.010  35.430  69.020  1.00  0.00           H
ATOM    883 HG12 ILE A 641      46.320  34.710  69.990  1.00  0.00           H
ATOM    884  CD  ILE A 641      47.010  35.380  68.180  1.00  0.00           C
ATOM    885  HD1 ILE A 641      48.070  35.460  68.520  1.00  0.00           H
ATOM    886  HD2 ILE A 641      46.760  36.190  67.480  1.00  0.00           H
ATOM    887  HD3 ILE A 641      46.850  34.380  67.730  1.00  0.00           H
ATOM    888  C   ILE A 641      44.960  38.480  68.740  1.00  0.00           C
ATOM    889  O   ILE A 641      44.710  38.220  67.580  1.00  0.00           O
ATOM    890  N   GLU A 642      44.090  39.180  69.490  1.00  0.00           N
ATOM    891  HN  GLU A 642      44.150  39.340  70.470  1.00  0.00           H
ATOM    892  CA  GLU A 642      42.860  39.730  69.000  1.00  0.00           C
ATOM    893  HA  GLU A 642      42.320  38.850  68.660  1.00  0.00           H
ATOM    894  CB  GLU A 642      42.050  40.580  70.020  1.00  0.00           C
ATOM    895  HB1 GLU A 642      41.220  40.980  69.400  1.00  0.00           H
ATOM    896  HB2 GLU A 642      42.570  41.470  70.450  1.00  0.00           H
ATOM    897  CG  GLU A 642      41.530  39.720  71.210  1.00  0.00           C
ATOM    898  HG1 GLU A 642      42.400  39.420  71.840  1.00  0.00           H
ATOM    899  HG2 GLU A 642      40.930  38.900  70.760  1.00  0.00           H
ATOM    900  CD  GLU A 642      40.520  40.440  72.060  1.00  0.00           C
ATOM    901  OE1 GLU A 642      40.810  40.780  73.260  1.00  0.00           O
ATOM    902  OE2 GLU A 642      39.430  40.700  71.560  1.00  0.00           O
ATOM    903  C   GLU A 642      43.090  40.630  67.800  1.00  0.00           C
ATOM    904  O   GLU A 642      42.420  40.470  66.790  1.00  0.00           O
ATOM    905  N   SER A 643      44.110  41.560  67.860  1.00  0.00           N
ATOM    906  HN  SER A 643      44.470  41.780  68.760  1.00  0.00           H
ATOM    907  CA  SER A 643      44.500  42.340  66.720  1.00  0.00           C
ATOM    908  HA  SER A 643      43.610  42.920  66.540  1.00  0.00           H
ATOM    909  CB  SER A 643      45.550  43.370  67.190  1.00  0.00           C
ATOM    910  HB1 SER A 643      46.580  42.980  67.380  1.00  0.00           H
ATOM    911  HB2 SER A 643      45.170  43.680  68.200  1.00  0.00           H
ATOM    912  OG  SER A 643      45.590  44.560  66.400  1.00  0.00           O
ATOM    913  HG1 SER A 643      46.320  45.090  66.690  1.00  0.00           H
ATOM    914  C   SER A 643      44.840  41.520  65.510  1.00  0.00           C
ATOM    915  O   SER A 643      44.290  41.730  64.420  1.00  0.00           O
ATOM    916  N   LEU A 644      45.760  40.560  65.550  1.00  0.00           N
ATOM    917  HN  LEU A 644      46.220  40.430  66.430  1.00  0.00           H
ATOM    918  CA  LEU A 644      46.160  39.770  64.420  1.00  0.00           C
ATOM    919  HA  LEU A 644      46.380  40.480  63.650  1.00  0.00           H
ATOM    920  CB  LEU A 644      47.380  38.930  64.830  1.00  0.00           C
ATOM    921  HB1 LEU A 644      47.610  38.160  64.070  1.00  0.00           H
ATOM    922  HB2 LEU A 644      47.000  38.430  65.740  1.00  0.00           H
ATOM    923  CG  LEU A 644      48.720  39.690  65.210  1.00  0.00           C
ATOM    924  HG  LEU A 644      48.440  40.660  65.670  1.00  0.00           H
ATOM    925  CD1 LEU A 644      49.610  38.810  66.050  1.00  0.00           C
ATOM    926 HD11 LEU A 644      49.140  38.570  67.030  1.00  0.00           H
ATOM    927 HD12 LEU A 644      50.560  39.320  66.360  1.00  0.00           H
ATOM    928 HD13 LEU A 644      49.840  37.890  65.490  1.00  0.00           H
ATOM    929  CD2 LEU A 644      49.450  40.140  63.960  1.00  0.00           C
ATOM    930 HD21 LEU A 644      49.930  39.310  63.390  1.00  0.00           H
ATOM    931 HD22 LEU A 644      50.190  40.920  64.240  1.00  0.00           H
ATOM    932 HD23 LEU A 644      48.760  40.650  63.250  1.00  0.00           H
ATOM    933  C   LEU A 644      45.050  38.900  63.820  1.00  0.00           C
ATOM    934  O   LEU A 644      44.980  38.680  62.580  1.00  0.00           O
ATOM    935  N   PHE A 645      44.320  38.200  64.670  1.00  0.00           N
ATOM    936  HN  PHE A 645      44.520  38.290  65.640  1.00  0.00           H
ATOM    937  CA  PHE A 645      43.240  37.340  64.340  1.00  0.00           C
ATOM    938  HA  PHE A 645      43.660  36.610  63.660  1.00  0.00           H
ATOM    939  CB  PHE A 645      42.800  36.410  65.490  1.00  0.00           C
ATOM    940  HB1 PHE A 645      42.570  37.070  66.360  1.00  0.00           H
ATOM    941  HB2 PHE A 645      43.520  35.630  65.800  1.00  0.00           H
ATOM    942  CG  PHE A 645      41.570  35.630  65.060  1.00  0.00           C
ATOM    943  CD1 PHE A 645      41.700  34.370  64.460  1.00  0.00           C
ATOM    944  HD1 PHE A 645      42.700  33.940  64.340  1.00  0.00           H
ATOM    945  CE1 PHE A 645      40.600  33.730  63.940  1.00  0.00           C
ATOM    946  HE1 PHE A 645      40.780  32.710  63.620  1.00  0.00           H
ATOM    947  CZ  PHE A 645      39.280  34.180  64.170  1.00  0.00           C
ATOM    948  HZ  PHE A 645      38.510  33.560  63.740  1.00  0.00           H
ATOM    949  CD2 PHE A 645      40.260  36.170  65.190  1.00  0.00           C
ATOM    950  HD2 PHE A 645      39.990  37.100  65.670  1.00  0.00           H
ATOM    951  CE2 PHE A 645      39.150  35.420  64.750  1.00  0.00           C
ATOM    952  HE2 PHE A 645      38.170  35.770  65.020  1.00  0.00           H
ATOM    953  C   PHE A 645      42.050  38.160  63.590  1.00  0.00           C
ATOM    954  O   PHE A 645      41.550  37.700  62.600  1.00  0.00           O
ATOM    955  N   GLY A 646      41.750  39.340  64.090  1.00  0.00           N
ATOM    956  HN  GLY A 646      42.190  39.510  64.970  1.00  0.00           H
ATOM    957  CA  GLY A 646      40.970  40.500  63.540  1.00  0.00           C
ATOM    958  HA1 GLY A 646      40.920  41.220  64.350  1.00  0.00           H
ATOM    959  HA2 GLY A 646      39.970  40.100  63.420  1.00  0.00           H
ATOM    960  C   GLY A 646      41.380  40.930  62.140  1.00  0.00           C
ATOM    961  O   GLY A 646      40.510  41.110  61.270  1.00  0.00           O
ATOM    962  N   ALA A 647      42.680  41.190  61.930  1.00  0.00           N
ATOM    963  HN  ALA A 647      43.340  41.080  62.680  1.00  0.00           H
ATOM    964  CA  ALA A 647      43.300  41.320  60.620  1.00  0.00           C
ATOM    965  HA  ALA A 647      42.950  42.170  60.050  1.00  0.00           H
ATOM    966  CB  ALA A 647      44.800  41.670  60.830  1.00  0.00           C
ATOM    967  HB1 ALA A 647      44.690  42.420  61.630  1.00  0.00           H
ATOM    968  HB2 ALA A 647      45.130  42.140  59.880  1.00  0.00           H
ATOM    969  HB3 ALA A 647      45.390  40.850  61.310  1.00  0.00           H
ATOM    970  C   ALA A 647      43.090  40.070  59.700  1.00  0.00           C
ATOM    971  O   ALA A 647      42.710  40.200  58.500  1.00  0.00           O
ATOM    972  N   SER A 648      43.340  38.870  60.240  1.00  0.00           N
ATOM    973  HN  SER A 648      43.640  38.840  61.190  1.00  0.00           H
ATOM    974  CA  SER A 648      43.330  37.680  59.410  1.00  0.00           C
ATOM    975  HA  SER A 648      44.020  37.910  58.620  1.00  0.00           H
ATOM    976  CB  SER A 648      43.900  36.470  60.200  1.00  0.00           C
ATOM    977  HB1 SER A 648      43.920  35.530  59.600  1.00  0.00           H
ATOM    978  HB2 SER A 648      43.270  36.230  61.080  1.00  0.00           H
ATOM    979  OG  SER A 648      45.300  36.660  60.420  1.00  0.00           O
ATOM    980  HG1 SER A 648      45.310  37.350  61.090  1.00  0.00           H
ATOM    981  C   SER A 648      41.950  37.320  58.850  1.00  0.00           C
ATOM    982  O   SER A 648      41.920  36.910  57.680  1.00  0.00           O
ATOM    983  N   LEU A 649      40.780  37.610  59.540  1.00  0.00           N
ATOM    984  HN  LEU A 649      40.780  37.880  60.500  1.00  0.00           H
ATOM    985  CA  LEU A 649      39.430  37.380  58.960  1.00  0.00           C
ATOM    986  HA  LEU A 649      39.390  36.320  58.740  1.00  0.00           H
ATOM    987  CB  LEU A 649      38.330  37.910  59.900  1.00  0.00           C
ATOM    988  HB1 LEU A 649      37.350  37.940  59.380  1.00  0.00           H
ATOM    989  HB2 LEU A 649      38.500  38.960  60.210  1.00  0.00           H
ATOM    990  CG  LEU A 649      38.140  37.140  61.240  1.00  0.00           C
ATOM    991  HG  LEU A 649      39.050  37.330  61.850  1.00  0.00           H
ATOM    992  CD1 LEU A 649      36.930  37.590  62.030  1.00  0.00           C
ATOM    993 HD11 LEU A 649      36.500  36.850  62.740  1.00  0.00           H
ATOM    994 HD12 LEU A 649      36.130  37.810  61.290  1.00  0.00           H
ATOM    995 HD13 LEU A 649      37.170  38.510  62.620  1.00  0.00           H
ATOM    996  CD2 LEU A 649      38.060  35.580  60.930  1.00  0.00           C
ATOM    997 HD21 LEU A 649      37.240  35.380  60.210  1.00  0.00           H
ATOM    998 HD22 LEU A 649      37.940  35.090  61.920  1.00  0.00           H
ATOM    999 HD23 LEU A 649      39.030  35.250  60.530  1.00  0.00           H
ATOM   1000  C   LEU A 649      39.210  38.030  57.630  1.00  0.00           C
ATOM   1001  O   LEU A 649      38.900  37.370  56.580  1.00  0.00           O
ATOM   1002  N   THR A 650      39.430  39.370  57.520  1.00  0.00           N
ATOM   1003  HN  THR A 650      39.590  39.900  58.350  1.00  0.00           H
ATOM   1004  CA  THR A 650      39.460  39.980  56.200  1.00  0.00           C
ATOM   1005  HA  THR A 650      38.580  39.640  55.670  1.00  0.00           H
ATOM   1006  CB  THR A 650      39.510  41.510  56.230  1.00  0.00           C
ATOM   1007  HB  THR A 650      40.420  41.870  56.750  1.00  0.00           H
ATOM   1008  OG1 THR A 650      38.380  42.060  56.890  1.00  0.00           O
ATOM   1009  HG1 THR A 650      38.760  42.050  57.790  1.00  0.00           H
ATOM   1010  CG2 THR A 650      39.370  42.150  54.800  1.00  0.00           C
ATOM   1011 HG21 THR A 650      39.230  43.250  54.930  1.00  0.00           H
ATOM   1012 HG22 THR A 650      38.480  41.740  54.250  1.00  0.00           H
ATOM   1013 HG23 THR A 650      40.270  42.010  54.160  1.00  0.00           H
ATOM   1014  C   THR A 650      40.600  39.460  55.400  1.00  0.00           C
ATOM   1015  O   THR A 650      40.470  39.060  54.290  1.00  0.00           O
ATOM   1016  N   GLY A 651      41.870  39.430  55.930  1.00  0.00           N
ATOM   1017  HN  GLY A 651      41.980  39.630  56.900  1.00  0.00           H
ATOM   1018  CA  GLY A 651      43.130  39.050  55.350  1.00  0.00           C
ATOM   1019  HA1 GLY A 651      43.890  38.990  56.110  1.00  0.00           H
ATOM   1020  HA2 GLY A 651      43.310  39.830  54.620  1.00  0.00           H
ATOM   1021  C   GLY A 651      43.090  37.740  54.520  1.00  0.00           C
ATOM   1022  O   GLY A 651      43.540  37.680  53.330  1.00  0.00           O
ATOM   1023  N   ILE A 652      42.580  36.610  55.080  1.00  0.00           N
ATOM   1024  HN  ILE A 652      42.290  36.730  56.030  1.00  0.00           H
ATOM   1025  CA  ILE A 652      42.560  35.370  54.460  1.00  0.00           C
ATOM   1026  HA  ILE A 652      43.500  35.310  53.930  1.00  0.00           H
ATOM   1027  CB  ILE A 652      42.510  34.170  55.390  1.00  0.00           C
ATOM   1028  HB  ILE A 652      41.710  34.370  56.130  1.00  0.00           H
ATOM   1029  CG2 ILE A 652      42.140  32.830  54.700  1.00  0.00           C
ATOM   1030 HG21 ILE A 652      41.070  32.710  54.440  1.00  0.00           H
ATOM   1031 HG22 ILE A 652      42.350  32.070  55.500  1.00  0.00           H
ATOM   1032 HG23 ILE A 652      42.760  32.590  53.820  1.00  0.00           H
ATOM   1033  CG1 ILE A 652      43.800  33.970  56.150  1.00  0.00           C
ATOM   1034 HG11 ILE A 652      44.270  34.930  56.470  1.00  0.00           H
ATOM   1035 HG12 ILE A 652      44.550  33.380  55.580  1.00  0.00           H
ATOM   1036  CD  ILE A 652      43.630  33.270  57.480  1.00  0.00           C
ATOM   1037  HD1 ILE A 652      42.810  33.790  58.020  1.00  0.00           H
ATOM   1038  HD2 ILE A 652      44.560  33.250  58.090  1.00  0.00           H
ATOM   1039  HD3 ILE A 652      43.420  32.180  57.400  1.00  0.00           H
ATOM   1040  C   ILE A 652      41.550  35.250  53.360  1.00  0.00           C
ATOM   1041  O   ILE A 652      41.800  34.690  52.330  1.00  0.00           O
ATOM   1042  N   ALA A 653      40.340  35.800  53.660  1.00  0.00           N
ATOM   1043  HN  ALA A 653      40.270  36.100  54.600  1.00  0.00           H
ATOM   1044  CA  ALA A 653      39.220  35.920  52.710  1.00  0.00           C
ATOM   1045  HA  ALA A 653      38.920  34.950  52.340  1.00  0.00           H
ATOM   1046  CB  ALA A 653      38.060  36.590  53.550  1.00  0.00           C
ATOM   1047  HB1 ALA A 653      38.330  37.560  54.030  1.00  0.00           H
ATOM   1048  HB2 ALA A 653      37.830  35.920  54.400  1.00  0.00           H
ATOM   1049  HB3 ALA A 653      37.080  36.780  53.060  1.00  0.00           H
ATOM   1050  C   ALA A 653      39.540  36.820  51.500  1.00  0.00           C
ATOM   1051  O   ALA A 653      39.290  36.470  50.380  1.00  0.00           O
ATOM   1052  N   TYR A 654      40.150  37.990  51.810  1.00  0.00           N
ATOM   1053  HN  TYR A 654      40.280  38.110  52.790  1.00  0.00           H
ATOM   1054  CA  TYR A 654      40.550  38.930  50.840  1.00  0.00           C
ATOM   1055  HA  TYR A 654      39.710  39.150  50.190  1.00  0.00           H
ATOM   1056  CB  TYR A 654      41.000  40.200  51.650  1.00  0.00           C
ATOM   1057  HB1 TYR A 654      41.820  39.920  52.350  1.00  0.00           H
ATOM   1058  HB2 TYR A 654      40.240  40.570  52.360  1.00  0.00           H
ATOM   1059  CG  TYR A 654      41.450  41.490  50.890  1.00  0.00           C
ATOM   1060  CD1 TYR A 654      40.540  42.470  50.550  1.00  0.00           C
ATOM   1061  HD1 TYR A 654      39.520  42.260  50.850  1.00  0.00           H
ATOM   1062  CE1 TYR A 654      40.860  43.660  50.050  1.00  0.00           C
ATOM   1063  HE1 TYR A 654      40.120  44.410  49.800  1.00  0.00           H
ATOM   1064  CZ  TYR A 654      42.230  43.940  49.780  1.00  0.00           C
ATOM   1065  OH  TYR A 654      42.750  45.100  49.070  1.00  0.00           O
ATOM   1066  HH  TYR A 654      43.490  44.870  48.500  1.00  0.00           H
ATOM   1067  CD2 TYR A 654      42.810  41.790  50.800  1.00  0.00           C
ATOM   1068  HD2 TYR A 654      43.540  41.100  51.200  1.00  0.00           H
ATOM   1069  CE2 TYR A 654      43.230  42.940  50.140  1.00  0.00           C
ATOM   1070  HE2 TYR A 654      44.300  43.130  50.120  1.00  0.00           H
ATOM   1071  C   TYR A 654      41.680  38.400  49.960  1.00  0.00           C
ATOM   1072  O   TYR A 654      41.650  38.520  48.740  1.00  0.00           O
ATOM   1073  N   SER A 655      42.790  37.850  50.500  1.00  0.00           N
ATOM   1074  HN  SER A 655      42.950  37.760  51.480  1.00  0.00           H
ATOM   1075  CA  SER A 655      43.950  37.430  49.790  1.00  0.00           C
ATOM   1076  HA  SER A 655      44.210  38.300  49.210  1.00  0.00           H
ATOM   1077  CB  SER A 655      45.200  37.230  50.730  1.00  0.00           C
ATOM   1078  HB1 SER A 655      46.100  36.780  50.260  1.00  0.00           H
ATOM   1079  HB2 SER A 655      44.900  36.550  51.560  1.00  0.00           H
ATOM   1080  OG  SER A 655      45.510  38.540  51.280  1.00  0.00           O
ATOM   1081  HG1 SER A 655      45.040  38.520  52.120  1.00  0.00           H
ATOM   1082  C   SER A 655      43.720  36.290  48.870  1.00  0.00           C
ATOM   1083  O   SER A 655      44.360  36.310  47.820  1.00  0.00           O
ATOM   1084  N   LEU A 656      42.760  35.480  49.180  1.00  0.00           N
ATOM   1085  HN  LEU A 656      42.190  35.550  50.000  1.00  0.00           H
ATOM   1086  CA  LEU A 656      42.490  34.380  48.290  1.00  0.00           C
ATOM   1087  HA  LEU A 656      43.300  34.190  47.600  1.00  0.00           H
ATOM   1088  CB  LEU A 656      42.280  33.130  49.160  1.00  0.00           C
ATOM   1089  HB1 LEU A 656      41.360  33.220  49.770  1.00  0.00           H
ATOM   1090  HB2 LEU A 656      43.000  33.120  50.020  1.00  0.00           H
ATOM   1091  CG  LEU A 656      42.230  31.700  48.450  1.00  0.00           C
ATOM   1092  HG  LEU A 656      41.300  31.590  47.860  1.00  0.00           H
ATOM   1093  CD1 LEU A 656      43.510  31.450  47.580  1.00  0.00           C
ATOM   1094 HD11 LEU A 656      44.400  31.740  48.170  1.00  0.00           H
ATOM   1095 HD12 LEU A 656      43.350  32.030  46.650  1.00  0.00           H
ATOM   1096 HD13 LEU A 656      43.430  30.350  47.380  1.00  0.00           H
ATOM   1097  CD2 LEU A 656      42.230  30.740  49.670  1.00  0.00           C
ATOM   1098 HD21 LEU A 656      43.210  30.750  50.190  1.00  0.00           H
ATOM   1099 HD22 LEU A 656      42.270  29.730  49.200  1.00  0.00           H
ATOM   1100 HD23 LEU A 656      41.310  30.830  50.290  1.00  0.00           H
ATOM   1101  C   LEU A 656      41.310  34.560  47.420  1.00  0.00           C
ATOM   1102  O   LEU A 656      41.340  34.160  46.240  1.00  0.00           O
ATOM   1103  N   PHE A 657      40.210  35.170  47.880  1.00  0.00           N
ATOM   1104  HN  PHE A 657      40.210  35.530  48.800  1.00  0.00           H
ATOM   1105  CA  PHE A 657      38.930  35.200  47.120  1.00  0.00           C
ATOM   1106  HA  PHE A 657      39.210  34.600  46.260  1.00  0.00           H
ATOM   1107  CB  PHE A 657      37.700  34.660  47.950  1.00  0.00           C
ATOM   1108  HB1 PHE A 657      36.790  34.440  47.360  1.00  0.00           H
ATOM   1109  HB2 PHE A 657      37.390  35.460  48.650  1.00  0.00           H
ATOM   1110  CG  PHE A 657      37.930  33.340  48.670  1.00  0.00           C
ATOM   1111  CD1 PHE A 657      37.600  33.260  50.030  1.00  0.00           C
ATOM   1112  HD1 PHE A 657      37.340  34.170  50.560  1.00  0.00           H
ATOM   1113  CE1 PHE A 657      37.850  32.130  50.770  1.00  0.00           C
ATOM   1114  HE1 PHE A 657      37.640  32.180  51.830  1.00  0.00           H
ATOM   1115  CZ  PHE A 657      38.350  30.980  50.160  1.00  0.00           C
ATOM   1116  HZ  PHE A 657      38.460  30.020  50.650  1.00  0.00           H
ATOM   1117  CD2 PHE A 657      38.410  32.230  48.050  1.00  0.00           C
ATOM   1118  HD2 PHE A 657      38.620  32.340  47.000  1.00  0.00           H
ATOM   1119  CE2 PHE A 657      38.700  31.060  48.740  1.00  0.00           C
ATOM   1120  HE2 PHE A 657      39.130  30.210  48.240  1.00  0.00           H
ATOM   1121  C   PHE A 657      38.560  36.580  46.560  1.00  0.00           C
ATOM   1122  O   PHE A 657      37.550  36.700  45.890  1.00  0.00           O
ATOM   1123  N   ALA A 658      39.340  37.680  46.690  1.00  0.00           N
ATOM   1124  HN  ALA A 658      40.200  37.610  47.180  1.00  0.00           H
ATOM   1125  CA  ALA A 658      39.000  38.970  46.060  1.00  0.00           C
ATOM   1126  HA  ALA A 658      38.090  38.870  45.480  1.00  0.00           H
ATOM   1127  CB  ALA A 658      38.910  40.020  47.150  1.00  0.00           C
ATOM   1128  HB1 ALA A 658      37.950  39.800  47.660  1.00  0.00           H
ATOM   1129  HB2 ALA A 658      39.050  41.070  46.820  1.00  0.00           H
ATOM   1130  HB3 ALA A 658      39.830  39.890  47.760  1.00  0.00           H
ATOM   1131  C   ALA A 658      40.120  39.190  45.090  1.00  0.00           C
ATOM   1132  O   ALA A 658      41.250  38.890  45.340  1.00  0.00           O
ATOM   1133  N   GLY A 659      39.760  39.750  43.960  1.00  0.00           N
ATOM   1134  HN  GLY A 659      38.790  39.990  43.940  1.00  0.00           H
ATOM   1135  CA  GLY A 659      40.690  40.050  42.860  1.00  0.00           C
ATOM   1136  HA1 GLY A 659      40.130  40.640  42.140  1.00  0.00           H
ATOM   1137  HA2 GLY A 659      40.880  39.090  42.400  1.00  0.00           H
ATOM   1138  C   GLY A 659      41.990  40.730  43.090  1.00  0.00           C
ATOM   1139  O   GLY A 659      42.270  41.470  44.060  1.00  0.00           O
ATOM   1140  N   GLN A 660      42.890  40.540  42.150  1.00  0.00           N
ATOM   1141  HN  GLN A 660      42.680  40.060  41.300  1.00  0.00           H
ATOM   1142  CA  GLN A 660      44.230  41.200  42.040  1.00  0.00           C
ATOM   1143  HA  GLN A 660      44.860  40.570  41.430  1.00  0.00           H
ATOM   1144  CB  GLN A 660      44.100  42.690  41.530  1.00  0.00           C
ATOM   1145  HB1 GLN A 660      45.100  43.140  41.390  1.00  0.00           H
ATOM   1146  HB2 GLN A 660      43.510  43.270  42.270  1.00  0.00           H
ATOM   1147  CG  GLN A 660      43.430  42.790  40.090  1.00  0.00           C
ATOM   1148  HG1 GLN A 660      43.390  43.900  39.940  1.00  0.00           H
ATOM   1149  HG2 GLN A 660      42.440  42.310  40.180  1.00  0.00           H
ATOM   1150  CD  GLN A 660      44.230  41.970  39.090  1.00  0.00           C
ATOM   1151  OE1 GLN A 660      45.260  41.380  39.390  1.00  0.00           O
ATOM   1152  NE2 GLN A 660      43.720  41.850  37.840  1.00  0.00           N
ATOM   1153 HE21 GLN A 660      44.150  41.240  37.170  1.00  0.00           H
ATOM   1154 HE22 GLN A 660      42.810  42.230  37.650  1.00  0.00           H
ATOM   1155  C   GLN A 660      45.160  41.370  43.270  1.00  0.00           C
ATOM   1156  O   GLN A 660      45.440  42.490  43.750  1.00  0.00           O
ATOM   1157  N   PRO A 661      45.580  40.310  43.890  1.00  0.00           N
ATOM   1158  CD  PRO A 661      45.660  38.970  43.230  1.00  0.00           C
ATOM   1159  HD1 PRO A 661      46.340  39.110  42.370  1.00  0.00           H
ATOM   1160  HD2 PRO A 661      44.660  38.620  42.920  1.00  0.00           H
ATOM   1161  CA  PRO A 661      45.930  40.240  45.320  1.00  0.00           C
ATOM   1162  HA  PRO A 661      45.360  40.880  45.960  1.00  0.00           H
ATOM   1163  CB  PRO A 661      45.780  38.660  45.660  1.00  0.00           C
ATOM   1164  HB1 PRO A 661      44.690  38.530  45.860  1.00  0.00           H
ATOM   1165  HB2 PRO A 661      46.310  38.290  46.560  1.00  0.00           H
ATOM   1166  CG  PRO A 661      46.240  38.010  44.330  1.00  0.00           C
ATOM   1167  HG1 PRO A 661      47.340  37.900  44.350  1.00  0.00           H
ATOM   1168  HG2 PRO A 661      45.690  37.050  44.310  1.00  0.00           H
ATOM   1169  C   PRO A 661      47.340  40.630  45.480  1.00  0.00           C
ATOM   1170  O   PRO A 661      48.060  39.870  46.110  1.00  0.00           O
ATOM   1171  N   LEU A 662      47.750  41.880  45.120  1.00  0.00           N
ATOM   1172  HN  LEU A 662      47.110  42.420  44.570  1.00  0.00           H
ATOM   1173  CA  LEU A 662      49.090  42.410  45.340  1.00  0.00           C
ATOM   1174  HA  LEU A 662      49.740  41.630  45.710  1.00  0.00           H
ATOM   1175  CB  LEU A 662      49.710  42.960  44.030  1.00  0.00           C
ATOM   1176  HB1 LEU A 662      50.640  43.520  44.250  1.00  0.00           H
ATOM   1177  HB2 LEU A 662      49.060  43.740  43.590  1.00  0.00           H
ATOM   1178  CG  LEU A 662      50.090  41.900  43.040  1.00  0.00           C
ATOM   1179  HG  LEU A 662      49.370  41.060  43.060  1.00  0.00           H
ATOM   1180  CD1 LEU A 662      50.030  42.560  41.670  1.00  0.00           C
ATOM   1181 HD11 LEU A 662      50.150  41.800  40.870  1.00  0.00           H
ATOM   1182 HD12 LEU A 662      50.770  43.360  41.460  1.00  0.00           H
ATOM   1183 HD13 LEU A 662      48.970  42.800  41.470  1.00  0.00           H
ATOM   1184  CD2 LEU A 662      51.450  41.300  43.470  1.00  0.00           C
ATOM   1185 HD21 LEU A 662      51.680  40.490  42.760  1.00  0.00           H
ATOM   1186 HD22 LEU A 662      51.380  40.820  44.470  1.00  0.00           H
ATOM   1187 HD23 LEU A 662      52.150  42.150  43.580  1.00  0.00           H
ATOM   1188  C   LEU A 662      49.010  43.360  46.520  1.00  0.00           C
ATOM   1189  O   LEU A 662      50.070  43.810  46.930  1.00  0.00           O
ATOM   1190  N   THR A 663      47.820  43.640  47.030  1.00  0.00           N
ATOM   1191  HN  THR A 663      47.070  43.260  46.510  1.00  0.00           H
ATOM   1192  CA  THR A 663      47.720  44.670  48.010  1.00  0.00           C
ATOM   1193  HA  THR A 663      48.670  45.170  48.160  1.00  0.00           H
ATOM   1194  CB  THR A 663      46.570  45.710  47.850  1.00  0.00           C
ATOM   1195  HB  THR A 663      46.580  46.560  48.550  1.00  0.00           H
ATOM   1196  OG1 THR A 663      45.210  45.260  47.740  1.00  0.00           O
ATOM   1197  HG1 THR A 663      45.230  44.580  47.070  1.00  0.00           H
ATOM   1198  CG2 THR A 663      46.780  46.400  46.470  1.00  0.00           C
ATOM   1199 HG21 THR A 663      46.290  47.400  46.380  1.00  0.00           H
ATOM   1200 HG22 THR A 663      46.440  45.730  45.660  1.00  0.00           H
ATOM   1201 HG23 THR A 663      47.880  46.570  46.410  1.00  0.00           H
ATOM   1202  C   THR A 663      47.690  44.020  49.360  1.00  0.00           C
ATOM   1203  O   THR A 663      46.790  43.280  49.760  1.00  0.00           O
ATOM   1204  N   ILE A 664      48.750  44.340  50.180  1.00  0.00           N
ATOM   1205  HN  ILE A 664      49.510  44.880  49.850  1.00  0.00           H
ATOM   1206  CA  ILE A 664      48.860  43.930  51.580  1.00  0.00           C
ATOM   1207  HA  ILE A 664      48.600  42.880  51.630  1.00  0.00           H
ATOM   1208  CB  ILE A 664      50.290  44.070  52.150  1.00  0.00           C
ATOM   1209  HB  ILE A 664      50.840  44.920  51.680  1.00  0.00           H
ATOM   1210  CG2 ILE A 664      50.250  44.080  53.720  1.00  0.00           C
ATOM   1211 HG21 ILE A 664      51.270  43.820  54.060  1.00  0.00           H
ATOM   1212 HG22 ILE A 664      49.640  43.200  54.010  1.00  0.00           H
ATOM   1213 HG23 ILE A 664      49.830  45.010  54.160  1.00  0.00           H
ATOM   1214  CG1 ILE A 664      51.190  42.980  51.680  1.00  0.00           C
ATOM   1215 HG11 ILE A 664      52.210  43.210  52.060  1.00  0.00           H
ATOM   1216 HG12 ILE A 664      51.250  43.040  50.570  1.00  0.00           H
ATOM   1217  CD  ILE A 664      50.870  41.540  52.220  1.00  0.00           C
ATOM   1218  HD1 ILE A 664      50.010  41.080  51.680  1.00  0.00           H
ATOM   1219  HD2 ILE A 664      50.660  41.390  53.300  1.00  0.00           H
ATOM   1220  HD3 ILE A 664      51.770  40.920  52.030  1.00  0.00           H
ATOM   1221  C   ILE A 664      47.890  44.660  52.460  1.00  0.00           C
ATOM   1222  O   ILE A 664      47.800  45.880  52.500  1.00  0.00           O
ATOM   1223  N   LEU A 665      47.060  43.910  53.180  1.00  0.00           N
ATOM   1224  HN  LEU A 665      47.150  42.930  53.010  1.00  0.00           H
ATOM   1225  CA  LEU A 665      45.970  44.410  54.020  1.00  0.00           C
ATOM   1226  HA  LEU A 665      45.670  45.330  53.550  1.00  0.00           H
ATOM   1227  CB  LEU A 665      44.690  43.600  53.880  1.00  0.00           C
ATOM   1228  HB1 LEU A 665      44.900  42.530  54.090  1.00  0.00           H
ATOM   1229  HB2 LEU A 665      44.340  43.670  52.840  1.00  0.00           H
ATOM   1230  CG  LEU A 665      43.490  44.180  54.620  1.00  0.00           C
ATOM   1231  HG  LEU A 665      43.610  45.280  54.730  1.00  0.00           H
ATOM   1232  CD1 LEU A 665      42.190  43.910  53.810  1.00  0.00           C
ATOM   1233 HD11 LEU A 665      41.330  44.210  54.450  1.00  0.00           H
ATOM   1234 HD12 LEU A 665      42.040  42.820  53.630  1.00  0.00           H
ATOM   1235 HD13 LEU A 665      42.190  44.400  52.810  1.00  0.00           H
ATOM   1236  CD2 LEU A 665      43.260  43.480  55.960  1.00  0.00           C
ATOM   1237 HD21 LEU A 665      42.250  43.740  56.360  1.00  0.00           H
ATOM   1238 HD22 LEU A 665      44.050  43.850  56.650  1.00  0.00           H
ATOM   1239 HD23 LEU A 665      43.470  42.400  55.910  1.00  0.00           H
ATOM   1240  C   LEU A 665      46.490  44.560  55.480  1.00  0.00           C
ATOM   1241  O   LEU A 665      47.040  43.640  56.040  1.00  0.00           O
ATOM   1242  N   GLY A 666      46.400  45.810  56.050  1.00  0.00           N
ATOM   1243  HN  GLY A 666      45.900  46.540  55.570  1.00  0.00           H
ATOM   1244  CA  GLY A 666      46.990  45.990  57.310  1.00  0.00           C
ATOM   1245  HA1 GLY A 666      48.030  45.690  57.310  1.00  0.00           H
ATOM   1246  HA2 GLY A 666      46.470  45.440  58.070  1.00  0.00           H
ATOM   1247  C   GLY A 666      47.030  47.440  57.800  1.00  0.00           C
ATOM   1248  O   GLY A 666      47.520  47.660  58.920  1.00  0.00           O
ATOM   1249  N   SER A 667      46.520  48.440  57.100  1.00  0.00           N
ATOM   1250  HN  SER A 667      46.270  48.360  56.140  1.00  0.00           H
ATOM   1251  CA  SER A 667      46.290  49.820  57.540  1.00  0.00           C
ATOM   1252  HA  SER A 667      47.040  50.150  58.250  1.00  0.00           H
ATOM   1253  CB  SER A 667      46.280  50.720  56.290  1.00  0.00           C
ATOM   1254  HB1 SER A 667      45.470  50.330  55.640  1.00  0.00           H
ATOM   1255  HB2 SER A 667      47.280  50.610  55.800  1.00  0.00           H
ATOM   1256  OG  SER A 667      46.090  52.110  56.550  1.00  0.00           O
ATOM   1257  HG1 SER A 667      45.300  52.360  56.060  1.00  0.00           H
ATOM   1258  C   SER A 667      44.950  49.930  58.280  1.00  0.00           C
ATOM   1259  O   SER A 667      43.990  49.190  58.010  1.00  0.00           O
ATOM   1260  N   THR A 668      44.870  50.840  59.250  1.00  0.00           N
ATOM   1261  HN  THR A 668      45.730  51.360  59.320  1.00  0.00           H
ATOM   1262  CA  THR A 668      43.660  51.220  60.050  1.00  0.00           C
ATOM   1263  HA  THR A 668      42.830  51.240  59.360  1.00  0.00           H
ATOM   1264  CB  THR A 668      43.450  50.320  61.190  1.00  0.00           C
ATOM   1265  HB  THR A 668      43.490  49.260  60.870  1.00  0.00           H
ATOM   1266  OG1 THR A 668      42.120  50.440  61.720  1.00  0.00           O
ATOM   1267  HG1 THR A 668      41.560  49.820  61.240  1.00  0.00           H
ATOM   1268  CG2 THR A 668      44.570  50.430  62.280  1.00  0.00           C
ATOM   1269 HG21 THR A 668      44.310  49.630  63.020  1.00  0.00           H
ATOM   1270 HG22 THR A 668      44.570  51.430  62.740  1.00  0.00           H
ATOM   1271 HG23 THR A 668      45.500  50.180  61.720  1.00  0.00           H
ATOM   1272  C   THR A 668      43.740  52.700  60.430  1.00  0.00           C
ATOM   1273  O   THR A 668      44.710  53.400  60.170  1.00  0.00           O
ATOM   1274  N   GLY A 669      42.580  53.240  60.760  1.00  0.00           N
ATOM   1275  HN  GLY A 669      41.950  52.510  61.040  1.00  0.00           H
ATOM   1276  CA  GLY A 669      42.380  54.640  60.800  1.00  0.00           C
ATOM   1277  HA1 GLY A 669      41.300  54.710  60.740  1.00  0.00           H
ATOM   1278  HA2 GLY A 669      42.880  55.100  59.970  1.00  0.00           H
ATOM   1279  C   GLY A 669      42.760  55.300  62.140  1.00  0.00           C
ATOM   1280  O   GLY A 669      43.550  54.820  62.880  1.00  0.00           O
ATOM   1281  N   PRO A 670      42.060  56.400  62.460  1.00  0.00           N
ATOM   1282  CD  PRO A 670      41.030  57.050  61.560  1.00  0.00           C
ATOM   1283  HD1 PRO A 670      40.270  56.310  61.220  1.00  0.00           H
ATOM   1284  HD2 PRO A 670      41.580  57.290  60.620  1.00  0.00           H
ATOM   1285  CA  PRO A 670      42.120  57.060  63.790  1.00  0.00           C
ATOM   1286  HA  PRO A 670      43.140  57.140  64.160  1.00  0.00           H
ATOM   1287  CB  PRO A 670      41.530  58.460  63.480  1.00  0.00           C
ATOM   1288  HB1 PRO A 670      42.280  59.030  62.910  1.00  0.00           H
ATOM   1289  HB2 PRO A 670      41.190  59.160  64.270  1.00  0.00           H
ATOM   1290  CG  PRO A 670      40.420  58.180  62.430  1.00  0.00           C
ATOM   1291  HG1 PRO A 670      39.570  57.940  63.110  1.00  0.00           H
ATOM   1292  HG2 PRO A 670      40.210  59.200  62.020  1.00  0.00           H
ATOM   1293  C   PRO A 670      41.290  56.360  64.830  1.00  0.00           C
ATOM   1294  O   PRO A 670      40.670  56.970  65.650  1.00  0.00           O
ATOM   1295  N   VAL A 671      41.320  55.010  64.780  1.00  0.00           N
ATOM   1296  HN  VAL A 671      41.690  54.660  63.910  1.00  0.00           H
ATOM   1297  CA  VAL A 671      40.680  54.070  65.700  1.00  0.00           C
ATOM   1298  HA  VAL A 671      39.610  54.160  65.550  1.00  0.00           H
ATOM   1299  CB  VAL A 671      40.900  52.600  65.260  1.00  0.00           C
ATOM   1300  HB  VAL A 671      41.960  52.290  65.350  1.00  0.00           H
ATOM   1301  CG1 VAL A 671      40.020  51.640  66.070  1.00  0.00           C
ATOM   1302 HG11 VAL A 671      39.970  50.580  65.750  1.00  0.00           H
ATOM   1303 HG12 VAL A 671      39.000  52.000  66.320  1.00  0.00           H
ATOM   1304 HG13 VAL A 671      40.420  51.600  67.110  1.00  0.00           H
ATOM   1305  CG2 VAL A 671      40.460  52.490  63.760  1.00  0.00           C
ATOM   1306 HG21 VAL A 671      39.430  52.850  63.580  1.00  0.00           H
ATOM   1307 HG22 VAL A 671      40.560  51.410  63.490  1.00  0.00           H
ATOM   1308 HG23 VAL A 671      41.280  52.980  63.180  1.00  0.00           H
ATOM   1309  C   VAL A 671      41.040  54.220  67.170  1.00  0.00           C
ATOM   1310  O   VAL A 671      40.140  54.340  67.980  1.00  0.00           O
ATOM   1311  N   LEU A 672      42.340  54.290  67.540  1.00  0.00           N
ATOM   1312  HN  LEU A 672      43.050  54.360  66.840  1.00  0.00           H
ATOM   1313  CA  LEU A 672      42.820  54.380  68.890  1.00  0.00           C
ATOM   1314  HA  LEU A 672      42.570  53.540  69.510  1.00  0.00           H
ATOM   1315  CB  LEU A 672      44.350  54.400  68.920  1.00  0.00           C
ATOM   1316  HB1 LEU A 672      44.760  55.250  68.330  1.00  0.00           H
ATOM   1317  HB2 LEU A 672      44.710  53.450  68.440  1.00  0.00           H
ATOM   1318  CG  LEU A 672      44.950  54.610  70.310  1.00  0.00           C
ATOM   1319  HG  LEU A 672      44.570  55.560  70.730  1.00  0.00           H
ATOM   1320  CD1 LEU A 672      44.450  53.530  71.360  1.00  0.00           C
ATOM   1321 HD11 LEU A 672      44.890  52.530  71.110  1.00  0.00           H
ATOM   1322 HD12 LEU A 672      43.360  53.400  71.290  1.00  0.00           H
ATOM   1323 HD13 LEU A 672      44.750  53.890  72.380  1.00  0.00           H
ATOM   1324  CD2 LEU A 672      46.490  54.490  70.180  1.00  0.00           C
ATOM   1325 HD21 LEU A 672      46.970  54.560  71.180  1.00  0.00           H
ATOM   1326 HD22 LEU A 672      46.930  55.250  69.500  1.00  0.00           H
ATOM   1327 HD23 LEU A 672      46.780  53.500  69.780  1.00  0.00           H
ATOM   1328  C   LEU A 672      42.240  55.570  69.630  1.00  0.00           C
ATOM   1329  O   LEU A 672      41.630  55.360  70.630  1.00  0.00           O
ATOM   1330  N   VAL A 673      42.390  56.780  69.170  1.00  0.00           N
ATOM   1331  HN  VAL A 673      42.820  56.860  68.280  1.00  0.00           H
ATOM   1332  CA  VAL A 673      41.730  58.010  69.710  1.00  0.00           C
ATOM   1333  HA  VAL A 673      41.850  58.100  70.780  1.00  0.00           H
ATOM   1334  CB  VAL A 673      42.390  59.280  69.110  1.00  0.00           C
ATOM   1335  HB  VAL A 673      43.460  59.120  69.350  1.00  0.00           H
ATOM   1336  CG1 VAL A 673      42.210  59.370  67.590  1.00  0.00           C
ATOM   1337 HG11 VAL A 673      41.210  59.600  67.150  1.00  0.00           H
ATOM   1338 HG12 VAL A 673      42.560  58.450  67.100  1.00  0.00           H
ATOM   1339 HG13 VAL A 673      42.890  60.180  67.250  1.00  0.00           H
ATOM   1340  CG2 VAL A 673      41.740  60.570  69.730  1.00  0.00           C
ATOM   1341 HG21 VAL A 673      41.990  60.580  70.820  1.00  0.00           H
ATOM   1342 HG22 VAL A 673      40.650  60.460  69.570  1.00  0.00           H
ATOM   1343 HG23 VAL A 673      42.070  61.460  69.170  1.00  0.00           H
ATOM   1344  C   VAL A 673      40.200  58.000  69.590  1.00  0.00           C
ATOM   1345  O   VAL A 673      39.480  58.360  70.520  1.00  0.00           O
ATOM   1346  N   PHE A 674      39.590  57.640  68.430  1.00  0.00           N
ATOM   1347  HN  PHE A 674      40.110  57.500  67.590  1.00  0.00           H
ATOM   1348  CA  PHE A 674      38.100  57.680  68.260  1.00  0.00           C
ATOM   1349  HA  PHE A 674      37.930  58.740  68.390  1.00  0.00           H
ATOM   1350  CB  PHE A 674      37.610  57.470  66.760  1.00  0.00           C
ATOM   1351  HB1 PHE A 674      37.800  56.410  66.490  1.00  0.00           H
ATOM   1352  HB2 PHE A 674      38.280  57.970  66.020  1.00  0.00           H
ATOM   1353  CG  PHE A 674      36.160  57.780  66.560  1.00  0.00           C
ATOM   1354  CD1 PHE A 674      35.730  59.110  66.420  1.00  0.00           C
ATOM   1355  HD1 PHE A 674      36.360  59.970  66.540  1.00  0.00           H
ATOM   1356  CE1 PHE A 674      34.380  59.370  66.140  1.00  0.00           C
ATOM   1357  HE1 PHE A 674      34.000  60.350  65.930  1.00  0.00           H
ATOM   1358  CZ  PHE A 674      33.410  58.300  65.970  1.00  0.00           C
ATOM   1359  HZ  PHE A 674      32.370  58.450  65.740  1.00  0.00           H
ATOM   1360  CD2 PHE A 674      35.180  56.750  66.590  1.00  0.00           C
ATOM   1361  HD2 PHE A 674      35.610  55.760  66.760  1.00  0.00           H
ATOM   1362  CE2 PHE A 674      33.880  57.010  66.150  1.00  0.00           C
ATOM   1363  HE2 PHE A 674      33.190  56.160  66.140  1.00  0.00           H
ATOM   1364  C   PHE A 674      37.220  56.820  69.230  1.00  0.00           C
ATOM   1365  O   PHE A 674      36.260  57.260  69.870  1.00  0.00           O
ATOM   1366  N   GLU A 675      37.580  55.500  69.390  1.00  0.00           N
ATOM   1367  HN  GLU A 675      38.320  55.070  68.890  1.00  0.00           H
ATOM   1368  CA  GLU A 675      37.080  54.670  70.490  1.00  0.00           C
ATOM   1369  HA  GLU A 675      36.010  54.580  70.420  1.00  0.00           H
ATOM   1370  CB  GLU A 675      37.610  53.260  70.370  1.00  0.00           C
ATOM   1371  HB1 GLU A 675      37.240  52.620  71.200  1.00  0.00           H
ATOM   1372  HB2 GLU A 675      38.730  53.290  70.370  1.00  0.00           H
ATOM   1373  CG  GLU A 675      37.220  52.580  69.040  1.00  0.00           C
ATOM   1374  HG1 GLU A 675      37.770  53.010  68.180  1.00  0.00           H
ATOM   1375  HG2 GLU A 675      36.170  52.750  68.730  1.00  0.00           H
ATOM   1376  CD  GLU A 675      37.360  51.090  68.880  1.00  0.00           C
ATOM   1377  OE1 GLU A 675      37.240  50.310  69.870  1.00  0.00           O
ATOM   1378  OE2 GLU A 675      37.270  50.670  67.670  1.00  0.00           O
ATOM   1379  C   GLU A 675      37.470  55.210  71.890  1.00  0.00           C
ATOM   1380  O   GLU A 675      36.590  55.170  72.720  1.00  0.00           O
ATOM   1381  N   LYS A 676      38.680  55.650  72.180  1.00  0.00           N
ATOM   1382  HN  LYS A 676      39.370  55.690  71.450  1.00  0.00           H
ATOM   1383  CA  LYS A 676      38.990  56.160  73.560  1.00  0.00           C
ATOM   1384  HA  LYS A 676      38.840  55.410  74.310  1.00  0.00           H
ATOM   1385  CB  LYS A 676      40.320  56.810  73.260  1.00  0.00           C
ATOM   1386  HB1 LYS A 676      40.460  57.490  72.390  1.00  0.00           H
ATOM   1387  HB2 LYS A 676      41.020  55.970  73.040  1.00  0.00           H
ATOM   1388  CG  LYS A 676      40.930  57.590  74.430  1.00  0.00           C
ATOM   1389  HG1 LYS A 676      40.840  57.020  75.380  1.00  0.00           H
ATOM   1390  HG2 LYS A 676      40.360  58.540  74.560  1.00  0.00           H
ATOM   1391  CD  LYS A 676      42.420  58.020  74.300  1.00  0.00           C
ATOM   1392  HD1 LYS A 676      42.550  58.500  73.300  1.00  0.00           H
ATOM   1393  HD2 LYS A 676      43.060  57.110  74.400  1.00  0.00           H
ATOM   1394  CE  LYS A 676      42.950  59.170  75.200  1.00  0.00           C
ATOM   1395  HE1 LYS A 676      42.390  60.110  75.010  1.00  0.00           H
ATOM   1396  HE2 LYS A 676      44.040  59.410  75.110  1.00  0.00           H
ATOM   1397  NZ  LYS A 676      42.580  58.980  76.660  1.00  0.00           N
ATOM   1398  HZ1 LYS A 676      41.740  59.600  76.750  1.00  0.00           H
ATOM   1399  HZ2 LYS A 676      43.290  59.350  77.310  1.00  0.00           H
ATOM   1400  HZ3 LYS A 676      42.410  57.970  76.860  1.00  0.00           H
ATOM   1401  C   LYS A 676      38.130  57.340  73.930  1.00  0.00           C
ATOM   1402  O   LYS A 676      37.560  57.410  75.050  1.00  0.00           O
ATOM   1403  N   ILE A 677      37.890  58.330  73.020  1.00  0.00           N
ATOM   1404  HN  ILE A 677      38.330  58.350  72.120  1.00  0.00           H
ATOM   1405  CA  ILE A 677      36.890  59.350  73.270  1.00  0.00           C
ATOM   1406  HA  ILE A 677      37.080  59.630  74.300  1.00  0.00           H
ATOM   1407  CB  ILE A 677      37.090  60.670  72.500  1.00  0.00           C
ATOM   1408  HB  ILE A 677      36.470  61.480  72.940  1.00  0.00           H
ATOM   1409  CG2 ILE A 677      38.600  61.120  72.590  1.00  0.00           C
ATOM   1410 HG21 ILE A 677      39.350  60.470  72.100  1.00  0.00           H
ATOM   1411 HG22 ILE A 677      38.850  61.200  73.670  1.00  0.00           H
ATOM   1412 HG23 ILE A 677      38.650  62.170  72.230  1.00  0.00           H
ATOM   1413  CG1 ILE A 677      36.580  60.530  71.050  1.00  0.00           C
ATOM   1414 HG11 ILE A 677      35.500  60.400  71.220  1.00  0.00           H
ATOM   1415 HG12 ILE A 677      37.200  59.700  70.660  1.00  0.00           H
ATOM   1416  CD  ILE A 677      36.770  61.780  70.210  1.00  0.00           C
ATOM   1417  HD1 ILE A 677      36.380  62.690  70.720  1.00  0.00           H
ATOM   1418  HD2 ILE A 677      36.160  61.690  69.290  1.00  0.00           H
ATOM   1419  HD3 ILE A 677      37.850  61.840  70.000  1.00  0.00           H
ATOM   1420  C   ILE A 677      35.450  58.820  73.330  1.00  0.00           C
ATOM   1421  O   ILE A 677      34.670  59.160  74.220  1.00  0.00           O
ATOM   1422  N   LEU A 678      35.020  57.940  72.330  1.00  0.00           N
ATOM   1423  HN  LEU A 678      35.620  57.820  71.540  1.00  0.00           H
ATOM   1424  CA  LEU A 678      33.690  57.410  72.260  1.00  0.00           C
ATOM   1425  HA  LEU A 678      32.940  58.180  72.180  1.00  0.00           H
ATOM   1426  CB  LEU A 678      33.430  56.690  70.940  1.00  0.00           C
ATOM   1427  HB1 LEU A 678      34.180  55.870  70.980  1.00  0.00           H
ATOM   1428  HB2 LEU A 678      33.580  57.410  70.110  1.00  0.00           H
ATOM   1429  CG  LEU A 678      32.070  56.030  70.700  1.00  0.00           C
ATOM   1430  HG  LEU A 678      31.650  55.640  71.650  1.00  0.00           H
ATOM   1431  CD1 LEU A 678      31.160  57.120  70.070  1.00  0.00           C
ATOM   1432 HD11 LEU A 678      30.110  56.750  70.030  1.00  0.00           H
ATOM   1433 HD12 LEU A 678      31.510  57.210  69.020  1.00  0.00           H
ATOM   1434 HD13 LEU A 678      31.180  58.060  70.660  1.00  0.00           H
ATOM   1435  CD2 LEU A 678      32.100  54.680  69.820  1.00  0.00           C
ATOM   1436 HD21 LEU A 678      32.790  54.010  70.370  1.00  0.00           H
ATOM   1437 HD22 LEU A 678      32.570  54.930  68.850  1.00  0.00           H
ATOM   1438 HD23 LEU A 678      31.100  54.230  69.610  1.00  0.00           H
ATOM   1439  C   LEU A 678      33.280  56.610  73.530  1.00  0.00           C
ATOM   1440  O   LEU A 678      32.180  56.680  73.970  1.00  0.00           O
ATOM   1441  N   TYR A 679      34.230  55.860  74.110  1.00  0.00           N
ATOM   1442  HN  TYR A 679      35.170  55.970  73.760  1.00  0.00           H
ATOM   1443  CA  TYR A 679      34.120  55.090  75.280  1.00  0.00           C
ATOM   1444  HA  TYR A 679      33.230  54.500  75.210  1.00  0.00           H
ATOM   1445  CB  TYR A 679      35.310  54.140  75.360  1.00  0.00           C
ATOM   1446  HB1 TYR A 679      36.220  54.780  75.440  1.00  0.00           H
ATOM   1447  HB2 TYR A 679      35.490  53.460  74.500  1.00  0.00           H
ATOM   1448  CG  TYR A 679      35.310  53.300  76.500  1.00  0.00           C
ATOM   1449  CD1 TYR A 679      36.210  53.430  77.560  1.00  0.00           C
ATOM   1450  HD1 TYR A 679      37.090  54.030  77.370  1.00  0.00           H
ATOM   1451  CE1 TYR A 679      36.100  52.740  78.760  1.00  0.00           C
ATOM   1452  HE1 TYR A 679      36.830  52.950  79.540  1.00  0.00           H
ATOM   1453  CZ  TYR A 679      34.940  52.020  79.010  1.00  0.00           C
ATOM   1454  OH  TYR A 679      34.790  51.220  80.240  1.00  0.00           O
ATOM   1455  HH  TYR A 679      35.380  51.600  80.900  1.00  0.00           H
ATOM   1456  CD2 TYR A 679      34.240  52.380  76.740  1.00  0.00           C
ATOM   1457  HD2 TYR A 679      33.490  52.270  75.970  1.00  0.00           H
ATOM   1458  CE2 TYR A 679      33.970  51.840  77.980  1.00  0.00           C
ATOM   1459  HE2 TYR A 679      33.080  51.290  78.200  1.00  0.00           H
ATOM   1460  C   TYR A 679      33.850  55.900  76.520  1.00  0.00           C
ATOM   1461  O   TYR A 679      32.910  55.620  77.230  1.00  0.00           O
ATOM   1462  N   LYS A 680      34.570  56.970  76.800  1.00  0.00           N
ATOM   1463  HN  LYS A 680      35.400  57.140  76.260  1.00  0.00           H
ATOM   1464  CA  LYS A 680      34.360  57.810  78.020  1.00  0.00           C
ATOM   1465  HA  LYS A 680      34.190  57.180  78.870  1.00  0.00           H
ATOM   1466  CB  LYS A 680      35.530  58.780  78.370  1.00  0.00           C
ATOM   1467  HB1 LYS A 680      36.400  58.100  78.340  1.00  0.00           H
ATOM   1468  HB2 LYS A 680      35.250  59.210  79.360  1.00  0.00           H
ATOM   1469  CG  LYS A 680      35.720  59.910  77.320  1.00  0.00           C
ATOM   1470  HG1 LYS A 680      34.780  60.480  77.150  1.00  0.00           H
ATOM   1471  HG2 LYS A 680      35.960  59.530  76.300  1.00  0.00           H
ATOM   1472  CD  LYS A 680      36.700  60.920  77.930  1.00  0.00           C
ATOM   1473  HD1 LYS A 680      37.580  60.460  78.430  1.00  0.00           H
ATOM   1474  HD2 LYS A 680      36.180  61.570  78.680  1.00  0.00           H
ATOM   1475  CE  LYS A 680      37.220  61.970  76.940  1.00  0.00           C
ATOM   1476  HE1 LYS A 680      36.410  62.550  76.460  1.00  0.00           H
ATOM   1477  HE2 LYS A 680      37.690  61.290  76.190  1.00  0.00           H
ATOM   1478  NZ  LYS A 680      38.200  62.860  77.450  1.00  0.00           N
ATOM   1479  HZ1 LYS A 680      38.570  63.420  76.660  1.00  0.00           H
ATOM   1480  HZ2 LYS A 680      39.000  62.320  77.840  1.00  0.00           H
ATOM   1481  HZ3 LYS A 680      37.770  63.460  78.180  1.00  0.00           H
ATOM   1482  C   LYS A 680      33.070  58.660  77.830  1.00  0.00           C
ATOM   1483  O   LYS A 680      32.430  58.920  78.840  1.00  0.00           O
ATOM   1484  N   PHE A 681      32.530  58.950  76.670  1.00  0.00           N
ATOM   1485  HN  PHE A 681      32.990  58.640  75.840  1.00  0.00           H
ATOM   1486  CA  PHE A 681      31.200  59.410  76.510  1.00  0.00           C
ATOM   1487  HA  PHE A 681      31.090  60.270  77.160  1.00  0.00           H
ATOM   1488  CB  PHE A 681      31.070  59.750  75.020  1.00  0.00           C
ATOM   1489  HB1 PHE A 681      31.130  58.870  74.340  1.00  0.00           H
ATOM   1490  HB2 PHE A 681      31.920  60.400  74.730  1.00  0.00           H
ATOM   1491  CG  PHE A 681      29.710  60.460  74.780  1.00  0.00           C
ATOM   1492  CD1 PHE A 681      29.580  61.800  75.040  1.00  0.00           C
ATOM   1493  HD1 PHE A 681      30.410  62.350  75.460  1.00  0.00           H
ATOM   1494  CE1 PHE A 681      28.410  62.480  74.920  1.00  0.00           C
ATOM   1495  HE1 PHE A 681      28.340  63.540  75.110  1.00  0.00           H
ATOM   1496  CZ  PHE A 681      27.260  61.740  74.520  1.00  0.00           C
ATOM   1497  HZ  PHE A 681      26.350  62.310  74.450  1.00  0.00           H
ATOM   1498  CD2 PHE A 681      28.560  59.730  74.270  1.00  0.00           C
ATOM   1499  HD2 PHE A 681      28.790  58.720  73.970  1.00  0.00           H
ATOM   1500  CE2 PHE A 681      27.270  60.350  74.240  1.00  0.00           C
ATOM   1501  HE2 PHE A 681      26.380  59.810  73.920  1.00  0.00           H
ATOM   1502  C   PHE A 681      30.130  58.420  76.940  1.00  0.00           C
ATOM   1503  O   PHE A 681      29.180  58.710  77.620  1.00  0.00           O
ATOM   1504  N   CYS A 682      30.320  57.170  76.460  1.00  0.00           N
ATOM   1505  HN  CYS A 682      31.150  56.960  75.940  1.00  0.00           H
ATOM   1506  CA  CYS A 682      29.390  56.110  76.870  1.00  0.00           C
ATOM   1507  HA  CYS A 682      28.360  56.420  76.820  1.00  0.00           H
ATOM   1508  CB  CYS A 682      29.660  54.780  76.090  1.00  0.00           C
ATOM   1509  HB1 CYS A 682      28.840  54.110  76.440  1.00  0.00           H
ATOM   1510  HB2 CYS A 682      30.640  54.400  76.420  1.00  0.00           H
ATOM   1511  SG  CYS A 682      29.500  54.910  74.330  1.00  0.00           S
ATOM   1512  HG1 CYS A 682      30.420  55.860  74.160  1.00  0.00           H
ATOM   1513  C   CYS A 682      29.310  55.720  78.330  1.00  0.00           C
ATOM   1514  O   CYS A 682      28.270  55.510  78.960  1.00  0.00           O
ATOM   1515  N   ARG A 683      30.510  55.690  79.000  1.00  0.00           N
ATOM   1516  HN  ARG A 683      31.360  55.740  78.480  1.00  0.00           H
ATOM   1517  CA  ARG A 683      30.730  55.570  80.370  1.00  0.00           C
ATOM   1518  HA  ARG A 683      30.250  54.670  80.710  1.00  0.00           H
ATOM   1519  CB  ARG A 683      32.270  55.410  80.630  1.00  0.00           C
ATOM   1520  HB1 ARG A 683      32.760  56.340  80.280  1.00  0.00           H
ATOM   1521  HB2 ARG A 683      32.630  54.640  79.930  1.00  0.00           H
ATOM   1522  CG  ARG A 683      32.470  55.040  82.050  1.00  0.00           C
ATOM   1523  HG1 ARG A 683      31.730  54.300  82.420  1.00  0.00           H
ATOM   1524  HG2 ARG A 683      32.090  55.950  82.570  1.00  0.00           H
ATOM   1525  CD  ARG A 683      33.870  54.750  82.490  1.00  0.00           C
ATOM   1526  HD1 ARG A 683      34.280  53.910  81.890  1.00  0.00           H
ATOM   1527  HD2 ARG A 683      33.880  54.560  83.580  1.00  0.00           H
ATOM   1528  NE  ARG A 683      34.650  56.060  82.160  1.00  0.00           N
ATOM   1529  HE  ARG A 683      34.170  56.900  82.380  1.00  0.00           H
ATOM   1530  CZ  ARG A 683      35.780  56.050  81.440  1.00  0.00           C
ATOM   1531  NH1 ARG A 683      36.650  55.070  81.310  1.00  0.00           N
ATOM   1532 HH11 ARG A 683      36.330  54.170  81.610  1.00  0.00           H
ATOM   1533 HH12 ARG A 683      37.510  55.160  80.820  1.00  0.00           H
ATOM   1534  NH2 ARG A 683      36.200  57.260  81.070  1.00  0.00           N
ATOM   1535 HH21 ARG A 683      35.660  58.000  81.470  1.00  0.00           H
ATOM   1536 HH22 ARG A 683      37.160  57.300  80.780  1.00  0.00           H
ATOM   1537  C   ARG A 683      30.080  56.660  81.200  1.00  0.00           C
ATOM   1538  O   ARG A 683      29.490  56.320  82.240  1.00  0.00           O
ATOM   1539  N   ASP A 684      30.210  57.950  80.830  1.00  0.00           N
ATOM   1540  HN  ASP A 684      30.960  58.170  80.200  1.00  0.00           H
ATOM   1541  CA  ASP A 684      29.470  59.000  81.540  1.00  0.00           C
ATOM   1542  HA  ASP A 684      29.730  58.920  82.590  1.00  0.00           H
ATOM   1543  CB  ASP A 684      29.870  60.410  81.030  1.00  0.00           C
ATOM   1544  HB1 ASP A 684      29.300  61.280  81.430  1.00  0.00           H
ATOM   1545  HB2 ASP A 684      29.920  60.540  79.920  1.00  0.00           H
ATOM   1546  CG  ASP A 684      31.260  60.760  81.440  1.00  0.00           C
ATOM   1547  OD1 ASP A 684      31.860  60.110  82.390  1.00  0.00           O
ATOM   1548  OD2 ASP A 684      31.750  61.760  80.960  1.00  0.00           O
ATOM   1549  C   ASP A 684      27.960  58.970  81.520  1.00  0.00           C
ATOM   1550  O   ASP A 684      27.340  59.130  82.540  1.00  0.00           O
ATOM   1551  N   TYR A 685      27.320  58.700  80.370  1.00  0.00           N
ATOM   1552  HN  TYR A 685      27.910  58.680  79.550  1.00  0.00           H
ATOM   1553  CA  TYR A 685      25.880  58.810  80.250  1.00  0.00           C
ATOM   1554  HA  TYR A 685      25.490  59.260  81.140  1.00  0.00           H
ATOM   1555  CB  TYR A 685      25.430  59.630  79.010  1.00  0.00           C
ATOM   1556  HB1 TYR A 685      24.320  59.720  78.950  1.00  0.00           H
ATOM   1557  HB2 TYR A 685      25.800  59.110  78.100  1.00  0.00           H
ATOM   1558  CG  TYR A 685      26.030  61.040  79.090  1.00  0.00           C
ATOM   1559  CD1 TYR A 685      25.590  61.940  80.100  1.00  0.00           C
ATOM   1560  HD1 TYR A 685      24.730  61.740  80.720  1.00  0.00           H
ATOM   1561  CE1 TYR A 685      26.200  63.150  80.290  1.00  0.00           C
ATOM   1562  HE1 TYR A 685      25.850  63.730  81.120  1.00  0.00           H
ATOM   1563  CZ  TYR A 685      27.120  63.620  79.330  1.00  0.00           C
ATOM   1564  OH  TYR A 685      27.730  64.870  79.440  1.00  0.00           O
ATOM   1565  HH  TYR A 685      28.430  64.950  78.790  1.00  0.00           H
ATOM   1566  CD2 TYR A 685      27.020  61.440  78.190  1.00  0.00           C
ATOM   1567  HD2 TYR A 685      27.460  60.900  77.360  1.00  0.00           H
ATOM   1568  CE2 TYR A 685      27.520  62.800  78.310  1.00  0.00           C
ATOM   1569  HE2 TYR A 685      28.270  63.150  77.630  1.00  0.00           H
ATOM   1570  C   TYR A 685      25.130  57.460  80.260  1.00  0.00           C
ATOM   1571  O   TYR A 685      23.930  57.400  80.180  1.00  0.00           O
ATOM   1572  N   GLN A 686      25.920  56.390  80.540  1.00  0.00           N
ATOM   1573  HN  GLN A 686      26.890  56.510  80.760  1.00  0.00           H
ATOM   1574  CA  GLN A 686      25.460  55.030  80.560  1.00  0.00           C
ATOM   1575  HA  GLN A 686      26.300  54.360  80.700  1.00  0.00           H
ATOM   1576  CB  GLN A 686      24.500  54.730  81.690  1.00  0.00           C
ATOM   1577  HB1 GLN A 686      24.150  53.670  81.720  1.00  0.00           H
ATOM   1578  HB2 GLN A 686      23.540  55.300  81.720  1.00  0.00           H
ATOM   1579  CG  GLN A 686      25.210  54.840  83.100  1.00  0.00           C
ATOM   1580  HG1 GLN A 686      26.210  54.360  83.010  1.00  0.00           H
ATOM   1581  HG2 GLN A 686      24.630  54.250  83.830  1.00  0.00           H
ATOM   1582  CD  GLN A 686      25.290  56.260  83.740  1.00  0.00           C
ATOM   1583  OE1 GLN A 686      24.360  57.040  83.790  1.00  0.00           O
ATOM   1584  NE2 GLN A 686      26.490  56.670  84.220  1.00  0.00           N
ATOM   1585 HE21 GLN A 686      26.520  57.550  84.690  1.00  0.00           H
ATOM   1586 HE22 GLN A 686      27.300  56.090  84.180  1.00  0.00           H
ATOM   1587  C   GLN A 686      24.900  54.580  79.210  1.00  0.00           C
ATOM   1588  O   GLN A 686      23.680  54.370  79.030  1.00  0.00           O
ATOM   1589  N   LEU A 687      25.810  54.370  78.300  1.00  0.00           N
ATOM   1590  HN  LEU A 687      26.770  54.510  78.530  1.00  0.00           H
ATOM   1591  CA  LEU A 687      25.510  53.870  76.930  1.00  0.00           C
ATOM   1592  HA  LEU A 687      24.480  53.530  76.910  1.00  0.00           H
ATOM   1593  CB  LEU A 687      25.900  54.780  75.770  1.00  0.00           C
ATOM   1594  HB1 LEU A 687      25.810  54.150  74.860  1.00  0.00           H
ATOM   1595  HB2 LEU A 687      26.950  55.100  75.880  1.00  0.00           H
ATOM   1596  CG  LEU A 687      24.950  55.910  75.340  1.00  0.00           C
ATOM   1597  HG  LEU A 687      23.870  55.680  75.500  1.00  0.00           H
ATOM   1598  CD1 LEU A 687      25.220  57.220  76.050  1.00  0.00           C
ATOM   1599 HD11 LEU A 687      24.310  57.810  75.790  1.00  0.00           H
ATOM   1600 HD12 LEU A 687      26.130  57.750  75.690  1.00  0.00           H
ATOM   1601 HD13 LEU A 687      25.320  57.010  77.140  1.00  0.00           H
ATOM   1602  CD2 LEU A 687      25.130  56.110  73.890  1.00  0.00           C
ATOM   1603 HD21 LEU A 687      24.560  57.000  73.570  1.00  0.00           H
ATOM   1604 HD22 LEU A 687      24.740  55.260  73.300  1.00  0.00           H
ATOM   1605 HD23 LEU A 687      26.180  56.430  73.680  1.00  0.00           H
ATOM   1606  C   LEU A 687      26.330  52.590  76.710  1.00  0.00           C
ATOM   1607  O   LEU A 687      27.320  52.220  77.420  1.00  0.00           O
ATOM   1608  N   SER A 688      25.900  51.700  75.750  1.00  0.00           N
ATOM   1609  HN  SER A 688      25.000  51.640  75.320  1.00  0.00           H
ATOM   1610  CA  SER A 688      26.830  50.570  75.380  1.00  0.00           C
ATOM   1611  HA  SER A 688      27.430  50.270  76.230  1.00  0.00           H
ATOM   1612  CB  SER A 688      26.040  49.290  74.850  1.00  0.00           C
ATOM   1613  HB1 SER A 688      25.260  49.540  74.090  1.00  0.00           H
ATOM   1614  HB2 SER A 688      25.420  48.770  75.620  1.00  0.00           H
ATOM   1615  OG  SER A 688      26.930  48.280  74.280  1.00  0.00           O
ATOM   1616  HG1 SER A 688      27.660  48.020  74.830  1.00  0.00           H
ATOM   1617  C   SER A 688      27.720  51.130  74.280  1.00  0.00           C
ATOM   1618  O   SER A 688      27.250  51.620  73.200  1.00  0.00           O
ATOM   1619  N   TYR A 689      29.070  51.100  74.550  1.00  0.00           N
ATOM   1620  HN  TYR A 689      29.390  50.990  75.490  1.00  0.00           H
ATOM   1621  CA  TYR A 689      30.190  51.220  73.670  1.00  0.00           C
ATOM   1622  HA  TYR A 689      30.080  52.220  73.260  1.00  0.00           H
ATOM   1623  CB  TYR A 689      31.460  51.020  74.600  1.00  0.00           C
ATOM   1624  HB1 TYR A 689      31.230  50.030  75.010  1.00  0.00           H
ATOM   1625  HB2 TYR A 689      31.510  51.730  75.450  1.00  0.00           H
ATOM   1626  CG  TYR A 689      32.830  50.920  73.930  1.00  0.00           C
ATOM   1627  CD1 TYR A 689      33.250  51.840  72.940  1.00  0.00           C
ATOM   1628  HD1 TYR A 689      32.600  52.600  72.540  1.00  0.00           H
ATOM   1629  CE1 TYR A 689      34.530  51.700  72.340  1.00  0.00           C
ATOM   1630  HE1 TYR A 689      34.900  52.450  71.660  1.00  0.00           H
ATOM   1631  CZ  TYR A 689      35.360  50.660  72.680  1.00  0.00           C
ATOM   1632  OH  TYR A 689      36.710  50.520  72.290  1.00  0.00           O
ATOM   1633  HH  TYR A 689      36.760  50.490  71.340  1.00  0.00           H
ATOM   1634  CD2 TYR A 689      33.720  49.860  74.350  1.00  0.00           C
ATOM   1635  HD2 TYR A 689      33.390  49.170  75.110  1.00  0.00           H
ATOM   1636  CE2 TYR A 689      35.000  49.810  73.750  1.00  0.00           C
ATOM   1637  HE2 TYR A 689      35.740  49.170  74.200  1.00  0.00           H
ATOM   1638  C   TYR A 689      30.170  50.220  72.550  1.00  0.00           C
ATOM   1639  O   TYR A 689      30.320  50.560  71.410  1.00  0.00           O
ATOM   1640  N   LEU A 690      30.120  48.980  72.900  1.00  0.00           N
ATOM   1641  HN  LEU A 690      29.790  48.730  73.810  1.00  0.00           H
ATOM   1642  CA  LEU A 690      30.310  47.860  71.920  1.00  0.00           C
ATOM   1643  HA  LEU A 690      31.190  48.090  71.340  1.00  0.00           H
ATOM   1644  CB  LEU A 690      30.610  46.560  72.750  1.00  0.00           C
ATOM   1645  HB1 LEU A 690      30.820  45.670  72.120  1.00  0.00           H
ATOM   1646  HB2 LEU A 690      29.750  46.170  73.360  1.00  0.00           H
ATOM   1647  CG  LEU A 690      31.920  46.710  73.580  1.00  0.00           C
ATOM   1648  HG  LEU A 690      31.800  47.570  74.260  1.00  0.00           H
ATOM   1649  CD1 LEU A 690      31.920  45.510  74.580  1.00  0.00           C
ATOM   1650 HD11 LEU A 690      31.030  45.440  75.250  1.00  0.00           H
ATOM   1651 HD12 LEU A 690      32.810  45.640  75.230  1.00  0.00           H
ATOM   1652 HD13 LEU A 690      32.080  44.560  74.020  1.00  0.00           H
ATOM   1653  CD2 LEU A 690      33.230  46.780  72.730  1.00  0.00           C
ATOM   1654 HD21 LEU A 690      34.030  47.330  73.260  1.00  0.00           H
ATOM   1655 HD22 LEU A 690      33.080  47.450  71.850  1.00  0.00           H
ATOM   1656 HD23 LEU A 690      33.580  45.830  72.290  1.00  0.00           H
ATOM   1657  C   LEU A 690      29.240  47.750  70.900  1.00  0.00           C
ATOM   1658  O   LEU A 690      29.510  47.570  69.710  1.00  0.00           O
ATOM   1659  N   SER A 691      27.960  47.930  71.350  1.00  0.00           N
ATOM   1660  HN  SER A 691      27.810  47.900  72.340  1.00  0.00           H
ATOM   1661  CA  SER A 691      26.790  48.140  70.510  1.00  0.00           C
ATOM   1662  HA  SER A 691      26.780  47.270  69.860  1.00  0.00           H
ATOM   1663  CB  SER A 691      25.480  48.160  71.390  1.00  0.00           C
ATOM   1664  HB1 SER A 691      25.290  49.190  71.780  1.00  0.00           H
ATOM   1665  HB2 SER A 691      25.620  47.460  72.230  1.00  0.00           H
ATOM   1666  OG  SER A 691      24.360  47.840  70.600  1.00  0.00           O
ATOM   1667  HG1 SER A 691      23.580  48.010  71.130  1.00  0.00           H
ATOM   1668  C   SER A 691      26.850  49.280  69.600  1.00  0.00           C
ATOM   1669  O   SER A 691      26.590  49.190  68.440  1.00  0.00           O
ATOM   1670  N   LEU A 692      27.310  50.430  70.080  1.00  0.00           N
ATOM   1671  HN  LEU A 692      27.520  50.400  71.070  1.00  0.00           H
ATOM   1672  CA  LEU A 692      27.630  51.640  69.440  1.00  0.00           C
ATOM   1673  HA  LEU A 692      26.690  51.850  68.960  1.00  0.00           H
ATOM   1674  CB  LEU A 692      27.910  52.900  70.270  1.00  0.00           C
ATOM   1675  HB1 LEU A 692      28.810  52.700  70.870  1.00  0.00           H
ATOM   1676  HB2 LEU A 692      27.060  52.960  70.990  1.00  0.00           H
ATOM   1677  CG  LEU A 692      27.950  54.330  69.650  1.00  0.00           C
ATOM   1678  HG  LEU A 692      28.910  54.420  69.110  1.00  0.00           H
ATOM   1679  CD1 LEU A 692      26.900  54.600  68.590  1.00  0.00           C
ATOM   1680 HD11 LEU A 692      25.890  54.690  69.060  1.00  0.00           H
ATOM   1681 HD12 LEU A 692      26.920  53.740  67.890  1.00  0.00           H
ATOM   1682 HD13 LEU A 692      27.060  55.510  67.980  1.00  0.00           H
ATOM   1683  CD2 LEU A 692      27.920  55.370  70.740  1.00  0.00           C
ATOM   1684 HD21 LEU A 692      27.840  56.390  70.320  1.00  0.00           H
ATOM   1685 HD22 LEU A 692      28.800  55.290  71.410  1.00  0.00           H
ATOM   1686 HD23 LEU A 692      27.040  55.320  71.420  1.00  0.00           H
ATOM   1687  C   LEU A 692      28.680  51.540  68.340  1.00  0.00           C
ATOM   1688  O   LEU A 692      28.410  51.870  67.190  1.00  0.00           O
ATOM   1689  N   ARG A 693      29.790  50.860  68.700  1.00  0.00           N
ATOM   1690  HN  ARG A 693      29.900  50.730  69.680  1.00  0.00           H
ATOM   1691  CA  ARG A 693      30.870  50.560  67.750  1.00  0.00           C
ATOM   1692  HA  ARG A 693      31.230  51.450  67.250  1.00  0.00           H
ATOM   1693  CB  ARG A 693      32.020  49.920  68.430  1.00  0.00           C
ATOM   1694  HB1 ARG A 693      31.910  48.960  68.970  1.00  0.00           H
ATOM   1695  HB2 ARG A 693      32.340  50.690  69.160  1.00  0.00           H
ATOM   1696  CG  ARG A 693      33.250  49.650  67.530  1.00  0.00           C
ATOM   1697  HG1 ARG A 693      33.570  50.640  67.140  1.00  0.00           H
ATOM   1698  HG2 ARG A 693      33.060  48.890  66.750  1.00  0.00           H
ATOM   1699  CD  ARG A 693      34.520  49.270  68.280  1.00  0.00           C
ATOM   1700  HD1 ARG A 693      34.560  49.990  69.120  1.00  0.00           H
ATOM   1701  HD2 ARG A 693      35.330  49.270  67.530  1.00  0.00           H
ATOM   1702  NE  ARG A 693      34.360  47.860  68.840  1.00  0.00           N
ATOM   1703  HE  ARG A 693      33.690  47.260  68.420  1.00  0.00           H
ATOM   1704  CZ  ARG A 693      35.330  47.120  69.350  1.00  0.00           C
ATOM   1705  NH1 ARG A 693      36.500  47.630  69.680  1.00  0.00           N
ATOM   1706 HH11 ARG A 693      36.720  48.600  69.600  1.00  0.00           H
ATOM   1707 HH12 ARG A 693      37.150  47.000  70.080  1.00  0.00           H
ATOM   1708  NH2 ARG A 693      35.050  45.880  69.440  1.00  0.00           N
ATOM   1709 HH21 ARG A 693      34.080  45.670  69.510  1.00  0.00           H
ATOM   1710 HH22 ARG A 693      35.840  45.260  69.460  1.00  0.00           H
ATOM   1711  C   ARG A 693      30.360  49.630  66.620  1.00  0.00           C
ATOM   1712  O   ARG A 693      30.750  49.790  65.450  1.00  0.00           O
ATOM   1713  N   THR A 694      29.540  48.650  67.020  1.00  0.00           N
ATOM   1714  HN  THR A 694      29.550  48.490  68.000  1.00  0.00           H
ATOM   1715  CA  THR A 694      28.960  47.660  66.100  1.00  0.00           C
ATOM   1716  HA  THR A 694      29.830  47.280  65.580  1.00  0.00           H
ATOM   1717  CB  THR A 694      28.450  46.370  66.720  1.00  0.00           C
ATOM   1718  HB  THR A 694      27.600  46.630  67.380  1.00  0.00           H
ATOM   1719  OG1 THR A 694      29.450  45.700  67.480  1.00  0.00           O
ATOM   1720  HG1 THR A 694      29.410  46.140  68.340  1.00  0.00           H
ATOM   1721  CG2 THR A 694      27.950  45.330  65.620  1.00  0.00           C
ATOM   1722 HG21 THR A 694      28.720  45.240  64.830  1.00  0.00           H
ATOM   1723 HG22 THR A 694      27.020  45.590  65.070  1.00  0.00           H
ATOM   1724 HG23 THR A 694      27.720  44.340  66.070  1.00  0.00           H
ATOM   1725  C   THR A 694      28.020  48.300  65.040  1.00  0.00           C
ATOM   1726  O   THR A 694      28.090  48.030  63.830  1.00  0.00           O
ATOM   1727  N   SER A 695      27.210  49.270  65.540  1.00  0.00           N
ATOM   1728  HN  SER A 695      27.150  49.430  66.510  1.00  0.00           H
ATOM   1729  CA  SER A 695      26.390  50.080  64.640  1.00  0.00           C
ATOM   1730  HA  SER A 695      25.700  49.410  64.160  1.00  0.00           H
ATOM   1731  CB  SER A 695      25.670  51.080  65.570  1.00  0.00           C
ATOM   1732  HB1 SER A 695      26.520  51.710  65.920  1.00  0.00           H
ATOM   1733  HB2 SER A 695      25.160  50.500  66.380  1.00  0.00           H
ATOM   1734  OG  SER A 695      24.670  51.870  64.870  1.00  0.00           O
ATOM   1735  HG1 SER A 695      24.040  51.230  64.570  1.00  0.00           H
ATOM   1736  C   SER A 695      27.180  50.870  63.600  1.00  0.00           C
ATOM   1737  O   SER A 695      26.910  50.880  62.420  1.00  0.00           O
ATOM   1738  N   ILE A 696      28.250  51.550  64.040  1.00  0.00           N
ATOM   1739  HN  ILE A 696      28.470  51.630  65.010  1.00  0.00           H
ATOM   1740  CA  ILE A 696      29.170  52.360  63.210  1.00  0.00           C
ATOM   1741  HA  ILE A 696      28.660  53.170  62.710  1.00  0.00           H
ATOM   1742  CB  ILE A 696      30.200  53.150  63.930  1.00  0.00           C
ATOM   1743  HB  ILE A 696      30.770  52.490  64.630  1.00  0.00           H
ATOM   1744  CG2 ILE A 696      31.240  53.850  63.040  1.00  0.00           C
ATOM   1745 HG21 ILE A 696      31.650  53.190  62.240  1.00  0.00           H
ATOM   1746 HG22 ILE A 696      32.100  54.260  63.600  1.00  0.00           H
ATOM   1747 HG23 ILE A 696      30.780  54.750  62.590  1.00  0.00           H
ATOM   1748  CG1 ILE A 696      29.470  54.110  64.880  1.00  0.00           C
ATOM   1749 HG11 ILE A 696      28.680  53.680  65.530  1.00  0.00           H
ATOM   1750 HG12 ILE A 696      28.950  54.920  64.320  1.00  0.00           H
ATOM   1751  CD  ILE A 696      30.460  54.950  65.750  1.00  0.00           C
ATOM   1752  HD1 ILE A 696      31.200  54.260  66.200  1.00  0.00           H
ATOM   1753  HD2 ILE A 696      30.000  55.440  66.640  1.00  0.00           H
ATOM   1754  HD3 ILE A 696      31.040  55.670  65.120  1.00  0.00           H
ATOM   1755  C   ILE A 696      29.860  51.460  62.180  1.00  0.00           C
ATOM   1756  O   ILE A 696      30.030  51.760  61.020  1.00  0.00           O
ATOM   1757  N   GLY A 697      30.340  50.270  62.600  1.00  0.00           N
ATOM   1758  HN  GLY A 697      30.350  50.020  63.570  1.00  0.00           H
ATOM   1759  CA  GLY A 697      30.880  49.200  61.760  1.00  0.00           C
ATOM   1760  HA1 GLY A 697      31.080  48.340  62.390  1.00  0.00           H
ATOM   1761  HA2 GLY A 697      31.780  49.570  61.280  1.00  0.00           H
ATOM   1762  C   GLY A 697      29.920  48.710  60.750  1.00  0.00           C
ATOM   1763  O   GLY A 697      30.270  48.520  59.610  1.00  0.00           O
ATOM   1764  N   LEU A 698      28.550  48.490  61.030  1.00  0.00           N
ATOM   1765  HN  LEU A 698      28.220  48.550  61.970  1.00  0.00           H
ATOM   1766  CA  LEU A 698      27.570  48.140  60.110  1.00  0.00           C
ATOM   1767  HA  LEU A 698      28.030  47.380  59.490  1.00  0.00           H
ATOM   1768  CB  LEU A 698      26.310  47.430  60.770  1.00  0.00           C
ATOM   1769  HB1 LEU A 698      25.520  47.290  60.000  1.00  0.00           H
ATOM   1770  HB2 LEU A 698      25.820  48.110  61.510  1.00  0.00           H
ATOM   1771  CG  LEU A 698      26.470  46.000  61.460  1.00  0.00           C
ATOM   1772  HG  LEU A 698      27.250  46.210  62.230  1.00  0.00           H
ATOM   1773  CD1 LEU A 698      25.160  45.600  62.130  1.00  0.00           C
ATOM   1774 HD11 LEU A 698      24.530  46.370  62.630  1.00  0.00           H
ATOM   1775 HD12 LEU A 698      25.360  44.790  62.870  1.00  0.00           H
ATOM   1776 HD13 LEU A 698      24.380  45.110  61.510  1.00  0.00           H
ATOM   1777  CD2 LEU A 698      26.980  45.080  60.310  1.00  0.00           C
ATOM   1778 HD21 LEU A 698      27.880  45.470  59.790  1.00  0.00           H
ATOM   1779 HD22 LEU A 698      26.190  44.850  59.580  1.00  0.00           H
ATOM   1780 HD23 LEU A 698      27.240  44.130  60.840  1.00  0.00           H
ATOM   1781  C   LEU A 698      27.180  49.150  59.190  1.00  0.00           C
ATOM   1782  O   LEU A 698      26.850  48.890  58.000  1.00  0.00           O
ATOM   1783  N   TRP A 699      27.120  50.380  59.620  1.00  0.00           N
ATOM   1784  HN  TRP A 699      27.250  50.670  60.560  1.00  0.00           H
ATOM   1785  CA  TRP A 699      26.960  51.570  58.790  1.00  0.00           C
ATOM   1786  HA  TRP A 699      26.040  51.470  58.220  1.00  0.00           H
ATOM   1787  CB  TRP A 699      26.830  52.940  59.690  1.00  0.00           C
ATOM   1788  HB1 TRP A 699      27.070  53.740  58.960  1.00  0.00           H
ATOM   1789  HB2 TRP A 699      27.570  52.870  60.510  1.00  0.00           H
ATOM   1790  CG  TRP A 699      25.450  53.350  60.210  1.00  0.00           C
ATOM   1791  CD1 TRP A 699      25.130  53.500  61.540  1.00  0.00           C
ATOM   1792  HD1 TRP A 699      25.780  53.300  62.380  1.00  0.00           H
ATOM   1793  NE1 TRP A 699      23.810  53.930  61.680  1.00  0.00           N
ATOM   1794  HE1 TRP A 699      23.220  53.880  62.460  1.00  0.00           H
ATOM   1795  CE2 TRP A 699      23.270  54.080  60.400  1.00  0.00           C
ATOM   1796  CD2 TRP A 699      24.260  53.630  59.460  1.00  0.00           C
ATOM   1797  CE3 TRP A 699      23.800  53.610  58.080  1.00  0.00           C
ATOM   1798  HE3 TRP A 699      24.500  53.360  57.290  1.00  0.00           H
ATOM   1799  CZ3 TRP A 699      22.530  54.010  57.750  1.00  0.00           C
ATOM   1800  HZ3 TRP A 699      22.210  54.170  56.740  1.00  0.00           H
ATOM   1801  CZ2 TRP A 699      22.080  54.580  60.060  1.00  0.00           C
ATOM   1802  HZ2 TRP A 699      21.430  54.990  60.820  1.00  0.00           H
ATOM   1803  CH2 TRP A 699      21.710  54.560  58.710  1.00  0.00           C
ATOM   1804  HH2 TRP A 699      20.780  54.910  58.310  1.00  0.00           H
ATOM   1805  C   TRP A 699      28.110  51.720  57.790  1.00  0.00           C
ATOM   1806  O   TRP A 699      27.890  51.830  56.590  1.00  0.00           O
ATOM   1807  N   THR A 700      29.380  51.570  58.290  1.00  0.00           N
ATOM   1808  HN  THR A 700      29.540  51.500  59.280  1.00  0.00           H
ATOM   1809  CA  THR A 700      30.640  51.520  57.480  1.00  0.00           C
ATOM   1810  HA  THR A 700      30.580  52.430  56.900  1.00  0.00           H
ATOM   1811  CB  THR A 700      31.930  51.590  58.310  1.00  0.00           C
ATOM   1812  HB  THR A 700      31.920  50.660  58.910  1.00  0.00           H
ATOM   1813  OG1 THR A 700      31.930  52.730  59.200  1.00  0.00           O
ATOM   1814  HG1 THR A 700      31.270  52.500  59.860  1.00  0.00           H
ATOM   1815  CG2 THR A 700      33.320  51.570  57.690  1.00  0.00           C
ATOM   1816 HG21 THR A 700      33.250  52.320  56.880  1.00  0.00           H
ATOM   1817 HG22 THR A 700      33.640  50.560  57.370  1.00  0.00           H
ATOM   1818 HG23 THR A 700      34.090  51.860  58.430  1.00  0.00           H
ATOM   1819  C   THR A 700      30.600  50.410  56.450  1.00  0.00           C
ATOM   1820  O   THR A 700      31.050  50.560  55.280  1.00  0.00           O
ATOM   1821  N   SER A 701      30.180  49.220  56.900  1.00  0.00           N
ATOM   1822  HN  SER A 701      30.050  49.100  57.870  1.00  0.00           H
ATOM   1823  CA  SER A 701      30.010  48.010  56.050  1.00  0.00           C
ATOM   1824  HA  SER A 701      30.930  47.830  55.520  1.00  0.00           H
ATOM   1825  CB  SER A 701      29.430  46.860  56.890  1.00  0.00           C
ATOM   1826  HB1 SER A 701      28.470  47.020  57.440  1.00  0.00           H
ATOM   1827  HB2 SER A 701      30.220  46.520  57.600  1.00  0.00           H
ATOM   1828  OG  SER A 701      29.210  45.700  56.100  1.00  0.00           O
ATOM   1829  HG1 SER A 701      30.090  45.440  55.800  1.00  0.00           H
ATOM   1830  C   SER A 701      29.010  48.230  54.850  1.00  0.00           C
ATOM   1831  O   SER A 701      29.310  48.080  53.670  1.00  0.00           O
ATOM   1832  N   PHE A 702      27.790  48.790  55.260  1.00  0.00           N
ATOM   1833  HN  PHE A 702      27.780  49.010  56.240  1.00  0.00           H
ATOM   1834  CA  PHE A 702      26.700  49.170  54.450  1.00  0.00           C
ATOM   1835  HA  PHE A 702      26.510  48.240  53.940  1.00  0.00           H
ATOM   1836  CB  PHE A 702      25.500  49.510  55.280  1.00  0.00           C
ATOM   1837  HB1 PHE A 702      25.830  50.210  56.080  1.00  0.00           H
ATOM   1838  HB2 PHE A 702      25.070  48.610  55.750  1.00  0.00           H
ATOM   1839  CG  PHE A 702      24.360  50.090  54.490  1.00  0.00           C
ATOM   1840  CD1 PHE A 702      23.460  49.200  53.890  1.00  0.00           C
ATOM   1841  HD1 PHE A 702      23.600  48.130  53.900  1.00  0.00           H
ATOM   1842  CE1 PHE A 702      22.340  49.720  53.110  1.00  0.00           C
ATOM   1843  HE1 PHE A 702      21.730  49.020  52.550  1.00  0.00           H
ATOM   1844  CZ  PHE A 702      22.090  51.100  53.040  1.00  0.00           C
ATOM   1845  HZ  PHE A 702      21.180  51.390  52.560  1.00  0.00           H
ATOM   1846  CD2 PHE A 702      24.110  51.500  54.360  1.00  0.00           C
ATOM   1847  HD2 PHE A 702      24.740  52.210  54.850  1.00  0.00           H
ATOM   1848  CE2 PHE A 702      22.920  51.970  53.730  1.00  0.00           C
ATOM   1849  HE2 PHE A 702      22.760  53.050  53.680  1.00  0.00           H
ATOM   1850  C   PHE A 702      27.040  50.220  53.430  1.00  0.00           C
ATOM   1851  O   PHE A 702      26.730  50.050  52.280  1.00  0.00           O
ATOM   1852  N   LEU A 703      27.770  51.240  53.740  1.00  0.00           N
ATOM   1853  HN  LEU A 703      27.910  51.440  54.710  1.00  0.00           H
ATOM   1854  CA  LEU A 703      28.310  52.230  52.870  1.00  0.00           C
ATOM   1855  HA  LEU A 703      27.520  52.440  52.160  1.00  0.00           H
ATOM   1856  CB  LEU A 703      28.900  53.500  53.540  1.00  0.00           C
ATOM   1857  HB1 LEU A 703      29.440  54.140  52.820  1.00  0.00           H
ATOM   1858  HB2 LEU A 703      29.800  53.230  54.140  1.00  0.00           H
ATOM   1859  CG  LEU A 703      27.930  54.340  54.380  1.00  0.00           C
ATOM   1860  HG  LEU A 703      27.480  53.640  55.120  1.00  0.00           H
ATOM   1861  CD1 LEU A 703      28.630  55.330  55.270  1.00  0.00           C
ATOM   1862 HD11 LEU A 703      27.880  55.770  55.960  1.00  0.00           H
ATOM   1863 HD12 LEU A 703      29.030  56.180  54.680  1.00  0.00           H
ATOM   1864 HD13 LEU A 703      29.330  54.770  55.930  1.00  0.00           H
ATOM   1865  CD2 LEU A 703      26.820  54.980  53.530  1.00  0.00           C
ATOM   1866 HD21 LEU A 703      27.370  55.300  52.610  1.00  0.00           H
ATOM   1867 HD22 LEU A 703      26.500  55.860  54.140  1.00  0.00           H
ATOM   1868 HD23 LEU A 703      26.100  54.240  53.120  1.00  0.00           H
ATOM   1869  C   LEU A 703      29.280  51.840  51.850  1.00  0.00           C
ATOM   1870  O   LEU A 703      29.310  52.300  50.710  1.00  0.00           O
ATOM   1871  N   CYS A 704      30.240  50.940  52.170  1.00  0.00           N
ATOM   1872  HN  CYS A 704      30.350  50.660  53.120  1.00  0.00           H
ATOM   1873  CA  CYS A 704      31.180  50.370  51.220  1.00  0.00           C
ATOM   1874  HA  CYS A 704      31.800  51.150  50.790  1.00  0.00           H
ATOM   1875  CB  CYS A 704      32.160  49.310  51.860  1.00  0.00           C
ATOM   1876  HB1 CYS A 704      32.670  48.600  51.180  1.00  0.00           H
ATOM   1877  HB2 CYS A 704      31.610  48.710  52.610  1.00  0.00           H
ATOM   1878  SG  CYS A 704      33.430  50.200  52.830  1.00  0.00           S
ATOM   1879  HG1 CYS A 704      32.850  50.150  54.020  1.00  0.00           H
ATOM   1880  C   CYS A 704      30.430  49.540  50.130  1.00  0.00           C
ATOM   1881  O   CYS A 704      30.740  49.480  48.940  1.00  0.00           O
ATOM   1882  N   ILE A 705      29.390  48.830  50.660  1.00  0.00           N
ATOM   1883  HN  ILE A 705      29.170  48.850  51.630  1.00  0.00           H
ATOM   1884  CA  ILE A 705      28.430  48.080  49.850  1.00  0.00           C
ATOM   1885  HA  ILE A 705      28.990  47.540  49.120  1.00  0.00           H
ATOM   1886  CB  ILE A 705      27.770  46.960  50.690  1.00  0.00           C
ATOM   1887  HB  ILE A 705      27.540  47.300  51.730  1.00  0.00           H
ATOM   1888  CG2 ILE A 705      26.440  46.550  49.940  1.00  0.00           C
ATOM   1889 HG21 ILE A 705      26.210  45.500  50.240  1.00  0.00           H
ATOM   1890 HG22 ILE A 705      26.550  46.520  48.830  1.00  0.00           H
ATOM   1891 HG23 ILE A 705      25.570  47.170  50.240  1.00  0.00           H
ATOM   1892  CG1 ILE A 705      28.640  45.710  50.940  1.00  0.00           C
ATOM   1893 HG11 ILE A 705      29.730  45.920  51.020  1.00  0.00           H
ATOM   1894 HG12 ILE A 705      28.540  44.990  50.090  1.00  0.00           H
ATOM   1895  CD  ILE A 705      28.110  44.800  52.110  1.00  0.00           C
ATOM   1896  HD1 ILE A 705      28.150  45.370  53.070  1.00  0.00           H
ATOM   1897  HD2 ILE A 705      28.790  43.920  52.240  1.00  0.00           H
ATOM   1898  HD3 ILE A 705      27.120  44.390  51.830  1.00  0.00           H
ATOM   1899  C   ILE A 705      27.600  48.960  48.950  1.00  0.00           C
ATOM   1900  O   ILE A 705      27.350  48.630  47.780  1.00  0.00           O
ATOM   1901  N   VAL A 706      27.180  50.170  49.390  1.00  0.00           N
ATOM   1902  HN  VAL A 706      27.180  50.310  50.370  1.00  0.00           H
ATOM   1903  CA  VAL A 706      26.510  51.140  48.560  1.00  0.00           C
ATOM   1904  HA  VAL A 706      25.710  50.680  48.010  1.00  0.00           H
ATOM   1905  CB  VAL A 706      25.950  52.390  49.320  1.00  0.00           C
ATOM   1906  HB  VAL A 706      26.850  52.760  49.850  1.00  0.00           H
ATOM   1907  CG1 VAL A 706      25.530  53.540  48.430  1.00  0.00           C
ATOM   1908 HG11 VAL A 706      25.250  54.280  49.230  1.00  0.00           H
ATOM   1909 HG12 VAL A 706      24.760  53.270  47.680  1.00  0.00           H
ATOM   1910 HG13 VAL A 706      26.380  53.880  47.800  1.00  0.00           H
ATOM   1911  CG2 VAL A 706      24.880  52.040  50.390  1.00  0.00           C
ATOM   1912 HG21 VAL A 706      25.300  51.220  51.010  1.00  0.00           H
ATOM   1913 HG22 VAL A 706      23.980  51.600  49.900  1.00  0.00           H
ATOM   1914 HG23 VAL A 706      24.530  52.840  51.070  1.00  0.00           H
ATOM   1915  C   VAL A 706      27.420  51.620  47.440  1.00  0.00           C
ATOM   1916  O   VAL A 706      27.060  51.640  46.270  1.00  0.00           O
ATOM   1917  N   LEU A 707      28.650  51.990  47.850  1.00  0.00           N
ATOM   1918  HN  LEU A 707      28.870  51.960  48.830  1.00  0.00           H
ATOM   1919  CA  LEU A 707      29.660  52.610  47.070  1.00  0.00           C
ATOM   1920  HA  LEU A 707      29.200  53.490  46.640  1.00  0.00           H
ATOM   1921  CB  LEU A 707      30.920  52.900  47.960  1.00  0.00           C
ATOM   1922  HB1 LEU A 707      31.380  51.950  48.310  1.00  0.00           H
ATOM   1923  HB2 LEU A 707      30.530  53.510  48.820  1.00  0.00           H
ATOM   1924  CG  LEU A 707      32.180  53.550  47.330  1.00  0.00           C
ATOM   1925  HG  LEU A 707      32.740  52.900  46.610  1.00  0.00           H
ATOM   1926  CD1 LEU A 707      31.880  54.790  46.530  1.00  0.00           C
ATOM   1927 HD11 LEU A 707      31.270  55.490  47.140  1.00  0.00           H
ATOM   1928 HD12 LEU A 707      31.110  54.510  45.770  1.00  0.00           H
ATOM   1929 HD13 LEU A 707      32.700  55.290  45.970  1.00  0.00           H
ATOM   1930  CD2 LEU A 707      33.150  53.900  48.410  1.00  0.00           C
ATOM   1931 HD21 LEU A 707      33.440  53.000  48.990  1.00  0.00           H
ATOM   1932 HD22 LEU A 707      32.730  54.640  49.120  1.00  0.00           H
ATOM   1933 HD23 LEU A 707      34.000  54.370  47.900  1.00  0.00           H
ATOM   1934  C   LEU A 707      30.150  51.810  45.790  1.00  0.00           C
ATOM   1935  O   LEU A 707      30.320  52.390  44.720  1.00  0.00           O
ATOM   1936  N   VAL A 708      30.280  50.480  45.830  1.00  0.00           N
ATOM   1937  HN  VAL A 708      30.200  50.000  46.710  1.00  0.00           H
ATOM   1938  CA  VAL A 708      30.650  49.850  44.640  1.00  0.00           C
ATOM   1939  HA  VAL A 708      31.260  50.480  44.010  1.00  0.00           H
ATOM   1940  CB  VAL A 708      31.510  48.630  44.930  1.00  0.00           C
ATOM   1941  HB  VAL A 708      31.920  48.120  44.030  1.00  0.00           H
ATOM   1942  CG1 VAL A 708      32.740  49.170  45.760  1.00  0.00           C
ATOM   1943 HG11 VAL A 708      32.460  49.590  46.750  1.00  0.00           H
ATOM   1944 HG12 VAL A 708      33.350  49.750  45.060  1.00  0.00           H
ATOM   1945 HG13 VAL A 708      33.410  48.340  46.060  1.00  0.00           H
ATOM   1946  CG2 VAL A 708      30.750  47.660  45.840  1.00  0.00           C
ATOM   1947 HG21 VAL A 708      31.170  46.640  45.720  1.00  0.00           H
ATOM   1948 HG22 VAL A 708      29.730  47.500  45.430  1.00  0.00           H
ATOM   1949 HG23 VAL A 708      30.690  47.980  46.900  1.00  0.00           H
ATOM   1950  C   VAL A 708      29.520  49.340  43.850  1.00  0.00           C
ATOM   1951  O   VAL A 708      29.730  48.790  42.780  1.00  0.00           O
ATOM   1952  N   ALA A 709      28.270  49.470  44.370  1.00  0.00           N
ATOM   1953  HN  ALA A 709      28.110  49.800  45.280  1.00  0.00           H
ATOM   1954  CA  ALA A 709      27.090  48.960  43.710  1.00  0.00           C
ATOM   1955  HA  ALA A 709      27.270  48.090  43.110  1.00  0.00           H
ATOM   1956  CB  ALA A 709      26.220  48.350  44.840  1.00  0.00           C
ATOM   1957  HB1 ALA A 709      25.710  49.180  45.370  1.00  0.00           H
ATOM   1958  HB2 ALA A 709      26.850  47.980  45.680  1.00  0.00           H
ATOM   1959  HB3 ALA A 709      25.570  47.470  44.680  1.00  0.00           H
ATOM   1960  C   ALA A 709      26.360  50.030  42.770  1.00  0.00           C
ATOM   1961  O   ALA A 709      25.250  49.870  42.310  1.00  0.00           O
ATOM   1962  N   THR A 710      27.080  51.170  42.630  1.00  0.00           N
ATOM   1963  HN  THR A 710      27.960  51.330  43.070  1.00  0.00           H
ATOM   1964  CA  THR A 710      26.560  52.360  41.840  1.00  0.00           C
ATOM   1965  HA  THR A 710      25.670  52.110  41.300  1.00  0.00           H
ATOM   1966  CB  THR A 710      26.200  53.520  42.760  1.00  0.00           C
ATOM   1967  HB  THR A 710      25.550  53.000  43.490  1.00  0.00           H
ATOM   1968  OG1 THR A 710      25.560  54.570  42.060  1.00  0.00           O
ATOM   1969  HG1 THR A 710      25.010  55.020  42.710  1.00  0.00           H
ATOM   1970  CG2 THR A 710      27.440  54.240  43.400  1.00  0.00           C
ATOM   1971 HG21 THR A 710      28.150  54.810  42.750  1.00  0.00           H
ATOM   1972 HG22 THR A 710      27.950  53.470  44.010  1.00  0.00           H
ATOM   1973 HG23 THR A 710      27.040  54.960  44.150  1.00  0.00           H
ATOM   1974  C   THR A 710      27.560  52.710  40.780  1.00  0.00           C
ATOM   1975  O   THR A 710      28.730  52.260  40.870  1.00  0.00           O
ATOM   1976  N   ASP A 711      27.230  53.510  39.810  1.00  0.00           N
ATOM   1977  HN  ASP A 711      26.270  53.750  39.660  1.00  0.00           H
ATOM   1978  CA  ASP A 711      28.000  53.870  38.600  1.00  0.00           C
ATOM   1979  HA  ASP A 711      28.740  53.110  38.420  1.00  0.00           H
ATOM   1980  CB  ASP A 711      27.190  54.120  37.340  1.00  0.00           C
ATOM   1981  HB1 ASP A 711      27.770  54.670  36.570  1.00  0.00           H
ATOM   1982  HB2 ASP A 711      26.280  54.710  37.610  1.00  0.00           H
ATOM   1983  CG  ASP A 711      26.840  52.790  36.720  1.00  0.00           C
ATOM   1984  OD1 ASP A 711      25.780  52.720  35.910  1.00  0.00           O
ATOM   1985  OD2 ASP A 711      27.570  51.780  36.930  1.00  0.00           O
ATOM   1986  C   ASP A 711      28.790  55.170  38.970  1.00  0.00           C
ATOM   1987  O   ASP A 711      29.960  55.210  38.760  1.00  0.00           O
ATOM   1988  N   ALA A 712      28.040  56.250  39.380  1.00  0.00           N
ATOM   1989  HN  ALA A 712      27.050  56.140  39.370  1.00  0.00           H
ATOM   1990  CA  ALA A 712      28.510  57.490  39.850  1.00  0.00           C
ATOM   1991  HA  ALA A 712      27.610  58.040  40.070  1.00  0.00           H
ATOM   1992  CB  ALA A 712      29.190  57.340  41.250  1.00  0.00           C
ATOM   1993  HB1 ALA A 712      29.200  58.330  41.760  1.00  0.00           H
ATOM   1994  HB2 ALA A 712      30.200  56.870  41.240  1.00  0.00           H
ATOM   1995  HB3 ALA A 712      28.550  56.750  41.920  1.00  0.00           H
ATOM   1996  C   ALA A 712      29.360  58.400  38.950  1.00  0.00           C
ATOM   1997  O   ALA A 712      29.510  58.140  37.730  1.00  0.00           O
ATOM   1998  N   SER A 713      29.760  59.520  39.520  1.00  0.00           N
ATOM   1999  HN  SER A 713      29.470  59.710  40.460  1.00  0.00           H
ATOM   2000  CA  SER A 713      30.610  60.580  39.070  1.00  0.00           C
ATOM   2001  HA  SER A 713      30.230  60.800  38.090  1.00  0.00           H
ATOM   2002  CB  SER A 713      30.420  61.950  39.880  1.00  0.00           C
ATOM   2003  HB1 SER A 713      30.390  61.730  40.960  1.00  0.00           H
ATOM   2004  HB2 SER A 713      29.380  62.240  39.630  1.00  0.00           H
ATOM   2005  OG  SER A 713      31.250  63.020  39.520  1.00  0.00           O
ATOM   2006  HG1 SER A 713      30.900  63.480  38.760  1.00  0.00           H
ATOM   2007  C   SER A 713      32.080  60.160  39.020  1.00  0.00           C
ATOM   2008  O   SER A 713      32.590  59.280  39.680  1.00  0.00           O
ATOM   2009  N   SER A 714      32.930  60.690  38.110  1.00  0.00           N
ATOM   2010  HN  SER A 714      32.570  61.230  37.350  1.00  0.00           H
ATOM   2011  CA  SER A 714      34.390  60.440  38.010  1.00  0.00           C
ATOM   2012  HA  SER A 714      34.610  59.410  37.790  1.00  0.00           H
ATOM   2013  CB  SER A 714      35.000  61.140  36.800  1.00  0.00           C
ATOM   2014  HB1 SER A 714      34.390  60.860  35.920  1.00  0.00           H
ATOM   2015  HB2 SER A 714      36.080  60.850  36.650  1.00  0.00           H
ATOM   2016  OG  SER A 714      34.810  62.520  36.740  1.00  0.00           O
ATOM   2017  HG1 SER A 714      33.860  62.600  36.730  1.00  0.00           H
ATOM   2018  C   SER A 714      35.140  60.890  39.260  1.00  0.00           C
ATOM   2019  O   SER A 714      36.070  60.200  39.640  1.00  0.00           O
ATOM   2020  N   LEU A 715      34.690  62.040  39.930  1.00  0.00           N
ATOM   2021  HN  LEU A 715      33.960  62.610  39.580  1.00  0.00           H
ATOM   2022  CA  LEU A 715      35.190  62.370  41.280  1.00  0.00           C
ATOM   2023  HA  LEU A 715      36.220  62.670  41.220  1.00  0.00           H
ATOM   2024  CB  LEU A 715      34.330  63.610  41.650  1.00  0.00           C
ATOM   2025  HB1 LEU A 715      34.560  63.940  42.680  1.00  0.00           H
ATOM   2026  HB2 LEU A 715      33.270  63.290  41.610  1.00  0.00           H
ATOM   2027  CG  LEU A 715      34.460  64.740  40.690  1.00  0.00           C
ATOM   2028  HG  LEU A 715      34.150  64.480  39.660  1.00  0.00           H
ATOM   2029  CD1 LEU A 715      33.430  65.750  41.130  1.00  0.00           C
ATOM   2030 HD11 LEU A 715      33.750  66.720  40.680  1.00  0.00           H
ATOM   2031 HD12 LEU A 715      33.480  66.010  42.200  1.00  0.00           H
ATOM   2032 HD13 LEU A 715      32.480  65.380  40.690  1.00  0.00           H
ATOM   2033  CD2 LEU A 715      35.840  65.370  40.680  1.00  0.00           C
ATOM   2034 HD21 LEU A 715      35.820  66.480  40.580  1.00  0.00           H
ATOM   2035 HD22 LEU A 715      36.520  64.970  39.880  1.00  0.00           H
ATOM   2036 HD23 LEU A 715      36.400  65.100  41.600  1.00  0.00           H
ATOM   2037  C   LEU A 715      35.040  61.260  42.330  1.00  0.00           C
ATOM   2038  O   LEU A 715      35.790  61.210  43.300  1.00  0.00           O
ATOM   2039  N   VAL A 716      34.070  60.360  42.260  1.00  0.00           N
ATOM   2040  HN  VAL A 716      33.410  60.430  41.510  1.00  0.00           H
ATOM   2041  CA  VAL A 716      33.940  59.180  43.100  1.00  0.00           C
ATOM   2042  HA  VAL A 716      34.330  59.330  44.090  1.00  0.00           H
ATOM   2043  CB  VAL A 716      32.490  58.730  43.100  1.00  0.00           C
ATOM   2044  HB  VAL A 716      32.140  58.470  42.070  1.00  0.00           H
ATOM   2045  CG1 VAL A 716      32.210  57.510  44.030  1.00  0.00           C
ATOM   2046 HG11 VAL A 716      31.680  56.720  43.470  1.00  0.00           H
ATOM   2047 HG12 VAL A 716      31.460  57.770  44.810  1.00  0.00           H
ATOM   2048 HG13 VAL A 716      33.130  57.090  44.460  1.00  0.00           H
ATOM   2049  CG2 VAL A 716      31.570  59.940  43.560  1.00  0.00           C
ATOM   2050 HG21 VAL A 716      31.180  60.640  42.780  1.00  0.00           H
ATOM   2051 HG22 VAL A 716      32.200  60.500  44.270  1.00  0.00           H
ATOM   2052 HG23 VAL A 716      30.610  59.690  44.050  1.00  0.00           H
ATOM   2053  C   VAL A 716      34.810  58.050  42.510  1.00  0.00           C
ATOM   2054  O   VAL A 716      35.530  57.350  43.270  1.00  0.00           O
ATOM   2055  N   CYS A 717      34.720  57.730  41.220  1.00  0.00           N
ATOM   2056  HN  CYS A 717      34.090  58.130  40.570  1.00  0.00           H
ATOM   2057  CA  CYS A 717      35.460  56.650  40.630  1.00  0.00           C
ATOM   2058  HA  CYS A 717      35.240  55.790  41.250  1.00  0.00           H
ATOM   2059  CB  CYS A 717      35.030  56.430  39.140  1.00  0.00           C
ATOM   2060  HB1 CYS A 717      35.500  55.520  38.710  1.00  0.00           H
ATOM   2061  HB2 CYS A 717      35.300  57.330  38.530  1.00  0.00           H
ATOM   2062  SG  CYS A 717      33.260  56.020  39.100  1.00  0.00           S
ATOM   2063  HG1 CYS A 717      32.930  57.080  39.820  1.00  0.00           H
ATOM   2064  C   CYS A 717      37.020  56.790  40.760  1.00  0.00           C
ATOM   2065  O   CYS A 717      37.740  55.790  40.940  1.00  0.00           O
ATOM   2066  N   TYR A 718      37.540  57.970  40.690  1.00  0.00           N
ATOM   2067  HN  TYR A 718      36.970  58.770  40.560  1.00  0.00           H
ATOM   2068  CA  TYR A 718      38.940  58.310  40.520  1.00  0.00           C
ATOM   2069  HA  TYR A 718      39.510  57.420  40.770  1.00  0.00           H
ATOM   2070  CB  TYR A 718      39.250  58.740  39.110  1.00  0.00           C
ATOM   2071  HB1 TYR A 718      40.340  58.790  38.880  1.00  0.00           H
ATOM   2072  HB2 TYR A 718      38.860  59.770  38.980  1.00  0.00           H
ATOM   2073  CG  TYR A 718      38.640  57.800  38.040  1.00  0.00           C
ATOM   2074  CD1 TYR A 718      39.040  56.440  37.920  1.00  0.00           C
ATOM   2075  HD1 TYR A 718      39.790  56.090  38.630  1.00  0.00           H
ATOM   2076  CE1 TYR A 718      38.650  55.700  36.780  1.00  0.00           C
ATOM   2077  HE1 TYR A 718      38.970  54.690  36.570  1.00  0.00           H
ATOM   2078  CZ  TYR A 718      37.670  56.290  35.860  1.00  0.00           C
ATOM   2079  OH  TYR A 718      37.090  55.500  34.830  1.00  0.00           O
ATOM   2080  HH  TYR A 718      37.480  54.630  34.750  1.00  0.00           H
ATOM   2081  CD2 TYR A 718      37.750  58.370  37.080  1.00  0.00           C
ATOM   2082  HD2 TYR A 718      37.440  59.390  37.260  1.00  0.00           H
ATOM   2083  CE2 TYR A 718      37.300  57.650  36.010  1.00  0.00           C
ATOM   2084  HE2 TYR A 718      36.490  58.120  35.470  1.00  0.00           H
ATOM   2085  C   TYR A 718      39.540  59.340  41.510  1.00  0.00           C
ATOM   2086  O   TYR A 718      38.910  60.300  42.000  1.00  0.00           O
ATOM   2087  N   ILE A 719      40.840  59.150  41.760  1.00  0.00           N
ATOM   2088  HN  ILE A 719      41.380  58.480  41.240  1.00  0.00           H
ATOM   2089  CA  ILE A 719      41.630  60.120  42.470  1.00  0.00           C
ATOM   2090  HA  ILE A 719      41.040  60.460  43.320  1.00  0.00           H
ATOM   2091  CB  ILE A 719      42.900  59.590  43.060  1.00  0.00           C
ATOM   2092  HB  ILE A 719      43.660  59.480  42.260  1.00  0.00           H
ATOM   2093  CG2 ILE A 719      43.510  60.550  44.140  1.00  0.00           C
ATOM   2094 HG21 ILE A 719      44.460  60.220  44.600  1.00  0.00           H
ATOM   2095 HG22 ILE A 719      42.840  60.830  44.990  1.00  0.00           H
ATOM   2096 HG23 ILE A 719      43.840  61.490  43.660  1.00  0.00           H
ATOM   2097  CG1 ILE A 719      42.890  58.080  43.650  1.00  0.00           C
ATOM   2098 HG11 ILE A 719      42.210  57.460  43.010  1.00  0.00           H
ATOM   2099 HG12 ILE A 719      42.340  58.110  44.610  1.00  0.00           H
ATOM   2100  CD  ILE A 719      44.220  57.390  43.810  1.00  0.00           C
ATOM   2101  HD1 ILE A 719      44.850  57.750  44.660  1.00  0.00           H
ATOM   2102  HD2 ILE A 719      44.910  57.500  42.960  1.00  0.00           H
ATOM   2103  HD3 ILE A 719      43.990  56.330  44.040  1.00  0.00           H
ATOM   2104  C   ILE A 719      41.780  61.350  41.560  1.00  0.00           C
ATOM   2105  O   ILE A 719      41.890  61.190  40.330  1.00  0.00           O
ATOM   2106  N   THR A 720      41.760  62.590  42.200  1.00  0.00           N
ATOM   2107  HN  THR A 720      41.620  62.630  43.180  1.00  0.00           H
ATOM   2108  CA  THR A 720      41.810  63.850  41.460  1.00  0.00           C
ATOM   2109  HA  THR A 720      41.370  63.600  40.520  1.00  0.00           H
ATOM   2110  CB  THR A 720      41.170  65.060  42.140  1.00  0.00           C
ATOM   2111  HB  THR A 720      41.480  65.980  41.600  1.00  0.00           H
ATOM   2112  OG1 THR A 720      41.480  65.130  43.470  1.00  0.00           O
ATOM   2113  HG1 THR A 720      41.280  64.270  43.850  1.00  0.00           H
ATOM   2114  CG2 THR A 720      39.590  64.930  42.150  1.00  0.00           C
ATOM   2115 HG21 THR A 720      39.010  65.840  42.420  1.00  0.00           H
ATOM   2116 HG22 THR A 720      39.210  64.050  42.710  1.00  0.00           H
ATOM   2117 HG23 THR A 720      39.310  64.670  41.100  1.00  0.00           H
ATOM   2118  C   THR A 720      43.250  64.160  41.050  1.00  0.00           C
ATOM   2119  O   THR A 720      44.220  64.000  41.760  1.00  0.00           O
ATOM   2120  N   ARG A 721      43.480  64.510  39.760  1.00  0.00           N
ATOM   2121  HN  ARG A 721      42.790  64.970  39.210  1.00  0.00           H
ATOM   2122  CA  ARG A 721      44.670  64.310  38.880  1.00  0.00           C
ATOM   2123  HA  ARG A 721      44.900  63.260  38.860  1.00  0.00           H
ATOM   2124  CB  ARG A 721      44.260  64.450  37.430  1.00  0.00           C
ATOM   2125  HB1 ARG A 721      45.030  64.090  36.720  1.00  0.00           H
ATOM   2126  HB2 ARG A 721      44.050  65.530  37.260  1.00  0.00           H
ATOM   2127  CG  ARG A 721      42.940  63.760  36.990  1.00  0.00           C
ATOM   2128  HG1 ARG A 721      42.790  63.700  35.890  1.00  0.00           H
ATOM   2129  HG2 ARG A 721      42.100  64.290  37.500  1.00  0.00           H
ATOM   2130  CD  ARG A 721      42.720  62.310  37.400  1.00  0.00           C
ATOM   2131  HD1 ARG A 721      41.750  61.920  37.020  1.00  0.00           H
ATOM   2132  HD2 ARG A 721      42.610  62.310  38.510  1.00  0.00           H
ATOM   2133  NE  ARG A 721      43.860  61.420  36.900  1.00  0.00           N
ATOM   2134  HE  ARG A 721      44.320  61.660  36.040  1.00  0.00           H
ATOM   2135  CZ  ARG A 721      44.480  60.520  37.660  1.00  0.00           C
ATOM   2136  NH1 ARG A 721      44.050  60.040  38.780  1.00  0.00           N
ATOM   2137 HH11 ARG A 721      43.300  60.510  39.260  1.00  0.00           H
ATOM   2138 HH12 ARG A 721      44.590  59.290  39.170  1.00  0.00           H
ATOM   2139  NH2 ARG A 721      45.670  60.140  37.330  1.00  0.00           N
ATOM   2140 HH21 ARG A 721      46.090  60.490  36.500  1.00  0.00           H
ATOM   2141 HH22 ARG A 721      46.270  59.720  38.020  1.00  0.00           H
ATOM   2142  C   ARG A 721      45.910  65.020  39.130  1.00  0.00           C
ATOM   2143  O   ARG A 721      46.990  64.790  38.530  1.00  0.00           O
ATOM   2144  N   PHE A 722      45.790  66.090  39.960  1.00  0.00           N
ATOM   2145  HN  PHE A 722      44.860  66.350  40.180  1.00  0.00           H
ATOM   2146  CA  PHE A 722      46.880  66.940  40.450  1.00  0.00           C
ATOM   2147  HA  PHE A 722      47.660  66.830  39.720  1.00  0.00           H
ATOM   2148  CB  PHE A 722      46.440  68.460  40.660  1.00  0.00           C
ATOM   2149  HB1 PHE A 722      46.190  68.860  39.650  1.00  0.00           H
ATOM   2150  HB2 PHE A 722      47.250  69.160  40.930  1.00  0.00           H
ATOM   2151  CG  PHE A 722      45.200  68.670  41.530  1.00  0.00           C
ATOM   2152  CD1 PHE A 722      43.940  68.300  41.090  1.00  0.00           C
ATOM   2153  HD1 PHE A 722      43.770  68.010  40.060  1.00  0.00           H
ATOM   2154  CE1 PHE A 722      42.830  68.530  41.920  1.00  0.00           C
ATOM   2155  HE1 PHE A 722      41.850  68.310  41.520  1.00  0.00           H
ATOM   2156  CZ  PHE A 722      42.950  69.240  43.130  1.00  0.00           C
ATOM   2157  HZ  PHE A 722      42.000  69.500  43.570  1.00  0.00           H
ATOM   2158  CD2 PHE A 722      45.310  69.280  42.820  1.00  0.00           C
ATOM   2159  HD2 PHE A 722      46.300  69.530  43.160  1.00  0.00           H
ATOM   2160  CE2 PHE A 722      44.170  69.610  43.550  1.00  0.00           C
ATOM   2161  HE2 PHE A 722      44.340  70.270  44.380  1.00  0.00           H
ATOM   2162  C   PHE A 722      47.380  66.400  41.730  1.00  0.00           C
ATOM   2163  O   PHE A 722      48.540  66.630  42.050  1.00  0.00           O
ATOM   2164  N   THR A 723      46.610  65.580  42.480  1.00  0.00           N
ATOM   2165  HN  THR A 723      45.630  65.650  42.280  1.00  0.00           H
ATOM   2166  CA  THR A 723      47.110  65.120  43.820  1.00  0.00           C
ATOM   2167  HA  THR A 723      48.030  65.530  44.180  1.00  0.00           H
ATOM   2168  CB  THR A 723      46.150  65.570  44.950  1.00  0.00           C
ATOM   2169  HB  THR A 723      46.230  66.670  44.890  1.00  0.00           H
ATOM   2170  OG1 THR A 723      46.500  65.150  46.260  1.00  0.00           O
ATOM   2171  HG1 THR A 723      46.660  64.210  46.200  1.00  0.00           H
ATOM   2172  CG2 THR A 723      44.690  65.070  44.740  1.00  0.00           C
ATOM   2173 HG21 THR A 723      44.280  65.690  43.920  1.00  0.00           H
ATOM   2174 HG22 THR A 723      44.150  65.280  45.700  1.00  0.00           H
ATOM   2175 HG23 THR A 723      44.560  63.980  44.590  1.00  0.00           H
ATOM   2176  C   THR A 723      47.330  63.630  43.870  1.00  0.00           C
ATOM   2177  O   THR A 723      47.690  63.110  44.940  1.00  0.00           O
ATOM   2178  N   GLU A 724      47.300  62.870  42.720  1.00  0.00           N
ATOM   2179  HN  GLU A 724      47.050  63.170  41.800  1.00  0.00           H
ATOM   2180  CA  GLU A 724      47.550  61.410  42.820  1.00  0.00           C
ATOM   2181  HA  GLU A 724      47.080  61.020  43.710  1.00  0.00           H
ATOM   2182  CB  GLU A 724      47.140  60.760  41.470  1.00  0.00           C
ATOM   2183  HB1 GLU A 724      47.770  61.180  40.640  1.00  0.00           H
ATOM   2184  HB2 GLU A 724      46.130  61.150  41.250  1.00  0.00           H
ATOM   2185  CG  GLU A 724      47.180  59.150  41.450  1.00  0.00           C
ATOM   2186  HG1 GLU A 724      46.480  58.870  42.270  1.00  0.00           H
ATOM   2187  HG2 GLU A 724      48.230  58.810  41.590  1.00  0.00           H
ATOM   2188  CD  GLU A 724      46.710  58.550  40.070  1.00  0.00           C
ATOM   2189  OE1 GLU A 724      47.480  58.530  39.090  1.00  0.00           O
ATOM   2190  OE2 GLU A 724      45.500  58.170  40.070  1.00  0.00           O
ATOM   2191  C   GLU A 724      48.970  60.940  43.200  1.00  0.00           C
ATOM   2192  O   GLU A 724      49.210  60.140  44.110  1.00  0.00           O
ATOM   2193  N   GLU A 725      50.010  61.390  42.510  1.00  0.00           N
ATOM   2194  HN  GLU A 725      49.870  61.910  41.670  1.00  0.00           H
ATOM   2195  CA  GLU A 725      51.420  61.110  42.750  1.00  0.00           C
ATOM   2196  HA  GLU A 725      51.430  60.030  42.660  1.00  0.00           H
ATOM   2197  CB  GLU A 725      52.300  61.640  41.520  1.00  0.00           C
ATOM   2198  HB1 GLU A 725      52.070  62.720  41.410  1.00  0.00           H
ATOM   2199  HB2 GLU A 725      51.940  61.260  40.530  1.00  0.00           H
ATOM   2200  CG  GLU A 725      53.860  61.470  41.690  1.00  0.00           C
ATOM   2201  HG1 GLU A 725      54.060  60.490  42.170  1.00  0.00           H
ATOM   2202  HG2 GLU A 725      54.280  62.210  42.410  1.00  0.00           H
ATOM   2203  CD  GLU A 725      54.580  61.870  40.370  1.00  0.00           C
ATOM   2204  OE1 GLU A 725      55.670  61.330  40.110  1.00  0.00           O
ATOM   2205  OE2 GLU A 725      54.030  62.720  39.630  1.00  0.00           O
ATOM   2206  C   GLU A 725      51.870  61.500  44.130  1.00  0.00           C
ATOM   2207  O   GLU A 725      52.600  60.820  44.830  1.00  0.00           O
ATOM   2208  N   ALA A 726      51.350  62.730  44.540  1.00  0.00           N
ATOM   2209  HN  ALA A 726      50.830  63.220  43.860  1.00  0.00           H
ATOM   2210  CA  ALA A 726      51.390  63.140  45.870  1.00  0.00           C
ATOM   2211  HA  ALA A 726      52.440  63.230  46.080  1.00  0.00           H
ATOM   2212  CB  ALA A 726      50.710  64.490  46.080  1.00  0.00           C
ATOM   2213  HB1 ALA A 726      50.700  64.620  47.180  1.00  0.00           H
ATOM   2214  HB2 ALA A 726      49.640  64.460  45.760  1.00  0.00           H
ATOM   2215  HB3 ALA A 726      51.150  65.360  45.550  1.00  0.00           H
ATOM   2216  C   ALA A 726      50.760  62.260  46.890  1.00  0.00           C
ATOM   2217  O   ALA A 726      51.380  61.910  47.880  1.00  0.00           O
ATOM   2218  N   PHE A 727      49.530  61.700  46.680  1.00  0.00           N
ATOM   2219  HN  PHE A 727      48.900  61.950  45.960  1.00  0.00           H
ATOM   2220  CA  PHE A 727      49.080  60.620  47.540  1.00  0.00           C
ATOM   2221  HA  PHE A 727      49.220  61.010  48.530  1.00  0.00           H
ATOM   2222  CB  PHE A 727      47.630  60.230  47.180  1.00  0.00           C
ATOM   2223  HB1 PHE A 727      47.310  59.200  47.440  1.00  0.00           H
ATOM   2224  HB2 PHE A 727      47.490  60.360  46.090  1.00  0.00           H
ATOM   2225  CG  PHE A 727      46.650  61.160  47.860  1.00  0.00           C
ATOM   2226  CD1 PHE A 727      46.590  61.410  49.270  1.00  0.00           C
ATOM   2227  HD1 PHE A 727      47.350  60.910  49.840  1.00  0.00           H
ATOM   2228  CE1 PHE A 727      45.630  62.250  49.910  1.00  0.00           C
ATOM   2229  HE1 PHE A 727      45.630  62.330  50.990  1.00  0.00           H
ATOM   2230  CZ  PHE A 727      44.730  62.850  49.120  1.00  0.00           C
ATOM   2231  HZ  PHE A 727      43.950  63.520  49.440  1.00  0.00           H
ATOM   2232  CD2 PHE A 727      45.650  61.800  47.070  1.00  0.00           C
ATOM   2233  HD2 PHE A 727      45.540  61.670  46.010  1.00  0.00           H
ATOM   2234  CE2 PHE A 727      44.770  62.610  47.680  1.00  0.00           C
ATOM   2235  HE2 PHE A 727      44.020  63.190  47.160  1.00  0.00           H
ATOM   2236  C   PHE A 727      49.960  59.370  47.650  1.00  0.00           C
ATOM   2237  O   PHE A 727      50.240  58.860  48.700  1.00  0.00           O
ATOM   2238  N   ALA A 728      50.470  58.820  46.550  1.00  0.00           N
ATOM   2239  HN  ALA A 728      50.170  59.180  45.670  1.00  0.00           H
ATOM   2240  CA  ALA A 728      51.390  57.720  46.570  1.00  0.00           C
ATOM   2241  HA  ALA A 728      50.980  56.890  47.130  1.00  0.00           H
ATOM   2242  CB  ALA A 728      51.740  57.230  45.150  1.00  0.00           C
ATOM   2243  HB1 ALA A 728      52.170  56.200  45.270  1.00  0.00           H
ATOM   2244  HB2 ALA A 728      52.600  57.860  44.820  1.00  0.00           H
ATOM   2245  HB3 ALA A 728      50.890  57.280  44.450  1.00  0.00           H
ATOM   2246  C   ALA A 728      52.730  58.140  47.300  1.00  0.00           C
ATOM   2247  O   ALA A 728      53.230  57.360  48.080  1.00  0.00           O
ATOM   2248  N   ALA A 729      53.330  59.320  47.050  1.00  0.00           N
ATOM   2249  HN  ALA A 729      53.080  59.880  46.270  1.00  0.00           H
ATOM   2250  CA  ALA A 729      54.510  59.690  47.920  1.00  0.00           C
ATOM   2251  HA  ALA A 729      55.170  58.840  47.910  1.00  0.00           H
ATOM   2252  CB  ALA A 729      55.170  60.980  47.350  1.00  0.00           C
ATOM   2253  HB1 ALA A 729      56.070  61.240  47.940  1.00  0.00           H
ATOM   2254  HB2 ALA A 729      54.440  61.810  47.230  1.00  0.00           H
ATOM   2255  HB3 ALA A 729      55.550  60.760  46.340  1.00  0.00           H
ATOM   2256  C   ALA A 729      54.140  59.930  49.500  1.00  0.00           C
ATOM   2257  O   ALA A 729      54.900  59.560  50.400  1.00  0.00           O
ATOM   2258  N   LEU A 730      52.950  60.550  49.820  1.00  0.00           N
ATOM   2259  HN  LEU A 730      52.400  60.780  49.030  1.00  0.00           H
ATOM   2260  CA  LEU A 730      52.530  60.900  51.120  1.00  0.00           C
ATOM   2261  HA  LEU A 730      53.170  61.730  51.410  1.00  0.00           H
ATOM   2262  CB  LEU A 730      51.070  61.310  51.030  1.00  0.00           C
ATOM   2263  HB1 LEU A 730      50.540  60.420  50.620  1.00  0.00           H
ATOM   2264  HB2 LEU A 730      50.990  62.120  50.270  1.00  0.00           H
ATOM   2265  CG  LEU A 730      50.340  61.510  52.360  1.00  0.00           C
ATOM   2266  HG  LEU A 730      50.350  60.510  52.850  1.00  0.00           H
ATOM   2267  CD1 LEU A 730      50.940  62.620  53.230  1.00  0.00           C
ATOM   2268 HD11 LEU A 730      51.870  62.160  53.610  1.00  0.00           H
ATOM   2269 HD12 LEU A 730      50.350  62.960  54.120  1.00  0.00           H
ATOM   2270 HD13 LEU A 730      51.170  63.480  52.570  1.00  0.00           H
ATOM   2271  CD2 LEU A 730      48.840  61.800  52.220  1.00  0.00           C
ATOM   2272 HD21 LEU A 730      48.560  62.530  51.430  1.00  0.00           H
ATOM   2273 HD22 LEU A 730      48.530  62.070  53.250  1.00  0.00           H
ATOM   2274 HD23 LEU A 730      48.390  60.860  51.830  1.00  0.00           H
ATOM   2275  C   LEU A 730      52.780  59.840  52.180  1.00  0.00           C
ATOM   2276  O   LEU A 730      53.450  60.050  53.140  1.00  0.00           O
ATOM   2277  N   ILE A 731      52.310  58.600  51.980  1.00  0.00           N
ATOM   2278  HN  ILE A 731      51.730  58.420  51.190  1.00  0.00           H
ATOM   2279  CA  ILE A 731      52.570  57.490  52.880  1.00  0.00           C
ATOM   2280  HA  ILE A 731      52.160  57.780  53.830  1.00  0.00           H
ATOM   2281  CB  ILE A 731      51.650  56.310  52.500  1.00  0.00           C
ATOM   2282  HB  ILE A 731      52.080  55.690  51.670  1.00  0.00           H
ATOM   2283  CG2 ILE A 731      51.470  55.410  53.790  1.00  0.00           C
ATOM   2284 HG21 ILE A 731      50.870  55.950  54.560  1.00  0.00           H
ATOM   2285 HG22 ILE A 731      52.450  55.050  54.190  1.00  0.00           H
ATOM   2286 HG23 ILE A 731      50.750  54.590  53.620  1.00  0.00           H
ATOM   2287  CG1 ILE A 731      50.200  56.790  52.120  1.00  0.00           C
ATOM   2288 HG11 ILE A 731      49.530  55.910  51.990  1.00  0.00           H
ATOM   2289 HG12 ILE A 731      50.310  57.290  51.130  1.00  0.00           H
ATOM   2290  CD  ILE A 731      49.480  57.690  53.090  1.00  0.00           C
ATOM   2291  HD1 ILE A 731      49.390  57.360  54.150  1.00  0.00           H
ATOM   2292  HD2 ILE A 731      48.500  57.930  52.630  1.00  0.00           H
ATOM   2293  HD3 ILE A 731      50.120  58.590  53.180  1.00  0.00           H
ATOM   2294  C   ILE A 731      54.020  57.180  52.960  1.00  0.00           C
ATOM   2295  O   ILE A 731      54.550  56.880  54.010  1.00  0.00           O
ATOM   2296  N   CYS A 732      54.800  57.160  51.830  1.00  0.00           N
ATOM   2297  HN  CYS A 732      54.390  57.550  51.010  1.00  0.00           H
ATOM   2298  CA  CYS A 732      56.230  56.800  51.800  1.00  0.00           C
ATOM   2299  HA  CYS A 732      56.330  55.780  52.140  1.00  0.00           H
ATOM   2300  CB  CYS A 732      56.780  56.700  50.350  1.00  0.00           C
ATOM   2301  HB1 CYS A 732      57.860  56.450  50.410  1.00  0.00           H
ATOM   2302  HB2 CYS A 732      56.900  57.670  49.820  1.00  0.00           H
ATOM   2303  SG  CYS A 732      55.750  55.600  49.400  1.00  0.00           S
ATOM   2304  HG1 CYS A 732      54.830  56.490  49.050  1.00  0.00           H
ATOM   2305  C   CYS A 732      57.110  57.820  52.570  1.00  0.00           C
ATOM   2306  O   CYS A 732      58.030  57.430  53.280  1.00  0.00           O
ATOM   2307  N   ILE A 733      56.780  59.100  52.440  1.00  0.00           N
ATOM   2308  HN  ILE A 733      56.060  59.470  51.860  1.00  0.00           H
ATOM   2309  CA  ILE A 733      57.330  60.070  53.410  1.00  0.00           C
ATOM   2310  HA  ILE A 733      58.380  59.880  53.530  1.00  0.00           H
ATOM   2311  CB  ILE A 733      57.210  61.500  52.770  1.00  0.00           C
ATOM   2312  HB  ILE A 733      56.160  61.770  52.960  1.00  0.00           H
ATOM   2313  CG2 ILE A 733      58.130  62.430  53.480  1.00  0.00           C
ATOM   2314 HG21 ILE A 733      58.070  63.450  53.030  1.00  0.00           H
ATOM   2315 HG22 ILE A 733      59.160  62.010  53.480  1.00  0.00           H
ATOM   2316 HG23 ILE A 733      57.940  62.690  54.540  1.00  0.00           H
ATOM   2317  CG1 ILE A 733      57.530  61.540  51.250  1.00  0.00           C
ATOM   2318 HG11 ILE A 733      57.000  60.700  50.750  1.00  0.00           H
ATOM   2319 HG12 ILE A 733      58.590  61.260  51.070  1.00  0.00           H
ATOM   2320  CD  ILE A 733      57.180  62.820  50.500  1.00  0.00           C
ATOM   2321  HD1 ILE A 733      58.010  63.510  50.760  1.00  0.00           H
ATOM   2322  HD2 ILE A 733      56.240  63.190  50.940  1.00  0.00           H
ATOM   2323  HD3 ILE A 733      57.110  62.690  49.390  1.00  0.00           H
ATOM   2324  C   ILE A 733      56.800  60.030  54.790  1.00  0.00           C
ATOM   2325  O   ILE A 733      57.500  60.290  55.800  1.00  0.00           O
ATOM   2326  N   ILE A 734      55.540  59.540  55.020  1.00  0.00           N
ATOM   2327  HN  ILE A 734      54.930  59.440  54.240  1.00  0.00           H
ATOM   2328  CA  ILE A 734      55.060  59.240  56.310  1.00  0.00           C
ATOM   2329  HA  ILE A 734      55.230  60.130  56.900  1.00  0.00           H
ATOM   2330  CB  ILE A 734      53.560  58.860  56.410  1.00  0.00           C
ATOM   2331  HB  ILE A 734      53.110  58.770  55.400  1.00  0.00           H
ATOM   2332  CG2 ILE A 734      53.310  57.540  57.210  1.00  0.00           C
ATOM   2333 HG21 ILE A 734      52.250  57.210  57.280  1.00  0.00           H
ATOM   2334 HG22 ILE A 734      53.760  57.470  58.230  1.00  0.00           H
ATOM   2335 HG23 ILE A 734      53.800  56.660  56.750  1.00  0.00           H
ATOM   2336  CG1 ILE A 734      52.790  60.060  57.060  1.00  0.00           C
ATOM   2337 HG11 ILE A 734      53.290  60.080  58.060  1.00  0.00           H
ATOM   2338 HG12 ILE A 734      51.710  59.870  57.190  1.00  0.00           H
ATOM   2339  CD  ILE A 734      52.910  61.420  56.400  1.00  0.00           C
ATOM   2340  HD1 ILE A 734      53.930  61.810  56.220  1.00  0.00           H
ATOM   2341  HD2 ILE A 734      52.640  62.100  57.230  1.00  0.00           H
ATOM   2342  HD3 ILE A 734      52.290  61.640  55.500  1.00  0.00           H
ATOM   2343  C   ILE A 734      55.930  58.230  57.030  1.00  0.00           C
ATOM   2344  O   ILE A 734      56.270  58.340  58.220  1.00  0.00           O
ATOM   2345  N   PHE A 735      56.460  57.170  56.330  1.00  0.00           N
ATOM   2346  HN  PHE A 735      56.190  57.130  55.370  1.00  0.00           H
ATOM   2347  CA  PHE A 735      57.420  56.190  56.780  1.00  0.00           C
ATOM   2348  HA  PHE A 735      57.050  55.740  57.690  1.00  0.00           H
ATOM   2349  CB  PHE A 735      57.580  55.070  55.820  1.00  0.00           C
ATOM   2350  HB1 PHE A 735      58.600  54.610  55.780  1.00  0.00           H
ATOM   2351  HB2 PHE A 735      57.490  55.470  54.790  1.00  0.00           H
ATOM   2352  CG  PHE A 735      56.540  53.990  56.090  1.00  0.00           C
ATOM   2353  CD1 PHE A 735      55.150  54.110  55.840  1.00  0.00           C
ATOM   2354  HD1 PHE A 735      54.760  54.990  55.360  1.00  0.00           H
ATOM   2355  CE1 PHE A 735      54.260  53.140  56.190  1.00  0.00           C
ATOM   2356  HE1 PHE A 735      53.200  53.330  56.100  1.00  0.00           H
ATOM   2357  CZ  PHE A 735      54.630  52.010  56.950  1.00  0.00           C
ATOM   2358  HZ  PHE A 735      53.870  51.260  57.110  1.00  0.00           H
ATOM   2359  CD2 PHE A 735      56.900  52.760  56.670  1.00  0.00           C
ATOM   2360  HD2 PHE A 735      57.960  52.520  56.730  1.00  0.00           H
ATOM   2361  CE2 PHE A 735      55.980  51.810  57.170  1.00  0.00           C
ATOM   2362  HE2 PHE A 735      56.300  50.870  57.630  1.00  0.00           H
ATOM   2363  C   PHE A 735      58.800  56.670  57.160  1.00  0.00           C
ATOM   2364  O   PHE A 735      59.390  56.280  58.190  1.00  0.00           O
ATOM   2365  N   ILE A 736      59.300  57.690  56.440  1.00  0.00           N
ATOM   2366  HN  ILE A 736      58.870  57.970  55.590  1.00  0.00           H
ATOM   2367  CA  ILE A 736      60.560  58.280  56.810  1.00  0.00           C
ATOM   2368  HA  ILE A 736      61.220  57.460  57.040  1.00  0.00           H
ATOM   2369  CB  ILE A 736      61.080  59.180  55.640  1.00  0.00           C
ATOM   2370  HB  ILE A 736      60.380  60.030  55.540  1.00  0.00           H
ATOM   2371  CG2 ILE A 736      62.430  59.760  56.200  1.00  0.00           C
ATOM   2372 HG21 ILE A 736      62.360  60.680  56.820  1.00  0.00           H
ATOM   2373 HG22 ILE A 736      63.140  60.040  55.390  1.00  0.00           H
ATOM   2374 HG23 ILE A 736      63.010  59.150  56.930  1.00  0.00           H
ATOM   2375  CG1 ILE A 736      61.160  58.420  54.310  1.00  0.00           C
ATOM   2376 HG11 ILE A 736      61.730  59.190  53.740  1.00  0.00           H
ATOM   2377 HG12 ILE A 736      60.180  58.310  53.800  1.00  0.00           H
ATOM   2378  CD  ILE A 736      61.790  57.010  54.310  1.00  0.00           C
ATOM   2379  HD1 ILE A 736      61.870  56.600  53.270  1.00  0.00           H
ATOM   2380  HD2 ILE A 736      61.200  56.290  54.920  1.00  0.00           H
ATOM   2381  HD3 ILE A 736      62.830  57.040  54.700  1.00  0.00           H
ATOM   2382  C   ILE A 736      60.420  59.050  58.120  1.00  0.00           C
ATOM   2383  O   ILE A 736      61.270  59.200  58.980  1.00  0.00           O
ATOM   2384  N   TYR A 737      59.270  59.780  58.250  1.00  0.00           N
ATOM   2385  HN  TYR A 737      58.460  59.700  57.670  1.00  0.00           H
ATOM   2386  CA  TYR A 737      58.950  60.380  59.510  1.00  0.00           C
ATOM   2387  HA  TYR A 737      59.730  61.070  59.790  1.00  0.00           H
ATOM   2388  CB  TYR A 737      57.630  61.190  59.250  1.00  0.00           C
ATOM   2389  HB1 TYR A 737      56.830  60.550  58.850  1.00  0.00           H
ATOM   2390  HB2 TYR A 737      57.870  61.990  58.510  1.00  0.00           H
ATOM   2391  CG  TYR A 737      57.140  61.940  60.440  1.00  0.00           C
ATOM   2392  CD1 TYR A 737      57.950  62.190  61.630  1.00  0.00           C
ATOM   2393  HD1 TYR A 737      58.860  61.620  61.710  1.00  0.00           H
ATOM   2394  CE1 TYR A 737      57.430  63.000  62.670  1.00  0.00           C
ATOM   2395  HE1 TYR A 737      58.060  63.140  63.530  1.00  0.00           H
ATOM   2396  CZ  TYR A 737      56.100  63.430  62.630  1.00  0.00           C
ATOM   2397  OH  TYR A 737      55.520  64.320  63.530  1.00  0.00           O
ATOM   2398  HH  TYR A 737      56.110  64.550  64.240  1.00  0.00           H
ATOM   2399  CD2 TYR A 737      55.890  62.460  60.380  1.00  0.00           C
ATOM   2400  HD2 TYR A 737      55.410  62.340  59.420  1.00  0.00           H
ATOM   2401  CE2 TYR A 737      55.280  63.220  61.420  1.00  0.00           C
ATOM   2402  HE2 TYR A 737      54.300  63.660  61.280  1.00  0.00           H
ATOM   2403  C   TYR A 737      58.820  59.270  60.620  1.00  0.00           C
ATOM   2404  O   TYR A 737      59.460  59.410  61.630  1.00  0.00           O
ATOM   2405  N   GLU A 738      57.990  58.270  60.330  1.00  0.00           N
ATOM   2406  HN  GLU A 738      57.450  58.220  59.480  1.00  0.00           H
ATOM   2407  CA  GLU A 738      57.610  57.320  61.420  1.00  0.00           C
ATOM   2408  HA  GLU A 738      57.420  57.900  62.310  1.00  0.00           H
ATOM   2409  CB  GLU A 738      56.390  56.450  61.080  1.00  0.00           C
ATOM   2410  HB1 GLU A 738      56.650  55.810  60.210  1.00  0.00           H
ATOM   2411  HB2 GLU A 738      55.570  57.150  60.850  1.00  0.00           H
ATOM   2412  CG  GLU A 738      55.970  55.560  62.320  1.00  0.00           C
ATOM   2413  HG1 GLU A 738      55.880  56.250  63.170  1.00  0.00           H
ATOM   2414  HG2 GLU A 738      56.840  54.880  62.490  1.00  0.00           H
ATOM   2415  CD  GLU A 738      54.680  54.820  62.140  1.00  0.00           C
ATOM   2416  OE1 GLU A 738      53.960  55.040  61.160  1.00  0.00           O
ATOM   2417  OE2 GLU A 738      54.410  54.040  63.080  1.00  0.00           O
ATOM   2418  C   GLU A 738      58.850  56.580  61.880  1.00  0.00           C
ATOM   2419  O   GLU A 738      59.090  56.440  63.090  1.00  0.00           O
ATOM   2420  N   ALA A 739      59.740  56.150  60.940  1.00  0.00           N
ATOM   2421  HN  ALA A 739      59.610  56.200  59.950  1.00  0.00           H
ATOM   2422  CA  ALA A 739      60.950  55.470  61.400  1.00  0.00           C
ATOM   2423  HA  ALA A 739      60.670  54.610  61.980  1.00  0.00           H
ATOM   2424  CB  ALA A 739      61.660  55.140  60.110  1.00  0.00           C
ATOM   2425  HB1 ALA A 739      61.940  56.050  59.540  1.00  0.00           H
ATOM   2426  HB2 ALA A 739      61.010  54.530  59.460  1.00  0.00           H
ATOM   2427  HB3 ALA A 739      62.590  54.580  60.320  1.00  0.00           H
ATOM   2428  C   ALA A 739      61.790  56.350  62.310  1.00  0.00           C
ATOM   2429  O   ALA A 739      62.260  55.880  63.350  1.00  0.00           O
ATOM   2430  N   LEU A 740      61.970  57.670  62.120  1.00  0.00           N
ATOM   2431  HN  LEU A 740      61.690  58.180  61.310  1.00  0.00           H
ATOM   2432  CA  LEU A 740      62.720  58.520  63.010  1.00  0.00           C
ATOM   2433  HA  LEU A 740      63.640  58.000  63.230  1.00  0.00           H
ATOM   2434  CB  LEU A 740      63.180  59.770  62.220  1.00  0.00           C
ATOM   2435  HB1 LEU A 740      63.560  60.630  62.820  1.00  0.00           H
ATOM   2436  HB2 LEU A 740      62.280  60.250  61.780  1.00  0.00           H
ATOM   2437  CG  LEU A 740      64.260  59.520  61.150  1.00  0.00           C
ATOM   2438  HG  LEU A 740      64.100  58.530  60.680  1.00  0.00           H
ATOM   2439  CD1 LEU A 740      64.200  60.620  60.080  1.00  0.00           C
ATOM   2440 HD11 LEU A 740      63.170  60.760  59.690  1.00  0.00           H
ATOM   2441 HD12 LEU A 740      65.020  60.470  59.330  1.00  0.00           H
ATOM   2442 HD13 LEU A 740      64.520  61.600  60.480  1.00  0.00           H
ATOM   2443  CD2 LEU A 740      65.670  59.310  61.800  1.00  0.00           C
ATOM   2444 HD21 LEU A 740      65.590  58.560  62.620  1.00  0.00           H
ATOM   2445 HD22 LEU A 740      66.120  60.270  62.110  1.00  0.00           H
ATOM   2446 HD23 LEU A 740      66.370  58.920  61.030  1.00  0.00           H
ATOM   2447  C   LEU A 740      61.970  58.950  64.350  1.00  0.00           C
ATOM   2448  O   LEU A 740      62.480  58.980  65.450  1.00  0.00           O
ATOM   2449  N   GLU A 741      60.590  59.060  64.240  1.00  0.00           N
ATOM   2450  HN  GLU A 741      60.040  59.030  63.410  1.00  0.00           H
ATOM   2451  CA  GLU A 741      59.730  59.110  65.370  1.00  0.00           C
ATOM   2452  HA  GLU A 741      60.020  59.950  65.990  1.00  0.00           H
ATOM   2453  CB  GLU A 741      58.220  59.190  64.960  1.00  0.00           C
ATOM   2454  HB1 GLU A 741      58.010  58.190  64.540  1.00  0.00           H
ATOM   2455  HB2 GLU A 741      58.040  59.760  64.020  1.00  0.00           H
ATOM   2456  CG  GLU A 741      57.170  59.680  65.980  1.00  0.00           C
ATOM   2457  HG1 GLU A 741      57.260  60.780  66.080  1.00  0.00           H
ATOM   2458  HG2 GLU A 741      57.310  59.110  66.930  1.00  0.00           H
ATOM   2459  CD  GLU A 741      55.780  59.450  65.500  1.00  0.00           C
ATOM   2460  OE1 GLU A 741      55.360  59.820  64.380  1.00  0.00           O
ATOM   2461  OE2 GLU A 741      54.990  58.740  66.210  1.00  0.00           O
ATOM   2462  C   GLU A 741      59.870  57.900  66.270  1.00  0.00           C
ATOM   2463  O   GLU A 741      59.980  58.010  67.520  1.00  0.00           O
ATOM   2464  N   LYS A 742      59.940  56.720  65.660  1.00  0.00           N
ATOM   2465  HN  LYS A 742      59.870  56.770  64.670  1.00  0.00           H
ATOM   2466  CA  LYS A 742      59.930  55.420  66.240  1.00  0.00           C
ATOM   2467  HA  LYS A 742      59.100  55.550  66.920  1.00  0.00           H
ATOM   2468  CB  LYS A 742      59.600  54.300  65.250  1.00  0.00           C
ATOM   2469  HB1 LYS A 742      59.850  53.320  65.720  1.00  0.00           H
ATOM   2470  HB2 LYS A 742      60.260  54.360  64.360  1.00  0.00           H
ATOM   2471  CG  LYS A 742      58.170  54.020  64.850  1.00  0.00           C
ATOM   2472  HG1 LYS A 742      58.200  53.410  63.920  1.00  0.00           H
ATOM   2473  HG2 LYS A 742      57.490  54.850  64.560  1.00  0.00           H
ATOM   2474  CD  LYS A 742      57.380  53.340  66.050  1.00  0.00           C
ATOM   2475  HD1 LYS A 742      57.520  53.950  66.970  1.00  0.00           H
ATOM   2476  HD2 LYS A 742      57.880  52.370  66.250  1.00  0.00           H
ATOM   2477  CE  LYS A 742      55.970  52.980  65.700  1.00  0.00           C
ATOM   2478  HE1 LYS A 742      55.680  52.370  66.580  1.00  0.00           H
ATOM   2479  HE2 LYS A 742      55.860  52.600  64.660  1.00  0.00           H
ATOM   2480  NZ  LYS A 742      55.080  54.170  65.750  1.00  0.00           N
ATOM   2481  HZ1 LYS A 742      55.700  54.960  66.000  1.00  0.00           H
ATOM   2482  HZ2 LYS A 742      54.550  54.130  66.640  1.00  0.00           H
ATOM   2483  HZ3 LYS A 742      54.480  54.430  64.940  1.00  0.00           H
ATOM   2484  C   LYS A 742      61.140  55.250  67.040  1.00  0.00           C
ATOM   2485  O   LYS A 742      61.150  54.790  68.180  1.00  0.00           O
ATOM   2486  N   LEU A 743      62.230  55.570  66.390  1.00  0.00           N
ATOM   2487  HN  LEU A 743      62.310  55.780  65.420  1.00  0.00           H
ATOM   2488  CA  LEU A 743      63.540  55.560  67.100  1.00  0.00           C
ATOM   2489  HA  LEU A 743      63.820  54.540  67.320  1.00  0.00           H
ATOM   2490  CB  LEU A 743      64.630  55.900  66.030  1.00  0.00           C
ATOM   2491  HB1 LEU A 743      64.380  56.830  65.490  1.00  0.00           H
ATOM   2492  HB2 LEU A 743      64.660  55.040  65.330  1.00  0.00           H
ATOM   2493  CG  LEU A 743      66.140  55.880  66.600  1.00  0.00           C
ATOM   2494  HG  LEU A 743      66.160  56.550  67.490  1.00  0.00           H
ATOM   2495  CD1 LEU A 743      66.650  54.530  66.990  1.00  0.00           C
ATOM   2496 HD11 LEU A 743      66.480  53.810  66.170  1.00  0.00           H
ATOM   2497 HD12 LEU A 743      66.020  54.170  67.830  1.00  0.00           H
ATOM   2498 HD13 LEU A 743      67.740  54.570  67.170  1.00  0.00           H
ATOM   2499  CD2 LEU A 743      67.090  56.500  65.540  1.00  0.00           C
ATOM   2500 HD21 LEU A 743      67.160  55.860  64.630  1.00  0.00           H
ATOM   2501 HD22 LEU A 743      68.040  56.600  66.090  1.00  0.00           H
ATOM   2502 HD23 LEU A 743      66.940  57.570  65.310  1.00  0.00           H
ATOM   2503  C   LEU A 743      63.620  56.460  68.340  1.00  0.00           C
ATOM   2504  O   LEU A 743      64.240  56.170  69.340  1.00  0.00           O
ATOM   2505  N   PHE A 744      63.000  57.680  68.260  1.00  0.00           N
ATOM   2506  HN  PHE A 744      62.580  58.080  67.460  1.00  0.00           H
ATOM   2507  CA  PHE A 744      63.160  58.630  69.320  1.00  0.00           C
ATOM   2508  HA  PHE A 744      64.100  58.550  69.860  1.00  0.00           H
ATOM   2509  CB  PHE A 744      63.070  60.090  68.790  1.00  0.00           C
ATOM   2510  HB1 PHE A 744      63.310  60.640  69.720  1.00  0.00           H
ATOM   2511  HB2 PHE A 744      62.090  60.290  68.310  1.00  0.00           H
ATOM   2512  CG  PHE A 744      64.100  60.590  67.830  1.00  0.00           C
ATOM   2513  CD1 PHE A 744      63.930  61.890  67.350  1.00  0.00           C
ATOM   2514  HD1 PHE A 744      63.110  62.490  67.700  1.00  0.00           H
ATOM   2515  CE1 PHE A 744      64.730  62.410  66.340  1.00  0.00           C
ATOM   2516  HE1 PHE A 744      64.550  63.360  65.850  1.00  0.00           H
ATOM   2517  CZ  PHE A 744      65.690  61.620  65.720  1.00  0.00           C
ATOM   2518  HZ  PHE A 744      66.080  61.960  64.780  1.00  0.00           H
ATOM   2519  CD2 PHE A 744      65.170  59.870  67.360  1.00  0.00           C
ATOM   2520  HD2 PHE A 744      65.350  58.840  67.640  1.00  0.00           H
ATOM   2521  CE2 PHE A 744      65.940  60.380  66.290  1.00  0.00           C
ATOM   2522  HE2 PHE A 744      66.660  59.710  65.840  1.00  0.00           H
ATOM   2523  C   PHE A 744      62.130  58.440  70.430  1.00  0.00           C
ATOM   2524  O   PHE A 744      62.270  58.930  71.550  1.00  0.00           O
ATOM   2525  N   ASP A 745      60.990  57.820  70.160  1.00  0.00           N
ATOM   2526  HN  ASP A 745      60.800  57.690  69.190  1.00  0.00           H
ATOM   2527  CA  ASP A 745      59.950  57.350  71.100  1.00  0.00           C
ATOM   2528  HA  ASP A 745      59.590  58.240  71.590  1.00  0.00           H
ATOM   2529  CB  ASP A 745      58.900  56.640  70.240  1.00  0.00           C
ATOM   2530  HB1 ASP A 745      58.560  55.700  70.710  1.00  0.00           H
ATOM   2531  HB2 ASP A 745      59.250  56.300  69.240  1.00  0.00           H
ATOM   2532  CG  ASP A 745      57.620  57.480  69.890  1.00  0.00           C
ATOM   2533  OD1 ASP A 745      56.720  56.910  69.180  1.00  0.00           O
ATOM   2534  OD2 ASP A 745      57.450  58.550  70.490  1.00  0.00           O
ATOM   2535  C   ASP A 745      60.510  56.450  72.220  1.00  0.00           C
ATOM   2536  O   ASP A 745      60.030  56.450  73.380  1.00  0.00           O
ATOM   2537  N   LEU A 746      61.570  55.660  71.860  1.00  0.00           N
ATOM   2538  HN  LEU A 746      61.880  55.640  70.910  1.00  0.00           H
ATOM   2539  CA  LEU A 746      62.360  54.770  72.800  1.00  0.00           C
ATOM   2540  HA  LEU A 746      61.680  54.040  73.230  1.00  0.00           H
ATOM   2541  CB  LEU A 746      63.610  54.080  72.150  1.00  0.00           C
ATOM   2542  HB1 LEU A 746      64.330  53.680  72.910  1.00  0.00           H
ATOM   2543  HB2 LEU A 746      64.130  54.920  71.650  1.00  0.00           H
ATOM   2544  CG  LEU A 746      63.290  53.080  70.990  1.00  0.00           C
ATOM   2545  HG  LEU A 746      62.850  53.650  70.150  1.00  0.00           H
ATOM   2546  CD1 LEU A 746      64.590  52.450  70.390  1.00  0.00           C
ATOM   2547 HD11 LEU A 746      65.320  53.220  70.070  1.00  0.00           H
ATOM   2548 HD12 LEU A 746      64.280  51.740  69.600  1.00  0.00           H
ATOM   2549 HD13 LEU A 746      65.180  51.800  71.080  1.00  0.00           H
ATOM   2550  CD2 LEU A 746      62.350  51.990  71.450  1.00  0.00           C
ATOM   2551 HD21 LEU A 746      62.150  51.230  70.650  1.00  0.00           H
ATOM   2552 HD22 LEU A 746      61.360  52.330  71.830  1.00  0.00           H
ATOM   2553 HD23 LEU A 746      62.840  51.480  72.310  1.00  0.00           H
ATOM   2554  C   LEU A 746      62.860  55.670  73.930  1.00  0.00           C
ATOM   2555  O   LEU A 746      62.680  55.230  75.060  1.00  0.00           O
ATOM   2556  N   GLY A 747      63.400  56.940  73.630  1.00  0.00           N
ATOM   2557  HN  GLY A 747      63.480  57.160  72.670  1.00  0.00           H
ATOM   2558  CA  GLY A 747      63.690  57.970  74.640  1.00  0.00           C
ATOM   2559  HA1 GLY A 747      62.800  58.560  74.820  1.00  0.00           H
ATOM   2560  HA2 GLY A 747      64.560  58.520  74.290  1.00  0.00           H
ATOM   2561  C   GLY A 747      64.180  57.540  76.020  1.00  0.00           C
ATOM   2562  O   GLY A 747      65.070  56.730  76.160  1.00  0.00           O
ATOM   2563  N   GLU A 748      63.720  58.150  77.110  1.00  0.00           N
ATOM   2564  HN  GLU A 748      62.940  58.780  77.050  1.00  0.00           H
ATOM   2565  CA  GLU A 748      64.350  57.970  78.380  1.00  0.00           C
ATOM   2566  HA  GLU A 748      65.410  58.140  78.230  1.00  0.00           H
ATOM   2567  CB  GLU A 748      63.990  59.140  79.270  1.00  0.00           C
ATOM   2568  HB1 GLU A 748      64.330  58.920  80.310  1.00  0.00           H
ATOM   2569  HB2 GLU A 748      62.890  59.230  79.250  1.00  0.00           H
ATOM   2570  CG  GLU A 748      64.560  60.520  78.850  1.00  0.00           C
ATOM   2571  HG1 GLU A 748      64.220  60.780  77.810  1.00  0.00           H
ATOM   2572  HG2 GLU A 748      65.660  60.370  78.830  1.00  0.00           H
ATOM   2573  CD  GLU A 748      64.140  61.640  79.780  1.00  0.00           C
ATOM   2574  OE1 GLU A 748      62.880  61.820  79.980  1.00  0.00           O
ATOM   2575  OE2 GLU A 748      65.040  62.320  80.390  1.00  0.00           O
ATOM   2576  C   GLU A 748      64.140  56.620  79.030  1.00  0.00           C
ATOM   2577  O   GLU A 748      64.810  56.260  79.950  1.00  0.00           O
ATOM   2578  N   THR A 749      63.130  55.800  78.560  1.00  0.00           N
ATOM   2579  HN  THR A 749      62.560  56.180  77.830  1.00  0.00           H
ATOM   2580  CA  THR A 749      62.810  54.500  79.160  1.00  0.00           C
ATOM   2581  HA  THR A 749      62.590  54.590  80.210  1.00  0.00           H
ATOM   2582  CB  THR A 749      61.580  53.910  78.510  1.00  0.00           C
ATOM   2583  HB  THR A 749      61.670  53.770  77.410  1.00  0.00           H
ATOM   2584  OG1 THR A 749      60.450  54.750  78.770  1.00  0.00           O
ATOM   2585  HG1 THR A 749      60.660  55.540  78.270  1.00  0.00           H
ATOM   2586  CG2 THR A 749      61.190  52.580  79.170  1.00  0.00           C
ATOM   2587 HG21 THR A 749      61.880  51.720  79.050  1.00  0.00           H
ATOM   2588 HG22 THR A 749      60.230  52.270  78.700  1.00  0.00           H
ATOM   2589 HG23 THR A 749      61.120  52.750  80.270  1.00  0.00           H
ATOM   2590  C   THR A 749      63.980  53.480  78.920  1.00  0.00           C
ATOM   2591  O   THR A 749      64.290  52.630  79.800  1.00  0.00           O
ATOM   2592  N   TYR A 750      64.580  53.590  77.770  1.00  0.00           N
ATOM   2593  HN  TYR A 750      64.320  54.270  77.080  1.00  0.00           H
ATOM   2594  CA  TYR A 750      65.570  52.670  77.390  1.00  0.00           C
ATOM   2595  HA  TYR A 750      65.700  51.850  78.080  1.00  0.00           H
ATOM   2596  CB  TYR A 750      65.180  52.010  75.980  1.00  0.00           C
ATOM   2597  HB1 TYR A 750      65.910  51.270  75.600  1.00  0.00           H
ATOM   2598  HB2 TYR A 750      65.220  52.800  75.190  1.00  0.00           H
ATOM   2599  CG  TYR A 750      63.930  51.230  76.020  1.00  0.00           C
ATOM   2600  CD1 TYR A 750      62.920  51.530  75.130  1.00  0.00           C
ATOM   2601  HD1 TYR A 750      62.970  52.370  74.440  1.00  0.00           H
ATOM   2602  CE1 TYR A 750      61.700  50.870  75.190  1.00  0.00           C
ATOM   2603  HE1 TYR A 750      60.860  51.120  74.570  1.00  0.00           H
ATOM   2604  CZ  TYR A 750      61.530  49.750  76.080  1.00  0.00           C
ATOM   2605  OH  TYR A 750      60.390  49.000  75.990  1.00  0.00           O
ATOM   2606  HH  TYR A 750      59.790  49.490  75.430  1.00  0.00           H
ATOM   2607  CD2 TYR A 750      63.720  50.160  76.930  1.00  0.00           C
ATOM   2608  HD2 TYR A 750      64.490  49.870  77.620  1.00  0.00           H
ATOM   2609  CE2 TYR A 750      62.550  49.450  77.010  1.00  0.00           C
ATOM   2610  HE2 TYR A 750      62.340  48.710  77.780  1.00  0.00           H
ATOM   2611  C   TYR A 750      66.930  53.390  77.280  1.00  0.00           C
ATOM   2612  O   TYR A 750      67.820  53.030  76.520  1.00  0.00           O
ATOM   2613  N   ALA A 751      67.080  54.470  78.080  1.00  0.00           N
ATOM   2614  HN  ALA A 751      66.490  54.580  78.870  1.00  0.00           H
ATOM   2615  CA  ALA A 751      68.080  55.510  77.870  1.00  0.00           C
ATOM   2616  HA  ALA A 751      67.880  55.860  76.860  1.00  0.00           H
ATOM   2617  CB  ALA A 751      67.820  56.540  78.980  1.00  0.00           C
ATOM   2618  HB1 ALA A 751      68.040  56.220  80.020  1.00  0.00           H
ATOM   2619  HB2 ALA A 751      66.780  56.930  78.950  1.00  0.00           H
ATOM   2620  HB3 ALA A 751      68.390  57.490  78.880  1.00  0.00           H
ATOM   2621  C   ALA A 751      69.560  55.080  77.960  1.00  0.00           C
ATOM   2622  O   ALA A 751      70.400  55.620  77.250  1.00  0.00           O
ATOM   2623  N   ASP A 752      69.790  54.020  78.750  1.00  0.00           N
ATOM   2624  HN  ASP A 752      69.040  53.730  79.340  1.00  0.00           H
ATOM   2625  CA  ASP A 752      71.020  53.280  78.850  1.00  0.00           C
ATOM   2626  HA  ASP A 752      71.710  54.090  79.020  1.00  0.00           H
ATOM   2627  CB  ASP A 752      70.920  52.150  79.960  1.00  0.00           C
ATOM   2628  HB1 ASP A 752      71.930  51.730  80.220  1.00  0.00           H
ATOM   2629  HB2 ASP A 752      70.220  51.350  79.640  1.00  0.00           H
ATOM   2630  CG  ASP A 752      70.290  52.630  81.280  1.00  0.00           C
ATOM   2631  OD1 ASP A 752      70.390  53.840  81.690  1.00  0.00           O
ATOM   2632  OD2 ASP A 752      69.720  51.760  82.030  1.00  0.00           O
ATOM   2633  C   ASP A 752      71.490  52.650  77.510  1.00  0.00           C
ATOM   2634  O   ASP A 752      72.640  52.530  77.250  1.00  0.00           O
ATOM   2635  N   VAL A 753      70.660  52.330  76.590  1.00  0.00           N
ATOM   2636  HN  VAL A 753      69.690  52.430  76.830  1.00  0.00           H
ATOM   2637  CA  VAL A 753      71.000  51.660  75.300  1.00  0.00           C
ATOM   2638  HA  VAL A 753      72.070  51.530  75.370  1.00  0.00           H
ATOM   2639  CB  VAL A 753      70.450  50.210  75.310  1.00  0.00           C
ATOM   2640  HB  VAL A 753      70.740  49.690  74.380  1.00  0.00           H
ATOM   2641  CG1 VAL A 753      71.270  49.440  76.440  1.00  0.00           C
ATOM   2642 HG11 VAL A 753      72.290  49.890  76.500  1.00  0.00           H
ATOM   2643 HG12 VAL A 753      71.210  48.380  76.120  1.00  0.00           H
ATOM   2644 HG13 VAL A 753      70.640  49.610  77.350  1.00  0.00           H
ATOM   2645  CG2 VAL A 753      68.890  50.240  75.480  1.00  0.00           C
ATOM   2646 HG21 VAL A 753      68.510  49.230  75.220  1.00  0.00           H
ATOM   2647 HG22 VAL A 753      68.350  50.930  74.800  1.00  0.00           H
ATOM   2648 HG23 VAL A 753      68.690  50.460  76.550  1.00  0.00           H
ATOM   2649  C   VAL A 753      70.680  52.440  73.980  1.00  0.00           C
ATOM   2650  O   VAL A 753      70.840  51.850  72.920  1.00  0.00           O
ATOM   2651  N   LEU A 754      70.320  53.710  74.070  1.00  0.00           N
ATOM   2652  HN  LEU A 754      70.190  54.080  74.980  1.00  0.00           H
ATOM   2653  CA  LEU A 754      70.090  54.570  72.950  1.00  0.00           C
ATOM   2654  HA  LEU A 754      69.190  54.160  72.490  1.00  0.00           H
ATOM   2655  CB  LEU A 754      69.710  56.000  73.350  1.00  0.00           C
ATOM   2656  HB1 LEU A 754      69.610  56.570  72.410  1.00  0.00           H
ATOM   2657  HB2 LEU A 754      70.510  56.430  73.990  1.00  0.00           H
ATOM   2658  CG  LEU A 754      68.460  56.090  74.210  1.00  0.00           C
ATOM   2659  HG  LEU A 754      68.440  55.350  75.050  1.00  0.00           H
ATOM   2660  CD1 LEU A 754      68.200  57.500  74.710  1.00  0.00           C
ATOM   2661 HD11 LEU A 754      69.180  57.830  75.130  1.00  0.00           H
ATOM   2662 HD12 LEU A 754      67.370  57.480  75.450  1.00  0.00           H
ATOM   2663 HD13 LEU A 754      68.040  58.140  73.820  1.00  0.00           H
ATOM   2664  CD2 LEU A 754      67.130  55.760  73.400  1.00  0.00           C
ATOM   2665 HD21 LEU A 754      67.260  54.700  73.060  1.00  0.00           H
ATOM   2666 HD22 LEU A 754      67.080  56.410  72.500  1.00  0.00           H
ATOM   2667 HD23 LEU A 754      66.240  55.880  74.050  1.00  0.00           H
ATOM   2668  C   LEU A 754      71.260  54.690  71.910  1.00  0.00           C
ATOM   2669  O   LEU A 754      70.960  54.610  70.740  1.00  0.00           O
ATOM   2670  N   PHE A 755      72.550  54.880  72.290  1.00  0.00           N
ATOM   2671  HN  PHE A 755      72.900  55.080  73.210  1.00  0.00           H
ATOM   2672  CA  PHE A 755      73.610  54.830  71.290  1.00  0.00           C
ATOM   2673  HA  PHE A 755      73.440  55.620  70.580  1.00  0.00           H
ATOM   2674  CB  PHE A 755      75.010  55.040  71.990  1.00  0.00           C
ATOM   2675  HB1 PHE A 755      75.260  54.300  72.770  1.00  0.00           H
ATOM   2676  HB2 PHE A 755      74.920  55.990  72.570  1.00  0.00           H
ATOM   2677  CG  PHE A 755      76.220  55.210  71.100  1.00  0.00           C
ATOM   2678  CD1 PHE A 755      77.480  54.810  71.590  1.00  0.00           C
ATOM   2679  HD1 PHE A 755      77.500  54.360  72.560  1.00  0.00           H
ATOM   2680  CE1 PHE A 755      78.750  55.050  70.890  1.00  0.00           C
ATOM   2681  HE1 PHE A 755      79.680  54.860  71.390  1.00  0.00           H
ATOM   2682  CZ  PHE A 755      78.610  55.560  69.570  1.00  0.00           C
ATOM   2683  HZ  PHE A 755      79.440  55.630  68.880  1.00  0.00           H
ATOM   2684  CD2 PHE A 755      76.200  55.770  69.770  1.00  0.00           C
ATOM   2685  HD2 PHE A 755      75.260  55.920  69.250  1.00  0.00           H
ATOM   2686  CE2 PHE A 755      77.370  55.900  69.050  1.00  0.00           C
ATOM   2687  HE2 PHE A 755      77.250  56.320  68.070  1.00  0.00           H
ATOM   2688  C   PHE A 755      73.700  53.520  70.500  1.00  0.00           C
ATOM   2689  O   PHE A 755      73.620  53.600  69.260  1.00  0.00           O
ATOM   2690  N   TRP A 756      73.730  52.340  71.110  1.00  0.00           N
ATOM   2691  HN  TRP A 756      73.790  52.360  72.100  1.00  0.00           H
ATOM   2692  CA  TRP A 756      73.560  51.080  70.420  1.00  0.00           C
ATOM   2693  HA  TRP A 756      74.240  50.990  69.590  1.00  0.00           H
ATOM   2694  CB  TRP A 756      73.680  49.830  71.370  1.00  0.00           C
ATOM   2695  HB1 TRP A 756      72.980  50.030  72.200  1.00  0.00           H
ATOM   2696  HB2 TRP A 756      74.670  49.810  71.880  1.00  0.00           H
ATOM   2697  CG  TRP A 756      73.440  48.460  70.770  1.00  0.00           C
ATOM   2698  CD1 TRP A 756      72.480  47.590  71.130  1.00  0.00           C
ATOM   2699  HD1 TRP A 756      71.850  47.730  71.990  1.00  0.00           H
ATOM   2700  NE1 TRP A 756      72.420  46.490  70.280  1.00  0.00           N
ATOM   2701  HE1 TRP A 756      71.860  45.700  70.380  1.00  0.00           H
ATOM   2702  CE2 TRP A 756      73.490  46.630  69.370  1.00  0.00           C
ATOM   2703  CD2 TRP A 756      74.110  47.900  69.640  1.00  0.00           C
ATOM   2704  CE3 TRP A 756      75.110  48.340  68.800  1.00  0.00           C
ATOM   2705  HE3 TRP A 756      75.530  49.330  68.890  1.00  0.00           H
ATOM   2706  CZ3 TRP A 756      75.550  47.550  67.730  1.00  0.00           C
ATOM   2707  HZ3 TRP A 756      76.220  47.970  67.000  1.00  0.00           H
ATOM   2708  CZ2 TRP A 756      73.980  45.780  68.350  1.00  0.00           C
ATOM   2709  HZ2 TRP A 756      73.590  44.780  68.170  1.00  0.00           H
ATOM   2710  CH2 TRP A 756      75.060  46.240  67.620  1.00  0.00           C
ATOM   2711  HH2 TRP A 756      75.490  45.560  66.910  1.00  0.00           H
ATOM   2712  C   TRP A 756      72.280  51.010  69.630  1.00  0.00           C
ATOM   2713  O   TRP A 756      72.420  50.540  68.520  1.00  0.00           O
ATOM   2714  N   CYS A 757      71.090  51.520  70.030  1.00  0.00           N
ATOM   2715  HN  CYS A 757      71.060  51.830  70.980  1.00  0.00           H
ATOM   2716  CA  CYS A 757      69.860  51.630  69.170  1.00  0.00           C
ATOM   2717  HA  CYS A 757      69.610  50.650  68.770  1.00  0.00           H
ATOM   2718  CB  CYS A 757      68.600  52.200  69.880  1.00  0.00           C
ATOM   2719  HB1 CYS A 757      67.750  52.230  69.150  1.00  0.00           H
ATOM   2720  HB2 CYS A 757      68.710  53.270  70.140  1.00  0.00           H
ATOM   2721  SG  CYS A 757      68.210  51.210  71.340  1.00  0.00           S
ATOM   2722  HG1 CYS A 757      69.140  51.700  72.140  1.00  0.00           H
ATOM   2723  C   CYS A 757      70.090  52.470  67.940  1.00  0.00           C
ATOM   2724  O   CYS A 757      69.680  52.050  66.850  1.00  0.00           O
ATOM   2725  N   VAL A 758      70.800  53.640  68.090  1.00  0.00           N
ATOM   2726  HN  VAL A 758      71.130  54.050  68.940  1.00  0.00           H
ATOM   2727  CA  VAL A 758      71.060  54.430  66.910  1.00  0.00           C
ATOM   2728  HA  VAL A 758      70.100  54.660  66.480  1.00  0.00           H
ATOM   2729  CB  VAL A 758      71.700  55.840  67.160  1.00  0.00           C
ATOM   2730  HB  VAL A 758      72.630  55.680  67.750  1.00  0.00           H
ATOM   2731  CG1 VAL A 758      71.930  56.590  65.860  1.00  0.00           C
ATOM   2732 HG11 VAL A 758      72.160  57.670  65.910  1.00  0.00           H
ATOM   2733 HG12 VAL A 758      70.970  56.430  65.320  1.00  0.00           H
ATOM   2734 HG13 VAL A 758      72.700  56.120  65.220  1.00  0.00           H
ATOM   2735  CG2 VAL A 758      70.650  56.640  67.920  1.00  0.00           C
ATOM   2736 HG21 VAL A 758      71.090  57.490  68.480  1.00  0.00           H
ATOM   2737 HG22 VAL A 758      70.160  56.020  68.710  1.00  0.00           H
ATOM   2738 HG23 VAL A 758      69.830  57.050  67.280  1.00  0.00           H
ATOM   2739  C   VAL A 758      72.010  53.750  65.950  1.00  0.00           C
ATOM   2740  O   VAL A 758      71.700  53.700  64.710  1.00  0.00           O
ATOM   2741  N   ILE A 759      73.140  53.180  66.350  1.00  0.00           N
ATOM   2742  HN  ILE A 759      73.300  53.260  67.330  1.00  0.00           H
ATOM   2743  CA  ILE A 759      74.080  52.350  65.560  1.00  0.00           C
ATOM   2744  HA  ILE A 759      74.390  52.910  64.690  1.00  0.00           H
ATOM   2745  CB  ILE A 759      75.240  51.920  66.330  1.00  0.00           C
ATOM   2746  HB  ILE A 759      74.990  51.360  67.260  1.00  0.00           H
ATOM   2747  CG2 ILE A 759      76.080  51.070  65.370  1.00  0.00           C
ATOM   2748 HG21 ILE A 759      76.950  50.630  65.920  1.00  0.00           H
ATOM   2749 HG22 ILE A 759      76.510  51.810  64.650  1.00  0.00           H
ATOM   2750 HG23 ILE A 759      75.560  50.260  64.840  1.00  0.00           H
ATOM   2751  CG1 ILE A 759      76.100  53.110  66.810  1.00  0.00           C
ATOM   2752 HG11 ILE A 759      75.640  53.680  67.640  1.00  0.00           H
ATOM   2753 HG12 ILE A 759      76.380  53.580  65.840  1.00  0.00           H
ATOM   2754  CD  ILE A 759      77.430  52.620  67.400  1.00  0.00           C
ATOM   2755  HD1 ILE A 759      78.280  52.880  66.750  1.00  0.00           H
ATOM   2756  HD2 ILE A 759      77.510  51.520  67.580  1.00  0.00           H
ATOM   2757  HD3 ILE A 759      77.630  53.080  68.380  1.00  0.00           H
ATOM   2758  C   ILE A 759      73.270  51.130  64.960  1.00  0.00           C
ATOM   2759  O   ILE A 759      73.400  50.780  63.800  1.00  0.00           O
ATOM   2760  N   LEU A 760      72.440  50.440  65.690  1.00  0.00           N
ATOM   2761  HN  LEU A 760      72.310  50.670  66.660  1.00  0.00           H
ATOM   2762  CA  LEU A 760      71.660  49.290  65.240  1.00  0.00           C
ATOM   2763  HA  LEU A 760      72.270  48.500  64.850  1.00  0.00           H
ATOM   2764  CB  LEU A 760      71.010  48.580  66.510  1.00  0.00           C
ATOM   2765  HB1 LEU A 760      70.370  49.350  66.990  1.00  0.00           H
ATOM   2766  HB2 LEU A 760      71.900  48.260  67.080  1.00  0.00           H
ATOM   2767  CG  LEU A 760      70.220  47.190  66.310  1.00  0.00           C
ATOM   2768  HG  LEU A 760      69.280  47.310  65.740  1.00  0.00           H
ATOM   2769  CD1 LEU A 760      71.050  46.120  65.640  1.00  0.00           C
ATOM   2770 HD11 LEU A 760      70.550  45.130  65.660  1.00  0.00           H
ATOM   2771 HD12 LEU A 760      72.070  46.040  66.060  1.00  0.00           H
ATOM   2772 HD13 LEU A 760      71.140  46.450  64.590  1.00  0.00           H
ATOM   2773  CD2 LEU A 760      69.930  46.720  67.740  1.00  0.00           C
ATOM   2774 HD21 LEU A 760      70.820  46.850  68.390  1.00  0.00           H
ATOM   2775 HD22 LEU A 760      69.630  45.650  67.760  1.00  0.00           H
ATOM   2776 HD23 LEU A 760      69.230  47.440  68.240  1.00  0.00           H
ATOM   2777  C   LEU A 760      70.590  49.640  64.210  1.00  0.00           C
ATOM   2778  O   LEU A 760      70.350  48.870  63.300  1.00  0.00           O
ATOM   2779  N   PHE A 761      69.930  50.770  64.440  1.00  0.00           N
ATOM   2780  HN  PHE A 761      70.030  51.280  65.300  1.00  0.00           H
ATOM   2781  CA  PHE A 761      69.080  51.300  63.420  1.00  0.00           C
ATOM   2782  HA  PHE A 761      68.390  50.520  63.110  1.00  0.00           H
ATOM   2783  CB  PHE A 761      68.180  52.490  64.040  1.00  0.00           C
ATOM   2784  HB1 PHE A 761      68.810  53.250  64.570  1.00  0.00           H
ATOM   2785  HB2 PHE A 761      67.590  52.040  64.870  1.00  0.00           H
ATOM   2786  CG  PHE A 761      67.330  53.250  63.030  1.00  0.00           C
ATOM   2787  CD1 PHE A 761      67.790  54.500  62.470  1.00  0.00           C
ATOM   2788  HD1 PHE A 761      68.640  55.010  62.910  1.00  0.00           H
ATOM   2789  CE1 PHE A 761      66.930  55.270  61.690  1.00  0.00           C
ATOM   2790  HE1 PHE A 761      67.260  56.250  61.340  1.00  0.00           H
ATOM   2791  CZ  PHE A 761      65.630  54.770  61.450  1.00  0.00           C
ATOM   2792  HZ  PHE A 761      64.890  55.380  60.960  1.00  0.00           H
ATOM   2793  CD2 PHE A 761      66.030  52.810  62.740  1.00  0.00           C
ATOM   2794  HD2 PHE A 761      65.770  51.900  63.270  1.00  0.00           H
ATOM   2795  CE2 PHE A 761      65.220  53.520  61.880  1.00  0.00           C
ATOM   2796  HE2 PHE A 761      64.250  53.160  61.570  1.00  0.00           H
ATOM   2797  C   PHE A 761      69.690  51.680  62.130  1.00  0.00           C
ATOM   2798  O   PHE A 761      69.270  51.340  61.010  1.00  0.00           O
ATOM   2799  N   PHE A 762      70.840  52.360  62.140  1.00  0.00           N
ATOM   2800  HN  PHE A 762      71.260  52.500  63.030  1.00  0.00           H
ATOM   2801  CA  PHE A 762      71.560  52.870  60.980  1.00  0.00           C
ATOM   2802  HA  PHE A 762      70.830  53.230  60.280  1.00  0.00           H
ATOM   2803  CB  PHE A 762      72.390  54.140  61.400  1.00  0.00           C
ATOM   2804  HB1 PHE A 762      73.050  54.090  62.290  1.00  0.00           H
ATOM   2805  HB2 PHE A 762      71.640  54.900  61.660  1.00  0.00           H
ATOM   2806  CG  PHE A 762      73.340  54.560  60.200  1.00  0.00           C
ATOM   2807  CD1 PHE A 762      74.730  54.540  60.290  1.00  0.00           C
ATOM   2808  HD1 PHE A 762      75.250  54.140  61.150  1.00  0.00           H
ATOM   2809  CE1 PHE A 762      75.540  54.940  59.220  1.00  0.00           C
ATOM   2810  HE1 PHE A 762      76.610  54.870  59.340  1.00  0.00           H
ATOM   2811  CZ  PHE A 762      74.920  55.350  58.060  1.00  0.00           C
ATOM   2812  HZ  PHE A 762      75.470  55.630  57.170  1.00  0.00           H
ATOM   2813  CD2 PHE A 762      72.740  55.140  59.050  1.00  0.00           C
ATOM   2814  HD2 PHE A 762      71.670  55.160  58.900  1.00  0.00           H
ATOM   2815  CE2 PHE A 762      73.550  55.570  58.010  1.00  0.00           C
ATOM   2816  HE2 PHE A 762      73.020  55.880  57.120  1.00  0.00           H
ATOM   2817  C   PHE A 762      72.260  51.740  60.240  1.00  0.00           C
ATOM   2818  O   PHE A 762      72.390  51.730  59.030  1.00  0.00           O
ATOM   2819  N   THR A 763      72.790  50.740  61.020  1.00  0.00           N
ATOM   2820  HN  THR A 763      72.550  50.750  61.990  1.00  0.00           H
ATOM   2821  CA  THR A 763      73.330  49.580  60.480  1.00  0.00           C
ATOM   2822  HA  THR A 763      74.040  49.710  59.670  1.00  0.00           H
ATOM   2823  CB  THR A 763      74.230  48.750  61.470  1.00  0.00           C
ATOM   2824  HB  THR A 763      74.460  47.790  60.970  1.00  0.00           H
ATOM   2825  OG1 THR A 763      73.640  48.470  62.730  1.00  0.00           O
ATOM   2826  HG1 THR A 763      73.590  49.350  63.120  1.00  0.00           H
ATOM   2827  CG2 THR A 763      75.490  49.430  61.670  1.00  0.00           C
ATOM   2828 HG21 THR A 763      75.300  50.410  62.160  1.00  0.00           H
ATOM   2829 HG22 THR A 763      76.020  49.670  60.720  1.00  0.00           H
ATOM   2830 HG23 THR A 763      76.210  48.840  62.280  1.00  0.00           H
ATOM   2831  C   THR A 763      72.410  48.590  59.840  1.00  0.00           C
ATOM   2832  O   THR A 763      72.730  47.950  58.830  1.00  0.00           O
ATOM   2833  N   THR A 764      71.200  48.460  60.400  1.00  0.00           N
ATOM   2834  HN  THR A 764      70.920  49.000  61.180  1.00  0.00           H
ATOM   2835  CA  THR A 764      70.170  47.660  59.760  1.00  0.00           C
ATOM   2836  HA  THR A 764      70.520  46.680  59.510  1.00  0.00           H
ATOM   2837  CB  THR A 764      68.980  47.540  60.660  1.00  0.00           C
ATOM   2838  HB  THR A 764      68.680  48.550  61.000  1.00  0.00           H
ATOM   2839  OG1 THR A 764      69.400  46.710  61.730  1.00  0.00           O
ATOM   2840  HG1 THR A 764      70.010  47.180  62.310  1.00  0.00           H
ATOM   2841  CG2 THR A 764      67.800  46.820  60.030  1.00  0.00           C
ATOM   2842 HG21 THR A 764      67.380  47.370  59.160  1.00  0.00           H
ATOM   2843 HG22 THR A 764      66.910  46.780  60.690  1.00  0.00           H
ATOM   2844 HG23 THR A 764      68.170  45.880  59.570  1.00  0.00           H
ATOM   2845  C   THR A 764      69.740  48.260  58.490  1.00  0.00           C
ATOM   2846  O   THR A 764      69.600  47.610  57.460  1.00  0.00           O
ATOM   2847  N   PHE A 765      69.550  49.600  58.370  1.00  0.00           N
ATOM   2848  HN  PHE A 765      69.570  50.240  59.120  1.00  0.00           H
ATOM   2849  CA  PHE A 765      69.360  50.210  57.070  1.00  0.00           C
ATOM   2850  HA  PHE A 765      68.460  49.770  56.650  1.00  0.00           H
ATOM   2851  CB  PHE A 765      69.040  51.700  57.200  1.00  0.00           C
ATOM   2852  HB1 PHE A 765      69.780  52.170  57.880  1.00  0.00           H
ATOM   2853  HB2 PHE A 765      68.010  51.860  57.610  1.00  0.00           H
ATOM   2854  CG  PHE A 765      68.880  52.460  55.920  1.00  0.00           C
ATOM   2855  CD1 PHE A 765      69.880  53.390  55.590  1.00  0.00           C
ATOM   2856  HD1 PHE A 765      70.700  53.620  56.260  1.00  0.00           H
ATOM   2857  CE1 PHE A 765      69.850  54.080  54.330  1.00  0.00           C
ATOM   2858  HE1 PHE A 765      70.580  54.860  54.190  1.00  0.00           H
ATOM   2859  CZ  PHE A 765      68.820  53.780  53.440  1.00  0.00           C
ATOM   2860  HZ  PHE A 765      68.900  54.310  52.510  1.00  0.00           H
ATOM   2861  CD2 PHE A 765      67.780  52.260  55.040  1.00  0.00           C
ATOM   2862  HD2 PHE A 765      67.000  51.580  55.370  1.00  0.00           H
ATOM   2863  CE2 PHE A 765      67.790  52.860  53.730  1.00  0.00           C
ATOM   2864  HE2 PHE A 765      67.000  52.670  53.020  1.00  0.00           H
ATOM   2865  C   PHE A 765      70.510  50.010  56.040  1.00  0.00           C
ATOM   2866  O   PHE A 765      70.170  49.680  54.920  1.00  0.00           O
ATOM   2867  N   PHE A 766      71.780  50.300  56.500  1.00  0.00           N
ATOM   2868  HN  PHE A 766      71.940  50.580  57.450  1.00  0.00           H
ATOM   2869  CA  PHE A 766      73.060  50.230  55.770  1.00  0.00           C
ATOM   2870  HA  PHE A 766      72.930  50.830  54.890  1.00  0.00           H
ATOM   2871  CB  PHE A 766      74.180  50.800  56.490  1.00  0.00           C
ATOM   2872  HB1 PHE A 766      74.320  50.260  57.450  1.00  0.00           H
ATOM   2873  HB2 PHE A 766      74.110  51.900  56.630  1.00  0.00           H
ATOM   2874  CG  PHE A 766      75.540  50.640  55.820  1.00  0.00           C
ATOM   2875  CD1 PHE A 766      75.700  50.950  54.450  1.00  0.00           C
ATOM   2876  HD1 PHE A 766      74.900  50.980  53.730  1.00  0.00           H
ATOM   2877  CE1 PHE A 766      76.930  51.040  53.860  1.00  0.00           C
ATOM   2878  HE1 PHE A 766      77.090  51.310  52.830  1.00  0.00           H
ATOM   2879  CZ  PHE A 766      78.080  50.870  54.650  1.00  0.00           C
ATOM   2880  HZ  PHE A 766      79.070  50.990  54.230  1.00  0.00           H
ATOM   2881  CD2 PHE A 766      76.660  50.380  56.590  1.00  0.00           C
ATOM   2882  HD2 PHE A 766      76.580  50.100  57.630  1.00  0.00           H
ATOM   2883  CE2 PHE A 766      77.890  50.430  55.950  1.00  0.00           C
ATOM   2884  HE2 PHE A 766      78.760  50.160  56.520  1.00  0.00           H
ATOM   2885  C   PHE A 766      73.410  48.860  55.200  1.00  0.00           C
ATOM   2886  O   PHE A 766      73.650  48.790  53.980  1.00  0.00           O
ATOM   2887  N   LEU A 767      73.180  47.810  56.000  1.00  0.00           N
ATOM   2888  HN  LEU A 767      72.930  47.950  56.950  1.00  0.00           H
ATOM   2889  CA  LEU A 767      73.480  46.440  55.670  1.00  0.00           C
ATOM   2890  HA  LEU A 767      74.460  46.400  55.220  1.00  0.00           H
ATOM   2891  CB  LEU A 767      73.440  45.550  56.960  1.00  0.00           C
ATOM   2892  HB1 LEU A 767      72.400  45.660  57.340  1.00  0.00           H
ATOM   2893  HB2 LEU A 767      74.120  45.800  57.800  1.00  0.00           H
ATOM   2894  CG  LEU A 767      73.640  43.980  56.910  1.00  0.00           C
ATOM   2895  HG  LEU A 767      72.910  43.550  56.190  1.00  0.00           H
ATOM   2896  CD1 LEU A 767      74.950  43.700  56.210  1.00  0.00           C
ATOM   2897 HD11 LEU A 767      74.930  42.610  55.990  1.00  0.00           H
ATOM   2898 HD12 LEU A 767      75.770  43.700  56.950  1.00  0.00           H
ATOM   2899 HD13 LEU A 767      75.240  44.250  55.280  1.00  0.00           H
ATOM   2900  CD2 LEU A 767      73.420  43.360  58.310  1.00  0.00           C
ATOM   2901 HD21 LEU A 767      73.560  42.250  58.280  1.00  0.00           H
ATOM   2902 HD22 LEU A 767      72.400  43.620  58.650  1.00  0.00           H
ATOM   2903 HD23 LEU A 767      74.120  43.920  58.970  1.00  0.00           H
ATOM   2904  C   LEU A 767      72.420  45.860  54.720  1.00  0.00           C
ATOM   2905  O   LEU A 767      72.790  45.160  53.760  1.00  0.00           O
ATOM   2906  N   SER A 768      71.130  46.180  54.930  1.00  0.00           N
ATOM   2907  HN  SER A 768      70.950  46.800  55.690  1.00  0.00           H
ATOM   2908  CA  SER A 768      70.010  45.780  54.090  1.00  0.00           C
ATOM   2909  HA  SER A 768      70.170  44.710  54.040  1.00  0.00           H
ATOM   2910  CB  SER A 768      68.540  45.910  54.670  1.00  0.00           C
ATOM   2911  HB1 SER A 768      68.420  45.220  55.540  1.00  0.00           H
ATOM   2912  HB2 SER A 768      67.800  45.650  53.880  1.00  0.00           H
ATOM   2913  OG  SER A 768      68.200  47.210  55.120  1.00  0.00           O
ATOM   2914  HG1 SER A 768      68.490  47.260  56.040  1.00  0.00           H
ATOM   2915  C   SER A 768      70.120  46.380  52.710  1.00  0.00           C
ATOM   2916  O   SER A 768      69.820  45.650  51.730  1.00  0.00           O
ATOM   2917  N   SER A 769      70.490  47.620  52.550  1.00  0.00           N
ATOM   2918  HN  SER A 769      70.590  48.160  53.390  1.00  0.00           H
ATOM   2919  CA  SER A 769      70.790  48.290  51.330  1.00  0.00           C
ATOM   2920  HA  SER A 769      70.010  48.070  50.620  1.00  0.00           H
ATOM   2921  CB  SER A 769      70.990  49.840  51.450  1.00  0.00           C
ATOM   2922  HB1 SER A 769      71.380  50.240  50.480  1.00  0.00           H
ATOM   2923  HB2 SER A 769      71.760  49.900  52.250  1.00  0.00           H
ATOM   2924  OG  SER A 769      69.870  50.570  51.950  1.00  0.00           O
ATOM   2925  HG1 SER A 769      69.850  50.700  52.910  1.00  0.00           H
ATOM   2926  C   SER A 769      72.030  47.620  50.660  1.00  0.00           C
ATOM   2927  O   SER A 769      72.050  47.320  49.430  1.00  0.00           O
ATOM   2928  N   PHE A 770      73.090  47.260  51.400  1.00  0.00           N
ATOM   2929  HN  PHE A 770      73.230  47.500  52.360  1.00  0.00           H
ATOM   2930  CA  PHE A 770      74.310  46.640  50.880  1.00  0.00           C
ATOM   2931  HA  PHE A 770      74.600  47.220  50.020  1.00  0.00           H
ATOM   2932  CB  PHE A 770      75.440  46.710  51.950  1.00  0.00           C
ATOM   2933  HB1 PHE A 770      75.030  46.350  52.910  1.00  0.00           H
ATOM   2934  HB2 PHE A 770      75.810  47.710  52.280  1.00  0.00           H
ATOM   2935  CG  PHE A 770      76.660  45.900  51.750  1.00  0.00           C
ATOM   2936  CD1 PHE A 770      77.570  46.450  50.870  1.00  0.00           C
ATOM   2937  HD1 PHE A 770      77.250  47.320  50.310  1.00  0.00           H
ATOM   2938  CE1 PHE A 770      78.860  45.870  50.700  1.00  0.00           C
ATOM   2939  HE1 PHE A 770      79.470  46.410  50.000  1.00  0.00           H
ATOM   2940  CZ  PHE A 770      79.200  44.680  51.370  1.00  0.00           C
ATOM   2941  HZ  PHE A 770      80.160  44.220  51.190  1.00  0.00           H
ATOM   2942  CD2 PHE A 770      76.930  44.620  52.290  1.00  0.00           C
ATOM   2943  HD2 PHE A 770      76.120  44.140  52.830  1.00  0.00           H
ATOM   2944  CE2 PHE A 770      78.160  44.000  52.020  1.00  0.00           C
ATOM   2945  HE2 PHE A 770      78.290  43.070  52.560  1.00  0.00           H
ATOM   2946  C   PHE A 770      74.110  45.310  50.170  1.00  0.00           C
ATOM   2947  O   PHE A 770      74.600  45.140  49.060  1.00  0.00           O
ATOM   2948  N   LEU A 771      73.310  44.430  50.770  1.00  0.00           N
ATOM   2949  HN  LEU A 771      72.770  44.620  51.580  1.00  0.00           H
ATOM   2950  CA  LEU A 771      73.020  43.150  50.150  1.00  0.00           C
ATOM   2951  HA  LEU A 771      73.920  42.740  49.700  1.00  0.00           H
ATOM   2952  CB  LEU A 771      72.460  42.240  51.240  1.00  0.00           C
ATOM   2953  HB1 LEU A 771      72.260  41.250  50.760  1.00  0.00           H
ATOM   2954  HB2 LEU A 771      71.500  42.670  51.580  1.00  0.00           H
ATOM   2955  CG  LEU A 771      73.320  42.000  52.480  1.00  0.00           C
ATOM   2956  HG  LEU A 771      73.700  42.900  53.020  1.00  0.00           H
ATOM   2957  CD1 LEU A 771      72.470  41.220  53.560  1.00  0.00           C
ATOM   2958 HD11 LEU A 771      71.560  41.850  53.670  1.00  0.00           H
ATOM   2959 HD12 LEU A 771      73.050  41.120  54.500  1.00  0.00           H
ATOM   2960 HD13 LEU A 771      72.240  40.230  53.130  1.00  0.00           H
ATOM   2961  CD2 LEU A 771      74.600  41.260  52.110  1.00  0.00           C
ATOM   2962 HD21 LEU A 771      75.110  41.690  51.220  1.00  0.00           H
ATOM   2963 HD22 LEU A 771      74.260  40.230  51.910  1.00  0.00           H
ATOM   2964 HD23 LEU A 771      75.330  41.150  52.940  1.00  0.00           H
ATOM   2965  C   LEU A 771      72.140  43.400  48.960  1.00  0.00           C
ATOM   2966  O   LEU A 771      72.390  42.920  47.880  1.00  0.00           O
ATOM   2967  N   LYS A 772      71.040  44.200  49.130  1.00  0.00           N
ATOM   2968  HN  LYS A 772      70.760  44.630  49.980  1.00  0.00           H
ATOM   2969  CA  LYS A 772      70.220  44.520  47.980  1.00  0.00           C
ATOM   2970  HA  LYS A 772      69.820  43.570  47.640  1.00  0.00           H
ATOM   2971  CB  LYS A 772      69.120  45.510  48.400  1.00  0.00           C
ATOM   2972  HB1 LYS A 772      69.650  46.360  48.890  1.00  0.00           H
ATOM   2973  HB2 LYS A 772      68.560  44.930  49.160  1.00  0.00           H
ATOM   2974  CG  LYS A 772      68.230  46.070  47.330  1.00  0.00           C
ATOM   2975  HG1 LYS A 772      68.780  46.810  46.700  1.00  0.00           H
ATOM   2976  HG2 LYS A 772      67.450  46.690  47.820  1.00  0.00           H
ATOM   2977  CD  LYS A 772      67.460  45.070  46.340  1.00  0.00           C
ATOM   2978  HD1 LYS A 772      68.150  44.280  45.970  1.00  0.00           H
ATOM   2979  HD2 LYS A 772      67.110  45.610  45.430  1.00  0.00           H
ATOM   2980  CE  LYS A 772      66.270  44.330  47.070  1.00  0.00           C
ATOM   2981  HE1 LYS A 772      65.530  45.030  47.520  1.00  0.00           H
ATOM   2982  HE2 LYS A 772      66.670  43.660  47.860  1.00  0.00           H
ATOM   2983  NZ  LYS A 772      65.540  43.530  46.140  1.00  0.00           N
ATOM   2984  HZ1 LYS A 772      66.200  43.030  45.510  1.00  0.00           H
ATOM   2985  HZ2 LYS A 772      65.080  44.140  45.430  1.00  0.00           H
ATOM   2986  HZ3 LYS A 772      64.840  42.900  46.580  1.00  0.00           H
ATOM   2987  C   LYS A 772      70.800  45.020  46.690  1.00  0.00           C
ATOM   2988  O   LYS A 772      70.470  44.540  45.610  1.00  0.00           O
ATOM   2989  N   GLN A 773      71.780  45.980  46.720  1.00  0.00           N
ATOM   2990  HN  GLN A 773      72.010  46.180  47.670  1.00  0.00           H
ATOM   2991  CA  GLN A 773      72.360  46.520  45.530  1.00  0.00           C
ATOM   2992  HA  GLN A 773      71.630  46.520  44.730  1.00  0.00           H
ATOM   2993  CB  GLN A 773      72.930  47.990  45.860  1.00  0.00           C
ATOM   2994  HB1 GLN A 773      73.390  48.410  44.930  1.00  0.00           H
ATOM   2995  HB2 GLN A 773      73.660  48.090  46.690  1.00  0.00           H
ATOM   2996  CG  GLN A 773      71.800  49.050  46.280  1.00  0.00           C
ATOM   2997  HG1 GLN A 773      72.270  50.050  46.440  1.00  0.00           H
ATOM   2998  HG2 GLN A 773      71.440  48.800  47.310  1.00  0.00           H
ATOM   2999  CD  GLN A 773      70.630  49.110  45.310  1.00  0.00           C
ATOM   3000  OE1 GLN A 773      69.420  49.070  45.720  1.00  0.00           O
ATOM   3001  NE2 GLN A 773      70.940  49.120  44.000  1.00  0.00           N
ATOM   3002 HE21 GLN A 773      70.210  49.420  43.390  1.00  0.00           H
ATOM   3003 HE22 GLN A 773      71.850  49.300  43.620  1.00  0.00           H
ATOM   3004  C   GLN A 773      73.540  45.700  44.900  1.00  0.00           C
ATOM   3005  O   GLN A 773      74.130  46.210  43.950  1.00  0.00           O
ATOM   3006  N   PHE A 774      73.870  44.450  45.440  1.00  0.00           N
ATOM   3007  HN  PHE A 774      73.580  44.090  46.320  1.00  0.00           H
ATOM   3008  CA  PHE A 774      74.780  43.600  44.700  1.00  0.00           C
ATOM   3009  HA  PHE A 774      75.540  44.230  44.250  1.00  0.00           H
ATOM   3010  CB  PHE A 774      75.260  42.330  45.450  1.00  0.00           C
ATOM   3011  HB1 PHE A 774      75.870  41.790  44.690  1.00  0.00           H
ATOM   3012  HB2 PHE A 774      74.480  41.690  45.920  1.00  0.00           H
ATOM   3013  CG  PHE A 774      76.340  42.780  46.370  1.00  0.00           C
ATOM   3014  CD1 PHE A 774      77.530  43.230  45.860  1.00  0.00           C
ATOM   3015  HD1 PHE A 774      77.720  43.260  44.790  1.00  0.00           H
ATOM   3016  CE1 PHE A 774      78.570  43.610  46.730  1.00  0.00           C
ATOM   3017  HE1 PHE A 774      79.550  43.850  46.370  1.00  0.00           H
ATOM   3018  CZ  PHE A 774      78.360  43.510  48.090  1.00  0.00           C
ATOM   3019  HZ  PHE A 774      79.180  43.820  48.720  1.00  0.00           H
ATOM   3020  CD2 PHE A 774      76.240  42.530  47.740  1.00  0.00           C
ATOM   3021  HD2 PHE A 774      75.350  42.140  48.210  1.00  0.00           H
ATOM   3022  CE2 PHE A 774      77.180  42.920  48.660  1.00  0.00           C
ATOM   3023  HE2 PHE A 774      77.020  42.900  49.720  1.00  0.00           H
ATOM   3024  C   PHE A 774      74.140  43.040  43.400  1.00  0.00           C
ATOM   3025  O   PHE A 774      74.950  42.720  42.480  1.00  0.00           O
ATOM   3026  N   LYS A 775      72.820  43.040  43.220  1.00  0.00           N
ATOM   3027  HN  LYS A 775      72.220  43.450  43.890  1.00  0.00           H
ATOM   3028  CA  LYS A 775      72.230  42.800  41.950  1.00  0.00           C
ATOM   3029  HA  LYS A 775      71.180  42.540  42.060  1.00  0.00           H
ATOM   3030  CB  LYS A 775      71.990  44.110  41.160  1.00  0.00           C
ATOM   3031  HB1 LYS A 775      71.640  43.900  40.120  1.00  0.00           H
ATOM   3032  HB2 LYS A 775      72.940  44.670  41.150  1.00  0.00           H
ATOM   3033  CG  LYS A 775      70.840  44.990  41.750  1.00  0.00           C
ATOM   3034  HG1 LYS A 775      70.870  45.950  41.200  1.00  0.00           H
ATOM   3035  HG2 LYS A 775      70.950  45.320  42.800  1.00  0.00           H
ATOM   3036  CD  LYS A 775      69.390  44.340  41.700  1.00  0.00           C
ATOM   3037  HD1 LYS A 775      69.220  43.540  42.460  1.00  0.00           H
ATOM   3038  HD2 LYS A 775      69.170  43.970  40.680  1.00  0.00           H
ATOM   3039  CE  LYS A 775      68.270  45.420  41.980  1.00  0.00           C
ATOM   3040  HE1 LYS A 775      68.600  46.360  41.500  1.00  0.00           H
ATOM   3041  HE2 LYS A 775      68.200  45.560  43.080  1.00  0.00           H
ATOM   3042  NZ  LYS A 775      67.060  44.970  41.390  1.00  0.00           N
ATOM   3043  HZ1 LYS A 775      66.270  45.550  41.750  1.00  0.00           H
ATOM   3044  HZ2 LYS A 775      66.880  43.960  41.530  1.00  0.00           H
ATOM   3045  HZ3 LYS A 775      67.130  45.130  40.370  1.00  0.00           H
ATOM   3046  C   LYS A 775      72.720  41.640  41.130  1.00  0.00           C
ATOM   3047  O   LYS A 775      72.810  40.480  41.540  1.00  0.00           O
ATOM   3048  N   THR A 776      73.130  41.940  39.910  1.00  0.00           N
ATOM   3049  HN  THR A 776      73.150  42.900  39.670  1.00  0.00           H
ATOM   3050  CA  THR A 776      73.790  40.950  39.010  1.00  0.00           C
ATOM   3051  HA  THR A 776      73.820  39.980  39.490  1.00  0.00           H
ATOM   3052  CB  THR A 776      73.030  40.600  37.760  1.00  0.00           C
ATOM   3053  HB  THR A 776      73.610  39.990  37.030  1.00  0.00           H
ATOM   3054  OG1 THR A 776      72.360  41.690  37.110  1.00  0.00           O
ATOM   3055  HG1 THR A 776      72.190  41.500  36.190  1.00  0.00           H
ATOM   3056  CG2 THR A 776      71.990  39.600  38.120  1.00  0.00           C
ATOM   3057 HG21 THR A 776      71.550  39.700  39.140  1.00  0.00           H
ATOM   3058 HG22 THR A 776      72.390  38.570  38.200  1.00  0.00           H
ATOM   3059 HG23 THR A 776      71.120  39.730  37.440  1.00  0.00           H
ATOM   3060  C   THR A 776      75.180  41.460  38.720  1.00  0.00           C
ATOM   3061  O   THR A 776      75.740  41.210  37.620  1.00  0.00           O
ATOM   3062  N   LYS A 777      75.800  42.200  39.670  1.00  0.00           N
ATOM   3063  HN  LYS A 777      75.340  42.450  40.520  1.00  0.00           H
ATOM   3064  CA  LYS A 777      77.130  42.830  39.500  1.00  0.00           C
ATOM   3065  HA  LYS A 777      77.220  43.400  38.600  1.00  0.00           H
ATOM   3066  CB  LYS A 777      77.460  43.860  40.580  1.00  0.00           C
ATOM   3067  HB1 LYS A 777      78.570  44.040  40.630  1.00  0.00           H
ATOM   3068  HB2 LYS A 777      77.220  43.450  41.580  1.00  0.00           H
ATOM   3069  CG  LYS A 777      76.740  45.210  40.450  1.00  0.00           C
ATOM   3070  HG1 LYS A 777      76.600  45.780  41.380  1.00  0.00           H
ATOM   3071  HG2 LYS A 777      75.680  44.940  40.200  1.00  0.00           H
ATOM   3072  CD  LYS A 777      77.100  46.220  39.380  1.00  0.00           C
ATOM   3073  HD1 LYS A 777      76.760  45.860  38.380  1.00  0.00           H
ATOM   3074  HD2 LYS A 777      78.210  46.380  39.390  1.00  0.00           H
ATOM   3075  CE  LYS A 777      76.550  47.610  39.640  1.00  0.00           C
ATOM   3076  HE1 LYS A 777      75.470  47.720  39.820  1.00  0.00           H
ATOM   3077  HE2 LYS A 777      76.860  48.140  38.720  1.00  0.00           H
ATOM   3078  NZ  LYS A 777      77.330  48.240  40.770  1.00  0.00           N
ATOM   3079  HZ1 LYS A 777      78.270  47.850  40.940  1.00  0.00           H
ATOM   3080  HZ2 LYS A 777      76.890  48.000  41.680  1.00  0.00           H
ATOM   3081  HZ3 LYS A 777      77.250  49.290  40.760  1.00  0.00           H
ATOM   3082  C   LYS A 777      78.350  41.900  39.310  1.00  0.00           C
ATOM   3083  O   LYS A 777      78.640  41.020  40.100  1.00  0.00           O
ATOM   3084  N   ARG A 778      79.080  42.210  38.230  1.00  0.00           N
ATOM   3085  HN  ARG A 778      78.790  42.810  37.490  1.00  0.00           H
ATOM   3086  CA  ARG A 778      80.360  41.540  37.890  1.00  0.00           C
ATOM   3087  HA  ARG A 778      80.100  40.570  37.500  1.00  0.00           H
ATOM   3088  CB  ARG A 778      81.220  42.330  36.860  1.00  0.00           C
ATOM   3089  HB1 ARG A 778      80.790  42.180  35.850  1.00  0.00           H
ATOM   3090  HB2 ARG A 778      82.230  41.880  36.810  1.00  0.00           H
ATOM   3091  CG  ARG A 778      81.260  43.860  37.030  1.00  0.00           C
ATOM   3092  HG1 ARG A 778      81.880  44.040  37.930  1.00  0.00           H
ATOM   3093  HG2 ARG A 778      80.220  44.230  37.230  1.00  0.00           H
ATOM   3094  CD  ARG A 778      81.840  44.590  35.780  1.00  0.00           C
ATOM   3095  HD1 ARG A 778      81.030  44.580  35.030  1.00  0.00           H
ATOM   3096  HD2 ARG A 778      82.790  44.190  35.350  1.00  0.00           H
ATOM   3097  NE  ARG A 778      82.160  45.980  36.200  1.00  0.00           N
ATOM   3098  HE  ARG A 778      82.180  46.040  37.190  1.00  0.00           H
ATOM   3099  CZ  ARG A 778      82.620  46.890  35.340  1.00  0.00           C
ATOM   3100  NH1 ARG A 778      82.420  46.870  34.050  1.00  0.00           N
ATOM   3101 HH11 ARG A 778      81.810  46.220  33.610  1.00  0.00           H
ATOM   3102 HH12 ARG A 778      82.630  47.730  33.580  1.00  0.00           H
ATOM   3103  NH2 ARG A 778      83.300  47.840  35.990  1.00  0.00           N
ATOM   3104 HH21 ARG A 778      83.200  47.890  36.990  1.00  0.00           H
ATOM   3105 HH22 ARG A 778      83.670  48.630  35.500  1.00  0.00           H
ATOM   3106  C   ARG A 778      81.380  41.330  39.100  1.00  0.00           C
ATOM   3107  O   ARG A 778      81.470  42.010  40.100  1.00  0.00           O
ATOM   3108  N   TYR A 779      82.310  40.410  38.850  1.00  0.00           N
ATOM   3109  HN  TYR A 779      82.310  39.970  37.950  1.00  0.00           H
ATOM   3110  CA  TYR A 779      83.440  40.090  39.710  1.00  0.00           C
ATOM   3111  HA  TYR A 779      84.060  39.590  38.980  1.00  0.00           H
ATOM   3112  CB  TYR A 779      84.260  41.360  40.220  1.00  0.00           C
ATOM   3113  HB1 TYR A 779      85.190  41.090  40.780  1.00  0.00           H
ATOM   3114  HB2 TYR A 779      83.670  42.040  40.870  1.00  0.00           H
ATOM   3115  CG  TYR A 779      84.690  42.130  38.990  1.00  0.00           C
ATOM   3116  CD1 TYR A 779      84.310  43.490  38.810  1.00  0.00           C
ATOM   3117  HD1 TYR A 779      83.630  44.030  39.440  1.00  0.00           H
ATOM   3118  CE1 TYR A 779      84.930  44.270  37.800  1.00  0.00           C
ATOM   3119  HE1 TYR A 779      84.650  45.300  37.630  1.00  0.00           H
ATOM   3120  CZ  TYR A 779      86.050  43.750  37.160  1.00  0.00           C
ATOM   3121  OH  TYR A 779      86.720  44.590  36.250  1.00  0.00           O
ATOM   3122  HH  TYR A 779      86.550  45.500  36.480  1.00  0.00           H
ATOM   3123  CD2 TYR A 779      85.770  41.560  38.200  1.00  0.00           C
ATOM   3124  HD2 TYR A 779      86.180  40.580  38.370  1.00  0.00           H
ATOM   3125  CE2 TYR A 779      86.500  42.480  37.400  1.00  0.00           C
ATOM   3126  HE2 TYR A 779      87.390  42.130  36.890  1.00  0.00           H
ATOM   3127  C   TYR A 779      83.190  39.010  40.800  1.00  0.00           C
ATOM   3128  O   TYR A 779      84.060  38.700  41.580  1.00  0.00           O
ATOM   3129  N   PHE A 780      81.920  38.460  40.830  1.00  0.00           N
ATOM   3130  HN  PHE A 780      81.260  38.660  40.120  1.00  0.00           H
ATOM   3131  CA  PHE A 780      81.620  37.350  41.790  1.00  0.00           C
ATOM   3132  HA  PHE A 780      82.360  36.570  41.730  1.00  0.00           H
ATOM   3133  CB  PHE A 780      81.370  37.880  43.220  1.00  0.00           C
ATOM   3134  HB1 PHE A 780      80.310  38.220  43.220  1.00  0.00           H
ATOM   3135  HB2 PHE A 780      81.980  38.740  43.580  1.00  0.00           H
ATOM   3136  CG  PHE A 780      81.410  36.780  44.100  1.00  0.00           C
ATOM   3137  CD1 PHE A 780      82.590  36.020  44.170  1.00  0.00           C
ATOM   3138  HD1 PHE A 780      83.420  36.230  43.520  1.00  0.00           H
ATOM   3139  CE1 PHE A 780      82.720  34.980  45.130  1.00  0.00           C
ATOM   3140  HE1 PHE A 780      83.590  34.360  45.240  1.00  0.00           H
ATOM   3141  CZ  PHE A 780      81.630  34.700  45.950  1.00  0.00           C
ATOM   3142  HZ  PHE A 780      81.680  33.960  46.730  1.00  0.00           H
ATOM   3143  CD2 PHE A 780      80.330  36.400  44.880  1.00  0.00           C
ATOM   3144  HD2 PHE A 780      79.440  37.000  44.790  1.00  0.00           H
ATOM   3145  CE2 PHE A 780      80.430  35.380  45.770  1.00  0.00           C
ATOM   3146  HE2 PHE A 780      79.650  35.190  46.490  1.00  0.00           H
ATOM   3147  C   PHE A 780      80.420  36.620  41.060  1.00  0.00           C
ATOM   3148  O   PHE A 780      79.610  37.320  40.470  1.00  0.00           O
ATOM   3149  N   PRO A 781      80.200  35.290  41.130  1.00  0.00           N
ATOM   3150  CD  PRO A 781      81.280  34.280  41.260  1.00  0.00           C
ATOM   3151  HD1 PRO A 781      81.890  34.390  42.180  1.00  0.00           H
ATOM   3152  HD2 PRO A 781      82.000  34.310  40.410  1.00  0.00           H
ATOM   3153  CA  PRO A 781      78.920  34.680  40.710  1.00  0.00           C
ATOM   3154  HA  PRO A 781      78.960  34.650  39.630  1.00  0.00           H
ATOM   3155  CB  PRO A 781      78.970  33.380  41.440  1.00  0.00           C
ATOM   3156  HB1 PRO A 781      78.320  32.660  40.890  1.00  0.00           H
ATOM   3157  HB2 PRO A 781      78.550  33.350  42.470  1.00  0.00           H
ATOM   3158  CG  PRO A 781      80.470  32.960  41.460  1.00  0.00           C
ATOM   3159  HG1 PRO A 781      80.660  32.430  42.430  1.00  0.00           H
ATOM   3160  HG2 PRO A 781      80.600  32.330  40.550  1.00  0.00           H
ATOM   3161  C   PRO A 781      77.620  35.440  40.880  1.00  0.00           C
ATOM   3162  O   PRO A 781      77.300  35.900  41.990  1.00  0.00           O
ATOM   3163  N   THR A 782      77.020  35.750  39.720  1.00  0.00           N
ATOM   3164  HN  THR A 782      77.350  35.290  38.900  1.00  0.00           H
ATOM   3165  CA  THR A 782      75.950  36.750  39.570  1.00  0.00           C
ATOM   3166  HA  THR A 782      76.170  37.640  40.130  1.00  0.00           H
ATOM   3167  CB  THR A 782      75.780  37.330  38.220  1.00  0.00           C
ATOM   3168  HB  THR A 782      74.860  37.960  38.120  1.00  0.00           H
ATOM   3169  OG1 THR A 782      75.920  36.400  37.120  1.00  0.00           O
ATOM   3170  HG1 THR A 782      75.330  35.660  37.310  1.00  0.00           H
ATOM   3171  CG2 THR A 782      76.980  38.270  38.030  1.00  0.00           C
ATOM   3172 HG21 THR A 782      76.920  38.740  37.030  1.00  0.00           H
ATOM   3173 HG22 THR A 782      77.960  37.750  38.080  1.00  0.00           H
ATOM   3174 HG23 THR A 782      76.960  39.040  38.840  1.00  0.00           H
ATOM   3175  C   THR A 782      74.650  36.230  40.110  1.00  0.00           C
ATOM   3176  O   THR A 782      73.820  36.940  40.590  1.00  0.00           O
ATOM   3177  N   LYS A 783      74.360  34.900  40.040  1.00  0.00           N
ATOM   3178  HN  LYS A 783      75.030  34.250  39.680  1.00  0.00           H
ATOM   3179  CA  LYS A 783      73.210  34.280  40.660  1.00  0.00           C
ATOM   3180  HA  LYS A 783      72.450  34.970  40.330  1.00  0.00           H
ATOM   3181  CB  LYS A 783      72.960  32.830  40.160  1.00  0.00           C
ATOM   3182  HB1 LYS A 783      73.880  32.240  40.370  1.00  0.00           H
ATOM   3183  HB2 LYS A 783      72.940  33.020  39.060  1.00  0.00           H
ATOM   3184  CG  LYS A 783      71.700  32.040  40.600  1.00  0.00           C
ATOM   3185  HG1 LYS A 783      71.740  31.810  41.690  1.00  0.00           H
ATOM   3186  HG2 LYS A 783      71.760  31.100  40.000  1.00  0.00           H
ATOM   3187  CD  LYS A 783      70.350  32.760  40.450  1.00  0.00           C
ATOM   3188  HD1 LYS A 783      70.200  33.140  39.420  1.00  0.00           H
ATOM   3189  HD2 LYS A 783      70.460  33.570  41.200  1.00  0.00           H
ATOM   3190  CE  LYS A 783      69.120  31.810  40.690  1.00  0.00           C
ATOM   3191  HE1 LYS A 783      68.220  32.460  40.620  1.00  0.00           H
ATOM   3192  HE2 LYS A 783      69.100  31.230  41.640  1.00  0.00           H
ATOM   3193  NZ  LYS A 783      69.010  30.780  39.640  1.00  0.00           N
ATOM   3194  HZ1 LYS A 783      69.560  29.980  40.020  1.00  0.00           H
ATOM   3195  HZ2 LYS A 783      69.220  30.970  38.640  1.00  0.00           H
ATOM   3196  HZ3 LYS A 783      68.000  30.520  39.640  1.00  0.00           H
ATOM   3197  C   LYS A 783      73.320  34.170  42.210  1.00  0.00           C
ATOM   3198  O   LYS A 783      72.390  34.390  43.000  1.00  0.00           O
ATOM   3199  N   VAL A 784      74.590  34.060  42.700  1.00  0.00           N
ATOM   3200  HN  VAL A 784      75.320  33.850  42.070  1.00  0.00           H
ATOM   3201  CA  VAL A 784      74.920  34.210  44.090  1.00  0.00           C
ATOM   3202  HA  VAL A 784      74.270  33.560  44.660  1.00  0.00           H
ATOM   3203  CB  VAL A 784      76.230  33.760  44.520  1.00  0.00           C
ATOM   3204  HB  VAL A 784      77.010  34.260  43.920  1.00  0.00           H
ATOM   3205  CG1 VAL A 784      76.530  34.160  46.090  1.00  0.00           C
ATOM   3206 HG11 VAL A 784      75.600  33.950  46.670  1.00  0.00           H
ATOM   3207 HG12 VAL A 784      76.930  35.190  46.140  1.00  0.00           H
ATOM   3208 HG13 VAL A 784      77.280  33.440  46.490  1.00  0.00           H
ATOM   3209  CG2 VAL A 784      76.350  32.170  44.300  1.00  0.00           C
ATOM   3210 HG21 VAL A 784      76.330  31.930  43.210  1.00  0.00           H
ATOM   3211 HG22 VAL A 784      75.600  31.620  44.900  1.00  0.00           H
ATOM   3212 HG23 VAL A 784      77.390  31.910  44.610  1.00  0.00           H
ATOM   3213  C   VAL A 784      74.630  35.590  44.600  1.00  0.00           C
ATOM   3214  O   VAL A 784      73.880  35.740  45.590  1.00  0.00           O
ATOM   3215  N   ARG A 785      75.070  36.650  43.910  1.00  0.00           N
ATOM   3216  HN  ARG A 785      75.830  36.560  43.270  1.00  0.00           H
ATOM   3217  CA  ARG A 785      74.680  38.070  44.120  1.00  0.00           C
ATOM   3218  HA  ARG A 785      74.850  38.230  45.180  1.00  0.00           H
ATOM   3219  CB  ARG A 785      75.630  39.060  43.320  1.00  0.00           C
ATOM   3220  HB1 ARG A 785      75.090  40.040  43.290  1.00  0.00           H
ATOM   3221  HB2 ARG A 785      75.780  38.870  42.240  1.00  0.00           H
ATOM   3222  CG  ARG A 785      76.930  39.440  43.980  1.00  0.00           C
ATOM   3223  HG1 ARG A 785      77.620  38.610  44.210  1.00  0.00           H
ATOM   3224  HG2 ARG A 785      76.650  39.870  44.970  1.00  0.00           H
ATOM   3225  CD  ARG A 785      77.820  40.390  43.150  1.00  0.00           C
ATOM   3226  HD1 ARG A 785      77.360  41.380  42.940  1.00  0.00           H
ATOM   3227  HD2 ARG A 785      78.170  39.970  42.170  1.00  0.00           H
ATOM   3228  NE  ARG A 785      79.030  40.710  44.020  1.00  0.00           N
ATOM   3229  HE  ARG A 785      78.910  40.590  45.010  1.00  0.00           H
ATOM   3230  CZ  ARG A 785      79.880  41.640  43.610  1.00  0.00           C
ATOM   3231  NH1 ARG A 785      79.940  41.960  42.320  1.00  0.00           N
ATOM   3232 HH11 ARG A 785      80.830  42.320  42.060  1.00  0.00           H
ATOM   3233 HH12 ARG A 785      79.420  41.300  41.770  1.00  0.00           H
ATOM   3234  NH2 ARG A 785      80.760  42.160  44.420  1.00  0.00           N
ATOM   3235 HH21 ARG A 785      80.790  41.960  45.410  1.00  0.00           H
ATOM   3236 HH22 ARG A 785      81.220  42.960  44.020  1.00  0.00           H
ATOM   3237  C   ARG A 785      73.250  38.390  43.930  1.00  0.00           C
ATOM   3238  O   ARG A 785      72.620  39.030  44.750  1.00  0.00           O
ATOM   3239  N   SER A 786      72.580  37.740  42.940  1.00  0.00           N
ATOM   3240  HN  SER A 786      73.090  37.340  42.190  1.00  0.00           H
ATOM   3241  CA  SER A 786      71.120  37.770  42.820  1.00  0.00           C
ATOM   3242  HA  SER A 786      70.850  38.820  42.760  1.00  0.00           H
ATOM   3243  CB  SER A 786      70.620  37.130  41.530  1.00  0.00           C
ATOM   3244  HB1 SER A 786      70.780  36.040  41.420  1.00  0.00           H
ATOM   3245  HB2 SER A 786      71.230  37.530  40.690  1.00  0.00           H
ATOM   3246  OG  SER A 786      69.210  37.440  41.310  1.00  0.00           O
ATOM   3247  HG1 SER A 786      68.980  36.990  40.490  1.00  0.00           H
ATOM   3248  C   SER A 786      70.500  37.290  44.030  1.00  0.00           C
ATOM   3249  O   SER A 786      69.460  37.790  44.480  1.00  0.00           O
ATOM   3250  N   THR A 787      71.020  36.210  44.600  1.00  0.00           N
ATOM   3251  HN  THR A 787      71.810  35.690  44.290  1.00  0.00           H
ATOM   3252  CA  THR A 787      70.410  35.630  45.760  1.00  0.00           C
ATOM   3253  HA  THR A 787      69.360  35.480  45.550  1.00  0.00           H
ATOM   3254  CB  THR A 787      70.990  34.200  46.030  1.00  0.00           C
ATOM   3255  HB  THR A 787      72.100  34.220  46.180  1.00  0.00           H
ATOM   3256  OG1 THR A 787      70.760  33.310  44.940  1.00  0.00           O
ATOM   3257  HG1 THR A 787      71.320  33.610  44.220  1.00  0.00           H
ATOM   3258  CG2 THR A 787      70.230  33.520  47.160  1.00  0.00           C
ATOM   3259 HG21 THR A 787      70.490  33.980  48.130  1.00  0.00           H
ATOM   3260 HG22 THR A 787      70.490  32.440  47.150  1.00  0.00           H
ATOM   3261 HG23 THR A 787      69.160  33.550  46.850  1.00  0.00           H
ATOM   3262  C   THR A 787      70.560  36.480  47.020  1.00  0.00           C
ATOM   3263  O   THR A 787      69.590  36.770  47.710  1.00  0.00           O
ATOM   3264  N   ILE A 788      71.750  36.990  47.230  1.00  0.00           N
ATOM   3265  HN  ILE A 788      72.540  36.800  46.640  1.00  0.00           H
ATOM   3266  CA  ILE A 788      71.980  37.970  48.320  1.00  0.00           C
ATOM   3267  HA  ILE A 788      71.740  37.560  49.280  1.00  0.00           H
ATOM   3268  CB  ILE A 788      73.460  38.340  48.230  1.00  0.00           C
ATOM   3269  HB  ILE A 788      73.820  38.350  47.190  1.00  0.00           H
ATOM   3270  CG2 ILE A 788      73.780  39.830  48.530  1.00  0.00           C
ATOM   3271 HG21 ILE A 788      73.590  40.080  49.600  1.00  0.00           H
ATOM   3272 HG22 ILE A 788      73.400  40.650  47.890  1.00  0.00           H
ATOM   3273 HG23 ILE A 788      74.890  39.910  48.570  1.00  0.00           H
ATOM   3274  CG1 ILE A 788      74.310  37.330  49.050  1.00  0.00           C
ATOM   3275 HG11 ILE A 788      74.080  36.290  48.710  1.00  0.00           H
ATOM   3276 HG12 ILE A 788      73.940  37.470  50.090  1.00  0.00           H
ATOM   3277  CD  ILE A 788      75.870  37.580  48.990  1.00  0.00           C
ATOM   3278  HD1 ILE A 788      76.510  36.690  49.190  1.00  0.00           H
ATOM   3279  HD2 ILE A 788      76.040  38.360  49.750  1.00  0.00           H
ATOM   3280  HD3 ILE A 788      76.180  37.990  48.010  1.00  0.00           H
ATOM   3281  C   ILE A 788      71.190  39.200  48.160  1.00  0.00           C
ATOM   3282  O   ILE A 788      70.570  39.750  49.070  1.00  0.00           O
ATOM   3283  N   SER A 789      71.040  39.700  46.950  1.00  0.00           N
ATOM   3284  HN  SER A 789      71.630  39.330  46.240  1.00  0.00           H
ATOM   3285  CA  SER A 789      70.140  40.840  46.710  1.00  0.00           C
ATOM   3286  HA  SER A 789      70.470  41.740  47.200  1.00  0.00           H
ATOM   3287  CB  SER A 789      70.240  41.190  45.190  1.00  0.00           C
ATOM   3288  HB1 SER A 789      69.860  40.300  44.620  1.00  0.00           H
ATOM   3289  HB2 SER A 789      71.320  41.260  44.910  1.00  0.00           H
ATOM   3290  OG  SER A 789      69.400  42.270  44.720  1.00  0.00           O
ATOM   3291  HG1 SER A 789      69.830  43.050  45.070  1.00  0.00           H
ATOM   3292  C   SER A 789      68.660  40.570  47.070  1.00  0.00           C
ATOM   3293  O   SER A 789      68.030  41.430  47.660  1.00  0.00           O
ATOM   3294  N   ASP A 790      68.150  39.370  46.840  1.00  0.00           N
ATOM   3295  HN  ASP A 790      68.720  38.690  46.370  1.00  0.00           H
ATOM   3296  CA  ASP A 790      66.700  39.080  47.090  1.00  0.00           C
ATOM   3297  HA  ASP A 790      66.140  39.950  46.790  1.00  0.00           H
ATOM   3298  CB  ASP A 790      66.190  37.800  46.380  1.00  0.00           C
ATOM   3299  HB1 ASP A 790      65.180  37.550  46.770  1.00  0.00           H
ATOM   3300  HB2 ASP A 790      66.980  37.060  46.630  1.00  0.00           H
ATOM   3301  CG  ASP A 790      66.020  37.870  44.860  1.00  0.00           C
ATOM   3302  OD1 ASP A 790      65.860  36.850  44.110  1.00  0.00           O
ATOM   3303  OD2 ASP A 790      66.050  39.020  44.370  1.00  0.00           O
ATOM   3304  C   ASP A 790      66.550  38.870  48.590  1.00  0.00           C
ATOM   3305  O   ASP A 790      65.620  39.460  49.250  1.00  0.00           O
ATOM   3306  N   PHE A 791      67.430  38.040  49.200  1.00  0.00           N
ATOM   3307  HN  PHE A 791      68.200  37.740  48.650  1.00  0.00           H
ATOM   3308  CA  PHE A 791      67.230  37.660  50.590  1.00  0.00           C
ATOM   3309  HA  PHE A 791      66.190  37.640  50.860  1.00  0.00           H
ATOM   3310  CB  PHE A 791      67.800  36.200  50.850  1.00  0.00           C
ATOM   3311  HB1 PHE A 791      67.750  35.990  51.930  1.00  0.00           H
ATOM   3312  HB2 PHE A 791      68.830  36.160  50.430  1.00  0.00           H
ATOM   3313  CG  PHE A 791      66.840  35.160  50.170  1.00  0.00           C
ATOM   3314  CD1 PHE A 791      65.750  34.750  50.880  1.00  0.00           C
ATOM   3315  HD1 PHE A 791      65.560  35.210  51.830  1.00  0.00           H
ATOM   3316  CE1 PHE A 791      64.790  33.870  50.270  1.00  0.00           C
ATOM   3317  HE1 PHE A 791      63.820  33.700  50.710  1.00  0.00           H
ATOM   3318  CZ  PHE A 791      65.120  33.240  49.080  1.00  0.00           C
ATOM   3319  HZ  PHE A 791      64.510  32.470  48.630  1.00  0.00           H
ATOM   3320  CD2 PHE A 791      67.220  34.570  48.990  1.00  0.00           C
ATOM   3321  HD2 PHE A 791      68.100  34.890  48.470  1.00  0.00           H
ATOM   3322  CE2 PHE A 791      66.340  33.580  48.390  1.00  0.00           C
ATOM   3323  HE2 PHE A 791      66.640  33.150  47.450  1.00  0.00           H
ATOM   3324  C   PHE A 791      67.930  38.580  51.620  1.00  0.00           C
ATOM   3325  O   PHE A 791      68.000  38.290  52.800  1.00  0.00           O
ATOM   3326  N   ALA A 792      68.370  39.710  51.120  1.00  0.00           N
ATOM   3327  HN  ALA A 792      68.080  40.010  50.220  1.00  0.00           H
ATOM   3328  CA  ALA A 792      68.950  40.760  51.940  1.00  0.00           C
ATOM   3329  HA  ALA A 792      69.980  40.450  52.090  1.00  0.00           H
ATOM   3330  CB  ALA A 792      69.030  42.060  51.160  1.00  0.00           C
ATOM   3331  HB1 ALA A 792      69.370  42.840  51.880  1.00  0.00           H
ATOM   3332  HB2 ALA A 792      68.080  42.580  50.940  1.00  0.00           H
ATOM   3333  HB3 ALA A 792      69.680  41.940  50.270  1.00  0.00           H
ATOM   3334  C   ALA A 792      68.400  41.070  53.330  1.00  0.00           C
ATOM   3335  O   ALA A 792      69.070  41.000  54.380  1.00  0.00           O
ATOM   3336  N   VAL A 793      67.120  41.370  53.430  1.00  0.00           N
ATOM   3337  HN  VAL A 793      66.470  41.570  52.700  1.00  0.00           H
ATOM   3338  CA  VAL A 793      66.480  41.540  54.750  1.00  0.00           C
ATOM   3339  HA  VAL A 793      66.920  42.360  55.300  1.00  0.00           H
ATOM   3340  CB  VAL A 793      65.110  42.160  54.560  1.00  0.00           C
ATOM   3341  HB  VAL A 793      64.420  41.450  54.040  1.00  0.00           H
ATOM   3342  CG1 VAL A 793      64.390  42.460  55.890  1.00  0.00           C
ATOM   3343 HG11 VAL A 793      63.520  43.110  55.620  1.00  0.00           H
ATOM   3344 HG12 VAL A 793      65.060  42.930  56.640  1.00  0.00           H
ATOM   3345 HG13 VAL A 793      64.100  41.470  56.310  1.00  0.00           H
ATOM   3346  CG2 VAL A 793      65.340  43.460  53.760  1.00  0.00           C
ATOM   3347 HG21 VAL A 793      65.970  44.120  54.380  1.00  0.00           H
ATOM   3348 HG22 VAL A 793      64.310  43.890  53.660  1.00  0.00           H
ATOM   3349 HG23 VAL A 793      65.680  43.280  52.720  1.00  0.00           H
ATOM   3350  C   VAL A 793      66.510  40.330  55.610  1.00  0.00           C
ATOM   3351  O   VAL A 793      66.830  40.510  56.800  1.00  0.00           O
ATOM   3352  N   PHE A 794      66.260  39.130  55.120  1.00  0.00           N
ATOM   3353  HN  PHE A 794      65.980  38.940  54.180  1.00  0.00           H
ATOM   3354  CA  PHE A 794      66.370  37.910  55.940  1.00  0.00           C
ATOM   3355  HA  PHE A 794      65.830  37.990  56.870  1.00  0.00           H
ATOM   3356  CB  PHE A 794      65.840  36.670  55.170  1.00  0.00           C
ATOM   3357  HB1 PHE A 794      66.220  36.830  54.130  1.00  0.00           H
ATOM   3358  HB2 PHE A 794      64.750  36.630  54.960  1.00  0.00           H
ATOM   3359  CG  PHE A 794      66.200  35.280  55.740  1.00  0.00           C
ATOM   3360  CD1 PHE A 794      66.910  34.450  54.920  1.00  0.00           C
ATOM   3361  HD1 PHE A 794      67.310  34.750  53.960  1.00  0.00           H
ATOM   3362  CE1 PHE A 794      67.170  33.100  55.370  1.00  0.00           C
ATOM   3363  HE1 PHE A 794      67.740  32.490  54.680  1.00  0.00           H
ATOM   3364  CZ  PHE A 794      66.830  32.740  56.780  1.00  0.00           C
ATOM   3365  HZ  PHE A 794      67.050  31.770  57.190  1.00  0.00           H
ATOM   3366  CD2 PHE A 794      65.780  35.000  57.020  1.00  0.00           C
ATOM   3367  HD2 PHE A 794      65.160  35.710  57.540  1.00  0.00           H
ATOM   3368  CE2 PHE A 794      66.020  33.630  57.510  1.00  0.00           C
ATOM   3369  HE2 PHE A 794      65.630  33.400  58.490  1.00  0.00           H
ATOM   3370  C   PHE A 794      67.780  37.620  56.470  1.00  0.00           C
ATOM   3371  O   PHE A 794      67.990  37.400  57.640  1.00  0.00           O
ATOM   3372  N   LEU A 795      68.840  37.800  55.580  1.00  0.00           N
ATOM   3373  HN  LEU A 795      68.620  38.130  54.670  1.00  0.00           H
ATOM   3374  CA  LEU A 795      70.210  37.800  55.970  1.00  0.00           C
ATOM   3375  HA  LEU A 795      70.540  36.890  56.450  1.00  0.00           H
ATOM   3376  CB  LEU A 795      71.020  37.960  54.680  1.00  0.00           C
ATOM   3377  HB1 LEU A 795      72.070  38.140  55.000  1.00  0.00           H
ATOM   3378  HB2 LEU A 795      70.670  38.790  54.030  1.00  0.00           H
ATOM   3379  CG  LEU A 795      70.920  36.660  53.830  1.00  0.00           C
ATOM   3380  HG  LEU A 795      69.860  36.330  53.750  1.00  0.00           H
ATOM   3381  CD1 LEU A 795      71.390  36.880  52.360  1.00  0.00           C
ATOM   3382 HD11 LEU A 795      71.220  35.980  51.740  1.00  0.00           H
ATOM   3383 HD12 LEU A 795      72.500  36.990  52.280  1.00  0.00           H
ATOM   3384 HD13 LEU A 795      70.790  37.730  51.990  1.00  0.00           H
ATOM   3385  CD2 LEU A 795      71.570  35.390  54.470  1.00  0.00           C
ATOM   3386 HD21 LEU A 795      72.640  35.670  54.660  1.00  0.00           H
ATOM   3387 HD22 LEU A 795      71.630  34.540  53.760  1.00  0.00           H
ATOM   3388 HD23 LEU A 795      71.070  34.990  55.380  1.00  0.00           H
ATOM   3389  C   LEU A 795      70.500  38.900  56.940  1.00  0.00           C
ATOM   3390  O   LEU A 795      71.140  38.720  57.970  1.00  0.00           O
ATOM   3391  N   THR A 796      69.930  40.100  56.760  1.00  0.00           N
ATOM   3392  HN  THR A 796      69.490  40.340  55.900  1.00  0.00           H
ATOM   3393  CA  THR A 796      70.030  41.210  57.750  1.00  0.00           C
ATOM   3394  HA  THR A 796      71.100  41.380  57.790  1.00  0.00           H
ATOM   3395  CB  THR A 796      69.320  42.490  57.320  1.00  0.00           C
ATOM   3396  HB  THR A 796      68.240  42.390  57.060  1.00  0.00           H
ATOM   3397  OG1 THR A 796      69.940  42.990  56.160  1.00  0.00           O
ATOM   3398  HG1 THR A 796      69.570  42.500  55.420  1.00  0.00           H
ATOM   3399  CG2 THR A 796      69.350  43.670  58.390  1.00  0.00           C
ATOM   3400 HG21 THR A 796      68.630  43.480  59.220  1.00  0.00           H
ATOM   3401 HG22 THR A 796      69.180  44.620  57.830  1.00  0.00           H
ATOM   3402 HG23 THR A 796      70.390  43.740  58.770  1.00  0.00           H
ATOM   3403  C   THR A 796      69.470  40.860  59.140  1.00  0.00           C
ATOM   3404  O   THR A 796      69.980  41.130  60.200  1.00  0.00           O
ATOM   3405  N   ILE A 797      68.290  40.150  59.180  1.00  0.00           N
ATOM   3406  HN  ILE A 797      67.810  39.960  58.330  1.00  0.00           H
ATOM   3407  CA  ILE A 797      67.740  39.650  60.410  1.00  0.00           C
ATOM   3408  HA  ILE A 797      67.730  40.510  61.060  1.00  0.00           H
ATOM   3409  CB  ILE A 797      66.280  39.200  60.330  1.00  0.00           C
ATOM   3410  HB  ILE A 797      66.200  38.390  59.570  1.00  0.00           H
ATOM   3411  CG2 ILE A 797      65.720  38.570  61.690  1.00  0.00           C
ATOM   3412 HG21 ILE A 797      64.700  38.160  61.540  1.00  0.00           H
ATOM   3413 HG22 ILE A 797      65.370  39.320  62.430  1.00  0.00           H
ATOM   3414 HG23 ILE A 797      66.460  37.880  62.150  1.00  0.00           H
ATOM   3415  CG1 ILE A 797      65.440  40.370  59.890  1.00  0.00           C
ATOM   3416 HG11 ILE A 797      65.840  40.790  58.940  1.00  0.00           H
ATOM   3417 HG12 ILE A 797      65.460  41.160  60.670  1.00  0.00           H
ATOM   3418  CD  ILE A 797      63.940  39.980  59.570  1.00  0.00           C
ATOM   3419  HD1 ILE A 797      63.400  40.890  59.240  1.00  0.00           H
ATOM   3420  HD2 ILE A 797      63.420  39.590  60.470  1.00  0.00           H
ATOM   3421  HD3 ILE A 797      63.850  39.320  58.680  1.00  0.00           H
ATOM   3422  C   ILE A 797      68.650  38.560  61.170  1.00  0.00           C
ATOM   3423  O   ILE A 797      68.840  38.570  62.360  1.00  0.00           O
ATOM   3424  N   VAL A 798      69.160  37.490  60.540  1.00  0.00           N
ATOM   3425  HN  VAL A 798      68.980  37.370  59.560  1.00  0.00           H
ATOM   3426  CA  VAL A 798      70.050  36.540  61.170  1.00  0.00           C
ATOM   3427  HA  VAL A 798      69.640  36.290  62.140  1.00  0.00           H
ATOM   3428  CB  VAL A 798      70.320  35.270  60.370  1.00  0.00           C
ATOM   3429  HB  VAL A 798      70.930  34.540  60.960  1.00  0.00           H
ATOM   3430  CG1 VAL A 798      68.980  34.570  60.240  1.00  0.00           C
ATOM   3431 HG11 VAL A 798      68.660  34.260  61.260  1.00  0.00           H
ATOM   3432 HG12 VAL A 798      69.210  33.600  59.760  1.00  0.00           H
ATOM   3433 HG13 VAL A 798      68.300  35.210  59.630  1.00  0.00           H
ATOM   3434  CG2 VAL A 798      70.990  35.570  59.040  1.00  0.00           C
ATOM   3435 HG21 VAL A 798      72.040  35.850  59.290  1.00  0.00           H
ATOM   3436 HG22 VAL A 798      70.430  36.370  58.510  1.00  0.00           H
ATOM   3437 HG23 VAL A 798      70.950  34.640  58.430  1.00  0.00           H
ATOM   3438  C   VAL A 798      71.430  37.140  61.660  1.00  0.00           C
ATOM   3439  O   VAL A 798      71.850  36.800  62.740  1.00  0.00           O
ATOM   3440  N   ILE A 799      71.940  38.080  60.830  1.00  0.00           N
ATOM   3441  HN  ILE A 799      71.590  38.050  59.900  1.00  0.00           H
ATOM   3442  CA  ILE A 799      73.160  38.800  61.100  1.00  0.00           C
ATOM   3443  HA  ILE A 799      74.000  38.150  61.310  1.00  0.00           H
ATOM   3444  CB  ILE A 799      73.570  39.620  59.870  1.00  0.00           C
ATOM   3445  HB  ILE A 799      72.690  40.170  59.450  1.00  0.00           H
ATOM   3446  CG2 ILE A 799      74.780  40.490  60.280  1.00  0.00           C
ATOM   3447 HG21 ILE A 799      75.750  39.950  60.440  1.00  0.00           H
ATOM   3448 HG22 ILE A 799      74.560  41.160  61.140  1.00  0.00           H
ATOM   3449 HG23 ILE A 799      75.050  41.090  59.380  1.00  0.00           H
ATOM   3450  CG1 ILE A 799      74.130  38.800  58.680  1.00  0.00           C
ATOM   3451 HG11 ILE A 799      73.470  37.950  58.410  1.00  0.00           H
ATOM   3452 HG12 ILE A 799      75.100  38.300  58.880  1.00  0.00           H
ATOM   3453  CD  ILE A 799      74.220  39.600  57.300  1.00  0.00           C
ATOM   3454  HD1 ILE A 799      75.070  40.300  57.440  1.00  0.00           H
ATOM   3455  HD2 ILE A 799      73.260  40.110  57.030  1.00  0.00           H
ATOM   3456  HD3 ILE A 799      74.590  38.930  56.490  1.00  0.00           H
ATOM   3457  C   ILE A 799      72.980  39.640  62.310  1.00  0.00           C
ATOM   3458  O   ILE A 799      73.580  39.490  63.360  1.00  0.00           O
ATOM   3459  N   MET A 800      71.940  40.520  62.330  1.00  0.00           N
ATOM   3460  HN  MET A 800      71.350  40.650  61.520  1.00  0.00           H
ATOM   3461  CA  MET A 800      71.500  41.280  63.490  1.00  0.00           C
ATOM   3462  HA  MET A 800      72.380  41.800  63.840  1.00  0.00           H
ATOM   3463  CB  MET A 800      70.490  42.470  63.080  1.00  0.00           C
ATOM   3464  HB1 MET A 800      70.230  42.930  64.050  1.00  0.00           H
ATOM   3465  HB2 MET A 800      69.530  42.070  62.690  1.00  0.00           H
ATOM   3466  CG  MET A 800      71.150  43.610  62.200  1.00  0.00           C
ATOM   3467  HG1 MET A 800      70.330  44.350  62.220  1.00  0.00           H
ATOM   3468  HG2 MET A 800      71.200  43.190  61.170  1.00  0.00           H
ATOM   3469  SD  MET A 800      72.850  44.290  62.670  1.00  0.00           S
ATOM   3470  CE  MET A 800      73.070  45.230  61.130  1.00  0.00           C
ATOM   3471  HE1 MET A 800      74.070  45.590  60.810  1.00  0.00           H
ATOM   3472  HE2 MET A 800      72.540  46.200  61.280  1.00  0.00           H
ATOM   3473  HE3 MET A 800      72.520  44.680  60.340  1.00  0.00           H
ATOM   3474  C   MET A 800      71.140  40.510  64.790  1.00  0.00           C
ATOM   3475  O   MET A 800      71.710  40.890  65.840  1.00  0.00           O
ATOM   3476  N   VAL A 801      70.320  39.410  64.790  1.00  0.00           N
ATOM   3477  HN  VAL A 801      69.770  39.180  63.990  1.00  0.00           H
ATOM   3478  CA  VAL A 801      70.100  38.640  66.020  1.00  0.00           C
ATOM   3479  HA  VAL A 801      69.780  39.360  66.770  1.00  0.00           H
ATOM   3480  CB  VAL A 801      69.020  37.520  65.950  1.00  0.00           C
ATOM   3481  HB  VAL A 801      69.270  36.760  65.180  1.00  0.00           H
ATOM   3482  CG1 VAL A 801      68.840  36.700  67.270  1.00  0.00           C
ATOM   3483 HG11 VAL A 801      69.700  36.060  67.540  1.00  0.00           H
ATOM   3484 HG12 VAL A 801      67.990  36.050  67.000  1.00  0.00           H
ATOM   3485 HG13 VAL A 801      68.570  37.420  68.070  1.00  0.00           H
ATOM   3486  CG2 VAL A 801      67.730  38.110  65.500  1.00  0.00           C
ATOM   3487 HG21 VAL A 801      66.920  37.350  65.520  1.00  0.00           H
ATOM   3488 HG22 VAL A 801      67.760  38.450  64.450  1.00  0.00           H
ATOM   3489 HG23 VAL A 801      67.580  38.970  66.190  1.00  0.00           H
ATOM   3490  C   VAL A 801      71.460  38.150  66.580  1.00  0.00           C
ATOM   3491  O   VAL A 801      71.780  38.500  67.710  1.00  0.00           O
ATOM   3492  N   THR A 802      72.330  37.480  65.740  1.00  0.00           N
ATOM   3493  HN  THR A 802      71.970  37.410  64.810  1.00  0.00           H
ATOM   3494  CA  THR A 802      73.640  37.080  66.140  1.00  0.00           C
ATOM   3495  HA  THR A 802      73.590  36.400  66.980  1.00  0.00           H
ATOM   3496  CB  THR A 802      74.350  36.380  64.990  1.00  0.00           C
ATOM   3497  HB  THR A 802      74.410  37.150  64.190  1.00  0.00           H
ATOM   3498  OG1 THR A 802      73.590  35.290  64.450  1.00  0.00           O
ATOM   3499  HG1 THR A 802      72.770  35.590  64.060  1.00  0.00           H
ATOM   3500  CG2 THR A 802      75.740  35.790  65.370  1.00  0.00           C
ATOM   3501 HG21 THR A 802      76.080  35.240  64.470  1.00  0.00           H
ATOM   3502 HG22 THR A 802      75.740  35.140  66.280  1.00  0.00           H
ATOM   3503 HG23 THR A 802      76.480  36.580  65.630  1.00  0.00           H
ATOM   3504  C   THR A 802      74.590  38.150  66.660  1.00  0.00           C
ATOM   3505  O   THR A 802      75.230  38.070  67.700  1.00  0.00           O
ATOM   3506  N   ILE A 803      74.610  39.280  65.910  1.00  0.00           N
ATOM   3507  HN  ILE A 803      74.100  39.410  65.070  1.00  0.00           H
ATOM   3508  CA  ILE A 803      75.430  40.390  66.260  1.00  0.00           C
ATOM   3509  HA  ILE A 803      76.400  39.950  66.430  1.00  0.00           H
ATOM   3510  CB  ILE A 803      75.450  41.420  65.100  1.00  0.00           C
ATOM   3511  HB  ILE A 803      74.430  41.340  64.660  1.00  0.00           H
ATOM   3512  CG2 ILE A 803      75.800  42.920  65.470  1.00  0.00           C
ATOM   3513 HG21 ILE A 803      74.960  43.420  65.990  1.00  0.00           H
ATOM   3514 HG22 ILE A 803      76.170  43.480  64.590  1.00  0.00           H
ATOM   3515 HG23 ILE A 803      76.740  42.930  66.060  1.00  0.00           H
ATOM   3516  CG1 ILE A 803      76.510  40.820  64.070  1.00  0.00           C
ATOM   3517 HG11 ILE A 803      76.400  41.510  63.210  1.00  0.00           H
ATOM   3518 HG12 ILE A 803      76.180  39.780  63.800  1.00  0.00           H
ATOM   3519  CD  ILE A 803      77.940  40.670  64.590  1.00  0.00           C
ATOM   3520  HD1 ILE A 803      78.150  39.830  65.290  1.00  0.00           H
ATOM   3521  HD2 ILE A 803      78.230  41.600  65.130  1.00  0.00           H
ATOM   3522  HD3 ILE A 803      78.640  40.580  63.740  1.00  0.00           H
ATOM   3523  C   ILE A 803      75.000  41.070  67.560  1.00  0.00           C
ATOM   3524  O   ILE A 803      75.860  41.380  68.420  1.00  0.00           O
ATOM   3525  N   ASP A 804      73.700  41.270  67.780  1.00  0.00           N
ATOM   3526  HN  ASP A 804      73.010  40.970  67.110  1.00  0.00           H
ATOM   3527  CA  ASP A 804      73.090  41.940  68.960  1.00  0.00           C
ATOM   3528  HA  ASP A 804      73.650  42.840  69.190  1.00  0.00           H
ATOM   3529  CB  ASP A 804      71.550  42.060  68.760  1.00  0.00           C
ATOM   3530  HB1 ASP A 804      71.220  41.000  68.670  1.00  0.00           H
ATOM   3531  HB2 ASP A 804      71.340  42.640  67.840  1.00  0.00           H
ATOM   3532  CG  ASP A 804      70.870  42.710  69.960  1.00  0.00           C
ATOM   3533  OD1 ASP A 804      69.980  42.030  70.520  1.00  0.00           O
ATOM   3534  OD2 ASP A 804      71.310  43.870  70.350  1.00  0.00           O
ATOM   3535  C   ASP A 804      73.460  40.990  70.160  1.00  0.00           C
ATOM   3536  O   ASP A 804      73.760  41.450  71.250  1.00  0.00           O
ATOM   3537  N   TYR A 805      73.400  39.700  69.870  1.00  0.00           N
ATOM   3538  HN  TYR A 805      73.030  39.370  69.010  1.00  0.00           H
ATOM   3539  CA  TYR A 805      73.830  38.680  70.890  1.00  0.00           C
ATOM   3540  HA  TYR A 805      73.270  38.910  71.780  1.00  0.00           H
ATOM   3541  CB  TYR A 805      73.380  37.260  70.460  1.00  0.00           C
ATOM   3542  HB1 TYR A 805      73.610  37.200  69.370  1.00  0.00           H
ATOM   3543  HB2 TYR A 805      72.270  37.310  70.560  1.00  0.00           H
ATOM   3544  CG  TYR A 805      74.060  36.080  71.070  1.00  0.00           C
ATOM   3545  CD1 TYR A 805      73.810  35.910  72.460  1.00  0.00           C
ATOM   3546  HD1 TYR A 805      73.130  36.600  72.950  1.00  0.00           H
ATOM   3547  CE1 TYR A 805      74.530  34.930  73.220  1.00  0.00           C
ATOM   3548  HE1 TYR A 805      74.390  34.720  74.270  1.00  0.00           H
ATOM   3549  CZ  TYR A 805      75.490  34.200  72.570  1.00  0.00           C
ATOM   3550  OH  TYR A 805      76.200  33.210  73.270  1.00  0.00           O
ATOM   3551  HH  TYR A 805      76.840  32.810  72.680  1.00  0.00           H
ATOM   3552  CD2 TYR A 805      75.040  35.340  70.460  1.00  0.00           C
ATOM   3553  HD2 TYR A 805      75.190  35.420  69.390  1.00  0.00           H
ATOM   3554  CE2 TYR A 805      75.760  34.390  71.160  1.00  0.00           C
ATOM   3555  HE2 TYR A 805      76.640  33.960  70.720  1.00  0.00           H
ATOM   3556  C   TYR A 805      75.270  38.780  71.300  1.00  0.00           C
ATOM   3557  O   TYR A 805      75.620  38.660  72.440  1.00  0.00           O
ATOM   3558  N   LEU A 806      76.210  39.030  70.360  1.00  0.00           N
ATOM   3559  HN  LEU A 806      75.870  39.040  69.410  1.00  0.00           H
ATOM   3560  CA  LEU A 806      77.620  39.160  70.560  1.00  0.00           C
ATOM   3561  HA  LEU A 806      77.970  38.400  71.250  1.00  0.00           H
ATOM   3562  CB  LEU A 806      78.320  38.750  69.250  1.00  0.00           C
ATOM   3563  HB1 LEU A 806      79.410  38.910  69.410  1.00  0.00           H
ATOM   3564  HB2 LEU A 806      77.980  39.320  68.370  1.00  0.00           H
ATOM   3565  CG  LEU A 806      78.260  37.240  68.780  1.00  0.00           C
ATOM   3566  HG  LEU A 806      77.190  36.940  68.660  1.00  0.00           H
ATOM   3567  CD1 LEU A 806      79.050  37.080  67.450  1.00  0.00           C
ATOM   3568 HD11 LEU A 806      78.770  37.870  66.720  1.00  0.00           H
ATOM   3569 HD12 LEU A 806      78.840  36.090  67.010  1.00  0.00           H
ATOM   3570 HD13 LEU A 806      80.130  37.160  67.700  1.00  0.00           H
ATOM   3571  CD2 LEU A 806      78.760  36.310  69.900  1.00  0.00           C
ATOM   3572 HD21 LEU A 806      79.790  36.580  70.220  1.00  0.00           H
ATOM   3573 HD22 LEU A 806      78.570  35.320  69.430  1.00  0.00           H
ATOM   3574 HD23 LEU A 806      78.000  36.430  70.700  1.00  0.00           H
ATOM   3575  C   LEU A 806      77.980  40.570  71.120  1.00  0.00           C
ATOM   3576  O   LEU A 806      78.920  40.720  71.870  1.00  0.00           O
ATOM   3577  N   VAL A 807      77.280  41.640  70.670  1.00  0.00           N
ATOM   3578  HN  VAL A 807      76.600  41.500  69.950  1.00  0.00           H
ATOM   3579  CA  VAL A 807      77.510  42.940  71.270  1.00  0.00           C
ATOM   3580  HA  VAL A 807      78.580  43.130  71.340  1.00  0.00           H
ATOM   3581  CB  VAL A 807      76.700  44.000  70.470  1.00  0.00           C
ATOM   3582  HB  VAL A 807      75.640  43.750  70.270  1.00  0.00           H
ATOM   3583  CG1 VAL A 807      76.640  45.320  71.190  1.00  0.00           C
ATOM   3584 HG11 VAL A 807      76.180  46.100  70.550  1.00  0.00           H
ATOM   3585 HG12 VAL A 807      77.650  45.740  71.450  1.00  0.00           H
ATOM   3586 HG13 VAL A 807      76.050  45.330  72.120  1.00  0.00           H
ATOM   3587  CG2 VAL A 807      77.480  44.040  69.120  1.00  0.00           C
ATOM   3588 HG21 VAL A 807      77.270  44.910  68.470  1.00  0.00           H
ATOM   3589 HG22 VAL A 807      77.610  43.030  68.660  1.00  0.00           H
ATOM   3590 HG23 VAL A 807      78.520  44.130  69.500  1.00  0.00           H
ATOM   3591  C   VAL A 807      77.060  42.990  72.720  1.00  0.00           C
ATOM   3592  O   VAL A 807      77.740  43.470  73.700  1.00  0.00           O
ATOM   3593  N   GLY A 808      75.900  42.370  72.920  1.00  0.00           N
ATOM   3594  HN  GLY A 808      75.380  42.020  72.140  1.00  0.00           H
ATOM   3595  CA  GLY A 808      75.530  41.820  74.280  1.00  0.00           C
ATOM   3596  HA1 GLY A 808      76.450  41.480  74.720  1.00  0.00           H
ATOM   3597  HA2 GLY A 808      74.800  41.020  74.200  1.00  0.00           H
ATOM   3598  C   GLY A 808      75.010  42.840  75.200  1.00  0.00           C
ATOM   3599  O   GLY A 808      74.880  42.620  76.360  1.00  0.00           O
ATOM   3600  N   VAL A 809      74.630  43.990  74.600  1.00  0.00           N
ATOM   3601  HN  VAL A 809      74.740  44.140  73.620  1.00  0.00           H
ATOM   3602  CA  VAL A 809      74.020  45.130  75.230  1.00  0.00           C
ATOM   3603  HA  VAL A 809      74.290  45.160  76.270  1.00  0.00           H
ATOM   3604  CB  VAL A 809      74.560  46.470  74.570  1.00  0.00           C
ATOM   3605  HB  VAL A 809      74.290  46.340  73.500  1.00  0.00           H
ATOM   3606  CG1 VAL A 809      73.840  47.670  75.130  1.00  0.00           C
ATOM   3607 HG11 VAL A 809      73.840  47.680  76.240  1.00  0.00           H
ATOM   3608 HG12 VAL A 809      72.850  47.830  74.660  1.00  0.00           H
ATOM   3609 HG13 VAL A 809      74.430  48.590  74.970  1.00  0.00           H
ATOM   3610  CG2 VAL A 809      76.090  46.540  74.890  1.00  0.00           C
ATOM   3611 HG21 VAL A 809      76.560  45.680  74.380  1.00  0.00           H
ATOM   3612 HG22 VAL A 809      76.470  46.410  75.920  1.00  0.00           H
ATOM   3613 HG23 VAL A 809      76.420  47.520  74.490  1.00  0.00           H
ATOM   3614  C   VAL A 809      72.500  45.090  75.110  1.00  0.00           C
ATOM   3615  O   VAL A 809      71.990  44.940  73.970  1.00  0.00           O
ATOM   3616  N   PRO A 810      71.670  45.170  76.120  1.00  0.00           N
ATOM   3617  CD  PRO A 810      72.110  44.780  77.500  1.00  0.00           C
ATOM   3618  HD1 PRO A 810      72.290  45.670  78.120  1.00  0.00           H
ATOM   3619  HD2 PRO A 810      72.970  44.080  77.630  1.00  0.00           H
ATOM   3620  CA  PRO A 810      70.170  45.040  75.990  1.00  0.00           C
ATOM   3621  HA  PRO A 810      70.120  44.040  75.580  1.00  0.00           H
ATOM   3622  CB  PRO A 810      69.730  44.920  77.500  1.00  0.00           C
ATOM   3623  HB1 PRO A 810      68.750  44.390  77.570  1.00  0.00           H
ATOM   3624  HB2 PRO A 810      69.770  45.940  77.940  1.00  0.00           H
ATOM   3625  CG  PRO A 810      70.880  44.090  78.050  1.00  0.00           C
ATOM   3626  HG1 PRO A 810      70.890  44.130  79.170  1.00  0.00           H
ATOM   3627  HG2 PRO A 810      70.740  43.030  77.760  1.00  0.00           H
ATOM   3628  C   PRO A 810      69.300  45.900  75.100  1.00  0.00           C
ATOM   3629  O   PRO A 810      68.500  46.620  75.700  1.00  0.00           O
ATOM   3630  N   SER A 811      69.410  45.870  73.800  1.00  0.00           N
ATOM   3631  HN  SER A 811      70.100  45.220  73.460  1.00  0.00           H
ATOM   3632  CA  SER A 811      68.430  46.550  72.990  1.00  0.00           C
ATOM   3633  HA  SER A 811      68.570  47.610  73.130  1.00  0.00           H
ATOM   3634  CB  SER A 811      68.860  46.400  71.520  1.00  0.00           C
ATOM   3635  HB1 SER A 811      69.850  46.900  71.510  1.00  0.00           H
ATOM   3636  HB2 SER A 811      68.100  47.000  70.980  1.00  0.00           H
ATOM   3637  OG  SER A 811      68.980  45.070  71.050  1.00  0.00           O
ATOM   3638  HG1 SER A 811      69.920  45.020  70.890  1.00  0.00           H
ATOM   3639  C   SER A 811      67.000  46.070  73.270  1.00  0.00           C
ATOM   3640  O   SER A 811      66.910  44.920  73.740  1.00  0.00           O
ATOM   3641  N   PRO A 812      65.990  46.880  73.090  1.00  0.00           N
ATOM   3642  CD  PRO A 812      66.140  48.320  72.990  1.00  0.00           C
ATOM   3643  HD1 PRO A 812      66.890  48.570  72.200  1.00  0.00           H
ATOM   3644  HD2 PRO A 812      66.400  48.790  73.970  1.00  0.00           H
ATOM   3645  CA  PRO A 812      64.590  46.500  73.310  1.00  0.00           C
ATOM   3646  HA  PRO A 812      64.470  45.940  74.220  1.00  0.00           H
ATOM   3647  CB  PRO A 812      63.790  47.770  73.400  1.00  0.00           C
ATOM   3648  HB1 PRO A 812      63.580  48.130  74.430  1.00  0.00           H
ATOM   3649  HB2 PRO A 812      62.790  47.790  72.930  1.00  0.00           H
ATOM   3650  CG  PRO A 812      64.720  48.830  72.730  1.00  0.00           C
ATOM   3651  HG1 PRO A 812      64.590  48.740  71.630  1.00  0.00           H
ATOM   3652  HG2 PRO A 812      64.450  49.820  73.160  1.00  0.00           H
ATOM   3653  C   PRO A 812      64.240  45.470  72.250  1.00  0.00           C
ATOM   3654  O   PRO A 812      64.910  45.440  71.180  1.00  0.00           O
ATOM   3655  N   LYS A 813      63.250  44.600  72.530  1.00  0.00           N
ATOM   3656  HN  LYS A 813      62.600  44.680  73.280  1.00  0.00           H
ATOM   3657  CA  LYS A 813      63.010  43.370  71.830  1.00  0.00           C
ATOM   3658  HA  LYS A 813      63.550  43.290  70.900  1.00  0.00           H
ATOM   3659  CB  LYS A 813      63.500  42.160  72.710  1.00  0.00           C
ATOM   3660  HB1 LYS A 813      63.190  41.270  72.120  1.00  0.00           H
ATOM   3661  HB2 LYS A 813      62.830  42.120  73.590  1.00  0.00           H
ATOM   3662  CG  LYS A 813      65.000  41.980  73.000  1.00  0.00           C
ATOM   3663  HG1 LYS A 813      65.040  41.250  73.830  1.00  0.00           H
ATOM   3664  HG2 LYS A 813      65.340  43.000  73.310  1.00  0.00           H
ATOM   3665  CD  LYS A 813      65.750  41.540  71.770  1.00  0.00           C
ATOM   3666  HD1 LYS A 813      65.640  42.390  71.070  1.00  0.00           H
ATOM   3667  HD2 LYS A 813      65.330  40.730  71.120  1.00  0.00           H
ATOM   3668  CE  LYS A 813      67.290  41.220  71.830  1.00  0.00           C
ATOM   3669  HE1 LYS A 813      67.720  41.080  70.820  1.00  0.00           H
ATOM   3670  HE2 LYS A 813      67.660  40.530  72.620  1.00  0.00           H
ATOM   3671  NZ  LYS A 813      67.980  42.520  72.240  1.00  0.00           N
ATOM   3672  HZ1 LYS A 813      67.860  42.590  73.260  1.00  0.00           H
ATOM   3673  HZ2 LYS A 813      67.630  43.420  71.840  1.00  0.00           H
ATOM   3674  HZ3 LYS A 813      69.010  42.450  72.110  1.00  0.00           H
ATOM   3675  C   LYS A 813      61.540  43.160  71.490  1.00  0.00           C
ATOM   3676  O   LYS A 813      60.570  43.620  72.110  1.00  0.00           O
ATOM   3677  N   LEU A 814      61.310  42.490  70.400  1.00  0.00           N
ATOM   3678  HN  LEU A 814      62.070  42.180  69.840  1.00  0.00           H
ATOM   3679  CA  LEU A 814      60.000  41.960  69.940  1.00  0.00           C
ATOM   3680  HA  LEU A 814      59.410  42.860  69.850  1.00  0.00           H
ATOM   3681  CB  LEU A 814      60.130  41.270  68.520  1.00  0.00           C
ATOM   3682  HB1 LEU A 814      60.820  40.470  68.850  1.00  0.00           H
ATOM   3683  HB2 LEU A 814      60.780  41.970  67.950  1.00  0.00           H
ATOM   3684  CG  LEU A 814      59.020  40.630  67.760  1.00  0.00           C
ATOM   3685  HG  LEU A 814      58.590  39.750  68.270  1.00  0.00           H
ATOM   3686  CD1 LEU A 814      57.910  41.670  67.540  1.00  0.00           C
ATOM   3687 HD11 LEU A 814      58.330  42.610  67.110  1.00  0.00           H
ATOM   3688 HD12 LEU A 814      57.440  41.970  68.500  1.00  0.00           H
ATOM   3689 HD13 LEU A 814      57.120  41.320  66.860  1.00  0.00           H
ATOM   3690  CD2 LEU A 814      59.520  40.030  66.410  1.00  0.00           C
ATOM   3691 HD21 LEU A 814      59.770  40.900  65.760  1.00  0.00           H
ATOM   3692 HD22 LEU A 814      58.670  39.470  65.960  1.00  0.00           H
ATOM   3693 HD23 LEU A 814      60.390  39.340  66.510  1.00  0.00           H
ATOM   3694  C   LEU A 814      59.250  41.110  70.960  1.00  0.00           C
ATOM   3695  O   LEU A 814      59.890  40.270  71.540  1.00  0.00           O
ATOM   3696  N   HSD A 815      57.860  41.280  71.140  1.00  0.00           N
ATOM   3697  HN  HSD A 815      57.300  41.900  70.610  1.00  0.00           H
ATOM   3698  CA  HSD A 815      57.170  40.540  72.160  1.00  0.00           C
ATOM   3699  HA  HSD A 815      57.830  39.720  72.410  1.00  0.00           H
ATOM   3700  CB  HSD A 815      56.720  41.420  73.310  1.00  0.00           C
ATOM   3701  HB1 HSD A 815      55.690  41.220  73.660  1.00  0.00           H
ATOM   3702  HB2 HSD A 815      56.670  42.450  72.890  1.00  0.00           H
ATOM   3703  ND1 HSD A 815      57.500  40.330  75.430  1.00  0.00           N
ATOM   3704  HD1 HSD A 815      56.940  39.510  75.410  1.00  0.00           H
ATOM   3705  CG  HSD A 815      57.660  41.360  74.470  1.00  0.00           C
ATOM   3706  CE1 HSD A 815      58.550  40.420  76.250  1.00  0.00           C
ATOM   3707  HE1 HSD A 815      58.550  39.690  77.070  1.00  0.00           H
ATOM   3708  NE2 HSD A 815      59.330  41.380  76.010  1.00  0.00           N
ATOM   3709  CD2 HSD A 815      58.740  42.020  74.930  1.00  0.00           C
ATOM   3710  HD2 HSD A 815      59.290  42.830  74.480  1.00  0.00           H
ATOM   3711  C   HSD A 815      55.960  40.080  71.410  1.00  0.00           C
ATOM   3712  O   HSD A 815      55.110  40.850  70.970  1.00  0.00           O
ATOM   3713  N   VAL A 816      55.780  38.710  71.240  1.00  0.00           N
ATOM   3714  HN  VAL A 816      56.510  38.070  71.490  1.00  0.00           H
ATOM   3715  CA  VAL A 816      54.700  38.090  70.540  1.00  0.00           C
ATOM   3716  HA  VAL A 816      54.130  38.890  70.080  1.00  0.00           H
ATOM   3717  CB  VAL A 816      55.310  37.120  69.520  1.00  0.00           C
ATOM   3718  HB  VAL A 816      56.030  36.460  70.040  1.00  0.00           H
ATOM   3719  CG1 VAL A 816      54.270  36.240  68.800  1.00  0.00           C
ATOM   3720 HG11 VAL A 816      54.790  35.370  68.350  1.00  0.00           H
ATOM   3721 HG12 VAL A 816      53.810  36.870  67.990  1.00  0.00           H
ATOM   3722 HG13 VAL A 816      53.520  35.770  69.450  1.00  0.00           H
ATOM   3723  CG2 VAL A 816      56.030  37.980  68.510  1.00  0.00           C
ATOM   3724 HG21 VAL A 816      55.250  38.590  68.000  1.00  0.00           H
ATOM   3725 HG22 VAL A 816      56.480  37.290  67.760  1.00  0.00           H
ATOM   3726 HG23 VAL A 816      56.860  38.570  68.980  1.00  0.00           H
ATOM   3727  C   VAL A 816      53.630  37.530  71.490  1.00  0.00           C
ATOM   3728  O   VAL A 816      53.940  37.160  72.590  1.00  0.00           O
ATOM   3729  N   PRO A 817      52.310  37.500  71.170  1.00  0.00           N
ATOM   3730  CD  PRO A 817      51.640  38.150  70.030  1.00  0.00           C
ATOM   3731  HD1 PRO A 817      51.910  37.560  69.130  1.00  0.00           H
ATOM   3732  HD2 PRO A 817      51.900  39.210  69.840  1.00  0.00           H
ATOM   3733  CA  PRO A 817      51.380  36.690  71.940  1.00  0.00           C
ATOM   3734  HA  PRO A 817      51.070  37.310  72.770  1.00  0.00           H
ATOM   3735  CB  PRO A 817      50.280  36.500  70.940  1.00  0.00           C
ATOM   3736  HB1 PRO A 817      49.360  36.160  71.460  1.00  0.00           H
ATOM   3737  HB2 PRO A 817      50.640  35.740  70.220  1.00  0.00           H
ATOM   3738  CG  PRO A 817      50.130  37.870  70.280  1.00  0.00           C
ATOM   3739  HG1 PRO A 817      49.560  37.740  69.340  1.00  0.00           H
ATOM   3740  HG2 PRO A 817      49.750  38.750  70.840  1.00  0.00           H
ATOM   3741  C   PRO A 817      51.770  35.330  72.550  1.00  0.00           C
ATOM   3742  O   PRO A 817      52.190  34.390  71.880  1.00  0.00           O
ATOM   3743  N   GLU A 818      51.600  35.120  73.880  1.00  0.00           N
ATOM   3744  HN  GLU A 818      51.140  35.820  74.440  1.00  0.00           H
ATOM   3745  CA  GLU A 818      52.020  33.900  74.550  1.00  0.00           C
ATOM   3746  HA  GLU A 818      52.640  33.250  73.940  1.00  0.00           H
ATOM   3747  CB  GLU A 818      52.730  34.150  75.850  1.00  0.00           C
ATOM   3748  HB1 GLU A 818      53.310  33.220  75.980  1.00  0.00           H
ATOM   3749  HB2 GLU A 818      52.020  34.370  76.680  1.00  0.00           H
ATOM   3750  CG  GLU A 818      53.840  35.210  75.840  1.00  0.00           C
ATOM   3751  HG1 GLU A 818      53.430  36.220  75.590  1.00  0.00           H
ATOM   3752  HG2 GLU A 818      54.630  34.990  75.090  1.00  0.00           H
ATOM   3753  CD  GLU A 818      54.580  35.270  77.170  1.00  0.00           C
ATOM   3754  OE1 GLU A 818      55.200  34.250  77.540  1.00  0.00           O
ATOM   3755  OE2 GLU A 818      54.590  36.350  77.890  1.00  0.00           O
ATOM   3756  C   GLU A 818      50.800  32.980  74.710  1.00  0.00           C
ATOM   3757  O   GLU A 818      50.800  31.820  75.070  1.00  0.00           O
ATOM   3758  N   LYS A 819      49.610  33.450  74.300  1.00  0.00           N
ATOM   3759  HN  LYS A 819      49.520  34.390  73.960  1.00  0.00           H
ATOM   3760  CA  LYS A 819      48.390  32.650  74.480  1.00  0.00           C
ATOM   3761  HA  LYS A 819      48.500  31.620  74.180  1.00  0.00           H
ATOM   3762  CB  LYS A 819      47.840  32.640  75.910  1.00  0.00           C
ATOM   3763  HB1 LYS A 819      48.580  32.160  76.600  1.00  0.00           H
ATOM   3764  HB2 LYS A 819      46.860  32.120  75.970  1.00  0.00           H
ATOM   3765  CG  LYS A 819      47.660  34.050  76.620  1.00  0.00           C
ATOM   3766  HG1 LYS A 819      47.050  34.810  76.080  1.00  0.00           H
ATOM   3767  HG2 LYS A 819      48.650  34.480  76.860  1.00  0.00           H
ATOM   3768  CD  LYS A 819      47.030  33.840  78.020  1.00  0.00           C
ATOM   3769  HD1 LYS A 819      47.640  33.200  78.700  1.00  0.00           H
ATOM   3770  HD2 LYS A 819      46.010  33.400  77.900  1.00  0.00           H
ATOM   3771  CE  LYS A 819      46.810  35.190  78.640  1.00  0.00           C
ATOM   3772  HE1 LYS A 819      46.180  35.800  77.970  1.00  0.00           H
ATOM   3773  HE2 LYS A 819      47.770  35.680  78.910  1.00  0.00           H
ATOM   3774  NZ  LYS A 819      46.010  34.950  79.900  1.00  0.00           N
ATOM   3775  HZ1 LYS A 819      46.630  34.530  80.620  1.00  0.00           H
ATOM   3776  HZ2 LYS A 819      45.300  34.190  79.870  1.00  0.00           H
ATOM   3777  HZ3 LYS A 819      45.600  35.840  80.270  1.00  0.00           H
ATOM   3778  C   LYS A 819      47.270  33.170  73.570  1.00  0.00           C
ATOM   3779  O   LYS A 819      47.300  34.380  73.290  1.00  0.00           O
ATOM   3780  N   PHE A 820      46.290  32.330  73.200  1.00  0.00           N
ATOM   3781  HN  PHE A 820      46.280  31.400  73.550  1.00  0.00           H
ATOM   3782  CA  PHE A 820      45.180  32.640  72.480  1.00  0.00           C
ATOM   3783  HA  PHE A 820      45.450  33.420  71.780  1.00  0.00           H
ATOM   3784  CB  PHE A 820      44.570  31.330  71.860  1.00  0.00           C
ATOM   3785  HB1 PHE A 820      43.550  31.640  71.520  1.00  0.00           H
ATOM   3786  HB2 PHE A 820      44.560  30.490  72.570  1.00  0.00           H
ATOM   3787  CG  PHE A 820      45.460  31.030  70.640  1.00  0.00           C
ATOM   3788  CD1 PHE A 820      45.350  31.720  69.420  1.00  0.00           C
ATOM   3789  HD1 PHE A 820      44.550  32.450  69.420  1.00  0.00           H
ATOM   3790  CE1 PHE A 820      46.250  31.560  68.320  1.00  0.00           C
ATOM   3791  HE1 PHE A 820      46.010  32.090  67.410  1.00  0.00           H
ATOM   3792  CZ  PHE A 820      47.300  30.660  68.520  1.00  0.00           C
ATOM   3793  HZ  PHE A 820      48.050  30.520  67.760  1.00  0.00           H
ATOM   3794  CD2 PHE A 820      46.450  30.080  70.750  1.00  0.00           C
ATOM   3795  HD2 PHE A 820      46.570  29.560  71.710  1.00  0.00           H
ATOM   3796  CE2 PHE A 820      47.430  29.950  69.770  1.00  0.00           C
ATOM   3797  HE2 PHE A 820      48.210  29.210  69.880  1.00  0.00           H
ATOM   3798  C   PHE A 820      44.110  33.240  73.370  1.00  0.00           C
ATOM   3799  O   PHE A 820      43.410  34.070  72.840  1.00  0.00           O
ATOM   3800  N   GLU A 821      44.030  32.860  74.670  1.00  0.00           N
ATOM   3801  HN  GLU A 821      44.590  32.100  74.960  1.00  0.00           H
ATOM   3802  CA  GLU A 821      43.280  33.620  75.600  1.00  0.00           C
ATOM   3803  HA  GLU A 821      42.280  33.500  75.210  1.00  0.00           H
ATOM   3804  CB  GLU A 821      43.300  32.950  76.970  1.00  0.00           C
ATOM   3805  HB1 GLU A 821      44.300  32.520  77.170  1.00  0.00           H
ATOM   3806  HB2 GLU A 821      42.580  32.110  76.880  1.00  0.00           H
ATOM   3807  CG  GLU A 821      43.020  33.820  78.260  1.00  0.00           C
ATOM   3808  HG1 GLU A 821      41.970  34.150  78.280  1.00  0.00           H
ATOM   3809  HG2 GLU A 821      43.790  34.630  78.340  1.00  0.00           H
ATOM   3810  CD  GLU A 821      43.180  33.030  79.500  1.00  0.00           C
ATOM   3811  OE1 GLU A 821      42.190  32.530  79.960  1.00  0.00           O
ATOM   3812  OE2 GLU A 821      44.300  33.020  80.100  1.00  0.00           O
ATOM   3813  C   GLU A 821      43.560  35.140  75.750  1.00  0.00           C
ATOM   3814  O   GLU A 821      44.780  35.460  75.860  1.00  0.00           O
ATOM   3815  N   PRO A 822      42.700  36.210  75.730  1.00  0.00           N
ATOM   3816  CD  PRO A 822      41.320  36.050  75.300  1.00  0.00           C
ATOM   3817  HD1 PRO A 822      40.700  35.530  76.060  1.00  0.00           H
ATOM   3818  HD2 PRO A 822      41.200  35.560  74.310  1.00  0.00           H
ATOM   3819  CA  PRO A 822      43.080  37.600  75.970  1.00  0.00           C
ATOM   3820  HA  PRO A 822      43.620  37.820  75.060  1.00  0.00           H
ATOM   3821  CB  PRO A 822      41.730  38.360  76.050  1.00  0.00           C
ATOM   3822  HB1 PRO A 822      41.780  39.410  75.680  1.00  0.00           H
ATOM   3823  HB2 PRO A 822      41.300  38.420  77.070  1.00  0.00           H
ATOM   3824  CG  PRO A 822      40.920  37.450  75.120  1.00  0.00           C
ATOM   3825  HG1 PRO A 822      39.840  37.670  75.160  1.00  0.00           H
ATOM   3826  HG2 PRO A 822      41.140  37.820  74.090  1.00  0.00           H
ATOM   3827  C   PRO A 822      44.090  38.070  77.050  1.00  0.00           C
ATOM   3828  O   PRO A 822      44.100  37.550  78.150  1.00  0.00           O
ATOM   3829  N   THR A 823      44.950  39.110  76.770  1.00  0.00           N
ATOM   3830  HN  THR A 823      44.930  39.540  75.880  1.00  0.00           H
ATOM   3831  CA  THR A 823      45.880  39.650  77.770  1.00  0.00           C
ATOM   3832  HA  THR A 823      46.400  38.790  78.170  1.00  0.00           H
ATOM   3833  CB  THR A 823      46.900  40.610  77.110  1.00  0.00           C
ATOM   3834  HB  THR A 823      47.660  40.930  77.860  1.00  0.00           H
ATOM   3835  OG1 THR A 823      46.310  41.760  76.600  1.00  0.00           O
ATOM   3836  HG1 THR A 823      46.180  42.410  77.300  1.00  0.00           H
ATOM   3837  CG2 THR A 823      47.650  39.890  75.990  1.00  0.00           C
ATOM   3838 HG21 THR A 823      47.140  39.500  75.090  1.00  0.00           H
ATOM   3839 HG22 THR A 823      48.040  39.000  76.530  1.00  0.00           H
ATOM   3840 HG23 THR A 823      48.470  40.540  75.620  1.00  0.00           H
ATOM   3841  C   THR A 823      45.210  40.210  78.980  1.00  0.00           C
ATOM   3842  O   THR A 823      45.730  40.000  80.090  1.00  0.00           O
ATOM   3843  N   HSD A 824      44.030  40.900  78.760  1.00  0.00           N
ATOM   3844  HN  HSD A 824      43.790  41.040  77.800  1.00  0.00           H
ATOM   3845  CA  HSD A 824      43.140  41.380  79.790  1.00  0.00           C
ATOM   3846  HA  HSD A 824      43.810  41.960  80.410  1.00  0.00           H
ATOM   3847  CB  HSD A 824      42.080  42.330  79.140  1.00  0.00           C
ATOM   3848  HB1 HSD A 824      41.300  42.630  79.880  1.00  0.00           H
ATOM   3849  HB2 HSD A 824      41.520  41.790  78.340  1.00  0.00           H
ATOM   3850  ND1 HSD A 824      43.320  44.490  79.500  1.00  0.00           N
ATOM   3851  HD1 HSD A 824      43.190  44.560  80.490  1.00  0.00           H
ATOM   3852  CG  HSD A 824      42.750  43.590  78.660  1.00  0.00           C
ATOM   3853  CE1 HSD A 824      43.950  45.380  78.680  1.00  0.00           C
ATOM   3854  HE1 HSD A 824      44.420  46.320  78.970  1.00  0.00           H
ATOM   3855  NE2 HSD A 824      43.820  45.080  77.400  1.00  0.00           N
ATOM   3856  CD2 HSD A 824      43.110  43.970  77.380  1.00  0.00           C
ATOM   3857  HD2 HSD A 824      42.910  43.370  76.510  1.00  0.00           H
ATOM   3858  C   HSD A 824      42.450  40.270  80.580  1.00  0.00           C
ATOM   3859  O   HSD A 824      41.980  39.310  79.980  1.00  0.00           O
ATOM   3860  N   PRO A 825      42.350  40.320  81.880  1.00  0.00           N
ATOM   3861  CD  PRO A 825      43.320  41.040  82.710  1.00  0.00           C
ATOM   3862  HD1 PRO A 825      43.280  42.150  82.660  1.00  0.00           H
ATOM   3863  HD2 PRO A 825      44.310  40.800  82.260  1.00  0.00           H
ATOM   3864  CA  PRO A 825      41.410  39.520  82.680  1.00  0.00           C
ATOM   3865  HA  PRO A 825      41.640  38.460  82.700  1.00  0.00           H
ATOM   3866  CB  PRO A 825      41.550  40.100  84.120  1.00  0.00           C
ATOM   3867  HB1 PRO A 825      41.420  39.330  84.900  1.00  0.00           H
ATOM   3868  HB2 PRO A 825      40.930  40.990  84.340  1.00  0.00           H
ATOM   3869  CG  PRO A 825      43.040  40.490  84.110  1.00  0.00           C
ATOM   3870  HG1 PRO A 825      43.310  41.090  85.010  1.00  0.00           H
ATOM   3871  HG2 PRO A 825      43.680  39.590  84.210  1.00  0.00           H
ATOM   3872  C   PRO A 825      40.010  39.540  82.240  1.00  0.00           C
ATOM   3873  O   PRO A 825      39.490  40.590  81.830  1.00  0.00           O
ATOM   3874  N   GLU A 826      39.330  38.360  82.390  1.00  0.00           N
ATOM   3875  HN  GLU A 826      39.700  37.520  82.770  1.00  0.00           H
ATOM   3876  CA  GLU A 826      37.890  38.150  82.270  1.00  0.00           C
ATOM   3877  HA  GLU A 826      37.680  37.200  82.720  1.00  0.00           H
ATOM   3878  CB  GLU A 826      36.980  39.120  83.120  1.00  0.00           C
ATOM   3879  HB1 GLU A 826      35.900  38.910  82.950  1.00  0.00           H
ATOM   3880  HB2 GLU A 826      37.170  40.170  82.830  1.00  0.00           H
ATOM   3881  CG  GLU A 826      37.130  38.970  84.670  1.00  0.00           C
ATOM   3882  HG1 GLU A 826      37.920  39.600  85.140  1.00  0.00           H
ATOM   3883  HG2 GLU A 826      37.490  37.950  84.860  1.00  0.00           H
ATOM   3884  CD  GLU A 826      35.860  39.220  85.450  1.00  0.00           C
ATOM   3885  OE1 GLU A 826      35.200  38.300  85.990  1.00  0.00           O
ATOM   3886  OE2 GLU A 826      35.490  40.410  85.490  1.00  0.00           O
ATOM   3887  C   GLU A 826      37.450  38.050  80.830  1.00  0.00           C
ATOM   3888  O   GLU A 826      36.530  37.370  80.450  1.00  0.00           O
ATOM   3889  N   ARG A 827      38.190  38.580  79.790  1.00  0.00           N
ATOM   3890  HN  ARG A 827      39.070  39.050  79.930  1.00  0.00           H
ATOM   3891  CA  ARG A 827      37.790  38.550  78.430  1.00  0.00           C
ATOM   3892  HA  ARG A 827      36.730  38.770  78.470  1.00  0.00           H
ATOM   3893  CB  ARG A 827      38.520  39.660  77.560  1.00  0.00           C
ATOM   3894  HB1 ARG A 827      38.020  39.710  76.570  1.00  0.00           H
ATOM   3895  HB2 ARG A 827      39.580  39.530  77.280  1.00  0.00           H
ATOM   3896  CG  ARG A 827      38.420  41.030  78.260  1.00  0.00           C
ATOM   3897  HG1 ARG A 827      38.870  41.830  77.630  1.00  0.00           H
ATOM   3898  HG2 ARG A 827      39.040  41.090  79.170  1.00  0.00           H
ATOM   3899  CD  ARG A 827      37.040  41.480  78.620  1.00  0.00           C
ATOM   3900  HD1 ARG A 827      36.700  40.790  79.430  1.00  0.00           H
ATOM   3901  HD2 ARG A 827      36.230  41.570  77.870  1.00  0.00           H
ATOM   3902  NE  ARG A 827      37.240  42.810  79.310  1.00  0.00           N
ATOM   3903  HE  ARG A 827      37.890  43.410  78.840  1.00  0.00           H
ATOM   3904  CZ  ARG A 827      36.490  43.440  80.230  1.00  0.00           C
ATOM   3905  NH1 ARG A 827      35.430  42.880  80.740  1.00  0.00           N
ATOM   3906 HH11 ARG A 827      35.050  42.050  80.340  1.00  0.00           H
ATOM   3907 HH12 ARG A 827      34.950  43.470  81.410  1.00  0.00           H
ATOM   3908  NH2 ARG A 827      36.640  44.690  80.560  1.00  0.00           N
ATOM   3909 HH21 ARG A 827      37.440  45.250  80.360  1.00  0.00           H
ATOM   3910 HH22 ARG A 827      36.070  44.950  81.340  1.00  0.00           H
ATOM   3911  C   ARG A 827      37.970  37.160  77.870  1.00  0.00           C
ATOM   3912  O   ARG A 827      38.910  36.470  78.220  1.00  0.00           O
ATOM   3913  N   GLY A 828      37.140  36.720  76.850  1.00  0.00           N
ATOM   3914  HN  GLY A 828      36.410  37.290  76.490  1.00  0.00           H
ATOM   3915  CA  GLY A 828      37.420  35.400  76.320  1.00  0.00           C
ATOM   3916  HA1 GLY A 828      36.980  34.710  77.020  1.00  0.00           H
ATOM   3917  HA2 GLY A 828      38.440  35.150  76.100  1.00  0.00           H
ATOM   3918  C   GLY A 828      36.750  35.150  75.110  1.00  0.00           C
ATOM   3919  O   GLY A 828      36.210  34.080  74.940  1.00  0.00           O
ATOM   3920  N   TRP A 829      36.790  36.230  74.240  1.00  0.00           N
ATOM   3921  HN  TRP A 829      37.310  37.040  74.480  1.00  0.00           H
ATOM   3922  CA  TRP A 829      36.390  36.100  72.840  1.00  0.00           C
ATOM   3923  HA  TRP A 829      36.820  37.010  72.470  1.00  0.00           H
ATOM   3924  CB  TRP A 829      36.910  34.830  72.130  1.00  0.00           C
ATOM   3925  HB1 TRP A 829      36.610  34.810  71.060  1.00  0.00           H
ATOM   3926  HB2 TRP A 829      36.560  33.900  72.600  1.00  0.00           H
ATOM   3927  CG  TRP A 829      38.430  34.760  72.090  1.00  0.00           C
ATOM   3928  CD1 TRP A 829      39.300  33.960  72.750  1.00  0.00           C
ATOM   3929  HD1 TRP A 829      39.080  33.400  73.650  1.00  0.00           H
ATOM   3930  NE1 TRP A 829      40.570  34.050  72.200  1.00  0.00           N
ATOM   3931  HE1 TRP A 829      41.410  33.900  72.670  1.00  0.00           H
ATOM   3932  CE2 TRP A 829      40.580  34.920  71.110  1.00  0.00           C
ATOM   3933  CD2 TRP A 829      39.270  35.370  71.030  1.00  0.00           C
ATOM   3934  CE3 TRP A 829      38.960  36.230  69.990  1.00  0.00           C
ATOM   3935  HE3 TRP A 829      37.910  36.500  69.970  1.00  0.00           H
ATOM   3936  CZ3 TRP A 829      39.980  36.490  69.010  1.00  0.00           C
ATOM   3937  HZ3 TRP A 829      39.640  37.160  68.230  1.00  0.00           H
ATOM   3938  CZ2 TRP A 829      41.600  35.280  70.200  1.00  0.00           C
ATOM   3939  HZ2 TRP A 829      42.640  35.040  70.370  1.00  0.00           H
ATOM   3940  CH2 TRP A 829      41.260  36.050  69.090  1.00  0.00           C
ATOM   3941  HH2 TRP A 829      41.870  36.230  68.220  1.00  0.00           H
ATOM   3942  C   TRP A 829      34.830  36.130  72.730  1.00  0.00           C
ATOM   3943  O   TRP A 829      34.330  35.970  71.630  1.00  0.00           O
ATOM   3944  N   ILE A 830      34.050  36.540  73.730  1.00  0.00           N
ATOM   3945  HN  ILE A 830      34.430  36.930  74.570  1.00  0.00           H
ATOM   3946  CA  ILE A 830      32.600  36.630  73.740  1.00  0.00           C
ATOM   3947  HA  ILE A 830      32.210  35.650  73.480  1.00  0.00           H
ATOM   3948  CB  ILE A 830      32.160  36.970  75.200  1.00  0.00           C
ATOM   3949  HB  ILE A 830      32.530  37.940  75.580  1.00  0.00           H
ATOM   3950  CG2 ILE A 830      30.590  37.020  75.240  1.00  0.00           C
ATOM   3951 HG21 ILE A 830      30.060  37.830  74.680  1.00  0.00           H
ATOM   3952 HG22 ILE A 830      30.430  37.290  76.310  1.00  0.00           H
ATOM   3953 HG23 ILE A 830      30.150  36.020  75.060  1.00  0.00           H
ATOM   3954  CG1 ILE A 830      32.730  35.850  76.160  1.00  0.00           C
ATOM   3955 HG11 ILE A 830      33.800  35.600  76.020  1.00  0.00           H
ATOM   3956 HG12 ILE A 830      32.250  34.870  75.970  1.00  0.00           H
ATOM   3957  CD  ILE A 830      32.520  36.080  77.680  1.00  0.00           C
ATOM   3958  HD1 ILE A 830      32.950  37.040  78.040  1.00  0.00           H
ATOM   3959  HD2 ILE A 830      32.960  35.240  78.250  1.00  0.00           H
ATOM   3960  HD3 ILE A 830      31.460  36.220  77.920  1.00  0.00           H
ATOM   3961  C   ILE A 830      31.940  37.600  72.710  1.00  0.00           C
ATOM   3962  O   ILE A 830      32.250  38.780  72.730  1.00  0.00           O
ATOM   3963  N   ILE A 831      30.970  37.130  71.890  1.00  0.00           N
ATOM   3964  HN  ILE A 831      30.660  36.180  71.890  1.00  0.00           H
ATOM   3965  CA  ILE A 831      30.360  37.920  70.820  1.00  0.00           C
ATOM   3966  HA  ILE A 831      31.090  38.090  70.050  1.00  0.00           H
ATOM   3967  CB  ILE A 831      29.280  37.040  70.160  1.00  0.00           C
ATOM   3968  HB  ILE A 831      29.770  36.060  69.920  1.00  0.00           H
ATOM   3969  CG2 ILE A 831      28.070  36.810  71.030  1.00  0.00           C
ATOM   3970 HG21 ILE A 831      27.490  35.980  70.610  1.00  0.00           H
ATOM   3971 HG22 ILE A 831      27.450  37.740  70.930  1.00  0.00           H
ATOM   3972 HG23 ILE A 831      28.360  36.650  72.090  1.00  0.00           H
ATOM   3973  CG1 ILE A 831      28.860  37.580  68.810  1.00  0.00           C
ATOM   3974 HG11 ILE A 831      29.790  37.830  68.250  1.00  0.00           H
ATOM   3975 HG12 ILE A 831      28.320  38.550  68.890  1.00  0.00           H
ATOM   3976  CD  ILE A 831      27.980  36.650  67.990  1.00  0.00           C
ATOM   3977  HD1 ILE A 831      27.090  36.200  68.490  1.00  0.00           H
ATOM   3978  HD2 ILE A 831      28.500  35.710  67.730  1.00  0.00           H
ATOM   3979  HD3 ILE A 831      27.750  37.180  67.030  1.00  0.00           H
ATOM   3980  C   ILE A 831      29.750  39.240  71.250  1.00  0.00           C
ATOM   3981  O   ILE A 831      29.170  39.320  72.320  1.00  0.00           O
ATOM   3982  N   SER A 832      29.920  40.370  70.390  1.00  0.00           N
ATOM   3983  HN  SER A 832      30.440  40.200  69.560  1.00  0.00           H
ATOM   3984  CA  SER A 832      29.510  41.770  70.780  1.00  0.00           C
ATOM   3985  HA  SER A 832      30.260  42.110  71.470  1.00  0.00           H
ATOM   3986  CB  SER A 832      29.520  42.780  69.620  1.00  0.00           C
ATOM   3987  HB1 SER A 832      29.140  43.790  69.880  1.00  0.00           H
ATOM   3988  HB2 SER A 832      28.900  42.440  68.770  1.00  0.00           H
ATOM   3989  OG  SER A 832      30.800  43.050  69.130  1.00  0.00           O
ATOM   3990  HG1 SER A 832      30.820  42.910  68.180  1.00  0.00           H
ATOM   3991  C   SER A 832      28.120  41.820  71.460  1.00  0.00           C
ATOM   3992  O   SER A 832      27.170  41.300  70.900  1.00  0.00           O
ATOM   3993  N   PRO A 833      27.970  42.600  72.540  1.00  0.00           N
ATOM   3994  CD  PRO A 833      29.060  43.140  73.420  1.00  0.00           C
ATOM   3995  HD1 PRO A 833      29.710  43.810  72.820  1.00  0.00           H
ATOM   3996  HD2 PRO A 833      29.600  42.260  73.840  1.00  0.00           H
ATOM   3997  CA  PRO A 833      26.650  42.850  73.120  1.00  0.00           C
ATOM   3998  HA  PRO A 833      25.960  42.020  73.000  1.00  0.00           H
ATOM   3999  CB  PRO A 833      26.980  43.280  74.530  1.00  0.00           C
ATOM   4000  HB1 PRO A 833      26.900  42.480  75.300  1.00  0.00           H
ATOM   4001  HB2 PRO A 833      26.350  44.050  75.020  1.00  0.00           H
ATOM   4002  CG  PRO A 833      28.350  43.920  74.480  1.00  0.00           C
ATOM   4003  HG1 PRO A 833      28.280  44.990  74.140  1.00  0.00           H
ATOM   4004  HG2 PRO A 833      28.880  43.870  75.450  1.00  0.00           H
ATOM   4005  C   PRO A 833      25.900  44.060  72.430  1.00  0.00           C
ATOM   4006  O   PRO A 833      26.280  45.230  72.410  1.00  0.00           O
ATOM   4007  N   LEU A 834      24.730  43.770  71.850  1.00  0.00           N
ATOM   4008  HN  LEU A 834      24.500  42.800  71.830  1.00  0.00           H
ATOM   4009  CA  LEU A 834      23.660  44.640  71.400  1.00  0.00           C
ATOM   4010  HA  LEU A 834      24.080  45.570  71.090  1.00  0.00           H
ATOM   4011  CB  LEU A 834      22.970  44.110  70.150  1.00  0.00           C
ATOM   4012  HB1 LEU A 834      22.090  44.770  69.940  1.00  0.00           H
ATOM   4013  HB2 LEU A 834      22.630  43.060  70.320  1.00  0.00           H
ATOM   4014  CG  LEU A 834      23.760  44.200  68.790  1.00  0.00           C
ATOM   4015  HG  LEU A 834      24.700  43.660  69.020  1.00  0.00           H
ATOM   4016  CD1 LEU A 834      22.910  43.480  67.670  1.00  0.00           C
ATOM   4017 HD11 LEU A 834      23.180  43.670  66.620  1.00  0.00           H
ATOM   4018 HD12 LEU A 834      21.930  43.990  67.810  1.00  0.00           H
ATOM   4019 HD13 LEU A 834      22.930  42.390  67.880  1.00  0.00           H
ATOM   4020  CD2 LEU A 834      24.230  45.580  68.420  1.00  0.00           C
ATOM   4021 HD21 LEU A 834      24.690  45.650  67.410  1.00  0.00           H
ATOM   4022 HD22 LEU A 834      25.020  45.930  69.110  1.00  0.00           H
ATOM   4023 HD23 LEU A 834      23.440  46.360  68.430  1.00  0.00           H
ATOM   4024  C   LEU A 834      22.710  44.890  72.530  1.00  0.00           C
ATOM   4025  O   LEU A 834      22.550  44.090  73.510  1.00  0.00           O
ATOM   4026  N   GLY A 835      22.070  46.030  72.360  1.00  0.00           N
ATOM   4027  HN  GLY A 835      22.290  46.600  71.570  1.00  0.00           H
ATOM   4028  CA  GLY A 835      21.200  46.560  73.370  1.00  0.00           C
ATOM   4029  HA1 GLY A 835      20.910  45.890  74.170  1.00  0.00           H
ATOM   4030  HA2 GLY A 835      20.360  46.830  72.740  1.00  0.00           H
ATOM   4031  C   GLY A 835      21.750  47.840  73.910  1.00  0.00           C
ATOM   4032  O   GLY A 835      23.000  47.960  73.900  1.00  0.00           O
ATOM   4033  N   ASP A 836      20.970  48.840  74.400  1.00  0.00           N
ATOM   4034  HN  ASP A 836      19.980  48.770  74.380  1.00  0.00           H
ATOM   4035  CA  ASP A 836      21.470  49.930  75.150  1.00  0.00           C
ATOM   4036  HA  ASP A 836      20.620  50.460  75.550  1.00  0.00           H
ATOM   4037  CB  ASP A 836      22.180  49.480  76.440  1.00  0.00           C
ATOM   4038  HB1 ASP A 836      22.440  50.380  77.030  1.00  0.00           H
ATOM   4039  HB2 ASP A 836      23.100  48.960  76.130  1.00  0.00           H
ATOM   4040  CG  ASP A 836      21.340  48.580  77.290  1.00  0.00           C
ATOM   4041  OD1 ASP A 836      20.080  48.670  77.320  1.00  0.00           O
ATOM   4042  OD2 ASP A 836      21.990  47.830  78.120  1.00  0.00           O
ATOM   4043  C   ASP A 836      22.110  51.100  74.380  1.00  0.00           C
ATOM   4044  O   ASP A 836      23.190  51.560  74.800  1.00  0.00           O
ATOM   4045  N   ASN A 837      21.640  51.490  73.160  1.00  0.00           N
ATOM   4046  HN  ASN A 837      21.020  50.960  72.600  1.00  0.00           H
ATOM   4047  CA  ASN A 837      22.260  52.590  72.390  1.00  0.00           C
ATOM   4048  HA  ASN A 837      22.940  53.160  73.010  1.00  0.00           H
ATOM   4049  CB  ASN A 837      22.960  52.030  71.130  1.00  0.00           C
ATOM   4050  HB1 ASN A 837      22.240  51.400  70.570  1.00  0.00           H
ATOM   4051  HB2 ASN A 837      23.800  51.380  71.490  1.00  0.00           H
ATOM   4052  CG  ASN A 837      23.510  53.040  70.190  1.00  0.00           C
ATOM   4053  OD1 ASN A 837      23.580  54.270  70.500  1.00  0.00           O
ATOM   4054  ND2 ASN A 837      23.980  52.610  69.010  1.00  0.00           N
ATOM   4055 HD21 ASN A 837      24.350  53.240  68.320  1.00  0.00           H
ATOM   4056 HD22 ASN A 837      23.700  51.660  68.800  1.00  0.00           H
ATOM   4057  C   ASN A 837      21.030  53.390  72.020  1.00  0.00           C
ATOM   4058  O   ASN A 837      20.210  52.970  71.150  1.00  0.00           O
ATOM   4059  N   PRO A 838      20.730  54.540  72.570  1.00  0.00           N
ATOM   4060  CD  PRO A 838      21.400  55.150  73.720  1.00  0.00           C
ATOM   4061  HD1 PRO A 838      22.400  55.550  73.420  1.00  0.00           H
ATOM   4062  HD2 PRO A 838      21.640  54.500  74.600  1.00  0.00           H
ATOM   4063  CA  PRO A 838      19.700  55.490  72.030  1.00  0.00           C
ATOM   4064  HA  PRO A 838      18.730  55.120  72.320  1.00  0.00           H
ATOM   4065  CB  PRO A 838      20.080  56.870  72.700  1.00  0.00           C
ATOM   4066  HB1 PRO A 838      19.290  57.640  72.580  1.00  0.00           H
ATOM   4067  HB2 PRO A 838      20.890  57.410  72.160  1.00  0.00           H
ATOM   4068  CG  PRO A 838      20.580  56.400  74.050  1.00  0.00           C
ATOM   4069  HG1 PRO A 838      21.120  57.310  74.390  1.00  0.00           H
ATOM   4070  HG2 PRO A 838      19.750  56.170  74.760  1.00  0.00           H
ATOM   4071  C   PRO A 838      19.570  55.620  70.530  1.00  0.00           C
ATOM   4072  O   PRO A 838      20.570  55.410  69.820  1.00  0.00           O
ATOM   4073  N   TRP A 839      18.360  56.020  70.140  1.00  0.00           N
ATOM   4074  HN  TRP A 839      17.670  56.100  70.860  1.00  0.00           H
ATOM   4075  CA  TRP A 839      17.880  56.450  68.870  1.00  0.00           C
ATOM   4076  HA  TRP A 839      18.160  55.590  68.270  1.00  0.00           H
ATOM   4077  CB  TRP A 839      16.370  56.700  68.770  1.00  0.00           C
ATOM   4078  HB1 TRP A 839      16.200  57.650  68.220  1.00  0.00           H
ATOM   4079  HB2 TRP A 839      15.910  56.920  69.760  1.00  0.00           H
ATOM   4080  CG  TRP A 839      15.600  55.570  68.060  1.00  0.00           C
ATOM   4081  CD1 TRP A 839      14.730  54.770  68.720  1.00  0.00           C
ATOM   4082  HD1 TRP A 839      14.530  54.920  69.770  1.00  0.00           H
ATOM   4083  NE1 TRP A 839      14.230  53.830  67.790  1.00  0.00           N
ATOM   4084  HE1 TRP A 839      13.390  53.330  67.870  1.00  0.00           H
ATOM   4085  CE2 TRP A 839      14.790  53.960  66.600  1.00  0.00           C
ATOM   4086  CD2 TRP A 839      15.680  55.020  66.700  1.00  0.00           C
ATOM   4087  CE3 TRP A 839      16.400  55.450  65.550  1.00  0.00           C
ATOM   4088  HE3 TRP A 839      17.080  56.300  65.470  1.00  0.00           H
ATOM   4089  CZ3 TRP A 839      16.310  54.720  64.310  1.00  0.00           C
ATOM   4090  HZ3 TRP A 839      16.860  54.920  63.410  1.00  0.00           H
ATOM   4091  CZ2 TRP A 839      14.630  53.290  65.410  1.00  0.00           C
ATOM   4092  HZ2 TRP A 839      13.940  52.450  65.390  1.00  0.00           H
ATOM   4093  CH2 TRP A 839      15.430  53.600  64.320  1.00  0.00           C
ATOM   4094  HH2 TRP A 839      15.440  53.040  63.400  1.00  0.00           H
ATOM   4095  C   TRP A 839      18.590  57.690  68.330  1.00  0.00           C
ATOM   4096  O   TRP A 839      18.830  57.840  67.160  1.00  0.00           O
ATOM   4097  N   TRP A 840      19.000  58.650  69.190  1.00  0.00           N
ATOM   4098  HN  TRP A 840      18.740  58.630  70.150  1.00  0.00           H
ATOM   4099  CA  TRP A 840      19.690  59.810  68.680  1.00  0.00           C
ATOM   4100  HA  TRP A 840      19.270  60.120  67.740  1.00  0.00           H
ATOM   4101  CB  TRP A 840      19.490  60.910  69.840  1.00  0.00           C
ATOM   4102  HB1 TRP A 840      18.420  61.040  70.140  1.00  0.00           H
ATOM   4103  HB2 TRP A 840      19.790  61.880  69.390  1.00  0.00           H
ATOM   4104  CG  TRP A 840      20.360  60.860  71.060  1.00  0.00           C
ATOM   4105  CD1 TRP A 840      20.110  60.270  72.340  1.00  0.00           C
ATOM   4106  HD1 TRP A 840      19.190  59.820  72.680  1.00  0.00           H
ATOM   4107  NE1 TRP A 840      21.140  60.480  73.190  1.00  0.00           N
ATOM   4108  HE1 TRP A 840      21.380  60.140  74.080  1.00  0.00           H
ATOM   4109  CE2 TRP A 840      22.120  61.170  72.510  1.00  0.00           C
ATOM   4110  CD2 TRP A 840      21.700  61.420  71.220  1.00  0.00           C
ATOM   4111  CE3 TRP A 840      22.500  62.180  70.320  1.00  0.00           C
ATOM   4112  HE3 TRP A 840      22.330  62.360  69.280  1.00  0.00           H
ATOM   4113  CZ3 TRP A 840      23.760  62.600  70.740  1.00  0.00           C
ATOM   4114  HZ3 TRP A 840      24.390  63.080  70.020  1.00  0.00           H
ATOM   4115  CZ2 TRP A 840      23.330  61.650  72.980  1.00  0.00           C
ATOM   4116  HZ2 TRP A 840      23.550  61.600  74.030  1.00  0.00           H
ATOM   4117  CH2 TRP A 840      24.110  62.340  72.100  1.00  0.00           C
ATOM   4118  HH2 TRP A 840      25.030  62.750  72.470  1.00  0.00           H
ATOM   4119  C   TRP A 840      21.130  59.500  68.350  1.00  0.00           C
ATOM   4120  O   TRP A 840      21.600  59.820  67.250  1.00  0.00           O
ATOM   4121  N   THR A 841      21.820  58.670  69.200  1.00  0.00           N
ATOM   4122  HN  THR A 841      21.510  58.360  70.090  1.00  0.00           H
ATOM   4123  CA  THR A 841      23.220  58.250  68.910  1.00  0.00           C
ATOM   4124  HA  THR A 841      23.840  59.090  68.640  1.00  0.00           H
ATOM   4125  CB  THR A 841      23.990  57.670  70.070  1.00  0.00           C
ATOM   4126  HB  THR A 841      24.600  56.760  69.920  1.00  0.00           H
ATOM   4127  OG1 THR A 841      23.080  57.290  71.070  1.00  0.00           O
ATOM   4128  HG1 THR A 841      23.060  56.330  71.040  1.00  0.00           H
ATOM   4129  CG2 THR A 841      24.790  58.780  70.690  1.00  0.00           C
ATOM   4130 HG21 THR A 841      24.220  59.600  71.180  1.00  0.00           H
ATOM   4131 HG22 THR A 841      25.560  59.190  70.000  1.00  0.00           H
ATOM   4132 HG23 THR A 841      25.440  58.290  71.450  1.00  0.00           H
ATOM   4133  C   THR A 841      23.250  57.330  67.700  1.00  0.00           C
ATOM   4134  O   THR A 841      24.160  57.510  66.870  1.00  0.00           O
ATOM   4135  N   LEU A 842      22.260  56.420  67.570  1.00  0.00           N
ATOM   4136  HN  LEU A 842      21.530  56.390  68.250  1.00  0.00           H
ATOM   4137  CA  LEU A 842      22.050  55.560  66.430  1.00  0.00           C
ATOM   4138  HA  LEU A 842      22.940  54.950  66.400  1.00  0.00           H
ATOM   4139  CB  LEU A 842      20.750  54.730  66.760  1.00  0.00           C
ATOM   4140  HB1 LEU A 842      19.930  55.470  66.890  1.00  0.00           H
ATOM   4141  HB2 LEU A 842      20.870  54.190  67.730  1.00  0.00           H
ATOM   4142  CG  LEU A 842      20.470  53.630  65.710  1.00  0.00           C
ATOM   4143  HG  LEU A 842      20.340  54.110  64.710  1.00  0.00           H
ATOM   4144  CD1 LEU A 842      21.530  52.500  65.720  1.00  0.00           C
ATOM   4145 HD11 LEU A 842      21.250  51.830  64.880  1.00  0.00           H
ATOM   4146 HD12 LEU A 842      21.420  51.860  66.610  1.00  0.00           H
ATOM   4147 HD13 LEU A 842      22.570  52.880  65.610  1.00  0.00           H
ATOM   4148  CD2 LEU A 842      19.100  52.950  66.010  1.00  0.00           C
ATOM   4149 HD21 LEU A 842      18.300  53.720  65.950  1.00  0.00           H
ATOM   4150 HD22 LEU A 842      19.120  52.490  67.020  1.00  0.00           H
ATOM   4151 HD23 LEU A 842      18.780  52.210  65.240  1.00  0.00           H
ATOM   4152  C   LEU A 842      21.830  56.260  65.070  1.00  0.00           C
ATOM   4153  O   LEU A 842      22.360  55.860  64.030  1.00  0.00           O
ATOM   4154  N   LEU A 843      21.040  57.310  65.020  1.00  0.00           N
ATOM   4155  HN  LEU A 843      20.480  57.480  65.820  1.00  0.00           H
ATOM   4156  CA  LEU A 843      20.940  58.200  63.920  1.00  0.00           C
ATOM   4157  HA  LEU A 843      20.770  57.650  63.010  1.00  0.00           H
ATOM   4158  CB  LEU A 843      19.770  59.120  64.130  1.00  0.00           C
ATOM   4159  HB1 LEU A 843      19.720  59.830  63.260  1.00  0.00           H
ATOM   4160  HB2 LEU A 843      19.870  59.850  64.950  1.00  0.00           H
ATOM   4161  CG  LEU A 843      18.310  58.590  64.030  1.00  0.00           C
ATOM   4162  HG  LEU A 843      18.200  57.890  64.890  1.00  0.00           H
ATOM   4163  CD1 LEU A 843      17.220  59.660  64.150  1.00  0.00           C
ATOM   4164 HD11 LEU A 843      17.210  60.340  63.270  1.00  0.00           H
ATOM   4165 HD12 LEU A 843      17.430  60.240  65.080  1.00  0.00           H
ATOM   4166 HD13 LEU A 843      16.220  59.200  64.240  1.00  0.00           H
ATOM   4167  CD2 LEU A 843      18.170  57.710  62.750  1.00  0.00           C
ATOM   4168 HD21 LEU A 843      17.200  57.170  62.620  1.00  0.00           H
ATOM   4169 HD22 LEU A 843      18.950  56.920  62.660  1.00  0.00           H
ATOM   4170 HD23 LEU A 843      18.210  58.420  61.910  1.00  0.00           H
ATOM   4171  C   LEU A 843      22.220  59.060  63.750  1.00  0.00           C
ATOM   4172  O   LEU A 843      22.500  59.560  62.660  1.00  0.00           O
ATOM   4173  N   ILE A 844      23.070  59.390  64.760  1.00  0.00           N
ATOM   4174  HN  ILE A 844      22.670  59.290  65.660  1.00  0.00           H
ATOM   4175  CA  ILE A 844      24.400  60.020  64.670  1.00  0.00           C
ATOM   4176  HA  ILE A 844      24.350  60.770  63.890  1.00  0.00           H
ATOM   4177  CB  ILE A 844      24.890  60.550  66.030  1.00  0.00           C
ATOM   4178  HB  ILE A 844      24.530  59.830  66.790  1.00  0.00           H
ATOM   4179  CG2 ILE A 844      26.380  60.730  66.210  1.00  0.00           C
ATOM   4180 HG21 ILE A 844      26.900  61.240  65.370  1.00  0.00           H
ATOM   4181 HG22 ILE A 844      26.990  59.820  66.430  1.00  0.00           H
ATOM   4182 HG23 ILE A 844      26.610  61.380  67.080  1.00  0.00           H
ATOM   4183  CG1 ILE A 844      24.140  61.850  66.310  1.00  0.00           C
ATOM   4184 HG11 ILE A 844      24.330  62.060  67.390  1.00  0.00           H
ATOM   4185 HG12 ILE A 844      23.060  61.600  66.280  1.00  0.00           H
ATOM   4186  CD  ILE A 844      24.340  63.040  65.400  1.00  0.00           C
ATOM   4187  HD1 ILE A 844      25.350  63.520  65.420  1.00  0.00           H
ATOM   4188  HD2 ILE A 844      23.710  63.890  65.720  1.00  0.00           H
ATOM   4189  HD3 ILE A 844      24.100  62.770  64.340  1.00  0.00           H
ATOM   4190  C   ILE A 844      25.460  59.030  64.050  1.00  0.00           C
ATOM   4191  O   ILE A 844      26.240  59.460  63.230  1.00  0.00           O
ATOM   4192  N   ALA A 845      25.370  57.690  64.310  1.00  0.00           N
ATOM   4193  HN  ALA A 845      24.670  57.480  64.980  1.00  0.00           H
ATOM   4194  CA  ALA A 845      26.300  56.640  63.900  1.00  0.00           C
ATOM   4195  HA  ALA A 845      27.160  56.960  64.470  1.00  0.00           H
ATOM   4196  CB  ALA A 845      25.680  55.430  64.440  1.00  0.00           C
ATOM   4197  HB1 ALA A 845      26.310  54.510  64.420  1.00  0.00           H
ATOM   4198  HB2 ALA A 845      24.730  55.270  63.900  1.00  0.00           H
ATOM   4199  HB3 ALA A 845      25.460  55.700  65.500  1.00  0.00           H
ATOM   4200  C   ALA A 845      26.700  56.590  62.420  1.00  0.00           C
ATOM   4201  O   ALA A 845      27.870  56.420  62.050  1.00  0.00           O
ATOM   4202  N   ALA A 846      25.810  56.970  61.500  1.00  0.00           N
ATOM   4203  HN  ALA A 846      24.850  57.100  61.750  1.00  0.00           H
ATOM   4204  CA  ALA A 846      26.120  57.150  60.040  1.00  0.00           C
ATOM   4205  HA  ALA A 846      26.470  56.220  59.620  1.00  0.00           H
ATOM   4206  CB  ALA A 846      24.850  57.370  59.160  1.00  0.00           C
ATOM   4207  HB1 ALA A 846      24.210  56.510  59.450  1.00  0.00           H
ATOM   4208  HB2 ALA A 846      25.000  57.390  58.060  1.00  0.00           H
ATOM   4209  HB3 ALA A 846      24.240  58.270  59.370  1.00  0.00           H
ATOM   4210  C   ALA A 846      27.140  58.220  59.580  1.00  0.00           C
ATOM   4211  O   ALA A 846      27.910  57.990  58.620  1.00  0.00           O
ATOM   4212  N   ILE A 847      27.210  59.360  60.310  1.00  0.00           N
ATOM   4213  HN  ILE A 847      26.840  59.350  61.240  1.00  0.00           H
ATOM   4214  CA  ILE A 847      28.080  60.420  60.020  1.00  0.00           C
ATOM   4215  HA  ILE A 847      28.090  60.490  58.940  1.00  0.00           H
ATOM   4216  CB  ILE A 847      27.420  61.730  60.500  1.00  0.00           C
ATOM   4217  HB  ILE A 847      27.360  61.810  61.600  1.00  0.00           H
ATOM   4218  CG2 ILE A 847      28.330  62.920  60.160  1.00  0.00           C
ATOM   4219 HG21 ILE A 847      28.390  63.120  59.080  1.00  0.00           H
ATOM   4220 HG22 ILE A 847      29.390  62.920  60.490  1.00  0.00           H
ATOM   4221 HG23 ILE A 847      27.860  63.800  60.650  1.00  0.00           H
ATOM   4222  CG1 ILE A 847      25.990  61.990  60.000  1.00  0.00           C
ATOM   4223 HG11 ILE A 847      25.860  61.630  58.960  1.00  0.00           H
ATOM   4224 HG12 ILE A 847      25.890  63.100  59.910  1.00  0.00           H
ATOM   4225  CD  ILE A 847      24.910  61.500  60.920  1.00  0.00           C
ATOM   4226  HD1 ILE A 847      25.210  61.780  61.950  1.00  0.00           H
ATOM   4227  HD2 ILE A 847      24.700  60.410  60.900  1.00  0.00           H
ATOM   4228  HD3 ILE A 847      23.970  62.010  60.610  1.00  0.00           H
ATOM   4229  C   ILE A 847      29.600  60.250  60.280  1.00  0.00           C
ATOM   4230  O   ILE A 847      30.350  60.440  59.330  1.00  0.00           O
ATOM   4231  N   PRO A 848      30.130  59.800  61.430  1.00  0.00           N
ATOM   4232  CD  PRO A 848      29.420  59.920  62.680  1.00  0.00           C
ATOM   4233  HD1 PRO A 848      28.580  59.190  62.650  1.00  0.00           H
ATOM   4234  HD2 PRO A 848      29.120  60.980  62.840  1.00  0.00           H
ATOM   4235  CA  PRO A 848      31.350  59.050  61.570  1.00  0.00           C
ATOM   4236  HA  PRO A 848      32.090  59.800  61.350  1.00  0.00           H
ATOM   4237  CB  PRO A 848      31.470  58.630  63.060  1.00  0.00           C
ATOM   4238  HB1 PRO A 848      32.540  58.770  63.350  1.00  0.00           H
ATOM   4239  HB2 PRO A 848      31.190  57.570  63.260  1.00  0.00           H
ATOM   4240  CG  PRO A 848      30.490  59.600  63.790  1.00  0.00           C
ATOM   4241  HG1 PRO A 848      30.080  59.190  64.740  1.00  0.00           H
ATOM   4242  HG2 PRO A 848      31.070  60.530  63.930  1.00  0.00           H
ATOM   4243  C   PRO A 848      31.600  57.940  60.590  1.00  0.00           C
ATOM   4244  O   PRO A 848      32.730  57.900  60.090  1.00  0.00           O
ATOM   4245  N   ALA A 849      30.640  57.050  60.400  1.00  0.00           N
ATOM   4246  HN  ALA A 849      29.770  57.060  60.890  1.00  0.00           H
ATOM   4247  CA  ALA A 849      30.770  55.990  59.410  1.00  0.00           C
ATOM   4248  HA  ALA A 849      31.600  55.350  59.720  1.00  0.00           H
ATOM   4249  CB  ALA A 849      29.590  55.070  59.490  1.00  0.00           C
ATOM   4250  HB1 ALA A 849      28.660  55.670  59.480  1.00  0.00           H
ATOM   4251  HB2 ALA A 849      29.590  54.500  60.450  1.00  0.00           H
ATOM   4252  HB3 ALA A 849      29.640  54.360  58.630  1.00  0.00           H
ATOM   4253  C   ALA A 849      31.050  56.410  57.990  1.00  0.00           C
ATOM   4254  O   ALA A 849      31.970  55.890  57.330  1.00  0.00           O
ATOM   4255  N   LEU A 850      30.320  57.460  57.480  1.00  0.00           N
ATOM   4256  HN  LEU A 850      29.500  57.800  57.940  1.00  0.00           H
ATOM   4257  CA  LEU A 850      30.630  58.080  56.240  1.00  0.00           C
ATOM   4258  HA  LEU A 850      30.550  57.310  55.490  1.00  0.00           H
ATOM   4259  CB  LEU A 850      29.460  59.040  56.000  1.00  0.00           C
ATOM   4260  HB1 LEU A 850      29.470  59.820  56.780  1.00  0.00           H
ATOM   4261  HB2 LEU A 850      28.520  58.510  56.250  1.00  0.00           H
ATOM   4262  CG  LEU A 850      29.560  59.760  54.630  1.00  0.00           C
ATOM   4263  HG  LEU A 850      30.480  60.380  54.510  1.00  0.00           H
ATOM   4264  CD1 LEU A 850      29.610  58.810  53.420  1.00  0.00           C
ATOM   4265 HD11 LEU A 850      29.560  59.290  52.420  1.00  0.00           H
ATOM   4266 HD12 LEU A 850      28.740  58.120  53.510  1.00  0.00           H
ATOM   4267 HD13 LEU A 850      30.460  58.120  53.580  1.00  0.00           H
ATOM   4268  CD2 LEU A 850      28.420  60.640  54.350  1.00  0.00           C
ATOM   4269 HD21 LEU A 850      28.350  61.370  55.190  1.00  0.00           H
ATOM   4270 HD22 LEU A 850      27.470  60.070  54.420  1.00  0.00           H
ATOM   4271 HD23 LEU A 850      28.420  61.250  53.410  1.00  0.00           H
ATOM   4272  C   LEU A 850      31.970  58.670  56.070  1.00  0.00           C
ATOM   4273  O   LEU A 850      32.690  58.460  55.070  1.00  0.00           O
ATOM   4274  N   LEU A 851      32.510  59.380  57.030  1.00  0.00           N
ATOM   4275  HN  LEU A 851      31.990  59.610  57.850  1.00  0.00           H
ATOM   4276  CA  LEU A 851      33.880  59.810  57.120  1.00  0.00           C
ATOM   4277  HA  LEU A 851      34.180  60.250  56.180  1.00  0.00           H
ATOM   4278  CB  LEU A 851      34.070  60.760  58.330  1.00  0.00           C
ATOM   4279  HB1 LEU A 851      35.080  61.210  58.370  1.00  0.00           H
ATOM   4280  HB2 LEU A 851      33.930  60.160  59.240  1.00  0.00           H
ATOM   4281  CG  LEU A 851      33.170  61.990  58.310  1.00  0.00           C
ATOM   4282  HG  LEU A 851      32.210  61.620  57.900  1.00  0.00           H
ATOM   4283  CD1 LEU A 851      32.960  62.630  59.710  1.00  0.00           C
ATOM   4284 HD11 LEU A 851      32.420  61.910  60.360  1.00  0.00           H
ATOM   4285 HD12 LEU A 851      32.420  63.600  59.620  1.00  0.00           H
ATOM   4286 HD13 LEU A 851      33.940  62.830  60.180  1.00  0.00           H
ATOM   4287  CD2 LEU A 851      33.650  63.040  57.220  1.00  0.00           C
ATOM   4288 HD21 LEU A 851      34.690  63.410  57.320  1.00  0.00           H
ATOM   4289 HD22 LEU A 851      32.910  63.860  57.190  1.00  0.00           H
ATOM   4290 HD23 LEU A 851      33.580  62.460  56.280  1.00  0.00           H
ATOM   4291  C   LEU A 851      34.900  58.630  57.220  1.00  0.00           C
ATOM   4292  O   LEU A 851      35.940  58.610  56.580  1.00  0.00           O
ATOM   4293  N   CYS A 852      34.530  57.580  57.970  1.00  0.00           N
ATOM   4294  HN  CYS A 852      33.790  57.600  58.650  1.00  0.00           H
ATOM   4295  CA  CYS A 852      35.330  56.340  58.090  1.00  0.00           C
ATOM   4296  HA  CYS A 852      36.340  56.550  58.410  1.00  0.00           H
ATOM   4297  CB  CYS A 852      34.670  55.530  59.180  1.00  0.00           C
ATOM   4298  HB1 CYS A 852      33.640  55.220  58.910  1.00  0.00           H
ATOM   4299  HB2 CYS A 852      34.680  56.240  60.030  1.00  0.00           H
ATOM   4300  SG  CYS A 852      35.510  54.000  59.730  1.00  0.00           S
ATOM   4301  HG1 CYS A 852      35.720  53.530  58.510  1.00  0.00           H
ATOM   4302  C   CYS A 852      35.520  55.560  56.790  1.00  0.00           C
ATOM   4303  O   CYS A 852      36.590  55.100  56.340  1.00  0.00           O
ATOM   4304  N   THR A 853      34.420  55.510  56.060  1.00  0.00           N
ATOM   4305  HN  THR A 853      33.580  55.880  56.470  1.00  0.00           H
ATOM   4306  CA  THR A 853      34.430  55.040  54.670  1.00  0.00           C
ATOM   4307  HA  THR A 853      34.870  54.060  54.750  1.00  0.00           H
ATOM   4308  CB  THR A 853      33.030  54.860  54.230  1.00  0.00           C
ATOM   4309  HB  THR A 853      32.460  55.800  54.070  1.00  0.00           H
ATOM   4310  OG1 THR A 853      32.230  54.090  55.140  1.00  0.00           O
ATOM   4311  HG1 THR A 853      32.530  54.280  56.030  1.00  0.00           H
ATOM   4312  CG2 THR A 853      32.950  54.120  52.920  1.00  0.00           C
ATOM   4313 HG21 THR A 853      33.290  53.070  53.040  1.00  0.00           H
ATOM   4314 HG22 THR A 853      33.500  54.660  52.120  1.00  0.00           H
ATOM   4315 HG23 THR A 853      31.940  54.040  52.480  1.00  0.00           H
ATOM   4316  C   THR A 853      35.300  55.900  53.720  1.00  0.00           C
ATOM   4317  O   THR A 853      36.060  55.340  52.900  1.00  0.00           O
ATOM   4318  N   ILE A 854      35.310  57.270  53.840  1.00  0.00           N
ATOM   4319  HN  ILE A 854      34.630  57.710  54.410  1.00  0.00           H
ATOM   4320  CA  ILE A 854      36.390  58.070  53.100  1.00  0.00           C
ATOM   4321  HA  ILE A 854      36.130  57.860  52.070  1.00  0.00           H
ATOM   4322  CB  ILE A 854      36.220  59.580  53.310  1.00  0.00           C
ATOM   4323  HB  ILE A 854      36.370  59.970  54.350  1.00  0.00           H
ATOM   4324  CG2 ILE A 854      37.260  60.330  52.490  1.00  0.00           C
ATOM   4325 HG21 ILE A 854      37.260  60.040  51.420  1.00  0.00           H
ATOM   4326 HG22 ILE A 854      38.320  60.100  52.730  1.00  0.00           H
ATOM   4327 HG23 ILE A 854      37.250  61.440  52.470  1.00  0.00           H
ATOM   4328  CG1 ILE A 854      34.780  60.070  53.050  1.00  0.00           C
ATOM   4329 HG11 ILE A 854      34.030  59.440  53.570  1.00  0.00           H
ATOM   4330 HG12 ILE A 854      34.780  59.920  51.940  1.00  0.00           H
ATOM   4331  CD  ILE A 854      34.610  61.490  53.440  1.00  0.00           C
ATOM   4332  HD1 ILE A 854      34.910  61.710  54.480  1.00  0.00           H
ATOM   4333  HD2 ILE A 854      33.510  61.650  53.500  1.00  0.00           H
ATOM   4334  HD3 ILE A 854      35.140  62.170  52.740  1.00  0.00           H
ATOM   4335  C   ILE A 854      37.800  57.540  53.420  1.00  0.00           C
ATOM   4336  O   ILE A 854      38.650  57.440  52.560  1.00  0.00           O
ATOM   4337  N   LEU A 855      38.140  57.190  54.680  1.00  0.00           N
ATOM   4338  HN  LEU A 855      37.390  57.250  55.340  1.00  0.00           H
ATOM   4339  CA  LEU A 855      39.450  56.670  55.050  1.00  0.00           C
ATOM   4340  HA  LEU A 855      40.220  57.220  54.550  1.00  0.00           H
ATOM   4341  CB  LEU A 855      39.790  56.910  56.540  1.00  0.00           C
ATOM   4342  HB1 LEU A 855      40.790  56.540  56.840  1.00  0.00           H
ATOM   4343  HB2 LEU A 855      39.130  56.260  57.160  1.00  0.00           H
ATOM   4344  CG  LEU A 855      39.580  58.340  57.120  1.00  0.00           C
ATOM   4345  HG  LEU A 855      38.530  58.620  56.870  1.00  0.00           H
ATOM   4346  CD1 LEU A 855      39.500  58.220  58.650  1.00  0.00           C
ATOM   4347 HD11 LEU A 855      39.110  59.210  58.980  1.00  0.00           H
ATOM   4348 HD12 LEU A 855      40.520  58.000  59.020  1.00  0.00           H
ATOM   4349 HD13 LEU A 855      38.810  57.430  59.010  1.00  0.00           H
ATOM   4350  CD2 LEU A 855      40.580  59.350  56.500  1.00  0.00           C
ATOM   4351 HD21 LEU A 855      40.690  60.210  57.210  1.00  0.00           H
ATOM   4352 HD22 LEU A 855      40.230  59.740  55.520  1.00  0.00           H
ATOM   4353 HD23 LEU A 855      41.640  59.060  56.330  1.00  0.00           H
ATOM   4354  C   LEU A 855      39.730  55.210  54.480  1.00  0.00           C
ATOM   4355  O   LEU A 855      40.800  54.840  54.070  1.00  0.00           O
ATOM   4356  N   ILE A 856      38.730  54.330  54.380  1.00  0.00           N
ATOM   4357  HN  ILE A 856      37.950  54.490  54.980  1.00  0.00           H
ATOM   4358  CA  ILE A 856      38.860  53.100  53.580  1.00  0.00           C
ATOM   4359  HA  ILE A 856      39.750  52.540  53.840  1.00  0.00           H
ATOM   4360  CB  ILE A 856      37.630  52.220  54.060  1.00  0.00           C
ATOM   4361  HB  ILE A 856      36.680  52.740  53.850  1.00  0.00           H
ATOM   4362  CG2 ILE A 856      37.580  51.010  53.110  1.00  0.00           C
ATOM   4363 HG21 ILE A 856      38.540  50.490  53.250  1.00  0.00           H
ATOM   4364 HG22 ILE A 856      37.430  51.280  52.050  1.00  0.00           H
ATOM   4365 HG23 ILE A 856      36.640  50.510  53.430  1.00  0.00           H
ATOM   4366  CG1 ILE A 856      37.730  51.860  55.570  1.00  0.00           C
ATOM   4367 HG11 ILE A 856      37.940  52.750  56.190  1.00  0.00           H
ATOM   4368 HG12 ILE A 856      38.600  51.210  55.800  1.00  0.00           H
ATOM   4369  CD  ILE A 856      36.420  51.240  56.140  1.00  0.00           C
ATOM   4370  HD1 ILE A 856      35.580  51.970  56.230  1.00  0.00           H
ATOM   4371  HD2 ILE A 856      36.600  50.830  57.160  1.00  0.00           H
ATOM   4372  HD3 ILE A 856      36.210  50.450  55.390  1.00  0.00           H
ATOM   4373  C   ILE A 856      39.010  53.290  52.090  1.00  0.00           C
ATOM   4374  O   ILE A 856      39.920  52.810  51.410  1.00  0.00           O
ATOM   4375  N   PHE A 857      38.100  54.120  51.580  1.00  0.00           N
ATOM   4376  HN  PHE A 857      37.360  54.500  52.120  1.00  0.00           H
ATOM   4377  CA  PHE A 857      38.040  54.470  50.190  1.00  0.00           C
ATOM   4378  HA  PHE A 857      37.930  53.550  49.640  1.00  0.00           H
ATOM   4379  CB  PHE A 857      36.850  55.470  49.920  1.00  0.00           C
ATOM   4380  HB1 PHE A 857      36.820  56.240  50.720  1.00  0.00           H
ATOM   4381  HB2 PHE A 857      35.970  54.780  49.990  1.00  0.00           H
ATOM   4382  CG  PHE A 857      36.870  56.300  48.660  1.00  0.00           C
ATOM   4383  CD1 PHE A 857      36.460  55.780  47.470  1.00  0.00           C
ATOM   4384  HD1 PHE A 857      36.120  54.750  47.520  1.00  0.00           H
ATOM   4385  CE1 PHE A 857      36.430  56.420  46.310  1.00  0.00           C
ATOM   4386  HE1 PHE A 857      36.050  55.920  45.420  1.00  0.00           H
ATOM   4387  CZ  PHE A 857      36.870  57.800  46.280  1.00  0.00           C
ATOM   4388  HZ  PHE A 857      36.820  58.330  45.340  1.00  0.00           H
ATOM   4389  CD2 PHE A 857      37.270  57.630  48.660  1.00  0.00           C
ATOM   4390  HD2 PHE A 857      37.540  58.100  49.590  1.00  0.00           H
ATOM   4391  CE2 PHE A 857      37.310  58.400  47.460  1.00  0.00           C
ATOM   4392  HE2 PHE A 857      37.630  59.430  47.550  1.00  0.00           H
ATOM   4393  C   PHE A 857      39.340  55.120  49.730  1.00  0.00           C
ATOM   4394  O   PHE A 857      39.890  54.730  48.700  1.00  0.00           O
ATOM   4395  N   MET A 858      40.010  55.990  50.460  1.00  0.00           N
ATOM   4396  HN  MET A 858      39.600  56.310  51.320  1.00  0.00           H
ATOM   4397  CA  MET A 858      41.280  56.530  50.220  1.00  0.00           C
ATOM   4398  HA  MET A 858      41.160  56.710  49.160  1.00  0.00           H
ATOM   4399  CB  MET A 858      41.480  57.820  51.040  1.00  0.00           C
ATOM   4400  HB1 MET A 858      42.580  57.970  51.070  1.00  0.00           H
ATOM   4401  HB2 MET A 858      41.100  57.610  52.060  1.00  0.00           H
ATOM   4402  CG  MET A 858      40.770  59.060  50.510  1.00  0.00           C
ATOM   4403  HG1 MET A 858      40.940  59.920  51.180  1.00  0.00           H
ATOM   4404  HG2 MET A 858      39.670  58.860  50.400  1.00  0.00           H
ATOM   4405  SD  MET A 858      41.220  59.560  48.800  1.00  0.00           S
ATOM   4406  CE  MET A 858      43.000  59.830  49.180  1.00  0.00           C
ATOM   4407  HE1 MET A 858      43.230  60.410  50.100  1.00  0.00           H
ATOM   4408  HE2 MET A 858      43.560  60.300  48.350  1.00  0.00           H
ATOM   4409  HE3 MET A 858      43.480  58.840  49.180  1.00  0.00           H
ATOM   4410  C   MET A 858      42.450  55.520  50.360  1.00  0.00           C
ATOM   4411  O   MET A 858      43.260  55.470  49.450  1.00  0.00           O
ATOM   4412  N   ASP A 859      42.510  54.650  51.400  1.00  0.00           N
ATOM   4413  HN  ASP A 859      41.700  54.540  51.990  1.00  0.00           H
ATOM   4414  CA  ASP A 859      43.470  53.590  51.450  1.00  0.00           C
ATOM   4415  HA  ASP A 859      44.430  54.100  51.390  1.00  0.00           H
ATOM   4416  CB  ASP A 859      43.420  52.750  52.800  1.00  0.00           C
ATOM   4417  HB1 ASP A 859      43.800  51.720  52.620  1.00  0.00           H
ATOM   4418  HB2 ASP A 859      42.350  52.680  53.130  1.00  0.00           H
ATOM   4419  CG  ASP A 859      44.220  53.310  53.880  1.00  0.00           C
ATOM   4420  OD1 ASP A 859      44.110  52.820  55.000  1.00  0.00           O
ATOM   4421  OD2 ASP A 859      45.040  54.200  53.660  1.00  0.00           O
ATOM   4422  C   ASP A 859      43.390  52.650  50.200  1.00  0.00           C
ATOM   4423  O   ASP A 859      44.370  52.250  49.650  1.00  0.00           O
ATOM   4424  N   GLN A 860      42.100  52.240  49.880  1.00  0.00           N
ATOM   4425  HN  GLN A 860      41.260  52.460  50.360  1.00  0.00           H
ATOM   4426  CA  GLN A 860      41.860  51.320  48.770  1.00  0.00           C
ATOM   4427  HA  GLN A 860      42.490  50.440  48.770  1.00  0.00           H
ATOM   4428  CB  GLN A 860      40.370  50.830  48.790  1.00  0.00           C
ATOM   4429  HB1 GLN A 860      40.140  50.330  47.830  1.00  0.00           H
ATOM   4430  HB2 GLN A 860      39.750  51.760  48.830  1.00  0.00           H
ATOM   4431  CG  GLN A 860      39.990  49.840  49.970  1.00  0.00           C
ATOM   4432  HG1 GLN A 860      39.060  49.280  49.730  1.00  0.00           H
ATOM   4433  HG2 GLN A 860      39.820  50.520  50.830  1.00  0.00           H
ATOM   4434  CD  GLN A 860      41.030  48.840  50.310  1.00  0.00           C
ATOM   4435  OE1 GLN A 860      41.450  48.670  51.470  1.00  0.00           O
ATOM   4436  NE2 GLN A 860      41.390  47.970  49.250  1.00  0.00           N
ATOM   4437 HE21 GLN A 860      41.920  47.120  49.350  1.00  0.00           H
ATOM   4438 HE22 GLN A 860      41.170  48.240  48.300  1.00  0.00           H
ATOM   4439  C   GLN A 860      42.200  51.860  47.400  1.00  0.00           C
ATOM   4440  O   GLN A 860      42.720  51.150  46.590  1.00  0.00           O
ATOM   4441  N   GLN A 861      41.810  53.110  47.150  1.00  0.00           N
ATOM   4442  HN  GLN A 861      41.180  53.640  47.710  1.00  0.00           H
ATOM   4443  CA  GLN A 861      42.210  53.830  46.000  1.00  0.00           C
ATOM   4444  HA  GLN A 861      41.800  53.400  45.100  1.00  0.00           H
ATOM   4445  CB  GLN A 861      41.700  55.320  46.190  1.00  0.00           C
ATOM   4446  HB1 GLN A 861      42.300  56.150  45.730  1.00  0.00           H
ATOM   4447  HB2 GLN A 861      41.780  55.390  47.300  1.00  0.00           H
ATOM   4448  CG  GLN A 861      40.280  55.610  45.750  1.00  0.00           C
ATOM   4449  HG1 GLN A 861      40.000  56.620  46.120  1.00  0.00           H
ATOM   4450  HG2 GLN A 861      39.460  55.120  46.310  1.00  0.00           H
ATOM   4451  CD  GLN A 861      40.010  55.430  44.290  1.00  0.00           C
ATOM   4452  OE1 GLN A 861      40.780  54.840  43.470  1.00  0.00           O
ATOM   4453  NE2 GLN A 861      38.890  55.940  43.850  1.00  0.00           N
ATOM   4454 HE21 GLN A 861      38.240  56.190  44.570  1.00  0.00           H
ATOM   4455 HE22 GLN A 861      38.800  55.990  42.850  1.00  0.00           H
ATOM   4456  C   GLN A 861      43.730  53.870  45.760  1.00  0.00           C
ATOM   4457  O   GLN A 861      44.170  53.510  44.740  1.00  0.00           O
ATOM   4458  N   ILE A 862      44.560  54.340  46.720  1.00  0.00           N
ATOM   4459  HN  ILE A 862      44.290  54.570  47.660  1.00  0.00           H
ATOM   4460  CA  ILE A 862      45.980  54.480  46.560  1.00  0.00           C
ATOM   4461  HA  ILE A 862      46.190  55.100  45.710  1.00  0.00           H
ATOM   4462  CB  ILE A 862      46.660  55.130  47.750  1.00  0.00           C
ATOM   4463  HB  ILE A 862      46.550  54.460  48.630  1.00  0.00           H
ATOM   4464  CG2 ILE A 862      48.070  55.340  47.340  1.00  0.00           C
ATOM   4465 HG21 ILE A 862      48.700  54.420  47.400  1.00  0.00           H
ATOM   4466 HG22 ILE A 862      48.470  56.130  48.010  1.00  0.00           H
ATOM   4467 HG23 ILE A 862      47.990  55.720  46.300  1.00  0.00           H
ATOM   4468  CG1 ILE A 862      45.950  56.530  48.010  1.00  0.00           C
ATOM   4469 HG11 ILE A 862      44.860  56.380  48.160  1.00  0.00           H
ATOM   4470 HG12 ILE A 862      46.180  57.090  47.080  1.00  0.00           H
ATOM   4471  CD  ILE A 862      46.540  57.320  49.140  1.00  0.00           C
ATOM   4472  HD1 ILE A 862      47.540  57.740  48.870  1.00  0.00           H
ATOM   4473  HD2 ILE A 862      46.560  56.740  50.080  1.00  0.00           H
ATOM   4474  HD3 ILE A 862      45.940  58.240  49.270  1.00  0.00           H
ATOM   4475  C   ILE A 862      46.610  53.170  46.310  1.00  0.00           C
ATOM   4476  O   ILE A 862      47.460  53.030  45.410  1.00  0.00           O
ATOM   4477  N   THR A 863      46.220  52.160  47.080  1.00  0.00           N
ATOM   4478  HN  THR A 863      45.560  52.360  47.800  1.00  0.00           H
ATOM   4479  CA  THR A 863      46.760  50.880  46.960  1.00  0.00           C
ATOM   4480  HA  THR A 863      47.820  51.010  47.150  1.00  0.00           H
ATOM   4481  CB  THR A 863      46.390  49.970  48.130  1.00  0.00           C
ATOM   4482  HB  THR A 863      46.760  48.950  47.890  1.00  0.00           H
ATOM   4483  OG1 THR A 863      44.990  49.870  48.260  1.00  0.00           O
ATOM   4484  HG1 THR A 863      44.800  50.600  48.850  1.00  0.00           H
ATOM   4485  CG2 THR A 863      47.020  50.490  49.460  1.00  0.00           C
ATOM   4486 HG21 THR A 863      48.040  50.060  49.600  1.00  0.00           H
ATOM   4487 HG22 THR A 863      46.470  50.170  50.360  1.00  0.00           H
ATOM   4488 HG23 THR A 863      47.010  51.600  49.480  1.00  0.00           H
ATOM   4489  C   THR A 863      46.620  50.210  45.650  1.00  0.00           C
ATOM   4490  O   THR A 863      47.570  49.620  45.160  1.00  0.00           O
ATOM   4491  N   ALA A 864      45.450  50.380  45.110  1.00  0.00           N
ATOM   4492  HN  ALA A 864      44.660  50.650  45.640  1.00  0.00           H
ATOM   4493  CA  ALA A 864      45.130  49.940  43.770  1.00  0.00           C
ATOM   4494  HA  ALA A 864      45.380  48.900  43.650  1.00  0.00           H
ATOM   4495  CB  ALA A 864      43.630  50.070  43.440  1.00  0.00           C
ATOM   4496  HB1 ALA A 864      43.230  49.740  42.470  1.00  0.00           H
ATOM   4497  HB2 ALA A 864      43.300  51.120  43.580  1.00  0.00           H
ATOM   4498  HB3 ALA A 864      43.040  49.360  44.060  1.00  0.00           H
ATOM   4499  C   ALA A 864      46.030  50.590  42.730  1.00  0.00           C
ATOM   4500  O   ALA A 864      46.280  49.920  41.720  1.00  0.00           O
ATOM   4501  N   VAL A 865      46.360  51.940  42.850  1.00  0.00           N
ATOM   4502  HN  VAL A 865      45.880  52.500  43.530  1.00  0.00           H
ATOM   4503  CA  VAL A 865      47.210  52.680  41.870  1.00  0.00           C
ATOM   4504  HA  VAL A 865      46.750  52.680  40.900  1.00  0.00           H
ATOM   4505  CB  VAL A 865      47.360  54.130  42.280  1.00  0.00           C
ATOM   4506  HB  VAL A 865      47.720  54.210  43.330  1.00  0.00           H
ATOM   4507  CG1 VAL A 865      48.370  54.860  41.390  1.00  0.00           C
ATOM   4508 HG11 VAL A 865      48.480  55.920  41.730  1.00  0.00           H
ATOM   4509 HG12 VAL A 865      48.060  54.850  40.320  1.00  0.00           H
ATOM   4510 HG13 VAL A 865      49.350  54.400  41.640  1.00  0.00           H
ATOM   4511  CG2 VAL A 865      45.980  54.850  42.230  1.00  0.00           C
ATOM   4512 HG21 VAL A 865      45.480  54.980  41.250  1.00  0.00           H
ATOM   4513 HG22 VAL A 865      46.240  55.840  42.670  1.00  0.00           H
ATOM   4514 HG23 VAL A 865      45.140  54.510  42.890  1.00  0.00           H
ATOM   4515  C   VAL A 865      48.550  52.040  41.660  1.00  0.00           C
ATOM   4516  O   VAL A 865      49.060  51.850  40.560  1.00  0.00           O
ATOM   4517  N   ILE A 866      49.230  51.590  42.760  1.00  0.00           N
ATOM   4518  HN  ILE A 866      48.840  51.790  43.650  1.00  0.00           H
ATOM   4519  CA  ILE A 866      50.550  50.920  42.890  1.00  0.00           C
ATOM   4520  HA  ILE A 866      51.290  51.620  42.550  1.00  0.00           H
ATOM   4521  CB  ILE A 866      50.730  50.640  44.420  1.00  0.00           C
ATOM   4522  HB  ILE A 866      49.840  50.100  44.780  1.00  0.00           H
ATOM   4523  CG2 ILE A 866      51.930  49.720  44.650  1.00  0.00           C
ATOM   4524 HG21 ILE A 866      51.630  48.740  44.240  1.00  0.00           H
ATOM   4525 HG22 ILE A 866      51.990  49.590  45.760  1.00  0.00           H
ATOM   4526 HG23 ILE A 866      52.840  50.220  44.280  1.00  0.00           H
ATOM   4527  CG1 ILE A 866      50.720  51.900  45.320  1.00  0.00           C
ATOM   4528 HG11 ILE A 866      51.190  51.650  46.300  1.00  0.00           H
ATOM   4529 HG12 ILE A 866      49.650  52.150  45.460  1.00  0.00           H
ATOM   4530  CD  ILE A 866      51.430  53.170  44.850  1.00  0.00           C
ATOM   4531  HD1 ILE A 866      52.470  52.760  44.780  1.00  0.00           H
ATOM   4532  HD2 ILE A 866      51.240  53.960  45.620  1.00  0.00           H
ATOM   4533  HD3 ILE A 866      51.060  53.420  43.830  1.00  0.00           H
ATOM   4534  C   ILE A 866      50.750  49.620  42.120  1.00  0.00           C
ATOM   4535  O   ILE A 866      51.780  49.350  41.520  1.00  0.00           O
ATOM   4536  N   ILE A 867      49.650  48.790  42.080  1.00  0.00           N
ATOM   4537  HN  ILE A 867      48.810  49.040  42.570  1.00  0.00           H
ATOM   4538  CA  ILE A 867      49.840  47.530  41.390  1.00  0.00           C
ATOM   4539  HA  ILE A 867      50.820  47.140  41.600  1.00  0.00           H
ATOM   4540  CB  ILE A 867      48.830  46.520  42.020  1.00  0.00           C
ATOM   4541  HB  ILE A 867      48.930  45.500  41.570  1.00  0.00           H
ATOM   4542  CG2 ILE A 867      49.170  46.380  43.500  1.00  0.00           C
ATOM   4543 HG21 ILE A 867      50.230  46.070  43.580  1.00  0.00           H
ATOM   4544 HG22 ILE A 867      48.440  45.720  44.030  1.00  0.00           H
ATOM   4545 HG23 ILE A 867      49.230  47.360  44.020  1.00  0.00           H
ATOM   4546  CG1 ILE A 867      47.350  46.960  41.860  1.00  0.00           C
ATOM   4547 HG11 ILE A 867      47.230  47.400  40.850  1.00  0.00           H
ATOM   4548 HG12 ILE A 867      46.900  47.660  42.580  1.00  0.00           H
ATOM   4549  CD  ILE A 867      46.400  45.760  41.790  1.00  0.00           C
ATOM   4550  HD1 ILE A 867      46.160  45.310  42.770  1.00  0.00           H
ATOM   4551  HD2 ILE A 867      46.840  44.930  41.180  1.00  0.00           H
ATOM   4552  HD3 ILE A 867      45.370  46.010  41.430  1.00  0.00           H
ATOM   4553  C   ILE A 867      49.670  47.700  39.940  1.00  0.00           C
ATOM   4554  O   ILE A 867      49.930  46.760  39.190  1.00  0.00           O
ATOM   4555  N   ASN A 868      49.110  48.800  39.390  1.00  0.00           N
ATOM   4556  HN  ASN A 868      48.960  49.630  39.920  1.00  0.00           H
ATOM   4557  CA  ASN A 868      48.770  48.960  38.000  1.00  0.00           C
ATOM   4558  HA  ASN A 868      49.010  48.100  37.410  1.00  0.00           H
ATOM   4559  CB  ASN A 868      47.210  48.980  37.720  1.00  0.00           C
ATOM   4560  HB1 ASN A 868      46.750  48.120  38.250  1.00  0.00           H
ATOM   4561  HB2 ASN A 868      47.210  48.490  36.730  1.00  0.00           H
ATOM   4562  CG  ASN A 868      46.490  50.360  37.810  1.00  0.00           C
ATOM   4563  OD1 ASN A 868      45.570  50.650  37.100  1.00  0.00           O
ATOM   4564  ND2 ASN A 868      46.830  51.310  38.730  1.00  0.00           N
ATOM   4565 HD21 ASN A 868      46.490  52.220  38.470  1.00  0.00           H
ATOM   4566 HD22 ASN A 868      47.710  51.110  39.190  1.00  0.00           H
ATOM   4567  C   ASN A 868      49.500  50.120  37.260  1.00  0.00           C
ATOM   4568  O   ASN A 868      49.370  50.300  36.020  1.00  0.00           O
ATOM   4569  N   ARG A 869      50.140  51.000  38.010  1.00  0.00           N
ATOM   4570  HN  ARG A 869      50.330  50.910  38.980  1.00  0.00           H
ATOM   4571  CA  ARG A 869      50.860  52.130  37.430  1.00  0.00           C
ATOM   4572  HA  ARG A 869      50.140  52.620  36.780  1.00  0.00           H
ATOM   4573  CB  ARG A 869      51.350  53.050  38.560  1.00  0.00           C
ATOM   4574  HB1 ARG A 869      50.460  53.280  39.190  1.00  0.00           H
ATOM   4575  HB2 ARG A 869      51.700  54.020  38.140  1.00  0.00           H
ATOM   4576  CG  ARG A 869      52.370  52.510  39.590  1.00  0.00           C
ATOM   4577  HG1 ARG A 869      53.240  52.170  38.980  1.00  0.00           H
ATOM   4578  HG2 ARG A 869      51.860  51.650  40.090  1.00  0.00           H
ATOM   4579  CD  ARG A 869      52.840  53.570  40.630  1.00  0.00           C
ATOM   4580  HD1 ARG A 869      52.010  54.040  41.190  1.00  0.00           H
ATOM   4581  HD2 ARG A 869      53.390  54.360  40.070  1.00  0.00           H
ATOM   4582  NE  ARG A 869      53.700  52.810  41.660  1.00  0.00           N
ATOM   4583  HE  ARG A 869      54.000  51.900  41.360  1.00  0.00           H
ATOM   4584  CZ  ARG A 869      54.330  53.380  42.660  1.00  0.00           C
ATOM   4585  NH1 ARG A 869      54.080  54.630  42.980  1.00  0.00           N
ATOM   4586 HH11 ARG A 869      54.630  54.920  43.770  1.00  0.00           H
ATOM   4587 HH12 ARG A 869      53.740  55.200  42.230  1.00  0.00           H
ATOM   4588  NH2 ARG A 869      55.200  52.660  43.370  1.00  0.00           N
ATOM   4589 HH21 ARG A 869      55.450  51.750  43.030  1.00  0.00           H
ATOM   4590 HH22 ARG A 869      55.600  53.020  44.200  1.00  0.00           H
ATOM   4591  C   ARG A 869      52.060  51.800  36.550  1.00  0.00           C
ATOM   4592  O   ARG A 869      52.640  50.710  36.640  1.00  0.00           O
ATOM   4593  N   LYS A 870      52.420  52.790  35.670  1.00  0.00           N
ATOM   4594  HN  LYS A 870      51.760  53.510  35.480  1.00  0.00           H
ATOM   4595  CA  LYS A 870      53.670  53.000  35.010  1.00  0.00           C
ATOM   4596  HA  LYS A 870      53.550  53.990  34.580  1.00  0.00           H
ATOM   4597  CB  LYS A 870      54.910  53.330  35.960  1.00  0.00           C
ATOM   4598  HB1 LYS A 870      55.780  53.550  35.320  1.00  0.00           H
ATOM   4599  HB2 LYS A 870      55.250  52.480  36.590  1.00  0.00           H
ATOM   4600  CG  LYS A 870      54.710  54.520  36.930  1.00  0.00           C
ATOM   4601  HG1 LYS A 870      55.560  54.660  37.620  1.00  0.00           H
ATOM   4602  HG2 LYS A 870      53.810  54.510  37.590  1.00  0.00           H
ATOM   4603  CD  LYS A 870      54.550  55.830  36.120  1.00  0.00           C
ATOM   4604  HD1 LYS A 870      53.560  55.680  35.630  1.00  0.00           H
ATOM   4605  HD2 LYS A 870      55.250  55.890  35.260  1.00  0.00           H
ATOM   4606  CE  LYS A 870      54.410  57.110  36.890  1.00  0.00           C
ATOM   4607  HE1 LYS A 870      55.310  57.210  37.530  1.00  0.00           H
ATOM   4608  HE2 LYS A 870      53.470  57.160  37.490  1.00  0.00           H
ATOM   4609  NZ  LYS A 870      54.400  58.390  36.030  1.00  0.00           N
ATOM   4610  HZ1 LYS A 870      55.200  58.500  35.390  1.00  0.00           H
ATOM   4611  HZ2 LYS A 870      54.460  59.190  36.690  1.00  0.00           H
ATOM   4612  HZ3 LYS A 870      53.580  58.620  35.420  1.00  0.00           H
ATOM   4613  C   LYS A 870      53.960  52.020  33.910  1.00  0.00           C
ATOM   4614  O   LYS A 870      53.490  52.140  32.790  1.00  0.00           O
ATOM   4615  N   GLU A 871      54.800  50.950  34.260  1.00  0.00           N
ATOM   4616  HN  GLU A 871      55.180  50.770  35.150  1.00  0.00           H
ATOM   4617  CA  GLU A 871      54.960  49.780  33.310  1.00  0.00           C
ATOM   4618  HA  GLU A 871      54.540  50.040  32.360  1.00  0.00           H
ATOM   4619  CB  GLU A 871      56.410  49.380  32.950  1.00  0.00           C
ATOM   4620  HB1 GLU A 871      56.260  48.470  32.320  1.00  0.00           H
ATOM   4621  HB2 GLU A 871      57.000  49.210  33.870  1.00  0.00           H
ATOM   4622  CG  GLU A 871      57.220  50.380  32.070  1.00  0.00           C
ATOM   4623  HG1 GLU A 871      57.020  51.390  32.490  1.00  0.00           H
ATOM   4624  HG2 GLU A 871      56.770  50.420  31.060  1.00  0.00           H
ATOM   4625  CD  GLU A 871      58.740  50.270  31.910  1.00  0.00           C
ATOM   4626  OE1 GLU A 871      59.290  49.210  31.480  1.00  0.00           O
ATOM   4627  OE2 GLU A 871      59.340  51.300  32.300  1.00  0.00           O
ATOM   4628  C   GLU A 871      54.100  48.550  33.690  1.00  0.00           C
ATOM   4629  O   GLU A 871      54.230  47.510  33.040  1.00  0.00           O
ATOM   4630  N   HSD A 872      53.270  48.510  34.680  1.00  0.00           N
ATOM   4631  HN  HSD A 872      53.040  49.290  35.280  1.00  0.00           H
ATOM   4632  CA  HSD A 872      52.540  47.290  35.050  1.00  0.00           C
ATOM   4633  HA  HSD A 872      53.250  46.480  35.130  1.00  0.00           H
ATOM   4634  CB  HSD A 872      51.860  47.670  36.330  1.00  0.00           C
ATOM   4635  HB1 HSD A 872      51.090  46.880  36.530  1.00  0.00           H
ATOM   4636  HB2 HSD A 872      51.340  48.640  36.270  1.00  0.00           H
ATOM   4637  ND1 HSD A 872      52.560  46.650  38.480  1.00  0.00           N
ATOM   4638  HD1 HSD A 872      51.740  46.160  38.770  1.00  0.00           H
ATOM   4639  CG  HSD A 872      52.790  47.540  37.480  1.00  0.00           C
ATOM   4640  CE1 HSD A 872      53.630  46.780  39.290  1.00  0.00           C
ATOM   4641  HE1 HSD A 872      53.730  46.220  40.220  1.00  0.00           H
ATOM   4642  NE2 HSD A 872      54.460  47.690  38.910  1.00  0.00           N
ATOM   4643  CD2 HSD A 872      53.990  48.160  37.700  1.00  0.00           C
ATOM   4644  HD2 HSD A 872      54.550  48.940  37.180  1.00  0.00           H
ATOM   4645  C   HSD A 872      51.390  46.960  34.020  1.00  0.00           C
ATOM   4646  O   HSD A 872      50.820  47.870  33.440  1.00  0.00           O
ATOM   4647  N   LYS A 873      50.990  45.720  33.770  1.00  0.00           N
ATOM   4648  HN  LYS A 873      51.490  44.970  34.210  1.00  0.00           H
ATOM   4649  CA  LYS A 873      49.900  45.310  32.950  1.00  0.00           C
ATOM   4650  HA  LYS A 873      49.320  46.140  32.570  1.00  0.00           H
ATOM   4651  CB  LYS A 873      50.330  44.390  31.750  1.00  0.00           C
ATOM   4652  HB1 LYS A 873      50.920  43.540  32.140  1.00  0.00           H
ATOM   4653  HB2 LYS A 873      51.030  44.810  31.000  1.00  0.00           H
ATOM   4654  CG  LYS A 873      49.170  43.790  30.940  1.00  0.00           C
ATOM   4655  HG1 LYS A 873      48.550  44.660  30.640  1.00  0.00           H
ATOM   4656  HG2 LYS A 873      48.580  43.100  31.570  1.00  0.00           H
ATOM   4657  CD  LYS A 873      49.670  43.050  29.680  1.00  0.00           C
ATOM   4658  HD1 LYS A 873      50.240  43.770  29.050  1.00  0.00           H
ATOM   4659  HD2 LYS A 873      48.750  42.800  29.100  1.00  0.00           H
ATOM   4660  CE  LYS A 873      50.510  41.780  29.800  1.00  0.00           C
ATOM   4661  HE1 LYS A 873      50.160  41.080  30.580  1.00  0.00           H
ATOM   4662  HE2 LYS A 873      51.600  41.970  29.910  1.00  0.00           H
ATOM   4663  NZ  LYS A 873      50.480  40.960  28.470  1.00  0.00           N
ATOM   4664  HZ1 LYS A 873      50.360  39.940  28.600  1.00  0.00           H
ATOM   4665  HZ2 LYS A 873      51.260  41.200  27.820  1.00  0.00           H
ATOM   4666  HZ3 LYS A 873      49.650  41.070  27.860  1.00  0.00           H
ATOM   4667  C   LYS A 873      48.980  44.530  33.830  1.00  0.00           C
ATOM   4668  O   LYS A 873      49.360  43.690  34.650  1.00  0.00           O
ATOM   4669  N   LEU A 874      47.630  44.800  33.730  1.00  0.00           N
ATOM   4670  HN  LEU A 874      47.340  45.540  33.140  1.00  0.00           H
ATOM   4671  CA  LEU A 874      46.560  44.060  34.340  1.00  0.00           C
ATOM   4672  HA  LEU A 874      47.050  43.420  35.060  1.00  0.00           H
ATOM   4673  CB  LEU A 874      45.440  44.930  35.010  1.00  0.00           C
ATOM   4674  HB1 LEU A 874      44.730  44.190  35.430  1.00  0.00           H
ATOM   4675  HB2 LEU A 874      44.900  45.500  34.210  1.00  0.00           H
ATOM   4676  CG  LEU A 874      45.740  45.860  36.180  1.00  0.00           C
ATOM   4677  HG  LEU A 874      46.300  46.770  35.840  1.00  0.00           H
ATOM   4678  CD1 LEU A 874      44.470  46.360  36.860  1.00  0.00           C
ATOM   4679 HD11 LEU A 874      43.810  45.510  37.120  1.00  0.00           H
ATOM   4680 HD12 LEU A 874      43.870  46.980  36.170  1.00  0.00           H
ATOM   4681 HD13 LEU A 874      44.680  46.890  37.810  1.00  0.00           H
ATOM   4682  CD2 LEU A 874      46.570  45.250  37.390  1.00  0.00           C
ATOM   4683 HD21 LEU A 874      46.530  45.750  38.380  1.00  0.00           H
ATOM   4684 HD22 LEU A 874      47.660  45.170  37.160  1.00  0.00           H
ATOM   4685 HD23 LEU A 874      46.130  44.240  37.550  1.00  0.00           H
ATOM   4686  C   LEU A 874      45.900  43.060  33.390  1.00  0.00           C
ATOM   4687  O   LEU A 874      45.600  43.370  32.260  1.00  0.00           O
ATOM   4688  N   LYS A 875      45.750  41.790  33.770  1.00  0.00           N
ATOM   4689  HN  LYS A 875      46.160  41.360  34.570  1.00  0.00           H
ATOM   4690  CA  LYS A 875      44.990  40.780  33.100  1.00  0.00           C
ATOM   4691  HA  LYS A 875      44.560  41.040  32.140  1.00  0.00           H
ATOM   4692  CB  LYS A 875      45.880  39.540  33.030  1.00  0.00           C
ATOM   4693  HB1 LYS A 875      45.460  38.630  32.560  1.00  0.00           H
ATOM   4694  HB2 LYS A 875      46.080  39.280  34.100  1.00  0.00           H
ATOM   4695  CG  LYS A 875      47.200  39.690  32.290  1.00  0.00           C
ATOM   4696  HG1 LYS A 875      47.760  38.730  32.330  1.00  0.00           H
ATOM   4697  HG2 LYS A 875      47.930  40.390  32.730  1.00  0.00           H
ATOM   4698  CD  LYS A 875      47.100  40.280  30.800  1.00  0.00           C
ATOM   4699  HD1 LYS A 875      48.090  40.120  30.320  1.00  0.00           H
ATOM   4700  HD2 LYS A 875      46.910  41.370  30.810  1.00  0.00           H
ATOM   4701  CE  LYS A 875      46.100  39.620  29.950  1.00  0.00           C
ATOM   4702  HE1 LYS A 875      45.080  39.610  30.410  1.00  0.00           H
ATOM   4703  HE2 LYS A 875      46.530  38.610  29.800  1.00  0.00           H
ATOM   4704  NZ  LYS A 875      46.100  40.290  28.690  1.00  0.00           N
ATOM   4705  HZ1 LYS A 875      47.020  40.440  28.230  1.00  0.00           H
ATOM   4706  HZ2 LYS A 875      45.700  41.250  28.770  1.00  0.00           H
ATOM   4707  HZ3 LYS A 875      45.500  39.790  28.000  1.00  0.00           H
ATOM   4708  C   LYS A 875      43.750  40.400  33.970  1.00  0.00           C
ATOM   4709  O   LYS A 875      43.820  40.130  35.170  1.00  0.00           O
ATOM   4710  N   LYS A 876      42.600  40.360  33.280  1.00  0.00           N
ATOM   4711  HN  LYS A 876      42.620  40.370  32.290  1.00  0.00           H
ATOM   4712  CA  LYS A 876      41.270  40.170  33.800  1.00  0.00           C
ATOM   4713  HA  LYS A 876      40.640  40.170  32.910  1.00  0.00           H
ATOM   4714  CB  LYS A 876      41.080  38.750  34.540  1.00  0.00           C
ATOM   4715  HB1 LYS A 876      40.020  38.500  34.750  1.00  0.00           H
ATOM   4716  HB2 LYS A 876      41.580  38.830  35.520  1.00  0.00           H
ATOM   4717  CG  LYS A 876      41.560  37.530  33.820  1.00  0.00           C
ATOM   4718  HG1 LYS A 876      41.580  36.670  34.510  1.00  0.00           H
ATOM   4719  HG2 LYS A 876      42.640  37.690  33.580  1.00  0.00           H
ATOM   4720  CD  LYS A 876      40.800  37.350  32.480  1.00  0.00           C
ATOM   4721  HD1 LYS A 876      41.200  38.120  31.790  1.00  0.00           H
ATOM   4722  HD2 LYS A 876      39.710  37.510  32.570  1.00  0.00           H
ATOM   4723  CE  LYS A 876      40.860  35.920  31.980  1.00  0.00           C
ATOM   4724  HE1 LYS A 876      40.170  35.820  31.120  1.00  0.00           H
ATOM   4725  HE2 LYS A 876      40.550  35.090  32.650  1.00  0.00           H
ATOM   4726  NZ  LYS A 876      42.180  35.550  31.590  1.00  0.00           N
ATOM   4727  HZ1 LYS A 876      42.770  35.330  32.410  1.00  0.00           H
ATOM   4728  HZ2 LYS A 876      42.640  36.280  31.010  1.00  0.00           H
ATOM   4729  HZ3 LYS A 876      42.190  34.730  30.950  1.00  0.00           H
ATOM   4730  C   LYS A 876      40.630  41.250  34.650  1.00  0.00           C
ATOM   4731  O   LYS A 876      39.960  40.970  35.700  1.00  0.00           O
ATOM   4732  N   GLY A 877      40.950  42.540  34.280  1.00  0.00           N
ATOM   4733  HN  GLY A 877      41.690  42.580  33.620  1.00  0.00           H
ATOM   4734  CA  GLY A 877      40.500  43.810  34.920  1.00  0.00           C
ATOM   4735  HA1 GLY A 877      39.430  43.890  34.900  1.00  0.00           H
ATOM   4736  HA2 GLY A 877      41.020  44.470  34.240  1.00  0.00           H
ATOM   4737  C   GLY A 877      40.920  44.030  36.330  1.00  0.00           C
ATOM   4738  O   GLY A 877      41.240  43.130  37.090  1.00  0.00           O
ATOM   4739  N   ALA A 878      40.780  45.260  36.800  1.00  0.00           N
ATOM   4740  HN  ALA A 878      40.640  46.070  36.250  1.00  0.00           H
ATOM   4741  CA  ALA A 878      41.050  45.720  38.110  1.00  0.00           C
ATOM   4742  HA  ALA A 878      42.120  45.640  38.250  1.00  0.00           H
ATOM   4743  CB  ALA A 878      40.750  47.260  38.100  1.00  0.00           C
ATOM   4744  HB1 ALA A 878      41.110  47.720  37.150  1.00  0.00           H
ATOM   4745  HB2 ALA A 878      41.300  47.690  38.970  1.00  0.00           H
ATOM   4746  HB3 ALA A 878      39.660  47.510  38.070  1.00  0.00           H
ATOM   4747  C   ALA A 878      40.340  45.010  39.260  1.00  0.00           C
ATOM   4748  O   ALA A 878      39.190  44.480  39.110  1.00  0.00           O
ATOM   4749  N   GLY A 879      40.900  44.930  40.470  1.00  0.00           N
ATOM   4750  HN  GLY A 879      41.800  45.360  40.630  1.00  0.00           H
ATOM   4751  CA  GLY A 879      40.390  44.160  41.590  1.00  0.00           C
ATOM   4752  HA1 GLY A 879      41.200  43.670  42.120  1.00  0.00           H
ATOM   4753  HA2 GLY A 879      39.730  43.390  41.230  1.00  0.00           H
ATOM   4754  C   GLY A 879      39.600  45.020  42.550  1.00  0.00           C
ATOM   4755  O   GLY A 879      38.890  44.540  43.410  1.00  0.00           O
ATOM   4756  N   TYR A 880      39.770  46.330  42.400  1.00  0.00           N
ATOM   4757  HN  TYR A 880      40.500  46.470  41.740  1.00  0.00           H
ATOM   4758  CA  TYR A 880      39.270  47.440  43.200  1.00  0.00           C
ATOM   4759  HA  TYR A 880      39.930  47.560  44.050  1.00  0.00           H
ATOM   4760  CB  TYR A 880      39.500  48.730  42.370  1.00  0.00           C
ATOM   4761  HB1 TYR A 880      39.120  48.670  41.330  1.00  0.00           H
ATOM   4762  HB2 TYR A 880      40.600  48.810  42.340  1.00  0.00           H
ATOM   4763  CG  TYR A 880      38.870  49.910  43.060  1.00  0.00           C
ATOM   4764  CD1 TYR A 880      37.570  50.430  42.650  1.00  0.00           C
ATOM   4765  HD1 TYR A 880      37.150  49.940  41.780  1.00  0.00           H
ATOM   4766  CE1 TYR A 880      37.010  51.500  43.330  1.00  0.00           C
ATOM   4767  HE1 TYR A 880      36.040  51.950  43.150  1.00  0.00           H
ATOM   4768  CZ  TYR A 880      37.700  52.130  44.390  1.00  0.00           C
ATOM   4769  OH  TYR A 880      36.930  53.150  45.010  1.00  0.00           O
ATOM   4770  HH  TYR A 880      36.250  53.470  44.400  1.00  0.00           H
ATOM   4771  CD2 TYR A 880      39.510  50.570  44.120  1.00  0.00           C
ATOM   4772  HD2 TYR A 880      40.490  50.180  44.390  1.00  0.00           H
ATOM   4773  CE2 TYR A 880      38.940  51.660  44.740  1.00  0.00           C
ATOM   4774  HE2 TYR A 880      39.480  52.130  45.550  1.00  0.00           H
ATOM   4775  C   TYR A 880      37.880  47.210  43.700  1.00  0.00           C
ATOM   4776  O   TYR A 880      37.820  47.160  44.940  1.00  0.00           O
ATOM   4777  N   HSD A 881      36.770  47.110  42.920  1.00  0.00           N
ATOM   4778  HN  HSD A 881      36.950  47.030  41.940  1.00  0.00           H
ATOM   4779  CA  HSD A 881      35.400  47.010  43.420  1.00  0.00           C
ATOM   4780  HA  HSD A 881      35.350  47.830  44.120  1.00  0.00           H
ATOM   4781  CB  HSD A 881      34.290  47.180  42.360  1.00  0.00           C
ATOM   4782  HB1 HSD A 881      33.380  47.230  43.010  1.00  0.00           H
ATOM   4783  HB2 HSD A 881      34.310  46.290  41.680  1.00  0.00           H
ATOM   4784  ND1 HSD A 881      34.640  48.590  40.340  1.00  0.00           N
ATOM   4785  HD1 HSD A 881      34.830  47.780  39.790  1.00  0.00           H
ATOM   4786  CG  HSD A 881      34.480  48.480  41.660  1.00  0.00           C
ATOM   4787  CE1 HSD A 881      34.660  49.930  40.030  1.00  0.00           C
ATOM   4788  HE1 HSD A 881      34.820  50.340  39.030  1.00  0.00           H
ATOM   4789  NE2 HSD A 881      34.520  50.700  41.090  1.00  0.00           N
ATOM   4790  CD2 HSD A 881      34.320  49.790  42.110  1.00  0.00           C
ATOM   4791  HD2 HSD A 881      34.170  50.150  43.120  1.00  0.00           H
ATOM   4792  C   HSD A 881      35.180  45.760  44.250  1.00  0.00           C
ATOM   4793  O   HSD A 881      34.460  45.790  45.230  1.00  0.00           O
ATOM   4794  N   LEU A 882      35.680  44.600  43.800  1.00  0.00           N
ATOM   4795  HN  LEU A 882      35.970  44.480  42.860  1.00  0.00           H
ATOM   4796  CA  LEU A 882      35.660  43.350  44.430  1.00  0.00           C
ATOM   4797  HA  LEU A 882      34.600  43.200  44.640  1.00  0.00           H
ATOM   4798  CB  LEU A 882      36.180  42.230  43.550  1.00  0.00           C
ATOM   4799  HB1 LEU A 882      37.190  42.610  43.310  1.00  0.00           H
ATOM   4800  HB2 LEU A 882      35.640  42.420  42.600  1.00  0.00           H
ATOM   4801  CG  LEU A 882      35.910  40.840  44.050  1.00  0.00           C
ATOM   4802  HG  LEU A 882      36.530  40.690  44.960  1.00  0.00           H
ATOM   4803  CD1 LEU A 882      34.450  40.390  44.360  1.00  0.00           C
ATOM   4804 HD11 LEU A 882      33.850  40.400  43.420  1.00  0.00           H
ATOM   4805 HD12 LEU A 882      34.040  40.850  45.270  1.00  0.00           H
ATOM   4806 HD13 LEU A 882      34.410  39.310  44.590  1.00  0.00           H
ATOM   4807  CD2 LEU A 882      36.600  39.910  43.010  1.00  0.00           C
ATOM   4808 HD21 LEU A 882      35.960  39.770  42.110  1.00  0.00           H
ATOM   4809 HD22 LEU A 882      36.730  38.940  43.550  1.00  0.00           H
ATOM   4810 HD23 LEU A 882      37.580  40.350  42.720  1.00  0.00           H
ATOM   4811  C   LEU A 882      36.360  43.300  45.730  1.00  0.00           C
ATOM   4812  O   LEU A 882      35.800  42.850  46.710  1.00  0.00           O
ATOM   4813  N   ASP A 883      37.580  43.880  45.840  1.00  0.00           N
ATOM   4814  HN  ASP A 883      37.910  44.330  45.010  1.00  0.00           H
ATOM   4815  CA  ASP A 883      38.300  44.050  47.070  1.00  0.00           C
ATOM   4816  HA  ASP A 883      38.420  43.060  47.500  1.00  0.00           H
ATOM   4817  CB  ASP A 883      39.620  44.780  46.790  1.00  0.00           C
ATOM   4818  HB1 ASP A 883      40.100  44.970  47.770  1.00  0.00           H
ATOM   4819  HB2 ASP A 883      39.540  45.770  46.300  1.00  0.00           H
ATOM   4820  CG  ASP A 883      40.670  44.070  45.860  1.00  0.00           C
ATOM   4821  OD1 ASP A 883      41.460  44.510  45.060  1.00  0.00           O
ATOM   4822  OD2 ASP A 883      40.540  42.740  45.990  1.00  0.00           O
ATOM   4823  HD2 ASP A 883      41.130  42.250  45.420  1.00  0.00           H
ATOM   4824  C   ASP A 883      37.510  44.900  48.070  1.00  0.00           C
ATOM   4825  O   ASP A 883      37.470  44.620  49.240  1.00  0.00           O
ATOM   4826  N   LEU A 884      36.950  46.010  47.660  1.00  0.00           N
ATOM   4827  HN  LEU A 884      37.160  46.340  46.730  1.00  0.00           H
ATOM   4828  CA  LEU A 884      36.150  46.810  48.520  1.00  0.00           C
ATOM   4829  HA  LEU A 884      36.610  46.950  49.490  1.00  0.00           H
ATOM   4830  CB  LEU A 884      36.150  48.230  47.840  1.00  0.00           C
ATOM   4831  HB1 LEU A 884      35.910  48.010  46.770  1.00  0.00           H
ATOM   4832  HB2 LEU A 884      37.210  48.520  47.850  1.00  0.00           H
ATOM   4833  CG  LEU A 884      35.290  49.350  48.370  1.00  0.00           C
ATOM   4834  HG  LEU A 884      34.210  49.080  48.310  1.00  0.00           H
ATOM   4835  CD1 LEU A 884      35.570  49.640  49.870  1.00  0.00           C
ATOM   4836 HD11 LEU A 884      35.520  48.680  50.440  1.00  0.00           H
ATOM   4837 HD12 LEU A 884      34.750  50.300  50.190  1.00  0.00           H
ATOM   4838 HD13 LEU A 884      36.570  50.060  50.090  1.00  0.00           H
ATOM   4839  CD2 LEU A 884      35.580  50.530  47.410  1.00  0.00           C
ATOM   4840 HD21 LEU A 884      35.220  51.450  47.930  1.00  0.00           H
ATOM   4841 HD22 LEU A 884      35.100  50.290  46.430  1.00  0.00           H
ATOM   4842 HD23 LEU A 884      36.660  50.510  47.140  1.00  0.00           H
ATOM   4843  C   LEU A 884      34.850  46.230  48.850  1.00  0.00           C
ATOM   4844  O   LEU A 884      34.370  46.370  49.950  1.00  0.00           O
ATOM   4845  N   LEU A 885      34.140  45.530  47.920  1.00  0.00           N
ATOM   4846  HN  LEU A 885      34.310  45.510  46.940  1.00  0.00           H
ATOM   4847  CA  LEU A 885      33.010  44.710  48.350  1.00  0.00           C
ATOM   4848  HA  LEU A 885      32.370  45.380  48.910  1.00  0.00           H
ATOM   4849  CB  LEU A 885      32.330  43.980  47.180  1.00  0.00           C
ATOM   4850  HB1 LEU A 885      33.240  43.780  46.560  1.00  0.00           H
ATOM   4851  HB2 LEU A 885      31.820  44.740  46.550  1.00  0.00           H
ATOM   4852  CG  LEU A 885      31.400  42.760  47.470  1.00  0.00           C
ATOM   4853  HG  LEU A 885      31.960  41.990  48.030  1.00  0.00           H
ATOM   4854  CD1 LEU A 885      30.230  43.160  48.300  1.00  0.00           C
ATOM   4855 HD11 LEU A 885      30.530  43.480  49.320  1.00  0.00           H
ATOM   4856 HD12 LEU A 885      29.460  42.350  48.310  1.00  0.00           H
ATOM   4857 HD13 LEU A 885      29.950  44.110  47.820  1.00  0.00           H
ATOM   4858  CD2 LEU A 885      30.900  42.110  46.140  1.00  0.00           C
ATOM   4859 HD21 LEU A 885      31.670  41.880  45.370  1.00  0.00           H
ATOM   4860 HD22 LEU A 885      30.090  42.810  45.820  1.00  0.00           H
ATOM   4861 HD23 LEU A 885      30.450  41.150  46.460  1.00  0.00           H
ATOM   4862  C   LEU A 885      33.410  43.680  49.410  1.00  0.00           C
ATOM   4863  O   LEU A 885      32.710  43.520  50.430  1.00  0.00           O
ATOM   4864  N   MET A 886      34.530  42.890  49.280  1.00  0.00           N
ATOM   4865  HN  MET A 886      35.000  43.110  48.440  1.00  0.00           H
ATOM   4866  CA  MET A 886      35.110  41.930  50.160  1.00  0.00           C
ATOM   4867  HA  MET A 886      34.420  41.110  50.280  1.00  0.00           H
ATOM   4868  CB  MET A 886      36.430  41.430  49.450  1.00  0.00           C
ATOM   4869  HB1 MET A 886      36.930  42.380  49.150  1.00  0.00           H
ATOM   4870  HB2 MET A 886      36.070  40.880  48.550  1.00  0.00           H
ATOM   4871  CG  MET A 886      37.310  40.530  50.280  1.00  0.00           C
ATOM   4872  HG1 MET A 886      37.520  41.130  51.180  1.00  0.00           H
ATOM   4873  HG2 MET A 886      38.210  40.290  49.660  1.00  0.00           H
ATOM   4874  SD  MET A 886      36.600  38.950  50.900  1.00  0.00           S
ATOM   4875  CE  MET A 886      36.520  38.070  49.390  1.00  0.00           C
ATOM   4876  HE1 MET A 886      36.120  37.060  49.580  1.00  0.00           H
ATOM   4877  HE2 MET A 886      37.560  37.970  48.980  1.00  0.00           H
ATOM   4878  HE3 MET A 886      35.810  38.550  48.680  1.00  0.00           H
ATOM   4879  C   MET A 886      35.320  42.520  51.540  1.00  0.00           C
ATOM   4880  O   MET A 886      34.770  42.100  52.550  1.00  0.00           O
ATOM   4881  N   VAL A 887      35.980  43.680  51.530  1.00  0.00           N
ATOM   4882  HN  VAL A 887      36.250  44.130  50.690  1.00  0.00           H
ATOM   4883  CA  VAL A 887      36.260  44.510  52.760  1.00  0.00           C
ATOM   4884  HA  VAL A 887      36.890  43.890  53.390  1.00  0.00           H
ATOM   4885  CB  VAL A 887      37.140  45.750  52.440  1.00  0.00           C
ATOM   4886  HB  VAL A 887      36.840  46.080  51.430  1.00  0.00           H
ATOM   4887  CG1 VAL A 887      37.050  47.020  53.340  1.00  0.00           C
ATOM   4888 HG11 VAL A 887      36.000  47.320  53.490  1.00  0.00           H
ATOM   4889 HG12 VAL A 887      37.630  47.900  52.980  1.00  0.00           H
ATOM   4890 HG13 VAL A 887      37.410  46.680  54.340  1.00  0.00           H
ATOM   4891  CG2 VAL A 887      38.570  45.150  52.430  1.00  0.00           C
ATOM   4892 HG21 VAL A 887      38.850  44.860  53.460  1.00  0.00           H
ATOM   4893 HG22 VAL A 887      39.320  45.870  52.030  1.00  0.00           H
ATOM   4894 HG23 VAL A 887      38.520  44.270  51.760  1.00  0.00           H
ATOM   4895  C   VAL A 887      35.030  44.940  53.550  1.00  0.00           C
ATOM   4896  O   VAL A 887      34.950  44.780  54.780  1.00  0.00           O
ATOM   4897  N   GLY A 888      33.990  45.430  52.870  1.00  0.00           N
ATOM   4898  HN  GLY A 888      34.150  45.560  51.900  1.00  0.00           H
ATOM   4899  CA  GLY A 888      32.710  45.840  53.470  1.00  0.00           C
ATOM   4900  HA1 GLY A 888      32.080  45.990  52.610  1.00  0.00           H
ATOM   4901  HA2 GLY A 888      32.880  46.640  54.170  1.00  0.00           H
ATOM   4902  C   GLY A 888      32.010  44.750  54.120  1.00  0.00           C
ATOM   4903  O   GLY A 888      31.540  44.800  55.260  1.00  0.00           O
ATOM   4904  N   VAL A 889      32.030  43.550  53.490  1.00  0.00           N
ATOM   4905  HN  VAL A 889      32.350  43.520  52.540  1.00  0.00           H
ATOM   4906  CA  VAL A 889      31.400  42.380  54.080  1.00  0.00           C
ATOM   4907  HA  VAL A 889      30.370  42.570  54.300  1.00  0.00           H
ATOM   4908  CB  VAL A 889      31.300  41.200  53.000  1.00  0.00           C
ATOM   4909  HB  VAL A 889      32.340  41.070  52.630  1.00  0.00           H
ATOM   4910  CG1 VAL A 889      30.830  39.840  53.660  1.00  0.00           C
ATOM   4911 HG11 VAL A 889      31.020  39.050  52.910  1.00  0.00           H
ATOM   4912 HG12 VAL A 889      29.780  39.930  53.990  1.00  0.00           H
ATOM   4913 HG13 VAL A 889      31.500  39.440  54.450  1.00  0.00           H
ATOM   4914  CG2 VAL A 889      30.260  41.550  51.920  1.00  0.00           C
ATOM   4915 HG21 VAL A 889      30.270  40.820  51.070  1.00  0.00           H
ATOM   4916 HG22 VAL A 889      30.370  42.590  51.540  1.00  0.00           H
ATOM   4917 HG23 VAL A 889      29.230  41.460  52.330  1.00  0.00           H
ATOM   4918  C   VAL A 889      32.150  41.870  55.270  1.00  0.00           C
ATOM   4919  O   VAL A 889      31.600  41.550  56.320  1.00  0.00           O
ATOM   4920  N   MET A 890      33.410  41.710  55.100  1.00  0.00           N
ATOM   4921  HN  MET A 890      33.790  41.930  54.210  1.00  0.00           H
ATOM   4922  CA  MET A 890      34.350  41.150  56.090  1.00  0.00           C
ATOM   4923  HA  MET A 890      33.840  40.310  56.520  1.00  0.00           H
ATOM   4924  CB  MET A 890      35.700  40.650  55.360  1.00  0.00           C
ATOM   4925  HB1 MET A 890      36.350  40.310  56.200  1.00  0.00           H
ATOM   4926  HB2 MET A 890      36.250  41.490  54.890  1.00  0.00           H
ATOM   4927  CG  MET A 890      35.470  39.490  54.510  1.00  0.00           C
ATOM   4928  HG1 MET A 890      36.430  39.020  54.180  1.00  0.00           H
ATOM   4929  HG2 MET A 890      34.950  39.690  53.550  1.00  0.00           H
ATOM   4930  SD  MET A 890      34.500  38.170  55.200  1.00  0.00           S
ATOM   4931  CE  MET A 890      35.490  37.550  56.470  1.00  0.00           C
ATOM   4932  HE1 MET A 890      36.540  37.570  56.090  1.00  0.00           H
ATOM   4933  HE2 MET A 890      35.290  36.510  56.800  1.00  0.00           H
ATOM   4934  HE3 MET A 890      35.390  38.110  57.430  1.00  0.00           H
ATOM   4935  C   MET A 890      34.560  42.090  57.300  1.00  0.00           C
ATOM   4936  O   MET A 890      34.660  41.590  58.470  1.00  0.00           O
ATOM   4937  N   LEU A 891      34.620  43.410  57.240  1.00  0.00           N
ATOM   4938  HN  LEU A 891      34.780  43.790  56.330  1.00  0.00           H
ATOM   4939  CA  LEU A 891      34.700  44.180  58.430  1.00  0.00           C
ATOM   4940  HA  LEU A 891      35.530  43.840  59.020  1.00  0.00           H
ATOM   4941  CB  LEU A 891      34.960  45.660  58.120  1.00  0.00           C
ATOM   4942  HB1 LEU A 891      35.820  45.600  57.420  1.00  0.00           H
ATOM   4943  HB2 LEU A 891      35.320  46.200  59.030  1.00  0.00           H
ATOM   4944  CG  LEU A 891      33.790  46.530  57.420  1.00  0.00           C
ATOM   4945  HG  LEU A 891      33.100  45.930  56.780  1.00  0.00           H
ATOM   4946  CD1 LEU A 891      32.950  47.260  58.380  1.00  0.00           C
ATOM   4947 HD11 LEU A 891      32.190  46.720  58.990  1.00  0.00           H
ATOM   4948 HD12 LEU A 891      32.400  48.090  57.890  1.00  0.00           H
ATOM   4949 HD13 LEU A 891      33.570  47.580  59.250  1.00  0.00           H
ATOM   4950  CD2 LEU A 891      34.470  47.540  56.440  1.00  0.00           C
ATOM   4951 HD21 LEU A 891      35.000  47.060  55.610  1.00  0.00           H
ATOM   4952 HD22 LEU A 891      35.300  48.120  56.910  1.00  0.00           H
ATOM   4953 HD23 LEU A 891      33.770  48.310  56.040  1.00  0.00           H
ATOM   4954  C   LEU A 891      33.380  44.150  59.260  1.00  0.00           C
ATOM   4955  O   LEU A 891      33.380  44.300  60.490  1.00  0.00           O
ATOM   4956  N   GLY A 892      32.200  43.840  58.590  1.00  0.00           N
ATOM   4957  HN  GLY A 892      32.150  43.840  57.580  1.00  0.00           H
ATOM   4958  CA  GLY A 892      30.960  43.530  59.260  1.00  0.00           C
ATOM   4959  HA1 GLY A 892      30.220  43.570  58.470  1.00  0.00           H
ATOM   4960  HA2 GLY A 892      30.940  44.250  60.060  1.00  0.00           H
ATOM   4961  C   GLY A 892      31.020  42.220  60.010  1.00  0.00           C
ATOM   4962  O   GLY A 892      30.630  42.120  61.130  1.00  0.00           O
ATOM   4963  N   VAL A 893      31.550  41.200  59.410  1.00  0.00           N
ATOM   4964  HN  VAL A 893      31.870  41.280  58.470  1.00  0.00           H
ATOM   4965  CA  VAL A 893      31.770  39.900  60.110  1.00  0.00           C
ATOM   4966  HA  VAL A 893      30.810  39.470  60.400  1.00  0.00           H
ATOM   4967  CB  VAL A 893      32.440  38.810  59.300  1.00  0.00           C
ATOM   4968  HB  VAL A 893      33.420  39.130  58.870  1.00  0.00           H
ATOM   4969  CG1 VAL A 893      32.710  37.520  60.100  1.00  0.00           C
ATOM   4970 HG11 VAL A 893      31.770  37.230  60.610  1.00  0.00           H
ATOM   4971 HG12 VAL A 893      33.530  37.590  60.840  1.00  0.00           H
ATOM   4972 HG13 VAL A 893      33.060  36.680  59.450  1.00  0.00           H
ATOM   4973  CG2 VAL A 893      31.500  38.510  58.100  1.00  0.00           C
ATOM   4974 HG21 VAL A 893      30.660  37.800  58.280  1.00  0.00           H
ATOM   4975 HG22 VAL A 893      32.100  38.100  57.260  1.00  0.00           H
ATOM   4976 HG23 VAL A 893      31.030  39.420  57.670  1.00  0.00           H
ATOM   4977  C   VAL A 893      32.560  40.100  61.370  1.00  0.00           C
ATOM   4978  O   VAL A 893      32.160  39.700  62.410  1.00  0.00           O
ATOM   4979  N   CYS A 894      33.780  40.800  61.250  1.00  0.00           N
ATOM   4980  HN  CYS A 894      34.170  41.140  60.390  1.00  0.00           H
ATOM   4981  CA  CYS A 894      34.610  41.220  62.430  1.00  0.00           C
ATOM   4982  HA  CYS A 894      34.940  40.340  62.950  1.00  0.00           H
ATOM   4983  CB  CYS A 894      35.790  42.030  61.870  1.00  0.00           C
ATOM   4984  HB1 CYS A 894      36.420  42.330  62.730  1.00  0.00           H
ATOM   4985  HB2 CYS A 894      35.460  42.950  61.340  1.00  0.00           H
ATOM   4986  SG  CYS A 894      36.910  41.070  60.860  1.00  0.00           S
ATOM   4987  HG1 CYS A 894      36.010  40.970  59.900  1.00  0.00           H
ATOM   4988  C   CYS A 894      33.880  41.990  63.530  1.00  0.00           C
ATOM   4989  O   CYS A 894      34.150  41.880  64.690  1.00  0.00           O
ATOM   4990  N   SER A 895      33.090  42.970  63.060  1.00  0.00           N
ATOM   4991  HN  SER A 895      33.150  43.320  62.120  1.00  0.00           H
ATOM   4992  CA  SER A 895      32.430  43.840  63.990  1.00  0.00           C
ATOM   4993  HA  SER A 895      33.210  44.310  64.560  1.00  0.00           H
ATOM   4994  CB  SER A 895      31.560  44.920  63.330  1.00  0.00           C
ATOM   4995  HB1 SER A 895      31.140  45.650  64.060  1.00  0.00           H
ATOM   4996  HB2 SER A 895      30.690  44.490  62.780  1.00  0.00           H
ATOM   4997  OG  SER A 895      32.370  45.840  62.530  1.00  0.00           O
ATOM   4998  HG1 SER A 895      32.620  45.330  61.760  1.00  0.00           H
ATOM   4999  C   SER A 895      31.480  43.240  64.950  1.00  0.00           C
ATOM   5000  O   SER A 895      31.550  43.520  66.150  1.00  0.00           O
ATOM   5001  N   VAL A 896      30.580  42.360  64.490  1.00  0.00           N
ATOM   5002  HN  VAL A 896      30.550  42.230  63.500  1.00  0.00           H
ATOM   5003  CA  VAL A 896      29.770  41.470  65.340  1.00  0.00           C
ATOM   5004  HA  VAL A 896      29.200  42.150  65.960  1.00  0.00           H
ATOM   5005  CB  VAL A 896      28.850  40.610  64.480  1.00  0.00           C
ATOM   5006  HB  VAL A 896      29.510  40.150  63.710  1.00  0.00           H
ATOM   5007  CG1 VAL A 896      28.030  39.590  65.260  1.00  0.00           C
ATOM   5008 HG11 VAL A 896      27.280  39.150  64.570  1.00  0.00           H
ATOM   5009 HG12 VAL A 896      27.370  40.090  66.000  1.00  0.00           H
ATOM   5010 HG13 VAL A 896      28.650  38.850  65.800  1.00  0.00           H
ATOM   5011  CG2 VAL A 896      27.910  41.580  63.710  1.00  0.00           C
ATOM   5012 HG21 VAL A 896      28.330  41.920  62.760  1.00  0.00           H
ATOM   5013 HG22 VAL A 896      27.590  42.340  64.450  1.00  0.00           H
ATOM   5014 HG23 VAL A 896      27.030  40.990  63.370  1.00  0.00           H
ATOM   5015  C   VAL A 896      30.590  40.650  66.310  1.00  0.00           C
ATOM   5016  O   VAL A 896      30.240  40.610  67.500  1.00  0.00           O
ATOM   5017  N   MET A 897      31.790  40.120  65.940  1.00  0.00           N
ATOM   5018  HN  MET A 897      32.060  40.170  64.980  1.00  0.00           H
ATOM   5019  CA  MET A 897      32.720  39.450  66.750  1.00  0.00           C
ATOM   5020  HA  MET A 897      32.060  38.850  67.360  1.00  0.00           H
ATOM   5021  CB  MET A 897      33.540  38.520  65.860  1.00  0.00           C
ATOM   5022  HB1 MET A 897      34.050  39.240  65.190  1.00  0.00           H
ATOM   5023  HB2 MET A 897      32.860  38.040  65.120  1.00  0.00           H
ATOM   5024  CG  MET A 897      34.450  37.550  66.650  1.00  0.00           C
ATOM   5025  HG1 MET A 897      35.210  38.080  67.260  1.00  0.00           H
ATOM   5026  HG2 MET A 897      35.000  37.080  65.800  1.00  0.00           H
ATOM   5027  SD  MET A 897      33.570  36.280  67.630  1.00  0.00           S
ATOM   5028  CE  MET A 897      35.120  35.480  67.960  1.00  0.00           C
ATOM   5029  HE1 MET A 897      35.690  35.020  67.120  1.00  0.00           H
ATOM   5030  HE2 MET A 897      34.930  34.710  68.730  1.00  0.00           H
ATOM   5031  HE3 MET A 897      35.740  36.270  68.420  1.00  0.00           H
ATOM   5032  C   MET A 897      33.610  40.320  67.600  1.00  0.00           C
ATOM   5033  O   MET A 897      34.290  39.950  68.560  1.00  0.00           O
ATOM   5034  N   GLY A 898      33.530  41.630  67.390  1.00  0.00           N
ATOM   5035  HN  GLY A 898      32.980  41.970  66.630  1.00  0.00           H
ATOM   5036  CA  GLY A 898      34.100  42.640  68.320  1.00  0.00           C
ATOM   5037  HA1 GLY A 898      33.930  42.240  69.310  1.00  0.00           H
ATOM   5038  HA2 GLY A 898      33.590  43.580  68.160  1.00  0.00           H
ATOM   5039  C   GLY A 898      35.580  42.940  67.980  1.00  0.00           C
ATOM   5040  O   GLY A 898      36.300  43.340  68.890  1.00  0.00           O
ATOM   5041  N   LEU A 899      36.010  42.740  66.750  1.00  0.00           N
ATOM   5042  HN  LEU A 899      35.380  42.260  66.140  1.00  0.00           H
ATOM   5043  CA  LEU A 899      37.380  42.850  66.300  1.00  0.00           C
ATOM   5044  HA  LEU A 899      37.940  42.990  67.210  1.00  0.00           H
ATOM   5045  CB  LEU A 899      37.790  41.490  65.620  1.00  0.00           C
ATOM   5046  HB1 LEU A 899      38.720  41.590  65.030  1.00  0.00           H
ATOM   5047  HB2 LEU A 899      37.040  41.260  64.820  1.00  0.00           H
ATOM   5048  CG  LEU A 899      37.890  40.280  66.590  1.00  0.00           C
ATOM   5049  HG  LEU A 899      36.950  40.160  67.190  1.00  0.00           H
ATOM   5050  CD1 LEU A 899      38.030  39.040  65.640  1.00  0.00           C
ATOM   5051 HD11 LEU A 899      38.940  39.130  65.000  1.00  0.00           H
ATOM   5052 HD12 LEU A 899      37.160  38.900  64.960  1.00  0.00           H
ATOM   5053 HD13 LEU A 899      38.130  38.100  66.220  1.00  0.00           H
ATOM   5054  CD2 LEU A 899      39.030  40.280  67.630  1.00  0.00           C
ATOM   5055 HD21 LEU A 899      39.950  39.900  67.120  1.00  0.00           H
ATOM   5056 HD22 LEU A 899      38.840  39.680  68.540  1.00  0.00           H
ATOM   5057 HD23 LEU A 899      39.120  41.340  67.950  1.00  0.00           H
ATOM   5058  C   LEU A 899      37.680  44.100  65.470  1.00  0.00           C
ATOM   5059  O   LEU A 899      36.830  44.790  64.910  1.00  0.00           O
ATOM   5060  N   PRO A 900      39.000  44.520  65.480  1.00  0.00           N
[truncated: 7,490,634 more chars]
