# Supplementary material for: CryoEM and computational modeling structural insights into the pH regulator NBCn1
Source: Nat Commun. 2025 Nov 11;16:9932. doi: 10.1038/s41467-025-64868-z (PMC12606367; doi:10.1038/s41467-025-64868-z)
Supplement: Supplementary file 8 — Supplementary Data 6 [file 41467_2025_64868_MOESM8_ESM.zip › 1us_unrestr_MD_OF_IF_transition_apoNBCn1/transition_rep2_traj1_last.pdb]

REMARK    GENERATED BY TRJCONV
TITLE     Title t= 1000000.00000 step= 500000000
REMARK    THIS IS A SIMULATION BOX
CRYST1   96.929   96.929  103.249  90.00  90.00  90.00 P 1           1
MODEL        1
ATOM      1  N   LEU A 585      34.180  31.260  42.480  1.00  0.00           N
ATOM      2  HT1 LEU A 585      33.360  30.620  42.520  1.00  0.00           H
ATOM      3  HT2 LEU A 585      34.770  30.830  41.750  1.00  0.00           H
ATOM      4  HT3 LEU A 585      33.920  32.230  42.210  1.00  0.00           H
ATOM      5  CA  LEU A 585      34.880  31.330  43.870  1.00  0.00           C
ATOM      6  HA  LEU A 585      35.920  31.540  43.650  1.00  0.00           H
ATOM      7  CB  LEU A 585      34.590  32.650  44.580  1.00  0.00           C
ATOM      8  HB1 LEU A 585      33.540  32.550  44.980  1.00  0.00           H
ATOM      9  HB2 LEU A 585      34.610  33.510  43.880  1.00  0.00           H
ATOM     10  CG  LEU A 585      35.410  32.950  45.860  1.00  0.00           C
ATOM     11  HG  LEU A 585      35.480  31.990  46.400  1.00  0.00           H
ATOM     12  CD1 LEU A 585      36.870  33.200  45.460  1.00  0.00           C
ATOM     13 HD11 LEU A 585      36.930  33.820  44.540  1.00  0.00           H
ATOM     14 HD12 LEU A 585      37.360  32.300  45.050  1.00  0.00           H
ATOM     15 HD13 LEU A 585      37.490  33.550  46.320  1.00  0.00           H
ATOM     16  CD2 LEU A 585      34.860  34.130  46.700  1.00  0.00           C
ATOM     17 HD21 LEU A 585      34.730  35.070  46.130  1.00  0.00           H
ATOM     18 HD22 LEU A 585      35.640  34.420  47.450  1.00  0.00           H
ATOM     19 HD23 LEU A 585      33.910  33.950  47.260  1.00  0.00           H
ATOM     20  C   LEU A 585      34.870  30.050  44.790  1.00  0.00           C
ATOM     21  O   LEU A 585      35.890  29.380  44.910  1.00  0.00           O
ATOM     22  N   ILE A 586      33.700  29.690  45.410  1.00  0.00           N
ATOM     23  HN  ILE A 586      32.840  30.120  45.150  1.00  0.00           H
ATOM     24  CA  ILE A 586      33.770  28.730  46.540  1.00  0.00           C
ATOM     25  HA  ILE A 586      34.530  29.090  47.210  1.00  0.00           H
ATOM     26  CB  ILE A 586      32.390  28.550  47.300  1.00  0.00           C
ATOM     27  HB  ILE A 586      31.510  28.810  46.660  1.00  0.00           H
ATOM     28  CG2 ILE A 586      32.220  27.090  47.850  1.00  0.00           C
ATOM     29 HG21 ILE A 586      32.130  26.320  47.050  1.00  0.00           H
ATOM     30 HG22 ILE A 586      31.230  27.050  48.320  1.00  0.00           H
ATOM     31 HG23 ILE A 586      32.970  26.800  48.610  1.00  0.00           H
ATOM     32  CG1 ILE A 586      32.030  29.670  48.340  1.00  0.00           C
ATOM     33 HG11 ILE A 586      31.140  29.250  48.840  1.00  0.00           H
ATOM     34 HG12 ILE A 586      31.820  30.490  47.620  1.00  0.00           H
ATOM     35  CD  ILE A 586      33.050  29.960  49.370  1.00  0.00           C
ATOM     36  HD1 ILE A 586      33.950  30.420  48.900  1.00  0.00           H
ATOM     37  HD2 ILE A 586      33.540  29.020  49.720  1.00  0.00           H
ATOM     38  HD3 ILE A 586      32.670  30.530  50.240  1.00  0.00           H
ATOM     39  C   ILE A 586      34.400  27.330  46.290  1.00  0.00           C
ATOM     40  O   ILE A 586      35.400  26.950  46.970  1.00  0.00           O
ATOM     41  N   LEU A 587      33.980  26.680  45.190  1.00  0.00           N
ATOM     42  HN  LEU A 587      33.150  26.960  44.720  1.00  0.00           H
ATOM     43  CA  LEU A 587      34.370  25.340  44.740  1.00  0.00           C
ATOM     44  HA  LEU A 587      34.670  24.730  45.580  1.00  0.00           H
ATOM     45  CB  LEU A 587      33.290  24.630  43.910  1.00  0.00           C
ATOM     46  HB1 LEU A 587      33.730  23.650  43.600  1.00  0.00           H
ATOM     47  HB2 LEU A 587      33.090  25.300  43.060  1.00  0.00           H
ATOM     48  CG  LEU A 587      32.050  24.360  44.790  1.00  0.00           C
ATOM     49  HG  LEU A 587      31.590  25.290  45.170  1.00  0.00           H
ATOM     50  CD1 LEU A 587      30.990  23.570  43.940  1.00  0.00           C
ATOM     51 HD11 LEU A 587      30.840  24.080  42.970  1.00  0.00           H
ATOM     52 HD12 LEU A 587      30.040  23.480  44.510  1.00  0.00           H
ATOM     53 HD13 LEU A 587      31.410  22.560  43.750  1.00  0.00           H
ATOM     54  CD2 LEU A 587      32.490  23.460  45.920  1.00  0.00           C
ATOM     55 HD21 LEU A 587      33.260  22.730  45.590  1.00  0.00           H
ATOM     56 HD22 LEU A 587      31.610  22.850  46.210  1.00  0.00           H
ATOM     57 HD23 LEU A 587      32.990  23.970  46.760  1.00  0.00           H
ATOM     58  C   LEU A 587      35.650  25.480  43.980  1.00  0.00           C
ATOM     59  O   LEU A 587      36.300  24.440  43.810  1.00  0.00           O
ATOM     60  N   ASP A 588      35.990  26.650  43.500  1.00  0.00           N
ATOM     61  HN  ASP A 588      35.520  27.490  43.770  1.00  0.00           H
ATOM     62  CA  ASP A 588      37.250  26.930  42.650  1.00  0.00           C
ATOM     63  HA  ASP A 588      37.150  26.270  41.800  1.00  0.00           H
ATOM     64  CB  ASP A 588      37.320  28.410  42.250  1.00  0.00           C
ATOM     65  HB1 ASP A 588      38.220  28.580  41.630  1.00  0.00           H
ATOM     66  HB2 ASP A 588      37.420  29.130  43.090  1.00  0.00           H
ATOM     67  CG  ASP A 588      36.120  28.750  41.340  1.00  0.00           C
ATOM     68  OD1 ASP A 588      35.280  27.890  40.930  1.00  0.00           O
ATOM     69  OD2 ASP A 588      35.970  29.940  41.080  1.00  0.00           O
ATOM     70  C   ASP A 588      38.520  26.620  43.370  1.00  0.00           C
ATOM     71  O   ASP A 588      39.460  26.000  42.770  1.00  0.00           O
ATOM     72  N   ILE A 589      38.560  26.950  44.620  1.00  0.00           N
ATOM     73  HN  ILE A 589      37.780  27.470  44.960  1.00  0.00           H
ATOM     74  CA  ILE A 589      39.680  26.620  45.460  1.00  0.00           C
ATOM     75  HA  ILE A 589      40.540  27.060  44.970  1.00  0.00           H
ATOM     76  CB  ILE A 589      39.530  27.320  46.790  1.00  0.00           C
ATOM     77  HB  ILE A 589      38.750  26.830  47.420  1.00  0.00           H
ATOM     78  CG2 ILE A 589      40.900  27.240  47.590  1.00  0.00           C
ATOM     79 HG21 ILE A 589      41.710  27.510  46.880  1.00  0.00           H
ATOM     80 HG22 ILE A 589      41.070  26.180  47.890  1.00  0.00           H
ATOM     81 HG23 ILE A 589      41.080  27.850  48.510  1.00  0.00           H
ATOM     82  CG1 ILE A 589      38.880  28.770  46.650  1.00  0.00           C
ATOM     83 HG11 ILE A 589      38.760  29.190  47.670  1.00  0.00           H
ATOM     84 HG12 ILE A 589      37.860  28.820  46.210  1.00  0.00           H
ATOM     85  CD  ILE A 589      39.770  29.730  45.830  1.00  0.00           C
ATOM     86  HD1 ILE A 589      39.790  29.440  44.760  1.00  0.00           H
ATOM     87  HD2 ILE A 589      40.790  29.900  46.250  1.00  0.00           H
ATOM     88  HD3 ILE A 589      39.430  30.780  45.930  1.00  0.00           H
ATOM     89  C   ILE A 589      40.020  25.120  45.710  1.00  0.00           C
ATOM     90  O   ILE A 589      41.200  24.700  45.860  1.00  0.00           O
ATOM     91  N   LYS A 590      39.010  24.190  45.610  1.00  0.00           N
ATOM     92  HN  LYS A 590      38.090  24.580  45.520  1.00  0.00           H
ATOM     93  CA  LYS A 590      39.170  22.780  45.550  1.00  0.00           C
ATOM     94  HA  LYS A 590      39.990  22.420  46.140  1.00  0.00           H
ATOM     95  CB  LYS A 590      37.760  22.190  45.940  1.00  0.00           C
ATOM     96  HB1 LYS A 590      36.930  22.600  45.310  1.00  0.00           H
ATOM     97  HB2 LYS A 590      37.670  22.620  46.960  1.00  0.00           H
ATOM     98  CG  LYS A 590      37.530  20.630  46.080  1.00  0.00           C
ATOM     99  HG1 LYS A 590      36.460  20.450  46.330  1.00  0.00           H
ATOM    100  HG2 LYS A 590      38.190  20.070  46.780  1.00  0.00           H
ATOM    101  CD  LYS A 590      37.750  19.920  44.750  1.00  0.00           C
ATOM    102  HD1 LYS A 590      38.860  19.860  44.590  1.00  0.00           H
ATOM    103  HD2 LYS A 590      37.140  20.500  44.030  1.00  0.00           H
ATOM    104  CE  LYS A 590      37.130  18.480  44.660  1.00  0.00           C
ATOM    105  HE1 LYS A 590      36.020  18.540  44.760  1.00  0.00           H
ATOM    106  HE2 LYS A 590      37.600  17.710  45.310  1.00  0.00           H
ATOM    107  NZ  LYS A 590      37.490  17.940  43.350  1.00  0.00           N
ATOM    108  HZ1 LYS A 590      36.880  18.270  42.580  1.00  0.00           H
ATOM    109  HZ2 LYS A 590      37.340  16.910  43.480  1.00  0.00           H
ATOM    110  HZ3 LYS A 590      38.510  18.070  43.210  1.00  0.00           H
ATOM    111  C   LYS A 590      39.510  22.320  44.070  1.00  0.00           C
ATOM    112  O   LYS A 590      40.460  21.590  43.870  1.00  0.00           O
ATOM    113  N   ARG A 591      38.730  22.740  43.050  1.00  0.00           N
ATOM    114  HN  ARG A 591      37.990  23.320  43.380  1.00  0.00           H
ATOM    115  CA  ARG A 591      38.800  22.370  41.680  1.00  0.00           C
ATOM    116  HA  ARG A 591      38.620  21.310  41.610  1.00  0.00           H
ATOM    117  CB  ARG A 591      37.720  23.150  40.880  1.00  0.00           C
ATOM    118  HB1 ARG A 591      37.980  23.160  39.810  1.00  0.00           H
ATOM    119  HB2 ARG A 591      37.800  24.190  41.270  1.00  0.00           H
ATOM    120  CG  ARG A 591      36.320  22.800  41.180  1.00  0.00           C
ATOM    121  HG1 ARG A 591      36.150  22.770  42.280  1.00  0.00           H
ATOM    122  HG2 ARG A 591      36.130  21.760  40.870  1.00  0.00           H
ATOM    123  CD  ARG A 591      35.240  23.670  40.480  1.00  0.00           C
ATOM    124  HD1 ARG A 591      35.480  23.790  39.400  1.00  0.00           H
ATOM    125  HD2 ARG A 591      35.310  24.690  40.900  1.00  0.00           H
ATOM    126  NE  ARG A 591      33.860  23.020  40.560  1.00  0.00           N
ATOM    127  HE  ARG A 591      33.720  22.090  40.900  1.00  0.00           H
ATOM    128  CZ  ARG A 591      32.760  23.750  40.310  1.00  0.00           C
ATOM    129  NH1 ARG A 591      32.640  25.010  39.970  1.00  0.00           N
ATOM    130 HH11 ARG A 591      31.820  25.390  39.560  1.00  0.00           H
ATOM    131 HH12 ARG A 591      33.550  25.290  39.670  1.00  0.00           H
ATOM    132  NH2 ARG A 591      31.700  22.980  40.510  1.00  0.00           N
ATOM    133 HH21 ARG A 591      31.820  22.020  40.770  1.00  0.00           H
ATOM    134 HH22 ARG A 591      30.830  23.260  40.130  1.00  0.00           H
ATOM    135  C   ARG A 591      40.250  22.610  41.140  1.00  0.00           C
ATOM    136  O   ARG A 591      40.880  21.830  40.430  1.00  0.00           O
ATOM    137  N   LYS A 592      40.760  23.760  41.590  1.00  0.00           N
ATOM    138  HN  LYS A 592      40.200  24.340  42.170  1.00  0.00           H
ATOM    139  CA  LYS A 592      42.070  24.310  41.210  1.00  0.00           C
ATOM    140  HA  LYS A 592      42.540  23.840  40.370  1.00  0.00           H
ATOM    141  CB  LYS A 592      41.900  25.860  40.890  1.00  0.00           C
ATOM    142  HB1 LYS A 592      42.870  26.250  40.510  1.00  0.00           H
ATOM    143  HB2 LYS A 592      41.740  26.270  41.930  1.00  0.00           H
ATOM    144  CG  LYS A 592      40.820  26.210  39.870  1.00  0.00           C
ATOM    145  HG1 LYS A 592      39.820  25.960  40.270  1.00  0.00           H
ATOM    146  HG2 LYS A 592      40.970  25.590  38.970  1.00  0.00           H
ATOM    147  CD  LYS A 592      40.850  27.630  39.300  1.00  0.00           C
ATOM    148  HD1 LYS A 592      39.920  27.860  38.750  1.00  0.00           H
ATOM    149  HD2 LYS A 592      41.790  27.680  38.730  1.00  0.00           H
ATOM    150  CE  LYS A 592      41.050  28.620  40.390  1.00  0.00           C
ATOM    151  HE1 LYS A 592      42.110  28.560  40.710  1.00  0.00           H
ATOM    152  HE2 LYS A 592      40.430  28.540  41.310  1.00  0.00           H
ATOM    153  NZ  LYS A 592      40.800  29.980  39.860  1.00  0.00           N
ATOM    154  HZ1 LYS A 592      39.800  30.230  39.750  1.00  0.00           H
ATOM    155  HZ2 LYS A 592      41.160  29.940  38.880  1.00  0.00           H
ATOM    156  HZ3 LYS A 592      41.110  30.780  40.460  1.00  0.00           H
ATOM    157  C   LYS A 592      43.220  24.180  42.290  1.00  0.00           C
ATOM    158  O   LYS A 592      44.350  24.630  42.210  1.00  0.00           O
ATOM    159  N   ALA A 593      42.940  23.380  43.310  1.00  0.00           N
ATOM    160  HN  ALA A 593      41.980  23.130  43.370  1.00  0.00           H
ATOM    161  CA  ALA A 593      43.890  22.820  44.240  1.00  0.00           C
ATOM    162  HA  ALA A 593      44.230  23.690  44.790  1.00  0.00           H
ATOM    163  CB  ALA A 593      43.140  21.870  45.100  1.00  0.00           C
ATOM    164  HB1 ALA A 593      42.400  22.250  45.860  1.00  0.00           H
ATOM    165  HB2 ALA A 593      43.820  21.220  45.690  1.00  0.00           H
ATOM    166  HB3 ALA A 593      42.670  21.130  44.410  1.00  0.00           H
ATOM    167  C   ALA A 593      45.200  22.210  43.730  1.00  0.00           C
ATOM    168  O   ALA A 593      46.280  22.520  44.230  1.00  0.00           O
ATOM    169  N   PRO A 594      45.310  21.290  42.750  1.00  0.00           N
ATOM    170  CD  PRO A 594      44.190  20.460  42.300  1.00  0.00           C
ATOM    171  HD1 PRO A 594      43.280  21.040  42.030  1.00  0.00           H
ATOM    172  HD2 PRO A 594      43.930  19.800  43.150  1.00  0.00           H
ATOM    173  CA  PRO A 594      46.600  20.770  42.310  1.00  0.00           C
ATOM    174  HA  PRO A 594      47.240  20.450  43.120  1.00  0.00           H
ATOM    175  CB  PRO A 594      46.180  19.480  41.580  1.00  0.00           C
ATOM    176  HB1 PRO A 594      46.260  18.660  42.330  1.00  0.00           H
ATOM    177  HB2 PRO A 594      46.810  19.320  40.670  1.00  0.00           H
ATOM    178  CG  PRO A 594      44.770  19.600  41.150  1.00  0.00           C
ATOM    179  HG1 PRO A 594      44.770  20.160  40.190  1.00  0.00           H
ATOM    180  HG2 PRO A 594      44.200  18.670  41.050  1.00  0.00           H
ATOM    181  C   PRO A 594      47.200  21.790  41.380  1.00  0.00           C
ATOM    182  O   PRO A 594      48.400  22.020  41.350  1.00  0.00           O
ATOM    183  N   PHE A 595      46.400  22.560  40.620  1.00  0.00           N
ATOM    184  HN  PHE A 595      45.430  22.350  40.690  1.00  0.00           H
ATOM    185  CA  PHE A 595      46.900  23.690  39.760  1.00  0.00           C
ATOM    186  HA  PHE A 595      47.720  23.320  39.180  1.00  0.00           H
ATOM    187  CB  PHE A 595      45.770  24.400  38.870  1.00  0.00           C
ATOM    188  HB1 PHE A 595      46.240  25.050  38.110  1.00  0.00           H
ATOM    189  HB2 PHE A 595      45.020  24.980  39.460  1.00  0.00           H
ATOM    190  CG  PHE A 595      44.990  23.310  38.100  1.00  0.00           C
ATOM    191  CD1 PHE A 595      45.590  22.090  37.730  1.00  0.00           C
ATOM    192  HD1 PHE A 595      46.600  21.840  38.020  1.00  0.00           H
ATOM    193  CE1 PHE A 595      44.760  21.060  37.210  1.00  0.00           C
ATOM    194  HE1 PHE A 595      45.210  20.080  37.110  1.00  0.00           H
ATOM    195  CZ  PHE A 595      43.370  21.220  37.060  1.00  0.00           C
ATOM    196  HZ  PHE A 595      42.670  20.510  36.630  1.00  0.00           H
ATOM    197  CD2 PHE A 595      43.620  23.540  37.910  1.00  0.00           C
ATOM    198  HD2 PHE A 595      43.220  24.450  38.300  1.00  0.00           H
ATOM    199  CE2 PHE A 595      42.850  22.470  37.380  1.00  0.00           C
ATOM    200  HE2 PHE A 595      41.780  22.590  37.260  1.00  0.00           H
ATOM    201  C   PHE A 595      47.540  24.810  40.530  1.00  0.00           C
ATOM    202  O   PHE A 595      48.650  25.220  40.160  1.00  0.00           O
ATOM    203  N   PHE A 596      46.990  25.310  41.640  1.00  0.00           N
ATOM    204  HN  PHE A 596      46.070  25.130  41.960  1.00  0.00           H
ATOM    205  CA  PHE A 596      47.630  26.290  42.510  1.00  0.00           C
ATOM    206  HA  PHE A 596      47.850  27.200  41.990  1.00  0.00           H
ATOM    207  CB  PHE A 596      46.620  26.570  43.670  1.00  0.00           C
ATOM    208  HB1 PHE A 596      47.150  27.140  44.450  1.00  0.00           H
ATOM    209  HB2 PHE A 596      46.260  25.580  44.030  1.00  0.00           H
ATOM    210  CG  PHE A 596      45.450  27.440  43.410  1.00  0.00           C
ATOM    211  CD1 PHE A 596      44.140  27.140  43.750  1.00  0.00           C
ATOM    212  HD1 PHE A 596      44.010  26.140  44.140  1.00  0.00           H
ATOM    213  CE1 PHE A 596      43.140  28.060  43.430  1.00  0.00           C
ATOM    214  HE1 PHE A 596      42.110  27.830  43.690  1.00  0.00           H
ATOM    215  CZ  PHE A 596      43.400  29.330  42.820  1.00  0.00           C
ATOM    216  HZ  PHE A 596      42.630  30.080  42.740  1.00  0.00           H
ATOM    217  CD2 PHE A 596      45.730  28.670  42.780  1.00  0.00           C
ATOM    218  HD2 PHE A 596      46.740  28.930  42.500  1.00  0.00           H
ATOM    219  CE2 PHE A 596      44.740  29.610  42.420  1.00  0.00           C
ATOM    220  HE2 PHE A 596      44.890  30.580  41.970  1.00  0.00           H
ATOM    221  C   PHE A 596      48.960  25.820  43.110  1.00  0.00           C
ATOM    222  O   PHE A 596      49.920  26.530  43.310  1.00  0.00           O
ATOM    223  N   LEU A 597      49.060  24.520  43.460  1.00  0.00           N
ATOM    224  HN  LEU A 597      48.240  23.960  43.390  1.00  0.00           H
ATOM    225  CA  LEU A 597      50.330  23.900  43.940  1.00  0.00           C
ATOM    226  HA  LEU A 597      50.710  24.570  44.690  1.00  0.00           H
ATOM    227  CB  LEU A 597      50.180  22.520  44.550  1.00  0.00           C
ATOM    228  HB1 LEU A 597      51.230  22.230  44.800  1.00  0.00           H
ATOM    229  HB2 LEU A 597      49.500  21.870  43.960  1.00  0.00           H
ATOM    230  CG  LEU A 597      49.480  22.590  45.920  1.00  0.00           C
ATOM    231  HG  LEU A 597      48.520  23.140  45.770  1.00  0.00           H
ATOM    232  CD1 LEU A 597      49.210  21.180  46.370  1.00  0.00           C
ATOM    233 HD11 LEU A 597      48.470  20.720  45.670  1.00  0.00           H
ATOM    234 HD12 LEU A 597      48.720  21.340  47.360  1.00  0.00           H
ATOM    235 HD13 LEU A 597      50.130  20.570  46.430  1.00  0.00           H
ATOM    236  CD2 LEU A 597      50.280  23.290  46.930  1.00  0.00           C
ATOM    237 HD21 LEU A 597      49.820  23.270  47.940  1.00  0.00           H
ATOM    238 HD22 LEU A 597      50.220  24.370  46.680  1.00  0.00           H
ATOM    239 HD23 LEU A 597      51.330  22.970  47.060  1.00  0.00           H
ATOM    240  C   LEU A 597      51.460  23.850  42.870  1.00  0.00           C
ATOM    241  O   LEU A 597      52.610  24.330  43.040  1.00  0.00           O
ATOM    242  N   SER A 598      51.130  23.390  41.620  1.00  0.00           N
ATOM    243  HN  SER A 598      50.230  23.080  41.360  1.00  0.00           H
ATOM    244  CA  SER A 598      52.110  23.540  40.570  1.00  0.00           C
ATOM    245  HA  SER A 598      53.030  23.100  40.940  1.00  0.00           H
ATOM    246  CB  SER A 598      51.690  22.870  39.210  1.00  0.00           C
ATOM    247  HB1 SER A 598      50.980  23.450  38.590  1.00  0.00           H
ATOM    248  HB2 SER A 598      51.080  21.940  39.270  1.00  0.00           H
ATOM    249  OG  SER A 598      52.880  22.650  38.460  1.00  0.00           O
ATOM    250  HG1 SER A 598      53.050  21.720  38.620  1.00  0.00           H
ATOM    251  C   SER A 598      52.530  24.970  40.240  1.00  0.00           C
ATOM    252  O   SER A 598      53.690  25.240  40.130  1.00  0.00           O
ATOM    253  N   ASP A 599      51.580  25.920  40.210  1.00  0.00           N
ATOM    254  HN  ASP A 599      50.600  25.720  40.260  1.00  0.00           H
ATOM    255  CA  ASP A 599      51.780  27.390  40.130  1.00  0.00           C
ATOM    256  HA  ASP A 599      52.320  27.620  39.220  1.00  0.00           H
ATOM    257  CB  ASP A 599      50.480  28.150  40.040  1.00  0.00           C
ATOM    258  HB1 ASP A 599      50.720  29.210  40.270  1.00  0.00           H
ATOM    259  HB2 ASP A 599      49.720  27.880  40.800  1.00  0.00           H
ATOM    260  CG  ASP A 599      49.830  28.150  38.690  1.00  0.00           C
ATOM    261  OD1 ASP A 599      48.720  28.770  38.600  1.00  0.00           O
ATOM    262  OD2 ASP A 599      50.380  27.640  37.650  1.00  0.00           O
ATOM    263  C   ASP A 599      52.640  28.060  41.270  1.00  0.00           C
ATOM    264  O   ASP A 599      53.580  28.870  41.100  1.00  0.00           O
ATOM    265  N   PHE A 600      52.490  27.550  42.540  1.00  0.00           N
ATOM    266  HN  PHE A 600      51.750  26.880  42.570  1.00  0.00           H
ATOM    267  CA  PHE A 600      53.410  27.730  43.590  1.00  0.00           C
ATOM    268  HA  PHE A 600      53.520  28.800  43.690  1.00  0.00           H
ATOM    269  CB  PHE A 600      52.880  27.290  44.970  1.00  0.00           C
ATOM    270  HB1 PHE A 600      52.360  26.330  45.070  1.00  0.00           H
ATOM    271  HB2 PHE A 600      52.080  28.040  45.170  1.00  0.00           H
ATOM    272  CG  PHE A 600      53.960  27.350  46.090  1.00  0.00           C
ATOM    273  CD1 PHE A 600      54.570  26.150  46.540  1.00  0.00           C
ATOM    274  HD1 PHE A 600      54.340  25.290  45.920  1.00  0.00           H
ATOM    275  CE1 PHE A 600      55.530  26.180  47.500  1.00  0.00           C
ATOM    276  HE1 PHE A 600      55.880  25.210  47.850  1.00  0.00           H
ATOM    277  CZ  PHE A 600      56.050  27.380  47.960  1.00  0.00           C
ATOM    278  HZ  PHE A 600      56.810  27.380  48.720  1.00  0.00           H
ATOM    279  CD2 PHE A 600      54.490  28.590  46.590  1.00  0.00           C
ATOM    280  HD2 PHE A 600      54.100  29.510  46.180  1.00  0.00           H
ATOM    281  CE2 PHE A 600      55.560  28.600  47.510  1.00  0.00           C
ATOM    282  HE2 PHE A 600      55.890  29.550  47.920  1.00  0.00           H
ATOM    283  C   PHE A 600      54.790  27.160  43.290  1.00  0.00           C
ATOM    284  O   PHE A 600      55.840  27.850  43.480  1.00  0.00           O
ATOM    285  N   LYS A 601      54.940  25.870  42.710  1.00  0.00           N
ATOM    286  HN  LYS A 601      54.200  25.260  42.430  1.00  0.00           H
ATOM    287  CA  LYS A 601      56.170  25.290  42.320  1.00  0.00           C
ATOM    288  HA  LYS A 601      56.770  25.490  43.200  1.00  0.00           H
ATOM    289  CB  LYS A 601      56.230  23.820  41.950  1.00  0.00           C
ATOM    290  HB1 LYS A 601      57.290  23.600  41.690  1.00  0.00           H
ATOM    291  HB2 LYS A 601      55.640  23.630  41.020  1.00  0.00           H
ATOM    292  CG  LYS A 601      55.820  22.930  43.130  1.00  0.00           C
ATOM    293  HG1 LYS A 601      54.750  22.940  43.430  1.00  0.00           H
ATOM    294  HG2 LYS A 601      56.420  23.240  44.020  1.00  0.00           H
ATOM    295  CD  LYS A 601      56.200  21.540  42.690  1.00  0.00           C
ATOM    296  HD1 LYS A 601      55.960  20.850  43.530  1.00  0.00           H
ATOM    297  HD2 LYS A 601      57.290  21.530  42.490  1.00  0.00           H
ATOM    298  CE  LYS A 601      55.380  20.920  41.520  1.00  0.00           C
ATOM    299  HE1 LYS A 601      55.540  21.510  40.600  1.00  0.00           H
ATOM    300  HE2 LYS A 601      54.290  20.950  41.710  1.00  0.00           H
ATOM    301  NZ  LYS A 601      55.670  19.490  41.390  1.00  0.00           N
ATOM    302  HZ1 LYS A 601      55.600  19.080  42.340  1.00  0.00           H
ATOM    303  HZ2 LYS A 601      56.650  19.380  41.040  1.00  0.00           H
ATOM    304  HZ3 LYS A 601      54.980  18.980  40.800  1.00  0.00           H
ATOM    305  C   LYS A 601      56.910  26.090  41.270  1.00  0.00           C
ATOM    306  O   LYS A 601      58.170  26.200  41.340  1.00  0.00           O
ATOM    307  N   ASP A 602      56.260  26.620  40.260  1.00  0.00           N
ATOM    308  HN  ASP A 602      55.310  26.350  40.120  1.00  0.00           H
ATOM    309  CA  ASP A 602      56.630  27.670  39.300  1.00  0.00           C
ATOM    310  HA  ASP A 602      57.520  27.510  38.700  1.00  0.00           H
ATOM    311  CB  ASP A 602      55.500  27.980  38.320  1.00  0.00           C
ATOM    312  HB1 ASP A 602      55.600  28.920  37.740  1.00  0.00           H
ATOM    313  HB2 ASP A 602      54.540  28.000  38.870  1.00  0.00           H
ATOM    314  CG  ASP A 602      55.390  26.860  37.320  1.00  0.00           C
ATOM    315  OD1 ASP A 602      54.290  26.800  36.680  1.00  0.00           O
ATOM    316  OD2 ASP A 602      56.380  26.110  37.100  1.00  0.00           O
ATOM    317  C   ASP A 602      56.990  28.870  40.010  1.00  0.00           C
ATOM    318  O   ASP A 602      58.080  29.430  39.810  1.00  0.00           O
ATOM    319  N   ALA A 603      56.220  29.410  41.070  1.00  0.00           N
ATOM    320  HN  ALA A 603      55.320  29.020  41.200  1.00  0.00           H
ATOM    321  CA  ALA A 603      56.630  30.630  41.720  1.00  0.00           C
ATOM    322  HA  ALA A 603      56.870  31.450  41.060  1.00  0.00           H
ATOM    323  CB  ALA A 603      55.500  31.160  42.620  1.00  0.00           C
ATOM    324  HB1 ALA A 603      55.720  32.040  43.250  1.00  0.00           H
ATOM    325  HB2 ALA A 603      55.310  30.300  43.300  1.00  0.00           H
ATOM    326  HB3 ALA A 603      54.590  31.360  42.020  1.00  0.00           H
ATOM    327  C   ALA A 603      57.870  30.480  42.670  1.00  0.00           C
ATOM    328  O   ALA A 603      58.700  31.360  42.850  1.00  0.00           O
ATOM    329  N   LEU A 604      58.060  29.270  43.170  1.00  0.00           N
ATOM    330  HN  LEU A 604      57.360  28.580  43.000  1.00  0.00           H
ATOM    331  CA  LEU A 604      59.170  28.800  44.030  1.00  0.00           C
ATOM    332  HA  LEU A 604      59.350  29.510  44.840  1.00  0.00           H
ATOM    333  CB  LEU A 604      58.860  27.400  44.610  1.00  0.00           C
ATOM    334  HB1 LEU A 604      58.590  26.760  43.740  1.00  0.00           H
ATOM    335  HB2 LEU A 604      57.950  27.480  45.250  1.00  0.00           H
ATOM    336  CG  LEU A 604      59.840  26.720  45.540  1.00  0.00           C
ATOM    337  HG  LEU A 604      60.830  26.590  45.070  1.00  0.00           H
ATOM    338  CD1 LEU A 604      60.040  27.520  46.910  1.00  0.00           C
ATOM    339 HD11 LEU A 604      60.910  27.050  47.430  1.00  0.00           H
ATOM    340 HD12 LEU A 604      59.100  27.480  47.500  1.00  0.00           H
ATOM    341 HD13 LEU A 604      60.430  28.550  46.760  1.00  0.00           H
ATOM    342  CD2 LEU A 604      59.330  25.260  45.820  1.00  0.00           C
ATOM    343 HD21 LEU A 604      58.300  25.360  46.240  1.00  0.00           H
ATOM    344 HD22 LEU A 604      59.980  24.790  46.600  1.00  0.00           H
ATOM    345 HD23 LEU A 604      59.300  24.710  44.860  1.00  0.00           H
ATOM    346  C   LEU A 604      60.470  28.760  43.260  1.00  0.00           C
ATOM    347  O   LEU A 604      61.530  29.250  43.690  1.00  0.00           O
ATOM    348  N   SER A 605      60.390  28.200  41.980  1.00  0.00           N
ATOM    349  HN  SER A 605      59.530  27.740  41.810  1.00  0.00           H
ATOM    350  CA  SER A 605      61.360  28.210  40.940  1.00  0.00           C
ATOM    351  HA  SER A 605      62.240  27.810  41.420  1.00  0.00           H
ATOM    352  CB  SER A 605      60.900  27.430  39.650  1.00  0.00           C
ATOM    353  HB1 SER A 605      60.050  27.900  39.130  1.00  0.00           H
ATOM    354  HB2 SER A 605      60.630  26.370  39.870  1.00  0.00           H
ATOM    355  OG  SER A 605      61.880  27.510  38.620  1.00  0.00           O
ATOM    356  HG1 SER A 605      62.720  27.130  38.870  1.00  0.00           H
ATOM    357  C   SER A 605      61.720  29.600  40.570  1.00  0.00           C
ATOM    358  O   SER A 605      62.860  29.940  40.370  1.00  0.00           O
ATOM    359  N   LEU A 606      60.810  30.600  40.470  1.00  0.00           N
ATOM    360  HN  LEU A 606      59.820  30.420  40.430  1.00  0.00           H
ATOM    361  CA  LEU A 606      61.140  31.980  40.160  1.00  0.00           C
ATOM    362  HA  LEU A 606      61.780  31.890  39.290  1.00  0.00           H
ATOM    363  CB  LEU A 606      59.930  32.810  39.730  1.00  0.00           C
ATOM    364  HB1 LEU A 606      60.240  33.850  39.510  1.00  0.00           H
ATOM    365  HB2 LEU A 606      59.120  32.710  40.470  1.00  0.00           H
ATOM    366  CG  LEU A 606      59.350  32.310  38.350  1.00  0.00           C
ATOM    367  HG  LEU A 606      59.290  31.200  38.300  1.00  0.00           H
ATOM    368  CD1 LEU A 606      57.890  32.770  38.290  1.00  0.00           C
ATOM    369 HD11 LEU A 606      57.480  32.640  37.270  1.00  0.00           H
ATOM    370 HD12 LEU A 606      57.820  33.870  38.490  1.00  0.00           H
ATOM    371 HD13 LEU A 606      57.170  32.370  39.040  1.00  0.00           H
ATOM    372  CD2 LEU A 606      60.140  32.860  37.150  1.00  0.00           C
ATOM    373 HD21 LEU A 606      60.330  33.950  37.070  1.00  0.00           H
ATOM    374 HD22 LEU A 606      59.530  32.630  36.250  1.00  0.00           H
ATOM    375 HD23 LEU A 606      61.120  32.370  37.060  1.00  0.00           H
ATOM    376  C   LEU A 606      61.870  32.630  41.330  1.00  0.00           C
ATOM    377  O   LEU A 606      62.990  33.140  41.120  1.00  0.00           O
ATOM    378  N   GLN A 607      61.280  32.510  42.540  1.00  0.00           N
ATOM    379  HN  GLN A 607      60.370  32.130  42.600  1.00  0.00           H
ATOM    380  CA  GLN A 607      61.670  33.140  43.750  1.00  0.00           C
ATOM    381  HA  GLN A 607      62.140  32.430  44.410  1.00  0.00           H
ATOM    382  CB  GLN A 607      62.480  34.520  43.630  1.00  0.00           C
ATOM    383  HB1 GLN A 607      61.940  35.190  42.920  1.00  0.00           H
ATOM    384  HB2 GLN A 607      63.510  34.420  43.200  1.00  0.00           H
ATOM    385  CG  GLN A 607      62.650  35.430  44.940  1.00  0.00           C
ATOM    386  HG1 GLN A 607      61.720  35.900  45.320  1.00  0.00           H
ATOM    387  HG2 GLN A 607      63.230  36.330  44.630  1.00  0.00           H
ATOM    388  CD  GLN A 607      63.430  34.700  46.040  1.00  0.00           C
ATOM    389  OE1 GLN A 607      62.880  34.290  47.070  1.00  0.00           O
ATOM    390  NE2 GLN A 607      64.780  34.470  45.830  1.00  0.00           N
ATOM    391 HE21 GLN A 607      65.230  33.810  46.440  1.00  0.00           H
ATOM    392 HE22 GLN A 607      65.280  35.030  45.170  1.00  0.00           H
ATOM    393  C   GLN A 607      60.440  33.480  44.510  1.00  0.00           C
ATOM    394  O   GLN A 607      59.470  34.080  43.990  1.00  0.00           O
ATOM    395  N   CYS A 608      60.320  33.000  45.730  1.00  0.00           N
ATOM    396  HN  CYS A 608      60.990  32.320  45.990  1.00  0.00           H
ATOM    397  CA  CYS A 608      59.340  33.440  46.740  1.00  0.00           C
ATOM    398  HA  CYS A 608      59.210  34.510  46.700  1.00  0.00           H
ATOM    399  CB  CYS A 608      57.940  32.840  46.390  1.00  0.00           C
ATOM    400  HB1 CYS A 608      57.800  33.210  45.350  1.00  0.00           H
ATOM    401  HB2 CYS A 608      57.130  33.230  47.030  1.00  0.00           H
ATOM    402  SG  CYS A 608      57.740  31.050  46.420  1.00  0.00           S
ATOM    403  HG1 CYS A 608      57.830  30.960  45.110  1.00  0.00           H
ATOM    404  C   CYS A 608      59.690  32.970  48.170  1.00  0.00           C
ATOM    405  O   CYS A 608      59.000  33.220  49.190  1.00  0.00           O
ATOM    406  N   LEU A 609      60.780  32.210  48.300  1.00  0.00           N
ATOM    407  HN  LEU A 609      61.250  31.940  47.460  1.00  0.00           H
ATOM    408  CA  LEU A 609      61.260  31.890  49.610  1.00  0.00           C
ATOM    409  HA  LEU A 609      60.490  31.400  50.190  1.00  0.00           H
ATOM    410  CB  LEU A 609      62.520  30.960  49.520  1.00  0.00           C
ATOM    411  HB1 LEU A 609      63.320  31.490  48.960  1.00  0.00           H
ATOM    412  HB2 LEU A 609      62.210  29.970  49.120  1.00  0.00           H
ATOM    413  CG  LEU A 609      63.220  30.610  50.920  1.00  0.00           C
ATOM    414  HG  LEU A 609      63.750  31.540  51.240  1.00  0.00           H
ATOM    415  CD1 LEU A 609      62.270  30.120  52.040  1.00  0.00           C
ATOM    416 HD11 LEU A 609      61.450  30.860  52.040  1.00  0.00           H
ATOM    417 HD12 LEU A 609      62.680  29.940  53.070  1.00  0.00           H
ATOM    418 HD13 LEU A 609      61.900  29.130  51.710  1.00  0.00           H
ATOM    419  CD2 LEU A 609      64.360  29.570  50.690  1.00  0.00           C
ATOM    420 HD21 LEU A 609      64.040  28.540  50.970  1.00  0.00           H
ATOM    421 HD22 LEU A 609      65.190  29.780  51.390  1.00  0.00           H
ATOM    422 HD23 LEU A 609      64.850  29.700  49.700  1.00  0.00           H
ATOM    423  C   LEU A 609      61.690  33.050  50.440  1.00  0.00           C
ATOM    424  O   LEU A 609      61.380  33.170  51.580  1.00  0.00           O
ATOM    425  N   ALA A 610      62.270  34.060  49.790  1.00  0.00           N
ATOM    426  HN  ALA A 610      62.410  34.040  48.810  1.00  0.00           H
ATOM    427  CA  ALA A 610      62.830  35.230  50.430  1.00  0.00           C
ATOM    428  HA  ALA A 610      63.340  34.920  51.330  1.00  0.00           H
ATOM    429  CB  ALA A 610      63.890  35.920  49.540  1.00  0.00           C
ATOM    430  HB1 ALA A 610      63.470  36.330  48.590  1.00  0.00           H
ATOM    431  HB2 ALA A 610      64.670  35.220  49.170  1.00  0.00           H
ATOM    432  HB3 ALA A 610      64.480  36.720  50.030  1.00  0.00           H
ATOM    433  C   ALA A 610      61.680  36.150  50.880  1.00  0.00           C
ATOM    434  O   ALA A 610      61.850  36.950  51.800  1.00  0.00           O
ATOM    435  N   SER A 611      60.590  36.140  50.140  1.00  0.00           N
ATOM    436  HN  SER A 611      60.410  35.430  49.460  1.00  0.00           H
ATOM    437  CA  SER A 611      59.460  36.980  50.510  1.00  0.00           C
ATOM    438  HA  SER A 611      59.770  38.010  50.480  1.00  0.00           H
ATOM    439  CB  SER A 611      58.230  36.730  49.500  1.00  0.00           C
ATOM    440  HB1 SER A 611      58.010  35.650  49.480  1.00  0.00           H
ATOM    441  HB2 SER A 611      58.500  37.100  48.480  1.00  0.00           H
ATOM    442  OG  SER A 611      57.070  37.520  49.850  1.00  0.00           O
ATOM    443  HG1 SER A 611      57.200  38.380  49.430  1.00  0.00           H
ATOM    444  C   SER A 611      58.920  36.710  51.910  1.00  0.00           C
ATOM    445  O   SER A 611      58.500  37.630  52.630  1.00  0.00           O
ATOM    446  N   ILE A 612      58.780  35.470  52.300  1.00  0.00           N
ATOM    447  HN  ILE A 612      59.050  34.740  51.680  1.00  0.00           H
ATOM    448  CA  ILE A 612      58.190  34.910  53.520  1.00  0.00           C
ATOM    449  HA  ILE A 612      57.270  35.400  53.750  1.00  0.00           H
ATOM    450  CB  ILE A 612      57.830  33.410  53.360  1.00  0.00           C
ATOM    451  HB  ILE A 612      58.780  32.830  53.390  1.00  0.00           H
ATOM    452  CG2 ILE A 612      57.010  32.920  54.610  1.00  0.00           C
ATOM    453 HG21 ILE A 612      56.780  31.840  54.470  1.00  0.00           H
ATOM    454 HG22 ILE A 612      56.070  33.510  54.610  1.00  0.00           H
ATOM    455 HG23 ILE A 612      57.720  33.090  55.450  1.00  0.00           H
ATOM    456  CG1 ILE A 612      57.110  33.110  52.020  1.00  0.00           C
ATOM    457 HG11 ILE A 612      56.840  32.040  51.910  1.00  0.00           H
ATOM    458 HG12 ILE A 612      57.980  33.190  51.330  1.00  0.00           H
ATOM    459  CD  ILE A 612      55.880  34.020  51.840  1.00  0.00           C
ATOM    460  HD1 ILE A 612      55.300  34.040  52.780  1.00  0.00           H
ATOM    461  HD2 ILE A 612      55.280  33.760  50.940  1.00  0.00           H
ATOM    462  HD3 ILE A 612      56.340  35.030  51.670  1.00  0.00           H
ATOM    463  C   ILE A 612      59.120  35.270  54.640  1.00  0.00           C
ATOM    464  O   ILE A 612      58.540  35.620  55.700  1.00  0.00           O
ATOM    465  N   LEU A 613      60.500  35.200  54.540  1.00  0.00           N
ATOM    466  HN  LEU A 613      60.970  34.880  53.720  1.00  0.00           H
ATOM    467  CA  LEU A 613      61.390  35.730  55.560  1.00  0.00           C
ATOM    468  HA  LEU A 613      61.220  35.280  56.530  1.00  0.00           H
ATOM    469  CB  LEU A 613      62.840  35.380  55.110  1.00  0.00           C
ATOM    470  HB1 LEU A 613      63.610  35.810  55.790  1.00  0.00           H
ATOM    471  HB2 LEU A 613      63.200  35.850  54.160  1.00  0.00           H
ATOM    472  CG  LEU A 613      63.280  33.900  55.040  1.00  0.00           C
ATOM    473  HG  LEU A 613      62.560  33.230  54.530  1.00  0.00           H
ATOM    474  CD1 LEU A 613      64.560  33.820  54.360  1.00  0.00           C
ATOM    475 HD11 LEU A 613      65.420  34.160  54.970  1.00  0.00           H
ATOM    476 HD12 LEU A 613      64.540  34.620  53.590  1.00  0.00           H
ATOM    477 HD13 LEU A 613      64.800  32.820  53.960  1.00  0.00           H
ATOM    478  CD2 LEU A 613      63.410  33.300  56.460  1.00  0.00           C
ATOM    479 HD21 LEU A 613      64.060  33.880  57.160  1.00  0.00           H
ATOM    480 HD22 LEU A 613      63.850  32.280  56.480  1.00  0.00           H
ATOM    481 HD23 LEU A 613      62.360  33.310  56.820  1.00  0.00           H
ATOM    482  C   LEU A 613      61.390  37.280  55.860  1.00  0.00           C
ATOM    483  O   LEU A 613      61.310  37.700  56.990  1.00  0.00           O
ATOM    484  N   PHE A 614      61.390  38.090  54.820  1.00  0.00           N
ATOM    485  HN  PHE A 614      61.440  37.650  53.920  1.00  0.00           H
ATOM    486  CA  PHE A 614      61.300  39.460  54.660  1.00  0.00           C
ATOM    487  HA  PHE A 614      62.100  39.910  55.230  1.00  0.00           H
ATOM    488  CB  PHE A 614      61.440  39.810  53.090  1.00  0.00           C
ATOM    489  HB1 PHE A 614      60.920  39.040  52.490  1.00  0.00           H
ATOM    490  HB2 PHE A 614      62.530  39.700  52.890  1.00  0.00           H
ATOM    491  CG  PHE A 614      60.960  41.200  52.630  1.00  0.00           C
ATOM    492  CD1 PHE A 614      60.220  41.370  51.460  1.00  0.00           C
ATOM    493  HD1 PHE A 614      59.920  40.540  50.840  1.00  0.00           H
ATOM    494  CE1 PHE A 614      59.990  42.690  50.990  1.00  0.00           C
ATOM    495  HE1 PHE A 614      59.340  42.880  50.150  1.00  0.00           H
ATOM    496  CZ  PHE A 614      60.560  43.740  51.720  1.00  0.00           C
ATOM    497  HZ  PHE A 614      60.350  44.780  51.480  1.00  0.00           H
ATOM    498  CD2 PHE A 614      61.440  42.280  53.390  1.00  0.00           C
ATOM    499  HD2 PHE A 614      62.100  42.030  54.200  1.00  0.00           H
ATOM    500  CE2 PHE A 614      61.230  43.580  52.940  1.00  0.00           C
ATOM    501  HE2 PHE A 614      61.680  44.400  53.490  1.00  0.00           H
ATOM    502  C   PHE A 614      60.150  40.020  55.370  1.00  0.00           C
ATOM    503  O   PHE A 614      60.300  40.940  56.220  1.00  0.00           O
ATOM    504  N   LEU A 615      58.950  39.370  55.170  1.00  0.00           N
ATOM    505  HN  LEU A 615      58.810  38.590  54.580  1.00  0.00           H
ATOM    506  CA  LEU A 615      57.760  39.920  55.700  1.00  0.00           C
ATOM    507  HA  LEU A 615      57.810  40.990  55.830  1.00  0.00           H
ATOM    508  CB  LEU A 615      56.660  39.710  54.650  1.00  0.00           C
ATOM    509  HB1 LEU A 615      55.730  40.140  55.070  1.00  0.00           H
ATOM    510  HB2 LEU A 615      56.580  38.610  54.500  1.00  0.00           H
ATOM    511  CG  LEU A 615      56.780  40.360  53.250  1.00  0.00           C
ATOM    512  HG  LEU A 615      57.740  40.130  52.750  1.00  0.00           H
ATOM    513  CD1 LEU A 615      55.610  39.750  52.320  1.00  0.00           C
ATOM    514 HD11 LEU A 615      55.980  39.840  51.280  1.00  0.00           H
ATOM    515 HD12 LEU A 615      54.620  40.220  52.500  1.00  0.00           H
ATOM    516 HD13 LEU A 615      55.380  38.700  52.600  1.00  0.00           H
ATOM    517  CD2 LEU A 615      56.660  41.900  53.420  1.00  0.00           C
ATOM    518 HD21 LEU A 615      56.520  42.330  52.400  1.00  0.00           H
ATOM    519 HD22 LEU A 615      57.570  42.360  53.870  1.00  0.00           H
ATOM    520 HD23 LEU A 615      55.730  42.120  53.990  1.00  0.00           H
ATOM    521  C   LEU A 615      57.310  39.410  57.080  1.00  0.00           C
ATOM    522  O   LEU A 615      56.390  39.970  57.720  1.00  0.00           O
ATOM    523  N   TYR A 616      58.030  38.390  57.610  1.00  0.00           N
ATOM    524  HN  TYR A 616      58.830  38.000  57.160  1.00  0.00           H
ATOM    525  CA  TYR A 616      57.720  37.740  58.880  1.00  0.00           C
ATOM    526  HA  TYR A 616      56.680  37.460  58.810  1.00  0.00           H
ATOM    527  CB  TYR A 616      58.510  36.400  59.070  1.00  0.00           C
ATOM    528  HB1 TYR A 616      59.590  36.650  59.180  1.00  0.00           H
ATOM    529  HB2 TYR A 616      58.420  35.760  58.160  1.00  0.00           H
ATOM    530  CG  TYR A 616      58.180  35.570  60.310  1.00  0.00           C
ATOM    531  CD1 TYR A 616      59.250  35.040  61.100  1.00  0.00           C
ATOM    532  HD1 TYR A 616      60.260  35.210  60.750  1.00  0.00           H
ATOM    533  CE1 TYR A 616      58.930  34.320  62.310  1.00  0.00           C
ATOM    534  HE1 TYR A 616      59.670  33.900  62.950  1.00  0.00           H
ATOM    535  CZ  TYR A 616      57.580  34.080  62.570  1.00  0.00           C
ATOM    536  OH  TYR A 616      57.200  33.090  63.510  1.00  0.00           O
ATOM    537  HH  TYR A 616      56.460  32.600  63.140  1.00  0.00           H
ATOM    538  CD2 TYR A 616      56.850  35.350  60.610  1.00  0.00           C
ATOM    539  HD2 TYR A 616      56.060  35.710  59.980  1.00  0.00           H
ATOM    540  CE2 TYR A 616      56.590  34.540  61.730  1.00  0.00           C
ATOM    541  HE2 TYR A 616      55.570  34.320  62.020  1.00  0.00           H
ATOM    542  C   TYR A 616      57.840  38.630  60.070  1.00  0.00           C
ATOM    543  O   TYR A 616      56.800  38.830  60.690  1.00  0.00           O
ATOM    544  N   CYS A 617      59.020  39.200  60.480  1.00  0.00           N
ATOM    545  HN  CYS A 617      59.910  38.980  60.100  1.00  0.00           H
ATOM    546  CA  CYS A 617      59.010  40.060  61.720  1.00  0.00           C
ATOM    547  HA  CYS A 617      58.560  39.520  62.530  1.00  0.00           H
ATOM    548  CB  CYS A 617      60.410  40.430  62.260  1.00  0.00           C
ATOM    549  HB1 CYS A 617      60.370  40.840  63.300  1.00  0.00           H
ATOM    550  HB2 CYS A 617      61.010  41.140  61.660  1.00  0.00           H
ATOM    551  SG  CYS A 617      61.540  38.940  62.620  1.00  0.00           S
ATOM    552  HG1 CYS A 617      62.050  38.880  61.390  1.00  0.00           H
ATOM    553  C   CYS A 617      58.250  41.390  61.390  1.00  0.00           C
ATOM    554  O   CYS A 617      57.750  42.040  62.280  1.00  0.00           O
ATOM    555  N   ALA A 618      58.070  41.700  60.120  1.00  0.00           N
ATOM    556  HN  ALA A 618      58.080  40.890  59.520  1.00  0.00           H
ATOM    557  CA  ALA A 618      57.440  42.870  59.590  1.00  0.00           C
ATOM    558  HA  ALA A 618      57.860  43.730  60.100  1.00  0.00           H
ATOM    559  CB  ALA A 618      57.580  42.980  58.010  1.00  0.00           C
ATOM    560  HB1 ALA A 618      57.350  43.980  57.600  1.00  0.00           H
ATOM    561  HB2 ALA A 618      56.850  42.200  57.650  1.00  0.00           H
ATOM    562  HB3 ALA A 618      58.560  42.690  57.580  1.00  0.00           H
ATOM    563  C   ALA A 618      56.000  43.050  59.850  1.00  0.00           C
ATOM    564  O   ALA A 618      55.490  44.150  60.020  1.00  0.00           O
ATOM    565  N   CYS A 619      55.210  41.950  59.800  1.00  0.00           N
ATOM    566  HN  CYS A 619      55.650  41.080  59.570  1.00  0.00           H
ATOM    567  CA  CYS A 619      53.770  42.000  60.190  1.00  0.00           C
ATOM    568  HA  CYS A 619      53.330  42.990  60.240  1.00  0.00           H
ATOM    569  CB  CYS A 619      53.110  41.140  59.130  1.00  0.00           C
ATOM    570  HB1 CYS A 619      53.490  40.110  59.320  1.00  0.00           H
ATOM    571  HB2 CYS A 619      53.370  41.490  58.100  1.00  0.00           H
ATOM    572  SG  CYS A 619      51.280  41.220  59.210  1.00  0.00           S
ATOM    573  HG1 CYS A 619      51.250  42.360  58.530  1.00  0.00           H
ATOM    574  C   CYS A 619      53.560  41.440  61.620  1.00  0.00           C
ATOM    575  O   CYS A 619      52.550  41.670  62.250  1.00  0.00           O
ATOM    576  N   MET A 620      54.550  40.550  62.130  1.00  0.00           N
ATOM    577  HN  MET A 620      55.280  40.190  61.540  1.00  0.00           H
ATOM    578  CA  MET A 620      54.490  40.030  63.520  1.00  0.00           C
ATOM    579  HA  MET A 620      53.510  39.600  63.620  1.00  0.00           H
ATOM    580  CB  MET A 620      55.640  39.060  63.760  1.00  0.00           C
ATOM    581  HB1 MET A 620      56.590  39.590  63.530  1.00  0.00           H
ATOM    582  HB2 MET A 620      55.470  38.340  62.930  1.00  0.00           H
ATOM    583  CG  MET A 620      55.610  38.380  65.110  1.00  0.00           C
ATOM    584  HG1 MET A 620      56.110  39.020  65.870  1.00  0.00           H
ATOM    585  HG2 MET A 620      56.380  37.580  65.050  1.00  0.00           H
ATOM    586  SD  MET A 620      54.050  37.690  65.600  1.00  0.00           S
ATOM    587  CE  MET A 620      54.560  36.650  66.960  1.00  0.00           C
ATOM    588  HE1 MET A 620      55.590  36.230  66.870  1.00  0.00           H
ATOM    589  HE2 MET A 620      53.820  35.840  67.160  1.00  0.00           H
ATOM    590  HE3 MET A 620      54.650  37.400  67.770  1.00  0.00           H
ATOM    591  C   MET A 620      54.540  41.020  64.670  1.00  0.00           C
ATOM    592  O   MET A 620      53.760  40.930  65.600  1.00  0.00           O
ATOM    593  N   SER A 621      55.520  41.960  64.650  1.00  0.00           N
ATOM    594  HN  SER A 621      56.300  41.980  64.020  1.00  0.00           H
ATOM    595  CA  SER A 621      55.650  43.010  65.640  1.00  0.00           C
ATOM    596  HA  SER A 621      55.580  42.510  66.610  1.00  0.00           H
ATOM    597  CB  SER A 621      57.090  43.710  65.630  1.00  0.00           C
ATOM    598  HB1 SER A 621      57.360  44.100  64.620  1.00  0.00           H
ATOM    599  HB2 SER A 621      57.890  42.980  65.900  1.00  0.00           H
ATOM    600  OG  SER A 621      57.260  44.630  66.630  1.00  0.00           O
ATOM    601  HG1 SER A 621      57.220  45.510  66.220  1.00  0.00           H
ATOM    602  C   SER A 621      54.430  44.020  65.740  1.00  0.00           C
ATOM    603  O   SER A 621      54.060  44.380  66.860  1.00  0.00           O
ATOM    604  N   PRO A 622      53.840  44.490  64.660  1.00  0.00           N
ATOM    605  CD  PRO A 622      54.300  44.520  63.290  1.00  0.00           C
ATOM    606  HD1 PRO A 622      54.460  43.500  62.880  1.00  0.00           H
ATOM    607  HD2 PRO A 622      55.210  45.150  63.240  1.00  0.00           H
ATOM    608  CA  PRO A 622      52.650  45.370  64.880  1.00  0.00           C
ATOM    609  HA  PRO A 622      52.880  46.110  65.630  1.00  0.00           H
ATOM    610  CB  PRO A 622      52.410  46.050  63.530  1.00  0.00           C
ATOM    611  HB1 PRO A 622      52.800  47.080  63.430  1.00  0.00           H
ATOM    612  HB2 PRO A 622      51.310  46.150  63.360  1.00  0.00           H
ATOM    613  CG  PRO A 622      53.180  45.190  62.470  1.00  0.00           C
ATOM    614  HG1 PRO A 622      52.480  44.420  62.100  1.00  0.00           H
ATOM    615  HG2 PRO A 622      53.600  45.780  61.630  1.00  0.00           H
ATOM    616  C   PRO A 622      51.420  44.620  65.320  1.00  0.00           C
ATOM    617  O   PRO A 622      50.660  45.260  66.010  1.00  0.00           O
ATOM    618  N   VAL A 623      51.190  43.310  64.910  1.00  0.00           N
ATOM    619  HN  VAL A 623      51.760  42.990  64.160  1.00  0.00           H
ATOM    620  CA  VAL A 623      50.090  42.430  65.370  1.00  0.00           C
ATOM    621  HA  VAL A 623      49.090  42.770  65.140  1.00  0.00           H
ATOM    622  CB  VAL A 623      50.020  41.170  64.570  1.00  0.00           C
ATOM    623  HB  VAL A 623      51.020  40.730  64.350  1.00  0.00           H
ATOM    624  CG1 VAL A 623      49.250  40.070  65.420  1.00  0.00           C
ATOM    625 HG11 VAL A 623      49.790  39.770  66.350  1.00  0.00           H
ATOM    626 HG12 VAL A 623      49.150  39.110  64.870  1.00  0.00           H
ATOM    627 HG13 VAL A 623      48.210  40.410  65.630  1.00  0.00           H
ATOM    628  CG2 VAL A 623      49.310  41.330  63.240  1.00  0.00           C
ATOM    629 HG21 VAL A 623      49.250  40.380  62.660  1.00  0.00           H
ATOM    630 HG22 VAL A 623      49.850  42.110  62.670  1.00  0.00           H
ATOM    631 HG23 VAL A 623      48.260  41.650  63.330  1.00  0.00           H
ATOM    632  C   VAL A 623      50.130  42.260  66.850  1.00  0.00           C
ATOM    633  O   VAL A 623      49.170  42.570  67.580  1.00  0.00           O
ATOM    634  N   ILE A 624      51.310  41.860  67.460  1.00  0.00           N
ATOM    635  HN  ILE A 624      52.050  41.730  66.810  1.00  0.00           H
ATOM    636  CA  ILE A 624      51.610  41.640  68.900  1.00  0.00           C
ATOM    637  HA  ILE A 624      50.860  41.000  69.340  1.00  0.00           H
ATOM    638  CB  ILE A 624      53.070  41.190  69.100  1.00  0.00           C
ATOM    639  HB  ILE A 624      53.740  41.850  68.520  1.00  0.00           H
ATOM    640  CG2 ILE A 624      53.470  41.300  70.640  1.00  0.00           C
ATOM    641 HG21 ILE A 624      53.000  40.480  71.220  1.00  0.00           H
ATOM    642 HG22 ILE A 624      53.200  42.210  71.200  1.00  0.00           H
ATOM    643 HG23 ILE A 624      54.570  41.220  70.720  1.00  0.00           H
ATOM    644  CG1 ILE A 624      53.310  39.740  68.690  1.00  0.00           C
ATOM    645 HG11 ILE A 624      54.350  39.500  69.010  1.00  0.00           H
ATOM    646 HG12 ILE A 624      53.190  39.630  67.590  1.00  0.00           H
ATOM    647  CD  ILE A 624      52.390  38.770  69.360  1.00  0.00           C
ATOM    648  HD1 ILE A 624      52.470  38.730  70.470  1.00  0.00           H
ATOM    649  HD2 ILE A 624      52.660  37.720  69.120  1.00  0.00           H
ATOM    650  HD3 ILE A 624      51.350  38.830  68.970  1.00  0.00           H
ATOM    651  C   ILE A 624      51.350  42.920  69.640  1.00  0.00           C
ATOM    652  O   ILE A 624      50.670  42.930  70.670  1.00  0.00           O
ATOM    653  N   THR A 625      51.870  44.050  69.110  1.00  0.00           N
ATOM    654  HN  THR A 625      52.540  43.930  68.380  1.00  0.00           H
ATOM    655  CA  THR A 625      51.640  45.360  69.590  1.00  0.00           C
ATOM    656  HA  THR A 625      52.010  45.300  70.600  1.00  0.00           H
ATOM    657  CB  THR A 625      52.530  46.440  68.950  1.00  0.00           C
ATOM    658  HB  THR A 625      52.290  46.580  67.880  1.00  0.00           H
ATOM    659  OG1 THR A 625      53.900  46.100  69.000  1.00  0.00           O
ATOM    660  HG1 THR A 625      54.140  45.750  68.140  1.00  0.00           H
ATOM    661  CG2 THR A 625      52.330  47.770  69.730  1.00  0.00           C
ATOM    662 HG21 THR A 625      52.830  47.790  70.720  1.00  0.00           H
ATOM    663 HG22 THR A 625      51.260  48.050  69.790  1.00  0.00           H
ATOM    664 HG23 THR A 625      52.870  48.550  69.150  1.00  0.00           H
ATOM    665  C   THR A 625      50.150  45.770  69.490  1.00  0.00           C
ATOM    666  O   THR A 625      49.680  46.440  70.430  1.00  0.00           O
ATOM    667  N   PHE A 626      49.360  45.420  68.440  1.00  0.00           N
ATOM    668  HN  PHE A 626      49.710  44.760  67.780  1.00  0.00           H
ATOM    669  CA  PHE A 626      47.950  45.690  68.320  1.00  0.00           C
ATOM    670  HA  PHE A 626      47.960  46.780  68.290  1.00  0.00           H
ATOM    671  CB  PHE A 626      47.320  45.490  66.880  1.00  0.00           C
ATOM    672  HB1 PHE A 626      47.580  44.470  66.520  1.00  0.00           H
ATOM    673  HB2 PHE A 626      47.950  46.090  66.190  1.00  0.00           H
ATOM    674  CG  PHE A 626      45.840  45.610  66.600  1.00  0.00           C
ATOM    675  CD1 PHE A 626      45.090  44.700  65.850  1.00  0.00           C
ATOM    676  HD1 PHE A 626      45.620  43.790  65.670  1.00  0.00           H
ATOM    677  CE1 PHE A 626      43.700  44.980  65.640  1.00  0.00           C
ATOM    678  HE1 PHE A 626      43.070  44.230  65.180  1.00  0.00           H
ATOM    679  CZ  PHE A 626      43.020  46.120  66.040  1.00  0.00           C
ATOM    680  HZ  PHE A 626      41.940  46.100  66.040  1.00  0.00           H
ATOM    681  CD2 PHE A 626      45.180  46.830  67.020  1.00  0.00           C
ATOM    682  HD2 PHE A 626      45.720  47.560  67.620  1.00  0.00           H
ATOM    683  CE2 PHE A 626      43.770  47.070  66.750  1.00  0.00           C
ATOM    684  HE2 PHE A 626      43.270  47.930  67.170  1.00  0.00           H
ATOM    685  C   PHE A 626      47.180  45.010  69.470  1.00  0.00           C
ATOM    686  O   PHE A 626      46.380  45.570  70.200  1.00  0.00           O
ATOM    687  N   GLY A 627      47.570  43.760  69.730  1.00  0.00           N
ATOM    688  HN  GLY A 627      48.270  43.250  69.240  1.00  0.00           H
ATOM    689  CA  GLY A 627      46.930  43.110  70.950  1.00  0.00           C
ATOM    690  HA1 GLY A 627      47.270  42.070  70.870  1.00  0.00           H
ATOM    691  HA2 GLY A 627      45.860  43.190  71.020  1.00  0.00           H
ATOM    692  C   GLY A 627      47.370  43.770  72.280  1.00  0.00           C
ATOM    693  O   GLY A 627      46.630  43.760  73.250  1.00  0.00           O
ATOM    694  N   GLY A 628      48.590  44.330  72.300  1.00  0.00           N
ATOM    695  HN  GLY A 628      49.200  44.260  71.500  1.00  0.00           H
ATOM    696  CA  GLY A 628      49.110  44.880  73.530  1.00  0.00           C
ATOM    697  HA1 GLY A 628      50.180  44.900  73.430  1.00  0.00           H
ATOM    698  HA2 GLY A 628      48.740  44.240  74.320  1.00  0.00           H
ATOM    699  C   GLY A 628      48.540  46.200  73.860  1.00  0.00           C
ATOM    700  O   GLY A 628      48.160  46.340  75.040  1.00  0.00           O
ATOM    701  N   LEU A 629      48.510  47.160  72.850  1.00  0.00           N
ATOM    702  HN  LEU A 629      48.820  46.930  71.930  1.00  0.00           H
ATOM    703  CA  LEU A 629      47.780  48.420  73.000  1.00  0.00           C
ATOM    704  HA  LEU A 629      48.240  49.050  73.750  1.00  0.00           H
ATOM    705  CB  LEU A 629      47.950  49.220  71.720  1.00  0.00           C
ATOM    706  HB1 LEU A 629      47.240  50.080  71.650  1.00  0.00           H
ATOM    707  HB2 LEU A 629      47.890  48.650  70.760  1.00  0.00           H
ATOM    708  CG  LEU A 629      49.410  49.760  71.530  1.00  0.00           C
ATOM    709  HG  LEU A 629      50.140  48.980  71.820  1.00  0.00           H
ATOM    710  CD1 LEU A 629      49.510  50.040  70.030  1.00  0.00           C
ATOM    711 HD11 LEU A 629      50.450  50.630  69.940  1.00  0.00           H
ATOM    712 HD12 LEU A 629      48.720  50.790  69.810  1.00  0.00           H
ATOM    713 HD13 LEU A 629      49.470  49.130  69.390  1.00  0.00           H
ATOM    714  CD2 LEU A 629      49.600  50.990  72.440  1.00  0.00           C
ATOM    715 HD21 LEU A 629      50.580  51.500  72.270  1.00  0.00           H
ATOM    716 HD22 LEU A 629      49.660  50.620  73.480  1.00  0.00           H
ATOM    717 HD23 LEU A 629      48.730  51.680  72.430  1.00  0.00           H
ATOM    718  C   LEU A 629      46.270  48.280  73.160  1.00  0.00           C
ATOM    719  O   LEU A 629      45.770  48.950  74.060  1.00  0.00           O
ATOM    720  N   LEU A 630      45.530  47.380  72.410  1.00  0.00           N
ATOM    721  HN  LEU A 630      46.040  46.920  71.690  1.00  0.00           H
ATOM    722  CA  LEU A 630      44.070  47.230  72.500  1.00  0.00           C
ATOM    723  HA  LEU A 630      43.650  48.210  72.620  1.00  0.00           H
ATOM    724  CB  LEU A 630      43.510  46.390  71.280  1.00  0.00           C
ATOM    725  HB1 LEU A 630      43.970  45.380  71.220  1.00  0.00           H
ATOM    726  HB2 LEU A 630      43.840  46.930  70.370  1.00  0.00           H
ATOM    727  CG  LEU A 630      42.020  46.150  71.300  1.00  0.00           C
ATOM    728  HG  LEU A 630      41.700  45.700  72.260  1.00  0.00           H
ATOM    729  CD1 LEU A 630      41.300  47.510  71.290  1.00  0.00           C
ATOM    730 HD11 LEU A 630      40.220  47.230  71.360  1.00  0.00           H
ATOM    731 HD12 LEU A 630      41.500  48.070  70.360  1.00  0.00           H
ATOM    732 HD13 LEU A 630      41.590  48.100  72.190  1.00  0.00           H
ATOM    733  CD2 LEU A 630      41.610  45.290  70.080  1.00  0.00           C
ATOM    734 HD21 LEU A 630      40.720  44.710  70.400  1.00  0.00           H
ATOM    735 HD22 LEU A 630      42.400  44.580  69.750  1.00  0.00           H
ATOM    736 HD23 LEU A 630      41.270  45.890  69.200  1.00  0.00           H
ATOM    737  C   LEU A 630      43.820  46.560  73.880  1.00  0.00           C
ATOM    738  O   LEU A 630      42.900  46.740  74.640  1.00  0.00           O
ATOM    739  N   GLY A 631      44.770  45.670  74.350  1.00  0.00           N
ATOM    740  HN  GLY A 631      45.430  45.410  73.640  1.00  0.00           H
ATOM    741  CA  GLY A 631      44.770  45.180  75.780  1.00  0.00           C
ATOM    742  HA1 GLY A 631      45.590  44.500  75.940  1.00  0.00           H
ATOM    743  HA2 GLY A 631      43.830  44.690  75.960  1.00  0.00           H
ATOM    744  C   GLY A 631      44.890  46.280  76.820  1.00  0.00           C
ATOM    745  O   GLY A 631      44.060  46.300  77.720  1.00  0.00           O
ATOM    746  N   GLU A 632      45.890  47.200  76.640  1.00  0.00           N
ATOM    747  HN  GLU A 632      46.650  47.110  76.010  1.00  0.00           H
ATOM    748  CA  GLU A 632      46.120  48.350  77.490  1.00  0.00           C
ATOM    749  HA  GLU A 632      46.020  48.010  78.520  1.00  0.00           H
ATOM    750  CB  GLU A 632      47.580  48.950  77.390  1.00  0.00           C
ATOM    751  HB1 GLU A 632      47.590  50.050  77.500  1.00  0.00           H
ATOM    752  HB2 GLU A 632      48.010  48.870  76.370  1.00  0.00           H
ATOM    753  CG  GLU A 632      48.440  48.300  78.420  1.00  0.00           C
ATOM    754  HG1 GLU A 632      48.150  47.230  78.440  1.00  0.00           H
ATOM    755  HG2 GLU A 632      48.220  48.800  79.400  1.00  0.00           H
ATOM    756  CD  GLU A 632      49.940  48.400  78.110  1.00  0.00           C
ATOM    757  OE1 GLU A 632      50.290  49.130  77.130  1.00  0.00           O
ATOM    758  OE2 GLU A 632      50.780  47.750  78.780  1.00  0.00           O
ATOM    759  C   GLU A 632      44.960  49.410  77.480  1.00  0.00           C
ATOM    760  O   GLU A 632      44.560  49.950  78.490  1.00  0.00           O
ATOM    761  N   ALA A 633      44.350  49.640  76.290  1.00  0.00           N
ATOM    762  HN  ALA A 633      44.780  49.120  75.550  1.00  0.00           H
ATOM    763  CA  ALA A 633      43.050  50.310  76.100  1.00  0.00           C
ATOM    764  HA  ALA A 633      43.190  51.280  76.560  1.00  0.00           H
ATOM    765  CB  ALA A 633      42.730  50.560  74.650  1.00  0.00           C
ATOM    766  HB1 ALA A 633      42.410  49.710  74.030  1.00  0.00           H
ATOM    767  HB2 ALA A 633      43.680  50.850  74.140  1.00  0.00           H
ATOM    768  HB3 ALA A 633      41.860  51.260  74.540  1.00  0.00           H
ATOM    769  C   ALA A 633      41.920  49.650  76.800  1.00  0.00           C
ATOM    770  O   ALA A 633      41.000  50.200  77.360  1.00  0.00           O
ATOM    771  N   THR A 634      41.880  48.280  76.820  1.00  0.00           N
ATOM    772  HN  THR A 634      42.500  47.730  76.260  1.00  0.00           H
ATOM    773  CA  THR A 634      40.720  47.500  77.350  1.00  0.00           C
ATOM    774  HA  THR A 634      39.830  48.120  77.410  1.00  0.00           H
ATOM    775  CB  THR A 634      40.100  46.420  76.410  1.00  0.00           C
ATOM    776  HB  THR A 634      39.220  46.000  76.950  1.00  0.00           H
ATOM    777  OG1 THR A 634      40.970  45.330  76.130  1.00  0.00           O
ATOM    778  HG1 THR A 634      41.570  45.780  75.530  1.00  0.00           H
ATOM    779  CG2 THR A 634      39.620  46.990  75.120  1.00  0.00           C
ATOM    780 HG21 THR A 634      39.240  46.160  74.500  1.00  0.00           H
ATOM    781 HG22 THR A 634      40.340  47.630  74.560  1.00  0.00           H
ATOM    782 HG23 THR A 634      38.690  47.590  75.220  1.00  0.00           H
ATOM    783  C   THR A 634      40.910  46.900  78.720  1.00  0.00           C
ATOM    784  O   THR A 634      40.210  45.970  79.260  1.00  0.00           O
ATOM    785  N   GLU A 635      42.000  47.420  79.400  1.00  0.00           N
ATOM    786  HN  GLU A 635      42.650  48.120  79.100  1.00  0.00           H
ATOM    787  CA  GLU A 635      42.460  47.010  80.750  1.00  0.00           C
ATOM    788  HA  GLU A 635      43.460  47.420  80.840  1.00  0.00           H
ATOM    789  CB  GLU A 635      41.540  47.690  81.710  1.00  0.00           C
ATOM    790  HB1 GLU A 635      41.730  47.410  82.770  1.00  0.00           H
ATOM    791  HB2 GLU A 635      40.520  47.360  81.410  1.00  0.00           H
ATOM    792  CG  GLU A 635      41.660  49.260  81.670  1.00  0.00           C
ATOM    793  HG1 GLU A 635      41.310  49.690  80.700  1.00  0.00           H
ATOM    794  HG2 GLU A 635      42.710  49.540  81.900  1.00  0.00           H
ATOM    795  CD  GLU A 635      40.780  49.870  82.740  1.00  0.00           C
ATOM    796  OE1 GLU A 635      39.670  50.430  82.460  1.00  0.00           O
ATOM    797  OE2 GLU A 635      41.190  49.810  83.930  1.00  0.00           O
ATOM    798  C   GLU A 635      42.580  45.520  80.960  1.00  0.00           C
ATOM    799  O   GLU A 635      42.060  45.000  81.950  1.00  0.00           O
ATOM    800  N   GLY A 636      43.080  44.850  79.940  1.00  0.00           N
ATOM    801  HN  GLY A 636      43.380  45.300  79.110  1.00  0.00           H
ATOM    802  CA  GLY A 636      43.340  43.410  80.030  1.00  0.00           C
ATOM    803  HA1 GLY A 636      43.710  43.200  81.030  1.00  0.00           H
ATOM    804  HA2 GLY A 636      44.070  43.230  79.260  1.00  0.00           H
ATOM    805  C   GLY A 636      42.230  42.480  79.760  1.00  0.00           C
ATOM    806  O   GLY A 636      42.390  41.250  79.970  1.00  0.00           O
ATOM    807  N   ARG A 637      41.110  42.960  79.160  1.00  0.00           N
ATOM    808  HN  ARG A 637      40.880  43.930  79.090  1.00  0.00           H
ATOM    809  CA  ARG A 637      40.190  42.120  78.480  1.00  0.00           C
ATOM    810  HA  ARG A 637      39.830  41.370  79.170  1.00  0.00           H
ATOM    811  CB  ARG A 637      38.860  42.980  78.140  1.00  0.00           C
ATOM    812  HB1 ARG A 637      39.100  43.910  77.590  1.00  0.00           H
ATOM    813  HB2 ARG A 637      38.340  43.220  79.090  1.00  0.00           H
ATOM    814  CG  ARG A 637      37.850  42.160  77.290  1.00  0.00           C
ATOM    815  HG1 ARG A 637      38.430  41.910  76.380  1.00  0.00           H
ATOM    816  HG2 ARG A 637      36.960  42.790  77.070  1.00  0.00           H
ATOM    817  CD  ARG A 637      37.490  40.770  77.920  1.00  0.00           C
ATOM    818  HD1 ARG A 637      36.880  40.940  78.830  1.00  0.00           H
ATOM    819  HD2 ARG A 637      38.350  40.120  78.160  1.00  0.00           H
ATOM    820  NE  ARG A 637      36.590  40.030  76.930  1.00  0.00           N
ATOM    821  HE  ARG A 637      36.800  40.180  75.970  1.00  0.00           H
ATOM    822  CZ  ARG A 637      35.930  38.900  77.190  1.00  0.00           C
ATOM    823  NH1 ARG A 637      35.590  38.570  78.430  1.00  0.00           N
ATOM    824 HH11 ARG A 637      35.700  39.290  79.110  1.00  0.00           H
ATOM    825 HH12 ARG A 637      34.820  37.960  78.600  1.00  0.00           H
ATOM    826  NH2 ARG A 637      35.440  38.090  76.250  1.00  0.00           N
ATOM    827 HH21 ARG A 637      34.660  37.550  76.590  1.00  0.00           H
ATOM    828 HH22 ARG A 637      35.250  38.500  75.360  1.00  0.00           H
ATOM    829  C   ARG A 637      40.740  41.560  77.140  1.00  0.00           C
ATOM    830  O   ARG A 637      40.850  40.350  76.950  1.00  0.00           O
ATOM    831  N   LEU A 638      41.250  42.390  76.190  1.00  0.00           N
ATOM    832  HN  LEU A 638      41.110  43.380  76.250  1.00  0.00           H
ATOM    833  CA  LEU A 638      41.990  41.900  74.980  1.00  0.00           C
ATOM    834  HA  LEU A 638      41.550  40.950  74.720  1.00  0.00           H
ATOM    835  CB  LEU A 638      41.890  42.700  73.700  1.00  0.00           C
ATOM    836  HB1 LEU A 638      42.890  42.740  73.210  1.00  0.00           H
ATOM    837  HB2 LEU A 638      41.570  43.720  73.990  1.00  0.00           H
ATOM    838  CG  LEU A 638      40.780  42.300  72.770  1.00  0.00           C
ATOM    839  HG  LEU A 638      40.860  42.970  71.890  1.00  0.00           H
ATOM    840  CD1 LEU A 638      40.710  40.830  72.350  1.00  0.00           C
ATOM    841 HD11 LEU A 638      39.950  40.580  71.570  1.00  0.00           H
ATOM    842 HD12 LEU A 638      40.540  40.120  73.180  1.00  0.00           H
ATOM    843 HD13 LEU A 638      41.740  40.550  72.060  1.00  0.00           H
ATOM    844  CD2 LEU A 638      39.380  42.520  73.330  1.00  0.00           C
ATOM    845 HD21 LEU A 638      38.570  42.650  72.590  1.00  0.00           H
ATOM    846 HD22 LEU A 638      39.320  43.550  73.750  1.00  0.00           H
ATOM    847 HD23 LEU A 638      39.160  41.840  74.170  1.00  0.00           H
ATOM    848  C   LEU A 638      43.430  41.610  75.250  1.00  0.00           C
ATOM    849  O   LEU A 638      44.130  42.080  76.140  1.00  0.00           O
ATOM    850  N   SER A 639      43.960  40.610  74.420  1.00  0.00           N
ATOM    851  HN  SER A 639      43.400  40.110  73.770  1.00  0.00           H
ATOM    852  CA  SER A 639      45.430  40.280  74.460  1.00  0.00           C
ATOM    853  HA  SER A 639      45.980  41.040  75.000  1.00  0.00           H
ATOM    854  CB  SER A 639      45.650  38.910  75.220  1.00  0.00           C
ATOM    855  HB1 SER A 639      44.980  39.040  76.090  1.00  0.00           H
ATOM    856  HB2 SER A 639      46.640  38.810  75.700  1.00  0.00           H
ATOM    857  OG  SER A 639      45.240  37.760  74.540  1.00  0.00           O
ATOM    858  HG1 SER A 639      44.280  37.700  74.600  1.00  0.00           H
ATOM    859  C   SER A 639      46.100  40.170  73.140  1.00  0.00           C
ATOM    860  O   SER A 639      45.500  40.120  72.090  1.00  0.00           O
ATOM    861  N   ALA A 640      47.470  40.060  73.180  1.00  0.00           N
ATOM    862  HN  ALA A 640      47.970  40.060  74.050  1.00  0.00           H
ATOM    863  CA  ALA A 640      48.340  39.840  71.970  1.00  0.00           C
ATOM    864  HA  ALA A 640      48.160  40.530  71.160  1.00  0.00           H
ATOM    865  CB  ALA A 640      49.780  39.950  72.400  1.00  0.00           C
ATOM    866  HB1 ALA A 640      50.380  39.960  71.470  1.00  0.00           H
ATOM    867  HB2 ALA A 640      50.150  39.130  73.050  1.00  0.00           H
ATOM    868  HB3 ALA A 640      49.980  40.970  72.810  1.00  0.00           H
ATOM    869  C   ALA A 640      48.040  38.550  71.360  1.00  0.00           C
ATOM    870  O   ALA A 640      47.940  38.370  70.130  1.00  0.00           O
ATOM    871  N   ILE A 641      47.820  37.530  72.230  1.00  0.00           N
ATOM    872  HN  ILE A 641      47.700  37.810  73.190  1.00  0.00           H
ATOM    873  CA  ILE A 641      47.440  36.160  71.880  1.00  0.00           C
ATOM    874  HA  ILE A 641      48.170  35.750  71.200  1.00  0.00           H
ATOM    875  CB  ILE A 641      47.440  35.260  73.070  1.00  0.00           C
ATOM    876  HB  ILE A 641      46.690  35.440  73.870  1.00  0.00           H
ATOM    877  CG2 ILE A 641      47.150  33.830  72.570  1.00  0.00           C
ATOM    878 HG21 ILE A 641      47.920  33.670  71.780  1.00  0.00           H
ATOM    879 HG22 ILE A 641      46.170  33.760  72.050  1.00  0.00           H
ATOM    880 HG23 ILE A 641      47.100  33.090  73.390  1.00  0.00           H
ATOM    881  CG1 ILE A 641      48.790  35.300  73.750  1.00  0.00           C
ATOM    882 HG11 ILE A 641      49.590  35.370  72.990  1.00  0.00           H
ATOM    883 HG12 ILE A 641      48.950  34.280  74.160  1.00  0.00           H
ATOM    884  CD  ILE A 641      48.880  36.330  74.970  1.00  0.00           C
ATOM    885  HD1 ILE A 641      47.870  36.410  75.450  1.00  0.00           H
ATOM    886  HD2 ILE A 641      49.110  37.390  74.730  1.00  0.00           H
ATOM    887  HD3 ILE A 641      49.590  35.980  75.750  1.00  0.00           H
ATOM    888  C   ILE A 641      46.140  36.100  71.040  1.00  0.00           C
ATOM    889  O   ILE A 641      46.030  35.400  70.030  1.00  0.00           O
ATOM    890  N   GLU A 642      45.050  36.870  71.430  1.00  0.00           N
ATOM    891  HN  GLU A 642      45.170  37.510  72.190  1.00  0.00           H
ATOM    892  CA  GLU A 642      43.830  37.020  70.700  1.00  0.00           C
ATOM    893  HA  GLU A 642      43.510  36.050  70.340  1.00  0.00           H
ATOM    894  CB  GLU A 642      42.730  37.630  71.530  1.00  0.00           C
ATOM    895  HB1 GLU A 642      41.810  37.960  70.990  1.00  0.00           H
ATOM    896  HB2 GLU A 642      43.110  38.600  71.920  1.00  0.00           H
ATOM    897  CG  GLU A 642      42.290  36.570  72.470  1.00  0.00           C
ATOM    898  HG1 GLU A 642      43.130  35.930  72.790  1.00  0.00           H
ATOM    899  HG2 GLU A 642      41.470  35.940  72.090  1.00  0.00           H
ATOM    900  CD  GLU A 642      41.790  37.060  73.790  1.00  0.00           C
ATOM    901  OE1 GLU A 642      40.630  36.730  74.190  1.00  0.00           O
ATOM    902  OE2 GLU A 642      42.500  37.810  74.510  1.00  0.00           O
ATOM    903  C   GLU A 642      43.940  37.810  69.470  1.00  0.00           C
ATOM    904  O   GLU A 642      43.290  37.530  68.520  1.00  0.00           O
ATOM    905  N   SER A 643      44.820  38.810  69.420  1.00  0.00           N
ATOM    906  HN  SER A 643      45.260  38.970  70.310  1.00  0.00           H
ATOM    907  CA  SER A 643      45.240  39.490  68.190  1.00  0.00           C
ATOM    908  HA  SER A 643      44.360  39.810  67.640  1.00  0.00           H
ATOM    909  CB  SER A 643      46.080  40.790  68.470  1.00  0.00           C
ATOM    910  HB1 SER A 643      46.940  40.550  69.130  1.00  0.00           H
ATOM    911  HB2 SER A 643      45.480  41.580  68.990  1.00  0.00           H
ATOM    912  OG  SER A 643      46.610  41.460  67.310  1.00  0.00           O
ATOM    913  HG1 SER A 643      47.470  41.870  67.470  1.00  0.00           H
ATOM    914  C   SER A 643      45.880  38.530  67.200  1.00  0.00           C
ATOM    915  O   SER A 643      45.580  38.380  66.020  1.00  0.00           O
ATOM    916  N   LEU A 644      46.810  37.700  67.740  1.00  0.00           N
ATOM    917  HN  LEU A 644      47.080  37.730  68.690  1.00  0.00           H
ATOM    918  CA  LEU A 644      47.460  36.650  66.950  1.00  0.00           C
ATOM    919  HA  LEU A 644      47.820  37.240  66.120  1.00  0.00           H
ATOM    920  CB  LEU A 644      48.550  36.080  67.830  1.00  0.00           C
ATOM    921  HB1 LEU A 644      48.000  35.560  68.640  1.00  0.00           H
ATOM    922  HB2 LEU A 644      49.100  36.910  68.340  1.00  0.00           H
ATOM    923  CG  LEU A 644      49.640  35.210  67.160  1.00  0.00           C
ATOM    924  HG  LEU A 644      49.220  34.520  66.390  1.00  0.00           H
ATOM    925  CD1 LEU A 644      50.700  36.130  66.520  1.00  0.00           C
ATOM    926 HD11 LEU A 644      50.970  36.940  67.230  1.00  0.00           H
ATOM    927 HD12 LEU A 644      50.260  36.570  65.600  1.00  0.00           H
ATOM    928 HD13 LEU A 644      51.600  35.610  66.140  1.00  0.00           H
ATOM    929  CD2 LEU A 644      50.230  34.280  68.300  1.00  0.00           C
ATOM    930 HD21 LEU A 644      49.430  33.670  68.790  1.00  0.00           H
ATOM    931 HD22 LEU A 644      50.760  34.900  69.050  1.00  0.00           H
ATOM    932 HD23 LEU A 644      51.000  33.600  67.890  1.00  0.00           H
ATOM    933  C   LEU A 644      46.550  35.590  66.350  1.00  0.00           C
ATOM    934  O   LEU A 644      46.720  35.310  65.190  1.00  0.00           O
ATOM    935  N   PHE A 645      45.470  35.090  67.000  1.00  0.00           N
ATOM    936  HN  PHE A 645      45.520  35.250  67.990  1.00  0.00           H
ATOM    937  CA  PHE A 645      44.430  34.230  66.400  1.00  0.00           C
ATOM    938  HA  PHE A 645      44.940  33.380  65.960  1.00  0.00           H
ATOM    939  CB  PHE A 645      43.460  33.620  67.470  1.00  0.00           C
ATOM    940  HB1 PHE A 645      42.870  34.430  67.950  1.00  0.00           H
ATOM    941  HB2 PHE A 645      44.100  33.190  68.260  1.00  0.00           H
ATOM    942  CG  PHE A 645      42.570  32.570  66.930  1.00  0.00           C
ATOM    943  CD1 PHE A 645      43.020  31.510  66.210  1.00  0.00           C
ATOM    944  HD1 PHE A 645      44.080  31.390  66.050  1.00  0.00           H
ATOM    945  CE1 PHE A 645      42.090  30.520  65.790  1.00  0.00           C
ATOM    946  HE1 PHE A 645      42.510  29.650  65.310  1.00  0.00           H
ATOM    947  CZ  PHE A 645      40.760  30.610  66.210  1.00  0.00           C
ATOM    948  HZ  PHE A 645      40.070  29.780  66.100  1.00  0.00           H
ATOM    949  CD2 PHE A 645      41.200  32.690  67.280  1.00  0.00           C
ATOM    950  HD2 PHE A 645      40.850  33.460  67.960  1.00  0.00           H
ATOM    951  CE2 PHE A 645      40.240  31.700  66.900  1.00  0.00           C
ATOM    952  HE2 PHE A 645      39.240  31.780  67.280  1.00  0.00           H
ATOM    953  C   PHE A 645      43.690  34.980  65.310  1.00  0.00           C
ATOM    954  O   PHE A 645      43.380  34.430  64.260  1.00  0.00           O
ATOM    955  N   GLY A 646      43.360  36.270  65.590  1.00  0.00           N
ATOM    956  HN  GLY A 646      43.560  36.620  66.500  1.00  0.00           H
ATOM    957  CA  GLY A 646      42.460  37.070  64.700  1.00  0.00           C
ATOM    958  HA1 GLY A 646      42.190  38.000  65.190  1.00  0.00           H
ATOM    959  HA2 GLY A 646      41.620  36.400  64.490  1.00  0.00           H
ATOM    960  C   GLY A 646      43.090  37.370  63.380  1.00  0.00           C
ATOM    961  O   GLY A 646      42.510  37.330  62.330  1.00  0.00           O
ATOM    962  N   ALA A 647      44.340  37.700  63.430  1.00  0.00           N
ATOM    963  HN  ALA A 647      44.780  37.850  64.310  1.00  0.00           H
ATOM    964  CA  ALA A 647      45.210  38.030  62.260  1.00  0.00           C
ATOM    965  HA  ALA A 647      44.700  38.730  61.630  1.00  0.00           H
ATOM    966  CB  ALA A 647      46.610  38.630  62.780  1.00  0.00           C
ATOM    967  HB1 ALA A 647      46.490  39.540  63.390  1.00  0.00           H
ATOM    968  HB2 ALA A 647      47.280  38.790  61.890  1.00  0.00           H
ATOM    969  HB3 ALA A 647      47.120  37.860  63.400  1.00  0.00           H
ATOM    970  C   ALA A 647      45.370  36.740  61.470  1.00  0.00           C
ATOM    971  O   ALA A 647      45.260  36.770  60.250  1.00  0.00           O
ATOM    972  N   SER A 648      45.670  35.620  62.150  1.00  0.00           N
ATOM    973  HN  SER A 648      45.930  35.670  63.110  1.00  0.00           H
ATOM    974  CA  SER A 648      45.790  34.310  61.480  1.00  0.00           C
ATOM    975  HA  SER A 648      46.380  34.470  60.590  1.00  0.00           H
ATOM    976  CB  SER A 648      46.480  33.230  62.340  1.00  0.00           C
ATOM    977  HB1 SER A 648      46.520  32.330  61.670  1.00  0.00           H
ATOM    978  HB2 SER A 648      45.850  32.990  63.220  1.00  0.00           H
ATOM    979  OG  SER A 648      47.870  33.470  62.700  1.00  0.00           O
ATOM    980  HG1 SER A 648      47.910  33.950  63.520  1.00  0.00           H
ATOM    981  C   SER A 648      44.440  33.890  60.960  1.00  0.00           C
ATOM    982  O   SER A 648      44.480  33.310  59.870  1.00  0.00           O
ATOM    983  N   LEU A 649      43.230  34.080  61.600  1.00  0.00           N
ATOM    984  HN  LEU A 649      43.240  34.440  62.530  1.00  0.00           H
ATOM    985  CA  LEU A 649      41.940  33.780  61.090  1.00  0.00           C
ATOM    986  HA  LEU A 649      41.910  32.710  60.890  1.00  0.00           H
ATOM    987  CB  LEU A 649      40.940  33.960  62.320  1.00  0.00           C
ATOM    988  HB1 LEU A 649      40.850  35.000  62.690  1.00  0.00           H
ATOM    989  HB2 LEU A 649      41.360  33.570  63.270  1.00  0.00           H
ATOM    990  CG  LEU A 649      39.590  33.350  62.070  1.00  0.00           C
ATOM    991  HG  LEU A 649      39.090  33.900  61.250  1.00  0.00           H
ATOM    992  CD1 LEU A 649      39.730  31.880  61.750  1.00  0.00           C
ATOM    993 HD11 LEU A 649      40.270  31.330  62.550  1.00  0.00           H
ATOM    994 HD12 LEU A 649      40.220  31.790  60.750  1.00  0.00           H
ATOM    995 HD13 LEU A 649      38.720  31.430  61.670  1.00  0.00           H
ATOM    996  CD2 LEU A 649      38.780  33.530  63.370  1.00  0.00           C
ATOM    997 HD21 LEU A 649      38.650  34.550  63.810  1.00  0.00           H
ATOM    998 HD22 LEU A 649      39.270  32.910  64.160  1.00  0.00           H
ATOM    999 HD23 LEU A 649      37.790  33.090  63.140  1.00  0.00           H
ATOM   1000  C   LEU A 649      41.450  34.640  59.830  1.00  0.00           C
ATOM   1001  O   LEU A 649      40.960  34.210  58.780  1.00  0.00           O
ATOM   1002  N   THR A 650      41.740  35.980  59.960  1.00  0.00           N
ATOM   1003  HN  THR A 650      42.030  36.420  60.800  1.00  0.00           H
ATOM   1004  CA  THR A 650      41.400  36.930  58.900  1.00  0.00           C
ATOM   1005  HA  THR A 650      40.430  36.730  58.460  1.00  0.00           H
ATOM   1006  CB  THR A 650      41.300  38.370  59.440  1.00  0.00           C
ATOM   1007  HB  THR A 650      42.290  38.690  59.820  1.00  0.00           H
ATOM   1008  OG1 THR A 650      40.290  38.360  60.490  1.00  0.00           O
ATOM   1009  HG1 THR A 650      40.600  37.910  61.280  1.00  0.00           H
ATOM   1010  CG2 THR A 650      40.700  39.360  58.480  1.00  0.00           C
ATOM   1011 HG21 THR A 650      39.730  38.940  58.160  1.00  0.00           H
ATOM   1012 HG22 THR A 650      41.340  39.550  57.590  1.00  0.00           H
ATOM   1013 HG23 THR A 650      40.680  40.370  58.940  1.00  0.00           H
ATOM   1014  C   THR A 650      42.310  36.800  57.680  1.00  0.00           C
ATOM   1015  O   THR A 650      41.780  36.800  56.560  1.00  0.00           O
ATOM   1016  N   GLY A 651      43.620  36.640  57.850  1.00  0.00           N
ATOM   1017  HN  GLY A 651      43.910  36.590  58.810  1.00  0.00           H
ATOM   1018  CA  GLY A 651      44.690  36.530  56.890  1.00  0.00           C
ATOM   1019  HA1 GLY A 651      45.620  36.590  57.420  1.00  0.00           H
ATOM   1020  HA2 GLY A 651      44.620  37.340  56.170  1.00  0.00           H
ATOM   1021  C   GLY A 651      44.720  35.230  56.090  1.00  0.00           C
ATOM   1022  O   GLY A 651      45.020  35.230  54.920  1.00  0.00           O
ATOM   1023  N   ILE A 652      44.570  34.060  56.730  1.00  0.00           N
ATOM   1024  HN  ILE A 652      44.590  34.050  57.730  1.00  0.00           H
ATOM   1025  CA  ILE A 652      44.280  32.840  55.990  1.00  0.00           C
ATOM   1026  HA  ILE A 652      45.110  32.650  55.340  1.00  0.00           H
ATOM   1027  CB  ILE A 652      44.140  31.600  56.930  1.00  0.00           C
ATOM   1028  HB  ILE A 652      43.450  31.930  57.740  1.00  0.00           H
ATOM   1029  CG2 ILE A 652      43.580  30.350  56.310  1.00  0.00           C
ATOM   1030 HG21 ILE A 652      43.670  29.520  57.040  1.00  0.00           H
ATOM   1031 HG22 ILE A 652      44.200  29.970  55.470  1.00  0.00           H
ATOM   1032 HG23 ILE A 652      42.510  30.350  56.030  1.00  0.00           H
ATOM   1033  CG1 ILE A 652      45.450  31.420  57.670  1.00  0.00           C
ATOM   1034 HG11 ILE A 652      45.150  30.620  58.380  1.00  0.00           H
ATOM   1035 HG12 ILE A 652      45.880  32.270  58.210  1.00  0.00           H
ATOM   1036  CD  ILE A 652      46.570  30.870  56.770  1.00  0.00           C
ATOM   1037  HD1 ILE A 652      46.850  31.650  56.030  1.00  0.00           H
ATOM   1038  HD2 ILE A 652      46.440  29.970  56.120  1.00  0.00           H
ATOM   1039  HD3 ILE A 652      47.450  30.690  57.430  1.00  0.00           H
ATOM   1040  C   ILE A 652      43.050  32.860  55.100  1.00  0.00           C
ATOM   1041  O   ILE A 652      43.160  32.550  53.900  1.00  0.00           O
ATOM   1042  N   ALA A 653      41.840  33.380  55.600  1.00  0.00           N
ATOM   1043  HN  ALA A 653      41.680  33.640  56.560  1.00  0.00           H
ATOM   1044  CA  ALA A 653      40.630  33.510  54.840  1.00  0.00           C
ATOM   1045  HA  ALA A 653      40.280  32.580  54.420  1.00  0.00           H
ATOM   1046  CB  ALA A 653      39.540  33.800  55.840  1.00  0.00           C
ATOM   1047  HB1 ALA A 653      38.520  33.750  55.410  1.00  0.00           H
ATOM   1048  HB2 ALA A 653      39.640  34.820  56.290  1.00  0.00           H
ATOM   1049  HB3 ALA A 653      39.560  33.000  56.600  1.00  0.00           H
ATOM   1050  C   ALA A 653      40.670  34.550  53.730  1.00  0.00           C
ATOM   1051  O   ALA A 653      40.180  34.310  52.640  1.00  0.00           O
ATOM   1052  N   TYR A 654      41.250  35.710  54.040  1.00  0.00           N
ATOM   1053  HN  TYR A 654      41.570  35.950  54.950  1.00  0.00           H
ATOM   1054  CA  TYR A 654      41.630  36.750  53.110  1.00  0.00           C
ATOM   1055  HA  TYR A 654      40.700  37.110  52.680  1.00  0.00           H
ATOM   1056  CB  TYR A 654      42.380  37.960  53.780  1.00  0.00           C
ATOM   1057  HB1 TYR A 654      43.390  37.710  54.160  1.00  0.00           H
ATOM   1058  HB2 TYR A 654      41.740  38.160  54.660  1.00  0.00           H
ATOM   1059  CG  TYR A 654      42.370  39.200  52.920  1.00  0.00           C
ATOM   1060  CD1 TYR A 654      43.620  39.710  52.510  1.00  0.00           C
ATOM   1061  HD1 TYR A 654      44.560  39.310  52.870  1.00  0.00           H
ATOM   1062  CE1 TYR A 654      43.660  40.890  51.720  1.00  0.00           C
ATOM   1063  HE1 TYR A 654      44.560  41.420  51.450  1.00  0.00           H
ATOM   1064  CZ  TYR A 654      42.410  41.440  51.300  1.00  0.00           C
ATOM   1065  OH  TYR A 654      42.370  42.450  50.260  1.00  0.00           O
ATOM   1066  HH  TYR A 654      43.260  42.690  49.980  1.00  0.00           H
ATOM   1067  CD2 TYR A 654      41.160  39.870  52.610  1.00  0.00           C
ATOM   1068  HD2 TYR A 654      40.260  39.470  53.060  1.00  0.00           H
ATOM   1069  CE2 TYR A 654      41.190  40.970  51.800  1.00  0.00           C
ATOM   1070  HE2 TYR A 654      40.210  41.370  51.570  1.00  0.00           H
ATOM   1071  C   TYR A 654      42.390  36.170  51.940  1.00  0.00           C
ATOM   1072  O   TYR A 654      42.030  36.240  50.780  1.00  0.00           O
ATOM   1073  N   SER A 655      43.540  35.510  52.240  1.00  0.00           N
ATOM   1074  HN  SER A 655      43.900  35.560  53.170  1.00  0.00           H
ATOM   1075  CA  SER A 655      44.360  34.900  51.180  1.00  0.00           C
ATOM   1076  HA  SER A 655      44.690  35.660  50.490  1.00  0.00           H
ATOM   1077  CB  SER A 655      45.580  34.180  51.800  1.00  0.00           C
ATOM   1078  HB1 SER A 655      46.150  33.720  50.960  1.00  0.00           H
ATOM   1079  HB2 SER A 655      45.280  33.340  52.470  1.00  0.00           H
ATOM   1080  OG  SER A 655      46.420  35.210  52.310  1.00  0.00           O
ATOM   1081  HG1 SER A 655      46.620  35.780  51.570  1.00  0.00           H
ATOM   1082  C   SER A 655      43.610  33.820  50.370  1.00  0.00           C
ATOM   1083  O   SER A 655      43.980  33.700  49.190  1.00  0.00           O
ATOM   1084  N   LEU A 656      42.750  32.990  51.010  1.00  0.00           N
ATOM   1085  HN  LEU A 656      42.650  33.010  51.990  1.00  0.00           H
ATOM   1086  CA  LEU A 656      41.910  31.880  50.300  1.00  0.00           C
ATOM   1087  HA  LEU A 656      42.630  31.300  49.740  1.00  0.00           H
ATOM   1088  CB  LEU A 656      41.110  31.080  51.360  1.00  0.00           C
ATOM   1089  HB1 LEU A 656      40.400  30.350  50.910  1.00  0.00           H
ATOM   1090  HB2 LEU A 656      40.550  31.860  51.910  1.00  0.00           H
ATOM   1091  CG  LEU A 656      42.020  30.140  52.180  1.00  0.00           C
ATOM   1092  HG  LEU A 656      42.880  30.820  52.370  1.00  0.00           H
ATOM   1093  CD1 LEU A 656      41.430  29.680  53.500  1.00  0.00           C
ATOM   1094 HD11 LEU A 656      42.260  29.110  53.970  1.00  0.00           H
ATOM   1095 HD12 LEU A 656      40.640  28.900  53.420  1.00  0.00           H
ATOM   1096 HD13 LEU A 656      41.020  30.530  54.100  1.00  0.00           H
ATOM   1097  CD2 LEU A 656      42.600  28.990  51.380  1.00  0.00           C
ATOM   1098 HD21 LEU A 656      43.480  28.640  51.970  1.00  0.00           H
ATOM   1099 HD22 LEU A 656      42.890  29.260  50.330  1.00  0.00           H
ATOM   1100 HD23 LEU A 656      41.900  28.130  51.400  1.00  0.00           H
ATOM   1101  C   LEU A 656      41.000  32.410  49.310  1.00  0.00           C
ATOM   1102  O   LEU A 656      41.000  31.850  48.190  1.00  0.00           O
ATOM   1103  N   PHE A 657      40.270  33.500  49.620  1.00  0.00           N
ATOM   1104  HN  PHE A 657      40.420  33.970  50.490  1.00  0.00           H
ATOM   1105  CA  PHE A 657      39.010  33.910  48.930  1.00  0.00           C
ATOM   1106  HA  PHE A 657      38.910  33.400  47.990  1.00  0.00           H
ATOM   1107  CB  PHE A 657      37.840  33.710  49.820  1.00  0.00           C
ATOM   1108  HB1 PHE A 657      36.880  34.100  49.390  1.00  0.00           H
ATOM   1109  HB2 PHE A 657      38.090  34.120  50.820  1.00  0.00           H
ATOM   1110  CG  PHE A 657      37.460  32.290  50.000  1.00  0.00           C
ATOM   1111  CD1 PHE A 657      37.270  31.890  51.320  1.00  0.00           C
ATOM   1112  HD1 PHE A 657      37.360  32.680  52.040  1.00  0.00           H
ATOM   1113  CE1 PHE A 657      36.880  30.550  51.590  1.00  0.00           C
ATOM   1114  HE1 PHE A 657      36.950  30.270  52.630  1.00  0.00           H
ATOM   1115  CZ  PHE A 657      36.700  29.630  50.560  1.00  0.00           C
ATOM   1116  HZ  PHE A 657      36.430  28.590  50.660  1.00  0.00           H
ATOM   1117  CD2 PHE A 657      37.150  31.400  48.970  1.00  0.00           C
ATOM   1118  HD2 PHE A 657      37.170  31.740  47.950  1.00  0.00           H
ATOM   1119  CE2 PHE A 657      36.760  30.100  49.270  1.00  0.00           C
ATOM   1120  HE2 PHE A 657      36.660  29.400  48.440  1.00  0.00           H
ATOM   1121  C   PHE A 657      38.980  35.370  48.530  1.00  0.00           C
ATOM   1122  O   PHE A 657      38.110  35.810  47.810  1.00  0.00           O
ATOM   1123  N   ALA A 658      39.950  36.230  48.920  1.00  0.00           N
ATOM   1124  HN  ALA A 658      40.790  35.950  49.390  1.00  0.00           H
ATOM   1125  CA  ALA A 658      39.950  37.650  48.390  1.00  0.00           C
ATOM   1126  HA  ALA A 658      38.930  38.000  48.410  1.00  0.00           H
ATOM   1127  CB  ALA A 658      40.640  38.630  49.310  1.00  0.00           C
ATOM   1128  HB1 ALA A 658      40.350  39.670  49.020  1.00  0.00           H
ATOM   1129  HB2 ALA A 658      41.740  38.560  49.420  1.00  0.00           H
ATOM   1130  HB3 ALA A 658      40.280  38.530  50.350  1.00  0.00           H
ATOM   1131  C   ALA A 658      40.420  37.820  46.960  1.00  0.00           C
ATOM   1132  O   ALA A 658      41.050  36.970  46.380  1.00  0.00           O
ATOM   1133  N   GLY A 659      40.060  38.860  46.370  1.00  0.00           N
ATOM   1134  HN  GLY A 659      39.580  39.560  46.900  1.00  0.00           H
ATOM   1135  CA  GLY A 659      40.210  39.060  44.890  1.00  0.00           C
ATOM   1136  HA1 GLY A 659      39.590  39.890  44.600  1.00  0.00           H
ATOM   1137  HA2 GLY A 659      39.960  38.080  44.480  1.00  0.00           H
ATOM   1138  C   GLY A 659      41.590  39.250  44.350  1.00  0.00           C
ATOM   1139  O   GLY A 659      41.740  39.050  43.120  1.00  0.00           O
ATOM   1140  N   GLN A 660      42.530  39.840  45.140  1.00  0.00           N
ATOM   1141  HN  GLN A 660      42.230  40.150  46.040  1.00  0.00           H
ATOM   1142  CA  GLN A 660      43.840  39.870  44.640  1.00  0.00           C
ATOM   1143  HA  GLN A 660      44.000  39.190  43.810  1.00  0.00           H
ATOM   1144  CB  GLN A 660      43.960  41.250  44.200  1.00  0.00           C
ATOM   1145  HB1 GLN A 660      43.770  41.980  45.010  1.00  0.00           H
ATOM   1146  HB2 GLN A 660      43.110  41.420  43.520  1.00  0.00           H
ATOM   1147  CG  GLN A 660      45.250  41.700  43.550  1.00  0.00           C
ATOM   1148  HG1 GLN A 660      45.960  41.920  44.380  1.00  0.00           H
ATOM   1149  HG2 GLN A 660      45.180  42.730  43.110  1.00  0.00           H
ATOM   1150  CD  GLN A 660      45.830  40.700  42.550  1.00  0.00           C
ATOM   1151  OE1 GLN A 660      46.720  39.960  42.860  1.00  0.00           O
ATOM   1152  NE2 GLN A 660      45.380  40.700  41.320  1.00  0.00           N
ATOM   1153 HE21 GLN A 660      45.770  40.120  40.600  1.00  0.00           H
ATOM   1154 HE22 GLN A 660      44.760  41.420  41.010  1.00  0.00           H
ATOM   1155  C   GLN A 660      44.920  39.510  45.640  1.00  0.00           C
ATOM   1156  O   GLN A 660      45.290  40.390  46.420  1.00  0.00           O
ATOM   1157  N   PRO A 661      45.530  38.350  45.660  1.00  0.00           N
ATOM   1158  CD  PRO A 661      45.330  37.320  44.640  1.00  0.00           C
ATOM   1159  HD1 PRO A 661      45.800  37.730  43.720  1.00  0.00           H
ATOM   1160  HD2 PRO A 661      44.290  36.950  44.530  1.00  0.00           H
ATOM   1161  CA  PRO A 661      46.080  37.820  46.940  1.00  0.00           C
ATOM   1162  HA  PRO A 661      45.360  38.040  47.700  1.00  0.00           H
ATOM   1163  CB  PRO A 661      45.990  36.320  46.700  1.00  0.00           C
ATOM   1164  HB1 PRO A 661      45.050  35.860  47.080  1.00  0.00           H
ATOM   1165  HB2 PRO A 661      46.740  35.720  47.270  1.00  0.00           H
ATOM   1166  CG  PRO A 661      46.270  36.150  45.230  1.00  0.00           C
ATOM   1167  HG1 PRO A 661      47.310  36.410  44.980  1.00  0.00           H
ATOM   1168  HG2 PRO A 661      45.860  35.200  44.820  1.00  0.00           H
ATOM   1169  C   PRO A 661      47.520  38.320  47.180  1.00  0.00           C
ATOM   1170  O   PRO A 661      48.200  37.800  48.040  1.00  0.00           O
ATOM   1171  N   LEU A 662      47.930  39.370  46.450  1.00  0.00           N
ATOM   1172  HN  LEU A 662      47.170  39.690  45.900  1.00  0.00           H
ATOM   1173  CA  LEU A 662      49.250  40.030  46.720  1.00  0.00           C
ATOM   1174  HA  LEU A 662      49.830  39.290  47.250  1.00  0.00           H
ATOM   1175  CB  LEU A 662      49.910  40.550  45.440  1.00  0.00           C
ATOM   1176  HB1 LEU A 662      50.880  41.060  45.630  1.00  0.00           H
ATOM   1177  HB2 LEU A 662      49.300  41.330  44.960  1.00  0.00           H
ATOM   1178  CG  LEU A 662      50.180  39.440  44.430  1.00  0.00           C
ATOM   1179  HG  LEU A 662      49.290  38.800  44.240  1.00  0.00           H
ATOM   1180  CD1 LEU A 662      50.640  40.100  43.110  1.00  0.00           C
ATOM   1181 HD11 LEU A 662      51.600  40.650  43.260  1.00  0.00           H
ATOM   1182 HD12 LEU A 662      49.860  40.830  42.790  1.00  0.00           H
ATOM   1183 HD13 LEU A 662      50.890  39.300  42.370  1.00  0.00           H
ATOM   1184  CD2 LEU A 662      51.320  38.580  44.860  1.00  0.00           C
ATOM   1185 HD21 LEU A 662      51.640  37.810  44.120  1.00  0.00           H
ATOM   1186 HD22 LEU A 662      51.120  38.010  45.790  1.00  0.00           H
ATOM   1187 HD23 LEU A 662      52.230  39.170  45.120  1.00  0.00           H
ATOM   1188  C   LEU A 662      48.930  41.250  47.580  1.00  0.00           C
ATOM   1189  O   LEU A 662      49.820  42.010  47.960  1.00  0.00           O
ATOM   1190  N   THR A 663      47.660  41.400  48.010  1.00  0.00           N
ATOM   1191  HN  THR A 663      46.910  40.790  47.780  1.00  0.00           H
ATOM   1192  CA  THR A 663      47.270  42.370  48.990  1.00  0.00           C
ATOM   1193  HA  THR A 663      48.080  43.100  49.030  1.00  0.00           H
ATOM   1194  CB  THR A 663      45.950  43.160  48.700  1.00  0.00           C
ATOM   1195  HB  THR A 663      45.760  43.800  49.600  1.00  0.00           H
ATOM   1196  OG1 THR A 663      44.790  42.310  48.560  1.00  0.00           O
ATOM   1197  HG1 THR A 663      45.140  41.660  47.940  1.00  0.00           H
ATOM   1198  CG2 THR A 663      46.130  43.930  47.340  1.00  0.00           C
ATOM   1199 HG21 THR A 663      45.470  44.830  47.290  1.00  0.00           H
ATOM   1200 HG22 THR A 663      45.960  43.290  46.450  1.00  0.00           H
ATOM   1201 HG23 THR A 663      47.100  44.440  47.180  1.00  0.00           H
ATOM   1202  C   THR A 663      47.270  41.700  50.390  1.00  0.00           C
ATOM   1203  O   THR A 663      46.720  40.600  50.580  1.00  0.00           O
ATOM   1204  N   ILE A 664      48.080  42.180  51.320  1.00  0.00           N
ATOM   1205  HN  ILE A 664      48.530  43.060  51.240  1.00  0.00           H
ATOM   1206  CA  ILE A 664      48.320  41.430  52.520  1.00  0.00           C
ATOM   1207  HA  ILE A 664      47.760  40.510  52.430  1.00  0.00           H
ATOM   1208  CB  ILE A 664      49.780  41.070  52.770  1.00  0.00           C
ATOM   1209  HB  ILE A 664      50.340  42.020  52.840  1.00  0.00           H
ATOM   1210  CG2 ILE A 664      50.000  40.340  54.060  1.00  0.00           C
ATOM   1211 HG21 ILE A 664      49.290  39.490  54.190  1.00  0.00           H
ATOM   1212 HG22 ILE A 664      49.950  41.070  54.900  1.00  0.00           H
ATOM   1213 HG23 ILE A 664      51.010  39.930  54.200  1.00  0.00           H
ATOM   1214  CG1 ILE A 664      50.260  40.320  51.520  1.00  0.00           C
ATOM   1215 HG11 ILE A 664      51.360  40.450  51.570  1.00  0.00           H
ATOM   1216 HG12 ILE A 664      49.940  40.760  50.560  1.00  0.00           H
ATOM   1217  CD  ILE A 664      49.940  38.850  51.380  1.00  0.00           C
ATOM   1218  HD1 ILE A 664      48.840  38.690  51.450  1.00  0.00           H
ATOM   1219  HD2 ILE A 664      50.380  38.280  52.220  1.00  0.00           H
ATOM   1220  HD3 ILE A 664      50.310  38.270  50.510  1.00  0.00           H
ATOM   1221  C   ILE A 664      47.650  42.100  53.720  1.00  0.00           C
ATOM   1222  O   ILE A 664      47.440  43.320  53.730  1.00  0.00           O
ATOM   1223  N   LEU A 665      47.090  41.220  54.640  1.00  0.00           N
ATOM   1224  HN  LEU A 665      47.310  40.270  54.470  1.00  0.00           H
ATOM   1225  CA  LEU A 665      46.400  41.490  55.920  1.00  0.00           C
ATOM   1226  HA  LEU A 665      45.530  42.060  55.670  1.00  0.00           H
ATOM   1227  CB  LEU A 665      45.740  40.180  56.300  1.00  0.00           C
ATOM   1228  HB1 LEU A 665      46.520  39.510  56.730  1.00  0.00           H
ATOM   1229  HB2 LEU A 665      45.360  39.710  55.380  1.00  0.00           H
ATOM   1230  CG  LEU A 665      44.590  40.240  57.340  1.00  0.00           C
ATOM   1231  HG  LEU A 665      43.980  39.360  57.050  1.00  0.00           H
ATOM   1232  CD1 LEU A 665      44.910  40.010  58.790  1.00  0.00           C
ATOM   1233 HD11 LEU A 665      43.950  40.240  59.300  1.00  0.00           H
ATOM   1234 HD12 LEU A 665      45.720  40.660  59.200  1.00  0.00           H
ATOM   1235 HD13 LEU A 665      45.140  38.920  58.880  1.00  0.00           H
ATOM   1236  CD2 LEU A 665      43.610  41.370  57.250  1.00  0.00           C
ATOM   1237 HD21 LEU A 665      42.750  41.270  57.960  1.00  0.00           H
ATOM   1238 HD22 LEU A 665      43.260  41.560  56.210  1.00  0.00           H
ATOM   1239 HD23 LEU A 665      44.110  42.330  57.530  1.00  0.00           H
ATOM   1240  C   LEU A 665      47.260  42.100  56.990  1.00  0.00           C
ATOM   1241  O   LEU A 665      48.410  41.690  57.270  1.00  0.00           O
ATOM   1242  N   GLY A 666      46.830  43.310  57.560  1.00  0.00           N
ATOM   1243  HN  GLY A 666      45.930  43.720  57.420  1.00  0.00           H
ATOM   1244  CA  GLY A 666      47.580  44.070  58.520  1.00  0.00           C
ATOM   1245  HA1 GLY A 666      47.940  44.990  58.090  1.00  0.00           H
ATOM   1246  HA2 GLY A 666      48.430  43.560  58.940  1.00  0.00           H
ATOM   1247  C   GLY A 666      46.730  44.520  59.630  1.00  0.00           C
ATOM   1248  O   GLY A 666      45.520  44.520  59.540  1.00  0.00           O
ATOM   1249  N   SER A 667      47.350  45.060  60.720  1.00  0.00           N
ATOM   1250  HN  SER A 667      48.330  44.960  60.890  1.00  0.00           H
ATOM   1251  CA  SER A 667      46.660  45.930  61.670  1.00  0.00           C
ATOM   1252  HA  SER A 667      45.600  45.710  61.710  1.00  0.00           H
ATOM   1253  CB  SER A 667      47.430  46.060  63.040  1.00  0.00           C
ATOM   1254  HB1 SER A 667      47.340  45.110  63.620  1.00  0.00           H
ATOM   1255  HB2 SER A 667      46.830  46.760  63.680  1.00  0.00           H
ATOM   1256  OG  SER A 667      48.760  46.330  62.940  1.00  0.00           O
ATOM   1257  HG1 SER A 667      48.870  47.250  62.720  1.00  0.00           H
ATOM   1258  C   SER A 667      46.760  47.350  61.140  1.00  0.00           C
ATOM   1259  O   SER A 667      47.750  47.840  60.580  1.00  0.00           O
ATOM   1260  N   THR A 668      45.740  48.150  61.390  1.00  0.00           N
ATOM   1261  HN  THR A 668      44.860  47.900  61.770  1.00  0.00           H
ATOM   1262  CA  THR A 668      45.710  49.590  61.050  1.00  0.00           C
ATOM   1263  HA  THR A 668      46.620  49.920  60.570  1.00  0.00           H
ATOM   1264  CB  THR A 668      44.650  49.800  59.980  1.00  0.00           C
ATOM   1265  HB  THR A 668      44.850  49.110  59.140  1.00  0.00           H
ATOM   1266  OG1 THR A 668      44.800  51.100  59.380  1.00  0.00           O
ATOM   1267  HG1 THR A 668      44.190  51.180  58.640  1.00  0.00           H
ATOM   1268  CG2 THR A 668      43.180  49.730  60.390  1.00  0.00           C
ATOM   1269 HG21 THR A 668      42.480  49.880  59.550  1.00  0.00           H
ATOM   1270 HG22 THR A 668      42.970  50.510  61.160  1.00  0.00           H
ATOM   1271 HG23 THR A 668      42.910  48.710  60.730  1.00  0.00           H
ATOM   1272  C   THR A 668      45.530  50.400  62.320  1.00  0.00           C
ATOM   1273  O   THR A 668      44.910  49.980  63.290  1.00  0.00           O
ATOM   1274  N   GLY A 669      45.980  51.650  62.360  1.00  0.00           N
ATOM   1275  HN  GLY A 669      46.480  52.060  61.610  1.00  0.00           H
ATOM   1276  CA  GLY A 669      45.780  52.620  63.410  1.00  0.00           C
ATOM   1277  HA1 GLY A 669      46.210  53.570  63.130  1.00  0.00           H
ATOM   1278  HA2 GLY A 669      46.320  52.330  64.300  1.00  0.00           H
ATOM   1279  C   GLY A 669      44.340  53.100  63.760  1.00  0.00           C
ATOM   1280  O   GLY A 669      44.050  53.190  64.960  1.00  0.00           O
ATOM   1281  N   PRO A 670      43.410  53.390  62.800  1.00  0.00           N
ATOM   1282  CD  PRO A 670      43.730  53.830  61.410  1.00  0.00           C
ATOM   1283  HD1 PRO A 670      43.490  52.980  60.760  1.00  0.00           H
ATOM   1284  HD2 PRO A 670      44.800  54.110  61.260  1.00  0.00           H
ATOM   1285  CA  PRO A 670      42.160  54.020  63.180  1.00  0.00           C
ATOM   1286  HA  PRO A 670      42.350  54.750  63.950  1.00  0.00           H
ATOM   1287  CB  PRO A 670      41.550  54.630  61.880  1.00  0.00           C
ATOM   1288  HB1 PRO A 670      40.940  55.510  62.210  1.00  0.00           H
ATOM   1289  HB2 PRO A 670      40.940  53.820  61.450  1.00  0.00           H
ATOM   1290  CG  PRO A 670      42.780  54.920  61.050  1.00  0.00           C
ATOM   1291  HG1 PRO A 670      42.610  55.070  59.960  1.00  0.00           H
ATOM   1292  HG2 PRO A 670      43.150  55.920  61.360  1.00  0.00           H
ATOM   1293  C   PRO A 670      41.110  53.090  63.850  1.00  0.00           C
ATOM   1294  O   PRO A 670      40.300  53.590  64.610  1.00  0.00           O
ATOM   1295  N   VAL A 671      41.270  51.770  63.550  1.00  0.00           N
ATOM   1296  HN  VAL A 671      41.860  51.560  62.780  1.00  0.00           H
ATOM   1297  CA  VAL A 671      40.420  50.740  64.140  1.00  0.00           C
ATOM   1298  HA  VAL A 671      39.390  50.980  63.940  1.00  0.00           H
ATOM   1299  CB  VAL A 671      40.670  49.400  63.340  1.00  0.00           C
ATOM   1300  HB  VAL A 671      41.750  49.360  63.110  1.00  0.00           H
ATOM   1301  CG1 VAL A 671      40.310  48.070  64.020  1.00  0.00           C
ATOM   1302 HG11 VAL A 671      41.100  47.710  64.710  1.00  0.00           H
ATOM   1303 HG12 VAL A 671      40.240  47.280  63.240  1.00  0.00           H
ATOM   1304 HG13 VAL A 671      39.300  48.110  64.480  1.00  0.00           H
ATOM   1305  CG2 VAL A 671      39.790  49.540  62.130  1.00  0.00           C
ATOM   1306 HG21 VAL A 671      39.730  48.610  61.530  1.00  0.00           H
ATOM   1307 HG22 VAL A 671      40.140  50.410  61.560  1.00  0.00           H
ATOM   1308 HG23 VAL A 671      38.740  49.730  62.430  1.00  0.00           H
ATOM   1309  C   VAL A 671      40.540  50.610  65.730  1.00  0.00           C
ATOM   1310  O   VAL A 671      39.520  50.630  66.330  1.00  0.00           O
ATOM   1311  N   LEU A 672      41.830  50.670  66.200  1.00  0.00           N
ATOM   1312  HN  LEU A 672      42.590  50.670  65.560  1.00  0.00           H
ATOM   1313  CA  LEU A 672      42.230  50.870  67.620  1.00  0.00           C
ATOM   1314  HA  LEU A 672      41.810  50.060  68.190  1.00  0.00           H
ATOM   1315  CB  LEU A 672      43.730  50.880  67.690  1.00  0.00           C
ATOM   1316  HB1 LEU A 672      44.160  51.610  66.980  1.00  0.00           H
ATOM   1317  HB2 LEU A 672      44.020  49.930  67.210  1.00  0.00           H
ATOM   1318  CG  LEU A 672      44.510  50.890  69.030  1.00  0.00           C
ATOM   1319  HG  LEU A 672      44.460  51.930  69.380  1.00  0.00           H
ATOM   1320  CD1 LEU A 672      43.960  50.060  70.200  1.00  0.00           C
ATOM   1321 HD11 LEU A 672      42.920  50.230  70.520  1.00  0.00           H
ATOM   1322 HD12 LEU A 672      44.520  50.110  71.150  1.00  0.00           H
ATOM   1323 HD13 LEU A 672      43.900  49.000  69.870  1.00  0.00           H
ATOM   1324  CD2 LEU A 672      46.020  50.600  68.710  1.00  0.00           C
ATOM   1325 HD21 LEU A 672      46.700  50.720  69.580  1.00  0.00           H
ATOM   1326 HD22 LEU A 672      46.330  51.230  67.840  1.00  0.00           H
ATOM   1327 HD23 LEU A 672      46.170  49.620  68.200  1.00  0.00           H
ATOM   1328  C   LEU A 672      41.700  52.140  68.210  1.00  0.00           C
ATOM   1329  O   LEU A 672      41.350  52.200  69.400  1.00  0.00           O
ATOM   1330  N   VAL A 673      41.700  53.280  67.450  1.00  0.00           N
ATOM   1331  HN  VAL A 673      42.170  53.430  66.590  1.00  0.00           H
ATOM   1332  CA  VAL A 673      41.040  54.470  68.050  1.00  0.00           C
ATOM   1333  HA  VAL A 673      41.500  54.560  69.030  1.00  0.00           H
ATOM   1334  CB  VAL A 673      41.370  55.720  67.230  1.00  0.00           C
ATOM   1335  HB  VAL A 673      40.920  55.550  66.220  1.00  0.00           H
ATOM   1336  CG1 VAL A 673      40.830  56.970  67.900  1.00  0.00           C
ATOM   1337 HG11 VAL A 673      40.970  57.900  67.310  1.00  0.00           H
ATOM   1338 HG12 VAL A 673      41.210  57.220  68.910  1.00  0.00           H
ATOM   1339 HG13 VAL A 673      39.710  56.930  67.950  1.00  0.00           H
ATOM   1340  CG2 VAL A 673      42.920  55.820  66.940  1.00  0.00           C
ATOM   1341 HG21 VAL A 673      43.220  56.750  66.390  1.00  0.00           H
ATOM   1342 HG22 VAL A 673      43.260  54.880  66.460  1.00  0.00           H
ATOM   1343 HG23 VAL A 673      43.300  55.880  67.970  1.00  0.00           H
ATOM   1344  C   VAL A 673      39.520  54.360  68.240  1.00  0.00           C
ATOM   1345  O   VAL A 673      38.880  54.730  69.250  1.00  0.00           O
ATOM   1346  N   PHE A 674      38.850  53.830  67.120  1.00  0.00           N
ATOM   1347  HN  PHE A 674      39.430  53.660  66.330  1.00  0.00           H
ATOM   1348  CA  PHE A 674      37.420  53.680  67.180  1.00  0.00           C
ATOM   1349  HA  PHE A 674      36.890  54.610  67.200  1.00  0.00           H
ATOM   1350  CB  PHE A 674      36.960  52.940  65.860  1.00  0.00           C
ATOM   1351  HB1 PHE A 674      37.540  52.000  65.840  1.00  0.00           H
ATOM   1352  HB2 PHE A 674      37.230  53.480  64.930  1.00  0.00           H
ATOM   1353  CG  PHE A 674      35.480  52.700  65.820  1.00  0.00           C
ATOM   1354  CD1 PHE A 674      34.570  53.790  65.730  1.00  0.00           C
ATOM   1355  HD1 PHE A 674      34.970  54.790  65.580  1.00  0.00           H
ATOM   1356  CE1 PHE A 674      33.170  53.560  65.780  1.00  0.00           C
ATOM   1357  HE1 PHE A 674      32.490  54.380  65.900  1.00  0.00           H
ATOM   1358  CZ  PHE A 674      32.730  52.260  66.010  1.00  0.00           C
ATOM   1359  HZ  PHE A 674      31.650  52.200  66.140  1.00  0.00           H
ATOM   1360  CD2 PHE A 674      34.940  51.420  65.980  1.00  0.00           C
ATOM   1361  HD2 PHE A 674      35.620  50.580  65.990  1.00  0.00           H
ATOM   1362  CE2 PHE A 674      33.590  51.180  66.050  1.00  0.00           C
ATOM   1363  HE2 PHE A 674      33.280  50.150  66.190  1.00  0.00           H
ATOM   1364  C   PHE A 674      36.980  52.750  68.400  1.00  0.00           C
ATOM   1365  O   PHE A 674      36.060  53.110  69.130  1.00  0.00           O
ATOM   1366  N   GLU A 675      37.730  51.590  68.550  1.00  0.00           N
ATOM   1367  HN  GLU A 675      38.460  51.430  67.900  1.00  0.00           H
ATOM   1368  CA  GLU A 675      37.650  50.700  69.650  1.00  0.00           C
ATOM   1369  HA  GLU A 675      36.640  50.320  69.740  1.00  0.00           H
ATOM   1370  CB  GLU A 675      38.550  49.410  69.500  1.00  0.00           C
ATOM   1371  HB1 GLU A 675      38.650  48.840  70.450  1.00  0.00           H
ATOM   1372  HB2 GLU A 675      39.510  49.810  69.120  1.00  0.00           H
ATOM   1373  CG  GLU A 675      37.850  48.410  68.520  1.00  0.00           C
ATOM   1374  HG1 GLU A 675      38.510  48.350  67.620  1.00  0.00           H
ATOM   1375  HG2 GLU A 675      36.940  48.900  68.100  1.00  0.00           H
ATOM   1376  CD  GLU A 675      37.470  46.980  68.960  1.00  0.00           C
ATOM   1377  OE1 GLU A 675      36.480  46.700  69.670  1.00  0.00           O
ATOM   1378  OE2 GLU A 675      38.180  46.080  68.530  1.00  0.00           O
ATOM   1379  C   GLU A 675      37.940  51.360  71.010  1.00  0.00           C
ATOM   1380  O   GLU A 675      37.260  51.020  72.010  1.00  0.00           O
ATOM   1381  N   LYS A 676      38.930  52.230  71.100  1.00  0.00           N
ATOM   1382  HN  LYS A 676      39.580  52.330  70.360  1.00  0.00           H
ATOM   1383  CA  LYS A 676      39.290  52.850  72.330  1.00  0.00           C
ATOM   1384  HA  LYS A 676      39.370  52.050  73.050  1.00  0.00           H
ATOM   1385  CB  LYS A 676      40.710  53.560  72.210  1.00  0.00           C
ATOM   1386  HB1 LYS A 676      40.620  54.220  71.330  1.00  0.00           H
ATOM   1387  HB2 LYS A 676      41.380  52.760  71.850  1.00  0.00           H
ATOM   1388  CG  LYS A 676      41.070  54.380  73.480  1.00  0.00           C
ATOM   1389  HG1 LYS A 676      40.920  53.590  74.260  1.00  0.00           H
ATOM   1390  HG2 LYS A 676      40.300  55.130  73.740  1.00  0.00           H
ATOM   1391  CD  LYS A 676      42.520  54.910  73.650  1.00  0.00           C
ATOM   1392  HD1 LYS A 676      42.580  55.580  72.770  1.00  0.00           H
ATOM   1393  HD2 LYS A 676      43.330  54.170  73.780  1.00  0.00           H
ATOM   1394  CE  LYS A 676      42.550  55.790  74.930  1.00  0.00           C
ATOM   1395  HE1 LYS A 676      41.680  56.470  75.000  1.00  0.00           H
ATOM   1396  HE2 LYS A 676      43.490  56.390  74.890  1.00  0.00           H
ATOM   1397  NZ  LYS A 676      42.650  54.920  76.080  1.00  0.00           N
ATOM   1398  HZ1 LYS A 676      41.850  54.260  76.210  1.00  0.00           H
ATOM   1399  HZ2 LYS A 676      42.710  55.470  76.960  1.00  0.00           H
ATOM   1400  HZ3 LYS A 676      43.530  54.360  76.090  1.00  0.00           H
ATOM   1401  C   LYS A 676      38.160  53.630  72.890  1.00  0.00           C
ATOM   1402  O   LYS A 676      37.860  53.520  74.070  1.00  0.00           O
ATOM   1403  N   ILE A 677      37.480  54.500  72.040  1.00  0.00           N
ATOM   1404  HN  ILE A 677      37.720  54.620  71.090  1.00  0.00           H
ATOM   1405  CA  ILE A 677      36.320  55.440  72.410  1.00  0.00           C
ATOM   1406  HA  ILE A 677      36.570  55.960  73.330  1.00  0.00           H
ATOM   1407  CB  ILE A 677      36.040  56.350  71.290  1.00  0.00           C
ATOM   1408  HB  ILE A 677      35.870  55.780  70.350  1.00  0.00           H
ATOM   1409  CG2 ILE A 677      34.890  57.370  71.650  1.00  0.00           C
ATOM   1410 HG21 ILE A 677      34.910  58.160  70.860  1.00  0.00           H
ATOM   1411 HG22 ILE A 677      35.210  57.950  72.540  1.00  0.00           H
ATOM   1412 HG23 ILE A 677      33.850  56.980  71.750  1.00  0.00           H
ATOM   1413  CG1 ILE A 677      37.300  57.250  70.930  1.00  0.00           C
ATOM   1414 HG11 ILE A 677      38.230  56.670  71.060  1.00  0.00           H
ATOM   1415 HG12 ILE A 677      37.290  58.180  71.550  1.00  0.00           H
ATOM   1416  CD  ILE A 677      37.530  57.720  69.510  1.00  0.00           C
ATOM   1417  HD1 ILE A 677      38.550  58.130  69.370  1.00  0.00           H
ATOM   1418  HD2 ILE A 677      36.790  58.540  69.400  1.00  0.00           H
ATOM   1419  HD3 ILE A 677      37.450  56.880  68.770  1.00  0.00           H
ATOM   1420  C   ILE A 677      35.070  54.640  72.780  1.00  0.00           C
ATOM   1421  O   ILE A 677      34.330  54.920  73.710  1.00  0.00           O
ATOM   1422  N   LEU A 678      34.710  53.570  72.010  1.00  0.00           N
ATOM   1423  HN  LEU A 678      35.280  53.300  71.240  1.00  0.00           H
ATOM   1424  CA  LEU A 678      33.780  52.600  72.390  1.00  0.00           C
ATOM   1425  HA  LEU A 678      32.800  53.060  72.390  1.00  0.00           H
ATOM   1426  CB  LEU A 678      33.690  51.420  71.420  1.00  0.00           C
ATOM   1427  HB1 LEU A 678      34.690  50.950  71.380  1.00  0.00           H
ATOM   1428  HB2 LEU A 678      33.550  51.830  70.390  1.00  0.00           H
ATOM   1429  CG  LEU A 678      32.730  50.300  71.640  1.00  0.00           C
ATOM   1430  HG  LEU A 678      33.090  49.590  72.410  1.00  0.00           H
ATOM   1431  CD1 LEU A 678      31.360  50.790  71.970  1.00  0.00           C
ATOM   1432 HD11 LEU A 678      30.700  49.950  72.240  1.00  0.00           H
ATOM   1433 HD12 LEU A 678      30.980  51.340  71.080  1.00  0.00           H
ATOM   1434 HD13 LEU A 678      31.330  51.430  72.880  1.00  0.00           H
ATOM   1435  CD2 LEU A 678      32.740  49.290  70.440  1.00  0.00           C
ATOM   1436 HD21 LEU A 678      33.740  48.830  70.240  1.00  0.00           H
ATOM   1437 HD22 LEU A 678      32.330  49.610  69.450  1.00  0.00           H
ATOM   1438 HD23 LEU A 678      32.050  48.520  70.840  1.00  0.00           H
ATOM   1439  C   LEU A 678      34.010  51.960  73.810  1.00  0.00           C
ATOM   1440  O   LEU A 678      33.040  51.840  74.580  1.00  0.00           O
ATOM   1441  N   TYR A 679      35.240  51.580  74.180  1.00  0.00           N
ATOM   1442  HN  TYR A 679      35.930  51.420  73.490  1.00  0.00           H
ATOM   1443  CA  TYR A 679      35.570  51.060  75.510  1.00  0.00           C
ATOM   1444  HA  TYR A 679      34.880  50.250  75.720  1.00  0.00           H
ATOM   1445  CB  TYR A 679      37.090  50.620  75.600  1.00  0.00           C
ATOM   1446  HB1 TYR A 679      37.850  51.400  75.410  1.00  0.00           H
ATOM   1447  HB2 TYR A 679      37.320  49.870  74.800  1.00  0.00           H
ATOM   1448  CG  TYR A 679      37.430  50.020  76.950  1.00  0.00           C
ATOM   1449  CD1 TYR A 679      37.930  50.960  77.960  1.00  0.00           C
ATOM   1450  HD1 TYR A 679      38.150  51.990  77.700  1.00  0.00           H
ATOM   1451  CE1 TYR A 679      37.970  50.550  79.270  1.00  0.00           C
ATOM   1452  HE1 TYR A 679      38.330  51.250  80.010  1.00  0.00           H
ATOM   1453  CZ  TYR A 679      37.660  49.230  79.630  1.00  0.00           C
ATOM   1454  OH  TYR A 679      37.570  48.820  80.980  1.00  0.00           O
ATOM   1455  HH  TYR A 679      38.170  49.310  81.550  1.00  0.00           H
ATOM   1456  CD2 TYR A 679      37.190  48.690  77.280  1.00  0.00           C
ATOM   1457  HD2 TYR A 679      36.870  48.060  76.460  1.00  0.00           H
ATOM   1458  CE2 TYR A 679      37.250  48.350  78.640  1.00  0.00           C
ATOM   1459  HE2 TYR A 679      36.870  47.390  78.960  1.00  0.00           H
ATOM   1460  C   TYR A 679      35.260  52.010  76.610  1.00  0.00           C
ATOM   1461  O   TYR A 679      34.590  51.710  77.600  1.00  0.00           O
ATOM   1462  N   LYS A 680      35.760  53.290  76.420  1.00  0.00           N
ATOM   1463  HN  LYS A 680      36.210  53.450  75.550  1.00  0.00           H
ATOM   1464  CA  LYS A 680      35.640  54.450  77.240  1.00  0.00           C
ATOM   1465  HA  LYS A 680      36.010  54.130  78.210  1.00  0.00           H
ATOM   1466  CB  LYS A 680      36.550  55.590  76.720  1.00  0.00           C
ATOM   1467  HB1 LYS A 680      36.210  56.540  77.160  1.00  0.00           H
ATOM   1468  HB2 LYS A 680      36.460  55.690  75.610  1.00  0.00           H
ATOM   1469  CG  LYS A 680      38.030  55.420  77.050  1.00  0.00           C
ATOM   1470  HG1 LYS A 680      38.380  54.360  77.010  1.00  0.00           H
ATOM   1471  HG2 LYS A 680      38.060  55.690  78.130  1.00  0.00           H
ATOM   1472  CD  LYS A 680      38.920  56.410  76.340  1.00  0.00           C
ATOM   1473  HD1 LYS A 680      38.830  56.250  75.240  1.00  0.00           H
ATOM   1474  HD2 LYS A 680      39.940  56.010  76.570  1.00  0.00           H
ATOM   1475  CE  LYS A 680      38.680  57.850  76.780  1.00  0.00           C
ATOM   1476  HE1 LYS A 680      38.590  57.960  77.880  1.00  0.00           H
ATOM   1477  HE2 LYS A 680      37.740  58.140  76.250  1.00  0.00           H
ATOM   1478  NZ  LYS A 680      39.690  58.730  76.190  1.00  0.00           N
ATOM   1479  HZ1 LYS A 680      40.590  58.520  76.650  1.00  0.00           H
ATOM   1480  HZ2 LYS A 680      39.510  59.750  76.270  1.00  0.00           H
ATOM   1481  HZ3 LYS A 680      39.790  58.470  75.180  1.00  0.00           H
ATOM   1482  C   LYS A 680      34.260  54.970  77.390  1.00  0.00           C
ATOM   1483  O   LYS A 680      33.890  55.260  78.530  1.00  0.00           O
ATOM   1484  N   PHE A 681      33.500  55.030  76.320  1.00  0.00           N
ATOM   1485  HN  PHE A 681      33.760  54.770  75.380  1.00  0.00           H
ATOM   1486  CA  PHE A 681      32.110  55.460  76.360  1.00  0.00           C
ATOM   1487  HA  PHE A 681      32.050  56.340  76.970  1.00  0.00           H
ATOM   1488  CB  PHE A 681      31.420  55.880  74.990  1.00  0.00           C
ATOM   1489  HB1 PHE A 681      30.320  55.810  75.160  1.00  0.00           H
ATOM   1490  HB2 PHE A 681      31.730  55.180  74.190  1.00  0.00           H
ATOM   1491  CG  PHE A 681      31.670  57.290  74.440  1.00  0.00           C
ATOM   1492  CD1 PHE A 681      32.800  57.980  74.890  1.00  0.00           C
ATOM   1493  HD1 PHE A 681      33.380  57.610  75.730  1.00  0.00           H
ATOM   1494  CE1 PHE A 681      33.140  59.240  74.390  1.00  0.00           C
ATOM   1495  HE1 PHE A 681      34.020  59.780  74.690  1.00  0.00           H
ATOM   1496  CZ  PHE A 681      32.370  59.870  73.410  1.00  0.00           C
ATOM   1497  HZ  PHE A 681      32.560  60.870  73.030  1.00  0.00           H
ATOM   1498  CD2 PHE A 681      30.880  57.910  73.470  1.00  0.00           C
ATOM   1499  HD2 PHE A 681      29.980  57.390  73.180  1.00  0.00           H
ATOM   1500  CE2 PHE A 681      31.300  59.150  72.890  1.00  0.00           C
ATOM   1501  HE2 PHE A 681      30.720  59.580  72.100  1.00  0.00           H
ATOM   1502  C   PHE A 681      31.230  54.470  77.090  1.00  0.00           C
ATOM   1503  O   PHE A 681      30.320  54.810  77.850  1.00  0.00           O
ATOM   1504  N   CYS A 682      31.490  53.100  76.960  1.00  0.00           N
ATOM   1505  HN  CYS A 682      32.240  52.820  76.360  1.00  0.00           H
ATOM   1506  CA  CYS A 682      30.760  52.080  77.700  1.00  0.00           C
ATOM   1507  HA  CYS A 682      29.720  52.280  77.620  1.00  0.00           H
ATOM   1508  CB  CYS A 682      31.130  50.690  77.120  1.00  0.00           C
ATOM   1509  HB1 CYS A 682      30.820  49.890  77.830  1.00  0.00           H
ATOM   1510  HB2 CYS A 682      32.230  50.780  77.140  1.00  0.00           H
ATOM   1511  SG  CYS A 682      30.450  50.150  75.510  1.00  0.00           S
ATOM   1512  HG1 CYS A 682      31.490  50.460  74.750  1.00  0.00           H
ATOM   1513  C   CYS A 682      31.110  52.070  79.160  1.00  0.00           C
ATOM   1514  O   CYS A 682      30.320  51.860  80.080  1.00  0.00           O
ATOM   1515  N   ARG A 683      32.250  52.670  79.530  1.00  0.00           N
ATOM   1516  HN  ARG A 683      32.840  53.040  78.820  1.00  0.00           H
ATOM   1517  CA  ARG A 683      32.650  52.890  80.920  1.00  0.00           C
ATOM   1518  HA  ARG A 683      32.150  52.140  81.520  1.00  0.00           H
ATOM   1519  CB  ARG A 683      34.220  52.650  81.060  1.00  0.00           C
ATOM   1520  HB1 ARG A 683      34.430  52.940  82.110  1.00  0.00           H
ATOM   1521  HB2 ARG A 683      34.630  53.350  80.300  1.00  0.00           H
ATOM   1522  CG  ARG A 683      34.820  51.220  80.910  1.00  0.00           C
ATOM   1523  HG1 ARG A 683      35.890  51.330  81.170  1.00  0.00           H
ATOM   1524  HG2 ARG A 683      34.690  51.010  79.820  1.00  0.00           H
ATOM   1525  CD  ARG A 683      34.040  50.220  81.700  1.00  0.00           C
ATOM   1526  HD1 ARG A 683      33.080  50.010  81.180  1.00  0.00           H
ATOM   1527  HD2 ARG A 683      33.870  50.550  82.740  1.00  0.00           H
ATOM   1528  NE  ARG A 683      34.880  48.970  81.700  1.00  0.00           N
ATOM   1529  HE  ARG A 683      35.870  49.000  81.560  1.00  0.00           H
ATOM   1530  CZ  ARG A 683      34.420  47.740  81.580  1.00  0.00           C
ATOM   1531  NH1 ARG A 683      33.180  47.400  81.690  1.00  0.00           N
ATOM   1532 HH11 ARG A 683      32.560  48.170  81.600  1.00  0.00           H
ATOM   1533 HH12 ARG A 683      32.840  46.460  81.600  1.00  0.00           H
ATOM   1534  NH2 ARG A 683      35.220  46.740  81.560  1.00  0.00           N
ATOM   1535 HH21 ARG A 683      36.200  46.850  81.690  1.00  0.00           H
ATOM   1536 HH22 ARG A 683      34.930  45.790  81.580  1.00  0.00           H
ATOM   1537  C   ARG A 683      32.250  54.250  81.620  1.00  0.00           C
ATOM   1538  O   ARG A 683      32.160  54.330  82.850  1.00  0.00           O
ATOM   1539  N   ASP A 684      32.160  55.340  80.880  1.00  0.00           N
ATOM   1540  HN  ASP A 684      32.630  55.340  79.990  1.00  0.00           H
ATOM   1541  CA  ASP A 684      31.740  56.600  81.300  1.00  0.00           C
ATOM   1542  HA  ASP A 684      32.300  56.840  82.200  1.00  0.00           H
ATOM   1543  CB  ASP A 684      32.110  57.730  80.340  1.00  0.00           C
ATOM   1544  HB1 ASP A 684      31.710  58.700  80.680  1.00  0.00           H
ATOM   1545  HB2 ASP A 684      31.730  57.460  79.330  1.00  0.00           H
ATOM   1546  CG  ASP A 684      33.650  57.940  80.180  1.00  0.00           C
ATOM   1547  OD1 ASP A 684      34.450  57.210  80.790  1.00  0.00           O
ATOM   1548  OD2 ASP A 684      34.140  58.830  79.450  1.00  0.00           O
ATOM   1549  C   ASP A 684      30.250  56.700  81.500  1.00  0.00           C
ATOM   1550  O   ASP A 684      29.710  57.300  82.380  1.00  0.00           O
ATOM   1551  N   TYR A 685      29.540  55.910  80.670  1.00  0.00           N
ATOM   1552  HN  TYR A 685      30.060  55.310  80.070  1.00  0.00           H
ATOM   1553  CA  TYR A 685      28.100  56.060  80.450  1.00  0.00           C
ATOM   1554  HA  TYR A 685      27.780  56.840  81.120  1.00  0.00           H
ATOM   1555  CB  TYR A 685      27.760  56.580  79.050  1.00  0.00           C
ATOM   1556  HB1 TYR A 685      26.660  56.680  78.980  1.00  0.00           H
ATOM   1557  HB2 TYR A 685      28.050  55.780  78.350  1.00  0.00           H
ATOM   1558  CG  TYR A 685      28.340  57.930  78.760  1.00  0.00           C
ATOM   1559  CD1 TYR A 685      27.920  59.000  79.510  1.00  0.00           C
ATOM   1560  HD1 TYR A 685      27.180  58.890  80.280  1.00  0.00           H
ATOM   1561  CE1 TYR A 685      28.370  60.280  79.220  1.00  0.00           C
ATOM   1562  HE1 TYR A 685      27.980  61.050  79.880  1.00  0.00           H
ATOM   1563  CZ  TYR A 685      29.250  60.530  78.170  1.00  0.00           C
ATOM   1564  OH  TYR A 685      29.790  61.730  77.930  1.00  0.00           O
ATOM   1565  HH  TYR A 685      30.500  61.670  77.290  1.00  0.00           H
ATOM   1566  CD2 TYR A 685      29.040  58.190  77.550  1.00  0.00           C
ATOM   1567  HD2 TYR A 685      29.230  57.420  76.820  1.00  0.00           H
ATOM   1568  CE2 TYR A 685      29.630  59.480  77.350  1.00  0.00           C
ATOM   1569  HE2 TYR A 685      30.230  59.620  76.470  1.00  0.00           H
ATOM   1570  C   TYR A 685      27.230  54.910  80.780  1.00  0.00           C
ATOM   1571  O   TYR A 685      26.010  55.000  80.800  1.00  0.00           O
ATOM   1572  N   GLN A 686      27.890  53.800  81.090  1.00  0.00           N
ATOM   1573  HN  GLN A 686      28.880  53.790  80.930  1.00  0.00           H
ATOM   1574  CA  GLN A 686      27.310  52.550  81.610  1.00  0.00           C
ATOM   1575  HA  GLN A 686      28.130  51.910  81.930  1.00  0.00           H
ATOM   1576  CB  GLN A 686      26.530  52.660  83.010  1.00  0.00           C
ATOM   1577  HB1 GLN A 686      26.000  51.690  83.140  1.00  0.00           H
ATOM   1578  HB2 GLN A 686      25.750  53.450  82.870  1.00  0.00           H
ATOM   1579  CG  GLN A 686      27.310  53.070  84.320  1.00  0.00           C
ATOM   1580  HG1 GLN A 686      26.530  53.070  85.100  1.00  0.00           H
ATOM   1581  HG2 GLN A 686      27.640  54.130  84.200  1.00  0.00           H
ATOM   1582  CD  GLN A 686      28.510  52.210  84.800  1.00  0.00           C
ATOM   1583  OE1 GLN A 686      28.550  50.950  84.820  1.00  0.00           O
ATOM   1584  NE2 GLN A 686      29.600  52.880  85.250  1.00  0.00           N
ATOM   1585 HE21 GLN A 686      30.420  52.350  85.430  1.00  0.00           H
ATOM   1586 HE22 GLN A 686      29.530  53.860  85.400  1.00  0.00           H
ATOM   1587  C   GLN A 686      26.600  51.820  80.440  1.00  0.00           C
ATOM   1588  O   GLN A 686      25.370  51.740  80.470  1.00  0.00           O
ATOM   1589  N   LEU A 687      27.360  51.290  79.540  1.00  0.00           N
ATOM   1590  HN  LEU A 687      28.350  51.280  79.670  1.00  0.00           H
ATOM   1591  CA  LEU A 687      26.860  50.590  78.440  1.00  0.00           C
ATOM   1592  HA  LEU A 687      25.780  50.510  78.470  1.00  0.00           H
ATOM   1593  CB  LEU A 687      27.370  51.200  77.060  1.00  0.00           C
ATOM   1594  HB1 LEU A 687      26.840  50.590  76.310  1.00  0.00           H
ATOM   1595  HB2 LEU A 687      28.450  51.020  76.870  1.00  0.00           H
ATOM   1596  CG  LEU A 687      27.060  52.750  76.940  1.00  0.00           C
ATOM   1597  HG  LEU A 687      27.530  53.330  77.760  1.00  0.00           H
ATOM   1598  CD1 LEU A 687      27.560  53.400  75.630  1.00  0.00           C
ATOM   1599 HD11 LEU A 687      28.670  53.380  75.640  1.00  0.00           H
ATOM   1600 HD12 LEU A 687      27.210  54.450  75.650  1.00  0.00           H
ATOM   1601 HD13 LEU A 687      27.110  52.970  74.710  1.00  0.00           H
ATOM   1602  CD2 LEU A 687      25.550  53.020  77.020  1.00  0.00           C
ATOM   1603 HD21 LEU A 687      25.510  54.130  76.930  1.00  0.00           H
ATOM   1604 HD22 LEU A 687      25.160  52.710  78.010  1.00  0.00           H
ATOM   1605 HD23 LEU A 687      25.020  52.480  76.220  1.00  0.00           H
ATOM   1606  C   LEU A 687      27.450  49.230  78.650  1.00  0.00           C
ATOM   1607  O   LEU A 687      28.670  49.180  78.930  1.00  0.00           O
ATOM   1608  N   SER A 688      26.610  48.210  78.450  1.00  0.00           N
ATOM   1609  HN  SER A 688      25.640  48.390  78.290  1.00  0.00           H
ATOM   1610  CA  SER A 688      27.120  46.870  78.240  1.00  0.00           C
ATOM   1611  HA  SER A 688      27.710  46.700  79.130  1.00  0.00           H
ATOM   1612  CB  SER A 688      26.080  45.690  78.360  1.00  0.00           C
ATOM   1613  HB1 SER A 688      26.540  44.690  78.500  1.00  0.00           H
ATOM   1614  HB2 SER A 688      25.440  45.700  77.460  1.00  0.00           H
ATOM   1615  OG  SER A 688      25.300  45.860  79.520  1.00  0.00           O
ATOM   1616  HG1 SER A 688      25.770  45.610  80.310  1.00  0.00           H
ATOM   1617  C   SER A 688      28.030  46.610  77.080  1.00  0.00           C
ATOM   1618  O   SER A 688      27.610  46.460  75.950  1.00  0.00           O
ATOM   1619  N   TYR A 689      29.300  46.500  77.490  1.00  0.00           N
ATOM   1620  HN  TYR A 689      29.650  46.450  78.420  1.00  0.00           H
ATOM   1621  CA  TYR A 689      30.510  46.540  76.570  1.00  0.00           C
ATOM   1622  HA  TYR A 689      30.370  47.510  76.110  1.00  0.00           H
ATOM   1623  CB  TYR A 689      31.780  46.600  77.460  1.00  0.00           C
ATOM   1624  HB1 TYR A 689      31.710  45.800  78.220  1.00  0.00           H
ATOM   1625  HB2 TYR A 689      31.860  47.590  77.950  1.00  0.00           H
ATOM   1626  CG  TYR A 689      32.980  46.470  76.590  1.00  0.00           C
ATOM   1627  CD1 TYR A 689      33.330  47.630  75.750  1.00  0.00           C
ATOM   1628  HD1 TYR A 689      32.730  48.520  75.740  1.00  0.00           H
ATOM   1629  CE1 TYR A 689      34.420  47.550  74.970  1.00  0.00           C
ATOM   1630  HE1 TYR A 689      34.610  48.420  74.330  1.00  0.00           H
ATOM   1631  CZ  TYR A 689      35.280  46.450  75.010  1.00  0.00           C
ATOM   1632  OH  TYR A 689      36.370  46.530  74.140  1.00  0.00           O
ATOM   1633  HH  TYR A 689      36.280  47.270  73.530  1.00  0.00           H
ATOM   1634  CD2 TYR A 689      33.790  45.340  76.580  1.00  0.00           C
ATOM   1635  HD2 TYR A 689      33.600  44.520  77.250  1.00  0.00           H
ATOM   1636  CE2 TYR A 689      34.960  45.320  75.860  1.00  0.00           C
ATOM   1637  HE2 TYR A 689      35.650  44.510  75.730  1.00  0.00           H
ATOM   1638  C   TYR A 689      30.430  45.420  75.530  1.00  0.00           C
ATOM   1639  O   TYR A 689      30.380  45.790  74.360  1.00  0.00           O
ATOM   1640  N   LEU A 690      30.380  44.150  76.020  1.00  0.00           N
ATOM   1641  HN  LEU A 690      30.210  43.990  77.000  1.00  0.00           H
ATOM   1642  CA  LEU A 690      30.470  42.990  75.180  1.00  0.00           C
ATOM   1643  HA  LEU A 690      31.330  43.110  74.530  1.00  0.00           H
ATOM   1644  CB  LEU A 690      30.610  41.710  75.960  1.00  0.00           C
ATOM   1645  HB1 LEU A 690      30.910  40.940  75.220  1.00  0.00           H
ATOM   1646  HB2 LEU A 690      29.650  41.360  76.410  1.00  0.00           H
ATOM   1647  CG  LEU A 690      31.740  41.710  77.000  1.00  0.00           C
ATOM   1648  HG  LEU A 690      31.700  42.670  77.570  1.00  0.00           H
ATOM   1649  CD1 LEU A 690      31.560  40.550  77.880  1.00  0.00           C
ATOM   1650 HD11 LEU A 690      32.450  40.490  78.550  1.00  0.00           H
ATOM   1651 HD12 LEU A 690      31.590  39.640  77.240  1.00  0.00           H
ATOM   1652 HD13 LEU A 690      30.570  40.520  78.400  1.00  0.00           H
ATOM   1653  CD2 LEU A 690      33.080  41.650  76.290  1.00  0.00           C
ATOM   1654 HD21 LEU A 690      33.030  40.730  75.660  1.00  0.00           H
ATOM   1655 HD22 LEU A 690      33.970  41.610  76.950  1.00  0.00           H
ATOM   1656 HD23 LEU A 690      33.230  42.490  75.590  1.00  0.00           H
ATOM   1657  C   LEU A 690      29.400  42.860  74.130  1.00  0.00           C
ATOM   1658  O   LEU A 690      29.620  42.700  72.950  1.00  0.00           O
ATOM   1659  N   SER A 691      28.120  42.950  74.510  1.00  0.00           N
ATOM   1660  HN  SER A 691      28.040  43.280  75.450  1.00  0.00           H
ATOM   1661  CA  SER A 691      26.950  42.960  73.590  1.00  0.00           C
ATOM   1662  HA  SER A 691      26.960  42.030  73.020  1.00  0.00           H
ATOM   1663  CB  SER A 691      25.650  42.810  74.460  1.00  0.00           C
ATOM   1664  HB1 SER A 691      25.630  43.680  75.150  1.00  0.00           H
ATOM   1665  HB2 SER A 691      25.750  41.830  74.950  1.00  0.00           H
ATOM   1666  OG  SER A 691      24.370  42.750  73.750  1.00  0.00           O
ATOM   1667  HG1 SER A 691      24.090  43.600  73.390  1.00  0.00           H
ATOM   1668  C   SER A 691      26.920  44.090  72.610  1.00  0.00           C
ATOM   1669  O   SER A 691      26.680  43.930  71.390  1.00  0.00           O
ATOM   1670  N   LEU A 692      27.270  45.290  73.140  1.00  0.00           N
ATOM   1671  HN  LEU A 692      27.420  45.420  74.120  1.00  0.00           H
ATOM   1672  CA  LEU A 692      27.380  46.490  72.310  1.00  0.00           C
ATOM   1673  HA  LEU A 692      26.450  46.530  71.790  1.00  0.00           H
ATOM   1674  CB  LEU A 692      27.450  47.760  73.160  1.00  0.00           C
ATOM   1675  HB1 LEU A 692      28.410  47.680  73.720  1.00  0.00           H
ATOM   1676  HB2 LEU A 692      26.830  47.630  74.080  1.00  0.00           H
ATOM   1677  CG  LEU A 692      27.410  49.080  72.390  1.00  0.00           C
ATOM   1678  HG  LEU A 692      28.400  49.220  71.920  1.00  0.00           H
ATOM   1679  CD1 LEU A 692      26.420  49.250  71.280  1.00  0.00           C
ATOM   1680 HD11 LEU A 692      25.420  48.790  71.490  1.00  0.00           H
ATOM   1681 HD12 LEU A 692      26.800  48.790  70.350  1.00  0.00           H
ATOM   1682 HD13 LEU A 692      26.290  50.280  70.920  1.00  0.00           H
ATOM   1683  CD2 LEU A 692      27.190  50.260  73.320  1.00  0.00           C
ATOM   1684 HD21 LEU A 692      26.770  51.120  72.750  1.00  0.00           H
ATOM   1685 HD22 LEU A 692      28.120  50.590  73.830  1.00  0.00           H
ATOM   1686 HD23 LEU A 692      26.510  50.130  74.190  1.00  0.00           H
ATOM   1687  C   LEU A 692      28.480  46.400  71.270  1.00  0.00           C
ATOM   1688  O   LEU A 692      28.210  46.530  70.070  1.00  0.00           O
ATOM   1689  N   ARG A 693      29.730  45.980  71.670  1.00  0.00           N
ATOM   1690  HN  ARG A 693      30.000  45.880  72.620  1.00  0.00           H
ATOM   1691  CA  ARG A 693      30.920  45.860  70.790  1.00  0.00           C
ATOM   1692  HA  ARG A 693      31.080  46.760  70.220  1.00  0.00           H
ATOM   1693  CB  ARG A 693      32.240  45.610  71.660  1.00  0.00           C
ATOM   1694  HB1 ARG A 693      32.340  44.640  72.200  1.00  0.00           H
ATOM   1695  HB2 ARG A 693      32.290  46.410  72.420  1.00  0.00           H
ATOM   1696  CG  ARG A 693      33.530  45.630  70.780  1.00  0.00           C
ATOM   1697  HG1 ARG A 693      34.310  46.070  71.440  1.00  0.00           H
ATOM   1698  HG2 ARG A 693      33.430  46.480  70.060  1.00  0.00           H
ATOM   1699  CD  ARG A 693      33.900  44.290  70.090  1.00  0.00           C
ATOM   1700  HD1 ARG A 693      33.150  43.850  69.380  1.00  0.00           H
ATOM   1701  HD2 ARG A 693      33.980  43.500  70.880  1.00  0.00           H
ATOM   1702  NE  ARG A 693      35.240  44.330  69.440  1.00  0.00           N
ATOM   1703  HE  ARG A 693      35.750  45.200  69.460  1.00  0.00           H
ATOM   1704  CZ  ARG A 693      35.780  43.330  68.780  1.00  0.00           C
ATOM   1705  NH1 ARG A 693      35.290  42.100  68.760  1.00  0.00           N
ATOM   1706 HH11 ARG A 693      35.630  41.440  68.090  1.00  0.00           H
ATOM   1707 HH12 ARG A 693      34.370  42.000  69.140  1.00  0.00           H
ATOM   1708  NH2 ARG A 693      36.910  43.500  68.190  1.00  0.00           N
ATOM   1709 HH21 ARG A 693      37.280  44.430  68.090  1.00  0.00           H
ATOM   1710 HH22 ARG A 693      37.410  42.710  67.850  1.00  0.00           H
ATOM   1711  C   ARG A 693      30.680  44.810  69.730  1.00  0.00           C
ATOM   1712  O   ARG A 693      31.040  44.960  68.580  1.00  0.00           O
ATOM   1713  N   THR A 694      30.030  43.730  70.160  1.00  0.00           N
ATOM   1714  HN  THR A 694      29.860  43.600  71.140  1.00  0.00           H
ATOM   1715  CA  THR A 694      29.670  42.560  69.240  1.00  0.00           C
ATOM   1716  HA  THR A 694      30.560  42.310  68.690  1.00  0.00           H
ATOM   1717  CB  THR A 694      29.300  41.270  70.050  1.00  0.00           C
ATOM   1718  HB  THR A 694      28.320  41.380  70.560  1.00  0.00           H
ATOM   1719  OG1 THR A 694      30.330  40.970  70.980  1.00  0.00           O
ATOM   1720  HG1 THR A 694      29.970  41.500  71.700  1.00  0.00           H
ATOM   1721  CG2 THR A 694      29.180  40.100  69.050  1.00  0.00           C
ATOM   1722 HG21 THR A 694      28.240  40.170  68.440  1.00  0.00           H
ATOM   1723 HG22 THR A 694      29.260  39.090  69.480  1.00  0.00           H
ATOM   1724 HG23 THR A 694      30.020  40.120  68.320  1.00  0.00           H
ATOM   1725  C   THR A 694      28.670  42.950  68.170  1.00  0.00           C
ATOM   1726  O   THR A 694      28.850  42.660  66.960  1.00  0.00           O
ATOM   1727  N   SER A 695      27.620  43.640  68.580  1.00  0.00           N
ATOM   1728  HN  SER A 695      27.560  44.000  69.500  1.00  0.00           H
ATOM   1729  CA  SER A 695      26.560  44.230  67.720  1.00  0.00           C
ATOM   1730  HA  SER A 695      26.170  43.490  67.030  1.00  0.00           H
ATOM   1731  CB  SER A 695      25.410  44.950  68.440  1.00  0.00           C
ATOM   1732  HB1 SER A 695      24.570  45.260  67.780  1.00  0.00           H
ATOM   1733  HB2 SER A 695      25.840  45.760  69.060  1.00  0.00           H
ATOM   1734  OG  SER A 695      24.780  43.990  69.340  1.00  0.00           O
ATOM   1735  HG1 SER A 695      25.410  43.770  70.030  1.00  0.00           H
ATOM   1736  C   SER A 695      27.130  45.320  66.750  1.00  0.00           C
ATOM   1737  O   SER A 695      26.640  45.420  65.620  1.00  0.00           O
ATOM   1738  N   ILE A 696      28.040  46.290  67.190  1.00  0.00           N
ATOM   1739  HN  ILE A 696      28.380  46.330  68.120  1.00  0.00           H
ATOM   1740  CA  ILE A 696      28.680  47.320  66.390  1.00  0.00           C
ATOM   1741  HA  ILE A 696      27.930  47.880  65.880  1.00  0.00           H
ATOM   1742  CB  ILE A 696      29.560  48.310  67.230  1.00  0.00           C
ATOM   1743  HB  ILE A 696      30.300  47.840  67.910  1.00  0.00           H
ATOM   1744  CG2 ILE A 696      30.280  49.270  66.230  1.00  0.00           C
ATOM   1745 HG21 ILE A 696      31.070  48.700  65.700  1.00  0.00           H
ATOM   1746 HG22 ILE A 696      30.800  50.110  66.740  1.00  0.00           H
ATOM   1747 HG23 ILE A 696      29.580  49.830  65.560  1.00  0.00           H
ATOM   1748  CG1 ILE A 696      28.650  49.190  68.080  1.00  0.00           C
ATOM   1749 HG11 ILE A 696      27.690  48.680  68.280  1.00  0.00           H
ATOM   1750 HG12 ILE A 696      28.310  50.060  67.460  1.00  0.00           H
ATOM   1751  CD  ILE A 696      29.360  49.810  69.320  1.00  0.00           C
ATOM   1752  HD1 ILE A 696      28.620  50.450  69.840  1.00  0.00           H
ATOM   1753  HD2 ILE A 696      30.310  50.250  68.960  1.00  0.00           H
ATOM   1754  HD3 ILE A 696      29.600  48.980  70.030  1.00  0.00           H
ATOM   1755  C   ILE A 696      29.530  46.700  65.250  1.00  0.00           C
ATOM   1756  O   ILE A 696      29.500  47.210  64.130  1.00  0.00           O
ATOM   1757  N   GLY A 697      30.270  45.660  65.620  1.00  0.00           N
ATOM   1758  HN  GLY A 697      30.200  45.440  66.580  1.00  0.00           H
ATOM   1759  CA  GLY A 697      31.090  44.850  64.730  1.00  0.00           C
ATOM   1760  HA1 GLY A 697      31.370  43.950  65.260  1.00  0.00           H
ATOM   1761  HA2 GLY A 697      31.830  45.280  64.070  1.00  0.00           H
ATOM   1762  C   GLY A 697      30.270  44.160  63.720  1.00  0.00           C
ATOM   1763  O   GLY A 697      30.510  44.280  62.530  1.00  0.00           O
ATOM   1764  N   LEU A 698      29.130  43.460  64.080  1.00  0.00           N
ATOM   1765  HN  LEU A 698      28.980  43.330  65.050  1.00  0.00           H
ATOM   1766  CA  LEU A 698      28.080  42.950  63.260  1.00  0.00           C
ATOM   1767  HA  LEU A 698      28.610  42.370  62.510  1.00  0.00           H
ATOM   1768  CB  LEU A 698      27.170  41.990  64.050  1.00  0.00           C
ATOM   1769  HB1 LEU A 698      26.350  41.730  63.350  1.00  0.00           H
ATOM   1770  HB2 LEU A 698      26.760  42.570  64.890  1.00  0.00           H
ATOM   1771  CG  LEU A 698      27.720  40.600  64.560  1.00  0.00           C
ATOM   1772  HG  LEU A 698      28.480  40.770  65.350  1.00  0.00           H
ATOM   1773  CD1 LEU A 698      26.460  39.910  65.190  1.00  0.00           C
ATOM   1774 HD11 LEU A 698      25.840  40.440  65.950  1.00  0.00           H
ATOM   1775 HD12 LEU A 698      26.670  38.970  65.750  1.00  0.00           H
ATOM   1776 HD13 LEU A 698      25.840  39.670  64.300  1.00  0.00           H
ATOM   1777  CD2 LEU A 698      28.430  39.750  63.490  1.00  0.00           C
ATOM   1778 HD21 LEU A 698      29.340  40.280  63.150  1.00  0.00           H
ATOM   1779 HD22 LEU A 698      27.890  39.730  62.520  1.00  0.00           H
ATOM   1780 HD23 LEU A 698      28.740  38.710  63.730  1.00  0.00           H
ATOM   1781  C   LEU A 698      27.360  43.960  62.380  1.00  0.00           C
ATOM   1782  O   LEU A 698      27.310  43.690  61.210  1.00  0.00           O
ATOM   1783  N   TRP A 699      26.940  45.130  62.860  1.00  0.00           N
ATOM   1784  HN  TRP A 699      27.120  45.300  63.810  1.00  0.00           H
ATOM   1785  CA  TRP A 699      26.490  46.210  62.020  1.00  0.00           C
ATOM   1786  HA  TRP A 699      25.640  45.840  61.480  1.00  0.00           H
ATOM   1787  CB  TRP A 699      25.960  47.430  62.870  1.00  0.00           C
ATOM   1788  HB1 TRP A 699      25.950  48.330  62.200  1.00  0.00           H
ATOM   1789  HB2 TRP A 699      26.700  47.700  63.640  1.00  0.00           H
ATOM   1790  CG  TRP A 699      24.660  47.450  63.500  1.00  0.00           C
ATOM   1791  CD1 TRP A 699      24.370  47.440  64.840  1.00  0.00           C
ATOM   1792  HD1 TRP A 699      25.080  47.460  65.650  1.00  0.00           H
ATOM   1793  NE1 TRP A 699      22.950  47.490  65.030  1.00  0.00           N
ATOM   1794  HE1 TRP A 699      22.360  47.550  65.820  1.00  0.00           H
ATOM   1795  CE2 TRP A 699      22.330  47.380  63.830  1.00  0.00           C
ATOM   1796  CD2 TRP A 699      23.390  47.280  62.850  1.00  0.00           C
ATOM   1797  CE3 TRP A 699      22.930  47.350  61.470  1.00  0.00           C
ATOM   1798  HE3 TRP A 699      23.670  47.420  60.700  1.00  0.00           H
ATOM   1799  CZ3 TRP A 699      21.570  47.320  61.130  1.00  0.00           C
ATOM   1800  HZ3 TRP A 699      21.280  47.160  60.100  1.00  0.00           H
ATOM   1801  CZ2 TRP A 699      20.970  47.410  63.530  1.00  0.00           C
ATOM   1802  HZ2 TRP A 699      20.200  47.510  64.280  1.00  0.00           H
ATOM   1803  CH2 TRP A 699      20.680  47.260  62.170  1.00  0.00           C
ATOM   1804  HH2 TRP A 699      19.670  47.260  61.800  1.00  0.00           H
ATOM   1805  C   TRP A 699      27.560  46.750  61.020  1.00  0.00           C
ATOM   1806  O   TRP A 699      27.220  46.960  59.840  1.00  0.00           O
ATOM   1807  N   THR A 700      28.770  46.810  61.430  1.00  0.00           N
ATOM   1808  HN  THR A 700      29.010  46.660  62.380  1.00  0.00           H
ATOM   1809  CA  THR A 700      29.850  47.230  60.450  1.00  0.00           C
ATOM   1810  HA  THR A 700      29.650  48.190  60.000  1.00  0.00           H
ATOM   1811  CB  THR A 700      31.170  47.410  61.130  1.00  0.00           C
ATOM   1812  HB  THR A 700      31.550  46.460  61.560  1.00  0.00           H
ATOM   1813  OG1 THR A 700      31.050  48.390  62.220  1.00  0.00           O
ATOM   1814  HG1 THR A 700      30.610  48.060  63.010  1.00  0.00           H
ATOM   1815  CG2 THR A 700      32.270  47.980  60.160  1.00  0.00           C
ATOM   1816 HG21 THR A 700      31.820  48.810  59.580  1.00  0.00           H
ATOM   1817 HG22 THR A 700      32.720  47.250  59.460  1.00  0.00           H
ATOM   1818 HG23 THR A 700      32.960  48.400  60.930  1.00  0.00           H
ATOM   1819  C   THR A 700      30.000  46.200  59.360  1.00  0.00           C
ATOM   1820  O   THR A 700      30.190  46.540  58.220  1.00  0.00           O
ATOM   1821  N   SER A 701      30.020  44.910  59.800  1.00  0.00           N
ATOM   1822  HN  SER A 701      30.160  44.710  60.770  1.00  0.00           H
ATOM   1823  CA  SER A 701      30.150  43.770  58.920  1.00  0.00           C
ATOM   1824  HA  SER A 701      31.050  43.960  58.360  1.00  0.00           H
ATOM   1825  CB  SER A 701      30.310  42.480  59.750  1.00  0.00           C
ATOM   1826  HB1 SER A 701      29.430  42.400  60.440  1.00  0.00           H
ATOM   1827  HB2 SER A 701      31.200  42.520  60.390  1.00  0.00           H
ATOM   1828  OG  SER A 701      30.370  41.270  59.040  1.00  0.00           O
ATOM   1829  HG1 SER A 701      31.160  41.320  58.500  1.00  0.00           H
ATOM   1830  C   SER A 701      29.060  43.640  57.860  1.00  0.00           C
ATOM   1831  O   SER A 701      29.330  43.480  56.650  1.00  0.00           O
ATOM   1832  N   PHE A 702      27.820  43.820  58.270  1.00  0.00           N
ATOM   1833  HN  PHE A 702      27.670  43.790  59.250  1.00  0.00           H
ATOM   1834  CA  PHE A 702      26.610  44.090  57.380  1.00  0.00           C
ATOM   1835  HA  PHE A 702      26.610  43.350  56.590  1.00  0.00           H
ATOM   1836  CB  PHE A 702      25.330  43.820  58.100  1.00  0.00           C
ATOM   1837  HB1 PHE A 702      25.280  44.430  59.030  1.00  0.00           H
ATOM   1838  HB2 PHE A 702      25.390  42.810  58.530  1.00  0.00           H
ATOM   1839  CG  PHE A 702      24.000  43.980  57.360  1.00  0.00           C
ATOM   1840  CD1 PHE A 702      22.940  44.720  58.020  1.00  0.00           C
ATOM   1841  HD1 PHE A 702      23.110  45.130  58.990  1.00  0.00           H
ATOM   1842  CE1 PHE A 702      21.640  44.730  57.430  1.00  0.00           C
ATOM   1843  HE1 PHE A 702      20.880  45.340  57.900  1.00  0.00           H
ATOM   1844  CZ  PHE A 702      21.380  44.120  56.260  1.00  0.00           C
ATOM   1845  HZ  PHE A 702      20.410  44.130  55.780  1.00  0.00           H
ATOM   1846  CD2 PHE A 702      23.760  43.420  56.120  1.00  0.00           C
ATOM   1847  HD2 PHE A 702      24.540  42.910  55.580  1.00  0.00           H
ATOM   1848  CE2 PHE A 702      22.450  43.560  55.520  1.00  0.00           C
ATOM   1849  HE2 PHE A 702      22.280  43.090  54.550  1.00  0.00           H
ATOM   1850  C   PHE A 702      26.620  45.450  56.530  1.00  0.00           C
ATOM   1851  O   PHE A 702      26.220  45.460  55.360  1.00  0.00           O
ATOM   1852  N   LEU A 703      26.970  46.560  57.140  1.00  0.00           N
ATOM   1853  HN  LEU A 703      27.140  46.660  58.120  1.00  0.00           H
ATOM   1854  CA  LEU A 703      27.230  47.830  56.490  1.00  0.00           C
ATOM   1855  HA  LEU A 703      26.300  48.020  55.990  1.00  0.00           H
ATOM   1856  CB  LEU A 703      27.560  48.940  57.390  1.00  0.00           C
ATOM   1857  HB1 LEU A 703      28.030  49.780  56.850  1.00  0.00           H
ATOM   1858  HB2 LEU A 703      28.320  48.490  58.050  1.00  0.00           H
ATOM   1859  CG  LEU A 703      26.310  49.500  58.130  1.00  0.00           C
ATOM   1860  HG  LEU A 703      25.830  48.670  58.660  1.00  0.00           H
ATOM   1861  CD1 LEU A 703      26.650  50.600  59.190  1.00  0.00           C
ATOM   1862 HD11 LEU A 703      26.380  51.650  58.920  1.00  0.00           H
ATOM   1863 HD12 LEU A 703      27.700  50.440  59.490  1.00  0.00           H
ATOM   1864 HD13 LEU A 703      26.170  50.370  60.170  1.00  0.00           H
ATOM   1865  CD2 LEU A 703      25.160  50.020  57.220  1.00  0.00           C
ATOM   1866 HD21 LEU A 703      24.400  50.620  57.780  1.00  0.00           H
ATOM   1867 HD22 LEU A 703      24.580  49.140  56.880  1.00  0.00           H
ATOM   1868 HD23 LEU A 703      25.630  50.600  56.390  1.00  0.00           H
ATOM   1869  C   LEU A 703      28.270  47.670  55.350  1.00  0.00           C
ATOM   1870  O   LEU A 703      28.110  48.180  54.240  1.00  0.00           O
ATOM   1871  N   CYS A 704      29.350  46.910  55.680  1.00  0.00           N
ATOM   1872  HN  CYS A 704      29.470  46.670  56.640  1.00  0.00           H
ATOM   1873  CA  CYS A 704      30.390  46.430  54.730  1.00  0.00           C
ATOM   1874  HA  CYS A 704      30.840  47.180  54.100  1.00  0.00           H
ATOM   1875  CB  CYS A 704      31.460  45.590  55.340  1.00  0.00           C
ATOM   1876  HB1 CYS A 704      31.900  44.780  54.720  1.00  0.00           H
ATOM   1877  HB2 CYS A 704      30.960  45.020  56.150  1.00  0.00           H
ATOM   1878  SG  CYS A 704      32.640  46.640  56.230  1.00  0.00           S
ATOM   1879  HG1 CYS A 704      31.820  47.450  56.890  1.00  0.00           H
ATOM   1880  C   CYS A 704      29.800  45.590  53.530  1.00  0.00           C
ATOM   1881  O   CYS A 704      30.130  45.690  52.300  1.00  0.00           O
ATOM   1882  N   ILE A 705      28.840  44.730  53.820  1.00  0.00           N
ATOM   1883  HN  ILE A 705      28.630  44.380  54.730  1.00  0.00           H
ATOM   1884  CA  ILE A 705      28.010  44.130  52.770  1.00  0.00           C
ATOM   1885  HA  ILE A 705      28.720  43.630  52.120  1.00  0.00           H
ATOM   1886  CB  ILE A 705      27.010  43.010  53.300  1.00  0.00           C
ATOM   1887  HB  ILE A 705      26.390  43.550  54.050  1.00  0.00           H
ATOM   1888  CG2 ILE A 705      26.040  42.490  52.200  1.00  0.00           C
ATOM   1889 HG21 ILE A 705      25.390  43.330  51.850  1.00  0.00           H
ATOM   1890 HG22 ILE A 705      25.380  41.660  52.540  1.00  0.00           H
ATOM   1891 HG23 ILE A 705      26.740  42.150  51.410  1.00  0.00           H
ATOM   1892  CG1 ILE A 705      27.790  41.900  54.020  1.00  0.00           C
ATOM   1893 HG11 ILE A 705      28.560  42.260  54.730  1.00  0.00           H
ATOM   1894 HG12 ILE A 705      28.330  41.340  53.220  1.00  0.00           H
ATOM   1895  CD  ILE A 705      26.850  40.920  54.790  1.00  0.00           C
ATOM   1896  HD1 ILE A 705      25.930  40.660  54.220  1.00  0.00           H
ATOM   1897  HD2 ILE A 705      26.770  41.360  55.800  1.00  0.00           H
ATOM   1898  HD3 ILE A 705      27.520  40.040  54.900  1.00  0.00           H
ATOM   1899  C   ILE A 705      27.130  45.110  51.910  1.00  0.00           C
ATOM   1900  O   ILE A 705      26.970  44.940  50.620  1.00  0.00           O
ATOM   1901  N   VAL A 706      26.570  46.120  52.510  1.00  0.00           N
ATOM   1902  HN  VAL A 706      26.520  46.110  53.500  1.00  0.00           H
ATOM   1903  CA  VAL A 706      25.800  47.200  51.800  1.00  0.00           C
ATOM   1904  HA  VAL A 706      25.040  46.650  51.270  1.00  0.00           H
ATOM   1905  CB  VAL A 706      25.070  48.170  52.700  1.00  0.00           C
ATOM   1906  HB  VAL A 706      25.860  48.500  53.390  1.00  0.00           H
ATOM   1907  CG1 VAL A 706      24.610  49.440  51.970  1.00  0.00           C
ATOM   1908 HG11 VAL A 706      24.300  49.230  50.920  1.00  0.00           H
ATOM   1909 HG12 VAL A 706      25.480  50.150  51.950  1.00  0.00           H
ATOM   1910 HG13 VAL A 706      23.810  49.950  52.550  1.00  0.00           H
ATOM   1911  CG2 VAL A 706      23.820  47.580  53.390  1.00  0.00           C
ATOM   1912 HG21 VAL A 706      23.280  48.190  54.140  1.00  0.00           H
ATOM   1913 HG22 VAL A 706      24.070  46.660  53.950  1.00  0.00           H
ATOM   1914 HG23 VAL A 706      23.030  47.250  52.660  1.00  0.00           H
ATOM   1915  C   VAL A 706      26.640  47.890  50.730  1.00  0.00           C
ATOM   1916  O   VAL A 706      26.140  48.200  49.660  1.00  0.00           O
ATOM   1917  N   LEU A 707      27.920  48.170  51.020  1.00  0.00           N
ATOM   1918  HN  LEU A 707      28.410  47.920  51.850  1.00  0.00           H
ATOM   1919  CA  LEU A 707      28.770  49.020  50.090  1.00  0.00           C
ATOM   1920  HA  LEU A 707      28.130  49.730  49.600  1.00  0.00           H
ATOM   1921  CB  LEU A 707      29.960  49.760  50.770  1.00  0.00           C
ATOM   1922  HB1 LEU A 707      30.480  50.180  49.890  1.00  0.00           H
ATOM   1923  HB2 LEU A 707      30.750  49.120  51.200  1.00  0.00           H
ATOM   1924  CG  LEU A 707      29.560  50.700  51.940  1.00  0.00           C
ATOM   1925  HG  LEU A 707      29.230  50.120  52.830  1.00  0.00           H
ATOM   1926  CD1 LEU A 707      30.720  51.660  52.320  1.00  0.00           C
ATOM   1927 HD11 LEU A 707      31.580  51.050  52.670  1.00  0.00           H
ATOM   1928 HD12 LEU A 707      30.480  52.380  53.140  1.00  0.00           H
ATOM   1929 HD13 LEU A 707      31.000  52.280  51.450  1.00  0.00           H
ATOM   1930  CD2 LEU A 707      28.340  51.550  51.470  1.00  0.00           C
ATOM   1931 HD21 LEU A 707      27.500  50.850  51.270  1.00  0.00           H
ATOM   1932 HD22 LEU A 707      28.540  52.100  50.520  1.00  0.00           H
ATOM   1933 HD23 LEU A 707      28.000  52.280  52.230  1.00  0.00           H
ATOM   1934  C   LEU A 707      29.300  48.140  48.940  1.00  0.00           C
ATOM   1935  O   LEU A 707      29.700  48.590  47.840  1.00  0.00           O
ATOM   1936  N   VAL A 708      29.340  46.790  49.190  1.00  0.00           N
ATOM   1937  HN  VAL A 708      29.070  46.520  50.110  1.00  0.00           H
ATOM   1938  CA  VAL A 708      29.590  45.850  48.090  1.00  0.00           C
ATOM   1939  HA  VAL A 708      30.350  46.250  47.440  1.00  0.00           H
ATOM   1940  CB  VAL A 708      29.910  44.500  48.680  1.00  0.00           C
ATOM   1941  HB  VAL A 708      29.180  44.100  49.420  1.00  0.00           H
ATOM   1942  CG1 VAL A 708      30.190  43.370  47.580  1.00  0.00           C
ATOM   1943 HG11 VAL A 708      30.290  42.450  48.190  1.00  0.00           H
ATOM   1944 HG12 VAL A 708      31.180  43.590  47.110  1.00  0.00           H
ATOM   1945 HG13 VAL A 708      29.410  43.310  46.800  1.00  0.00           H
ATOM   1946  CG2 VAL A 708      31.250  44.580  49.490  1.00  0.00           C
ATOM   1947 HG21 VAL A 708      31.330  43.780  50.250  1.00  0.00           H
ATOM   1948 HG22 VAL A 708      31.220  45.510  50.110  1.00  0.00           H
ATOM   1949 HG23 VAL A 708      32.060  44.630  48.730  1.00  0.00           H
ATOM   1950  C   VAL A 708      28.380  45.750  47.140  1.00  0.00           C
ATOM   1951  O   VAL A 708      28.480  45.520  45.930  1.00  0.00           O
ATOM   1952  N   ALA A 709      27.190  45.980  47.660  1.00  0.00           N
ATOM   1953  HN  ALA A 709      27.070  46.210  48.630  1.00  0.00           H
ATOM   1954  CA  ALA A 709      25.940  45.740  46.930  1.00  0.00           C
ATOM   1955  HA  ALA A 709      26.120  44.960  46.200  1.00  0.00           H
ATOM   1956  CB  ALA A 709      24.830  45.280  47.870  1.00  0.00           C
ATOM   1957  HB1 ALA A 709      24.660  46.100  48.590  1.00  0.00           H
ATOM   1958  HB2 ALA A 709      25.300  44.460  48.440  1.00  0.00           H
ATOM   1959  HB3 ALA A 709      23.860  44.930  47.440  1.00  0.00           H
ATOM   1960  C   ALA A 709      25.520  46.910  46.050  1.00  0.00           C
ATOM   1961  O   ALA A 709      24.500  46.980  45.350  1.00  0.00           O
ATOM   1962  N   THR A 710      26.270  48.040  46.140  1.00  0.00           N
ATOM   1963  HN  THR A 710      27.150  48.010  46.590  1.00  0.00           H
ATOM   1964  CA  THR A 710      25.950  49.300  45.460  1.00  0.00           C
ATOM   1965  HA  THR A 710      25.190  49.200  44.690  1.00  0.00           H
ATOM   1966  CB  THR A 710      25.420  50.420  46.440  1.00  0.00           C
ATOM   1967  HB  THR A 710      24.580  50.010  47.050  1.00  0.00           H
ATOM   1968  OG1 THR A 710      24.850  51.500  45.740  1.00  0.00           O
ATOM   1969  HG1 THR A 710      23.990  51.300  45.390  1.00  0.00           H
ATOM   1970  CG2 THR A 710      26.550  51.040  47.310  1.00  0.00           C
ATOM   1971 HG21 THR A 710      27.220  51.710  46.740  1.00  0.00           H
ATOM   1972 HG22 THR A 710      27.170  50.240  47.780  1.00  0.00           H
ATOM   1973 HG23 THR A 710      26.110  51.610  48.160  1.00  0.00           H
ATOM   1974  C   THR A 710      27.270  49.760  44.880  1.00  0.00           C
ATOM   1975  O   THR A 710      28.370  49.260  45.190  1.00  0.00           O
ATOM   1976  N   ASP A 711      27.310  50.720  43.930  1.00  0.00           N
ATOM   1977  HN  ASP A 711      26.390  51.050  43.750  1.00  0.00           H
ATOM   1978  CA  ASP A 711      28.440  51.240  43.110  1.00  0.00           C
ATOM   1979  HA  ASP A 711      29.120  50.460  42.810  1.00  0.00           H
ATOM   1980  CB  ASP A 711      27.720  51.920  41.870  1.00  0.00           C
ATOM   1981  HB1 ASP A 711      28.440  52.550  41.290  1.00  0.00           H
ATOM   1982  HB2 ASP A 711      26.880  52.520  42.240  1.00  0.00           H
ATOM   1983  CG  ASP A 711      27.280  50.900  40.820  1.00  0.00           C
ATOM   1984  OD1 ASP A 711      27.970  49.860  40.660  1.00  0.00           O
ATOM   1985  OD2 ASP A 711      26.270  51.090  40.060  1.00  0.00           O
ATOM   1986  C   ASP A 711      29.390  52.210  43.840  1.00  0.00           C
ATOM   1987  O   ASP A 711      29.910  53.240  43.390  1.00  0.00           O
ATOM   1988  N   ALA A 712      29.700  51.870  45.070  1.00  0.00           N
ATOM   1989  HN  ALA A 712      29.420  50.990  45.420  1.00  0.00           H
ATOM   1990  CA  ALA A 712      30.410  52.790  46.000  1.00  0.00           C
ATOM   1991  HA  ALA A 712      29.920  53.750  45.950  1.00  0.00           H
ATOM   1992  CB  ALA A 712      30.330  52.150  47.420  1.00  0.00           C
ATOM   1993  HB1 ALA A 712      30.730  52.750  48.260  1.00  0.00           H
ATOM   1994  HB2 ALA A 712      30.980  51.250  47.420  1.00  0.00           H
ATOM   1995  HB3 ALA A 712      29.300  51.910  47.740  1.00  0.00           H
ATOM   1996  C   ALA A 712      31.840  52.940  45.670  1.00  0.00           C
ATOM   1997  O   ALA A 712      32.410  54.020  45.680  1.00  0.00           O
ATOM   1998  N   SER A 713      32.470  51.810  45.310  1.00  0.00           N
ATOM   1999  HN  SER A 713      31.950  50.980  45.180  1.00  0.00           H
ATOM   2000  CA  SER A 713      33.940  51.820  44.920  1.00  0.00           C
ATOM   2001  HA  SER A 713      34.410  52.240  45.790  1.00  0.00           H
ATOM   2002  CB  SER A 713      34.530  50.390  44.560  1.00  0.00           C
ATOM   2003  HB1 SER A 713      35.610  50.370  44.260  1.00  0.00           H
ATOM   2004  HB2 SER A 713      33.930  49.940  43.740  1.00  0.00           H
ATOM   2005  OG  SER A 713      34.350  49.560  45.620  1.00  0.00           O
ATOM   2006  HG1 SER A 713      33.450  49.400  45.910  1.00  0.00           H
ATOM   2007  C   SER A 713      34.120  52.640  43.670  1.00  0.00           C
ATOM   2008  O   SER A 713      35.060  53.460  43.600  1.00  0.00           O
ATOM   2009  N   SER A 714      33.360  52.370  42.650  1.00  0.00           N
ATOM   2010  HN  SER A 714      32.620  51.690  42.660  1.00  0.00           H
ATOM   2011  CA  SER A 714      33.380  53.060  41.420  1.00  0.00           C
ATOM   2012  HA  SER A 714      34.370  53.080  41.000  1.00  0.00           H
ATOM   2013  CB  SER A 714      32.500  52.210  40.450  1.00  0.00           C
ATOM   2014  HB1 SER A 714      31.440  52.190  40.810  1.00  0.00           H
ATOM   2015  HB2 SER A 714      32.860  51.170  40.590  1.00  0.00           H
ATOM   2016  OG  SER A 714      32.510  52.640  39.120  1.00  0.00           O
ATOM   2017  HG1 SER A 714      31.850  53.310  38.980  1.00  0.00           H
ATOM   2018  C   SER A 714      32.970  54.560  41.370  1.00  0.00           C
ATOM   2019  O   SER A 714      33.640  55.390  40.750  1.00  0.00           O
ATOM   2020  N   LEU A 715      31.990  54.880  42.220  1.00  0.00           N
ATOM   2021  HN  LEU A 715      31.420  54.200  42.690  1.00  0.00           H
ATOM   2022  CA  LEU A 715      31.860  56.330  42.530  1.00  0.00           C
ATOM   2023  HA  LEU A 715      31.900  56.900  41.610  1.00  0.00           H
ATOM   2024  CB  LEU A 715      30.460  56.520  43.140  1.00  0.00           C
ATOM   2025  HB1 LEU A 715      30.470  56.190  44.200  1.00  0.00           H
ATOM   2026  HB2 LEU A 715      29.690  55.960  42.570  1.00  0.00           H
ATOM   2027  CG  LEU A 715      30.000  58.040  43.220  1.00  0.00           C
ATOM   2028  HG  LEU A 715      30.810  58.720  43.550  1.00  0.00           H
ATOM   2029  CD1 LEU A 715      29.530  58.570  41.840  1.00  0.00           C
ATOM   2030 HD11 LEU A 715      30.250  58.330  41.030  1.00  0.00           H
ATOM   2031 HD12 LEU A 715      29.200  59.640  41.880  1.00  0.00           H
ATOM   2032 HD13 LEU A 715      28.500  58.190  41.620  1.00  0.00           H
ATOM   2033  CD2 LEU A 715      28.880  58.050  44.230  1.00  0.00           C
ATOM   2034 HD21 LEU A 715      28.120  57.250  44.280  1.00  0.00           H
ATOM   2035 HD22 LEU A 715      28.360  59.030  44.210  1.00  0.00           H
ATOM   2036 HD23 LEU A 715      29.390  58.050  45.220  1.00  0.00           H
ATOM   2037  C   LEU A 715      33.020  56.920  43.240  1.00  0.00           C
ATOM   2038  O   LEU A 715      33.560  57.970  42.910  1.00  0.00           O
ATOM   2039  N   VAL A 716      33.470  56.360  44.390  1.00  0.00           N
ATOM   2040  HN  VAL A 716      33.070  55.520  44.740  1.00  0.00           H
ATOM   2041  CA  VAL A 716      34.600  56.960  45.140  1.00  0.00           C
ATOM   2042  HA  VAL A 716      34.390  57.970  45.420  1.00  0.00           H
ATOM   2043  CB  VAL A 716      34.840  56.210  46.460  1.00  0.00           C
ATOM   2044  HB  VAL A 716      34.930  55.120  46.300  1.00  0.00           H
ATOM   2045  CG1 VAL A 716      36.050  56.630  47.270  1.00  0.00           C
ATOM   2046 HG11 VAL A 716      36.920  56.510  46.590  1.00  0.00           H
ATOM   2047 HG12 VAL A 716      36.170  56.030  48.190  1.00  0.00           H
ATOM   2048 HG13 VAL A 716      35.950  57.700  47.560  1.00  0.00           H
ATOM   2049  CG2 VAL A 716      33.540  56.570  47.270  1.00  0.00           C
ATOM   2050 HG21 VAL A 716      33.630  57.670  47.350  1.00  0.00           H
ATOM   2051 HG22 VAL A 716      33.600  56.100  48.270  1.00  0.00           H
ATOM   2052 HG23 VAL A 716      32.610  56.410  46.690  1.00  0.00           H
ATOM   2053  C   VAL A 716      35.890  57.010  44.370  1.00  0.00           C
ATOM   2054  O   VAL A 716      36.560  58.090  44.450  1.00  0.00           O
ATOM   2055  N   CYS A 717      36.300  55.970  43.580  1.00  0.00           N
ATOM   2056  HN  CYS A 717      35.660  55.200  43.530  1.00  0.00           H
ATOM   2057  CA  CYS A 717      37.620  55.960  42.950  1.00  0.00           C
ATOM   2058  HA  CYS A 717      38.350  56.480  43.560  1.00  0.00           H
ATOM   2059  CB  CYS A 717      37.970  54.500  42.730  1.00  0.00           C
ATOM   2060  HB1 CYS A 717      38.880  54.510  42.100  1.00  0.00           H
ATOM   2061  HB2 CYS A 717      37.200  54.080  42.050  1.00  0.00           H
ATOM   2062  SG  CYS A 717      38.240  53.450  44.170  1.00  0.00           S
ATOM   2063  HG1 CYS A 717      39.300  54.020  44.710  1.00  0.00           H
ATOM   2064  C   CYS A 717      37.540  56.830  41.720  1.00  0.00           C
ATOM   2065  O   CYS A 717      38.530  56.830  40.970  1.00  0.00           O
ATOM   2066  N   TYR A 718      36.500  57.610  41.400  1.00  0.00           N
ATOM   2067  HN  TYR A 718      35.630  57.520  41.880  1.00  0.00           H
ATOM   2068  CA  TYR A 718      36.470  58.470  40.270  1.00  0.00           C
ATOM   2069  HA  TYR A 718      36.900  57.990  39.400  1.00  0.00           H
ATOM   2070  CB  TYR A 718      34.970  58.850  40.040  1.00  0.00           C
ATOM   2071  HB1 TYR A 718      34.570  59.300  40.980  1.00  0.00           H
ATOM   2072  HB2 TYR A 718      34.340  57.940  39.940  1.00  0.00           H
ATOM   2073  CG  TYR A 718      34.750  59.790  38.830  1.00  0.00           C
ATOM   2074  CD1 TYR A 718      34.060  60.970  38.960  1.00  0.00           C
ATOM   2075  HD1 TYR A 718      33.680  61.300  39.920  1.00  0.00           H
ATOM   2076  CE1 TYR A 718      33.840  61.820  37.880  1.00  0.00           C
ATOM   2077  HE1 TYR A 718      33.210  62.690  38.000  1.00  0.00           H
ATOM   2078  CZ  TYR A 718      34.250  61.420  36.640  1.00  0.00           C
ATOM   2079  OH  TYR A 718      33.870  62.190  35.440  1.00  0.00           O
ATOM   2080  HH  TYR A 718      33.500  63.030  35.740  1.00  0.00           H
ATOM   2081  CD2 TYR A 718      35.220  59.430  37.580  1.00  0.00           C
ATOM   2082  HD2 TYR A 718      35.850  58.560  37.460  1.00  0.00           H
ATOM   2083  CE2 TYR A 718      34.950  60.200  36.470  1.00  0.00           C
ATOM   2084  HE2 TYR A 718      35.260  59.800  35.530  1.00  0.00           H
ATOM   2085  C   TYR A 718      37.410  59.720  40.530  1.00  0.00           C
ATOM   2086  O   TYR A 718      37.800  60.370  39.520  1.00  0.00           O
ATOM   2087  N   ILE A 719      37.740  59.990  41.820  1.00  0.00           N
ATOM   2088  HN  ILE A 719      37.240  59.400  42.460  1.00  0.00           H
ATOM   2089  CA  ILE A 719      38.730  60.890  42.390  1.00  0.00           C
ATOM   2090  HA  ILE A 719      38.180  61.800  42.580  1.00  0.00           H
ATOM   2091  CB  ILE A 719      39.210  60.550  43.790  1.00  0.00           C
ATOM   2092  HB  ILE A 719      38.410  60.190  44.460  1.00  0.00           H
ATOM   2093  CG2 ILE A 719      40.300  59.450  43.590  1.00  0.00           C
ATOM   2094 HG21 ILE A 719      41.260  59.960  43.360  1.00  0.00           H
ATOM   2095 HG22 ILE A 719      40.060  58.730  42.780  1.00  0.00           H
ATOM   2096 HG23 ILE A 719      40.460  58.740  44.420  1.00  0.00           H
ATOM   2097  CG1 ILE A 719      39.860  61.760  44.570  1.00  0.00           C
ATOM   2098 HG11 ILE A 719      39.220  62.660  44.510  1.00  0.00           H
ATOM   2099 HG12 ILE A 719      40.790  62.000  44.010  1.00  0.00           H
ATOM   2100  CD  ILE A 719      40.240  61.430  46.030  1.00  0.00           C
ATOM   2101  HD1 ILE A 719      40.640  62.280  46.620  1.00  0.00           H
ATOM   2102  HD2 ILE A 719      40.980  60.600  46.090  1.00  0.00           H
ATOM   2103  HD3 ILE A 719      39.330  61.120  46.590  1.00  0.00           H
ATOM   2104  C   ILE A 719      39.870  61.250  41.460  1.00  0.00           C
ATOM   2105  O   ILE A 719      40.430  60.420  40.770  1.00  0.00           O
ATOM   2106  N   THR A 720      40.260  62.580  41.430  1.00  0.00           N
ATOM   2107  HN  THR A 720      39.930  63.220  42.130  1.00  0.00           H
ATOM   2108  CA  THR A 720      41.270  63.200  40.500  1.00  0.00           C
ATOM   2109  HA  THR A 720      41.000  62.810  39.530  1.00  0.00           H
ATOM   2110  CB  THR A 720      41.260  64.700  40.360  1.00  0.00           C
ATOM   2111  HB  THR A 720      40.190  65.000  40.400  1.00  0.00           H
ATOM   2112  OG1 THR A 720      41.830  65.230  39.170  1.00  0.00           O
ATOM   2113  HG1 THR A 720      41.360  64.870  38.410  1.00  0.00           H
ATOM   2114  CG2 THR A 720      41.950  65.310  41.610  1.00  0.00           C
ATOM   2115 HG21 THR A 720      43.020  65.020  41.490  1.00  0.00           H
ATOM   2116 HG22 THR A 720      41.590  64.710  42.470  1.00  0.00           H
ATOM   2117 HG23 THR A 720      41.950  66.410  41.810  1.00  0.00           H
ATOM   2118  C   THR A 720      42.580  62.540  40.750  1.00  0.00           C
ATOM   2119  O   THR A 720      42.960  62.310  41.900  1.00  0.00           O
ATOM   2120  N   ARG A 721      43.320  62.150  39.640  1.00  0.00           N
ATOM   2121  HN  ARG A 721      43.040  62.300  38.690  1.00  0.00           H
ATOM   2122  CA  ARG A 721      44.590  61.540  39.760  1.00  0.00           C
ATOM   2123  HA  ARG A 721      44.450  60.620  40.320  1.00  0.00           H
ATOM   2124  CB  ARG A 721      45.060  61.270  38.370  1.00  0.00           C
ATOM   2125  HB1 ARG A 721      44.980  62.160  37.710  1.00  0.00           H
ATOM   2126  HB2 ARG A 721      44.370  60.460  38.090  1.00  0.00           H
ATOM   2127  CG  ARG A 721      46.500  60.690  38.160  1.00  0.00           C
ATOM   2128  HG1 ARG A 721      46.550  59.840  38.860  1.00  0.00           H
ATOM   2129  HG2 ARG A 721      47.200  61.460  38.560  1.00  0.00           H
ATOM   2130  CD  ARG A 721      46.810  60.150  36.780  1.00  0.00           C
ATOM   2131  HD1 ARG A 721      47.850  59.790  36.860  1.00  0.00           H
ATOM   2132  HD2 ARG A 721      46.700  60.950  36.020  1.00  0.00           H
ATOM   2133  NE  ARG A 721      45.950  58.990  36.450  1.00  0.00           N
ATOM   2134  HE  ARG A 721      45.360  58.700  37.210  1.00  0.00           H
ATOM   2135  CZ  ARG A 721      46.020  58.340  35.300  1.00  0.00           C
ATOM   2136  NH1 ARG A 721      46.970  58.700  34.440  1.00  0.00           N
ATOM   2137 HH11 ARG A 721      47.790  59.200  34.710  1.00  0.00           H
ATOM   2138 HH12 ARG A 721      47.120  58.130  33.630  1.00  0.00           H
ATOM   2139  NH2 ARG A 721      45.210  57.340  34.960  1.00  0.00           N
ATOM   2140 HH21 ARG A 721      45.390  56.850  34.100  1.00  0.00           H
ATOM   2141 HH22 ARG A 721      44.400  57.200  35.520  1.00  0.00           H
ATOM   2142  C   ARG A 721      45.670  62.210  40.640  1.00  0.00           C
ATOM   2143  O   ARG A 721      46.460  61.510  41.320  1.00  0.00           O
ATOM   2144  N   PHE A 722      45.720  63.520  40.600  1.00  0.00           N
ATOM   2145  HN  PHE A 722      45.200  64.020  39.910  1.00  0.00           H
ATOM   2146  CA  PHE A 722      46.710  64.260  41.350  1.00  0.00           C
ATOM   2147  HA  PHE A 722      47.720  64.000  41.070  1.00  0.00           H
ATOM   2148  CB  PHE A 722      46.420  65.860  41.050  1.00  0.00           C
ATOM   2149  HB1 PHE A 722      45.350  66.060  41.290  1.00  0.00           H
ATOM   2150  HB2 PHE A 722      46.550  65.930  39.950  1.00  0.00           H
ATOM   2151  CG  PHE A 722      47.300  66.850  41.830  1.00  0.00           C
ATOM   2152  CD1 PHE A 722      46.870  67.430  43.070  1.00  0.00           C
ATOM   2153  HD1 PHE A 722      45.950  67.060  43.500  1.00  0.00           H
ATOM   2154  CE1 PHE A 722      47.660  68.420  43.650  1.00  0.00           C
ATOM   2155  HE1 PHE A 722      47.340  68.910  44.560  1.00  0.00           H
ATOM   2156  CZ  PHE A 722      48.790  68.890  43.040  1.00  0.00           C
ATOM   2157  HZ  PHE A 722      49.220  69.770  43.510  1.00  0.00           H
ATOM   2158  CD2 PHE A 722      48.500  67.220  41.280  1.00  0.00           C
ATOM   2159  HD2 PHE A 722      48.960  66.870  40.360  1.00  0.00           H
ATOM   2160  CE2 PHE A 722      49.250  68.270  41.880  1.00  0.00           C
ATOM   2161  HE2 PHE A 722      50.160  68.650  41.450  1.00  0.00           H
ATOM   2162  C   PHE A 722      46.620  64.010  42.850  1.00  0.00           C
ATOM   2163  O   PHE A 722      47.630  63.680  43.510  1.00  0.00           O
ATOM   2164  N   THR A 723      45.410  64.100  43.390  1.00  0.00           N
ATOM   2165  HN  THR A 723      44.650  64.330  42.780  1.00  0.00           H
ATOM   2166  CA  THR A 723      44.980  63.710  44.780  1.00  0.00           C
ATOM   2167  HA  THR A 723      45.600  64.220  45.510  1.00  0.00           H
ATOM   2168  CB  THR A 723      43.490  64.140  45.050  1.00  0.00           C
ATOM   2169  HB  THR A 723      42.700  63.590  44.490  1.00  0.00           H
ATOM   2170  OG1 THR A 723      43.290  65.480  44.710  1.00  0.00           O
ATOM   2171  HG1 THR A 723      42.620  65.830  45.290  1.00  0.00           H
ATOM   2172  CG2 THR A 723      43.270  64.000  46.600  1.00  0.00           C
ATOM   2173 HG21 THR A 723      42.250  64.390  46.740  1.00  0.00           H
ATOM   2174 HG22 THR A 723      43.940  64.620  47.230  1.00  0.00           H
ATOM   2175 HG23 THR A 723      43.180  62.930  46.920  1.00  0.00           H
ATOM   2176  C   THR A 723      45.170  62.270  45.080  1.00  0.00           C
ATOM   2177  O   THR A 723      45.660  61.850  46.140  1.00  0.00           O
ATOM   2178  N   GLU A 724      44.890  61.360  44.080  1.00  0.00           N
ATOM   2179  HN  GLU A 724      44.490  61.580  43.200  1.00  0.00           H
ATOM   2180  CA  GLU A 724      45.240  60.000  44.230  1.00  0.00           C
ATOM   2181  HA  GLU A 724      44.780  59.720  45.160  1.00  0.00           H
ATOM   2182  CB  GLU A 724      44.700  59.210  42.970  1.00  0.00           C
ATOM   2183  HB1 GLU A 724      45.280  59.650  42.140  1.00  0.00           H
ATOM   2184  HB2 GLU A 724      43.620  59.410  42.840  1.00  0.00           H
ATOM   2185  CG  GLU A 724      44.940  57.660  42.920  1.00  0.00           C
ATOM   2186  HG1 GLU A 724      44.360  57.210  43.760  1.00  0.00           H
ATOM   2187  HG2 GLU A 724      46.010  57.480  43.110  1.00  0.00           H
ATOM   2188  CD  GLU A 724      44.460  57.120  41.640  1.00  0.00           C
ATOM   2189  OE1 GLU A 724      45.280  56.680  40.840  1.00  0.00           O
ATOM   2190  OE2 GLU A 724      43.210  57.150  41.360  1.00  0.00           O
ATOM   2191  C   GLU A 724      46.720  59.720  44.520  1.00  0.00           C
ATOM   2192  O   GLU A 724      47.020  59.030  45.490  1.00  0.00           O
ATOM   2193  N   GLU A 725      47.660  60.310  43.800  1.00  0.00           N
ATOM   2194  HN  GLU A 725      47.350  60.910  43.070  1.00  0.00           H
ATOM   2195  CA  GLU A 725      49.100  60.210  43.890  1.00  0.00           C
ATOM   2196  HA  GLU A 725      49.290  59.140  44.030  1.00  0.00           H
ATOM   2197  CB  GLU A 725      49.760  60.750  42.600  1.00  0.00           C
ATOM   2198  HB1 GLU A 725      50.840  60.770  42.870  1.00  0.00           H
ATOM   2199  HB2 GLU A 725      49.310  61.770  42.580  1.00  0.00           H
ATOM   2200  CG  GLU A 725      49.540  60.040  41.230  1.00  0.00           C
ATOM   2201  HG1 GLU A 725      48.550  60.390  40.830  1.00  0.00           H
ATOM   2202  HG2 GLU A 725      49.580  58.950  41.430  1.00  0.00           H
ATOM   2203  CD  GLU A 725      50.500  60.540  40.180  1.00  0.00           C
ATOM   2204  OE1 GLU A 725      50.520  60.000  39.100  1.00  0.00           O
ATOM   2205  OE2 GLU A 725      51.040  61.680  40.440  1.00  0.00           O
ATOM   2206  C   GLU A 725      49.570  60.930  45.130  1.00  0.00           C
ATOM   2207  O   GLU A 725      50.490  60.500  45.800  1.00  0.00           O
ATOM   2208  N   ALA A 726      48.980  62.050  45.510  1.00  0.00           N
ATOM   2209  HN  ALA A 726      48.390  62.590  44.900  1.00  0.00           H
ATOM   2210  CA  ALA A 726      49.240  62.590  46.870  1.00  0.00           C
ATOM   2211  HA  ALA A 726      50.290  62.800  46.990  1.00  0.00           H
ATOM   2212  CB  ALA A 726      48.420  63.880  46.860  1.00  0.00           C
ATOM   2213  HB1 ALA A 726      48.860  64.680  46.230  1.00  0.00           H
ATOM   2214  HB2 ALA A 726      48.410  64.400  47.840  1.00  0.00           H
ATOM   2215  HB3 ALA A 726      47.370  63.650  46.610  1.00  0.00           H
ATOM   2216  C   ALA A 726      48.890  61.760  48.050  1.00  0.00           C
ATOM   2217  O   ALA A 726      49.740  61.640  48.900  1.00  0.00           O
ATOM   2218  N   PHE A 727      47.680  61.130  48.150  1.00  0.00           N
ATOM   2219  HN  PHE A 727      46.990  61.320  47.460  1.00  0.00           H
ATOM   2220  CA  PHE A 727      47.330  60.130  49.140  1.00  0.00           C
ATOM   2221  HA  PHE A 727      47.600  60.610  50.070  1.00  0.00           H
ATOM   2222  CB  PHE A 727      45.880  59.780  48.910  1.00  0.00           C
ATOM   2223  HB1 PHE A 727      45.720  59.120  48.040  1.00  0.00           H
ATOM   2224  HB2 PHE A 727      45.350  60.720  48.610  1.00  0.00           H
ATOM   2225  CG  PHE A 727      45.260  59.210  50.210  1.00  0.00           C
ATOM   2226  CD1 PHE A 727      44.420  60.090  50.990  1.00  0.00           C
ATOM   2227  HD1 PHE A 727      44.230  61.110  50.650  1.00  0.00           H
ATOM   2228  CE1 PHE A 727      43.710  59.490  52.120  1.00  0.00           C
ATOM   2229  HE1 PHE A 727      43.020  60.150  52.630  1.00  0.00           H
ATOM   2230  CZ  PHE A 727      43.960  58.190  52.460  1.00  0.00           C
ATOM   2231  HZ  PHE A 727      43.440  57.760  53.300  1.00  0.00           H
ATOM   2232  CD2 PHE A 727      45.390  57.860  50.570  1.00  0.00           C
ATOM   2233  HD2 PHE A 727      46.060  57.300  49.940  1.00  0.00           H
ATOM   2234  CE2 PHE A 727      44.760  57.320  51.710  1.00  0.00           C
ATOM   2235  HE2 PHE A 727      44.840  56.250  51.830  1.00  0.00           H
ATOM   2236  C   PHE A 727      48.210  58.890  49.130  1.00  0.00           C
ATOM   2237  O   PHE A 727      48.700  58.380  50.090  1.00  0.00           O
ATOM   2238  N   ALA A 728      48.450  58.350  47.950  1.00  0.00           N
ATOM   2239  HN  ALA A 728      47.900  58.740  47.220  1.00  0.00           H
ATOM   2240  CA  ALA A 728      49.290  57.180  47.750  1.00  0.00           C
ATOM   2241  HA  ALA A 728      48.860  56.310  48.230  1.00  0.00           H
ATOM   2242  CB  ALA A 728      49.310  56.890  46.230  1.00  0.00           C
ATOM   2243  HB1 ALA A 728      48.280  56.900  45.810  1.00  0.00           H
ATOM   2244  HB2 ALA A 728      49.790  55.920  45.970  1.00  0.00           H
ATOM   2245  HB3 ALA A 728      49.790  57.760  45.740  1.00  0.00           H
ATOM   2246  C   ALA A 728      50.700  57.360  48.240  1.00  0.00           C
ATOM   2247  O   ALA A 728      51.230  56.520  48.940  1.00  0.00           O
ATOM   2248  N   ALA A 729      51.350  58.510  47.980  1.00  0.00           N
ATOM   2249  HN  ALA A 729      50.850  59.080  47.340  1.00  0.00           H
ATOM   2250  CA  ALA A 729      52.590  58.940  48.520  1.00  0.00           C
ATOM   2251  HA  ALA A 729      53.310  58.160  48.330  1.00  0.00           H
ATOM   2252  CB  ALA A 729      53.030  60.260  47.880  1.00  0.00           C
ATOM   2253  HB1 ALA A 729      54.130  60.390  48.010  1.00  0.00           H
ATOM   2254  HB2 ALA A 729      52.430  61.090  48.310  1.00  0.00           H
ATOM   2255  HB3 ALA A 729      52.730  60.200  46.810  1.00  0.00           H
ATOM   2256  C   ALA A 729      52.640  59.230  49.990  1.00  0.00           C
ATOM   2257  O   ALA A 729      53.740  59.090  50.580  1.00  0.00           O
ATOM   2258  N   LEU A 730      51.450  59.630  50.550  1.00  0.00           N
ATOM   2259  HN  LEU A 730      50.620  59.650  50.010  1.00  0.00           H
ATOM   2260  CA  LEU A 730      51.360  59.970  51.950  1.00  0.00           C
ATOM   2261  HA  LEU A 730      52.220  60.580  52.210  1.00  0.00           H
ATOM   2262  CB  LEU A 730      50.010  60.680  52.200  1.00  0.00           C
ATOM   2263  HB1 LEU A 730      49.140  60.010  52.060  1.00  0.00           H
ATOM   2264  HB2 LEU A 730      49.790  61.570  51.580  1.00  0.00           H
ATOM   2265  CG  LEU A 730      49.800  61.190  53.690  1.00  0.00           C
ATOM   2266  HG  LEU A 730      50.060  60.340  54.350  1.00  0.00           H
ATOM   2267  CD1 LEU A 730      50.760  62.400  53.870  1.00  0.00           C
ATOM   2268 HD11 LEU A 730      51.830  62.140  53.760  1.00  0.00           H
ATOM   2269 HD12 LEU A 730      50.660  62.730  54.920  1.00  0.00           H
ATOM   2270 HD13 LEU A 730      50.590  63.180  53.100  1.00  0.00           H
ATOM   2271  CD2 LEU A 730      48.330  61.620  53.940  1.00  0.00           C
ATOM   2272 HD21 LEU A 730      47.960  62.080  52.990  1.00  0.00           H
ATOM   2273 HD22 LEU A 730      48.270  62.360  54.750  1.00  0.00           H
ATOM   2274 HD23 LEU A 730      47.710  60.720  54.140  1.00  0.00           H
ATOM   2275  C   LEU A 730      51.490  58.800  52.780  1.00  0.00           C
ATOM   2276  O   LEU A 730      52.180  58.800  53.850  1.00  0.00           O
ATOM   2277  N   ILE A 731      50.950  57.680  52.370  1.00  0.00           N
ATOM   2278  HN  ILE A 731      50.490  57.630  51.490  1.00  0.00           H
ATOM   2279  CA  ILE A 731      50.980  56.440  53.180  1.00  0.00           C
ATOM   2280  HA  ILE A 731      50.720  56.690  54.190  1.00  0.00           H
ATOM   2281  CB  ILE A 731      49.970  55.340  52.690  1.00  0.00           C
ATOM   2282  HB  ILE A 731      50.260  55.050  51.660  1.00  0.00           H
ATOM   2283  CG2 ILE A 731      50.180  54.100  53.690  1.00  0.00           C
ATOM   2284 HG21 ILE A 731      49.600  53.210  53.370  1.00  0.00           H
ATOM   2285 HG22 ILE A 731      49.970  54.380  54.750  1.00  0.00           H
ATOM   2286 HG23 ILE A 731      51.200  53.700  53.610  1.00  0.00           H
ATOM   2287  CG1 ILE A 731      48.470  55.770  52.730  1.00  0.00           C
ATOM   2288 HG11 ILE A 731      48.410  56.820  52.400  1.00  0.00           H
ATOM   2289 HG12 ILE A 731      48.180  55.820  53.810  1.00  0.00           H
ATOM   2290  CD  ILE A 731      47.530  54.820  51.980  1.00  0.00           C
ATOM   2291  HD1 ILE A 731      47.640  53.770  52.330  1.00  0.00           H
ATOM   2292  HD2 ILE A 731      47.800  54.870  50.900  1.00  0.00           H
ATOM   2293  HD3 ILE A 731      46.460  55.040  52.170  1.00  0.00           H
ATOM   2294  C   ILE A 731      52.440  55.970  53.460  1.00  0.00           C
ATOM   2295  O   ILE A 731      52.790  55.670  54.590  1.00  0.00           O
ATOM   2296  N   CYS A 732      53.230  56.000  52.420  1.00  0.00           N
ATOM   2297  HN  CYS A 732      52.810  56.270  51.560  1.00  0.00           H
ATOM   2298  CA  CYS A 732      54.610  55.670  52.440  1.00  0.00           C
ATOM   2299  HA  CYS A 732      54.870  54.720  52.880  1.00  0.00           H
ATOM   2300  CB  CYS A 732      55.080  55.790  50.990  1.00  0.00           C
ATOM   2301  HB1 CYS A 732      56.170  55.580  51.090  1.00  0.00           H
ATOM   2302  HB2 CYS A 732      55.020  56.820  50.560  1.00  0.00           H
ATOM   2303  SG  CYS A 732      54.240  54.630  49.960  1.00  0.00           S
ATOM   2304  HG1 CYS A 732      53.080  55.250  49.780  1.00  0.00           H
ATOM   2305  C   CYS A 732      55.460  56.640  53.360  1.00  0.00           C
ATOM   2306  O   CYS A 732      56.410  56.300  54.070  1.00  0.00           O
ATOM   2307  N   ILE A 733      55.150  57.910  53.350  1.00  0.00           N
ATOM   2308  HN  ILE A 733      54.480  58.310  52.750  1.00  0.00           H
ATOM   2309  CA  ILE A 733      55.740  58.940  54.300  1.00  0.00           C
ATOM   2310  HA  ILE A 733      56.810  58.890  54.150  1.00  0.00           H
ATOM   2311  CB  ILE A 733      55.430  60.320  53.840  1.00  0.00           C
ATOM   2312  HB  ILE A 733      54.380  60.180  53.480  1.00  0.00           H
ATOM   2313  CG2 ILE A 733      55.370  61.370  54.930  1.00  0.00           C
ATOM   2314 HG21 ILE A 733      54.900  62.300  54.560  1.00  0.00           H
ATOM   2315 HG22 ILE A 733      56.340  61.630  55.390  1.00  0.00           H
ATOM   2316 HG23 ILE A 733      54.640  60.960  55.670  1.00  0.00           H
ATOM   2317  CG1 ILE A 733      56.330  60.770  52.580  1.00  0.00           C
ATOM   2318 HG11 ILE A 733      55.900  61.770  52.380  1.00  0.00           H
ATOM   2319 HG12 ILE A 733      56.040  60.050  51.790  1.00  0.00           H
ATOM   2320  CD  ILE A 733      57.830  60.910  52.890  1.00  0.00           C
ATOM   2321  HD1 ILE A 733      58.150  61.460  53.810  1.00  0.00           H
ATOM   2322  HD2 ILE A 733      58.400  61.420  52.100  1.00  0.00           H
ATOM   2323  HD3 ILE A 733      58.200  59.880  53.080  1.00  0.00           H
ATOM   2324  C   ILE A 733      55.410  58.640  55.720  1.00  0.00           C
ATOM   2325  O   ILE A 733      56.270  58.740  56.580  1.00  0.00           O
ATOM   2326  N   ILE A 734      54.150  58.320  56.000  1.00  0.00           N
ATOM   2327  HN  ILE A 734      53.470  58.160  55.300  1.00  0.00           H
ATOM   2328  CA  ILE A 734      53.690  58.190  57.370  1.00  0.00           C
ATOM   2329  HA  ILE A 734      54.100  58.950  58.030  1.00  0.00           H
ATOM   2330  CB  ILE A 734      52.270  58.490  57.490  1.00  0.00           C
ATOM   2331  HB  ILE A 734      51.660  57.930  56.750  1.00  0.00           H
ATOM   2332  CG2 ILE A 734      51.700  58.260  58.890  1.00  0.00           C
ATOM   2333 HG21 ILE A 734      51.820  57.230  59.300  1.00  0.00           H
ATOM   2334 HG22 ILE A 734      50.600  58.420  58.800  1.00  0.00           H
ATOM   2335 HG23 ILE A 734      52.030  58.950  59.690  1.00  0.00           H
ATOM   2336  CG1 ILE A 734      51.860  59.910  56.910  1.00  0.00           C
ATOM   2337 HG11 ILE A 734      50.770  59.930  56.720  1.00  0.00           H
ATOM   2338 HG12 ILE A 734      52.380  60.140  55.950  1.00  0.00           H
ATOM   2339  CD  ILE A 734      52.060  60.920  58.030  1.00  0.00           C
ATOM   2340  HD1 ILE A 734      53.060  61.000  58.510  1.00  0.00           H
ATOM   2341  HD2 ILE A 734      51.420  60.640  58.900  1.00  0.00           H
ATOM   2342  HD3 ILE A 734      51.750  61.930  57.640  1.00  0.00           H
ATOM   2343  C   ILE A 734      54.080  56.870  57.990  1.00  0.00           C
ATOM   2344  O   ILE A 734      54.370  56.680  59.150  1.00  0.00           O
ATOM   2345  N   PHE A 735      54.310  55.900  57.090  1.00  0.00           N
ATOM   2346  HN  PHE A 735      54.120  56.040  56.120  1.00  0.00           H
ATOM   2347  CA  PHE A 735      54.820  54.580  57.440  1.00  0.00           C
ATOM   2348  HA  PHE A 735      54.200  54.160  58.220  1.00  0.00           H
ATOM   2349  CB  PHE A 735      54.810  53.610  56.200  1.00  0.00           C
ATOM   2350  HB1 PHE A 735      55.490  53.960  55.400  1.00  0.00           H
ATOM   2351  HB2 PHE A 735      53.750  53.490  55.860  1.00  0.00           H
ATOM   2352  CG  PHE A 735      55.190  52.250  56.540  1.00  0.00           C
ATOM   2353  CD1 PHE A 735      54.320  51.290  57.070  1.00  0.00           C
ATOM   2354  HD1 PHE A 735      53.370  51.700  57.360  1.00  0.00           H
ATOM   2355  CE1 PHE A 735      54.760  50.010  57.350  1.00  0.00           C
ATOM   2356  HE1 PHE A 735      54.100  49.390  57.940  1.00  0.00           H
ATOM   2357  CZ  PHE A 735      56.060  49.540  57.020  1.00  0.00           C
ATOM   2358  HZ  PHE A 735      56.450  48.590  57.350  1.00  0.00           H
ATOM   2359  CD2 PHE A 735      56.470  51.790  56.150  1.00  0.00           C
ATOM   2360  HD2 PHE A 735      57.120  52.470  55.620  1.00  0.00           H
ATOM   2361  CE2 PHE A 735      56.840  50.450  56.370  1.00  0.00           C
ATOM   2362  HE2 PHE A 735      57.830  50.120  56.080  1.00  0.00           H
ATOM   2363  C   PHE A 735      56.290  54.710  57.920  1.00  0.00           C
ATOM   2364  O   PHE A 735      56.750  54.010  58.800  1.00  0.00           O
ATOM   2365  N   ILE A 736      57.130  55.590  57.330  1.00  0.00           N
ATOM   2366  HN  ILE A 736      56.710  55.830  56.460  1.00  0.00           H
ATOM   2367  CA  ILE A 736      58.490  55.930  57.830  1.00  0.00           C
ATOM   2368  HA  ILE A 736      59.040  55.020  58.040  1.00  0.00           H
ATOM   2369  CB  ILE A 736      59.250  56.640  56.660  1.00  0.00           C
ATOM   2370  HB  ILE A 736      58.610  57.490  56.340  1.00  0.00           H
ATOM   2371  CG2 ILE A 736      60.650  57.240  57.020  1.00  0.00           C
ATOM   2372 HG21 ILE A 736      61.100  56.260  57.290  1.00  0.00           H
ATOM   2373 HG22 ILE A 736      60.560  58.000  57.830  1.00  0.00           H
ATOM   2374 HG23 ILE A 736      61.240  57.640  56.180  1.00  0.00           H
ATOM   2375  CG1 ILE A 736      59.380  55.740  55.430  1.00  0.00           C
ATOM   2376 HG11 ILE A 736      58.450  55.170  55.280  1.00  0.00           H
ATOM   2377 HG12 ILE A 736      60.040  54.860  55.560  1.00  0.00           H
ATOM   2378  CD  ILE A 736      59.760  56.420  54.120  1.00  0.00           C
ATOM   2379  HD1 ILE A 736      59.350  57.450  54.100  1.00  0.00           H
ATOM   2380  HD2 ILE A 736      59.420  55.920  53.180  1.00  0.00           H
ATOM   2381  HD3 ILE A 736      60.850  56.520  54.000  1.00  0.00           H
ATOM   2382  C   ILE A 736      58.420  56.660  59.130  1.00  0.00           C
ATOM   2383  O   ILE A 736      59.100  56.320  60.080  1.00  0.00           O
ATOM   2384  N   TYR A 737      57.500  57.640  59.230  1.00  0.00           N
ATOM   2385  HN  TYR A 737      57.010  57.800  58.380  1.00  0.00           H
ATOM   2386  CA  TYR A 737      57.290  58.570  60.330  1.00  0.00           C
ATOM   2387  HA  TYR A 737      58.240  59.020  60.560  1.00  0.00           H
ATOM   2388  CB  TYR A 737      56.170  59.570  60.100  1.00  0.00           C
ATOM   2389  HB1 TYR A 737      55.280  59.050  59.690  1.00  0.00           H
ATOM   2390  HB2 TYR A 737      56.380  60.300  59.290  1.00  0.00           H
ATOM   2391  CG  TYR A 737      55.710  60.380  61.360  1.00  0.00           C
ATOM   2392  CD1 TYR A 737      54.510  60.040  61.950  1.00  0.00           C
ATOM   2393  HD1 TYR A 737      54.140  59.110  61.570  1.00  0.00           H
ATOM   2394  CE1 TYR A 737      54.030  60.740  63.110  1.00  0.00           C
ATOM   2395  HE1 TYR A 737      53.060  60.480  63.520  1.00  0.00           H
ATOM   2396  CZ  TYR A 737      54.780  61.750  63.630  1.00  0.00           C
ATOM   2397  OH  TYR A 737      54.280  62.440  64.710  1.00  0.00           O
ATOM   2398  HH  TYR A 737      53.530  62.000  65.130  1.00  0.00           H
ATOM   2399  CD2 TYR A 737      56.470  61.450  61.900  1.00  0.00           C
ATOM   2400  HD2 TYR A 737      57.450  61.580  61.490  1.00  0.00           H
ATOM   2401  CE2 TYR A 737      56.030  62.120  63.030  1.00  0.00           C
ATOM   2402  HE2 TYR A 737      56.620  62.910  63.490  1.00  0.00           H
ATOM   2403  C   TYR A 737      56.920  57.740  61.610  1.00  0.00           C
ATOM   2404  O   TYR A 737      57.470  57.920  62.710  1.00  0.00           O
ATOM   2405  N   GLU A 738      56.010  56.710  61.450  1.00  0.00           N
ATOM   2406  HN  GLU A 738      55.610  56.590  60.550  1.00  0.00           H
ATOM   2407  CA  GLU A 738      55.690  55.890  62.630  1.00  0.00           C
ATOM   2408  HA  GLU A 738      55.590  56.550  63.470  1.00  0.00           H
ATOM   2409  CB  GLU A 738      54.410  55.110  62.310  1.00  0.00           C
ATOM   2410  HB1 GLU A 738      54.430  54.330  63.090  1.00  0.00           H
ATOM   2411  HB2 GLU A 738      54.510  54.510  61.380  1.00  0.00           H
ATOM   2412  CG  GLU A 738      53.130  55.980  62.330  1.00  0.00           C
ATOM   2413  HG1 GLU A 738      53.250  56.620  61.420  1.00  0.00           H
ATOM   2414  HG2 GLU A 738      53.200  56.700  63.160  1.00  0.00           H
ATOM   2415  CD  GLU A 738      51.920  55.150  62.530  1.00  0.00           C
ATOM   2416  OE1 GLU A 738      50.840  55.500  62.010  1.00  0.00           O
ATOM   2417  OE2 GLU A 738      51.980  54.100  63.240  1.00  0.00           O
ATOM   2418  C   GLU A 738      56.840  54.910  63.090  1.00  0.00           C
ATOM   2419  O   GLU A 738      56.910  54.620  64.260  1.00  0.00           O
ATOM   2420  N   ALA A 739      57.720  54.510  62.190  1.00  0.00           N
ATOM   2421  HN  ALA A 739      57.520  54.600  61.220  1.00  0.00           H
ATOM   2422  CA  ALA A 739      58.970  53.850  62.500  1.00  0.00           C
ATOM   2423  HA  ALA A 739      58.740  53.010  63.160  1.00  0.00           H
ATOM   2424  CB  ALA A 739      59.730  53.350  61.200  1.00  0.00           C
ATOM   2425  HB1 ALA A 739      60.610  52.690  61.350  1.00  0.00           H
ATOM   2426  HB2 ALA A 739      59.990  54.210  60.550  1.00  0.00           H
ATOM   2427  HB3 ALA A 739      58.960  52.740  60.690  1.00  0.00           H
ATOM   2428  C   ALA A 739      59.900  54.800  63.320  1.00  0.00           C
ATOM   2429  O   ALA A 739      60.320  54.430  64.450  1.00  0.00           O
ATOM   2430  N   LEU A 740      60.090  56.050  62.800  1.00  0.00           N
ATOM   2431  HN  LEU A 740      59.760  56.250  61.890  1.00  0.00           H
ATOM   2432  CA  LEU A 740      60.830  57.150  63.430  1.00  0.00           C
ATOM   2433  HA  LEU A 740      61.820  56.850  63.730  1.00  0.00           H
ATOM   2434  CB  LEU A 740      61.030  58.340  62.500  1.00  0.00           C
ATOM   2435  HB1 LEU A 740      61.370  59.160  63.170  1.00  0.00           H
ATOM   2436  HB2 LEU A 740      60.050  58.670  62.100  1.00  0.00           H
ATOM   2437  CG  LEU A 740      62.000  58.140  61.350  1.00  0.00           C
ATOM   2438  HG  LEU A 740      61.870  57.110  60.960  1.00  0.00           H
ATOM   2439  CD1 LEU A 740      61.710  59.100  60.150  1.00  0.00           C
ATOM   2440 HD11 LEU A 740      60.670  59.020  59.770  1.00  0.00           H
ATOM   2441 HD12 LEU A 740      62.410  58.900  59.320  1.00  0.00           H
ATOM   2442 HD13 LEU A 740      61.910  60.150  60.440  1.00  0.00           H
ATOM   2443  CD2 LEU A 740      63.430  58.230  61.870  1.00  0.00           C
ATOM   2444 HD21 LEU A 740      63.600  59.250  62.260  1.00  0.00           H
ATOM   2445 HD22 LEU A 740      64.060  57.980  60.990  1.00  0.00           H
ATOM   2446 HD23 LEU A 740      63.720  57.510  62.660  1.00  0.00           H
ATOM   2447  C   LEU A 740      60.190  57.650  64.720  1.00  0.00           C
ATOM   2448  O   LEU A 740      60.830  58.040  65.630  1.00  0.00           O
ATOM   2449  N   GLU A 741      58.900  57.670  64.900  1.00  0.00           N
ATOM   2450  HN  GLU A 741      58.310  57.500  64.110  1.00  0.00           H
ATOM   2451  CA  GLU A 741      58.160  58.040  66.100  1.00  0.00           C
ATOM   2452  HA  GLU A 741      58.510  59.000  66.430  1.00  0.00           H
ATOM   2453  CB  GLU A 741      56.660  58.180  65.870  1.00  0.00           C
ATOM   2454  HB1 GLU A 741      56.290  57.380  65.200  1.00  0.00           H
ATOM   2455  HB2 GLU A 741      56.650  59.130  65.300  1.00  0.00           H
ATOM   2456  CG  GLU A 741      55.770  58.190  67.120  1.00  0.00           C
ATOM   2457  HG1 GLU A 741      56.130  58.770  68.000  1.00  0.00           H
ATOM   2458  HG2 GLU A 741      55.640  57.170  67.540  1.00  0.00           H
ATOM   2459  CD  GLU A 741      54.360  58.700  66.960  1.00  0.00           C
ATOM   2460  OE1 GLU A 741      53.960  59.680  67.680  1.00  0.00           O
ATOM   2461  OE2 GLU A 741      53.520  58.020  66.310  1.00  0.00           O
ATOM   2462  C   GLU A 741      58.490  57.060  67.210  1.00  0.00           C
ATOM   2463  O   GLU A 741      58.970  57.420  68.270  1.00  0.00           O
ATOM   2464  N   LYS A 742      58.390  55.770  66.790  1.00  0.00           N
ATOM   2465  HN  LYS A 742      57.900  55.590  65.940  1.00  0.00           H
ATOM   2466  CA  LYS A 742      58.820  54.650  67.660  1.00  0.00           C
ATOM   2467  HA  LYS A 742      58.240  54.680  68.570  1.00  0.00           H
ATOM   2468  CB  LYS A 742      58.340  53.290  67.120  1.00  0.00           C
ATOM   2469  HB1 LYS A 742      58.770  52.550  67.850  1.00  0.00           H
ATOM   2470  HB2 LYS A 742      58.610  53.110  66.060  1.00  0.00           H
ATOM   2471  CG  LYS A 742      56.840  53.050  67.130  1.00  0.00           C
ATOM   2472  HG1 LYS A 742      56.680  52.150  66.500  1.00  0.00           H
ATOM   2473  HG2 LYS A 742      56.240  53.900  66.720  1.00  0.00           H
ATOM   2474  CD  LYS A 742      56.290  52.810  68.560  1.00  0.00           C
ATOM   2475  HD1 LYS A 742      56.600  53.550  69.320  1.00  0.00           H
ATOM   2476  HD2 LYS A 742      56.670  51.860  68.990  1.00  0.00           H
ATOM   2477  CE  LYS A 742      54.810  52.670  68.620  1.00  0.00           C
ATOM   2478  HE1 LYS A 742      54.360  52.290  69.570  1.00  0.00           H
ATOM   2479  HE2 LYS A 742      54.460  52.030  67.780  1.00  0.00           H
ATOM   2480  NZ  LYS A 742      54.020  53.900  68.540  1.00  0.00           N
ATOM   2481  HZ1 LYS A 742      53.050  53.700  68.860  1.00  0.00           H
ATOM   2482  HZ2 LYS A 742      54.070  54.340  67.610  1.00  0.00           H
ATOM   2483  HZ3 LYS A 742      54.390  54.590  69.230  1.00  0.00           H
ATOM   2484  C   LYS A 742      60.260  54.720  68.020  1.00  0.00           C
ATOM   2485  O   LYS A 742      60.530  54.460  69.170  1.00  0.00           O
ATOM   2486  N   LEU A 743      61.180  55.090  67.070  1.00  0.00           N
ATOM   2487  HN  LEU A 743      60.790  55.250  66.160  1.00  0.00           H
ATOM   2488  CA  LEU A 743      62.620  55.170  67.360  1.00  0.00           C
ATOM   2489  HA  LEU A 743      62.950  54.200  67.710  1.00  0.00           H
ATOM   2490  CB  LEU A 743      63.280  55.520  65.960  1.00  0.00           C
ATOM   2491  HB1 LEU A 743      62.930  56.540  65.640  1.00  0.00           H
ATOM   2492  HB2 LEU A 743      62.870  54.840  65.200  1.00  0.00           H
ATOM   2493  CG  LEU A 743      64.840  55.470  66.050  1.00  0.00           C
ATOM   2494  HG  LEU A 743      65.090  56.300  66.750  1.00  0.00           H
ATOM   2495  CD1 LEU A 743      65.490  54.110  66.410  1.00  0.00           C
ATOM   2496 HD11 LEU A 743      65.010  53.730  67.340  1.00  0.00           H
ATOM   2497 HD12 LEU A 743      66.590  54.150  66.610  1.00  0.00           H
ATOM   2498 HD13 LEU A 743      65.290  53.310  65.670  1.00  0.00           H
ATOM   2499  CD2 LEU A 743      65.490  55.930  64.740  1.00  0.00           C
ATOM   2500 HD21 LEU A 743      65.170  55.320  63.860  1.00  0.00           H
ATOM   2501 HD22 LEU A 743      66.590  55.890  64.910  1.00  0.00           H
ATOM   2502 HD23 LEU A 743      65.340  57.020  64.600  1.00  0.00           H
ATOM   2503  C   LEU A 743      63.050  56.080  68.490  1.00  0.00           C
ATOM   2504  O   LEU A 743      63.920  55.780  69.350  1.00  0.00           O
ATOM   2505  N   PHE A 744      62.410  57.240  68.570  1.00  0.00           N
ATOM   2506  HN  PHE A 744      61.610  57.360  67.980  1.00  0.00           H
ATOM   2507  CA  PHE A 744      62.570  58.130  69.730  1.00  0.00           C
ATOM   2508  HA  PHE A 744      63.530  57.920  70.180  1.00  0.00           H
ATOM   2509  CB  PHE A 744      62.680  59.680  69.220  1.00  0.00           C
ATOM   2510  HB1 PHE A 744      63.050  60.280  70.070  1.00  0.00           H
ATOM   2511  HB2 PHE A 744      61.660  60.090  68.980  1.00  0.00           H
ATOM   2512  CG  PHE A 744      63.710  59.740  68.080  1.00  0.00           C
ATOM   2513  CD1 PHE A 744      63.250  59.870  66.780  1.00  0.00           C
ATOM   2514  HD1 PHE A 744      62.190  59.820  66.660  1.00  0.00           H
ATOM   2515  CE1 PHE A 744      64.170  59.910  65.710  1.00  0.00           C
ATOM   2516  HE1 PHE A 744      63.740  59.920  64.710  1.00  0.00           H
ATOM   2517  CZ  PHE A 744      65.500  59.900  65.920  1.00  0.00           C
ATOM   2518  HZ  PHE A 744      66.200  60.110  65.130  1.00  0.00           H
ATOM   2519  CD2 PHE A 744      65.070  59.910  68.380  1.00  0.00           C
ATOM   2520  HD2 PHE A 744      65.410  60.010  69.410  1.00  0.00           H
ATOM   2521  CE2 PHE A 744      65.910  60.010  67.280  1.00  0.00           C
ATOM   2522  HE2 PHE A 744      66.910  60.330  67.520  1.00  0.00           H
ATOM   2523  C   PHE A 744      61.610  57.980  70.880  1.00  0.00           C
ATOM   2524  O   PHE A 744      61.780  58.670  71.880  1.00  0.00           O
ATOM   2525  N   ASP A 745      60.600  57.090  70.770  1.00  0.00           N
ATOM   2526  HN  ASP A 745      60.450  56.580  69.930  1.00  0.00           H
ATOM   2527  CA  ASP A 745      59.730  56.700  71.900  1.00  0.00           C
ATOM   2528  HA  ASP A 745      59.480  57.560  72.500  1.00  0.00           H
ATOM   2529  CB  ASP A 745      58.430  55.970  71.300  1.00  0.00           C
ATOM   2530  HB1 ASP A 745      58.740  55.060  70.750  1.00  0.00           H
ATOM   2531  HB2 ASP A 745      58.030  56.650  70.530  1.00  0.00           H
ATOM   2532  CG  ASP A 745      57.420  55.690  72.400  1.00  0.00           C
ATOM   2533  OD1 ASP A 745      56.390  54.970  72.100  1.00  0.00           O
ATOM   2534  OD2 ASP A 745      57.540  56.210  73.510  1.00  0.00           O
ATOM   2535  C   ASP A 745      60.550  55.870  72.920  1.00  0.00           C
ATOM   2536  O   ASP A 745      60.280  55.780  74.130  1.00  0.00           O
ATOM   2537  N   LEU A 746      61.640  55.170  72.400  1.00  0.00           N
ATOM   2538  HN  LEU A 746      61.780  55.050  71.420  1.00  0.00           H
ATOM   2539  CA  LEU A 746      62.670  54.500  73.210  1.00  0.00           C
ATOM   2540  HA  LEU A 746      62.150  53.850  73.890  1.00  0.00           H
ATOM   2541  CB  LEU A 746      63.730  53.660  72.420  1.00  0.00           C
ATOM   2542  HB1 LEU A 746      64.200  53.000  73.190  1.00  0.00           H
ATOM   2543  HB2 LEU A 746      64.430  54.440  72.080  1.00  0.00           H
ATOM   2544  CG  LEU A 746      63.290  52.870  71.180  1.00  0.00           C
ATOM   2545  HG  LEU A 746      62.850  53.570  70.440  1.00  0.00           H
ATOM   2546  CD1 LEU A 746      64.550  52.480  70.390  1.00  0.00           C
ATOM   2547 HD11 LEU A 746      64.890  53.430  69.910  1.00  0.00           H
ATOM   2548 HD12 LEU A 746      64.180  51.880  69.540  1.00  0.00           H
ATOM   2549 HD13 LEU A 746      65.300  51.970  71.020  1.00  0.00           H
ATOM   2550  CD2 LEU A 746      62.290  51.780  71.450  1.00  0.00           C
ATOM   2551 HD21 LEU A 746      61.500  52.280  72.070  1.00  0.00           H
ATOM   2552 HD22 LEU A 746      62.660  50.860  71.960  1.00  0.00           H
ATOM   2553 HD23 LEU A 746      61.770  51.530  70.500  1.00  0.00           H
ATOM   2554  C   LEU A 746      63.380  55.400  74.240  1.00  0.00           C
ATOM   2555  O   LEU A 746      63.610  56.580  74.000  1.00  0.00           O
ATOM   2556  N   GLY A 747      63.620  54.830  75.440  1.00  0.00           N
ATOM   2557  HN  GLY A 747      63.530  53.840  75.500  1.00  0.00           H
ATOM   2558  CA  GLY A 747      64.030  55.650  76.550  1.00  0.00           C
ATOM   2559  HA1 GLY A 747      63.450  56.560  76.670  1.00  0.00           H
ATOM   2560  HA2 GLY A 747      65.050  55.950  76.330  1.00  0.00           H
ATOM   2561  C   GLY A 747      64.190  54.980  77.880  1.00  0.00           C
ATOM   2562  O   GLY A 747      64.150  53.780  78.050  1.00  0.00           O
ATOM   2563  N   GLU A 748      64.420  55.790  78.940  1.00  0.00           N
ATOM   2564  HN  GLU A 748      64.460  56.780  78.830  1.00  0.00           H
ATOM   2565  CA  GLU A 748      64.440  55.370  80.350  1.00  0.00           C
ATOM   2566  HA  GLU A 748      64.670  56.280  80.900  1.00  0.00           H
ATOM   2567  CB  GLU A 748      63.100  54.870  80.800  1.00  0.00           C
ATOM   2568  HB1 GLU A 748      62.700  54.110  80.100  1.00  0.00           H
ATOM   2569  HB2 GLU A 748      62.310  55.650  80.760  1.00  0.00           H
ATOM   2570  CG  GLU A 748      63.130  54.490  82.290  1.00  0.00           C
ATOM   2571  HG1 GLU A 748      63.610  55.350  82.800  1.00  0.00           H
ATOM   2572  HG2 GLU A 748      63.690  53.540  82.430  1.00  0.00           H
ATOM   2573  CD  GLU A 748      61.810  54.300  83.050  1.00  0.00           C
ATOM   2574  OE1 GLU A 748      61.800  53.320  83.860  1.00  0.00           O
ATOM   2575  OE2 GLU A 748      60.890  55.050  82.770  1.00  0.00           O
ATOM   2576  C   GLU A 748      65.580  54.460  80.860  1.00  0.00           C
ATOM   2577  O   GLU A 748      66.510  54.960  81.410  1.00  0.00           O
ATOM   2578  N   THR A 749      65.610  53.140  80.620  1.00  0.00           N
ATOM   2579  HN  THR A 749      64.850  52.780  80.070  1.00  0.00           H
ATOM   2580  CA  THR A 749      66.680  52.220  80.710  1.00  0.00           C
ATOM   2581  HA  THR A 749      67.430  52.390  81.480  1.00  0.00           H
ATOM   2582  CB  THR A 749      66.180  50.810  80.910  1.00  0.00           C
ATOM   2583  HB  THR A 749      66.870  49.930  80.830  1.00  0.00           H
ATOM   2584  OG1 THR A 749      65.170  50.510  79.950  1.00  0.00           O
ATOM   2585  HG1 THR A 749      64.780  49.720  80.340  1.00  0.00           H
ATOM   2586  CG2 THR A 749      65.530  50.750  82.250  1.00  0.00           C
ATOM   2587 HG21 THR A 749      64.580  51.320  82.240  1.00  0.00           H
ATOM   2588 HG22 THR A 749      66.300  50.940  83.030  1.00  0.00           H
ATOM   2589 HG23 THR A 749      65.220  49.740  82.590  1.00  0.00           H
ATOM   2590  C   THR A 749      67.400  52.260  79.390  1.00  0.00           C
ATOM   2591  O   THR A 749      68.430  51.550  79.240  1.00  0.00           O
ATOM   2592  N   TYR A 750      66.950  53.040  78.380  1.00  0.00           N
ATOM   2593  HN  TYR A 750      66.060  53.500  78.390  1.00  0.00           H
ATOM   2594  CA  TYR A 750      67.640  53.160  77.080  1.00  0.00           C
ATOM   2595  HA  TYR A 750      68.590  52.640  77.060  1.00  0.00           H
ATOM   2596  CB  TYR A 750      66.710  52.600  75.920  1.00  0.00           C
ATOM   2597  HB1 TYR A 750      67.340  52.700  75.010  1.00  0.00           H
ATOM   2598  HB2 TYR A 750      65.820  53.270  75.820  1.00  0.00           H
ATOM   2599  CG  TYR A 750      66.390  51.100  76.130  1.00  0.00           C
ATOM   2600  CD1 TYR A 750      67.480  50.170  76.130  1.00  0.00           C
ATOM   2601  HD1 TYR A 750      68.490  50.470  75.890  1.00  0.00           H
ATOM   2602  CE1 TYR A 750      67.270  48.850  76.620  1.00  0.00           C
ATOM   2603  HE1 TYR A 750      68.100  48.170  76.540  1.00  0.00           H
ATOM   2604  CZ  TYR A 750      65.990  48.450  77.010  1.00  0.00           C
ATOM   2605  OH  TYR A 750      65.740  47.120  77.500  1.00  0.00           O
ATOM   2606  HH  TYR A 750      66.390  46.480  77.170  1.00  0.00           H
ATOM   2607  CD2 TYR A 750      65.070  50.690  76.530  1.00  0.00           C
ATOM   2608  HD2 TYR A 750      64.360  51.500  76.510  1.00  0.00           H
ATOM   2609  CE2 TYR A 750      64.900  49.400  76.950  1.00  0.00           C
ATOM   2610  HE2 TYR A 750      63.910  49.100  77.210  1.00  0.00           H
ATOM   2611  C   TYR A 750      67.820  54.650  76.780  1.00  0.00           C
ATOM   2612  O   TYR A 750      67.890  55.020  75.600  1.00  0.00           O
ATOM   2613  N   ALA A 751      67.920  55.580  77.710  1.00  0.00           N
ATOM   2614  HN  ALA A 751      68.000  55.320  78.670  1.00  0.00           H
ATOM   2615  CA  ALA A 751      68.350  56.990  77.470  1.00  0.00           C
ATOM   2616  HA  ALA A 751      67.650  57.330  76.720  1.00  0.00           H
ATOM   2617  CB  ALA A 751      68.140  57.920  78.710  1.00  0.00           C
ATOM   2618  HB1 ALA A 751      68.500  58.950  78.470  1.00  0.00           H
ATOM   2619  HB2 ALA A 751      68.680  57.390  79.520  1.00  0.00           H
ATOM   2620  HB3 ALA A 751      67.060  57.920  78.940  1.00  0.00           H
ATOM   2621  C   ALA A 751      69.750  57.110  76.890  1.00  0.00           C
ATOM   2622  O   ALA A 751      69.930  57.710  75.820  1.00  0.00           O
ATOM   2623  N   ASP A 752      70.780  56.500  77.500  1.00  0.00           N
ATOM   2624  HN  ASP A 752      70.560  56.040  78.350  1.00  0.00           H
ATOM   2625  CA  ASP A 752      72.140  56.720  76.980  1.00  0.00           C
ATOM   2626  HA  ASP A 752      72.200  57.740  76.620  1.00  0.00           H
ATOM   2627  CB  ASP A 752      73.140  56.380  78.090  1.00  0.00           C
ATOM   2628  HB1 ASP A 752      74.180  56.200  77.740  1.00  0.00           H
ATOM   2629  HB2 ASP A 752      72.830  55.470  78.650  1.00  0.00           H
ATOM   2630  CG  ASP A 752      73.360  57.490  79.120  1.00  0.00           C
ATOM   2631  OD1 ASP A 752      73.830  57.100  80.260  1.00  0.00           O
ATOM   2632  OD2 ASP A 752      73.130  58.670  78.760  1.00  0.00           O
ATOM   2633  C   ASP A 752      72.400  55.770  75.850  1.00  0.00           C
ATOM   2634  O   ASP A 752      73.420  55.920  75.180  1.00  0.00           O
ATOM   2635  N   VAL A 753      71.450  54.920  75.470  1.00  0.00           N
ATOM   2636  HN  VAL A 753      70.610  54.990  76.000  1.00  0.00           H
ATOM   2637  CA  VAL A 753      71.520  53.900  74.420  1.00  0.00           C
ATOM   2638  HA  VAL A 753      72.560  53.730  74.220  1.00  0.00           H
ATOM   2639  CB  VAL A 753      70.820  52.650  74.790  1.00  0.00           C
ATOM   2640  HB  VAL A 753      69.750  52.940  74.780  1.00  0.00           H
ATOM   2641  CG1 VAL A 753      71.100  51.540  73.690  1.00  0.00           C
ATOM   2642 HG11 VAL A 753      70.310  50.770  73.810  1.00  0.00           H
ATOM   2643 HG12 VAL A 753      72.100  51.140  73.960  1.00  0.00           H
ATOM   2644 HG13 VAL A 753      71.040  51.840  72.620  1.00  0.00           H
ATOM   2645  CG2 VAL A 753      71.270  52.150  76.220  1.00  0.00           C
ATOM   2646 HG21 VAL A 753      70.730  51.200  76.470  1.00  0.00           H
ATOM   2647 HG22 VAL A 753      71.050  52.890  77.020  1.00  0.00           H
ATOM   2648 HG23 VAL A 753      72.380  52.040  76.230  1.00  0.00           H
ATOM   2649  C   VAL A 753      70.920  54.520  73.170  1.00  0.00           C
ATOM   2650  O   VAL A 753      71.200  54.190  72.020  1.00  0.00           O
ATOM   2651  N   LEU A 754      70.080  55.620  73.250  1.00  0.00           N
ATOM   2652  HN  LEU A 754      69.810  56.070  74.080  1.00  0.00           H
ATOM   2653  CA  LEU A 754      69.300  56.050  72.100  1.00  0.00           C
ATOM   2654  HA  LEU A 754      68.660  55.220  71.790  1.00  0.00           H
ATOM   2655  CB  LEU A 754      68.210  57.110  72.540  1.00  0.00           C
ATOM   2656  HB1 LEU A 754      68.740  57.880  73.120  1.00  0.00           H
ATOM   2657  HB2 LEU A 754      67.550  56.620  73.300  1.00  0.00           H
ATOM   2658  CG  LEU A 754      67.330  57.810  71.510  1.00  0.00           C
ATOM   2659  HG  LEU A 754      67.990  58.340  70.800  1.00  0.00           H
ATOM   2660  CD1 LEU A 754      66.510  56.870  70.600  1.00  0.00           C
ATOM   2661 HD11 LEU A 754      65.690  57.400  70.090  1.00  0.00           H
ATOM   2662 HD12 LEU A 754      66.010  56.060  71.190  1.00  0.00           H
ATOM   2663 HD13 LEU A 754      67.230  56.340  69.930  1.00  0.00           H
ATOM   2664  CD2 LEU A 754      66.410  58.880  72.080  1.00  0.00           C
ATOM   2665 HD21 LEU A 754      66.930  59.610  72.740  1.00  0.00           H
ATOM   2666 HD22 LEU A 754      65.560  58.470  72.650  1.00  0.00           H
ATOM   2667 HD23 LEU A 754      65.930  59.480  71.280  1.00  0.00           H
ATOM   2668  C   LEU A 754      70.100  56.640  70.860  1.00  0.00           C
ATOM   2669  O   LEU A 754      69.780  56.460  69.670  1.00  0.00           O
ATOM   2670  N   PHE A 755      71.330  57.250  71.090  1.00  0.00           N
ATOM   2671  HN  PHE A 755      71.780  57.340  71.980  1.00  0.00           H
ATOM   2672  CA  PHE A 755      72.280  57.530  70.000  1.00  0.00           C
ATOM   2673  HA  PHE A 755      71.830  58.240  69.320  1.00  0.00           H
ATOM   2674  CB  PHE A 755      73.650  58.040  70.510  1.00  0.00           C
ATOM   2675  HB1 PHE A 755      74.340  57.210  70.800  1.00  0.00           H
ATOM   2676  HB2 PHE A 755      73.390  58.540  71.470  1.00  0.00           H
ATOM   2677  CG  PHE A 755      74.400  58.990  69.640  1.00  0.00           C
ATOM   2678  CD1 PHE A 755      75.030  58.560  68.490  1.00  0.00           C
ATOM   2679  HD1 PHE A 755      75.050  57.510  68.260  1.00  0.00           H
ATOM   2680  CE1 PHE A 755      75.640  59.400  67.640  1.00  0.00           C
ATOM   2681  HE1 PHE A 755      76.160  59.020  66.770  1.00  0.00           H
ATOM   2682  CZ  PHE A 755      75.670  60.800  67.820  1.00  0.00           C
ATOM   2683  HZ  PHE A 755      76.330  61.330  67.130  1.00  0.00           H
ATOM   2684  CD2 PHE A 755      74.560  60.360  69.930  1.00  0.00           C
ATOM   2685  HD2 PHE A 755      74.110  60.730  70.830  1.00  0.00           H
ATOM   2686  CE2 PHE A 755      75.160  61.350  69.080  1.00  0.00           C
ATOM   2687  HE2 PHE A 755      75.020  62.410  69.220  1.00  0.00           H
ATOM   2688  C   PHE A 755      72.700  56.310  69.130  1.00  0.00           C
ATOM   2689  O   PHE A 755      72.650  56.350  67.930  1.00  0.00           O
ATOM   2690  N   TRP A 756      73.070  55.190  69.820  1.00  0.00           N
ATOM   2691  HN  TRP A 756      73.170  55.300  70.810  1.00  0.00           H
ATOM   2692  CA  TRP A 756      73.420  53.890  69.340  1.00  0.00           C
ATOM   2693  HA  TRP A 756      74.110  54.020  68.520  1.00  0.00           H
ATOM   2694  CB  TRP A 756      73.920  52.970  70.570  1.00  0.00           C
ATOM   2695  HB1 TRP A 756      73.230  53.140  71.430  1.00  0.00           H
ATOM   2696  HB2 TRP A 756      74.860  53.410  70.960  1.00  0.00           H
ATOM   2697  CG  TRP A 756      74.140  51.550  70.230  1.00  0.00           C
ATOM   2698  CD1 TRP A 756      73.670  50.540  70.920  1.00  0.00           C
ATOM   2699  HD1 TRP A 756      73.000  50.650  71.760  1.00  0.00           H
ATOM   2700  NE1 TRP A 756      74.150  49.320  70.280  1.00  0.00           N
ATOM   2701  HE1 TRP A 756      73.810  48.420  70.450  1.00  0.00           H
ATOM   2702  CE2 TRP A 756      75.020  49.620  69.220  1.00  0.00           C
ATOM   2703  CD2 TRP A 756      75.070  50.990  69.210  1.00  0.00           C
ATOM   2704  CE3 TRP A 756      76.000  51.570  68.340  1.00  0.00           C
ATOM   2705  HE3 TRP A 756      75.950  52.650  68.250  1.00  0.00           H
ATOM   2706  CZ3 TRP A 756      76.650  50.760  67.450  1.00  0.00           C
ATOM   2707  HZ3 TRP A 756      77.190  51.230  66.650  1.00  0.00           H
ATOM   2708  CZ2 TRP A 756      75.660  48.730  68.330  1.00  0.00           C
ATOM   2709  HZ2 TRP A 756      75.630  47.650  68.380  1.00  0.00           H
ATOM   2710  CH2 TRP A 756      76.490  49.350  67.350  1.00  0.00           C
ATOM   2711  HH2 TRP A 756      77.110  48.800  66.650  1.00  0.00           H
ATOM   2712  C   TRP A 756      72.240  53.310  68.560  1.00  0.00           C
ATOM   2713  O   TRP A 756      72.450  52.780  67.500  1.00  0.00           O
ATOM   2714  N   CYS A 757      71.010  53.440  69.110  1.00  0.00           N
ATOM   2715  HN  CYS A 757      70.940  53.850  70.010  1.00  0.00           H
ATOM   2716  CA  CYS A 757      69.820  53.110  68.430  1.00  0.00           C
ATOM   2717  HA  CYS A 757      69.900  52.080  68.100  1.00  0.00           H
ATOM   2718  CB  CYS A 757      68.550  53.250  69.340  1.00  0.00           C
ATOM   2719  HB1 CYS A 757      67.600  53.090  68.780  1.00  0.00           H
ATOM   2720  HB2 CYS A 757      68.520  54.300  69.710  1.00  0.00           H
ATOM   2721  SG  CYS A 757      68.640  52.130  70.780  1.00  0.00           S
ATOM   2722  HG1 CYS A 757      69.790  52.570  71.290  1.00  0.00           H
ATOM   2723  C   CYS A 757      69.660  53.860  67.130  1.00  0.00           C
ATOM   2724  O   CYS A 757      69.480  53.240  66.060  1.00  0.00           O
ATOM   2725  N   VAL A 758      69.980  55.210  67.120  1.00  0.00           N
ATOM   2726  HN  VAL A 758      70.260  55.760  67.900  1.00  0.00           H
ATOM   2727  CA  VAL A 758      69.960  55.970  65.830  1.00  0.00           C
ATOM   2728  HA  VAL A 758      69.050  55.940  65.250  1.00  0.00           H
ATOM   2729  CB  VAL A 758      70.200  57.470  66.280  1.00  0.00           C
ATOM   2730  HB  VAL A 758      70.950  57.580  67.090  1.00  0.00           H
ATOM   2731  CG1 VAL A 758      70.700  58.220  65.060  1.00  0.00           C
ATOM   2732 HG11 VAL A 758      70.030  57.880  64.260  1.00  0.00           H
ATOM   2733 HG12 VAL A 758      71.770  58.090  64.830  1.00  0.00           H
ATOM   2734 HG13 VAL A 758      70.590  59.320  65.240  1.00  0.00           H
ATOM   2735  CG2 VAL A 758      68.850  57.960  66.890  1.00  0.00           C
ATOM   2736 HG21 VAL A 758      68.090  58.150  66.100  1.00  0.00           H
ATOM   2737 HG22 VAL A 758      68.980  58.900  67.470  1.00  0.00           H
ATOM   2738 HG23 VAL A 758      68.450  57.170  67.570  1.00  0.00           H
ATOM   2739  C   VAL A 758      70.940  55.420  64.750  1.00  0.00           C
ATOM   2740  O   VAL A 758      70.600  55.330  63.540  1.00  0.00           O
ATOM   2741  N   ILE A 759      72.100  54.960  65.250  1.00  0.00           N
ATOM   2742  HN  ILE A 759      72.170  54.990  66.240  1.00  0.00           H
ATOM   2743  CA  ILE A 759      73.150  54.320  64.400  1.00  0.00           C
ATOM   2744  HA  ILE A 759      73.340  54.930  63.520  1.00  0.00           H
ATOM   2745  CB  ILE A 759      74.490  54.240  65.150  1.00  0.00           C
ATOM   2746  HB  ILE A 759      74.350  53.550  66.000  1.00  0.00           H
ATOM   2747  CG2 ILE A 759      75.680  53.580  64.240  1.00  0.00           C
ATOM   2748 HG21 ILE A 759      76.670  53.810  64.680  1.00  0.00           H
ATOM   2749 HG22 ILE A 759      75.580  54.170  63.300  1.00  0.00           H
ATOM   2750 HG23 ILE A 759      75.420  52.510  64.120  1.00  0.00           H
ATOM   2751  CG1 ILE A 759      75.030  55.610  65.510  1.00  0.00           C
ATOM   2752 HG11 ILE A 759      76.000  55.350  65.980  1.00  0.00           H
ATOM   2753 HG12 ILE A 759      74.500  56.030  66.400  1.00  0.00           H
ATOM   2754  CD  ILE A 759      75.210  56.670  64.440  1.00  0.00           C
ATOM   2755  HD1 ILE A 759      75.790  57.570  64.720  1.00  0.00           H
ATOM   2756  HD2 ILE A 759      74.200  57.020  64.120  1.00  0.00           H
ATOM   2757  HD3 ILE A 759      75.660  56.220  63.530  1.00  0.00           H
ATOM   2758  C   ILE A 759      72.710  52.950  63.880  1.00  0.00           C
ATOM   2759  O   ILE A 759      72.810  52.690  62.690  1.00  0.00           O
ATOM   2760  N   LEU A 760      72.160  52.150  64.800  1.00  0.00           N
ATOM   2761  HN  LEU A 760      72.240  52.280  65.780  1.00  0.00           H
ATOM   2762  CA  LEU A 760      71.690  50.770  64.560  1.00  0.00           C
ATOM   2763  HA  LEU A 760      72.510  50.170  64.230  1.00  0.00           H
ATOM   2764  CB  LEU A 760      71.110  50.060  65.810  1.00  0.00           C
ATOM   2765  HB1 LEU A 760      70.280  49.350  65.660  1.00  0.00           H
ATOM   2766  HB2 LEU A 760      70.710  50.890  66.440  1.00  0.00           H
ATOM   2767  CG  LEU A 760      72.140  49.320  66.610  1.00  0.00           C
ATOM   2768  HG  LEU A 760      73.040  49.990  66.600  1.00  0.00           H
ATOM   2769  CD1 LEU A 760      71.510  48.970  67.980  1.00  0.00           C
ATOM   2770 HD11 LEU A 760      70.530  48.450  67.870  1.00  0.00           H
ATOM   2771 HD12 LEU A 760      71.410  49.900  68.600  1.00  0.00           H
ATOM   2772 HD13 LEU A 760      72.160  48.280  68.530  1.00  0.00           H
ATOM   2773  CD2 LEU A 760      72.530  47.980  65.910  1.00  0.00           C
ATOM   2774 HD21 LEU A 760      71.810  47.180  66.210  1.00  0.00           H
ATOM   2775 HD22 LEU A 760      73.580  47.740  66.190  1.00  0.00           H
ATOM   2776 HD23 LEU A 760      72.470  48.190  64.820  1.00  0.00           H
ATOM   2777  C   LEU A 760      70.620  50.800  63.480  1.00  0.00           C
ATOM   2778  O   LEU A 760      70.710  50.010  62.520  1.00  0.00           O
ATOM   2779  N   PHE A 761      69.600  51.730  63.520  1.00  0.00           N
ATOM   2780  HN  PHE A 761      69.630  52.310  64.330  1.00  0.00           H
ATOM   2781  CA  PHE A 761      68.590  51.900  62.580  1.00  0.00           C
ATOM   2782  HA  PHE A 761      68.010  51.000  62.440  1.00  0.00           H
ATOM   2783  CB  PHE A 761      67.580  52.920  63.210  1.00  0.00           C
ATOM   2784  HB1 PHE A 761      68.170  53.630  63.840  1.00  0.00           H
ATOM   2785  HB2 PHE A 761      66.920  52.510  64.000  1.00  0.00           H
ATOM   2786  CG  PHE A 761      66.700  53.620  62.160  1.00  0.00           C
ATOM   2787  CD1 PHE A 761      65.360  53.170  61.920  1.00  0.00           C
ATOM   2788  HD1 PHE A 761      65.090  52.200  62.290  1.00  0.00           H
ATOM   2789  CE1 PHE A 761      64.450  54.000  61.260  1.00  0.00           C
ATOM   2790  HE1 PHE A 761      63.440  53.650  61.090  1.00  0.00           H
ATOM   2791  CZ  PHE A 761      64.860  55.300  60.880  1.00  0.00           C
ATOM   2792  HZ  PHE A 761      64.250  55.900  60.220  1.00  0.00           H
ATOM   2793  CD2 PHE A 761      67.090  54.870  61.760  1.00  0.00           C
ATOM   2794  HD2 PHE A 761      68.040  55.360  61.940  1.00  0.00           H
ATOM   2795  CE2 PHE A 761      66.160  55.730  61.160  1.00  0.00           C
ATOM   2796  HE2 PHE A 761      66.460  56.740  60.930  1.00  0.00           H
ATOM   2797  C   PHE A 761      69.160  52.290  61.200  1.00  0.00           C
ATOM   2798  O   PHE A 761      68.990  51.660  60.170  1.00  0.00           O
ATOM   2799  N   PHE A 762      69.990  53.310  61.190  1.00  0.00           N
ATOM   2800  HN  PHE A 762      70.110  53.740  62.090  1.00  0.00           H
ATOM   2801  CA  PHE A 762      70.570  53.750  59.990  1.00  0.00           C
ATOM   2802  HA  PHE A 762      69.770  53.990  59.320  1.00  0.00           H
ATOM   2803  CB  PHE A 762      71.310  55.100  60.120  1.00  0.00           C
ATOM   2804  HB1 PHE A 762      71.940  55.380  59.250  1.00  0.00           H
ATOM   2805  HB2 PHE A 762      72.020  55.100  60.970  1.00  0.00           H
ATOM   2806  CG  PHE A 762      70.300  56.280  60.200  1.00  0.00           C
ATOM   2807  CD1 PHE A 762      69.390  56.560  59.160  1.00  0.00           C
ATOM   2808  HD1 PHE A 762      69.200  55.840  58.380  1.00  0.00           H
ATOM   2809  CE1 PHE A 762      68.510  57.670  59.300  1.00  0.00           C
ATOM   2810  HE1 PHE A 762      67.790  57.840  58.510  1.00  0.00           H
ATOM   2811  CZ  PHE A 762      68.650  58.610  60.320  1.00  0.00           C
ATOM   2812  HZ  PHE A 762      67.960  59.430  60.390  1.00  0.00           H
ATOM   2813  CD2 PHE A 762      70.420  57.200  61.300  1.00  0.00           C
ATOM   2814  HD2 PHE A 762      71.120  57.020  62.100  1.00  0.00           H
ATOM   2815  CE2 PHE A 762      69.480  58.270  61.380  1.00  0.00           C
ATOM   2816  HE2 PHE A 762      69.500  58.960  62.220  1.00  0.00           H
ATOM   2817  C   PHE A 762      71.500  52.810  59.220  1.00  0.00           C
ATOM   2818  O   PHE A 762      71.570  52.710  57.970  1.00  0.00           O
ATOM   2819  N   THR A 763      72.260  52.030  59.960  1.00  0.00           N
ATOM   2820  HN  THR A 763      72.270  52.300  60.930  1.00  0.00           H
ATOM   2821  CA  THR A 763      73.240  51.060  59.430  1.00  0.00           C
ATOM   2822  HA  THR A 763      73.780  51.510  58.610  1.00  0.00           H
ATOM   2823  CB  THR A 763      74.310  50.690  60.400  1.00  0.00           C
ATOM   2824  HB  THR A 763      73.870  50.140  61.260  1.00  0.00           H
ATOM   2825  OG1 THR A 763      74.890  51.930  60.890  1.00  0.00           O
ATOM   2826  HG1 THR A 763      74.300  52.210  61.580  1.00  0.00           H
ATOM   2827  CG2 THR A 763      75.480  49.950  59.770  1.00  0.00           C
ATOM   2828 HG21 THR A 763      76.020  50.590  59.040  1.00  0.00           H
ATOM   2829 HG22 THR A 763      75.090  49.050  59.250  1.00  0.00           H
ATOM   2830 HG23 THR A 763      76.260  49.790  60.540  1.00  0.00           H
ATOM   2831  C   THR A 763      72.480  49.790  59.020  1.00  0.00           C
ATOM   2832  O   THR A 763      72.840  49.100  58.050  1.00  0.00           O
ATOM   2833  N   THR A 764      71.280  49.480  59.610  1.00  0.00           N
ATOM   2834  HN  THR A 764      70.830  49.960  60.360  1.00  0.00           H
ATOM   2835  CA  THR A 764      70.370  48.520  59.080  1.00  0.00           C
ATOM   2836  HA  THR A 764      70.990  47.660  58.850  1.00  0.00           H
ATOM   2837  CB  THR A 764      69.140  48.300  60.050  1.00  0.00           C
ATOM   2838  HB  THR A 764      68.700  49.290  60.300  1.00  0.00           H
ATOM   2839  OG1 THR A 764      69.660  47.770  61.250  1.00  0.00           O
ATOM   2840  HG1 THR A 764      70.130  48.460  61.710  1.00  0.00           H
ATOM   2841  CG2 THR A 764      68.010  47.320  59.530  1.00  0.00           C
ATOM   2842 HG21 THR A 764      67.300  47.210  60.380  1.00  0.00           H
ATOM   2843 HG22 THR A 764      68.360  46.300  59.260  1.00  0.00           H
ATOM   2844 HG23 THR A 764      67.510  47.850  58.690  1.00  0.00           H
ATOM   2845  C   THR A 764      69.820  48.930  57.720  1.00  0.00           C
ATOM   2846  O   THR A 764      69.890  48.080  56.810  1.00  0.00           O
ATOM   2847  N   PHE A 765      69.270  50.140  57.510  1.00  0.00           N
ATOM   2848  HN  PHE A 765      69.040  50.830  58.200  1.00  0.00           H
ATOM   2849  CA  PHE A 765      68.950  50.630  56.080  1.00  0.00           C
ATOM   2850  HA  PHE A 765      68.170  49.980  55.720  1.00  0.00           H
ATOM   2851  CB  PHE A 765      68.460  52.130  56.290  1.00  0.00           C
ATOM   2852  HB1 PHE A 765      69.260  52.810  56.650  1.00  0.00           H
ATOM   2853  HB2 PHE A 765      67.570  52.240  56.940  1.00  0.00           H
ATOM   2854  CG  PHE A 765      67.970  52.690  54.920  1.00  0.00           C
ATOM   2855  CD1 PHE A 765      67.110  51.940  54.060  1.00  0.00           C
ATOM   2856  HD1 PHE A 765      66.640  51.080  54.510  1.00  0.00           H
ATOM   2857  CE1 PHE A 765      66.830  52.330  52.760  1.00  0.00           C
ATOM   2858  HE1 PHE A 765      66.200  51.780  52.070  1.00  0.00           H
ATOM   2859  CZ  PHE A 765      67.510  53.470  52.290  1.00  0.00           C
ATOM   2860  HZ  PHE A 765      67.390  53.760  51.260  1.00  0.00           H
ATOM   2861  CD2 PHE A 765      68.490  53.870  54.470  1.00  0.00           C
ATOM   2862  HD2 PHE A 765      69.140  54.490  55.060  1.00  0.00           H
ATOM   2863  CE2 PHE A 765      68.250  54.200  53.130  1.00  0.00           C
ATOM   2864  HE2 PHE A 765      68.730  55.090  52.730  1.00  0.00           H
ATOM   2865  C   PHE A 765      70.130  50.630  55.080  1.00  0.00           C
ATOM   2866  O   PHE A 765      69.990  50.140  53.960  1.00  0.00           O
ATOM   2867  N   PHE A 766      71.330  51.190  55.480  1.00  0.00           N
ATOM   2868  HN  PHE A 766      71.490  51.660  56.350  1.00  0.00           H
ATOM   2869  CA  PHE A 766      72.530  51.050  54.660  1.00  0.00           C
ATOM   2870  HA  PHE A 766      72.420  51.540  53.700  1.00  0.00           H
ATOM   2871  CB  PHE A 766      73.760  51.720  55.340  1.00  0.00           C
ATOM   2872  HB1 PHE A 766      74.630  51.620  54.650  1.00  0.00           H
ATOM   2873  HB2 PHE A 766      73.940  51.310  56.360  1.00  0.00           H
ATOM   2874  CG  PHE A 766      73.590  53.190  55.610  1.00  0.00           C
ATOM   2875  CD1 PHE A 766      74.580  53.870  56.370  1.00  0.00           C
ATOM   2876  HD1 PHE A 766      75.430  53.290  56.710  1.00  0.00           H
ATOM   2877  CE1 PHE A 766      74.480  55.190  56.630  1.00  0.00           C
ATOM   2878  HE1 PHE A 766      75.250  55.730  57.170  1.00  0.00           H
ATOM   2879  CZ  PHE A 766      73.400  55.880  56.160  1.00  0.00           C
ATOM   2880  HZ  PHE A 766      73.210  56.900  56.440  1.00  0.00           H
ATOM   2881  CD2 PHE A 766      72.490  53.930  55.160  1.00  0.00           C
ATOM   2882  HD2 PHE A 766      71.740  53.500  54.510  1.00  0.00           H
ATOM   2883  CE2 PHE A 766      72.380  55.260  55.510  1.00  0.00           C
ATOM   2884  HE2 PHE A 766      71.590  55.950  55.240  1.00  0.00           H
ATOM   2885  C   PHE A 766      72.950  49.650  54.310  1.00  0.00           C
ATOM   2886  O   PHE A 766      73.110  49.370  53.100  1.00  0.00           O
ATOM   2887  N   LEU A 767      72.900  48.760  55.310  1.00  0.00           N
ATOM   2888  HN  LEU A 767      72.710  49.010  56.250  1.00  0.00           H
ATOM   2889  CA  LEU A 767      73.170  47.340  55.020  1.00  0.00           C
ATOM   2890  HA  LEU A 767      74.040  47.300  54.380  1.00  0.00           H
ATOM   2891  CB  LEU A 767      73.460  46.590  56.290  1.00  0.00           C
ATOM   2892  HB1 LEU A 767      72.570  46.530  56.950  1.00  0.00           H
ATOM   2893  HB2 LEU A 767      74.100  47.350  56.780  1.00  0.00           H
ATOM   2894  CG  LEU A 767      74.220  45.230  56.300  1.00  0.00           C
ATOM   2895  HG  LEU A 767      73.540  44.470  55.860  1.00  0.00           H
ATOM   2896  CD1 LEU A 767      75.550  45.260  55.500  1.00  0.00           C
ATOM   2897 HD11 LEU A 767      75.360  45.250  54.410  1.00  0.00           H
ATOM   2898 HD12 LEU A 767      76.110  44.320  55.710  1.00  0.00           H
ATOM   2899 HD13 LEU A 767      76.310  46.030  55.780  1.00  0.00           H
ATOM   2900  CD2 LEU A 767      74.570  44.840  57.700  1.00  0.00           C
ATOM   2901 HD21 LEU A 767      75.280  45.600  58.090  1.00  0.00           H
ATOM   2902 HD22 LEU A 767      74.940  43.790  57.800  1.00  0.00           H
ATOM   2903 HD23 LEU A 767      73.710  44.960  58.400  1.00  0.00           H
ATOM   2904  C   LEU A 767      72.090  46.690  54.140  1.00  0.00           C
ATOM   2905  O   LEU A 767      72.460  46.060  53.120  1.00  0.00           O
ATOM   2906  N   SER A 768      70.800  46.850  54.450  1.00  0.00           N
ATOM   2907  HN  SER A 768      70.580  47.120  55.380  1.00  0.00           H
ATOM   2908  CA  SER A 768      69.860  46.200  53.580  1.00  0.00           C
ATOM   2909  HA  SER A 768      70.030  45.140  53.540  1.00  0.00           H
ATOM   2910  CB  SER A 768      68.420  46.220  54.160  1.00  0.00           C
ATOM   2911  HB1 SER A 768      67.620  46.090  53.380  1.00  0.00           H
ATOM   2912  HB2 SER A 768      68.270  47.220  54.620  1.00  0.00           H
ATOM   2913  OG  SER A 768      68.280  45.360  55.280  1.00  0.00           O
ATOM   2914  HG1 SER A 768      69.020  45.470  55.870  1.00  0.00           H
ATOM   2915  C   SER A 768      69.810  46.840  52.210  1.00  0.00           C
ATOM   2916  O   SER A 768      69.700  46.140  51.160  1.00  0.00           O
ATOM   2917  N   SER A 769      69.900  48.200  51.980  1.00  0.00           N
ATOM   2918  HN  SER A 769      70.030  48.830  52.740  1.00  0.00           H
ATOM   2919  CA  SER A 769      70.110  48.780  50.640  1.00  0.00           C
ATOM   2920  HA  SER A 769      69.370  48.350  49.990  1.00  0.00           H
ATOM   2921  CB  SER A 769      69.850  50.290  50.710  1.00  0.00           C
ATOM   2922  HB1 SER A 769      70.660  50.800  51.280  1.00  0.00           H
ATOM   2923  HB2 SER A 769      68.890  50.510  51.220  1.00  0.00           H
ATOM   2924  OG  SER A 769      69.770  50.900  49.440  1.00  0.00           O
ATOM   2925  HG1 SER A 769      68.910  50.710  49.060  1.00  0.00           H
ATOM   2926  C   SER A 769      71.450  48.440  49.930  1.00  0.00           C
ATOM   2927  O   SER A 769      71.380  48.150  48.730  1.00  0.00           O
ATOM   2928  N   PHE A 770      72.630  48.390  50.630  1.00  0.00           N
ATOM   2929  HN  PHE A 770      72.600  48.730  51.560  1.00  0.00           H
ATOM   2930  CA  PHE A 770      73.810  47.860  49.980  1.00  0.00           C
ATOM   2931  HA  PHE A 770      74.220  48.500  49.220  1.00  0.00           H
ATOM   2932  CB  PHE A 770      74.970  48.030  51.050  1.00  0.00           C
ATOM   2933  HB1 PHE A 770      74.540  47.650  51.990  1.00  0.00           H
ATOM   2934  HB2 PHE A 770      75.160  49.120  51.160  1.00  0.00           H
ATOM   2935  CG  PHE A 770      76.230  47.330  50.730  1.00  0.00           C
ATOM   2936  CD1 PHE A 770      77.000  47.640  49.560  1.00  0.00           C
ATOM   2937  HD1 PHE A 770      76.640  48.420  48.920  1.00  0.00           H
ATOM   2938  CE1 PHE A 770      78.260  47.050  49.400  1.00  0.00           C
ATOM   2939  HE1 PHE A 770      78.840  47.240  48.500  1.00  0.00           H
ATOM   2940  CZ  PHE A 770      78.740  46.150  50.350  1.00  0.00           C
ATOM   2941  HZ  PHE A 770      79.690  45.670  50.180  1.00  0.00           H
ATOM   2942  CD2 PHE A 770      76.760  46.380  51.650  1.00  0.00           C
ATOM   2943  HD2 PHE A 770      76.200  46.140  52.550  1.00  0.00           H
ATOM   2944  CE2 PHE A 770      78.020  45.800  51.560  1.00  0.00           C
ATOM   2945  HE2 PHE A 770      78.460  45.080  52.220  1.00  0.00           H
ATOM   2946  C   PHE A 770      73.750  46.410  49.500  1.00  0.00           C
ATOM   2947  O   PHE A 770      74.230  46.140  48.370  1.00  0.00           O
ATOM   2948  N   LEU A 771      73.180  45.470  50.290  1.00  0.00           N
ATOM   2949  HN  LEU A 771      72.660  45.760  51.090  1.00  0.00           H
ATOM   2950  CA  LEU A 771      73.010  44.090  49.840  1.00  0.00           C
ATOM   2951  HA  LEU A 771      73.890  43.680  49.350  1.00  0.00           H
ATOM   2952  CB  LEU A 771      72.760  43.180  51.000  1.00  0.00           C
ATOM   2953  HB1 LEU A 771      72.380  42.150  50.820  1.00  0.00           H
ATOM   2954  HB2 LEU A 771      72.050  43.710  51.670  1.00  0.00           H
ATOM   2955  CG  LEU A 771      74.010  43.000  51.910  1.00  0.00           C
ATOM   2956  HG  LEU A 771      74.310  44.020  52.250  1.00  0.00           H
ATOM   2957  CD1 LEU A 771      73.670  41.950  53.020  1.00  0.00           C
ATOM   2958 HD11 LEU A 771      74.400  41.820  53.840  1.00  0.00           H
ATOM   2959 HD12 LEU A 771      73.510  40.960  52.540  1.00  0.00           H
ATOM   2960 HD13 LEU A 771      72.730  42.240  53.540  1.00  0.00           H
ATOM   2961  CD2 LEU A 771      75.270  42.500  51.210  1.00  0.00           C
ATOM   2962 HD21 LEU A 771      75.550  43.160  50.370  1.00  0.00           H
ATOM   2963 HD22 LEU A 771      75.090  41.480  50.800  1.00  0.00           H
ATOM   2964 HD23 LEU A 771      76.150  42.420  51.890  1.00  0.00           H
ATOM   2965  C   LEU A 771      71.900  43.970  48.780  1.00  0.00           C
ATOM   2966  O   LEU A 771      71.990  43.060  47.930  1.00  0.00           O
ATOM   2967  N   LYS A 772      70.890  44.870  48.750  1.00  0.00           N
ATOM   2968  HN  LYS A 772      70.870  45.420  49.580  1.00  0.00           H
ATOM   2969  CA  LYS A 772      70.000  45.060  47.610  1.00  0.00           C
ATOM   2970  HA  LYS A 772      69.570  44.130  47.300  1.00  0.00           H
ATOM   2971  CB  LYS A 772      68.800  45.950  48.010  1.00  0.00           C
ATOM   2972  HB1 LYS A 772      69.030  47.010  48.310  1.00  0.00           H
ATOM   2973  HB2 LYS A 772      68.350  45.470  48.900  1.00  0.00           H
ATOM   2974  CG  LYS A 772      67.690  46.030  46.890  1.00  0.00           C
ATOM   2975  HG1 LYS A 772      68.180  46.160  45.910  1.00  0.00           H
ATOM   2976  HG2 LYS A 772      67.200  47.000  47.150  1.00  0.00           H
ATOM   2977  CD  LYS A 772      66.720  44.840  46.960  1.00  0.00           C
ATOM   2978  HD1 LYS A 772      65.970  45.100  47.750  1.00  0.00           H
ATOM   2979  HD2 LYS A 772      67.110  43.830  47.190  1.00  0.00           H
ATOM   2980  CE  LYS A 772      65.890  44.620  45.620  1.00  0.00           C
ATOM   2981  HE1 LYS A 772      65.190  43.790  45.880  1.00  0.00           H
ATOM   2982  HE2 LYS A 772      66.490  44.290  44.740  1.00  0.00           H
ATOM   2983  NZ  LYS A 772      65.120  45.780  45.200  1.00  0.00           N
ATOM   2984  HZ1 LYS A 772      64.490  45.990  46.010  1.00  0.00           H
ATOM   2985  HZ2 LYS A 772      64.520  45.690  44.350  1.00  0.00           H
ATOM   2986  HZ3 LYS A 772      65.810  46.560  45.220  1.00  0.00           H
ATOM   2987  C   LYS A 772      70.770  45.500  46.390  1.00  0.00           C
ATOM   2988  O   LYS A 772      70.520  45.060  45.220  1.00  0.00           O
ATOM   2989  N   GLN A 773      71.850  46.330  46.530  1.00  0.00           N
ATOM   2990  HN  GLN A 773      72.120  46.650  47.440  1.00  0.00           H
ATOM   2991  CA  GLN A 773      72.480  46.910  45.400  1.00  0.00           C
ATOM   2992  HA  GLN A 773      71.680  47.090  44.690  1.00  0.00           H
ATOM   2993  CB  GLN A 773      73.200  48.170  45.690  1.00  0.00           C
ATOM   2994  HB1 GLN A 773      73.940  48.460  44.930  1.00  0.00           H
ATOM   2995  HB2 GLN A 773      73.880  48.010  46.550  1.00  0.00           H
ATOM   2996  CG  GLN A 773      72.270  49.390  45.990  1.00  0.00           C
ATOM   2997  HG1 GLN A 773      72.750  50.290  45.560  1.00  0.00           H
ATOM   2998  HG2 GLN A 773      72.350  49.550  47.090  1.00  0.00           H
ATOM   2999  CD  GLN A 773      70.910  49.380  45.360  1.00  0.00           C
ATOM   3000  OE1 GLN A 773      70.830  49.140  44.150  1.00  0.00           O
ATOM   3001  NE2 GLN A 773      69.840  49.650  46.140  1.00  0.00           N
ATOM   3002 HE21 GLN A 773      69.920  49.590  47.150  1.00  0.00           H
ATOM   3003 HE22 GLN A 773      68.990  49.710  45.630  1.00  0.00           H
ATOM   3004  C   GLN A 773      73.410  45.990  44.670  1.00  0.00           C
ATOM   3005  O   GLN A 773      73.940  46.300  43.560  1.00  0.00           O
ATOM   3006  N   PHE A 774      73.560  44.760  45.210  1.00  0.00           N
ATOM   3007  HN  PHE A 774      73.300  44.550  46.160  1.00  0.00           H
ATOM   3008  CA  PHE A 774      74.190  43.680  44.500  1.00  0.00           C
ATOM   3009  HA  PHE A 774      75.090  44.080  44.060  1.00  0.00           H
ATOM   3010  CB  PHE A 774      74.400  42.540  45.430  1.00  0.00           C
ATOM   3011  HB1 PHE A 774      74.240  41.510  45.040  1.00  0.00           H
ATOM   3012  HB2 PHE A 774      73.640  42.700  46.220  1.00  0.00           H
ATOM   3013  CG  PHE A 774      75.740  42.650  46.080  1.00  0.00           C
ATOM   3014  CD1 PHE A 774      76.090  43.720  46.880  1.00  0.00           C
ATOM   3015  HD1 PHE A 774      75.410  44.510  47.170  1.00  0.00           H
ATOM   3016  CE1 PHE A 774      77.330  43.790  47.500  1.00  0.00           C
ATOM   3017  HE1 PHE A 774      77.590  44.680  48.060  1.00  0.00           H
ATOM   3018  CZ  PHE A 774      78.240  42.680  47.420  1.00  0.00           C
ATOM   3019  HZ  PHE A 774      79.130  42.660  48.020  1.00  0.00           H
ATOM   3020  CD2 PHE A 774      76.650  41.550  45.990  1.00  0.00           C
ATOM   3021  HD2 PHE A 774      76.360  40.700  45.400  1.00  0.00           H
ATOM   3022  CE2 PHE A 774      77.860  41.560  46.720  1.00  0.00           C
ATOM   3023  HE2 PHE A 774      78.460  40.650  46.700  1.00  0.00           H
ATOM   3024  C   PHE A 774      73.300  43.210  43.350  1.00  0.00           C
ATOM   3025  O   PHE A 774      73.800  42.440  42.510  1.00  0.00           O
ATOM   3026  N   LYS A 775      72.020  43.620  43.240  1.00  0.00           N
ATOM   3027  HN  LYS A 775      71.670  44.360  43.820  1.00  0.00           H
ATOM   3028  CA  LYS A 775      71.180  43.270  42.070  1.00  0.00           C
ATOM   3029  HA  LYS A 775      70.910  42.240  42.250  1.00  0.00           H
ATOM   3030  CB  LYS A 775      69.830  44.050  42.040  1.00  0.00           C
ATOM   3031  HB1 LYS A 775      69.220  43.860  42.950  1.00  0.00           H
ATOM   3032  HB2 LYS A 775      69.270  43.570  41.220  1.00  0.00           H
ATOM   3033  CG  LYS A 775      70.010  45.600  42.060  1.00  0.00           C
ATOM   3034  HG1 LYS A 775      70.510  45.920  41.120  1.00  0.00           H
ATOM   3035  HG2 LYS A 775      70.650  45.960  42.900  1.00  0.00           H
ATOM   3036  CD  LYS A 775      68.610  46.340  42.090  1.00  0.00           C
ATOM   3037  HD1 LYS A 775      68.730  47.390  42.450  1.00  0.00           H
ATOM   3038  HD2 LYS A 775      68.110  45.730  42.880  1.00  0.00           H
ATOM   3039  CE  LYS A 775      67.650  46.220  40.890  1.00  0.00           C
ATOM   3040  HE1 LYS A 775      66.870  45.430  40.930  1.00  0.00           H
ATOM   3041  HE2 LYS A 775      68.260  46.120  39.980  1.00  0.00           H
ATOM   3042  NZ  LYS A 775      66.960  47.530  40.730  1.00  0.00           N
ATOM   3043  HZ1 LYS A 775      66.270  47.760  41.470  1.00  0.00           H
ATOM   3044  HZ2 LYS A 775      66.530  47.750  39.800  1.00  0.00           H
ATOM   3045  HZ3 LYS A 775      67.730  48.220  40.860  1.00  0.00           H
ATOM   3046  C   LYS A 775      71.890  43.230  40.700  1.00  0.00           C
ATOM   3047  O   LYS A 775      72.790  44.080  40.400  1.00  0.00           O
ATOM   3048  N   THR A 776      71.530  42.300  39.830  1.00  0.00           N
ATOM   3049  HN  THR A 776      70.810  41.660  40.060  1.00  0.00           H
ATOM   3050  CA  THR A 776      72.000  42.260  38.420  1.00  0.00           C
ATOM   3051  HA  THR A 776      72.150  43.230  37.980  1.00  0.00           H
ATOM   3052  CB  THR A 776      73.230  41.340  38.220  1.00  0.00           C
ATOM   3053  HB  THR A 776      73.990  41.770  38.900  1.00  0.00           H
ATOM   3054  OG1 THR A 776      73.840  41.390  36.940  1.00  0.00           O
ATOM   3055  HG1 THR A 776      74.650  40.890  37.040  1.00  0.00           H
ATOM   3056  CG2 THR A 776      73.010  39.890  38.510  1.00  0.00           C
ATOM   3057 HG21 THR A 776      72.410  39.870  39.450  1.00  0.00           H
ATOM   3058 HG22 THR A 776      73.950  39.310  38.680  1.00  0.00           H
ATOM   3059 HG23 THR A 776      72.500  39.320  37.690  1.00  0.00           H
ATOM   3060  C   THR A 776      70.890  41.780  37.540  1.00  0.00           C
ATOM   3061  O   THR A 776      69.800  41.440  38.000  1.00  0.00           O
ATOM   3062  N   LYS A 777      71.150  41.970  36.200  1.00  0.00           N
ATOM   3063  HN  LYS A 777      72.010  42.360  35.890  1.00  0.00           H
ATOM   3064  CA  LYS A 777      70.180  41.680  35.160  1.00  0.00           C
ATOM   3065  HA  LYS A 777      69.200  41.980  35.490  1.00  0.00           H
ATOM   3066  CB  LYS A 777      70.440  42.520  33.900  1.00  0.00           C
ATOM   3067  HB1 LYS A 777      69.720  42.220  33.110  1.00  0.00           H
ATOM   3068  HB2 LYS A 777      71.460  42.180  33.600  1.00  0.00           H
ATOM   3069  CG  LYS A 777      70.400  44.130  34.070  1.00  0.00           C
ATOM   3070  HG1 LYS A 777      70.820  44.610  33.170  1.00  0.00           H
ATOM   3071  HG2 LYS A 777      70.970  44.460  34.960  1.00  0.00           H
ATOM   3072  CD  LYS A 777      69.030  44.830  34.320  1.00  0.00           C
ATOM   3073  HD1 LYS A 777      69.130  45.930  34.220  1.00  0.00           H
ATOM   3074  HD2 LYS A 777      68.670  44.450  35.310  1.00  0.00           H
ATOM   3075  CE  LYS A 777      67.930  44.350  33.290  1.00  0.00           C
ATOM   3076  HE1 LYS A 777      67.770  43.260  33.400  1.00  0.00           H
ATOM   3077  HE2 LYS A 777      68.270  44.700  32.280  1.00  0.00           H
ATOM   3078  NZ  LYS A 777      66.690  45.050  33.780  1.00  0.00           N
ATOM   3079  HZ1 LYS A 777      65.880  44.390  33.840  1.00  0.00           H
ATOM   3080  HZ2 LYS A 777      66.450  45.820  33.120  1.00  0.00           H
ATOM   3081  HZ3 LYS A 777      66.870  45.420  34.730  1.00  0.00           H
ATOM   3082  C   LYS A 777      70.120  40.210  34.780  1.00  0.00           C
ATOM   3083  O   LYS A 777      69.640  39.840  33.740  1.00  0.00           O
ATOM   3084  N   ARG A 778      70.480  39.270  35.640  1.00  0.00           N
ATOM   3085  HN  ARG A 778      70.640  39.480  36.600  1.00  0.00           H
ATOM   3086  CA  ARG A 778      70.360  37.820  35.380  1.00  0.00           C
ATOM   3087  HA  ARG A 778      70.670  37.340  36.290  1.00  0.00           H
ATOM   3088  CB  ARG A 778      68.880  37.370  35.160  1.00  0.00           C
ATOM   3089  HB1 ARG A 778      68.890  36.280  35.040  1.00  0.00           H
ATOM   3090  HB2 ARG A 778      68.460  37.730  34.200  1.00  0.00           H
ATOM   3091  CG  ARG A 778      67.900  37.740  36.290  1.00  0.00           C
ATOM   3092  HG1 ARG A 778      67.760  38.820  36.480  1.00  0.00           H
ATOM   3093  HG2 ARG A 778      68.320  37.270  37.220  1.00  0.00           H
ATOM   3094  CD  ARG A 778      66.610  37.120  36.010  1.00  0.00           C
ATOM   3095  HD1 ARG A 778      66.230  37.510  35.040  1.00  0.00           H
ATOM   3096  HD2 ARG A 778      65.910  37.320  36.840  1.00  0.00           H
ATOM   3097  NE  ARG A 778      66.780  35.610  36.050  1.00  0.00           N
ATOM   3098  HE  ARG A 778      67.700  35.230  36.210  1.00  0.00           H
ATOM   3099  CZ  ARG A 778      65.770  34.780  35.730  1.00  0.00           C
ATOM   3100  NH1 ARG A 778      64.580  35.090  35.270  1.00  0.00           N
ATOM   3101 HH11 ARG A 778      64.270  36.000  35.520  1.00  0.00           H
ATOM   3102 HH12 ARG A 778      64.040  34.290  35.030  1.00  0.00           H
ATOM   3103  NH2 ARG A 778      66.190  33.480  35.570  1.00  0.00           N
ATOM   3104 HH21 ARG A 778      67.180  33.410  35.570  1.00  0.00           H
ATOM   3105 HH22 ARG A 778      65.560  32.880  35.070  1.00  0.00           H
ATOM   3106  C   ARG A 778      71.370  37.200  34.370  1.00  0.00           C
ATOM   3107  O   ARG A 778      71.070  36.170  33.750  1.00  0.00           O
ATOM   3108  N   TYR A 779      72.550  37.880  34.280  1.00  0.00           N
ATOM   3109  HN  TYR A 779      72.710  38.720  34.780  1.00  0.00           H
ATOM   3110  CA  TYR A 779      73.630  37.380  33.520  1.00  0.00           C
ATOM   3111  HA  TYR A 779      73.260  36.990  32.580  1.00  0.00           H
ATOM   3112  CB  TYR A 779      74.630  38.510  33.120  1.00  0.00           C
ATOM   3113  HB1 TYR A 779      75.360  38.010  32.460  1.00  0.00           H
ATOM   3114  HB2 TYR A 779      75.060  38.960  34.030  1.00  0.00           H
ATOM   3115  CG  TYR A 779      74.120  39.610  32.420  1.00  0.00           C
ATOM   3116  CD1 TYR A 779      74.240  40.950  32.790  1.00  0.00           C
ATOM   3117  HD1 TYR A 779      74.850  41.190  33.650  1.00  0.00           H
ATOM   3118  CE1 TYR A 779      73.680  41.970  32.000  1.00  0.00           C
ATOM   3119  HE1 TYR A 779      73.750  43.000  32.310  1.00  0.00           H
ATOM   3120  CZ  TYR A 779      72.940  41.600  30.880  1.00  0.00           C
ATOM   3121  OH  TYR A 779      72.220  42.740  30.330  1.00  0.00           O
ATOM   3122  HH  TYR A 779      72.560  43.590  30.600  1.00  0.00           H
ATOM   3123  CD2 TYR A 779      73.360  39.330  31.270  1.00  0.00           C
ATOM   3124  HD2 TYR A 779      73.310  38.330  30.910  1.00  0.00           H
ATOM   3125  CE2 TYR A 779      72.730  40.270  30.540  1.00  0.00           C
ATOM   3126  HE2 TYR A 779      72.210  40.010  29.640  1.00  0.00           H
ATOM   3127  C   TYR A 779      74.470  36.250  34.170  1.00  0.00           C
ATOM   3128  O   TYR A 779      74.690  36.220  35.400  1.00  0.00           O
ATOM   3129  N   PHE A 780      74.940  35.320  33.350  1.00  0.00           N
ATOM   3130  HN  PHE A 780      74.740  35.400  32.380  1.00  0.00           H
ATOM   3131  CA  PHE A 780      75.740  34.190  33.730  1.00  0.00           C
ATOM   3132  HA  PHE A 780      75.810  33.700  32.780  1.00  0.00           H
ATOM   3133  CB  PHE A 780      77.190  34.600  34.270  1.00  0.00           C
ATOM   3134  HB1 PHE A 780      77.790  33.720  34.590  1.00  0.00           H
ATOM   3135  HB2 PHE A 780      77.070  35.290  35.130  1.00  0.00           H
ATOM   3136  CG  PHE A 780      78.000  35.240  33.180  1.00  0.00           C
ATOM   3137  CD1 PHE A 780      78.470  36.590  33.120  1.00  0.00           C
ATOM   3138  HD1 PHE A 780      78.250  37.290  33.910  1.00  0.00           H
ATOM   3139  CE1 PHE A 780      79.090  37.060  31.910  1.00  0.00           C
ATOM   3140  HE1 PHE A 780      79.490  38.050  31.810  1.00  0.00           H
ATOM   3141  CZ  PHE A 780      79.340  36.140  30.980  1.00  0.00           C
ATOM   3142  HZ  PHE A 780      79.810  36.440  30.060  1.00  0.00           H
ATOM   3143  CD2 PHE A 780      78.350  34.360  32.160  1.00  0.00           C
ATOM   3144  HD2 PHE A 780      78.050  33.330  32.160  1.00  0.00           H
ATOM   3145  CE2 PHE A 780      78.960  34.840  31.080  1.00  0.00           C
ATOM   3146  HE2 PHE A 780      79.180  34.230  30.210  1.00  0.00           H
ATOM   3147  C   PHE A 780      75.010  33.170  34.600  1.00  0.00           C
ATOM   3148  O   PHE A 780      74.020  33.460  35.300  1.00  0.00           O
ATOM   3149  N   PRO A 781      75.450  31.900  34.680  1.00  0.00           N
ATOM   3150  CD  PRO A 781      76.400  31.310  33.800  1.00  0.00           C
ATOM   3151  HD1 PRO A 781      77.300  31.940  33.840  1.00  0.00           H
ATOM   3152  HD2 PRO A 781      76.000  31.270  32.760  1.00  0.00           H
ATOM   3153  CA  PRO A 781      74.740  30.820  35.340  1.00  0.00           C
ATOM   3154  HA  PRO A 781      73.710  30.980  35.080  1.00  0.00           H
ATOM   3155  CB  PRO A 781      75.290  29.460  34.870  1.00  0.00           C
ATOM   3156  HB1 PRO A 781      74.640  29.020  34.090  1.00  0.00           H
ATOM   3157  HB2 PRO A 781      75.340  28.630  35.600  1.00  0.00           H
ATOM   3158  CG  PRO A 781      76.640  29.820  34.300  1.00  0.00           C
ATOM   3159  HG1 PRO A 781      77.480  29.770  35.030  1.00  0.00           H
ATOM   3160  HG2 PRO A 781      76.830  29.300  33.350  1.00  0.00           H
ATOM   3161  C   PRO A 781      74.900  30.960  36.900  1.00  0.00           C
ATOM   3162  O   PRO A 781      74.230  30.320  37.680  1.00  0.00           O
ATOM   3163  N   THR A 782      75.880  31.760  37.360  1.00  0.00           N
ATOM   3164  HN  THR A 782      76.480  32.220  36.720  1.00  0.00           H
ATOM   3165  CA  THR A 782      75.960  32.090  38.760  1.00  0.00           C
ATOM   3166  HA  THR A 782      76.050  31.150  39.280  1.00  0.00           H
ATOM   3167  CB  THR A 782      77.320  32.660  39.070  1.00  0.00           C
ATOM   3168  HB  THR A 782      78.050  31.980  38.610  1.00  0.00           H
ATOM   3169  OG1 THR A 782      77.680  32.620  40.470  1.00  0.00           O
ATOM   3170  HG1 THR A 782      78.630  32.680  40.600  1.00  0.00           H
ATOM   3171  CG2 THR A 782      77.460  34.130  38.660  1.00  0.00           C
ATOM   3172 HG21 THR A 782      78.500  34.530  38.770  1.00  0.00           H
ATOM   3173 HG22 THR A 782      76.770  34.790  39.210  1.00  0.00           H
ATOM   3174 HG23 THR A 782      77.250  34.220  37.580  1.00  0.00           H
ATOM   3175  C   THR A 782      74.860  32.800  39.400  1.00  0.00           C
ATOM   3176  O   THR A 782      74.340  33.770  38.870  1.00  0.00           O
ATOM   3177  N   LYS A 783      74.420  32.270  40.590  1.00  0.00           N
ATOM   3178  HN  LYS A 783      74.860  31.470  41.000  1.00  0.00           H
ATOM   3179  CA  LYS A 783      73.180  32.850  41.190  1.00  0.00           C
ATOM   3180  HA  LYS A 783      72.610  33.300  40.390  1.00  0.00           H
ATOM   3181  CB  LYS A 783      72.300  31.710  41.830  1.00  0.00           C
ATOM   3182  HB1 LYS A 783      71.410  32.120  42.360  1.00  0.00           H
ATOM   3183  HB2 LYS A 783      72.930  31.100  42.500  1.00  0.00           H
ATOM   3184  CG  LYS A 783      71.730  30.640  40.820  1.00  0.00           C
ATOM   3185  HG1 LYS A 783      71.200  30.040  41.580  1.00  0.00           H
ATOM   3186  HG2 LYS A 783      72.570  30.060  40.350  1.00  0.00           H
ATOM   3187  CD  LYS A 783      70.730  31.220  39.790  1.00  0.00           C
ATOM   3188  HD1 LYS A 783      70.970  32.140  39.210  1.00  0.00           H
ATOM   3189  HD2 LYS A 783      69.780  31.360  40.360  1.00  0.00           H
ATOM   3190  CE  LYS A 783      70.300  30.230  38.710  1.00  0.00           C
ATOM   3191  HE1 LYS A 783      69.460  30.670  38.130  1.00  0.00           H
ATOM   3192  HE2 LYS A 783      69.930  29.370  39.310  1.00  0.00           H
ATOM   3193  NZ  LYS A 783      71.310  29.820  37.740  1.00  0.00           N
ATOM   3194  HZ1 LYS A 783      71.770  28.900  37.850  1.00  0.00           H
ATOM   3195  HZ2 LYS A 783      72.040  30.550  37.640  1.00  0.00           H
ATOM   3196  HZ3 LYS A 783      70.890  29.790  36.790  1.00  0.00           H
ATOM   3197  C   LYS A 783      73.500  33.910  42.240  1.00  0.00           C
ATOM   3198  O   LYS A 783      72.630  34.450  42.900  1.00  0.00           O
ATOM   3199  N   VAL A 784      74.840  34.110  42.460  1.00  0.00           N
ATOM   3200  HN  VAL A 784      75.450  33.630  41.820  1.00  0.00           H
ATOM   3201  CA  VAL A 784      75.410  34.680  43.670  1.00  0.00           C
ATOM   3202  HA  VAL A 784      75.110  34.110  44.540  1.00  0.00           H
ATOM   3203  CB  VAL A 784      76.900  34.690  43.530  1.00  0.00           C
ATOM   3204  HB  VAL A 784      77.190  35.140  42.550  1.00  0.00           H
ATOM   3205  CG1 VAL A 784      77.490  35.360  44.750  1.00  0.00           C
ATOM   3206 HG11 VAL A 784      77.140  34.760  45.610  1.00  0.00           H
ATOM   3207 HG12 VAL A 784      77.120  36.400  44.940  1.00  0.00           H
ATOM   3208 HG13 VAL A 784      78.600  35.450  44.680  1.00  0.00           H
ATOM   3209  CG2 VAL A 784      77.360  33.190  43.540  1.00  0.00           C
ATOM   3210 HG21 VAL A 784      76.760  32.530  42.870  1.00  0.00           H
ATOM   3211 HG22 VAL A 784      77.290  32.780  44.570  1.00  0.00           H
ATOM   3212 HG23 VAL A 784      78.440  33.100  43.270  1.00  0.00           H
ATOM   3213  C   VAL A 784      74.880  36.130  43.880  1.00  0.00           C
ATOM   3214  O   VAL A 784      74.200  36.400  44.890  1.00  0.00           O
ATOM   3215  N   ARG A 785      75.060  37.100  42.880  1.00  0.00           N
ATOM   3216  HN  ARG A 785      75.470  36.950  41.980  1.00  0.00           H
ATOM   3217  CA  ARG A 785      74.430  38.410  43.040  1.00  0.00           C
ATOM   3218  HA  ARG A 785      75.000  38.780  43.880  1.00  0.00           H
ATOM   3219  CB  ARG A 785      74.800  39.170  41.810  1.00  0.00           C
ATOM   3220  HB1 ARG A 785      74.030  39.930  41.530  1.00  0.00           H
ATOM   3221  HB2 ARG A 785      74.860  38.510  40.910  1.00  0.00           H
ATOM   3222  CG  ARG A 785      76.170  39.890  41.880  1.00  0.00           C
ATOM   3223  HG1 ARG A 785      76.890  39.060  42.010  1.00  0.00           H
ATOM   3224  HG2 ARG A 785      76.190  40.470  42.810  1.00  0.00           H
ATOM   3225  CD  ARG A 785      76.630  40.740  40.640  1.00  0.00           C
ATOM   3226  HD1 ARG A 785      76.190  40.270  39.740  1.00  0.00           H
ATOM   3227  HD2 ARG A 785      77.720  40.980  40.650  1.00  0.00           H
ATOM   3228  NE  ARG A 785      75.940  42.040  40.900  1.00  0.00           N
ATOM   3229  HE  ARG A 785      75.090  42.090  41.420  1.00  0.00           H
ATOM   3230  CZ  ARG A 785      76.250  43.230  40.310  1.00  0.00           C
ATOM   3231  NH1 ARG A 785      77.040  43.320  39.330  1.00  0.00           N
ATOM   3232 HH11 ARG A 785      77.520  42.520  38.960  1.00  0.00           H
ATOM   3233 HH12 ARG A 785      77.180  44.160  38.800  1.00  0.00           H
ATOM   3234  NH2 ARG A 785      75.580  44.290  40.740  1.00  0.00           N
ATOM   3235 HH21 ARG A 785      75.700  45.140  40.220  1.00  0.00           H
ATOM   3236 HH22 ARG A 785      74.910  44.150  41.460  1.00  0.00           H
ATOM   3237  C   ARG A 785      72.890  38.410  43.300  1.00  0.00           C
ATOM   3238  O   ARG A 785      72.460  39.130  44.210  1.00  0.00           O
ATOM   3239  N   SER A 786      72.060  37.600  42.560  1.00  0.00           N
ATOM   3240  HN  SER A 786      72.520  37.120  41.830  1.00  0.00           H
ATOM   3241  CA  SER A 786      70.660  37.600  42.610  1.00  0.00           C
ATOM   3242  HA  SER A 786      70.270  38.610  42.670  1.00  0.00           H
ATOM   3243  CB  SER A 786      70.010  36.800  41.430  1.00  0.00           C
ATOM   3244  HB1 SER A 786      68.920  36.780  41.590  1.00  0.00           H
ATOM   3245  HB2 SER A 786      70.370  35.760  41.320  1.00  0.00           H
ATOM   3246  OG  SER A 786      70.360  37.420  40.180  1.00  0.00           O
ATOM   3247  HG1 SER A 786      69.820  38.220  40.120  1.00  0.00           H
ATOM   3248  C   SER A 786      70.200  37.090  43.910  1.00  0.00           C
ATOM   3249  O   SER A 786      69.280  37.670  44.560  1.00  0.00           O
ATOM   3250  N   THR A 787      70.800  36.010  44.360  1.00  0.00           N
ATOM   3251  HN  THR A 787      71.530  35.570  43.840  1.00  0.00           H
ATOM   3252  CA  THR A 787      70.580  35.440  45.690  1.00  0.00           C
ATOM   3253  HA  THR A 787      69.540  35.160  45.770  1.00  0.00           H
ATOM   3254  CB  THR A 787      71.470  34.210  45.880  1.00  0.00           C
ATOM   3255  HB  THR A 787      72.550  34.490  45.820  1.00  0.00           H
ATOM   3256  OG1 THR A 787      71.070  33.270  44.950  1.00  0.00           O
ATOM   3257  HG1 THR A 787      71.430  33.520  44.100  1.00  0.00           H
ATOM   3258  CG2 THR A 787      71.280  33.500  47.160  1.00  0.00           C
ATOM   3259 HG21 THR A 787      71.840  32.540  47.330  1.00  0.00           H
ATOM   3260 HG22 THR A 787      70.210  33.220  47.270  1.00  0.00           H
ATOM   3261 HG23 THR A 787      71.610  34.140  48.010  1.00  0.00           H
ATOM   3262  C   THR A 787      70.860  36.360  46.840  1.00  0.00           C
ATOM   3263  O   THR A 787      70.110  36.540  47.760  1.00  0.00           O
ATOM   3264  N   ILE A 788      72.090  37.070  46.810  1.00  0.00           N
ATOM   3265  HN  ILE A 788      72.750  36.860  46.100  1.00  0.00           H
ATOM   3266  CA  ILE A 788      72.360  38.170  47.840  1.00  0.00           C
ATOM   3267  HA  ILE A 788      72.310  37.800  48.850  1.00  0.00           H
ATOM   3268  CB  ILE A 788      73.820  38.710  47.760  1.00  0.00           C
ATOM   3269  HB  ILE A 788      74.030  38.950  46.700  1.00  0.00           H
ATOM   3270  CG2 ILE A 788      74.070  39.940  48.700  1.00  0.00           C
ATOM   3271 HG21 ILE A 788      73.920  39.690  49.790  1.00  0.00           H
ATOM   3272 HG22 ILE A 788      73.320  40.720  48.470  1.00  0.00           H
ATOM   3273 HG23 ILE A 788      75.080  40.330  48.460  1.00  0.00           H
ATOM   3274  CG1 ILE A 788      74.810  37.570  48.060  1.00  0.00           C
ATOM   3275 HG11 ILE A 788      74.650  36.760  47.310  1.00  0.00           H
ATOM   3276 HG12 ILE A 788      74.590  37.120  49.050  1.00  0.00           H
ATOM   3277  CD  ILE A 788      76.320  37.900  48.040  1.00  0.00           C
ATOM   3278  HD1 ILE A 788      76.540  38.640  48.840  1.00  0.00           H
ATOM   3279  HD2 ILE A 788      76.590  38.320  47.040  1.00  0.00           H
ATOM   3280  HD3 ILE A 788      77.050  37.070  48.120  1.00  0.00           H
ATOM   3281  C   ILE A 788      71.410  39.340  47.770  1.00  0.00           C
ATOM   3282  O   ILE A 788      70.820  39.660  48.790  1.00  0.00           O
ATOM   3283  N   SER A 789      71.050  39.770  46.590  1.00  0.00           N
ATOM   3284  HN  SER A 789      71.510  39.450  45.770  1.00  0.00           H
ATOM   3285  CA  SER A 789      70.000  40.920  46.490  1.00  0.00           C
ATOM   3286  HA  SER A 789      70.370  41.670  47.150  1.00  0.00           H
ATOM   3287  CB  SER A 789      69.930  41.550  45.080  1.00  0.00           C
ATOM   3288  HB1 SER A 789      69.730  40.770  44.310  1.00  0.00           H
ATOM   3289  HB2 SER A 789      70.910  41.920  44.710  1.00  0.00           H
ATOM   3290  OG  SER A 789      68.940  42.620  44.950  1.00  0.00           O
ATOM   3291  HG1 SER A 789      69.410  43.420  45.180  1.00  0.00           H
ATOM   3292  C   SER A 789      68.520  40.400  46.950  1.00  0.00           C
ATOM   3293  O   SER A 789      67.860  41.150  47.690  1.00  0.00           O
ATOM   3294  N   ASP A 790      68.080  39.120  46.580  1.00  0.00           N
ATOM   3295  HN  ASP A 790      68.690  38.640  45.950  1.00  0.00           H
ATOM   3296  CA  ASP A 790      66.840  38.590  47.070  1.00  0.00           C
ATOM   3297  HA  ASP A 790      66.090  39.340  46.880  1.00  0.00           H
ATOM   3298  CB  ASP A 790      66.550  37.220  46.460  1.00  0.00           C
ATOM   3299  HB1 ASP A 790      65.830  36.640  47.070  1.00  0.00           H
ATOM   3300  HB2 ASP A 790      67.470  36.600  46.560  1.00  0.00           H
ATOM   3301  CG  ASP A 790      66.050  37.410  45.040  1.00  0.00           C
ATOM   3302  OD1 ASP A 790      65.560  38.520  44.690  1.00  0.00           O
ATOM   3303  OD2 ASP A 790      66.020  36.450  44.300  1.00  0.00           O
ATOM   3304  C   ASP A 790      66.890  38.330  48.600  1.00  0.00           C
ATOM   3305  O   ASP A 790      65.900  38.510  49.340  1.00  0.00           O
ATOM   3306  N   PHE A 791      68.040  37.980  49.160  1.00  0.00           N
ATOM   3307  HN  PHE A 791      68.840  37.700  48.650  1.00  0.00           H
ATOM   3308  CA  PHE A 791      67.970  37.750  50.610  1.00  0.00           C
ATOM   3309  HA  PHE A 791      66.980  37.410  50.850  1.00  0.00           H
ATOM   3310  CB  PHE A 791      68.840  36.580  51.000  1.00  0.00           C
ATOM   3311  HB1 PHE A 791      68.990  36.460  52.100  1.00  0.00           H
ATOM   3312  HB2 PHE A 791      69.780  36.480  50.420  1.00  0.00           H
ATOM   3313  CG  PHE A 791      68.040  35.300  50.690  1.00  0.00           C
ATOM   3314  CD1 PHE A 791      66.940  34.880  51.520  1.00  0.00           C
ATOM   3315  HD1 PHE A 791      66.800  35.430  52.440  1.00  0.00           H
ATOM   3316  CE1 PHE A 791      66.250  33.700  51.170  1.00  0.00           C
ATOM   3317  HE1 PHE A 791      65.360  33.300  51.640  1.00  0.00           H
ATOM   3318  CZ  PHE A 791      66.720  32.920  50.120  1.00  0.00           C
ATOM   3319  HZ  PHE A 791      66.060  32.090  49.960  1.00  0.00           H
ATOM   3320  CD2 PHE A 791      68.490  34.440  49.770  1.00  0.00           C
ATOM   3321  HD2 PHE A 791      69.300  34.720  49.110  1.00  0.00           H
ATOM   3322  CE2 PHE A 791      67.900  33.200  49.450  1.00  0.00           C
ATOM   3323  HE2 PHE A 791      68.290  32.640  48.610  1.00  0.00           H
ATOM   3324  C   PHE A 791      68.300  38.940  51.550  1.00  0.00           C
ATOM   3325  O   PHE A 791      68.200  38.770  52.740  1.00  0.00           O
ATOM   3326  N   ALA A 792      68.600  40.130  51.000  1.00  0.00           N
ATOM   3327  HN  ALA A 792      68.650  40.240  50.010  1.00  0.00           H
ATOM   3328  CA  ALA A 792      68.990  41.360  51.730  1.00  0.00           C
ATOM   3329  HA  ALA A 792      70.060  41.340  51.830  1.00  0.00           H
ATOM   3330  CB  ALA A 792      68.570  42.640  50.900  1.00  0.00           C
ATOM   3331  HB1 ALA A 792      69.010  43.480  51.480  1.00  0.00           H
ATOM   3332  HB2 ALA A 792      67.470  42.570  50.770  1.00  0.00           H
ATOM   3333  HB3 ALA A 792      69.050  42.630  49.900  1.00  0.00           H
ATOM   3334  C   ALA A 792      68.500  41.680  53.180  1.00  0.00           C
ATOM   3335  O   ALA A 792      69.360  41.830  54.070  1.00  0.00           O
ATOM   3336  N   VAL A 793      67.190  41.690  53.470  1.00  0.00           N
ATOM   3337  HN  VAL A 793      66.570  41.740  52.690  1.00  0.00           H
ATOM   3338  CA  VAL A 793      66.620  41.950  54.740  1.00  0.00           C
ATOM   3339  HA  VAL A 793      67.070  42.880  55.070  1.00  0.00           H
ATOM   3340  CB  VAL A 793      65.130  42.020  54.620  1.00  0.00           C
ATOM   3341  HB  VAL A 793      64.620  41.260  53.990  1.00  0.00           H
ATOM   3342  CG1 VAL A 793      64.510  41.960  55.980  1.00  0.00           C
ATOM   3343 HG11 VAL A 793      65.080  42.610  56.670  1.00  0.00           H
ATOM   3344 HG12 VAL A 793      64.450  40.920  56.360  1.00  0.00           H
ATOM   3345 HG13 VAL A 793      63.500  42.440  55.970  1.00  0.00           H
ATOM   3346  CG2 VAL A 793      64.870  43.360  53.940  1.00  0.00           C
ATOM   3347 HG21 VAL A 793      65.200  43.290  52.890  1.00  0.00           H
ATOM   3348 HG22 VAL A 793      65.270  44.220  54.530  1.00  0.00           H
ATOM   3349 HG23 VAL A 793      63.770  43.510  53.900  1.00  0.00           H
ATOM   3350  C   VAL A 793      66.990  40.860  55.740  1.00  0.00           C
ATOM   3351  O   VAL A 793      67.450  41.110  56.850  1.00  0.00           O
ATOM   3352  N   PHE A 794      66.810  39.590  55.320  1.00  0.00           N
ATOM   3353  HN  PHE A 794      66.670  39.490  54.340  1.00  0.00           H
ATOM   3354  CA  PHE A 794      67.130  38.490  56.170  1.00  0.00           C
ATOM   3355  HA  PHE A 794      66.620  38.720  57.090  1.00  0.00           H
ATOM   3356  CB  PHE A 794      66.530  37.280  55.470  1.00  0.00           C
ATOM   3357  HB1 PHE A 794      66.640  37.280  54.360  1.00  0.00           H
ATOM   3358  HB2 PHE A 794      65.430  37.200  55.590  1.00  0.00           H
ATOM   3359  CG  PHE A 794      67.040  36.020  56.130  1.00  0.00           C
ATOM   3360  CD1 PHE A 794      67.970  35.140  55.590  1.00  0.00           C
ATOM   3361  HD1 PHE A 794      68.460  35.450  54.680  1.00  0.00           H
ATOM   3362  CE1 PHE A 794      68.150  33.850  56.120  1.00  0.00           C
ATOM   3363  HE1 PHE A 794      68.920  33.180  55.750  1.00  0.00           H
ATOM   3364  CZ  PHE A 794      67.410  33.540  57.350  1.00  0.00           C
ATOM   3365  HZ  PHE A 794      67.560  32.540  57.720  1.00  0.00           H
ATOM   3366  CD2 PHE A 794      66.350  35.730  57.340  1.00  0.00           C
ATOM   3367  HD2 PHE A 794      65.620  36.390  57.770  1.00  0.00           H
ATOM   3368  CE2 PHE A 794      66.600  34.480  57.940  1.00  0.00           C
ATOM   3369  HE2 PHE A 794      66.130  34.140  58.850  1.00  0.00           H
ATOM   3370  C   PHE A 794      68.620  38.290  56.380  1.00  0.00           C
ATOM   3371  O   PHE A 794      69.070  37.970  57.490  1.00  0.00           O
ATOM   3372  N   LEU A 795      69.460  38.660  55.420  1.00  0.00           N
ATOM   3373  HN  LEU A 795      68.980  38.870  54.560  1.00  0.00           H
ATOM   3374  CA  LEU A 795      70.900  38.690  55.630  1.00  0.00           C
ATOM   3375  HA  LEU A 795      71.200  37.720  56.010  1.00  0.00           H
ATOM   3376  CB  LEU A 795      71.580  38.900  54.260  1.00  0.00           C
ATOM   3377  HB1 LEU A 795      72.670  39.140  54.360  1.00  0.00           H
ATOM   3378  HB2 LEU A 795      71.060  39.700  53.680  1.00  0.00           H
ATOM   3379  CG  LEU A 795      71.610  37.690  53.250  1.00  0.00           C
ATOM   3380  HG  LEU A 795      70.580  37.260  53.190  1.00  0.00           H
ATOM   3381  CD1 LEU A 795      72.030  38.030  51.810  1.00  0.00           C
ATOM   3382 HD11 LEU A 795      71.290  38.720  51.380  1.00  0.00           H
ATOM   3383 HD12 LEU A 795      72.090  37.150  51.130  1.00  0.00           H
ATOM   3384 HD13 LEU A 795      73.060  38.440  51.730  1.00  0.00           H
ATOM   3385  CD2 LEU A 795      72.570  36.630  53.840  1.00  0.00           C
ATOM   3386 HD21 LEU A 795      73.520  37.150  54.090  1.00  0.00           H
ATOM   3387 HD22 LEU A 795      72.770  35.850  53.090  1.00  0.00           H
ATOM   3388 HD23 LEU A 795      72.040  36.120  54.680  1.00  0.00           H
ATOM   3389  C   LEU A 795      71.340  39.750  56.700  1.00  0.00           C
ATOM   3390  O   LEU A 795      72.050  39.420  57.640  1.00  0.00           O
ATOM   3391  N   THR A 796      70.840  41.060  56.500  1.00  0.00           N
ATOM   3392  HN  THR A 796      70.270  41.300  55.720  1.00  0.00           H
ATOM   3393  CA  THR A 796      70.980  42.130  57.450  1.00  0.00           C
ATOM   3394  HA  THR A 796      72.020  42.420  57.460  1.00  0.00           H
ATOM   3395  CB  THR A 796      70.140  43.290  56.950  1.00  0.00           C
ATOM   3396  HB  THR A 796      69.050  43.070  56.850  1.00  0.00           H
ATOM   3397  OG1 THR A 796      70.600  43.600  55.650  1.00  0.00           O
ATOM   3398  HG1 THR A 796      70.240  43.020  54.970  1.00  0.00           H
ATOM   3399  CG2 THR A 796      70.250  44.550  57.880  1.00  0.00           C
ATOM   3400 HG21 THR A 796      70.070  45.450  57.240  1.00  0.00           H
ATOM   3401 HG22 THR A 796      71.330  44.620  58.160  1.00  0.00           H
ATOM   3402 HG23 THR A 796      69.650  44.680  58.810  1.00  0.00           H
ATOM   3403  C   THR A 796      70.570  41.880  58.900  1.00  0.00           C
ATOM   3404  O   THR A 796      71.320  42.140  59.860  1.00  0.00           O
ATOM   3405  N   ILE A 797      69.300  41.370  59.120  1.00  0.00           N
ATOM   3406  HN  ILE A 797      68.690  41.210  58.350  1.00  0.00           H
ATOM   3407  CA  ILE A 797      68.810  40.950  60.450  1.00  0.00           C
ATOM   3408  HA  ILE A 797      68.770  41.890  60.980  1.00  0.00           H
ATOM   3409  CB  ILE A 797      67.350  40.450  60.490  1.00  0.00           C
ATOM   3410  HB  ILE A 797      67.180  39.950  59.520  1.00  0.00           H
ATOM   3411  CG2 ILE A 797      67.150  39.360  61.590  1.00  0.00           C
ATOM   3412 HG21 ILE A 797      67.470  39.730  62.590  1.00  0.00           H
ATOM   3413 HG22 ILE A 797      67.680  38.430  61.270  1.00  0.00           H
ATOM   3414 HG23 ILE A 797      66.080  39.070  61.520  1.00  0.00           H
ATOM   3415  CG1 ILE A 797      66.300  41.600  60.510  1.00  0.00           C
ATOM   3416 HG11 ILE A 797      66.650  42.340  59.760  1.00  0.00           H
ATOM   3417 HG12 ILE A 797      66.320  42.040  61.530  1.00  0.00           H
ATOM   3418  CD  ILE A 797      64.960  41.180  60.120  1.00  0.00           C
ATOM   3419  HD1 ILE A 797      64.690  40.270  60.710  1.00  0.00           H
ATOM   3420  HD2 ILE A 797      64.930  40.720  59.110  1.00  0.00           H
ATOM   3421  HD3 ILE A 797      64.110  41.900  60.130  1.00  0.00           H
ATOM   3422  C   ILE A 797      69.850  39.990  61.180  1.00  0.00           C
ATOM   3423  O   ILE A 797      70.340  40.290  62.270  1.00  0.00           O
ATOM   3424  N   VAL A 798      70.290  38.950  60.490  1.00  0.00           N
ATOM   3425  HN  VAL A 798      69.920  38.710  59.590  1.00  0.00           H
ATOM   3426  CA  VAL A 798      71.270  37.910  61.000  1.00  0.00           C
ATOM   3427  HA  VAL A 798      70.940  37.490  61.950  1.00  0.00           H
ATOM   3428  CB  VAL A 798      71.350  36.820  59.930  1.00  0.00           C
ATOM   3429  HB  VAL A 798      71.010  37.240  58.970  1.00  0.00           H
ATOM   3430  CG1 VAL A 798      72.580  36.020  59.670  1.00  0.00           C
ATOM   3431 HG11 VAL A 798      72.730  35.530  60.660  1.00  0.00           H
ATOM   3432 HG12 VAL A 798      73.490  36.660  59.540  1.00  0.00           H
ATOM   3433 HG13 VAL A 798      72.410  35.270  58.880  1.00  0.00           H
ATOM   3434  CG2 VAL A 798      70.190  35.870  60.240  1.00  0.00           C
ATOM   3435 HG21 VAL A 798      69.170  36.280  60.050  1.00  0.00           H
ATOM   3436 HG22 VAL A 798      70.280  35.500  61.280  1.00  0.00           H
ATOM   3437 HG23 VAL A 798      70.330  35.070  59.490  1.00  0.00           H
ATOM   3438  C   VAL A 798      72.720  38.490  61.340  1.00  0.00           C
ATOM   3439  O   VAL A 798      73.250  38.230  62.420  1.00  0.00           O
ATOM   3440  N   ILE A 799      73.300  39.350  60.450  1.00  0.00           N
ATOM   3441  HN  ILE A 799      72.920  39.410  59.540  1.00  0.00           H
ATOM   3442  CA  ILE A 799      74.430  40.300  60.770  1.00  0.00           C
ATOM   3443  HA  ILE A 799      75.320  39.720  60.950  1.00  0.00           H
ATOM   3444  CB  ILE A 799      74.910  41.200  59.590  1.00  0.00           C
ATOM   3445  HB  ILE A 799      74.010  41.700  59.140  1.00  0.00           H
ATOM   3446  CG2 ILE A 799      75.900  42.270  60.100  1.00  0.00           C
ATOM   3447 HG21 ILE A 799      76.740  41.900  60.720  1.00  0.00           H
ATOM   3448 HG22 ILE A 799      75.370  43.000  60.740  1.00  0.00           H
ATOM   3449 HG23 ILE A 799      76.410  42.760  59.240  1.00  0.00           H
ATOM   3450  CG1 ILE A 799      75.510  40.280  58.480  1.00  0.00           C
ATOM   3451 HG11 ILE A 799      74.860  39.380  58.390  1.00  0.00           H
ATOM   3452 HG12 ILE A 799      76.560  39.970  58.680  1.00  0.00           H
ATOM   3453  CD  ILE A 799      75.420  40.940  57.030  1.00  0.00           C
ATOM   3454  HD1 ILE A 799      75.540  40.150  56.260  1.00  0.00           H
ATOM   3455  HD2 ILE A 799      76.250  41.650  56.910  1.00  0.00           H
ATOM   3456  HD3 ILE A 799      74.440  41.450  56.920  1.00  0.00           H
ATOM   3457  C   ILE A 799      74.270  41.100  62.050  1.00  0.00           C
ATOM   3458  O   ILE A 799      75.110  40.950  62.970  1.00  0.00           O
ATOM   3459  N   MET A 800      73.150  41.880  62.080  1.00  0.00           N
ATOM   3460  HN  MET A 800      72.520  41.930  61.310  1.00  0.00           H
ATOM   3461  CA  MET A 800      72.870  42.700  63.230  1.00  0.00           C
ATOM   3462  HA  MET A 800      73.770  43.270  63.470  1.00  0.00           H
ATOM   3463  CB  MET A 800      71.760  43.730  62.990  1.00  0.00           C
ATOM   3464  HB1 MET A 800      71.250  44.230  63.860  1.00  0.00           H
ATOM   3465  HB2 MET A 800      70.900  43.210  62.530  1.00  0.00           H
ATOM   3466  CG  MET A 800      72.090  44.790  61.940  1.00  0.00           C
ATOM   3467  HG1 MET A 800      71.140  45.300  61.670  1.00  0.00           H
ATOM   3468  HG2 MET A 800      72.430  44.310  61.010  1.00  0.00           H
ATOM   3469  SD  MET A 800      73.420  45.910  62.540  1.00  0.00           S
ATOM   3470  CE  MET A 800      73.260  46.860  60.990  1.00  0.00           C
ATOM   3471  HE1 MET A 800      74.040  46.610  60.250  1.00  0.00           H
ATOM   3472  HE2 MET A 800      73.160  47.940  61.250  1.00  0.00           H
ATOM   3473  HE3 MET A 800      72.280  46.710  60.500  1.00  0.00           H
ATOM   3474  C   MET A 800      72.660  41.960  64.610  1.00  0.00           C
ATOM   3475  O   MET A 800      73.210  42.440  65.670  1.00  0.00           O
ATOM   3476  N   VAL A 801      71.920  40.800  64.610  1.00  0.00           N
ATOM   3477  HN  VAL A 801      71.440  40.450  63.800  1.00  0.00           H
ATOM   3478  CA  VAL A 801      71.910  39.920  65.780  1.00  0.00           C
ATOM   3479  HA  VAL A 801      71.310  40.420  66.520  1.00  0.00           H
ATOM   3480  CB  VAL A 801      71.080  38.650  65.510  1.00  0.00           C
ATOM   3481  HB  VAL A 801      71.500  38.270  64.550  1.00  0.00           H
ATOM   3482  CG1 VAL A 801      71.380  37.540  66.550  1.00  0.00           C
ATOM   3483 HG11 VAL A 801      72.380  37.100  66.350  1.00  0.00           H
ATOM   3484 HG12 VAL A 801      70.690  36.680  66.380  1.00  0.00           H
ATOM   3485 HG13 VAL A 801      71.260  37.950  67.570  1.00  0.00           H
ATOM   3486  CG2 VAL A 801      69.540  38.940  65.430  1.00  0.00           C
ATOM   3487 HG21 VAL A 801      68.910  38.030  65.420  1.00  0.00           H
ATOM   3488 HG22 VAL A 801      69.260  39.600  64.570  1.00  0.00           H
ATOM   3489 HG23 VAL A 801      69.310  39.510  66.350  1.00  0.00           H
ATOM   3490  C   VAL A 801      73.250  39.540  66.320  1.00  0.00           C
ATOM   3491  O   VAL A 801      73.500  39.550  67.520  1.00  0.00           O
ATOM   3492  N   THR A 802      74.210  39.260  65.440  1.00  0.00           N
ATOM   3493  HN  THR A 802      74.020  39.230  64.470  1.00  0.00           H
ATOM   3494  CA  THR A 802      75.630  39.000  65.850  1.00  0.00           C
ATOM   3495  HA  THR A 802      75.580  38.280  66.640  1.00  0.00           H
ATOM   3496  CB  THR A 802      76.500  38.500  64.680  1.00  0.00           C
ATOM   3497  HB  THR A 802      76.880  39.250  63.930  1.00  0.00           H
ATOM   3498  OG1 THR A 802      75.730  37.570  63.960  1.00  0.00           O
ATOM   3499  HG1 THR A 802      75.100  37.970  63.360  1.00  0.00           H
ATOM   3500  CG2 THR A 802      77.690  37.800  65.370  1.00  0.00           C
ATOM   3501 HG21 THR A 802      78.430  37.230  64.770  1.00  0.00           H
ATOM   3502 HG22 THR A 802      77.360  37.030  66.090  1.00  0.00           H
ATOM   3503 HG23 THR A 802      78.300  38.610  65.820  1.00  0.00           H
ATOM   3504  C   THR A 802      76.340  40.210  66.330  1.00  0.00           C
ATOM   3505  O   THR A 802      77.080  40.230  67.310  1.00  0.00           O
ATOM   3506  N   ILE A 803      76.150  41.400  65.740  1.00  0.00           N
ATOM   3507  HN  ILE A 803      75.580  41.410  64.920  1.00  0.00           H
ATOM   3508  CA  ILE A 803      76.670  42.640  66.230  1.00  0.00           C
ATOM   3509  HA  ILE A 803      77.680  42.410  66.480  1.00  0.00           H
ATOM   3510  CB  ILE A 803      76.630  43.700  65.230  1.00  0.00           C
ATOM   3511  HB  ILE A 803      75.560  43.710  64.950  1.00  0.00           H
ATOM   3512  CG2 ILE A 803      76.980  45.040  65.780  1.00  0.00           C
ATOM   3513 HG21 ILE A 803      76.110  45.520  66.260  1.00  0.00           H
ATOM   3514 HG22 ILE A 803      77.230  45.810  65.000  1.00  0.00           H
ATOM   3515 HG23 ILE A 803      77.840  44.870  66.460  1.00  0.00           H
ATOM   3516  CG1 ILE A 803      77.430  43.430  63.970  1.00  0.00           C
ATOM   3517 HG11 ILE A 803      77.150  42.430  63.560  1.00  0.00           H
ATOM   3518 HG12 ILE A 803      78.520  43.380  64.210  1.00  0.00           H
ATOM   3519  CD  ILE A 803      77.070  44.400  62.830  1.00  0.00           C
ATOM   3520  HD1 ILE A 803      75.990  44.660  62.900  1.00  0.00           H
ATOM   3521  HD2 ILE A 803      77.210  43.980  61.810  1.00  0.00           H
ATOM   3522  HD3 ILE A 803      77.700  45.310  62.910  1.00  0.00           H
ATOM   3523  C   ILE A 803      76.020  43.070  67.590  1.00  0.00           C
ATOM   3524  O   ILE A 803      76.740  43.390  68.520  1.00  0.00           O
ATOM   3525  N   ASP A 804      74.670  42.900  67.800  1.00  0.00           N
ATOM   3526  HN  ASP A 804      74.140  42.730  66.980  1.00  0.00           H
ATOM   3527  CA  ASP A 804      74.040  43.230  69.120  1.00  0.00           C
ATOM   3528  HA  ASP A 804      74.410  44.230  69.320  1.00  0.00           H
ATOM   3529  CB  ASP A 804      72.510  43.010  68.900  1.00  0.00           C
ATOM   3530  HB1 ASP A 804      72.340  42.000  68.470  1.00  0.00           H
ATOM   3531  HB2 ASP A 804      72.180  43.730  68.130  1.00  0.00           H
ATOM   3532  CG  ASP A 804      71.760  43.290  70.170  1.00  0.00           C
ATOM   3533  OD1 ASP A 804      71.110  42.390  70.770  1.00  0.00           O
ATOM   3534  OD2 ASP A 804      71.840  44.480  70.590  1.00  0.00           O
ATOM   3535  C   ASP A 804      74.580  42.350  70.250  1.00  0.00           C
ATOM   3536  O   ASP A 804      74.860  42.830  71.380  1.00  0.00           O
ATOM   3537  N   TYR A 805      74.860  41.070  69.920  1.00  0.00           N
ATOM   3538  HN  TYR A 805      74.620  40.680  69.020  1.00  0.00           H
ATOM   3539  CA  TYR A 805      75.620  40.110  70.790  1.00  0.00           C
ATOM   3540  HA  TYR A 805      75.240  40.240  71.800  1.00  0.00           H
ATOM   3541  CB  TYR A 805      75.210  38.650  70.390  1.00  0.00           C
ATOM   3542  HB1 TYR A 805      75.030  38.720  69.300  1.00  0.00           H
ATOM   3543  HB2 TYR A 805      74.210  38.440  70.820  1.00  0.00           H
ATOM   3544  CG  TYR A 805      76.120  37.560  70.750  1.00  0.00           C
ATOM   3545  CD1 TYR A 805      76.460  37.390  72.110  1.00  0.00           C
ATOM   3546  HD1 TYR A 805      75.990  38.060  72.800  1.00  0.00           H
ATOM   3547  CE1 TYR A 805      77.290  36.300  72.460  1.00  0.00           C
ATOM   3548  HE1 TYR A 805      77.610  36.140  73.480  1.00  0.00           H
ATOM   3549  CZ  TYR A 805      77.720  35.370  71.540  1.00  0.00           C
ATOM   3550  OH  TYR A 805      78.580  34.400  72.080  1.00  0.00           O
ATOM   3551  HH  TYR A 805      78.920  34.700  72.920  1.00  0.00           H
ATOM   3552  CD2 TYR A 805      76.570  36.650  69.780  1.00  0.00           C
ATOM   3553  HD2 TYR A 805      76.210  36.730  68.780  1.00  0.00           H
ATOM   3554  CE2 TYR A 805      77.330  35.460  70.180  1.00  0.00           C
ATOM   3555  HE2 TYR A 805      77.700  34.690  69.520  1.00  0.00           H
ATOM   3556  C   TYR A 805      77.040  40.470  71.040  1.00  0.00           C
ATOM   3557  O   TYR A 805      77.490  40.470  72.170  1.00  0.00           O
ATOM   3558  N   LEU A 806      77.850  40.810  69.970  1.00  0.00           N
ATOM   3559  HN  LEU A 806      77.540  40.690  69.040  1.00  0.00           H
ATOM   3560  CA  LEU A 806      79.150  41.250  70.270  1.00  0.00           C
ATOM   3561  HA  LEU A 806      79.620  40.500  70.890  1.00  0.00           H
ATOM   3562  CB  LEU A 806      79.930  41.300  68.940  1.00  0.00           C
ATOM   3563  HB1 LEU A 806      80.940  41.730  69.050  1.00  0.00           H
ATOM   3564  HB2 LEU A 806      79.320  41.910  68.230  1.00  0.00           H
ATOM   3565  CG  LEU A 806      80.010  39.860  68.220  1.00  0.00           C
ATOM   3566  HG  LEU A 806      79.000  39.410  68.190  1.00  0.00           H
ATOM   3567  CD1 LEU A 806      80.450  40.210  66.780  1.00  0.00           C
ATOM   3568 HD11 LEU A 806      80.610  39.260  66.230  1.00  0.00           H
ATOM   3569 HD12 LEU A 806      81.410  40.780  66.710  1.00  0.00           H
ATOM   3570 HD13 LEU A 806      79.620  40.740  66.290  1.00  0.00           H
ATOM   3571  CD2 LEU A 806      80.970  38.950  68.970  1.00  0.00           C
ATOM   3572 HD21 LEU A 806      80.580  38.790  70.000  1.00  0.00           H
ATOM   3573 HD22 LEU A 806      81.970  39.440  69.040  1.00  0.00           H
ATOM   3574 HD23 LEU A 806      81.120  38.030  68.370  1.00  0.00           H
ATOM   3575  C   LEU A 806      79.310  42.550  71.020  1.00  0.00           C
ATOM   3576  O   LEU A 806      80.270  42.700  71.740  1.00  0.00           O
ATOM   3577  N   VAL A 807      78.460  43.590  70.720  1.00  0.00           N
ATOM   3578  HN  VAL A 807      77.670  43.390  70.150  1.00  0.00           H
ATOM   3579  CA  VAL A 807      78.510  44.930  71.340  1.00  0.00           C
ATOM   3580  HA  VAL A 807      79.520  45.280  71.230  1.00  0.00           H
ATOM   3581  CB  VAL A 807      77.630  45.870  70.630  1.00  0.00           C
ATOM   3582  HB  VAL A 807      76.630  45.400  70.520  1.00  0.00           H
ATOM   3583  CG1 VAL A 807      77.590  47.240  71.220  1.00  0.00           C
ATOM   3584 HG11 VAL A 807      76.770  47.920  70.890  1.00  0.00           H
ATOM   3585 HG12 VAL A 807      78.420  47.850  70.810  1.00  0.00           H
ATOM   3586 HG13 VAL A 807      77.650  47.240  72.330  1.00  0.00           H
ATOM   3587  CG2 VAL A 807      78.290  46.070  69.250  1.00  0.00           C
ATOM   3588 HG21 VAL A 807      79.320  46.470  69.320  1.00  0.00           H
ATOM   3589 HG22 VAL A 807      77.630  46.660  68.580  1.00  0.00           H
ATOM   3590 HG23 VAL A 807      78.390  45.130  68.680  1.00  0.00           H
ATOM   3591  C   VAL A 807      78.230  44.880  72.840  1.00  0.00           C
ATOM   3592  O   VAL A 807      78.940  45.480  73.680  1.00  0.00           O
ATOM   3593  N   GLY A 808      77.210  44.070  73.180  1.00  0.00           N
ATOM   3594  HN  GLY A 808      76.580  43.640  72.550  1.00  0.00           H
ATOM   3595  CA  GLY A 808      77.070  43.670  74.620  1.00  0.00           C
ATOM   3596  HA1 GLY A 808      77.940  43.350  75.160  1.00  0.00           H
ATOM   3597  HA2 GLY A 808      76.320  42.890  74.600  1.00  0.00           H
ATOM   3598  C   GLY A 808      76.310  44.710  75.450  1.00  0.00           C
ATOM   3599  O   GLY A 808      76.190  44.490  76.630  1.00  0.00           O
ATOM   3600  N   VAL A 809      75.740  45.830  74.810  1.00  0.00           N
ATOM   3601  HN  VAL A 809      75.770  45.720  73.820  1.00  0.00           H
ATOM   3602  CA  VAL A 809      74.910  46.870  75.360  1.00  0.00           C
ATOM   3603  HA  VAL A 809      75.190  46.840  76.400  1.00  0.00           H
ATOM   3604  CB  VAL A 809      75.230  48.180  74.780  1.00  0.00           C
ATOM   3605  HB  VAL A 809      75.210  48.240  73.670  1.00  0.00           H
ATOM   3606  CG1 VAL A 809      74.230  49.320  75.320  1.00  0.00           C
ATOM   3607 HG11 VAL A 809      74.190  49.330  76.430  1.00  0.00           H
ATOM   3608 HG12 VAL A 809      73.190  49.120  74.970  1.00  0.00           H
ATOM   3609 HG13 VAL A 809      74.460  50.290  74.850  1.00  0.00           H
ATOM   3610  CG2 VAL A 809      76.620  48.490  75.390  1.00  0.00           C
ATOM   3611 HG21 VAL A 809      77.310  47.840  74.820  1.00  0.00           H
ATOM   3612 HG22 VAL A 809      76.800  48.210  76.450  1.00  0.00           H
ATOM   3613 HG23 VAL A 809      77.000  49.510  75.180  1.00  0.00           H
ATOM   3614  C   VAL A 809      73.390  46.610  75.090  1.00  0.00           C
ATOM   3615  O   VAL A 809      73.000  46.340  73.910  1.00  0.00           O
ATOM   3616  N   PRO A 810      72.470  46.620  76.090  1.00  0.00           N
ATOM   3617  CD  PRO A 810      72.690  46.840  77.480  1.00  0.00           C
ATOM   3618  HD1 PRO A 810      72.750  47.930  77.650  1.00  0.00           H
ATOM   3619  HD2 PRO A 810      73.680  46.470  77.810  1.00  0.00           H
ATOM   3620  CA  PRO A 810      71.050  46.350  75.830  1.00  0.00           C
ATOM   3621  HA  PRO A 810      71.050  45.320  75.470  1.00  0.00           H
ATOM   3622  CB  PRO A 810      70.420  46.530  77.230  1.00  0.00           C
ATOM   3623  HB1 PRO A 810      69.650  45.750  77.420  1.00  0.00           H
ATOM   3624  HB2 PRO A 810      69.960  47.540  77.310  1.00  0.00           H
ATOM   3625  CG  PRO A 810      71.550  46.180  78.230  1.00  0.00           C
ATOM   3626  HG1 PRO A 810      71.460  46.640  79.240  1.00  0.00           H
ATOM   3627  HG2 PRO A 810      71.780  45.100  78.370  1.00  0.00           H
ATOM   3628  C   PRO A 810      70.460  47.160  74.760  1.00  0.00           C
ATOM   3629  O   PRO A 810      70.770  48.320  74.650  1.00  0.00           O
ATOM   3630  N   SER A 811      69.560  46.560  73.960  1.00  0.00           N
ATOM   3631  HN  SER A 811      69.280  45.600  73.960  1.00  0.00           H
ATOM   3632  CA  SER A 811      68.850  47.280  72.900  1.00  0.00           C
ATOM   3633  HA  SER A 811      68.840  48.350  73.090  1.00  0.00           H
ATOM   3634  CB  SER A 811      69.480  47.080  71.510  1.00  0.00           C
ATOM   3635  HB1 SER A 811      70.510  47.490  71.430  1.00  0.00           H
ATOM   3636  HB2 SER A 811      68.960  47.710  70.740  1.00  0.00           H
ATOM   3637  OG  SER A 811      69.480  45.690  71.140  1.00  0.00           O
ATOM   3638  HG1 SER A 811      70.240  45.460  70.610  1.00  0.00           H
ATOM   3639  C   SER A 811      67.420  46.760  72.960  1.00  0.00           C
ATOM   3640  O   SER A 811      67.280  45.540  73.110  1.00  0.00           O
ATOM   3641  N   PRO A 812      66.360  47.560  72.860  1.00  0.00           N
ATOM   3642  CD  PRO A 812      66.440  49.010  72.920  1.00  0.00           C
ATOM   3643  HD1 PRO A 812      67.140  49.510  72.230  1.00  0.00           H
ATOM   3644  HD2 PRO A 812      66.510  49.260  74.000  1.00  0.00           H
ATOM   3645  CA  PRO A 812      65.020  46.990  73.210  1.00  0.00           C
ATOM   3646  HA  PRO A 812      65.040  46.360  74.090  1.00  0.00           H
ATOM   3647  CB  PRO A 812      64.140  48.260  73.400  1.00  0.00           C
ATOM   3648  HB1 PRO A 812      64.210  48.370  74.500  1.00  0.00           H
ATOM   3649  HB2 PRO A 812      63.090  48.030  73.120  1.00  0.00           H
ATOM   3650  CG  PRO A 812      64.920  49.400  72.640  1.00  0.00           C
ATOM   3651  HG1 PRO A 812      64.750  49.370  71.540  1.00  0.00           H
ATOM   3652  HG2 PRO A 812      64.630  50.400  73.030  1.00  0.00           H
ATOM   3653  C   PRO A 812      64.490  45.990  72.190  1.00  0.00           C
ATOM   3654  O   PRO A 812      64.750  46.070  70.990  1.00  0.00           O
ATOM   3655  N   LYS A 813      63.670  45.040  72.750  1.00  0.00           N
ATOM   3656  HN  LYS A 813      63.500  45.040  73.740  1.00  0.00           H
ATOM   3657  CA  LYS A 813      63.370  43.760  72.170  1.00  0.00           C
ATOM   3658  HA  LYS A 813      63.770  43.830  71.170  1.00  0.00           H
ATOM   3659  CB  LYS A 813      64.100  42.600  72.970  1.00  0.00           C
ATOM   3660  HB1 LYS A 813      63.760  41.620  72.570  1.00  0.00           H
ATOM   3661  HB2 LYS A 813      63.760  42.680  74.020  1.00  0.00           H
ATOM   3662  CG  LYS A 813      65.710  42.420  72.880  1.00  0.00           C
ATOM   3663  HG1 LYS A 813      65.880  41.360  73.140  1.00  0.00           H
ATOM   3664  HG2 LYS A 813      66.250  43.170  73.510  1.00  0.00           H
ATOM   3665  CD  LYS A 813      66.290  42.420  71.460  1.00  0.00           C
ATOM   3666  HD1 LYS A 813      66.220  43.470  71.130  1.00  0.00           H
ATOM   3667  HD2 LYS A 813      65.770  41.730  70.750  1.00  0.00           H
ATOM   3668  CE  LYS A 813      67.830  42.060  71.340  1.00  0.00           C
ATOM   3669  HE1 LYS A 813      68.090  42.190  70.260  1.00  0.00           H
ATOM   3670  HE2 LYS A 813      68.140  41.050  71.690  1.00  0.00           H
ATOM   3671  NZ  LYS A 813      68.670  43.110  71.940  1.00  0.00           N
ATOM   3672  HZ1 LYS A 813      68.290  44.080  71.850  1.00  0.00           H
ATOM   3673  HZ2 LYS A 813      69.660  43.100  71.600  1.00  0.00           H
ATOM   3674  HZ3 LYS A 813      68.750  42.930  72.950  1.00  0.00           H
ATOM   3675  C   LYS A 813      61.810  43.470  72.150  1.00  0.00           C
ATOM   3676  O   LYS A 813      61.050  44.150  72.870  1.00  0.00           O
ATOM   3677  N   LEU A 814      61.390  42.530  71.290  1.00  0.00           N
ATOM   3678  HN  LEU A 814      61.880  41.770  70.870  1.00  0.00           H
ATOM   3679  CA  LEU A 814      59.980  42.250  71.050  1.00  0.00           C
ATOM   3680  HA  LEU A 814      59.410  43.160  70.960  1.00  0.00           H
ATOM   3681  CB  LEU A 814      60.010  41.730  69.640  1.00  0.00           C
ATOM   3682  HB1 LEU A 814      60.640  40.820  69.500  1.00  0.00           H
ATOM   3683  HB2 LEU A 814      60.490  42.520  69.030  1.00  0.00           H
ATOM   3684  CG  LEU A 814      58.590  41.430  69.040  1.00  0.00           C
ATOM   3685  HG  LEU A 814      58.070  40.630  69.610  1.00  0.00           H
ATOM   3686  CD1 LEU A 814      57.720  42.630  69.170  1.00  0.00           C
ATOM   3687 HD11 LEU A 814      58.220  43.620  69.040  1.00  0.00           H
ATOM   3688 HD12 LEU A 814      57.010  42.650  70.020  1.00  0.00           H
ATOM   3689 HD13 LEU A 814      57.000  42.580  68.320  1.00  0.00           H
ATOM   3690  CD2 LEU A 814      58.700  40.960  67.540  1.00  0.00           C
ATOM   3691 HD21 LEU A 814      59.240  40.020  67.350  1.00  0.00           H
ATOM   3692 HD22 LEU A 814      59.240  41.670  66.850  1.00  0.00           H
ATOM   3693 HD23 LEU A 814      57.690  40.780  67.100  1.00  0.00           H
ATOM   3694  C   LEU A 814      59.410  41.260  72.020  1.00  0.00           C
ATOM   3695  O   LEU A 814      59.910  40.160  72.210  1.00  0.00           O
ATOM   3696  N   HSD A 815      58.320  41.650  72.640  1.00  0.00           N
ATOM   3697  HN  HSD A 815      57.670  42.370  72.340  1.00  0.00           H
ATOM   3698  CA  HSD A 815      57.620  40.620  73.520  1.00  0.00           C
ATOM   3699  HA  HSD A 815      58.360  39.930  73.900  1.00  0.00           H
ATOM   3700  CB  HSD A 815      57.050  41.220  74.780  1.00  0.00           C
ATOM   3701  HB1 HSD A 815      56.230  41.880  74.440  1.00  0.00           H
ATOM   3702  HB2 HSD A 815      57.900  41.750  75.280  1.00  0.00           H
ATOM   3703  ND1 HSD A 815      57.330  39.380  76.510  1.00  0.00           N
ATOM   3704  HD1 HSD A 815      58.310  39.190  76.390  1.00  0.00           H
ATOM   3705  CG  HSD A 815      56.530  40.220  75.790  1.00  0.00           C
ATOM   3706  CE1 HSD A 815      56.520  38.690  77.290  1.00  0.00           C
ATOM   3707  HE1 HSD A 815      56.780  38.060  78.140  1.00  0.00           H
ATOM   3708  NE2 HSD A 815      55.250  38.990  77.110  1.00  0.00           N
ATOM   3709  CD2 HSD A 815      55.250  39.950  76.150  1.00  0.00           C
ATOM   3710  HD2 HSD A 815      54.420  40.530  75.770  1.00  0.00           H
ATOM   3711  C   HSD A 815      56.640  39.710  72.780  1.00  0.00           C
ATOM   3712  O   HSD A 815      55.400  39.700  72.920  1.00  0.00           O
ATOM   3713  N   VAL A 816      57.230  38.770  72.060  1.00  0.00           N
ATOM   3714  HN  VAL A 816      58.210  38.770  71.890  1.00  0.00           H
ATOM   3715  CA  VAL A 816      56.510  37.540  71.500  1.00  0.00           C
ATOM   3716  HA  VAL A 816      55.630  37.870  70.960  1.00  0.00           H
ATOM   3717  CB  VAL A 816      57.480  36.820  70.590  1.00  0.00           C
ATOM   3718  HB  VAL A 816      58.330  36.410  71.170  1.00  0.00           H
ATOM   3719  CG1 VAL A 816      56.770  35.650  69.850  1.00  0.00           C
ATOM   3720 HG11 VAL A 816      55.960  36.200  69.330  1.00  0.00           H
ATOM   3721 HG12 VAL A 816      56.290  34.960  70.580  1.00  0.00           H
ATOM   3722 HG13 VAL A 816      57.360  35.010  69.150  1.00  0.00           H
ATOM   3723  CG2 VAL A 816      58.040  37.740  69.600  1.00  0.00           C
ATOM   3724 HG21 VAL A 816      57.400  38.620  69.350  1.00  0.00           H
ATOM   3725 HG22 VAL A 816      58.210  37.180  68.660  1.00  0.00           H
ATOM   3726 HG23 VAL A 816      59.040  38.150  69.850  1.00  0.00           H
ATOM   3727  C   VAL A 816      56.080  36.570  72.670  1.00  0.00           C
ATOM   3728  O   VAL A 816      56.940  36.350  73.550  1.00  0.00           O
ATOM   3729  N   PRO A 817      54.860  36.000  72.730  1.00  0.00           N
ATOM   3730  CD  PRO A 817      53.740  36.300  71.820  1.00  0.00           C
ATOM   3731  HD1 PRO A 817      53.880  35.690  70.910  1.00  0.00           H
ATOM   3732  HD2 PRO A 817      53.780  37.400  71.620  1.00  0.00           H
ATOM   3733  CA  PRO A 817      54.530  34.800  73.530  1.00  0.00           C
ATOM   3734  HA  PRO A 817      54.560  35.190  74.550  1.00  0.00           H
ATOM   3735  CB  PRO A 817      53.040  34.500  73.120  1.00  0.00           C
ATOM   3736  HB1 PRO A 817      52.390  34.240  73.990  1.00  0.00           H
ATOM   3737  HB2 PRO A 817      52.990  33.690  72.360  1.00  0.00           H
ATOM   3738  CG  PRO A 817      52.500  35.790  72.540  1.00  0.00           C
ATOM   3739  HG1 PRO A 817      51.750  35.600  71.750  1.00  0.00           H
ATOM   3740  HG2 PRO A 817      52.070  36.540  73.240  1.00  0.00           H
ATOM   3741  C   PRO A 817      55.430  33.610  73.430  1.00  0.00           C
ATOM   3742  O   PRO A 817      56.060  33.340  72.420  1.00  0.00           O
ATOM   3743  N   GLU A 818      55.710  32.920  74.490  1.00  0.00           N
ATOM   3744  HN  GLU A 818      55.720  33.470  75.320  1.00  0.00           H
ATOM   3745  CA  GLU A 818      56.390  31.600  74.620  1.00  0.00           C
ATOM   3746  HA  GLU A 818      56.970  31.310  73.760  1.00  0.00           H
ATOM   3747  CB  GLU A 818      57.380  31.580  75.880  1.00  0.00           C
ATOM   3748  HB1 GLU A 818      57.610  30.520  76.110  1.00  0.00           H
ATOM   3749  HB2 GLU A 818      56.880  32.190  76.660  1.00  0.00           H
ATOM   3750  CG  GLU A 818      58.680  32.400  75.460  1.00  0.00           C
ATOM   3751  HG1 GLU A 818      58.580  33.500  75.530  1.00  0.00           H
ATOM   3752  HG2 GLU A 818      58.790  32.260  74.370  1.00  0.00           H
ATOM   3753  CD  GLU A 818      59.970  31.800  76.000  1.00  0.00           C
ATOM   3754  OE1 GLU A 818      60.100  30.670  76.510  1.00  0.00           O
ATOM   3755  OE2 GLU A 818      60.950  32.500  75.820  1.00  0.00           O
ATOM   3756  C   GLU A 818      55.420  30.440  74.770  1.00  0.00           C
ATOM   3757  O   GLU A 818      55.720  29.270  74.670  1.00  0.00           O
ATOM   3758  N   LYS A 819      54.110  30.790  74.940  1.00  0.00           N
ATOM   3759  HN  LYS A 819      53.750  31.700  75.070  1.00  0.00           H
ATOM   3760  CA  LYS A 819      53.040  29.840  75.040  1.00  0.00           C
ATOM   3761  HA  LYS A 819      53.140  28.930  74.450  1.00  0.00           H
ATOM   3762  CB  LYS A 819      52.890  29.290  76.410  1.00  0.00           C
ATOM   3763  HB1 LYS A 819      53.870  28.880  76.690  1.00  0.00           H
ATOM   3764  HB2 LYS A 819      52.180  28.440  76.360  1.00  0.00           H
ATOM   3765  CG  LYS A 819      52.420  30.280  77.550  1.00  0.00           C
ATOM   3766  HG1 LYS A 819      52.480  29.660  78.480  1.00  0.00           H
ATOM   3767  HG2 LYS A 819      51.460  30.760  77.260  1.00  0.00           H
ATOM   3768  CD  LYS A 819      53.370  31.440  77.810  1.00  0.00           C
ATOM   3769  HD1 LYS A 819      53.220  32.250  77.080  1.00  0.00           H
ATOM   3770  HD2 LYS A 819      54.450  31.220  77.670  1.00  0.00           H
ATOM   3771  CE  LYS A 819      53.140  32.140  79.120  1.00  0.00           C
ATOM   3772  HE1 LYS A 819      52.050  32.350  79.050  1.00  0.00           H
ATOM   3773  HE2 LYS A 819      53.670  33.110  79.180  1.00  0.00           H
ATOM   3774  NZ  LYS A 819      53.380  31.240  80.250  1.00  0.00           N
ATOM   3775  HZ1 LYS A 819      54.130  30.540  80.050  1.00  0.00           H
ATOM   3776  HZ2 LYS A 819      52.570  30.660  80.540  1.00  0.00           H
ATOM   3777  HZ3 LYS A 819      53.700  31.810  81.060  1.00  0.00           H
ATOM   3778  C   LYS A 819      51.840  30.560  74.540  1.00  0.00           C
ATOM   3779  O   LYS A 819      51.850  31.820  74.270  1.00  0.00           O
ATOM   3780  N   PHE A 820      50.660  29.910  74.350  1.00  0.00           N
ATOM   3781  HN  PHE A 820      50.600  28.920  74.450  1.00  0.00           H
ATOM   3782  CA  PHE A 820      49.400  30.650  74.270  1.00  0.00           C
ATOM   3783  HA  PHE A 820      49.510  31.640  73.830  1.00  0.00           H
ATOM   3784  CB  PHE A 820      48.460  29.950  73.220  1.00  0.00           C
ATOM   3785  HB1 PHE A 820      47.490  30.490  73.210  1.00  0.00           H
ATOM   3786  HB2 PHE A 820      48.280  28.960  73.680  1.00  0.00           H
ATOM   3787  CG  PHE A 820      49.160  29.790  71.870  1.00  0.00           C
ATOM   3788  CD1 PHE A 820      49.320  28.580  71.310  1.00  0.00           C
ATOM   3789  HD1 PHE A 820      49.090  27.660  71.800  1.00  0.00           H
ATOM   3790  CE1 PHE A 820      49.800  28.470  70.000  1.00  0.00           C
ATOM   3791  HE1 PHE A 820      49.760  27.540  69.440  1.00  0.00           H
ATOM   3792  CZ  PHE A 820      50.320  29.570  69.330  1.00  0.00           C
ATOM   3793  HZ  PHE A 820      50.570  29.560  68.270  1.00  0.00           H
ATOM   3794  CD2 PHE A 820      49.460  31.000  71.160  1.00  0.00           C
ATOM   3795  HD2 PHE A 820      49.210  31.900  71.710  1.00  0.00           H
ATOM   3796  CE2 PHE A 820      50.130  30.910  69.900  1.00  0.00           C
ATOM   3797  HE2 PHE A 820      50.490  31.760  69.370  1.00  0.00           H
ATOM   3798  C   PHE A 820      48.610  30.690  75.610  1.00  0.00           C
ATOM   3799  O   PHE A 820      47.810  29.810  75.920  1.00  0.00           O
ATOM   3800  N   GLU A 821      48.630  31.840  76.290  1.00  0.00           N
ATOM   3801  HN  GLU A 821      49.180  32.660  76.110  1.00  0.00           H
ATOM   3802  CA  GLU A 821      47.690  32.150  77.270  1.00  0.00           C
ATOM   3803  HA  GLU A 821      46.880  31.430  77.310  1.00  0.00           H
ATOM   3804  CB  GLU A 821      48.360  32.100  78.680  1.00  0.00           C
ATOM   3805  HB1 GLU A 821      47.830  32.490  79.570  1.00  0.00           H
ATOM   3806  HB2 GLU A 821      49.290  32.700  78.560  1.00  0.00           H
ATOM   3807  CG  GLU A 821      48.880  30.710  79.210  1.00  0.00           C
ATOM   3808  HG1 GLU A 821      49.270  30.030  78.420  1.00  0.00           H
ATOM   3809  HG2 GLU A 821      48.030  30.130  79.620  1.00  0.00           H
ATOM   3810  CD  GLU A 821      49.840  30.820  80.440  1.00  0.00           C
ATOM   3811  OE1 GLU A 821      49.470  31.510  81.400  1.00  0.00           O
ATOM   3812  OE2 GLU A 821      50.930  30.240  80.430  1.00  0.00           O
ATOM   3813  C   GLU A 821      47.210  33.520  76.950  1.00  0.00           C
ATOM   3814  O   GLU A 821      47.890  34.450  77.320  1.00  0.00           O
ATOM   3815  N   PRO A 822      45.940  33.740  76.520  1.00  0.00           N
ATOM   3816  CD  PRO A 822      45.130  32.620  75.980  1.00  0.00           C
ATOM   3817  HD1 PRO A 822      44.820  31.980  76.830  1.00  0.00           H
ATOM   3818  HD2 PRO A 822      45.660  32.090  75.160  1.00  0.00           H
ATOM   3819  CA  PRO A 822      45.160  34.880  76.680  1.00  0.00           C
ATOM   3820  HA  PRO A 822      45.530  35.560  75.930  1.00  0.00           H
ATOM   3821  CB  PRO A 822      43.720  34.410  76.460  1.00  0.00           C
ATOM   3822  HB1 PRO A 822      43.080  35.270  76.170  1.00  0.00           H
ATOM   3823  HB2 PRO A 822      43.350  34.050  77.440  1.00  0.00           H
ATOM   3824  CG  PRO A 822      43.830  33.310  75.510  1.00  0.00           C
ATOM   3825  HG1 PRO A 822      42.890  32.740  75.360  1.00  0.00           H
ATOM   3826  HG2 PRO A 822      44.050  33.740  74.510  1.00  0.00           H
ATOM   3827  C   PRO A 822      45.300  35.510  78.060  1.00  0.00           C
ATOM   3828  O   PRO A 822      45.460  34.790  79.050  1.00  0.00           O
ATOM   3829  N   THR A 823      45.350  36.840  78.250  1.00  0.00           N
ATOM   3830  HN  THR A 823      45.410  37.410  77.430  1.00  0.00           H
ATOM   3831  CA  THR A 823      45.280  37.540  79.530  1.00  0.00           C
ATOM   3832  HA  THR A 823      46.080  37.080  80.100  1.00  0.00           H
ATOM   3833  CB  THR A 823      45.880  39.050  79.410  1.00  0.00           C
ATOM   3834  HB  THR A 823      45.870  39.630  80.360  1.00  0.00           H
ATOM   3835  OG1 THR A 823      45.200  39.600  78.300  1.00  0.00           O
ATOM   3836  HG1 THR A 823      44.270  39.530  78.490  1.00  0.00           H
ATOM   3837  CG2 THR A 823      47.330  38.990  78.890  1.00  0.00           C
ATOM   3838 HG21 THR A 823      47.950  38.530  79.700  1.00  0.00           H
ATOM   3839 HG22 THR A 823      47.770  39.910  78.460  1.00  0.00           H
ATOM   3840 HG23 THR A 823      47.430  38.290  78.050  1.00  0.00           H
ATOM   3841  C   THR A 823      44.020  37.520  80.300  1.00  0.00           C
ATOM   3842  O   THR A 823      44.060  37.390  81.530  1.00  0.00           O
ATOM   3843  N   HSD A 824      42.830  37.620  79.670  1.00  0.00           N
ATOM   3844  HN  HSD A 824      42.720  37.440  78.700  1.00  0.00           H
ATOM   3845  CA  HSD A 824      41.650  37.760  80.550  1.00  0.00           C
ATOM   3846  HA  HSD A 824      41.830  38.550  81.270  1.00  0.00           H
ATOM   3847  CB  HSD A 824      40.480  38.230  79.690  1.00  0.00           C
ATOM   3848  HB1 HSD A 824      40.140  37.430  78.990  1.00  0.00           H
ATOM   3849  HB2 HSD A 824      40.970  39.030  79.080  1.00  0.00           H
ATOM   3850  ND1 HSD A 824      39.370  39.980  81.270  1.00  0.00           N
ATOM   3851  HD1 HSD A 824      40.150  40.550  81.530  1.00  0.00           H
ATOM   3852  CG  HSD A 824      39.360  38.860  80.520  1.00  0.00           C
ATOM   3853  CE1 HSD A 824      38.100  40.180  81.790  1.00  0.00           C
ATOM   3854  HE1 HSD A 824      37.980  41.090  82.370  1.00  0.00           H
ATOM   3855  NE2 HSD A 824      37.270  39.330  81.370  1.00  0.00           N
ATOM   3856  CD2 HSD A 824      38.050  38.470  80.600  1.00  0.00           C
ATOM   3857  HD2 HSD A 824      37.590  37.560  80.260  1.00  0.00           H
ATOM   3858  C   HSD A 824      41.150  36.460  81.300  1.00  0.00           C
ATOM   3859  O   HSD A 824      41.220  35.410  80.660  1.00  0.00           O
ATOM   3860  N   PRO A 825      40.670  36.410  82.540  1.00  0.00           N
ATOM   3861  CD  PRO A 825      40.650  37.520  83.470  1.00  0.00           C
ATOM   3862  HD1 PRO A 825      39.990  38.280  83.000  1.00  0.00           H
ATOM   3863  HD2 PRO A 825      41.720  37.810  83.600  1.00  0.00           H
ATOM   3864  CA  PRO A 825      39.880  35.270  83.100  1.00  0.00           C
ATOM   3865  HA  PRO A 825      40.630  34.580  83.450  1.00  0.00           H
ATOM   3866  CB  PRO A 825      39.070  35.870  84.210  1.00  0.00           C
ATOM   3867  HB1 PRO A 825      38.610  35.140  84.920  1.00  0.00           H
ATOM   3868  HB2 PRO A 825      38.190  36.410  83.790  1.00  0.00           H
ATOM   3869  CG  PRO A 825      40.030  36.910  84.730  1.00  0.00           C
ATOM   3870  HG1 PRO A 825      39.500  37.700  85.320  1.00  0.00           H
ATOM   3871  HG2 PRO A 825      40.710  36.320  85.370  1.00  0.00           H
ATOM   3872  C   PRO A 825      38.940  34.560  82.170  1.00  0.00           C
ATOM   3873  O   PRO A 825      38.210  35.120  81.390  1.00  0.00           O
ATOM   3874  N   GLU A 826      39.030  33.190  82.250  1.00  0.00           N
ATOM   3875  HN  GLU A 826      39.400  32.760  83.060  1.00  0.00           H
ATOM   3876  CA  GLU A 826      38.340  32.300  81.380  1.00  0.00           C
ATOM   3877  HA  GLU A 826      39.030  32.190  80.560  1.00  0.00           H
ATOM   3878  CB  GLU A 826      38.400  30.840  81.930  1.00  0.00           C
ATOM   3879  HB1 GLU A 826      37.890  30.230  81.150  1.00  0.00           H
ATOM   3880  HB2 GLU A 826      37.950  30.600  82.920  1.00  0.00           H
ATOM   3881  CG  GLU A 826      39.870  30.260  81.900  1.00  0.00           C
ATOM   3882  HG1 GLU A 826      40.540  30.730  81.150  1.00  0.00           H
ATOM   3883  HG2 GLU A 826      39.910  29.190  81.590  1.00  0.00           H
ATOM   3884  CD  GLU A 826      40.430  30.250  83.280  1.00  0.00           C
ATOM   3885  OE1 GLU A 826      40.980  31.320  83.740  1.00  0.00           O
ATOM   3886  OE2 GLU A 826      40.380  29.150  83.910  1.00  0.00           O
ATOM   3887  C   GLU A 826      37.020  32.600  80.670  1.00  0.00           C
ATOM   3888  O   GLU A 826      36.010  32.950  81.260  1.00  0.00           O
ATOM   3889  N   ARG A 827      37.010  32.450  79.350  1.00  0.00           N
ATOM   3890  HN  ARG A 827      37.770  32.150  78.790  1.00  0.00           H
ATOM   3891  CA  ARG A 827      35.770  32.630  78.630  1.00  0.00           C
ATOM   3892  HA  ARG A 827      34.880  32.350  79.170  1.00  0.00           H
ATOM   3893  CB  ARG A 827      35.660  34.110  78.140  1.00  0.00           C
ATOM   3894  HB1 ARG A 827      35.770  34.680  79.090  1.00  0.00           H
ATOM   3895  HB2 ARG A 827      34.620  34.310  77.810  1.00  0.00           H
ATOM   3896  CG  ARG A 827      36.800  34.680  77.260  1.00  0.00           C
ATOM   3897  HG1 ARG A 827      37.820  34.330  77.510  1.00  0.00           H
ATOM   3898  HG2 ARG A 827      36.820  35.770  77.450  1.00  0.00           H
ATOM   3899  CD  ARG A 827      36.490  34.530  75.710  1.00  0.00           C
ATOM   3900  HD1 ARG A 827      35.420  34.800  75.590  1.00  0.00           H
ATOM   3901  HD2 ARG A 827      36.740  33.470  75.530  1.00  0.00           H
ATOM   3902  NE  ARG A 827      37.380  35.330  74.880  1.00  0.00           N
ATOM   3903  HE  ARG A 827      38.260  35.680  75.200  1.00  0.00           H
ATOM   3904  CZ  ARG A 827      37.070  35.670  73.610  1.00  0.00           C
ATOM   3905  NH1 ARG A 827      36.000  35.270  72.970  1.00  0.00           N
ATOM   3906 HH11 ARG A 827      35.460  34.520  73.360  1.00  0.00           H
ATOM   3907 HH12 ARG A 827      36.080  35.460  72.000  1.00  0.00           H
ATOM   3908  NH2 ARG A 827      37.910  36.300  72.810  1.00  0.00           N
ATOM   3909 HH21 ARG A 827      38.880  36.380  73.040  1.00  0.00           H
ATOM   3910 HH22 ARG A 827      37.580  36.420  71.880  1.00  0.00           H
ATOM   3911  C   ARG A 827      35.790  31.710  77.470  1.00  0.00           C
ATOM   3912  O   ARG A 827      36.880  31.170  77.120  1.00  0.00           O
ATOM   3913  N   GLY A 828      34.560  31.420  76.910  1.00  0.00           N
ATOM   3914  HN  GLY A 828      33.750  31.860  77.300  1.00  0.00           H
ATOM   3915  CA  GLY A 828      34.320  30.530  75.750  1.00  0.00           C
ATOM   3916  HA1 GLY A 828      33.280  30.590  75.460  1.00  0.00           H
ATOM   3917  HA2 GLY A 828      34.720  29.550  75.960  1.00  0.00           H
ATOM   3918  C   GLY A 828      35.030  31.210  74.520  1.00  0.00           C
ATOM   3919  O   GLY A 828      34.760  32.370  74.190  1.00  0.00           O
ATOM   3920  N   TRP A 829      35.970  30.540  73.880  1.00  0.00           N
ATOM   3921  HN  TRP A 829      36.160  29.590  74.140  1.00  0.00           H
ATOM   3922  CA  TRP A 829      36.850  31.170  72.910  1.00  0.00           C
ATOM   3923  HA  TRP A 829      37.230  32.080  73.350  1.00  0.00           H
ATOM   3924  CB  TRP A 829      38.030  30.120  72.620  1.00  0.00           C
ATOM   3925  HB1 TRP A 829      37.550  29.130  72.440  1.00  0.00           H
ATOM   3926  HB2 TRP A 829      38.670  29.910  73.500  1.00  0.00           H
ATOM   3927  CG  TRP A 829      39.030  30.430  71.490  1.00  0.00           C
ATOM   3928  CD1 TRP A 829      39.250  29.830  70.270  1.00  0.00           C
ATOM   3929  HD1 TRP A 829      38.840  28.940  69.820  1.00  0.00           H
ATOM   3930  NE1 TRP A 829      40.480  30.370  69.780  1.00  0.00           N
ATOM   3931  HE1 TRP A 829      40.990  30.010  69.030  1.00  0.00           H
ATOM   3932  CE2 TRP A 829      40.950  31.340  70.600  1.00  0.00           C
ATOM   3933  CD2 TRP A 829      40.060  31.400  71.720  1.00  0.00           C
ATOM   3934  CE3 TRP A 829      40.380  32.250  72.790  1.00  0.00           C
ATOM   3935  HE3 TRP A 829      39.810  32.310  73.700  1.00  0.00           H
ATOM   3936  CZ3 TRP A 829      41.510  33.020  72.730  1.00  0.00           C
ATOM   3937  HZ3 TRP A 829      41.780  33.790  73.450  1.00  0.00           H
ATOM   3938  CZ2 TRP A 829      42.060  32.080  70.550  1.00  0.00           C
ATOM   3939  HZ2 TRP A 829      42.680  32.030  69.660  1.00  0.00           H
ATOM   3940  CH2 TRP A 829      42.420  32.870  71.700  1.00  0.00           C
ATOM   3941  HH2 TRP A 829      43.310  33.480  71.780  1.00  0.00           H
ATOM   3942  C   TRP A 829      36.180  31.620  71.650  1.00  0.00           C
ATOM   3943  O   TRP A 829      36.430  32.650  71.020  1.00  0.00           O
ATOM   3944  N   ILE A 830      35.090  30.920  71.240  1.00  0.00           N
ATOM   3945  HN  ILE A 830      34.910  30.110  71.790  1.00  0.00           H
ATOM   3946  CA  ILE A 830      34.320  31.130  70.010  1.00  0.00           C
ATOM   3947  HA  ILE A 830      34.860  31.840  69.390  1.00  0.00           H
ATOM   3948  CB  ILE A 830      34.190  29.890  69.210  1.00  0.00           C
ATOM   3949  HB  ILE A 830      33.530  30.040  68.320  1.00  0.00           H
ATOM   3950  CG2 ILE A 830      35.570  29.660  68.660  1.00  0.00           C
ATOM   3951 HG21 ILE A 830      36.320  29.270  69.380  1.00  0.00           H
ATOM   3952 HG22 ILE A 830      35.950  30.520  68.070  1.00  0.00           H
ATOM   3953 HG23 ILE A 830      35.520  28.800  67.960  1.00  0.00           H
ATOM   3954  CG1 ILE A 830      33.550  28.660  70.030  1.00  0.00           C
ATOM   3955 HG11 ILE A 830      33.980  28.630  71.060  1.00  0.00           H
ATOM   3956 HG12 ILE A 830      33.710  27.760  69.400  1.00  0.00           H
ATOM   3957  CD  ILE A 830      32.060  28.680  70.290  1.00  0.00           C
ATOM   3958  HD1 ILE A 830      31.620  27.670  70.440  1.00  0.00           H
ATOM   3959  HD2 ILE A 830      31.500  29.170  69.480  1.00  0.00           H
ATOM   3960  HD3 ILE A 830      31.730  29.260  71.190  1.00  0.00           H
ATOM   3961  C   ILE A 830      32.960  31.800  70.180  1.00  0.00           C
ATOM   3962  O   ILE A 830      32.180  31.760  69.220  1.00  0.00           O
ATOM   3963  N   ILE A 831      32.670  32.510  71.230  1.00  0.00           N
ATOM   3964  HN  ILE A 831      33.160  32.660  72.080  1.00  0.00           H
ATOM   3965  CA  ILE A 831      31.390  33.180  71.330  1.00  0.00           C
ATOM   3966  HA  ILE A 831      31.120  33.520  70.340  1.00  0.00           H
ATOM   3967  CB  ILE A 831      30.340  32.270  72.010  1.00  0.00           C
ATOM   3968  HB  ILE A 831      30.050  31.350  71.460  1.00  0.00           H
ATOM   3969  CG2 ILE A 831      30.880  31.810  73.380  1.00  0.00           C
ATOM   3970 HG21 ILE A 831      31.820  31.220  73.310  1.00  0.00           H
ATOM   3971 HG22 ILE A 831      30.130  31.040  73.680  1.00  0.00           H
ATOM   3972 HG23 ILE A 831      30.980  32.560  74.200  1.00  0.00           H
ATOM   3973  CG1 ILE A 831      28.880  32.880  72.080  1.00  0.00           C
ATOM   3974 HG11 ILE A 831      29.010  33.720  72.810  1.00  0.00           H
ATOM   3975 HG12 ILE A 831      28.260  32.190  72.690  1.00  0.00           H
ATOM   3976  CD  ILE A 831      28.310  33.210  70.680  1.00  0.00           C
ATOM   3977  HD1 ILE A 831      27.240  33.460  70.820  1.00  0.00           H
ATOM   3978  HD2 ILE A 831      28.230  32.220  70.160  1.00  0.00           H
ATOM   3979  HD3 ILE A 831      28.900  33.910  70.070  1.00  0.00           H
ATOM   3980  C   ILE A 831      31.720  34.450  72.190  1.00  0.00           C
ATOM   3981  O   ILE A 831      32.720  34.530  72.880  1.00  0.00           O
ATOM   3982  N   SER A 832      30.790  35.400  72.180  1.00  0.00           N
ATOM   3983  HN  SER A 832      29.930  35.180  71.710  1.00  0.00           H
ATOM   3984  CA  SER A 832      30.870  36.650  72.940  1.00  0.00           C
ATOM   3985  HA  SER A 832      31.480  36.510  73.810  1.00  0.00           H
ATOM   3986  CB  SER A 832      31.520  37.770  72.150  1.00  0.00           C
ATOM   3987  HB1 SER A 832      31.000  38.000  71.200  1.00  0.00           H
ATOM   3988  HB2 SER A 832      32.610  37.620  72.030  1.00  0.00           H
ATOM   3989  OG  SER A 832      31.510  38.980  72.870  1.00  0.00           O
ATOM   3990  HG1 SER A 832      30.680  39.350  72.580  1.00  0.00           H
ATOM   3991  C   SER A 832      29.460  37.100  73.160  1.00  0.00           C
ATOM   3992  O   SER A 832      28.660  36.820  72.190  1.00  0.00           O
ATOM   3993  N   PRO A 833      28.960  37.660  74.270  1.00  0.00           N
ATOM   3994  CD  PRO A 833      29.730  37.630  75.470  1.00  0.00           C
ATOM   3995  HD1 PRO A 833      30.740  38.050  75.260  1.00  0.00           H
ATOM   3996  HD2 PRO A 833      29.920  36.610  75.870  1.00  0.00           H
ATOM   3997  CA  PRO A 833      27.580  38.170  74.530  1.00  0.00           C
ATOM   3998  HA  PRO A 833      26.990  37.310  74.790  1.00  0.00           H
ATOM   3999  CB  PRO A 833      27.870  39.010  75.800  1.00  0.00           C
ATOM   4000  HB1 PRO A 833      26.950  39.160  76.400  1.00  0.00           H
ATOM   4001  HB2 PRO A 833      28.360  39.970  75.480  1.00  0.00           H
ATOM   4002  CG  PRO A 833      28.890  38.280  76.570  1.00  0.00           C
ATOM   4003  HG1 PRO A 833      29.460  38.970  77.220  1.00  0.00           H
ATOM   4004  HG2 PRO A 833      28.490  37.380  77.070  1.00  0.00           H
ATOM   4005  C   PRO A 833      26.800  38.920  73.340  1.00  0.00           C
ATOM   4006  O   PRO A 833      27.350  39.840  72.690  1.00  0.00           O
ATOM   4007  N   LEU A 834      25.480  38.680  73.190  1.00  0.00           N
ATOM   4008  HN  LEU A 834      24.930  38.080  73.770  1.00  0.00           H
ATOM   4009  CA  LEU A 834      24.780  39.290  72.110  1.00  0.00           C
ATOM   4010  HA  LEU A 834      25.170  40.260  71.830  1.00  0.00           H
ATOM   4011  CB  LEU A 834      24.760  38.420  70.860  1.00  0.00           C
ATOM   4012  HB1 LEU A 834      24.240  37.490  71.210  1.00  0.00           H
ATOM   4013  HB2 LEU A 834      25.810  38.150  70.610  1.00  0.00           H
ATOM   4014  CG  LEU A 834      24.140  39.020  69.640  1.00  0.00           C
ATOM   4015  HG  LEU A 834      23.040  39.130  69.750  1.00  0.00           H
ATOM   4016  CD1 LEU A 834      24.760  40.390  69.260  1.00  0.00           C
ATOM   4017 HD11 LEU A 834      24.510  41.040  70.130  1.00  0.00           H
ATOM   4018 HD12 LEU A 834      24.090  40.740  68.450  1.00  0.00           H
ATOM   4019 HD13 LEU A 834      25.860  40.330  69.170  1.00  0.00           H
ATOM   4020  CD2 LEU A 834      24.210  38.060  68.450  1.00  0.00           C
ATOM   4021 HD21 LEU A 834      23.470  37.240  68.500  1.00  0.00           H
ATOM   4022 HD22 LEU A 834      25.250  37.670  68.410  1.00  0.00           H
ATOM   4023 HD23 LEU A 834      24.050  38.600  67.490  1.00  0.00           H
ATOM   4024  C   LEU A 834      23.330  39.570  72.550  1.00  0.00           C
ATOM   4025  O   LEU A 834      22.710  38.710  73.190  1.00  0.00           O
ATOM   4026  N   GLY A 835      22.800  40.690  72.160  1.00  0.00           N
ATOM   4027  HN  GLY A 835      23.380  41.270  71.580  1.00  0.00           H
ATOM   4028  CA  GLY A 835      21.400  40.960  72.320  1.00  0.00           C
ATOM   4029  HA1 GLY A 835      20.900  40.030  72.130  1.00  0.00           H
ATOM   4030  HA2 GLY A 835      21.090  41.690  71.600  1.00  0.00           H
ATOM   4031  C   GLY A 835      20.930  41.320  73.750  1.00  0.00           C
ATOM   4032  O   GLY A 835      19.790  41.170  74.060  1.00  0.00           O
ATOM   4033  N   ASP A 836      21.840  41.810  74.620  1.00  0.00           N
ATOM   4034  HN  ASP A 836      22.780  41.880  74.270  1.00  0.00           H
ATOM   4035  CA  ASP A 836      21.530  42.000  76.010  1.00  0.00           C
ATOM   4036  HA  ASP A 836      20.730  41.300  76.220  1.00  0.00           H
ATOM   4037  CB  ASP A 836      22.810  41.690  76.760  1.00  0.00           C
ATOM   4038  HB1 ASP A 836      22.750  42.150  77.770  1.00  0.00           H
ATOM   4039  HB2 ASP A 836      23.740  42.110  76.330  1.00  0.00           H
ATOM   4040  CG  ASP A 836      22.970  40.270  77.130  1.00  0.00           C
ATOM   4041  OD1 ASP A 836      21.950  39.500  77.140  1.00  0.00           O
ATOM   4042  OD2 ASP A 836      24.060  39.760  77.450  1.00  0.00           O
ATOM   4043  C   ASP A 836      21.210  43.460  76.320  1.00  0.00           C
ATOM   4044  O   ASP A 836      20.840  43.750  77.470  1.00  0.00           O
ATOM   4045  N   ASN A 837      21.320  44.370  75.370  1.00  0.00           N
ATOM   4046  HN  ASN A 837      21.600  43.960  74.510  1.00  0.00           H
ATOM   4047  CA  ASN A 837      21.220  45.750  75.490  1.00  0.00           C
ATOM   4048  HA  ASN A 837      21.530  46.030  76.480  1.00  0.00           H
ATOM   4049  CB  ASN A 837      22.020  46.520  74.410  1.00  0.00           C
ATOM   4050  HB1 ASN A 837      22.020  47.580  74.740  1.00  0.00           H
ATOM   4051  HB2 ASN A 837      21.510  46.510  73.420  1.00  0.00           H
ATOM   4052  CG  ASN A 837      23.350  45.920  74.240  1.00  0.00           C
ATOM   4053  OD1 ASN A 837      23.480  45.100  73.350  1.00  0.00           O
ATOM   4054  ND2 ASN A 837      24.370  46.380  74.990  1.00  0.00           N
ATOM   4055 HD21 ASN A 837      25.290  46.050  74.840  1.00  0.00           H
ATOM   4056 HD22 ASN A 837      24.220  47.140  75.630  1.00  0.00           H
ATOM   4057  C   ASN A 837      19.810  46.130  75.370  1.00  0.00           C
ATOM   4058  O   ASN A 837      19.080  45.390  74.740  1.00  0.00           O
ATOM   4059  N   PRO A 838      19.410  47.250  75.740  1.00  0.00           N
ATOM   4060  CD  PRO A 838      20.130  48.100  76.760  1.00  0.00           C
ATOM   4061  HD1 PRO A 838      21.150  48.460  76.500  1.00  0.00           H
ATOM   4062  HD2 PRO A 838      20.180  47.450  77.670  1.00  0.00           H
ATOM   4063  CA  PRO A 838      18.290  47.950  75.200  1.00  0.00           C
ATOM   4064  HA  PRO A 838      17.440  47.520  75.710  1.00  0.00           H
ATOM   4065  CB  PRO A 838      18.320  49.380  75.690  1.00  0.00           C
ATOM   4066  HB1 PRO A 838      17.280  49.780  75.750  1.00  0.00           H
ATOM   4067  HB2 PRO A 838      18.920  49.950  74.950  1.00  0.00           H
ATOM   4068  CG  PRO A 838      19.110  49.310  77.000  1.00  0.00           C
ATOM   4069  HG1 PRO A 838      19.550  50.300  77.250  1.00  0.00           H
ATOM   4070  HG2 PRO A 838      18.330  48.980  77.710  1.00  0.00           H
ATOM   4071  C   PRO A 838      18.050  47.840  73.760  1.00  0.00           C
ATOM   4072  O   PRO A 838      19.050  47.900  72.970  1.00  0.00           O
ATOM   4073  N   TRP A 839      16.810  47.680  73.290  1.00  0.00           N
ATOM   4074  HN  TRP A 839      16.050  47.540  73.920  1.00  0.00           H
ATOM   4075  CA  TRP A 839      16.470  47.620  71.890  1.00  0.00           C
ATOM   4076  HA  TRP A 839      17.110  46.850  71.490  1.00  0.00           H
ATOM   4077  CB  TRP A 839      14.930  47.360  71.760  1.00  0.00           C
ATOM   4078  HB1 TRP A 839      14.670  47.360  70.680  1.00  0.00           H
ATOM   4079  HB2 TRP A 839      14.210  48.040  72.260  1.00  0.00           H
ATOM   4080  CG  TRP A 839      14.570  46.040  72.220  1.00  0.00           C
ATOM   4081  CD1 TRP A 839      13.900  45.890  73.360  1.00  0.00           C
ATOM   4082  HD1 TRP A 839      13.490  46.650  74.020  1.00  0.00           H
ATOM   4083  NE1 TRP A 839      13.630  44.540  73.560  1.00  0.00           N
ATOM   4084  HE1 TRP A 839      13.100  44.110  74.240  1.00  0.00           H
ATOM   4085  CE2 TRP A 839      14.210  43.830  72.550  1.00  0.00           C
ATOM   4086  CD2 TRP A 839      14.800  44.700  71.730  1.00  0.00           C
ATOM   4087  CE3 TRP A 839      15.490  44.220  70.670  1.00  0.00           C
ATOM   4088  HE3 TRP A 839      15.910  44.960  69.980  1.00  0.00           H
ATOM   4089  CZ3 TRP A 839      15.710  42.860  70.500  1.00  0.00           C
ATOM   4090  HZ3 TRP A 839      16.380  42.490  69.740  1.00  0.00           H
ATOM   4091  CZ2 TRP A 839      14.290  42.440  72.420  1.00  0.00           C
ATOM   4092  HZ2 TRP A 839      13.680  41.740  72.980  1.00  0.00           H
ATOM   4093  CH2 TRP A 839      15.150  41.960  71.410  1.00  0.00           C
ATOM   4094  HH2 TRP A 839      15.400  40.920  71.240  1.00  0.00           H
ATOM   4095  C   TRP A 839      16.820  48.940  71.080  1.00  0.00           C
ATOM   4096  O   TRP A 839      17.260  48.910  69.920  1.00  0.00           O
ATOM   4097  N   TRP A 840      16.630  50.090  71.750  1.00  0.00           N
ATOM   4098  HN  TRP A 840      16.020  50.230  72.530  1.00  0.00           H
ATOM   4099  CA  TRP A 840      17.100  51.400  71.280  1.00  0.00           C
ATOM   4100  HA  TRP A 840      16.680  51.550  70.290  1.00  0.00           H
ATOM   4101  CB  TRP A 840      16.560  52.510  72.110  1.00  0.00           C
ATOM   4102  HB1 TRP A 840      16.860  52.410  73.180  1.00  0.00           H
ATOM   4103  HB2 TRP A 840      15.450  52.530  71.980  1.00  0.00           H
ATOM   4104  CG  TRP A 840      16.880  53.990  71.720  1.00  0.00           C
ATOM   4105  CD1 TRP A 840      17.800  54.840  72.350  1.00  0.00           C
ATOM   4106  HD1 TRP A 840      18.200  54.690  73.330  1.00  0.00           H
ATOM   4107  NE1 TRP A 840      17.700  56.060  71.780  1.00  0.00           N
ATOM   4108  HE1 TRP A 840      18.230  56.880  71.830  1.00  0.00           H
ATOM   4109  CE2 TRP A 840      16.820  56.000  70.670  1.00  0.00           C
ATOM   4110  CD2 TRP A 840      16.270  54.700  70.690  1.00  0.00           C
ATOM   4111  CE3 TRP A 840      15.370  54.330  69.750  1.00  0.00           C
ATOM   4112  HE3 TRP A 840      14.950  53.330  69.760  1.00  0.00           H
ATOM   4113  CZ3 TRP A 840      15.060  55.230  68.760  1.00  0.00           C
ATOM   4114  HZ3 TRP A 840      14.360  54.890  68.020  1.00  0.00           H
ATOM   4115  CZ2 TRP A 840      16.470  56.960  69.710  1.00  0.00           C
ATOM   4116  HZ2 TRP A 840      17.000  57.900  69.620  1.00  0.00           H
ATOM   4117  CH2 TRP A 840      15.590  56.530  68.680  1.00  0.00           C
ATOM   4118  HH2 TRP A 840      15.530  57.140  67.780  1.00  0.00           H
ATOM   4119  C   TRP A 840      18.530  51.490  71.050  1.00  0.00           C
ATOM   4120  O   TRP A 840      19.010  51.860  69.970  1.00  0.00           O
ATOM   4121  N   THR A 841      19.290  50.910  71.930  1.00  0.00           N
ATOM   4122  HN  THR A 841      18.840  50.560  72.750  1.00  0.00           H
ATOM   4123  CA  THR A 841      20.750  50.880  71.870  1.00  0.00           C
ATOM   4124  HA  THR A 841      21.120  51.880  71.730  1.00  0.00           H
ATOM   4125  CB  THR A 841      21.480  50.370  73.210  1.00  0.00           C
ATOM   4126  HB  THR A 841      21.020  49.430  73.610  1.00  0.00           H
ATOM   4127  OG1 THR A 841      21.410  51.390  74.210  1.00  0.00           O
ATOM   4128  HG1 THR A 841      21.980  52.100  73.920  1.00  0.00           H
ATOM   4129  CG2 THR A 841      23.020  50.130  73.080  1.00  0.00           C
ATOM   4130 HG21 THR A 841      23.130  49.320  72.340  1.00  0.00           H
ATOM   4131 HG22 THR A 841      23.520  49.680  73.970  1.00  0.00           H
ATOM   4132 HG23 THR A 841      23.580  51.030  72.730  1.00  0.00           H
ATOM   4133  C   THR A 841      21.170  50.070  70.720  1.00  0.00           C
ATOM   4134  O   THR A 841      22.070  50.450  70.020  1.00  0.00           O
ATOM   4135  N   LEU A 842      20.480  48.950  70.610  1.00  0.00           N
ATOM   4136  HN  LEU A 842      19.860  48.650  71.330  1.00  0.00           H
ATOM   4137  CA  LEU A 842      20.720  48.060  69.520  1.00  0.00           C
ATOM   4138  HA  LEU A 842      21.790  47.920  69.500  1.00  0.00           H
ATOM   4139  CB  LEU A 842      19.990  46.730  69.650  1.00  0.00           C
ATOM   4140  HB1 LEU A 842      19.940  46.100  68.730  1.00  0.00           H
ATOM   4141  HB2 LEU A 842      18.900  46.890  69.820  1.00  0.00           H
ATOM   4142  CG  LEU A 842      20.500  45.700  70.710  1.00  0.00           C
ATOM   4143  HG  LEU A 842      20.970  46.320  71.500  1.00  0.00           H
ATOM   4144  CD1 LEU A 842      19.400  44.800  71.260  1.00  0.00           C
ATOM   4145 HD11 LEU A 842      19.870  44.140  72.020  1.00  0.00           H
ATOM   4146 HD12 LEU A 842      19.010  44.180  70.440  1.00  0.00           H
ATOM   4147 HD13 LEU A 842      18.600  45.440  71.690  1.00  0.00           H
ATOM   4148  CD2 LEU A 842      21.640  44.780  70.150  1.00  0.00           C
ATOM   4149 HD21 LEU A 842      22.260  45.410  69.480  1.00  0.00           H
ATOM   4150 HD22 LEU A 842      21.280  43.990  69.460  1.00  0.00           H
ATOM   4151 HD23 LEU A 842      22.140  44.210  70.970  1.00  0.00           H
ATOM   4152  C   LEU A 842      20.410  48.690  68.140  1.00  0.00           C
ATOM   4153  O   LEU A 842      21.200  48.620  67.180  1.00  0.00           O
ATOM   4154  N   LEU A 843      19.310  49.430  68.040  1.00  0.00           N
ATOM   4155  HN  LEU A 843      18.600  49.450  68.750  1.00  0.00           H
ATOM   4156  CA  LEU A 843      19.000  50.080  66.830  1.00  0.00           C
ATOM   4157  HA  LEU A 843      19.050  49.400  65.990  1.00  0.00           H
ATOM   4158  CB  LEU A 843      17.570  50.670  66.820  1.00  0.00           C
ATOM   4159  HB1 LEU A 843      17.600  51.540  67.500  1.00  0.00           H
ATOM   4160  HB2 LEU A 843      16.800  49.980  67.240  1.00  0.00           H
ATOM   4161  CG  LEU A 843      17.010  51.160  65.500  1.00  0.00           C
ATOM   4162  HG  LEU A 843      17.830  51.710  64.990  1.00  0.00           H
ATOM   4163  CD1 LEU A 843      16.480  49.990  64.610  1.00  0.00           C
ATOM   4164 HD11 LEU A 843      17.020  49.030  64.660  1.00  0.00           H
ATOM   4165 HD12 LEU A 843      16.430  50.260  63.530  1.00  0.00           H
ATOM   4166 HD13 LEU A 843      15.400  49.840  64.840  1.00  0.00           H
ATOM   4167  CD2 LEU A 843      15.840  52.190  65.650  1.00  0.00           C
ATOM   4168 HD21 LEU A 843      16.060  53.030  66.340  1.00  0.00           H
ATOM   4169 HD22 LEU A 843      14.950  51.620  66.000  1.00  0.00           H
ATOM   4170 HD23 LEU A 843      15.670  52.690  64.680  1.00  0.00           H
ATOM   4171  C   LEU A 843      19.960  51.280  66.500  1.00  0.00           C
ATOM   4172  O   LEU A 843      20.370  51.480  65.360  1.00  0.00           O
ATOM   4173  N   ILE A 844      20.430  52.070  67.420  1.00  0.00           N
ATOM   4174  HN  ILE A 844      20.240  51.960  68.400  1.00  0.00           H
ATOM   4175  CA  ILE A 844      21.260  53.260  67.170  1.00  0.00           C
ATOM   4176  HA  ILE A 844      20.990  53.730  66.240  1.00  0.00           H
ATOM   4177  CB  ILE A 844      21.020  54.310  68.220  1.00  0.00           C
ATOM   4178  HB  ILE A 844      21.530  55.270  68.040  1.00  0.00           H
ATOM   4179  CG2 ILE A 844      19.410  54.530  68.250  1.00  0.00           C
ATOM   4180 HG21 ILE A 844      19.070  54.830  67.240  1.00  0.00           H
ATOM   4181 HG22 ILE A 844      19.160  55.390  68.920  1.00  0.00           H
ATOM   4182 HG23 ILE A 844      18.840  53.620  68.530  1.00  0.00           H
ATOM   4183  CG1 ILE A 844      21.590  53.840  69.630  1.00  0.00           C
ATOM   4184 HG11 ILE A 844      22.670  53.620  69.490  1.00  0.00           H
ATOM   4185 HG12 ILE A 844      21.120  52.870  69.910  1.00  0.00           H
ATOM   4186  CD  ILE A 844      21.260  54.800  70.770  1.00  0.00           C
ATOM   4187  HD1 ILE A 844      20.190  54.720  71.070  1.00  0.00           H
ATOM   4188  HD2 ILE A 844      21.460  55.860  70.570  1.00  0.00           H
ATOM   4189  HD3 ILE A 844      21.790  54.310  71.630  1.00  0.00           H
ATOM   4190  C   ILE A 844      22.720  52.990  66.990  1.00  0.00           C
ATOM   4191  O   ILE A 844      23.490  53.780  66.450  1.00  0.00           O
ATOM   4192  N   ALA A 845      23.210  51.740  67.190  1.00  0.00           N
ATOM   4193  HN  ALA A 845      22.580  51.010  67.420  1.00  0.00           H
ATOM   4194  CA  ALA A 845      24.550  51.200  67.070  1.00  0.00           C
ATOM   4195  HA  ALA A 845      25.230  51.900  67.540  1.00  0.00           H
ATOM   4196  CB  ALA A 845      24.560  49.890  67.870  1.00  0.00           C
ATOM   4197  HB1 ALA A 845      24.120  50.050  68.880  1.00  0.00           H
ATOM   4198  HB2 ALA A 845      25.540  49.450  68.120  1.00  0.00           H
ATOM   4199  HB3 ALA A 845      24.030  49.070  67.330  1.00  0.00           H
ATOM   4200  C   ALA A 845      24.980  51.030  65.620  1.00  0.00           C
ATOM   4201  O   ALA A 845      26.160  50.920  65.350  1.00  0.00           O
ATOM   4202  N   ALA A 846      24.070  50.970  64.710  1.00  0.00           N
ATOM   4203  HN  ALA A 846      23.090  50.900  64.900  1.00  0.00           H
ATOM   4204  CA  ALA A 846      24.380  51.190  63.260  1.00  0.00           C
ATOM   4205  HA  ALA A 846      25.100  50.460  62.920  1.00  0.00           H
ATOM   4206  CB  ALA A 846      23.050  51.160  62.470  1.00  0.00           C
ATOM   4207  HB1 ALA A 846      22.490  52.070  62.750  1.00  0.00           H
ATOM   4208  HB2 ALA A 846      22.580  50.270  62.960  1.00  0.00           H
ATOM   4209  HB3 ALA A 846      23.280  51.030  61.390  1.00  0.00           H
ATOM   4210  C   ALA A 846      25.140  52.470  62.860  1.00  0.00           C
ATOM   4211  O   ALA A 846      25.870  52.520  61.920  1.00  0.00           O
ATOM   4212  N   ILE A 847      24.940  53.600  63.640  1.00  0.00           N
ATOM   4213  HN  ILE A 847      24.150  53.630  64.250  1.00  0.00           H
ATOM   4214  CA  ILE A 847      25.470  54.940  63.270  1.00  0.00           C
ATOM   4215  HA  ILE A 847      25.480  54.920  62.190  1.00  0.00           H
ATOM   4216  CB  ILE A 847      24.550  56.150  63.430  1.00  0.00           C
ATOM   4217  HB  ILE A 847      24.240  56.300  64.480  1.00  0.00           H
ATOM   4218  CG2 ILE A 847      25.170  57.440  62.900  1.00  0.00           C
ATOM   4219 HG21 ILE A 847      26.060  57.780  63.450  1.00  0.00           H
ATOM   4220 HG22 ILE A 847      24.530  58.350  62.920  1.00  0.00           H
ATOM   4221 HG23 ILE A 847      25.630  57.290  61.890  1.00  0.00           H
ATOM   4222  CG1 ILE A 847      23.200  55.840  62.610  1.00  0.00           C
ATOM   4223 HG11 ILE A 847      22.910  54.800  62.880  1.00  0.00           H
ATOM   4224 HG12 ILE A 847      23.470  55.910  61.540  1.00  0.00           H
ATOM   4225  CD  ILE A 847      22.030  56.630  63.040  1.00  0.00           C
ATOM   4226  HD1 ILE A 847      22.120  57.740  62.950  1.00  0.00           H
ATOM   4227  HD2 ILE A 847      21.720  56.270  64.050  1.00  0.00           H
ATOM   4228  HD3 ILE A 847      21.160  56.430  62.370  1.00  0.00           H
ATOM   4229  C   ILE A 847      26.900  55.160  63.730  1.00  0.00           C
ATOM   4230  O   ILE A 847      27.700  55.710  62.970  1.00  0.00           O
ATOM   4231  N   PRO A 848      27.340  54.620  64.900  1.00  0.00           N
ATOM   4232  CD  PRO A 848      26.530  54.470  66.050  1.00  0.00           C
ATOM   4233  HD1 PRO A 848      26.080  53.450  66.100  1.00  0.00           H
ATOM   4234  HD2 PRO A 848      25.770  55.280  66.140  1.00  0.00           H
ATOM   4235  CA  PRO A 848      28.800  54.540  65.130  1.00  0.00           C
ATOM   4236  HA  PRO A 848      29.260  55.510  65.010  1.00  0.00           H
ATOM   4237  CB  PRO A 848      28.920  54.100  66.590  1.00  0.00           C
ATOM   4238  HB1 PRO A 848      29.750  54.550  67.170  1.00  0.00           H
ATOM   4239  HB2 PRO A 848      28.910  52.990  66.670  1.00  0.00           H
ATOM   4240  CG  PRO A 848      27.530  54.570  67.230  1.00  0.00           C
ATOM   4241  HG1 PRO A 848      27.180  53.930  68.060  1.00  0.00           H
ATOM   4242  HG2 PRO A 848      27.560  55.640  67.510  1.00  0.00           H
ATOM   4243  C   PRO A 848      29.440  53.530  64.130  1.00  0.00           C
ATOM   4244  O   PRO A 848      30.540  53.780  63.710  1.00  0.00           O
ATOM   4245  N   ALA A 849      28.790  52.360  63.890  1.00  0.00           N
ATOM   4246  HN  ALA A 849      27.850  52.340  64.220  1.00  0.00           H
ATOM   4247  CA  ALA A 849      29.160  51.320  62.870  1.00  0.00           C
ATOM   4248  HA  ALA A 849      30.080  50.920  63.270  1.00  0.00           H
ATOM   4249  CB  ALA A 849      28.140  50.160  62.790  1.00  0.00           C
ATOM   4250  HB1 ALA A 849      27.990  49.770  63.820  1.00  0.00           H
ATOM   4251  HB2 ALA A 849      28.500  49.340  62.130  1.00  0.00           H
ATOM   4252  HB3 ALA A 849      27.200  50.610  62.380  1.00  0.00           H
ATOM   4253  C   ALA A 849      29.380  51.890  61.500  1.00  0.00           C
ATOM   4254  O   ALA A 849      30.310  51.470  60.780  1.00  0.00           O
ATOM   4255  N   LEU A 850      28.540  52.850  61.070  1.00  0.00           N
ATOM   4256  HN  LEU A 850      27.790  53.190  61.640  1.00  0.00           H
ATOM   4257  CA  LEU A 850      28.640  53.460  59.740  1.00  0.00           C
ATOM   4258  HA  LEU A 850      28.520  52.690  58.980  1.00  0.00           H
ATOM   4259  CB  LEU A 850      27.490  54.490  59.670  1.00  0.00           C
ATOM   4260  HB1 LEU A 850      27.380  55.210  60.510  1.00  0.00           H
ATOM   4261  HB2 LEU A 850      26.540  53.930  59.860  1.00  0.00           H
ATOM   4262  CG  LEU A 850      27.410  55.210  58.300  1.00  0.00           C
ATOM   4263  HG  LEU A 850      28.420  55.610  58.080  1.00  0.00           H
ATOM   4264  CD1 LEU A 850      26.960  54.360  57.120  1.00  0.00           C
ATOM   4265 HD11 LEU A 850      27.640  53.510  56.940  1.00  0.00           H
ATOM   4266 HD12 LEU A 850      26.970  55.010  56.210  1.00  0.00           H
ATOM   4267 HD13 LEU A 850      25.940  53.940  57.260  1.00  0.00           H
ATOM   4268  CD2 LEU A 850      26.410  56.390  58.490  1.00  0.00           C
ATOM   4269 HD21 LEU A 850      26.680  57.050  59.340  1.00  0.00           H
ATOM   4270 HD22 LEU A 850      25.450  55.920  58.780  1.00  0.00           H
ATOM   4271 HD23 LEU A 850      26.190  57.060  57.630  1.00  0.00           H
ATOM   4272  C   LEU A 850      30.020  54.180  59.520  1.00  0.00           C
ATOM   4273  O   LEU A 850      30.730  54.090  58.500  1.00  0.00           O
ATOM   4274  N   LEU A 851      30.360  54.920  60.560  1.00  0.00           N
ATOM   4275  HN  LEU A 851      29.740  54.970  61.330  1.00  0.00           H
ATOM   4276  CA  LEU A 851      31.680  55.570  60.610  1.00  0.00           C
ATOM   4277  HA  LEU A 851      31.860  56.140  59.710  1.00  0.00           H
ATOM   4278  CB  LEU A 851      31.740  56.440  61.860  1.00  0.00           C
ATOM   4279  HB1 LEU A 851      31.670  55.830  62.780  1.00  0.00           H
ATOM   4280  HB2 LEU A 851      30.850  57.100  61.790  1.00  0.00           H
ATOM   4281  CG  LEU A 851      32.980  57.500  61.930  1.00  0.00           C
ATOM   4282  HG  LEU A 851      33.880  56.900  62.210  1.00  0.00           H
ATOM   4283  CD1 LEU A 851      33.190  58.230  60.690  1.00  0.00           C
ATOM   4284 HD11 LEU A 851      32.450  59.010  60.470  1.00  0.00           H
ATOM   4285 HD12 LEU A 851      33.210  57.590  59.770  1.00  0.00           H
ATOM   4286 HD13 LEU A 851      34.190  58.720  60.730  1.00  0.00           H
ATOM   4287  CD2 LEU A 851      32.720  58.450  63.050  1.00  0.00           C
ATOM   4288 HD21 LEU A 851      31.660  58.460  63.370  1.00  0.00           H
ATOM   4289 HD22 LEU A 851      33.120  59.470  62.840  1.00  0.00           H
ATOM   4290 HD23 LEU A 851      33.310  58.070  63.910  1.00  0.00           H
ATOM   4291  C   LEU A 851      32.840  54.550  60.610  1.00  0.00           C
ATOM   4292  O   LEU A 851      33.760  54.710  59.850  1.00  0.00           O
ATOM   4293  N   CYS A 852      32.790  53.410  61.380  1.00  0.00           N
ATOM   4294  HN  CYS A 852      32.170  53.440  62.150  1.00  0.00           H
ATOM   4295  CA  CYS A 852      33.700  52.390  61.210  1.00  0.00           C
ATOM   4296  HA  CYS A 852      34.660  52.820  61.460  1.00  0.00           H
ATOM   4297  CB  CYS A 852      33.500  51.280  62.330  1.00  0.00           C
ATOM   4298  HB1 CYS A 852      32.500  50.820  62.160  1.00  0.00           H
ATOM   4299  HB2 CYS A 852      33.450  51.770  63.320  1.00  0.00           H
ATOM   4300  SG  CYS A 852      34.760  49.970  62.320  1.00  0.00           S
ATOM   4301  HG1 CYS A 852      34.010  49.050  62.900  1.00  0.00           H
ATOM   4302  C   CYS A 852      33.740  51.770  59.860  1.00  0.00           C
ATOM   4303  O   CYS A 852      34.790  51.470  59.280  1.00  0.00           O
ATOM   4304  N   THR A 853      32.610  51.640  59.190  1.00  0.00           N
ATOM   4305  HN  THR A 853      31.730  51.720  59.640  1.00  0.00           H
ATOM   4306  CA  THR A 853      32.530  51.040  57.830  1.00  0.00           C
ATOM   4307  HA  THR A 853      32.850  50.010  57.900  1.00  0.00           H
ATOM   4308  CB  THR A 853      31.140  50.980  57.230  1.00  0.00           C
ATOM   4309  HB  THR A 853      30.780  52.030  57.150  1.00  0.00           H
ATOM   4310  OG1 THR A 853      30.280  50.270  58.100  1.00  0.00           O
ATOM   4311  HG1 THR A 853      30.310  50.780  58.900  1.00  0.00           H
ATOM   4312  CG2 THR A 853      31.130  50.270  55.860  1.00  0.00           C
ATOM   4313 HG21 THR A 853      31.640  49.270  55.910  1.00  0.00           H
ATOM   4314 HG22 THR A 853      31.540  50.860  55.020  1.00  0.00           H
ATOM   4315 HG23 THR A 853      30.060  50.100  55.660  1.00  0.00           H
ATOM   4316  C   THR A 853      33.430  51.850  56.810  1.00  0.00           C
ATOM   4317  O   THR A 853      34.030  51.140  55.990  1.00  0.00           O
ATOM   4318  N   ILE A 854      33.510  53.200  56.890  1.00  0.00           N
ATOM   4319  HN  ILE A 854      32.910  53.680  57.540  1.00  0.00           H
ATOM   4320  CA  ILE A 854      34.410  54.100  56.220  1.00  0.00           C
ATOM   4321  HA  ILE A 854      34.160  54.000  55.160  1.00  0.00           H
ATOM   4322  CB  ILE A 854      34.090  55.480  56.570  1.00  0.00           C
ATOM   4323  HB  ILE A 854      34.030  55.570  57.680  1.00  0.00           H
ATOM   4324  CG2 ILE A 854      35.210  56.480  56.010  1.00  0.00           C
ATOM   4325 HG21 ILE A 854      35.130  56.480  54.900  1.00  0.00           H
ATOM   4326 HG22 ILE A 854      36.250  56.230  56.310  1.00  0.00           H
ATOM   4327 HG23 ILE A 854      34.790  57.430  56.400  1.00  0.00           H
ATOM   4328  CG1 ILE A 854      32.700  55.920  56.060  1.00  0.00           C
ATOM   4329 HG11 ILE A 854      31.970  55.100  55.930  1.00  0.00           H
ATOM   4330 HG12 ILE A 854      32.910  56.230  55.010  1.00  0.00           H
ATOM   4331  CD  ILE A 854      32.020  57.170  56.750  1.00  0.00           C
ATOM   4332  HD1 ILE A 854      32.030  56.940  57.830  1.00  0.00           H
ATOM   4333  HD2 ILE A 854      31.000  57.310  56.320  1.00  0.00           H
ATOM   4334  HD3 ILE A 854      32.460  58.170  56.520  1.00  0.00           H
ATOM   4335  C   ILE A 854      35.900  53.740  56.510  1.00  0.00           C
ATOM   4336  O   ILE A 854      36.670  53.760  55.590  1.00  0.00           O
ATOM   4337  N   LEU A 855      36.230  53.520  57.740  1.00  0.00           N
ATOM   4338  HN  LEU A 855      35.560  53.430  58.490  1.00  0.00           H
ATOM   4339  CA  LEU A 855      37.610  53.330  58.170  1.00  0.00           C
ATOM   4340  HA  LEU A 855      38.210  54.180  57.870  1.00  0.00           H
ATOM   4341  CB  LEU A 855      37.610  53.160  59.720  1.00  0.00           C
ATOM   4342  HB1 LEU A 855      38.640  52.920  60.080  1.00  0.00           H
ATOM   4343  HB2 LEU A 855      36.930  52.330  60.010  1.00  0.00           H
ATOM   4344  CG  LEU A 855      37.300  54.430  60.670  1.00  0.00           C
ATOM   4345  HG  LEU A 855      36.280  54.760  60.420  1.00  0.00           H
ATOM   4346  CD1 LEU A 855      37.290  54.140  62.150  1.00  0.00           C
ATOM   4347 HD11 LEU A 855      38.300  53.780  62.420  1.00  0.00           H
ATOM   4348 HD12 LEU A 855      36.680  53.210  62.200  1.00  0.00           H
ATOM   4349 HD13 LEU A 855      36.790  54.880  62.810  1.00  0.00           H
ATOM   4350  CD2 LEU A 855      38.230  55.570  60.320  1.00  0.00           C
ATOM   4351 HD21 LEU A 855      37.990  56.440  60.960  1.00  0.00           H
ATOM   4352 HD22 LEU A 855      38.030  55.880  59.270  1.00  0.00           H
ATOM   4353 HD23 LEU A 855      39.310  55.390  60.510  1.00  0.00           H
ATOM   4354  C   LEU A 855      38.180  52.040  57.630  1.00  0.00           C
ATOM   4355  O   LEU A 855      39.310  51.920  57.190  1.00  0.00           O
ATOM   4356  N   ILE A 856      37.260  51.010  57.570  1.00  0.00           N
ATOM   4357  HN  ILE A 856      36.340  51.110  57.950  1.00  0.00           H
ATOM   4358  CA  ILE A 856      37.500  49.730  56.880  1.00  0.00           C
ATOM   4359  HA  ILE A 856      38.420  49.310  57.280  1.00  0.00           H
ATOM   4360  CB  ILE A 856      36.270  48.860  57.040  1.00  0.00           C
ATOM   4361  HB  ILE A 856      35.330  49.350  56.720  1.00  0.00           H
ATOM   4362  CG2 ILE A 856      36.370  47.610  56.100  1.00  0.00           C
ATOM   4363 HG21 ILE A 856      36.110  47.800  55.030  1.00  0.00           H
ATOM   4364 HG22 ILE A 856      35.720  46.810  56.520  1.00  0.00           H
ATOM   4365 HG23 ILE A 856      37.390  47.160  56.120  1.00  0.00           H
ATOM   4366  CG1 ILE A 856      35.980  48.420  58.500  1.00  0.00           C
ATOM   4367 HG11 ILE A 856      35.250  47.590  58.340  1.00  0.00           H
ATOM   4368 HG12 ILE A 856      35.440  49.310  58.910  1.00  0.00           H
ATOM   4369  CD  ILE A 856      37.180  48.060  59.360  1.00  0.00           C
ATOM   4370  HD1 ILE A 856      36.880  47.360  60.180  1.00  0.00           H
ATOM   4371  HD2 ILE A 856      37.620  48.900  59.950  1.00  0.00           H
ATOM   4372  HD3 ILE A 856      38.030  47.640  58.790  1.00  0.00           H
ATOM   4373  C   ILE A 856      37.570  49.950  55.380  1.00  0.00           C
ATOM   4374  O   ILE A 856      38.450  49.470  54.690  1.00  0.00           O
ATOM   4375  N   PHE A 857      36.610  50.760  54.850  1.00  0.00           N
ATOM   4376  HN  PHE A 857      35.830  51.070  55.380  1.00  0.00           H
ATOM   4377  CA  PHE A 857      36.600  51.020  53.390  1.00  0.00           C
ATOM   4378  HA  PHE A 857      36.570  50.050  52.930  1.00  0.00           H
ATOM   4379  CB  PHE A 857      35.200  51.820  53.080  1.00  0.00           C
ATOM   4380  HB1 PHE A 857      35.190  52.740  53.700  1.00  0.00           H
ATOM   4381  HB2 PHE A 857      34.300  51.220  53.350  1.00  0.00           H
ATOM   4382  CG  PHE A 857      35.080  52.170  51.560  1.00  0.00           C
ATOM   4383  CD1 PHE A 857      34.590  51.230  50.620  1.00  0.00           C
ATOM   4384  HD1 PHE A 857      34.290  50.240  50.930  1.00  0.00           H
ATOM   4385  CE1 PHE A 857      34.240  51.700  49.310  1.00  0.00           C
ATOM   4386  HE1 PHE A 857      33.940  51.000  48.540  1.00  0.00           H
ATOM   4387  CZ  PHE A 857      34.560  53.020  48.960  1.00  0.00           C
ATOM   4388  HZ  PHE A 857      34.270  53.410  48.000  1.00  0.00           H
ATOM   4389  CD2 PHE A 857      35.290  53.510  51.250  1.00  0.00           C
ATOM   4390  HD2 PHE A 857      35.580  54.310  51.910  1.00  0.00           H
ATOM   4391  CE2 PHE A 857      35.000  53.930  49.940  1.00  0.00           C
ATOM   4392  HE2 PHE A 857      35.250  54.950  49.720  1.00  0.00           H
ATOM   4393  C   PHE A 857      37.810  51.790  52.840  1.00  0.00           C
ATOM   4394  O   PHE A 857      38.430  51.390  51.840  1.00  0.00           O
ATOM   4395  N   MET A 858      38.240  52.900  53.490  1.00  0.00           N
ATOM   4396  HN  MET A 858      37.710  53.250  54.260  1.00  0.00           H
ATOM   4397  CA  MET A 858      39.280  53.800  52.980  1.00  0.00           C
ATOM   4398  HA  MET A 858      38.940  53.970  51.970  1.00  0.00           H
ATOM   4399  CB  MET A 858      39.540  55.070  53.770  1.00  0.00           C
ATOM   4400  HB1 MET A 858      40.420  55.620  53.350  1.00  0.00           H
ATOM   4401  HB2 MET A 858      39.880  54.690  54.760  1.00  0.00           H
ATOM   4402  CG  MET A 858      38.410  56.050  53.750  1.00  0.00           C
ATOM   4403  HG1 MET A 858      37.690  55.700  54.510  1.00  0.00           H
ATOM   4404  HG2 MET A 858      37.920  55.920  52.760  1.00  0.00           H
ATOM   4405  SD  MET A 858      38.770  57.850  54.100  1.00  0.00           S
ATOM   4406  CE  MET A 858      39.300  57.590  55.810  1.00  0.00           C
ATOM   4407  HE1 MET A 858      39.960  58.410  56.150  1.00  0.00           H
ATOM   4408  HE2 MET A 858      39.990  56.730  55.800  1.00  0.00           H
ATOM   4409  HE3 MET A 858      38.620  57.340  56.660  1.00  0.00           H
ATOM   4410  C   MET A 858      40.610  53.100  52.740  1.00  0.00           C
ATOM   4411  O   MET A 858      41.350  53.420  51.770  1.00  0.00           O
ATOM   4412  N   ASP A 859      40.960  52.240  53.750  1.00  0.00           N
ATOM   4413  HN  ASP A 859      40.290  51.990  54.430  1.00  0.00           H
ATOM   4414  CA  ASP A 859      42.160  51.450  53.620  1.00  0.00           C
ATOM   4415  HA  ASP A 859      43.010  52.080  53.410  1.00  0.00           H
ATOM   4416  CB  ASP A 859      42.330  50.820  55.050  1.00  0.00           C
ATOM   4417  HB1 ASP A 859      42.830  49.850  54.910  1.00  0.00           H
ATOM   4418  HB2 ASP A 859      41.350  50.560  55.510  1.00  0.00           H
ATOM   4419  CG  ASP A 859      43.180  51.640  55.990  1.00  0.00           C
ATOM   4420  OD1 ASP A 859      43.410  51.230  57.170  1.00  0.00           O
ATOM   4421  OD2 ASP A 859      43.690  52.680  55.520  1.00  0.00           O
ATOM   4422  C   ASP A 859      42.170  50.350  52.600  1.00  0.00           C
ATOM   4423  O   ASP A 859      43.130  50.100  51.890  1.00  0.00           O
ATOM   4424  N   GLN A 860      41.020  49.630  52.480  1.00  0.00           N
ATOM   4425  HN  GLN A 860      40.190  49.740  52.990  1.00  0.00           H
ATOM   4426  CA  GLN A 860      40.810  48.650  51.400  1.00  0.00           C
ATOM   4427  HA  GLN A 860      41.670  48.000  51.470  1.00  0.00           H
ATOM   4428  CB  GLN A 860      39.450  48.000  51.460  1.00  0.00           C
ATOM   4429  HB1 GLN A 860      39.160  47.460  50.530  1.00  0.00           H
ATOM   4430  HB2 GLN A 860      38.720  48.830  51.610  1.00  0.00           H
ATOM   4431  CG  GLN A 860      39.300  47.000  52.650  1.00  0.00           C
ATOM   4432  HG1 GLN A 860      38.300  46.520  52.550  1.00  0.00           H
ATOM   4433  HG2 GLN A 860      39.390  47.630  53.560  1.00  0.00           H
ATOM   4434  CD  GLN A 860      40.330  45.990  52.650  1.00  0.00           C
ATOM   4435  OE1 GLN A 860      40.910  45.690  53.710  1.00  0.00           O
ATOM   4436  NE2 GLN A 860      40.470  45.260  51.530  1.00  0.00           N
ATOM   4437 HE21 GLN A 860      40.110  45.670  50.690  1.00  0.00           H
ATOM   4438 HE22 GLN A 860      41.260  44.650  51.550  1.00  0.00           H
ATOM   4439  C   GLN A 860      40.920  49.330  50.030  1.00  0.00           C
ATOM   4440  O   GLN A 860      41.610  48.860  49.120  1.00  0.00           O
ATOM   4441  N   GLN A 861      40.190  50.460  49.890  1.00  0.00           N
ATOM   4442  HN  GLN A 861      39.620  50.800  50.630  1.00  0.00           H
ATOM   4443  CA  GLN A 861      40.240  51.230  48.660  1.00  0.00           C
ATOM   4444  HA  GLN A 861      39.860  50.530  47.930  1.00  0.00           H
ATOM   4445  CB  GLN A 861      39.280  52.430  48.570  1.00  0.00           C
ATOM   4446  HB1 GLN A 861      39.540  53.030  47.680  1.00  0.00           H
ATOM   4447  HB2 GLN A 861      39.290  53.110  49.460  1.00  0.00           H
ATOM   4448  CG  GLN A 861      37.780  51.840  48.530  1.00  0.00           C
ATOM   4449  HG1 GLN A 861      37.180  52.760  48.330  1.00  0.00           H
ATOM   4450  HG2 GLN A 861      37.430  51.330  49.450  1.00  0.00           H
ATOM   4451  CD  GLN A 861      37.470  50.770  47.520  1.00  0.00           C
ATOM   4452  OE1 GLN A 861      37.660  49.550  47.700  1.00  0.00           O
ATOM   4453  NE2 GLN A 861      36.940  51.210  46.370  1.00  0.00           N
ATOM   4454 HE21 GLN A 861      36.580  50.420  45.870  1.00  0.00           H
ATOM   4455 HE22 GLN A 861      37.090  52.170  46.160  1.00  0.00           H
ATOM   4456  C   GLN A 861      41.560  51.650  48.130  1.00  0.00           C
ATOM   4457  O   GLN A 861      41.990  51.330  47.040  1.00  0.00           O
ATOM   4458  N   ILE A 862      42.350  52.340  48.970  1.00  0.00           N
ATOM   4459  HN  ILE A 862      41.920  52.870  49.700  1.00  0.00           H
ATOM   4460  CA  ILE A 862      43.690  52.680  48.540  1.00  0.00           C
ATOM   4461  HA  ILE A 862      43.510  53.240  47.640  1.00  0.00           H
ATOM   4462  CB  ILE A 862      44.380  53.700  49.460  1.00  0.00           C
ATOM   4463  HB  ILE A 862      43.640  54.520  49.530  1.00  0.00           H
ATOM   4464  CG2 ILE A 862      44.630  53.080  50.860  1.00  0.00           C
ATOM   4465 HG21 ILE A 862      45.030  53.880  51.520  1.00  0.00           H
ATOM   4466 HG22 ILE A 862      45.500  52.400  50.730  1.00  0.00           H
ATOM   4467 HG23 ILE A 862      43.740  52.510  51.190  1.00  0.00           H
ATOM   4468  CG1 ILE A 862      45.600  54.310  48.830  1.00  0.00           C
ATOM   4469 HG11 ILE A 862      46.400  53.540  48.690  1.00  0.00           H
ATOM   4470 HG12 ILE A 862      45.910  55.120  49.530  1.00  0.00           H
ATOM   4471  CD  ILE A 862      45.410  54.930  47.460  1.00  0.00           C
ATOM   4472  HD1 ILE A 862      44.510  55.570  47.400  1.00  0.00           H
ATOM   4473  HD2 ILE A 862      45.370  54.090  46.740  1.00  0.00           H
ATOM   4474  HD3 ILE A 862      46.250  55.640  47.270  1.00  0.00           H
ATOM   4475  C   ILE A 862      44.490  51.490  48.310  1.00  0.00           C
ATOM   4476  O   ILE A 862      45.150  51.300  47.290  1.00  0.00           O
ATOM   4477  N   THR A 863      44.420  50.420  49.160  1.00  0.00           N
ATOM   4478  HN  THR A 863      43.800  50.530  49.930  1.00  0.00           H
ATOM   4479  CA  THR A 863      45.240  49.250  48.960  1.00  0.00           C
ATOM   4480  HA  THR A 863      46.230  49.680  48.960  1.00  0.00           H
ATOM   4481  CB  THR A 863      45.090  48.290  50.220  1.00  0.00           C
ATOM   4482  HB  THR A 863      44.020  48.030  50.390  1.00  0.00           H
ATOM   4483  OG1 THR A 863      45.610  48.960  51.400  1.00  0.00           O
ATOM   4484  HG1 THR A 863      44.990  49.500  51.880  1.00  0.00           H
ATOM   4485  CG2 THR A 863      45.880  47.040  50.040  1.00  0.00           C
ATOM   4486 HG21 THR A 863      46.270  46.600  50.980  1.00  0.00           H
ATOM   4487 HG22 THR A 863      46.770  47.230  49.400  1.00  0.00           H
ATOM   4488 HG23 THR A 863      45.190  46.390  49.470  1.00  0.00           H
ATOM   4489  C   THR A 863      44.910  48.520  47.660  1.00  0.00           C
ATOM   4490  O   THR A 863      45.780  47.990  46.970  1.00  0.00           O
ATOM   4491  N   ALA A 864      43.610  48.480  47.210  1.00  0.00           N
ATOM   4492  HN  ALA A 864      42.940  48.910  47.820  1.00  0.00           H
ATOM   4493  CA  ALA A 864      43.160  47.900  46.010  1.00  0.00           C
ATOM   4494  HA  ALA A 864      43.450  46.870  45.930  1.00  0.00           H
ATOM   4495  CB  ALA A 864      41.670  47.950  46.080  1.00  0.00           C
ATOM   4496  HB1 ALA A 864      41.260  47.480  47.010  1.00  0.00           H
ATOM   4497  HB2 ALA A 864      41.350  47.310  45.240  1.00  0.00           H
ATOM   4498  HB3 ALA A 864      41.300  49.000  46.030  1.00  0.00           H
ATOM   4499  C   ALA A 864      43.600  48.680  44.770  1.00  0.00           C
ATOM   4500  O   ALA A 864      43.940  48.150  43.710  1.00  0.00           O
ATOM   4501  N   VAL A 865      43.670  50.010  44.860  1.00  0.00           N
ATOM   4502  HN  VAL A 865      43.420  50.420  45.740  1.00  0.00           H
ATOM   4503  CA  VAL A 865      44.170  50.890  43.830  1.00  0.00           C
ATOM   4504  HA  VAL A 865      43.810  50.610  42.850  1.00  0.00           H
ATOM   4505  CB  VAL A 865      43.710  52.290  44.160  1.00  0.00           C
ATOM   4506  HB  VAL A 865      43.920  52.600  45.210  1.00  0.00           H
ATOM   4507  CG1 VAL A 865      44.250  53.350  43.210  1.00  0.00           C
ATOM   4508 HG11 VAL A 865      44.230  53.050  42.150  1.00  0.00           H
ATOM   4509 HG12 VAL A 865      45.270  53.760  43.340  1.00  0.00           H
ATOM   4510 HG13 VAL A 865      43.710  54.300  43.420  1.00  0.00           H
ATOM   4511  CG2 VAL A 865      42.150  52.240  43.860  1.00  0.00           C
ATOM   4512 HG21 VAL A 865      41.940  51.710  42.910  1.00  0.00           H
ATOM   4513 HG22 VAL A 865      41.710  53.260  43.780  1.00  0.00           H
ATOM   4514 HG23 VAL A 865      41.610  51.620  44.610  1.00  0.00           H
ATOM   4515  C   VAL A 865      45.630  50.660  43.640  1.00  0.00           C
ATOM   4516  O   VAL A 865      46.170  50.450  42.580  1.00  0.00           O
ATOM   4517  N   ILE A 866      46.370  50.590  44.780  1.00  0.00           N
ATOM   4518  HN  ILE A 866      45.940  50.780  45.660  1.00  0.00           H
ATOM   4519  CA  ILE A 866      47.870  50.420  44.830  1.00  0.00           C
ATOM   4520  HA  ILE A 866      48.400  51.240  44.370  1.00  0.00           H
ATOM   4521  CB  ILE A 866      48.290  50.310  46.310  1.00  0.00           C
ATOM   4522  HB  ILE A 866      47.400  49.970  46.890  1.00  0.00           H
ATOM   4523  CG2 ILE A 866      49.540  49.380  46.610  1.00  0.00           C
ATOM   4524 HG21 ILE A 866      49.420  48.360  46.180  1.00  0.00           H
ATOM   4525 HG22 ILE A 866      49.770  49.460  47.690  1.00  0.00           H
ATOM   4526 HG23 ILE A 866      50.430  49.800  46.100  1.00  0.00           H
ATOM   4527  CG1 ILE A 866      48.420  51.820  46.830  1.00  0.00           C
ATOM   4528 HG11 ILE A 866      48.640  51.820  47.920  1.00  0.00           H
ATOM   4529 HG12 ILE A 866      47.470  52.370  46.640  1.00  0.00           H
ATOM   4530  CD  ILE A 866      49.600  52.630  46.220  1.00  0.00           C
ATOM   4531  HD1 ILE A 866      49.740  53.620  46.710  1.00  0.00           H
ATOM   4532  HD2 ILE A 866      49.580  52.840  45.130  1.00  0.00           H
ATOM   4533  HD3 ILE A 866      50.540  52.120  46.510  1.00  0.00           H
ATOM   4534  C   ILE A 866      48.260  49.190  44.080  1.00  0.00           C
ATOM   4535  O   ILE A 866      49.230  49.120  43.290  1.00  0.00           O
ATOM   4536  N   ILE A 867      47.500  48.130  44.240  1.00  0.00           N
ATOM   4537  HN  ILE A 867      46.650  48.050  44.760  1.00  0.00           H
ATOM   4538  CA  ILE A 867      47.980  46.850  43.710  1.00  0.00           C
ATOM   4539  HA  ILE A 867      49.040  46.850  43.910  1.00  0.00           H
ATOM   4540  CB  ILE A 867      47.390  45.680  44.470  1.00  0.00           C
ATOM   4541  HB  ILE A 867      47.610  45.990  45.510  1.00  0.00           H
ATOM   4542  CG2 ILE A 867      45.840  45.470  44.210  1.00  0.00           C
ATOM   4543 HG21 ILE A 867      45.620  44.710  44.990  1.00  0.00           H
ATOM   4544 HG22 ILE A 867      45.670  45.130  43.160  1.00  0.00           H
ATOM   4545 HG23 ILE A 867      45.210  46.350  44.470  1.00  0.00           H
ATOM   4546  CG1 ILE A 867      48.070  44.320  44.220  1.00  0.00           C
ATOM   4547 HG11 ILE A 867      47.530  43.900  43.340  1.00  0.00           H
ATOM   4548 HG12 ILE A 867      47.740  43.730  45.110  1.00  0.00           H
ATOM   4549  CD  ILE A 867      49.580  44.420  43.940  1.00  0.00           C
ATOM   4550  HD1 ILE A 867      50.160  44.940  44.730  1.00  0.00           H
ATOM   4551  HD2 ILE A 867      49.870  44.940  43.000  1.00  0.00           H
ATOM   4552  HD3 ILE A 867      50.090  43.440  43.870  1.00  0.00           H
ATOM   4553  C   ILE A 867      47.720  46.740  42.210  1.00  0.00           C
ATOM   4554  O   ILE A 867      48.310  46.030  41.400  1.00  0.00           O
ATOM   4555  N   ASN A 868      46.840  47.610  41.630  1.00  0.00           N
ATOM   4556  HN  ASN A 868      46.320  48.250  42.180  1.00  0.00           H
ATOM   4557  CA  ASN A 868      46.400  47.550  40.280  1.00  0.00           C
ATOM   4558  HA  ASN A 868      46.680  46.570  39.900  1.00  0.00           H
ATOM   4559  CB  ASN A 868      44.920  47.960  40.340  1.00  0.00           C
ATOM   4560  HB1 ASN A 868      44.920  49.050  40.530  1.00  0.00           H
ATOM   4561  HB2 ASN A 868      44.380  47.580  41.240  1.00  0.00           H
ATOM   4562  CG  ASN A 868      44.110  47.680  39.070  1.00  0.00           C
ATOM   4563  OD1 ASN A 868      44.200  46.600  38.430  1.00  0.00           O
ATOM   4564  ND2 ASN A 868      43.190  48.550  38.650  1.00  0.00           N
ATOM   4565 HD21 ASN A 868      42.690  48.300  37.820  1.00  0.00           H
ATOM   4566 HD22 ASN A 868      43.080  49.380  39.180  1.00  0.00           H
ATOM   4567  C   ASN A 868      47.140  48.480  39.310  1.00  0.00           C
ATOM   4568  O   ASN A 868      46.820  48.590  38.130  1.00  0.00           O
ATOM   4569  N   ARG A 869      48.160  49.260  39.830  1.00  0.00           N
ATOM   4570  HN  ARG A 869      48.280  49.030  40.800  1.00  0.00           H
ATOM   4571  CA  ARG A 869      49.110  50.090  39.160  1.00  0.00           C
ATOM   4572  HA  ARG A 869      48.550  50.880  38.690  1.00  0.00           H
ATOM   4573  CB  ARG A 869      50.110  50.580  40.300  1.00  0.00           C
ATOM   4574  HB1 ARG A 869      50.990  51.050  39.830  1.00  0.00           H
ATOM   4575  HB2 ARG A 869      50.570  49.700  40.790  1.00  0.00           H
ATOM   4576  CG  ARG A 869      49.570  51.690  41.180  1.00  0.00           C
ATOM   4577  HG1 ARG A 869      48.700  51.400  41.810  1.00  0.00           H
ATOM   4578  HG2 ARG A 869      49.100  52.450  40.510  1.00  0.00           H
ATOM   4579  CD  ARG A 869      50.610  52.270  42.110  1.00  0.00           C
ATOM   4580  HD1 ARG A 869      50.290  53.140  42.720  1.00  0.00           H
ATOM   4581  HD2 ARG A 869      51.340  52.770  41.440  1.00  0.00           H
ATOM   4582  NE  ARG A 869      51.170  51.120  42.930  1.00  0.00           N
ATOM   4583  HE  ARG A 869      50.650  50.270  43.020  1.00  0.00           H
ATOM   4584  CZ  ARG A 869      52.220  51.290  43.690  1.00  0.00           C
ATOM   4585  NH1 ARG A 869      52.820  52.420  43.900  1.00  0.00           N
ATOM   4586 HH11 ARG A 869      53.710  52.570  44.340  1.00  0.00           H
ATOM   4587 HH12 ARG A 869      52.490  53.290  43.530  1.00  0.00           H
ATOM   4588  NH2 ARG A 869      52.650  50.220  44.260  1.00  0.00           N
ATOM   4589 HH21 ARG A 869      52.320  49.400  43.790  1.00  0.00           H
ATOM   4590 HH22 ARG A 869      53.610  50.200  44.560  1.00  0.00           H
ATOM   4591  C   ARG A 869      49.880  49.340  38.090  1.00  0.00           C
ATOM   4592  O   ARG A 869      50.270  48.170  38.210  1.00  0.00           O
ATOM   4593  N   LYS A 870      50.350  49.990  36.960  1.00  0.00           N
ATOM   4594  HN  LYS A 870      50.160  50.950  36.760  1.00  0.00           H
ATOM   4595  CA  LYS A 870      51.240  49.360  36.010  1.00  0.00           C
ATOM   4596  HA  LYS A 870      50.790  48.430  35.740  1.00  0.00           H
ATOM   4597  CB  LYS A 870      51.420  50.120  34.620  1.00  0.00           C
ATOM   4598  HB1 LYS A 870      50.350  50.090  34.300  1.00  0.00           H
ATOM   4599  HB2 LYS A 870      52.020  49.380  34.030  1.00  0.00           H
ATOM   4600  CG  LYS A 870      51.940  51.470  34.610  1.00  0.00           C
ATOM   4601  HG1 LYS A 870      51.740  51.980  35.590  1.00  0.00           H
ATOM   4602  HG2 LYS A 870      51.500  52.180  33.880  1.00  0.00           H
ATOM   4603  CD  LYS A 870      53.420  51.510  34.220  1.00  0.00           C
ATOM   4604  HD1 LYS A 870      53.610  51.030  33.230  1.00  0.00           H
ATOM   4605  HD2 LYS A 870      54.020  50.910  34.920  1.00  0.00           H
ATOM   4606  CE  LYS A 870      53.990  52.930  34.220  1.00  0.00           C
ATOM   4607  HE1 LYS A 870      53.440  53.600  33.520  1.00  0.00           H
ATOM   4608  HE2 LYS A 870      55.060  52.880  33.940  1.00  0.00           H
ATOM   4609  NZ  LYS A 870      54.020  53.490  35.550  1.00  0.00           N
ATOM   4610  HZ1 LYS A 870      53.970  52.790  36.330  1.00  0.00           H
ATOM   4611  HZ2 LYS A 870      53.210  54.120  35.770  1.00  0.00           H
ATOM   4612  HZ3 LYS A 870      54.810  54.140  35.670  1.00  0.00           H
ATOM   4613  C   LYS A 870      52.610  48.930  36.560  1.00  0.00           C
ATOM   4614  O   LYS A 870      53.260  48.220  35.870  1.00  0.00           O
ATOM   4615  N   GLU A 871      53.090  49.260  37.740  1.00  0.00           N
ATOM   4616  HN  GLU A 871      52.540  49.940  38.210  1.00  0.00           H
ATOM   4617  CA  GLU A 871      54.310  48.700  38.320  1.00  0.00           C
ATOM   4618  HA  GLU A 871      55.100  48.980  37.650  1.00  0.00           H
ATOM   4619  CB  GLU A 871      54.560  49.370  39.690  1.00  0.00           C
ATOM   4620  HB1 GLU A 871      55.580  49.130  40.050  1.00  0.00           H
ATOM   4621  HB2 GLU A 871      53.970  48.900  40.510  1.00  0.00           H
ATOM   4622  CG  GLU A 871      54.640  50.920  39.760  1.00  0.00           C
ATOM   4623  HG1 GLU A 871      55.360  51.150  40.580  1.00  0.00           H
ATOM   4624  HG2 GLU A 871      53.630  51.280  40.090  1.00  0.00           H
ATOM   4625  CD  GLU A 871      55.110  51.570  38.500  1.00  0.00           C
ATOM   4626  OE1 GLU A 871      54.250  52.060  37.700  1.00  0.00           O
ATOM   4627  OE2 GLU A 871      56.380  51.750  38.270  1.00  0.00           O
ATOM   4628  C   GLU A 871      54.280  47.190  38.490  1.00  0.00           C
ATOM   4629  O   GLU A 871      55.280  46.600  38.210  1.00  0.00           O
ATOM   4630  N   HSD A 872      53.090  46.630  38.850  1.00  0.00           N
ATOM   4631  HN  HSD A 872      52.280  47.210  38.930  1.00  0.00           H
ATOM   4632  CA  HSD A 872      53.030  45.320  39.320  1.00  0.00           C
ATOM   4633  HA  HSD A 872      54.000  44.970  39.640  1.00  0.00           H
ATOM   4634  CB  HSD A 872      52.010  45.180  40.460  1.00  0.00           C
ATOM   4635  HB1 HSD A 872      52.000  44.160  40.870  1.00  0.00           H
ATOM   4636  HB2 HSD A 872      51.030  45.430  40.010  1.00  0.00           H
ATOM   4637  ND1 HSD A 872      53.450  46.190  42.250  1.00  0.00           N
ATOM   4638  HD1 HSD A 872      54.340  45.780  42.040  1.00  0.00           H
ATOM   4639  CG  HSD A 872      52.280  46.170  41.490  1.00  0.00           C
ATOM   4640  CE1 HSD A 872      53.300  47.230  43.120  1.00  0.00           C
ATOM   4641  HE1 HSD A 872      54.110  47.510  43.800  1.00  0.00           H
ATOM   4642  NE2 HSD A 872      52.120  47.730  43.070  1.00  0.00           N
ATOM   4643  CD2 HSD A 872      51.430  47.050  42.040  1.00  0.00           C
ATOM   4644  HD2 HSD A 872      50.380  47.210  41.870  1.00  0.00           H
ATOM   4645  C   HSD A 872      52.630  44.330  38.190  1.00  0.00           C
ATOM   4646  O   HSD A 872      52.690  43.110  38.380  1.00  0.00           O
ATOM   4647  N   LYS A 873      52.240  44.840  36.950  1.00  0.00           N
ATOM   4648  HN  LYS A 873      52.120  45.830  36.850  1.00  0.00           H
ATOM   4649  CA  LYS A 873      52.120  44.050  35.700  1.00  0.00           C
ATOM   4650  HA  LYS A 873      51.770  44.720  34.940  1.00  0.00           H
ATOM   4651  CB  LYS A 873      53.470  43.760  35.090  1.00  0.00           C
ATOM   4652  HB1 LYS A 873      53.570  42.930  34.350  1.00  0.00           H
ATOM   4653  HB2 LYS A 873      54.180  43.470  35.900  1.00  0.00           H
ATOM   4654  CG  LYS A 873      54.150  45.040  34.590  1.00  0.00           C
ATOM   4655  HG1 LYS A 873      55.180  44.780  34.240  1.00  0.00           H
ATOM   4656  HG2 LYS A 873      54.350  45.810  35.370  1.00  0.00           H
ATOM   4657  CD  LYS A 873      53.560  45.730  33.310  1.00  0.00           C
ATOM   4658  HD1 LYS A 873      54.160  46.650  33.110  1.00  0.00           H
ATOM   4659  HD2 LYS A 873      52.550  46.100  33.600  1.00  0.00           H
ATOM   4660  CE  LYS A 873      53.620  44.810  32.100  1.00  0.00           C
ATOM   4661  HE1 LYS A 873      52.980  43.920  32.280  1.00  0.00           H
ATOM   4662  HE2 LYS A 873      54.650  44.490  31.820  1.00  0.00           H
ATOM   4663  NZ  LYS A 873      53.000  45.530  31.000  1.00  0.00           N
ATOM   4664  HZ1 LYS A 873      52.050  45.750  31.340  1.00  0.00           H
ATOM   4665  HZ2 LYS A 873      53.010  45.070  30.060  1.00  0.00           H
ATOM   4666  HZ3 LYS A 873      53.490  46.420  30.810  1.00  0.00           H
ATOM   4667  C   LYS A 873      51.090  42.910  35.560  1.00  0.00           C
ATOM   4668  O   LYS A 873      51.440  41.810  35.180  1.00  0.00           O
ATOM   4669  N   LEU A 874      49.810  43.160  35.850  1.00  0.00           N
ATOM   4670  HN  LEU A 874      49.540  44.080  36.150  1.00  0.00           H
ATOM   4671  CA  LEU A 874      48.780  42.090  36.050  1.00  0.00           C
ATOM   4672  HA  LEU A 874      49.290  41.180  36.340  1.00  0.00           H
ATOM   4673  CB  LEU A 874      47.890  42.500  37.280  1.00  0.00           C
ATOM   4674  HB1 LEU A 874      47.220  41.640  37.470  1.00  0.00           H
ATOM   4675  HB2 LEU A 874      47.240  43.340  36.970  1.00  0.00           H
ATOM   4676  CG  LEU A 874      48.490  42.850  38.660  1.00  0.00           C
ATOM   4677  HG  LEU A 874      48.970  43.850  38.590  1.00  0.00           H
ATOM   4678  CD1 LEU A 874      47.330  43.230  39.700  1.00  0.00           C
ATOM   4679 HD11 LEU A 874      47.690  43.700  40.640  1.00  0.00           H
ATOM   4680 HD12 LEU A 874      46.840  42.250  39.910  1.00  0.00           H
ATOM   4681 HD13 LEU A 874      46.590  43.850  39.130  1.00  0.00           H
ATOM   4682  CD2 LEU A 874      49.450  41.810  39.330  1.00  0.00           C
ATOM   4683 HD21 LEU A 874      50.140  41.450  38.540  1.00  0.00           H
ATOM   4684 HD22 LEU A 874      48.810  40.920  39.520  1.00  0.00           H
ATOM   4685 HD23 LEU A 874      49.790  42.250  40.290  1.00  0.00           H
ATOM   4686  C   LEU A 874      47.970  41.890  34.700  1.00  0.00           C
ATOM   4687  O   LEU A 874      47.840  42.810  33.880  1.00  0.00           O
ATOM   4688  N   LYS A 875      47.360  40.700  34.640  1.00  0.00           N
ATOM   4689  HN  LYS A 875      47.530  39.970  35.290  1.00  0.00           H
ATOM   4690  CA  LYS A 875      46.380  40.450  33.680  1.00  0.00           C
ATOM   4691  HA  LYS A 875      46.470  41.240  32.960  1.00  0.00           H
ATOM   4692  CB  LYS A 875      46.630  39.040  32.990  1.00  0.00           C
ATOM   4693  HB1 LYS A 875      45.760  38.880  32.320  1.00  0.00           H
ATOM   4694  HB2 LYS A 875      46.780  38.200  33.710  1.00  0.00           H
ATOM   4695  CG  LYS A 875      47.880  39.060  32.070  1.00  0.00           C
ATOM   4696  HG1 LYS A 875      48.750  39.070  32.760  1.00  0.00           H
ATOM   4697  HG2 LYS A 875      47.870  40.090  31.660  1.00  0.00           H
ATOM   4698  CD  LYS A 875      47.850  37.960  31.110  1.00  0.00           C
ATOM   4699  HD1 LYS A 875      48.590  38.190  30.310  1.00  0.00           H
ATOM   4700  HD2 LYS A 875      46.850  38.000  30.610  1.00  0.00           H
ATOM   4701  CE  LYS A 875      48.020  36.620  31.720  1.00  0.00           C
ATOM   4702  HE1 LYS A 875      47.360  36.420  32.590  1.00  0.00           H
ATOM   4703  HE2 LYS A 875      49.040  36.500  32.120  1.00  0.00           H
ATOM   4704  NZ  LYS A 875      47.760  35.600  30.680  1.00  0.00           N
ATOM   4705  HZ1 LYS A 875      47.900  34.670  31.140  1.00  0.00           H
ATOM   4706  HZ2 LYS A 875      48.440  35.650  29.900  1.00  0.00           H
ATOM   4707  HZ3 LYS A 875      46.770  35.640  30.370  1.00  0.00           H
ATOM   4708  C   LYS A 875      44.970  40.530  34.370  1.00  0.00           C
ATOM   4709  O   LYS A 875      43.920  40.610  33.700  1.00  0.00           O
ATOM   4710  N   LYS A 876      44.890  40.600  35.640  1.00  0.00           N
ATOM   4711  HN  LYS A 876      45.610  40.730  36.320  1.00  0.00           H
ATOM   4712  CA  LYS A 876      43.610  40.530  36.370  1.00  0.00           C
ATOM   4713  HA  LYS A 876      42.730  40.570  35.770  1.00  0.00           H
ATOM   4714  CB  LYS A 876      43.390  39.210  37.160  1.00  0.00           C
ATOM   4715  HB1 LYS A 876      42.330  39.220  37.510  1.00  0.00           H
ATOM   4716  HB2 LYS A 876      44.160  39.040  37.940  1.00  0.00           H
ATOM   4717  CG  LYS A 876      43.610  37.950  36.300  1.00  0.00           C
ATOM   4718  HG1 LYS A 876      44.550  38.050  35.730  1.00  0.00           H
ATOM   4719  HG2 LYS A 876      42.840  37.950  35.490  1.00  0.00           H
ATOM   4720  CD  LYS A 876      43.560  36.560  37.060  1.00  0.00           C
ATOM   4721  HD1 LYS A 876      44.390  36.500  37.800  1.00  0.00           H
ATOM   4722  HD2 LYS A 876      43.620  35.780  36.270  1.00  0.00           H
ATOM   4723  CE  LYS A 876      42.220  36.280  37.800  1.00  0.00           C
ATOM   4724  HE1 LYS A 876      41.360  36.500  37.120  1.00  0.00           H
ATOM   4725  HE2 LYS A 876      42.220  37.030  38.620  1.00  0.00           H
ATOM   4726  NZ  LYS A 876      42.210  34.860  38.280  1.00  0.00           N
ATOM   4727  HZ1 LYS A 876      41.990  34.280  37.450  1.00  0.00           H
ATOM   4728  HZ2 LYS A 876      41.490  34.670  39.010  1.00  0.00           H
ATOM   4729  HZ3 LYS A 876      43.180  34.580  38.490  1.00  0.00           H
ATOM   4730  C   LYS A 876      43.600  41.670  37.320  1.00  0.00           C
ATOM   4731  O   LYS A 876      44.640  41.880  38.000  1.00  0.00           O
ATOM   4732  N   GLY A 877      42.570  42.460  37.400  1.00  0.00           N
ATOM   4733  HN  GLY A 877      41.880  42.240  36.710  1.00  0.00           H
ATOM   4734  CA  GLY A 877      42.360  43.530  38.300  1.00  0.00           C
ATOM   4735  HA1 GLY A 877      41.360  43.890  38.070  1.00  0.00           H
ATOM   4736  HA2 GLY A 877      43.120  44.250  38.030  1.00  0.00           H
ATOM   4737  C   GLY A 877      42.550  43.470  39.830  1.00  0.00           C
ATOM   4738  O   GLY A 877      43.080  42.490  40.440  1.00  0.00           O
ATOM   4739  N   ALA A 878      42.310  44.620  40.440  1.00  0.00           N
ATOM   4740  HN  ALA A 878      42.000  45.410  39.910  1.00  0.00           H
ATOM   4741  CA  ALA A 878      42.270  44.790  41.900  1.00  0.00           C
ATOM   4742  HA  ALA A 878      43.330  44.720  42.060  1.00  0.00           H
ATOM   4743  CB  ALA A 878      41.810  46.210  42.260  1.00  0.00           C
ATOM   4744  HB1 ALA A 878      42.460  46.950  41.750  1.00  0.00           H
ATOM   4745  HB2 ALA A 878      41.940  46.360  43.350  1.00  0.00           H
ATOM   4746  HB3 ALA A 878      40.820  46.530  41.870  1.00  0.00           H
ATOM   4747  C   ALA A 878      41.520  43.870  42.760  1.00  0.00           C
ATOM   4748  O   ALA A 878      41.900  43.610  43.890  1.00  0.00           O
ATOM   4749  N   GLY A 879      40.350  43.400  42.310  1.00  0.00           N
ATOM   4750  HN  GLY A 879      40.070  43.680  41.390  1.00  0.00           H
ATOM   4751  CA  GLY A 879      39.420  42.650  43.130  1.00  0.00           C
ATOM   4752  HA1 GLY A 879      40.060  42.000  43.710  1.00  0.00           H
ATOM   4753  HA2 GLY A 879      38.680  42.280  42.440  1.00  0.00           H
ATOM   4754  C   GLY A 879      38.680  43.430  44.170  1.00  0.00           C
ATOM   4755  O   GLY A 879      38.400  42.950  45.270  1.00  0.00           O
ATOM   4756  N   TYR A 880      38.280  44.710  43.830  1.00  0.00           N
ATOM   4757  HN  TYR A 880      38.440  45.010  42.880  1.00  0.00           H
ATOM   4758  CA  TYR A 880      37.770  45.690  44.680  1.00  0.00           C
ATOM   4759  HA  TYR A 880      38.630  45.900  45.310  1.00  0.00           H
ATOM   4760  CB  TYR A 880      37.150  46.880  43.830  1.00  0.00           C
ATOM   4761  HB1 TYR A 880      36.910  47.590  44.650  1.00  0.00           H
ATOM   4762  HB2 TYR A 880      36.250  46.580  43.250  1.00  0.00           H
ATOM   4763  CG  TYR A 880      38.060  47.560  42.770  1.00  0.00           C
ATOM   4764  CD1 TYR A 880      39.000  48.530  43.210  1.00  0.00           C
ATOM   4765  HD1 TYR A 880      39.270  48.540  44.260  1.00  0.00           H
ATOM   4766  CE1 TYR A 880      39.700  49.240  42.250  1.00  0.00           C
ATOM   4767  HE1 TYR A 880      40.340  50.050  42.550  1.00  0.00           H
ATOM   4768  CZ  TYR A 880      39.330  49.190  40.920  1.00  0.00           C
ATOM   4769  OH  TYR A 880      39.880  50.050  39.950  1.00  0.00           O
ATOM   4770  HH  TYR A 880      40.150  50.800  40.470  1.00  0.00           H
ATOM   4771  CD2 TYR A 880      37.660  47.560  41.410  1.00  0.00           C
ATOM   4772  HD2 TYR A 880      36.910  46.890  41.020  1.00  0.00           H
ATOM   4773  CE2 TYR A 880      38.310  48.370  40.530  1.00  0.00           C
ATOM   4774  HE2 TYR A 880      38.070  48.350  39.480  1.00  0.00           H
ATOM   4775  C   TYR A 880      36.620  45.250  45.570  1.00  0.00           C
ATOM   4776  O   TYR A 880      36.650  45.480  46.750  1.00  0.00           O
ATOM   4777  N   HSD A 881      35.560  44.690  44.930  1.00  0.00           N
ATOM   4778  HN  HSD A 881      35.660  44.470  43.960  1.00  0.00           H
ATOM   4779  CA  HSD A 881      34.320  44.350  45.700  1.00  0.00           C
ATOM   4780  HA  HSD A 881      34.030  45.170  46.350  1.00  0.00           H
ATOM   4781  CB  HSD A 881      33.140  43.980  44.720  1.00  0.00           C
ATOM   4782  HB1 HSD A 881      32.590  43.170  45.250  1.00  0.00           H
ATOM   4783  HB2 HSD A 881      33.390  43.420  43.790  1.00  0.00           H
ATOM   4784  ND1 HSD A 881      30.970  45.010  44.110  1.00  0.00           N
ATOM   4785  HD1 HSD A 881      30.380  44.220  44.320  1.00  0.00           H
ATOM   4786  CG  HSD A 881      32.300  45.090  44.340  1.00  0.00           C
ATOM   4787  CE1 HSD A 881      30.550  46.310  43.900  1.00  0.00           C
ATOM   4788  HE1 HSD A 881      29.500  46.610  43.900  1.00  0.00           H
ATOM   4789  NE2 HSD A 881      31.560  47.170  43.970  1.00  0.00           N
ATOM   4790  CD2 HSD A 881      32.670  46.420  44.220  1.00  0.00           C
ATOM   4791  HD2 HSD A 881      33.630  46.930  44.280  1.00  0.00           H
ATOM   4792  C   HSD A 881      34.550  43.130  46.600  1.00  0.00           C
ATOM   4793  O   HSD A 881      34.190  43.030  47.770  1.00  0.00           O
ATOM   4794  N   LEU A 882      35.230  42.140  46.030  1.00  0.00           N
ATOM   4795  HN  LEU A 882      35.370  42.180  45.030  1.00  0.00           H
ATOM   4796  CA  LEU A 882      35.730  40.900  46.640  1.00  0.00           C
ATOM   4797  HA  LEU A 882      34.910  40.600  47.260  1.00  0.00           H
ATOM   4798  CB  LEU A 882      36.040  39.900  45.620  1.00  0.00           C
ATOM   4799  HB1 LEU A 882      36.850  40.320  44.980  1.00  0.00           H
ATOM   4800  HB2 LEU A 882      35.200  39.840  44.900  1.00  0.00           H
ATOM   4801  CG  LEU A 882      36.350  38.510  46.140  1.00  0.00           C
ATOM   4802  HG  LEU A 882      37.280  38.610  46.740  1.00  0.00           H
ATOM   4803  CD1 LEU A 882      35.320  37.920  47.130  1.00  0.00           C
ATOM   4804 HD11 LEU A 882      34.390  37.670  46.560  1.00  0.00           H
ATOM   4805 HD12 LEU A 882      35.150  38.420  48.100  1.00  0.00           H
ATOM   4806 HD13 LEU A 882      35.660  36.990  47.620  1.00  0.00           H
ATOM   4807  CD2 LEU A 882      36.630  37.510  45.010  1.00  0.00           C
ATOM   4808 HD21 LEU A 882      36.760  36.540  45.540  1.00  0.00           H
ATOM   4809 HD22 LEU A 882      37.510  37.850  44.420  1.00  0.00           H
ATOM   4810 HD23 LEU A 882      35.720  37.580  44.380  1.00  0.00           H
ATOM   4811  C   LEU A 882      36.770  41.110  47.790  1.00  0.00           C
ATOM   4812  O   LEU A 882      36.630  40.500  48.860  1.00  0.00           O
ATOM   4813  N   ASP A 883      37.820  41.930  47.610  1.00  0.00           N
ATOM   4814  HN  ASP A 883      37.840  42.380  46.720  1.00  0.00           H
ATOM   4815  CA  ASP A 883      38.830  42.350  48.670  1.00  0.00           C
ATOM   4816  HA  ASP A 883      39.360  41.460  48.970  1.00  0.00           H
ATOM   4817  CB  ASP A 883      39.880  43.390  48.210  1.00  0.00           C
ATOM   4818  HB1 ASP A 883      40.500  43.750  49.070  1.00  0.00           H
ATOM   4819  HB2 ASP A 883      39.390  44.300  47.840  1.00  0.00           H
ATOM   4820  CG  ASP A 883      40.910  42.830  47.250  1.00  0.00           C
ATOM   4821  OD1 ASP A 883      41.000  41.710  46.940  1.00  0.00           O
ATOM   4822  OD2 ASP A 883      41.530  43.840  46.640  1.00  0.00           O
ATOM   4823  HD2 ASP A 883      41.980  43.530  45.850  1.00  0.00           H
ATOM   4824  C   ASP A 883      38.100  43.110  49.770  1.00  0.00           C
ATOM   4825  O   ASP A 883      38.300  42.820  50.960  1.00  0.00           O
ATOM   4826  N   LEU A 884      37.110  43.980  49.410  1.00  0.00           N
ATOM   4827  HN  LEU A 884      36.880  44.180  48.460  1.00  0.00           H
ATOM   4828  CA  LEU A 884      36.250  44.620  50.370  1.00  0.00           C
ATOM   4829  HA  LEU A 884      36.870  45.220  51.020  1.00  0.00           H
ATOM   4830  CB  LEU A 884      35.290  45.740  49.860  1.00  0.00           C
ATOM   4831  HB1 LEU A 884      34.660  45.330  49.040  1.00  0.00           H
ATOM   4832  HB2 LEU A 884      36.000  46.390  49.300  1.00  0.00           H
ATOM   4833  CG  LEU A 884      34.440  46.500  50.770  1.00  0.00           C
ATOM   4834  HG  LEU A 884      33.810  45.870  51.440  1.00  0.00           H
ATOM   4835  CD1 LEU A 884      35.400  47.340  51.710  1.00  0.00           C
ATOM   4836 HD11 LEU A 884      36.150  46.690  52.210  1.00  0.00           H
ATOM   4837 HD12 LEU A 884      34.780  47.750  52.540  1.00  0.00           H
ATOM   4838 HD13 LEU A 884      35.920  48.120  51.110  1.00  0.00           H
ATOM   4839  CD2 LEU A 884      33.440  47.500  50.230  1.00  0.00           C
ATOM   4840 HD21 LEU A 884      33.820  48.160  49.420  1.00  0.00           H
ATOM   4841 HD22 LEU A 884      33.090  48.150  51.070  1.00  0.00           H
ATOM   4842 HD23 LEU A 884      32.550  46.940  49.910  1.00  0.00           H
ATOM   4843  C   LEU A 884      35.380  43.660  51.140  1.00  0.00           C
ATOM   4844  O   LEU A 884      35.470  43.670  52.370  1.00  0.00           O
ATOM   4845  N   LEU A 885      34.640  42.810  50.410  1.00  0.00           N
ATOM   4846  HN  LEU A 885      34.670  42.880  49.420  1.00  0.00           H
ATOM   4847  CA  LEU A 885      33.740  41.810  50.940  1.00  0.00           C
ATOM   4848  HA  LEU A 885      33.080  42.340  51.610  1.00  0.00           H
ATOM   4849  CB  LEU A 885      32.940  41.070  49.920  1.00  0.00           C
ATOM   4850  HB1 LEU A 885      33.660  40.640  49.200  1.00  0.00           H
ATOM   4851  HB2 LEU A 885      32.340  41.840  49.390  1.00  0.00           H
ATOM   4852  CG  LEU A 885      31.850  39.990  50.430  1.00  0.00           C
ATOM   4853  HG  LEU A 885      32.240  39.330  51.230  1.00  0.00           H
ATOM   4854  CD1 LEU A 885      30.620  40.750  51.110  1.00  0.00           C
ATOM   4855 HD11 LEU A 885      31.030  41.570  51.730  1.00  0.00           H
ATOM   4856 HD12 LEU A 885      30.050  39.970  51.640  1.00  0.00           H
ATOM   4857 HD13 LEU A 885      29.980  41.090  50.260  1.00  0.00           H
ATOM   4858  CD2 LEU A 885      31.500  39.080  49.290  1.00  0.00           C
ATOM   4859 HD21 LEU A 885      30.690  38.370  49.570  1.00  0.00           H
ATOM   4860 HD22 LEU A 885      32.400  38.440  49.120  1.00  0.00           H
ATOM   4861 HD23 LEU A 885      31.380  39.640  48.350  1.00  0.00           H
ATOM   4862  C   LEU A 885      34.410  40.820  51.970  1.00  0.00           C
ATOM   4863  O   LEU A 885      33.860  40.620  53.060  1.00  0.00           O
ATOM   4864  N   MET A 886      35.610  40.360  51.630  1.00  0.00           N
ATOM   4865  HN  MET A 886      36.020  40.550  50.740  1.00  0.00           H
ATOM   4866  CA  MET A 886      36.440  39.530  52.540  1.00  0.00           C
ATOM   4867  HA  MET A 886      35.760  38.730  52.800  1.00  0.00           H
ATOM   4868  CB  MET A 886      37.620  38.740  51.810  1.00  0.00           C
ATOM   4869  HB1 MET A 886      38.240  38.230  52.590  1.00  0.00           H
ATOM   4870  HB2 MET A 886      38.310  39.340  51.200  1.00  0.00           H
ATOM   4871  CG  MET A 886      37.190  37.630  50.890  1.00  0.00           C
ATOM   4872  HG1 MET A 886      38.020  37.150  50.330  1.00  0.00           H
ATOM   4873  HG2 MET A 886      36.450  38.070  50.200  1.00  0.00           H
ATOM   4874  SD  MET A 886      36.090  36.230  51.660  1.00  0.00           S
ATOM   4875  CE  MET A 886      37.070  35.870  53.160  1.00  0.00           C
ATOM   4876  HE1 MET A 886      36.820  34.920  53.690  1.00  0.00           H
ATOM   4877  HE2 MET A 886      36.890  36.700  53.880  1.00  0.00           H
ATOM   4878  HE3 MET A 886      38.150  35.990  52.920  1.00  0.00           H
ATOM   4879  C   MET A 886      36.830  40.070  53.890  1.00  0.00           C
ATOM   4880  O   MET A 886      36.860  39.360  54.930  1.00  0.00           O
ATOM   4881  N   VAL A 887      37.240  41.300  53.960  1.00  0.00           N
ATOM   4882  HN  VAL A 887      37.400  41.740  53.080  1.00  0.00           H
ATOM   4883  CA  VAL A 887      37.550  42.080  55.150  1.00  0.00           C
ATOM   4884  HA  VAL A 887      38.220  41.430  55.710  1.00  0.00           H
ATOM   4885  CB  VAL A 887      38.450  43.280  54.780  1.00  0.00           C
ATOM   4886  HB  VAL A 887      38.110  43.850  53.890  1.00  0.00           H
ATOM   4887  CG1 VAL A 887      38.310  44.330  55.870  1.00  0.00           C
ATOM   4888 HG11 VAL A 887      37.340  44.860  55.810  1.00  0.00           H
ATOM   4889 HG12 VAL A 887      39.080  45.100  55.700  1.00  0.00           H
ATOM   4890 HG13 VAL A 887      38.490  43.870  56.870  1.00  0.00           H
ATOM   4891  CG2 VAL A 887      39.910  42.800  54.690  1.00  0.00           C
ATOM   4892 HG21 VAL A 887      40.330  42.300  55.590  1.00  0.00           H
ATOM   4893 HG22 VAL A 887      40.660  43.620  54.540  1.00  0.00           H
ATOM   4894 HG23 VAL A 887      39.990  42.150  53.800  1.00  0.00           H
ATOM   4895  C   VAL A 887      36.350  42.320  56.020  1.00  0.00           C
ATOM   4896  O   VAL A 887      36.340  42.180  57.260  1.00  0.00           O
ATOM   4897  N   GLY A 888      35.160  42.510  55.370  1.00  0.00           N
ATOM   4898  HN  GLY A 888      35.190  42.460  54.380  1.00  0.00           H
ATOM   4899  CA  GLY A 888      33.900  42.740  55.940  1.00  0.00           C
ATOM   4900  HA1 GLY A 888      33.250  43.110  55.160  1.00  0.00           H
ATOM   4901  HA2 GLY A 888      34.050  43.420  56.770  1.00  0.00           H
ATOM   4902  C   GLY A 888      33.300  41.490  56.630  1.00  0.00           C
ATOM   4903  O   GLY A 888      32.740  41.590  57.720  1.00  0.00           O
ATOM   4904  N   VAL A 889      33.400  40.360  55.990  1.00  0.00           N
ATOM   4905  HN  VAL A 889      33.810  40.470  55.090  1.00  0.00           H
ATOM   4906  CA  VAL A 889      32.910  39.040  56.400  1.00  0.00           C
ATOM   4907  HA  VAL A 889      31.900  39.190  56.740  1.00  0.00           H
ATOM   4908  CB  VAL A 889      32.840  38.000  55.270  1.00  0.00           C
ATOM   4909  HB  VAL A 889      33.850  37.890  54.820  1.00  0.00           H
ATOM   4910  CG1 VAL A 889      32.470  36.580  55.840  1.00  0.00           C
ATOM   4911 HG11 VAL A 889      33.120  36.010  56.550  1.00  0.00           H
ATOM   4912 HG12 VAL A 889      32.150  35.950  54.980  1.00  0.00           H
ATOM   4913 HG13 VAL A 889      31.550  36.770  56.430  1.00  0.00           H
ATOM   4914  CG2 VAL A 889      31.780  38.390  54.240  1.00  0.00           C
ATOM   4915 HG21 VAL A 889      30.790  38.610  54.710  1.00  0.00           H
ATOM   4916 HG22 VAL A 889      31.750  37.670  53.400  1.00  0.00           H
ATOM   4917 HG23 VAL A 889      32.150  39.330  53.790  1.00  0.00           H
ATOM   4918  C   VAL A 889      33.660  38.480  57.690  1.00  0.00           C
ATOM   4919  O   VAL A 889      33.120  38.010  58.690  1.00  0.00           O
ATOM   4920  N   MET A 890      34.950  38.600  57.640  1.00  0.00           N
ATOM   4921  HN  MET A 890      35.430  38.990  56.860  1.00  0.00           H
ATOM   4922  CA  MET A 890      35.850  38.180  58.730  1.00  0.00           C
ATOM   4923  HA  MET A 890      35.530  37.210  59.090  1.00  0.00           H
ATOM   4924  CB  MET A 890      37.240  38.080  58.140  1.00  0.00           C
ATOM   4925  HB1 MET A 890      37.990  37.810  58.920  1.00  0.00           H
ATOM   4926  HB2 MET A 890      37.660  39.040  57.790  1.00  0.00           H
ATOM   4927  CG  MET A 890      37.420  36.980  57.020  1.00  0.00           C
ATOM   4928  HG1 MET A 890      38.470  36.700  56.800  1.00  0.00           H
ATOM   4929  HG2 MET A 890      36.990  37.470  56.130  1.00  0.00           H
ATOM   4930  SD  MET A 890      36.650  35.350  57.300  1.00  0.00           S
ATOM   4931  CE  MET A 890      37.750  35.000  58.800  1.00  0.00           C
ATOM   4932  HE1 MET A 890      37.660  35.720  59.640  1.00  0.00           H
ATOM   4933  HE2 MET A 890      38.780  34.920  58.390  1.00  0.00           H
ATOM   4934  HE3 MET A 890      37.520  33.980  59.160  1.00  0.00           H
ATOM   4935  C   MET A 890      35.920  39.170  59.880  1.00  0.00           C
ATOM   4936  O   MET A 890      36.020  38.760  61.030  1.00  0.00           O
ATOM   4937  N   LEU A 891      35.510  40.410  59.560  1.00  0.00           N
ATOM   4938  HN  LEU A 891      35.590  40.720  58.610  1.00  0.00           H
ATOM   4939  CA  LEU A 891      35.060  41.330  60.540  1.00  0.00           C
ATOM   4940  HA  LEU A 891      35.910  41.370  61.220  1.00  0.00           H
ATOM   4941  CB  LEU A 891      34.830  42.750  59.990  1.00  0.00           C
ATOM   4942  HB1 LEU A 891      33.990  42.710  59.270  1.00  0.00           H
ATOM   4943  HB2 LEU A 891      35.710  43.090  59.400  1.00  0.00           H
ATOM   4944  CG  LEU A 891      34.710  43.800  61.100  1.00  0.00           C
ATOM   4945  HG  LEU A 891      35.160  43.310  61.980  1.00  0.00           H
ATOM   4946  CD1 LEU A 891      35.330  45.070  60.510  1.00  0.00           C
ATOM   4947 HD11 LEU A 891      35.040  45.430  59.500  1.00  0.00           H
ATOM   4948 HD12 LEU A 891      36.430  45.000  60.610  1.00  0.00           H
ATOM   4949 HD13 LEU A 891      35.070  45.890  61.200  1.00  0.00           H
ATOM   4950  CD2 LEU A 891      33.260  44.150  61.450  1.00  0.00           C
ATOM   4951 HD21 LEU A 891      33.250  45.040  62.110  1.00  0.00           H
ATOM   4952 HD22 LEU A 891      32.730  43.300  61.940  1.00  0.00           H
ATOM   4953 HD23 LEU A 891      32.690  44.610  60.620  1.00  0.00           H
ATOM   4954  C   LEU A 891      33.950  40.870  61.420  1.00  0.00           C
ATOM   4955  O   LEU A 891      33.960  41.000  62.660  1.00  0.00           O
ATOM   4956  N   GLY A 892      33.010  40.140  60.810  1.00  0.00           N
ATOM   4957  HN  GLY A 892      33.120  40.070  59.820  1.00  0.00           H
ATOM   4958  CA  GLY A 892      31.840  39.560  61.470  1.00  0.00           C
ATOM   4959  HA1 GLY A 892      31.010  39.320  60.820  1.00  0.00           H
ATOM   4960  HA2 GLY A 892      31.400  40.230  62.200  1.00  0.00           H
ATOM   4961  C   GLY A 892      32.230  38.340  62.360  1.00  0.00           C
ATOM   4962  O   GLY A 892      31.770  38.130  63.460  1.00  0.00           O
ATOM   4963  N   VAL A 893      33.070  37.480  61.830  1.00  0.00           N
ATOM   4964  HN  VAL A 893      33.390  37.700  60.910  1.00  0.00           H
ATOM   4965  CA  VAL A 893      33.590  36.220  62.440  1.00  0.00           C
ATOM   4966  HA  VAL A 893      32.750  35.620  62.770  1.00  0.00           H
ATOM   4967  CB  VAL A 893      34.580  35.470  61.440  1.00  0.00           C
ATOM   4968  HB  VAL A 893      35.340  36.240  61.220  1.00  0.00           H
ATOM   4969  CG1 VAL A 893      35.110  34.140  62.050  1.00  0.00           C
ATOM   4970 HG11 VAL A 893      35.620  34.250  63.030  1.00  0.00           H
ATOM   4971 HG12 VAL A 893      35.850  33.750  61.310  1.00  0.00           H
ATOM   4972 HG13 VAL A 893      34.290  33.390  62.170  1.00  0.00           H
ATOM   4973  CG2 VAL A 893      33.860  35.070  60.130  1.00  0.00           C
ATOM   4974 HG21 VAL A 893      33.140  34.260  60.360  1.00  0.00           H
ATOM   4975 HG22 VAL A 893      34.600  34.650  59.420  1.00  0.00           H
ATOM   4976 HG23 VAL A 893      33.430  35.980  59.660  1.00  0.00           H
ATOM   4977  C   VAL A 893      34.430  36.510  63.700  1.00  0.00           C
ATOM   4978  O   VAL A 893      34.110  36.000  64.780  1.00  0.00           O
ATOM   4979  N   CYS A 894      35.290  37.480  63.610  1.00  0.00           N
ATOM   4980  HN  CYS A 894      35.390  37.950  62.730  1.00  0.00           H
ATOM   4981  CA  CYS A 894      35.980  38.240  64.660  1.00  0.00           C
ATOM   4982  HA  CYS A 894      36.500  37.520  65.250  1.00  0.00           H
ATOM   4983  CB  CYS A 894      37.140  39.190  64.110  1.00  0.00           C
ATOM   4984  HB1 CYS A 894      37.510  40.020  64.750  1.00  0.00           H
ATOM   4985  HB2 CYS A 894      36.680  39.750  63.260  1.00  0.00           H
ATOM   4986  SG  CYS A 894      38.640  38.250  63.440  1.00  0.00           S
ATOM   4987  HG1 CYS A 894      39.140  39.270  62.750  1.00  0.00           H
ATOM   4988  C   CYS A 894      35.080  38.900  65.720  1.00  0.00           C
ATOM   4989  O   CYS A 894      35.380  38.780  66.900  1.00  0.00           O
ATOM   4990  N   SER A 895      33.930  39.550  65.260  1.00  0.00           N
ATOM   4991  HN  SER A 895      33.910  39.700  64.280  1.00  0.00           H
ATOM   4992  CA  SER A 895      32.910  40.100  66.140  1.00  0.00           C
ATOM   4993  HA  SER A 895      33.390  40.870  66.720  1.00  0.00           H
ATOM   4994  CB  SER A 895      31.770  40.940  65.440  1.00  0.00           C
ATOM   4995  HB1 SER A 895      31.120  41.430  66.200  1.00  0.00           H
ATOM   4996  HB2 SER A 895      31.130  40.310  64.770  1.00  0.00           H
ATOM   4997  OG  SER A 895      32.410  42.010  64.680  1.00  0.00           O
ATOM   4998  HG1 SER A 895      32.910  41.650  63.940  1.00  0.00           H
ATOM   4999  C   SER A 895      32.240  39.080  67.040  1.00  0.00           C
ATOM   5000  O   SER A 895      32.270  39.130  68.270  1.00  0.00           O
ATOM   5001  N   VAL A 896      31.720  37.960  66.400  1.00  0.00           N
ATOM   5002  HN  VAL A 896      31.710  37.840  65.420  1.00  0.00           H
ATOM   5003  CA  VAL A 896      31.090  36.920  67.240  1.00  0.00           C
ATOM   5004  HA  VAL A 896      30.270  37.340  67.810  1.00  0.00           H
ATOM   5005  CB  VAL A 896      30.530  35.850  66.240  1.00  0.00           C
ATOM   5006  HB  VAL A 896      31.380  35.590  65.570  1.00  0.00           H
ATOM   5007  CG1 VAL A 896      30.190  34.570  67.060  1.00  0.00           C
ATOM   5008 HG11 VAL A 896      29.760  34.880  68.040  1.00  0.00           H
ATOM   5009 HG12 VAL A 896      31.020  33.830  67.050  1.00  0.00           H
ATOM   5010 HG13 VAL A 896      29.390  33.990  66.560  1.00  0.00           H
ATOM   5011  CG2 VAL A 896      29.340  36.390  65.500  1.00  0.00           C
ATOM   5012 HG21 VAL A 896      29.640  37.290  64.920  1.00  0.00           H
ATOM   5013 HG22 VAL A 896      28.590  36.740  66.240  1.00  0.00           H
ATOM   5014 HG23 VAL A 896      28.910  35.590  64.870  1.00  0.00           H
ATOM   5015  C   VAL A 896      32.050  36.350  68.260  1.00  0.00           C
ATOM   5016  O   VAL A 896      31.710  36.180  69.430  1.00  0.00           O
ATOM   5017  N   MET A 897      33.370  36.300  67.910  1.00  0.00           N
ATOM   5018  HN  MET A 897      33.780  36.530  67.030  1.00  0.00           H
ATOM   5019  CA  MET A 897      34.330  35.640  68.750  1.00  0.00           C
ATOM   5020  HA  MET A 897      33.880  34.810  69.270  1.00  0.00           H
ATOM   5021  CB  MET A 897      35.350  34.990  67.760  1.00  0.00           C
ATOM   5022  HB1 MET A 897      36.320  34.640  68.190  1.00  0.00           H
ATOM   5023  HB2 MET A 897      35.620  35.710  66.970  1.00  0.00           H
ATOM   5024  CG  MET A 897      34.720  33.730  67.010  1.00  0.00           C
ATOM   5025  HG1 MET A 897      33.950  34.120  66.310  1.00  0.00           H
ATOM   5026  HG2 MET A 897      34.230  33.070  67.780  1.00  0.00           H
ATOM   5027  SD  MET A 897      35.880  32.760  66.080  1.00  0.00           S
ATOM   5028  CE  MET A 897      34.450  32.310  65.060  1.00  0.00           C
ATOM   5029  HE1 MET A 897      33.590  32.020  65.690  1.00  0.00           H
ATOM   5030  HE2 MET A 897      34.720  31.490  64.350  1.00  0.00           H
ATOM   5031  HE3 MET A 897      34.160  33.150  64.380  1.00  0.00           H
ATOM   5032  C   MET A 897      35.110  36.530  69.780  1.00  0.00           C
ATOM   5033  O   MET A 897      36.110  36.120  70.400  1.00  0.00           O
ATOM   5034  N   GLY A 898      34.740  37.820  69.850  1.00  0.00           N
ATOM   5035  HN  GLY A 898      33.900  38.090  69.390  1.00  0.00           H
ATOM   5036  CA  GLY A 898      35.530  38.770  70.690  1.00  0.00           C
ATOM   5037  HA1 GLY A 898      35.500  38.420  71.710  1.00  0.00           H
ATOM   5038  HA2 GLY A 898      34.960  39.690  70.710  1.00  0.00           H
ATOM   5039  C   GLY A 898      36.900  39.140  70.220  1.00  0.00           C
ATOM   5040  O   GLY A 898      37.730  39.450  71.060  1.00  0.00           O
ATOM   5041  N   LEU A 899      37.210  38.970  68.900  1.00  0.00           N
ATOM   5042  HN  LEU A 899      36.500  38.640  68.300  1.00  0.00           H
ATOM   5043  CA  LEU A 899      38.580  39.100  68.410  1.00  0.00           C
ATOM   5044  HA  LEU A 899      39.220  38.990  69.270  1.00  0.00           H
ATOM   5045  CB  LEU A 899      38.820  37.920  67.380  1.00  0.00           C
ATOM   5046  HB1 LEU A 899      39.750  38.180  66.840  1.00  0.00           H
ATOM   5047  HB2 LEU A 899      38.000  37.950  66.630  1.00  0.00           H
ATOM   5048  CG  LEU A 899      38.880  36.480  67.930  1.00  0.00           C
ATOM   5049  HG  LEU A 899      37.940  36.290  68.500  1.00  0.00           H
ATOM   5050  CD1 LEU A 899      39.050  35.540  66.780  1.00  0.00           C
ATOM   5051 HD11 LEU A 899      40.080  35.600  66.380  1.00  0.00           H
ATOM   5052 HD12 LEU A 899      38.260  35.800  66.030  1.00  0.00           H
ATOM   5053 HD13 LEU A 899      38.810  34.510  67.120  1.00  0.00           H
ATOM   5054  CD2 LEU A 899      39.950  36.270  69.010  1.00  0.00           C
ATOM   5055 HD21 LEU A 899      39.940  35.270  69.480  1.00  0.00           H
ATOM   5056 HD22 LEU A 899      39.870  37.060  69.790  1.00  0.00           H
ATOM   5057 HD23 LEU A 899      40.970  36.510  68.650  1.00  0.00           H
ATOM   5058  C   LEU A 899      38.850  40.500  67.780  1.00  0.00           C
ATOM   5059  O   LEU A 899      37.890  41.020  67.200  1.00  0.00           O
ATOM   5060  N   PRO A 900      40.060  41.090  67.830  1.00  0.00           N
[truncated: 7,490,634 more chars]
