# Supplementary material for: CryoEM and computational modeling structural insights into the pH regulator NBCn1
Source: Nat Commun. 2025 Nov 11;16:9932. doi: 10.1038/s41467-025-64868-z (PMC12606367; doi:10.1038/s41467-025-64868-z)
Supplement: Supplementary file 8 — Supplementary Data 6 [file 41467_2025_64868_MOESM8_ESM.zip › 1us_unrestr_MD_OF_IF_transition_apoNBCn1/transition_rep1_traj2_last.pdb]

REMARK    GENERATED BY TRJCONV
TITLE     Title t= 1000000.00000 step= 500000000
REMARK    THIS IS A SIMULATION BOX
CRYST1   96.938   96.938  103.394  90.00  90.00  90.00 P 1           1
MODEL        1
ATOM      1  N   LEU A 585      26.920  40.730  41.860  1.00  0.00           N
ATOM      2  HT1 LEU A 585      27.320  40.700  40.900  1.00  0.00           H
ATOM      3  HT2 LEU A 585      27.030  41.740  42.130  1.00  0.00           H
ATOM      4  HT3 LEU A 585      25.910  40.500  41.750  1.00  0.00           H
ATOM      5  CA  LEU A 585      27.650  39.890  42.860  1.00  0.00           C
ATOM      6  HA  LEU A 585      28.620  40.340  42.880  1.00  0.00           H
ATOM      7  CB  LEU A 585      27.010  39.890  44.290  1.00  0.00           C
ATOM      8  HB1 LEU A 585      25.970  39.510  44.230  1.00  0.00           H
ATOM      9  HB2 LEU A 585      26.960  40.950  44.630  1.00  0.00           H
ATOM     10  CG  LEU A 585      27.720  39.090  45.420  1.00  0.00           C
ATOM     11  HG  LEU A 585      27.800  38.010  45.190  1.00  0.00           H
ATOM     12  CD1 LEU A 585      29.110  39.680  45.670  1.00  0.00           C
ATOM     13 HD11 LEU A 585      29.110  40.780  45.520  1.00  0.00           H
ATOM     14 HD12 LEU A 585      29.860  39.240  44.980  1.00  0.00           H
ATOM     15 HD13 LEU A 585      29.500  39.530  46.690  1.00  0.00           H
ATOM     16  CD2 LEU A 585      26.950  39.260  46.710  1.00  0.00           C
ATOM     17 HD21 LEU A 585      25.920  38.900  46.510  1.00  0.00           H
ATOM     18 HD22 LEU A 585      26.920  40.250  47.200  1.00  0.00           H
ATOM     19 HD23 LEU A 585      27.380  38.510  47.410  1.00  0.00           H
ATOM     20  C   LEU A 585      27.890  38.450  42.540  1.00  0.00           C
ATOM     21  O   LEU A 585      29.020  38.100  42.360  1.00  0.00           O
ATOM     22  N   ILE A 586      26.810  37.560  42.580  1.00  0.00           N
ATOM     23  HN  ILE A 586      25.900  37.870  42.850  1.00  0.00           H
ATOM     24  CA  ILE A 586      26.960  36.170  42.370  1.00  0.00           C
ATOM     25  HA  ILE A 586      27.630  35.800  43.140  1.00  0.00           H
ATOM     26  CB  ILE A 586      25.600  35.390  42.490  1.00  0.00           C
ATOM     27  HB  ILE A 586      24.900  35.890  41.790  1.00  0.00           H
ATOM     28  CG2 ILE A 586      25.660  33.930  42.100  1.00  0.00           C
ATOM     29 HG21 ILE A 586      24.740  33.390  42.390  1.00  0.00           H
ATOM     30 HG22 ILE A 586      26.520  33.380  42.530  1.00  0.00           H
ATOM     31 HG23 ILE A 586      25.750  33.790  41.000  1.00  0.00           H
ATOM     32  CG1 ILE A 586      24.910  35.510  43.850  1.00  0.00           C
ATOM     33 HG11 ILE A 586      23.890  35.060  44.000  1.00  0.00           H
ATOM     34 HG12 ILE A 586      24.850  36.610  43.980  1.00  0.00           H
ATOM     35  CD  ILE A 586      25.730  34.970  44.990  1.00  0.00           C
ATOM     36  HD1 ILE A 586      26.770  35.340  44.860  1.00  0.00           H
ATOM     37  HD2 ILE A 586      25.700  33.860  44.940  1.00  0.00           H
ATOM     38  HD3 ILE A 586      25.320  35.360  45.950  1.00  0.00           H
ATOM     39  C   ILE A 586      27.680  35.770  41.070  1.00  0.00           C
ATOM     40  O   ILE A 586      28.600  34.910  41.040  1.00  0.00           O
ATOM     41  N   LEU A 587      27.440  36.520  39.950  1.00  0.00           N
ATOM     42  HN  LEU A 587      26.750  37.230  39.970  1.00  0.00           H
ATOM     43  CA  LEU A 587      28.180  36.300  38.750  1.00  0.00           C
ATOM     44  HA  LEU A 587      28.030  35.310  38.360  1.00  0.00           H
ATOM     45  CB  LEU A 587      27.630  37.290  37.670  1.00  0.00           C
ATOM     46  HB1 LEU A 587      27.640  38.350  37.990  1.00  0.00           H
ATOM     47  HB2 LEU A 587      26.550  37.040  37.490  1.00  0.00           H
ATOM     48  CG  LEU A 587      28.330  37.230  36.300  1.00  0.00           C
ATOM     49  HG  LEU A 587      29.360  37.600  36.430  1.00  0.00           H
ATOM     50  CD1 LEU A 587      28.260  35.810  35.650  1.00  0.00           C
ATOM     51 HD11 LEU A 587      28.690  34.990  36.280  1.00  0.00           H
ATOM     52 HD12 LEU A 587      28.890  35.940  34.740  1.00  0.00           H
ATOM     53 HD13 LEU A 587      27.200  35.620  35.370  1.00  0.00           H
ATOM     54  CD2 LEU A 587      27.620  38.140  35.220  1.00  0.00           C
ATOM     55 HD21 LEU A 587      27.490  39.130  35.720  1.00  0.00           H
ATOM     56 HD22 LEU A 587      26.620  37.720  34.950  1.00  0.00           H
ATOM     57 HD23 LEU A 587      28.220  38.100  34.280  1.00  0.00           H
ATOM     58  C   LEU A 587      29.680  36.540  38.870  1.00  0.00           C
ATOM     59  O   LEU A 587      30.530  35.730  38.430  1.00  0.00           O
ATOM     60  N   ASP A 588      30.160  37.650  39.490  1.00  0.00           N
ATOM     61  HN  ASP A 588      29.500  38.390  39.620  1.00  0.00           H
ATOM     62  CA  ASP A 588      31.610  37.900  39.840  1.00  0.00           C
ATOM     63  HA  ASP A 588      32.180  37.930  38.920  1.00  0.00           H
ATOM     64  CB  ASP A 588      31.790  39.170  40.750  1.00  0.00           C
ATOM     65  HB1 ASP A 588      32.830  39.520  40.610  1.00  0.00           H
ATOM     66  HB2 ASP A 588      31.630  38.990  41.840  1.00  0.00           H
ATOM     67  CG  ASP A 588      30.930  40.370  40.380  1.00  0.00           C
ATOM     68  OD1 ASP A 588      30.500  40.500  39.220  1.00  0.00           O
ATOM     69  OD2 ASP A 588      30.660  41.180  41.280  1.00  0.00           O
ATOM     70  C   ASP A 588      32.160  36.730  40.650  1.00  0.00           C
ATOM     71  O   ASP A 588      33.330  36.360  40.490  1.00  0.00           O
ATOM     72  N   ILE A 589      31.390  36.100  41.610  1.00  0.00           N
ATOM     73  HN  ILE A 589      30.510  36.530  41.820  1.00  0.00           H
ATOM     74  CA  ILE A 589      31.860  34.960  42.440  1.00  0.00           C
ATOM     75  HA  ILE A 589      32.820  35.210  42.860  1.00  0.00           H
ATOM     76  CB  ILE A 589      30.880  34.730  43.580  1.00  0.00           C
ATOM     77  HB  ILE A 589      29.860  34.660  43.160  1.00  0.00           H
ATOM     78  CG2 ILE A 589      31.290  33.400  44.310  1.00  0.00           C
ATOM     79 HG21 ILE A 589      31.180  32.540  43.620  1.00  0.00           H
ATOM     80 HG22 ILE A 589      30.580  33.170  45.130  1.00  0.00           H
ATOM     81 HG23 ILE A 589      32.320  33.450  44.720  1.00  0.00           H
ATOM     82  CG1 ILE A 589      30.850  35.920  44.560  1.00  0.00           C
ATOM     83 HG11 ILE A 589      30.340  36.760  44.040  1.00  0.00           H
ATOM     84 HG12 ILE A 589      31.880  36.230  44.820  1.00  0.00           H
ATOM     85  CD  ILE A 589      29.970  35.850  45.740  1.00  0.00           C
ATOM     86  HD1 ILE A 589      28.940  35.540  45.450  1.00  0.00           H
ATOM     87  HD2 ILE A 589      30.000  36.850  46.220  1.00  0.00           H
ATOM     88  HD3 ILE A 589      30.260  35.060  46.470  1.00  0.00           H
ATOM     89  C   ILE A 589      31.930  33.680  41.580  1.00  0.00           C
ATOM     90  O   ILE A 589      32.860  32.860  41.620  1.00  0.00           O
ATOM     91  N   LYS A 590      30.940  33.480  40.680  1.00  0.00           N
ATOM     92  HN  LYS A 590      30.230  34.180  40.600  1.00  0.00           H
ATOM     93  CA  LYS A 590      30.870  32.370  39.760  1.00  0.00           C
ATOM     94  HA  LYS A 590      30.950  31.400  40.230  1.00  0.00           H
ATOM     95  CB  LYS A 590      29.520  32.320  38.890  1.00  0.00           C
ATOM     96  HB1 LYS A 590      29.450  31.620  38.030  1.00  0.00           H
ATOM     97  HB2 LYS A 590      29.340  33.330  38.480  1.00  0.00           H
ATOM     98  CG  LYS A 590      28.220  31.970  39.580  1.00  0.00           C
ATOM     99  HG1 LYS A 590      28.030  32.640  40.450  1.00  0.00           H
ATOM    100  HG2 LYS A 590      28.430  30.950  39.940  1.00  0.00           H
ATOM    101  CD  LYS A 590      27.010  32.170  38.650  1.00  0.00           C
ATOM    102  HD1 LYS A 590      27.240  33.060  38.030  1.00  0.00           H
ATOM    103  HD2 LYS A 590      26.050  32.220  39.210  1.00  0.00           H
ATOM    104  CE  LYS A 590      26.640  30.990  37.650  1.00  0.00           C
ATOM    105  HE1 LYS A 590      26.290  30.160  38.320  1.00  0.00           H
ATOM    106  HE2 LYS A 590      27.470  30.590  37.030  1.00  0.00           H
ATOM    107  NZ  LYS A 590      25.570  31.260  36.650  1.00  0.00           N
ATOM    108  HZ1 LYS A 590      25.750  32.130  36.110  1.00  0.00           H
ATOM    109  HZ2 LYS A 590      24.670  31.310  37.160  1.00  0.00           H
ATOM    110  HZ3 LYS A 590      25.530  30.450  36.010  1.00  0.00           H
ATOM    111  C   LYS A 590      32.030  32.320  38.700  1.00  0.00           C
ATOM    112  O   LYS A 590      32.660  31.270  38.520  1.00  0.00           O
ATOM    113  N   ARG A 591      32.350  33.530  38.140  1.00  0.00           N
ATOM    114  HN  ARG A 591      31.820  34.370  38.310  1.00  0.00           H
ATOM    115  CA  ARG A 591      33.520  33.820  37.380  1.00  0.00           C
ATOM    116  HA  ARG A 591      33.360  33.320  36.440  1.00  0.00           H
ATOM    117  CB  ARG A 591      33.590  35.310  36.960  1.00  0.00           C
ATOM    118  HB1 ARG A 591      34.620  35.660  36.760  1.00  0.00           H
ATOM    119  HB2 ARG A 591      33.260  35.910  37.840  1.00  0.00           H
ATOM    120  CG  ARG A 591      32.660  35.600  35.770  1.00  0.00           C
ATOM    121  HG1 ARG A 591      31.730  35.130  36.120  1.00  0.00           H
ATOM    122  HG2 ARG A 591      33.150  35.140  34.890  1.00  0.00           H
ATOM    123  CD  ARG A 591      32.470  37.070  35.510  1.00  0.00           C
ATOM    124  HD1 ARG A 591      33.460  37.510  35.310  1.00  0.00           H
ATOM    125  HD2 ARG A 591      31.880  37.610  36.280  1.00  0.00           H
ATOM    126  NE  ARG A 591      31.690  37.110  34.290  1.00  0.00           N
ATOM    127  HE  ARG A 591      31.580  36.280  33.750  1.00  0.00           H
ATOM    128  CZ  ARG A 591      31.310  38.180  33.610  1.00  0.00           C
ATOM    129  NH1 ARG A 591      31.290  39.360  34.210  1.00  0.00           N
ATOM    130 HH11 ARG A 591      31.520  39.420  35.180  1.00  0.00           H
ATOM    131 HH12 ARG A 591      30.800  40.120  33.790  1.00  0.00           H
ATOM    132  NH2 ARG A 591      30.860  38.110  32.440  1.00  0.00           N
ATOM    133 HH21 ARG A 591      30.740  37.270  31.930  1.00  0.00           H
ATOM    134 HH22 ARG A 591      31.020  39.000  32.000  1.00  0.00           H
ATOM    135  C   ARG A 591      34.860  33.280  37.990  1.00  0.00           C
ATOM    136  O   ARG A 591      35.690  32.620  37.350  1.00  0.00           O
ATOM    137  N   LYS A 592      35.180  33.740  39.230  1.00  0.00           N
ATOM    138  HN  LYS A 592      34.530  34.410  39.600  1.00  0.00           H
ATOM    139  CA  LYS A 592      36.250  33.220  40.090  1.00  0.00           C
ATOM    140  HA  LYS A 592      37.140  33.170  39.470  1.00  0.00           H
ATOM    141  CB  LYS A 592      36.400  34.230  41.300  1.00  0.00           C
ATOM    142  HB1 LYS A 592      35.410  34.210  41.790  1.00  0.00           H
ATOM    143  HB2 LYS A 592      36.370  35.250  40.870  1.00  0.00           H
ATOM    144  CG  LYS A 592      37.620  34.120  42.240  1.00  0.00           C
ATOM    145  HG1 LYS A 592      37.750  33.100  42.660  1.00  0.00           H
ATOM    146  HG2 LYS A 592      37.390  34.790  43.100  1.00  0.00           H
ATOM    147  CD  LYS A 592      38.970  34.480  41.540  1.00  0.00           C
ATOM    148  HD1 LYS A 592      38.920  35.560  41.340  1.00  0.00           H
ATOM    149  HD2 LYS A 592      38.940  33.910  40.580  1.00  0.00           H
ATOM    150  CE  LYS A 592      40.210  34.070  42.350  1.00  0.00           C
ATOM    151  HE1 LYS A 592      40.220  32.960  42.460  1.00  0.00           H
ATOM    152  HE2 LYS A 592      40.080  34.610  43.310  1.00  0.00           H
ATOM    153  NZ  LYS A 592      41.540  34.420  41.900  1.00  0.00           N
ATOM    154  HZ1 LYS A 592      42.290  33.950  42.440  1.00  0.00           H
ATOM    155  HZ2 LYS A 592      41.680  35.440  41.910  1.00  0.00           H
ATOM    156  HZ3 LYS A 592      41.650  34.030  40.940  1.00  0.00           H
ATOM    157  C   LYS A 592      36.250  31.810  40.660  1.00  0.00           C
ATOM    158  O   LYS A 592      37.320  31.230  40.970  1.00  0.00           O
ATOM    159  N   ALA A 593      35.100  31.080  40.640  1.00  0.00           N
ATOM    160  HN  ALA A 593      34.230  31.540  40.500  1.00  0.00           H
ATOM    161  CA  ALA A 593      35.050  29.750  41.150  1.00  0.00           C
ATOM    162  HA  ALA A 593      35.320  29.850  42.190  1.00  0.00           H
ATOM    163  CB  ALA A 593      33.530  29.250  41.200  1.00  0.00           C
ATOM    164  HB1 ALA A 593      33.100  29.410  40.190  1.00  0.00           H
ATOM    165  HB2 ALA A 593      33.090  29.930  41.970  1.00  0.00           H
ATOM    166  HB3 ALA A 593      33.470  28.240  41.650  1.00  0.00           H
ATOM    167  C   ALA A 593      35.970  28.740  40.530  1.00  0.00           C
ATOM    168  O   ALA A 593      36.610  28.030  41.340  1.00  0.00           O
ATOM    169  N   PRO A 594      36.230  28.560  39.250  1.00  0.00           N
ATOM    170  CD  PRO A 594      35.460  29.100  38.100  1.00  0.00           C
ATOM    171  HD1 PRO A 594      35.180  30.170  38.130  1.00  0.00           H
ATOM    172  HD2 PRO A 594      34.550  28.460  37.990  1.00  0.00           H
ATOM    173  CA  PRO A 594      37.110  27.540  38.790  1.00  0.00           C
ATOM    174  HA  PRO A 594      37.020  26.640  39.380  1.00  0.00           H
ATOM    175  CB  PRO A 594      36.700  27.290  37.310  1.00  0.00           C
ATOM    176  HB1 PRO A 594      35.850  26.590  37.230  1.00  0.00           H
ATOM    177  HB2 PRO A 594      37.540  27.050  36.620  1.00  0.00           H
ATOM    178  CG  PRO A 594      36.310  28.690  36.850  1.00  0.00           C
ATOM    179  HG1 PRO A 594      37.230  29.300  36.710  1.00  0.00           H
ATOM    180  HG2 PRO A 594      35.700  28.680  35.920  1.00  0.00           H
ATOM    181  C   PRO A 594      38.600  27.980  38.980  1.00  0.00           C
ATOM    182  O   PRO A 594      39.480  27.270  38.630  1.00  0.00           O
ATOM    183  N   PHE A 595      38.940  29.160  39.560  1.00  0.00           N
ATOM    184  HN  PHE A 595      38.250  29.710  40.010  1.00  0.00           H
ATOM    185  CA  PHE A 595      40.280  29.520  39.770  1.00  0.00           C
ATOM    186  HA  PHE A 595      41.020  28.770  39.500  1.00  0.00           H
ATOM    187  CB  PHE A 595      40.560  30.770  38.860  1.00  0.00           C
ATOM    188  HB1 PHE A 595      41.660  30.940  38.880  1.00  0.00           H
ATOM    189  HB2 PHE A 595      40.100  31.700  39.250  1.00  0.00           H
ATOM    190  CG  PHE A 595      40.100  30.600  37.410  1.00  0.00           C
ATOM    191  CD1 PHE A 595      40.490  29.440  36.650  1.00  0.00           C
ATOM    192  HD1 PHE A 595      41.120  28.660  37.050  1.00  0.00           H
ATOM    193  CE1 PHE A 595      39.970  29.310  35.370  1.00  0.00           C
ATOM    194  HE1 PHE A 595      40.110  28.390  34.830  1.00  0.00           H
ATOM    195  CZ  PHE A 595      39.110  30.220  34.830  1.00  0.00           C
ATOM    196  HZ  PHE A 595      38.660  29.930  33.890  1.00  0.00           H
ATOM    197  CD2 PHE A 595      39.280  31.560  36.800  1.00  0.00           C
ATOM    198  HD2 PHE A 595      38.880  32.440  37.320  1.00  0.00           H
ATOM    199  CE2 PHE A 595      38.750  31.360  35.550  1.00  0.00           C
ATOM    200  HE2 PHE A 595      38.080  32.060  35.070  1.00  0.00           H
ATOM    201  C   PHE A 595      40.490  29.730  41.260  1.00  0.00           C
ATOM    202  O   PHE A 595      41.390  30.470  41.670  1.00  0.00           O
ATOM    203  N   PHE A 596      39.640  29.220  42.150  1.00  0.00           N
ATOM    204  HN  PHE A 596      38.860  28.650  41.890  1.00  0.00           H
ATOM    205  CA  PHE A 596      39.850  29.470  43.610  1.00  0.00           C
ATOM    206  HA  PHE A 596      39.950  30.540  43.680  1.00  0.00           H
ATOM    207  CB  PHE A 596      38.690  28.870  44.490  1.00  0.00           C
ATOM    208  HB1 PHE A 596      38.790  27.770  44.400  1.00  0.00           H
ATOM    209  HB2 PHE A 596      37.670  29.150  44.160  1.00  0.00           H
ATOM    210  CG  PHE A 596      38.860  29.220  45.940  1.00  0.00           C
ATOM    211  CD1 PHE A 596      38.970  28.280  46.990  1.00  0.00           C
ATOM    212  HD1 PHE A 596      39.140  27.250  46.740  1.00  0.00           H
ATOM    213  CE1 PHE A 596      38.970  28.650  48.340  1.00  0.00           C
ATOM    214  HE1 PHE A 596      39.010  27.850  49.060  1.00  0.00           H
ATOM    215  CZ  PHE A 596      38.760  29.960  48.710  1.00  0.00           C
ATOM    216  HZ  PHE A 596      38.670  30.360  49.710  1.00  0.00           H
ATOM    217  CD2 PHE A 596      38.700  30.520  46.300  1.00  0.00           C
ATOM    218  HD2 PHE A 596      38.630  31.300  45.560  1.00  0.00           H
ATOM    219  CE2 PHE A 596      38.660  30.910  47.670  1.00  0.00           C
ATOM    220  HE2 PHE A 596      38.580  31.960  47.950  1.00  0.00           H
ATOM    221  C   PHE A 596      41.170  28.850  44.030  1.00  0.00           C
ATOM    222  O   PHE A 596      41.990  29.490  44.760  1.00  0.00           O
ATOM    223  N   LEU A 597      41.460  27.600  43.590  1.00  0.00           N
ATOM    224  HN  LEU A 597      40.820  27.150  42.960  1.00  0.00           H
ATOM    225  CA  LEU A 597      42.670  26.840  43.950  1.00  0.00           C
ATOM    226  HA  LEU A 597      42.930  27.070  44.980  1.00  0.00           H
ATOM    227  CB  LEU A 597      42.430  25.370  43.800  1.00  0.00           C
ATOM    228  HB1 LEU A 597      43.200  24.770  44.330  1.00  0.00           H
ATOM    229  HB2 LEU A 597      42.440  25.030  42.750  1.00  0.00           H
ATOM    230  CG  LEU A 597      41.070  24.910  44.480  1.00  0.00           C
ATOM    231  HG  LEU A 597      40.230  25.600  44.240  1.00  0.00           H
ATOM    232  CD1 LEU A 597      40.610  23.530  43.920  1.00  0.00           C
ATOM    233 HD11 LEU A 597      40.460  23.540  42.820  1.00  0.00           H
ATOM    234 HD12 LEU A 597      39.660  23.210  44.420  1.00  0.00           H
ATOM    235 HD13 LEU A 597      41.390  22.820  44.250  1.00  0.00           H
ATOM    236  CD2 LEU A 597      41.290  24.710  46.000  1.00  0.00           C
ATOM    237 HD21 LEU A 597      41.920  23.870  46.340  1.00  0.00           H
ATOM    238 HD22 LEU A 597      40.340  24.360  46.450  1.00  0.00           H
ATOM    239 HD23 LEU A 597      41.640  25.640  46.520  1.00  0.00           H
ATOM    240  C   LEU A 597      43.880  27.190  43.060  1.00  0.00           C
ATOM    241  O   LEU A 597      45.060  27.030  43.390  1.00  0.00           O
ATOM    242  N   SER A 598      43.510  27.790  41.880  1.00  0.00           N
ATOM    243  HN  SER A 598      42.570  27.920  41.590  1.00  0.00           H
ATOM    244  CA  SER A 598      44.460  28.240  40.920  1.00  0.00           C
ATOM    245  HA  SER A 598      45.140  27.420  40.740  1.00  0.00           H
ATOM    246  CB  SER A 598      43.860  28.640  39.540  1.00  0.00           C
ATOM    247  HB1 SER A 598      44.700  28.680  38.810  1.00  0.00           H
ATOM    248  HB2 SER A 598      43.330  29.610  39.620  1.00  0.00           H
ATOM    249  OG  SER A 598      42.970  27.670  39.030  1.00  0.00           O
ATOM    250  HG1 SER A 598      43.470  26.850  38.920  1.00  0.00           H
ATOM    251  C   SER A 598      45.390  29.250  41.530  1.00  0.00           C
ATOM    252  O   SER A 598      46.530  29.350  41.180  1.00  0.00           O
ATOM    253  N   ASP A 599      44.920  30.140  42.390  1.00  0.00           N
ATOM    254  HN  ASP A 599      43.950  30.360  42.460  1.00  0.00           H
ATOM    255  CA  ASP A 599      45.800  31.030  43.140  1.00  0.00           C
ATOM    256  HA  ASP A 599      46.380  31.640  42.460  1.00  0.00           H
ATOM    257  CB  ASP A 599      44.890  31.930  44.080  1.00  0.00           C
ATOM    258  HB1 ASP A 599      45.420  32.500  44.880  1.00  0.00           H
ATOM    259  HB2 ASP A 599      44.290  31.280  44.760  1.00  0.00           H
ATOM    260  CG  ASP A 599      44.100  32.850  43.210  1.00  0.00           C
ATOM    261  OD1 ASP A 599      42.970  33.160  43.670  1.00  0.00           O
ATOM    262  OD2 ASP A 599      44.560  33.510  42.230  1.00  0.00           O
ATOM    263  C   ASP A 599      46.810  30.420  44.070  1.00  0.00           C
ATOM    264  O   ASP A 599      48.040  30.710  44.080  1.00  0.00           O
ATOM    265  N   PHE A 600      46.410  29.410  44.790  1.00  0.00           N
ATOM    266  HN  PHE A 600      45.450  29.100  44.750  1.00  0.00           H
ATOM    267  CA  PHE A 600      47.200  28.600  45.700  1.00  0.00           C
ATOM    268  HA  PHE A 600      47.690  29.260  46.400  1.00  0.00           H
ATOM    269  CB  PHE A 600      46.250  27.560  46.460  1.00  0.00           C
ATOM    270  HB1 PHE A 600      46.890  27.160  47.300  1.00  0.00           H
ATOM    271  HB2 PHE A 600      45.980  26.850  45.650  1.00  0.00           H
ATOM    272  CG  PHE A 600      45.070  28.210  47.130  1.00  0.00           C
ATOM    273  CD1 PHE A 600      45.120  29.630  47.570  1.00  0.00           C
ATOM    274  HD1 PHE A 600      45.980  30.270  47.430  1.00  0.00           H
ATOM    275  CE1 PHE A 600      43.900  30.260  47.920  1.00  0.00           C
ATOM    276  HE1 PHE A 600      43.890  31.290  48.240  1.00  0.00           H
ATOM    277  CZ  PHE A 600      42.730  29.590  47.980  1.00  0.00           C
ATOM    278  HZ  PHE A 600      41.810  30.090  48.210  1.00  0.00           H
ATOM    279  CD2 PHE A 600      43.810  27.520  47.180  1.00  0.00           C
ATOM    280  HD2 PHE A 600      43.820  26.490  46.820  1.00  0.00           H
ATOM    281  CE2 PHE A 600      42.680  28.190  47.670  1.00  0.00           C
ATOM    282  HE2 PHE A 600      41.690  27.770  47.690  1.00  0.00           H
ATOM    283  C   PHE A 600      48.310  27.820  45.090  1.00  0.00           C
ATOM    284  O   PHE A 600      49.440  27.680  45.510  1.00  0.00           O
ATOM    285  N   LYS A 601      48.010  27.140  43.950  1.00  0.00           N
ATOM    286  HN  LYS A 601      47.100  27.240  43.550  1.00  0.00           H
ATOM    287  CA  LYS A 601      48.880  26.360  43.100  1.00  0.00           C
ATOM    288  HA  LYS A 601      49.430  25.660  43.710  1.00  0.00           H
ATOM    289  CB  LYS A 601      48.100  25.530  41.980  1.00  0.00           C
ATOM    290  HB1 LYS A 601      47.300  26.160  41.530  1.00  0.00           H
ATOM    291  HB2 LYS A 601      47.710  24.730  42.650  1.00  0.00           H
ATOM    292  CG  LYS A 601      48.960  25.000  40.770  1.00  0.00           C
ATOM    293  HG1 LYS A 601      48.430  24.070  40.460  1.00  0.00           H
ATOM    294  HG2 LYS A 601      49.900  24.610  41.210  1.00  0.00           H
ATOM    295  CD  LYS A 601      49.210  25.890  39.540  1.00  0.00           C
ATOM    296  HD1 LYS A 601      49.080  25.260  38.640  1.00  0.00           H
ATOM    297  HD2 LYS A 601      50.230  26.300  39.640  1.00  0.00           H
ATOM    298  CE  LYS A 601      48.140  26.990  39.380  1.00  0.00           C
ATOM    299  HE1 LYS A 601      48.030  27.710  40.220  1.00  0.00           H
ATOM    300  HE2 LYS A 601      47.160  26.570  39.100  1.00  0.00           H
ATOM    301  NZ  LYS A 601      48.550  27.830  38.160  1.00  0.00           N
ATOM    302  HZ1 LYS A 601      49.390  28.390  38.420  1.00  0.00           H
ATOM    303  HZ2 LYS A 601      47.810  28.530  37.930  1.00  0.00           H
ATOM    304  HZ3 LYS A 601      48.760  27.200  37.360  1.00  0.00           H
ATOM    305  C   LYS A 601      49.960  27.260  42.570  1.00  0.00           C
ATOM    306  O   LYS A 601      51.130  26.870  42.560  1.00  0.00           O
ATOM    307  N   ASP A 602      49.670  28.530  42.200  1.00  0.00           N
ATOM    308  HN  ASP A 602      48.800  28.970  42.460  1.00  0.00           H
ATOM    309  CA  ASP A 602      50.700  29.490  41.720  1.00  0.00           C
ATOM    310  HA  ASP A 602      51.390  28.970  41.070  1.00  0.00           H
ATOM    311  CB  ASP A 602      50.050  30.740  41.010  1.00  0.00           C
ATOM    312  HB1 ASP A 602      50.580  31.710  41.150  1.00  0.00           H
ATOM    313  HB2 ASP A 602      49.040  30.830  41.470  1.00  0.00           H
ATOM    314  CG  ASP A 602      49.900  30.660  39.550  1.00  0.00           C
ATOM    315  OD1 ASP A 602      49.380  31.650  38.980  1.00  0.00           O
ATOM    316  OD2 ASP A 602      50.260  29.610  38.930  1.00  0.00           O
ATOM    317  C   ASP A 602      51.600  30.060  42.820  1.00  0.00           C
ATOM    318  O   ASP A 602      52.620  30.580  42.490  1.00  0.00           O
ATOM    319  N   ALA A 603      51.250  29.760  44.120  1.00  0.00           N
ATOM    320  HN  ALA A 603      50.370  29.370  44.390  1.00  0.00           H
ATOM    321  CA  ALA A 603      52.150  30.330  45.130  1.00  0.00           C
ATOM    322  HA  ALA A 603      52.520  31.310  44.860  1.00  0.00           H
ATOM    323  CB  ALA A 603      51.500  30.210  46.550  1.00  0.00           C
ATOM    324  HB1 ALA A 603      50.550  30.780  46.620  1.00  0.00           H
ATOM    325  HB2 ALA A 603      52.260  30.590  47.270  1.00  0.00           H
ATOM    326  HB3 ALA A 603      51.300  29.180  46.910  1.00  0.00           H
ATOM    327  C   ALA A 603      53.430  29.520  45.200  1.00  0.00           C
ATOM    328  O   ALA A 603      54.440  30.060  45.630  1.00  0.00           O
ATOM    329  N   LEU A 604      53.510  28.270  44.750  1.00  0.00           N
ATOM    330  HN  LEU A 604      52.660  27.780  44.550  1.00  0.00           H
ATOM    331  CA  LEU A 604      54.820  27.580  44.800  1.00  0.00           C
ATOM    332  HA  LEU A 604      55.230  27.490  45.800  1.00  0.00           H
ATOM    333  CB  LEU A 604      54.730  26.170  44.220  1.00  0.00           C
ATOM    334  HB1 LEU A 604      55.710  25.700  44.460  1.00  0.00           H
ATOM    335  HB2 LEU A 604      54.400  26.230  43.150  1.00  0.00           H
ATOM    336  CG  LEU A 604      53.750  25.360  45.020  1.00  0.00           C
ATOM    337  HG  LEU A 604      52.780  25.890  44.920  1.00  0.00           H
ATOM    338  CD1 LEU A 604      53.600  23.940  44.430  1.00  0.00           C
ATOM    339 HD11 LEU A 604      52.750  23.440  44.960  1.00  0.00           H
ATOM    340 HD12 LEU A 604      54.520  23.310  44.490  1.00  0.00           H
ATOM    341 HD13 LEU A 604      53.410  24.060  43.360  1.00  0.00           H
ATOM    342  CD2 LEU A 604      54.160  25.220  46.530  1.00  0.00           C
ATOM    343 HD21 LEU A 604      54.040  26.150  47.130  1.00  0.00           H
ATOM    344 HD22 LEU A 604      55.200  24.860  46.630  1.00  0.00           H
ATOM    345 HD23 LEU A 604      53.450  24.560  47.070  1.00  0.00           H
ATOM    346  C   LEU A 604      55.900  28.230  44.000  1.00  0.00           C
ATOM    347  O   LEU A 604      55.740  28.680  42.870  1.00  0.00           O
ATOM    348  N   SER A 605      57.110  28.260  44.490  1.00  0.00           N
ATOM    349  HN  SER A 605      57.230  27.730  45.320  1.00  0.00           H
ATOM    350  CA  SER A 605      58.260  28.990  43.980  1.00  0.00           C
ATOM    351  HA  SER A 605      59.110  28.510  44.420  1.00  0.00           H
ATOM    352  CB  SER A 605      58.500  28.780  42.430  1.00  0.00           C
ATOM    353  HB1 SER A 605      57.760  29.450  41.940  1.00  0.00           H
ATOM    354  HB2 SER A 605      58.230  27.780  42.030  1.00  0.00           H
ATOM    355  OG  SER A 605      59.840  29.140  42.010  1.00  0.00           O
ATOM    356  HG1 SER A 605      60.370  28.390  42.270  1.00  0.00           H
ATOM    357  C   SER A 605      58.530  30.410  44.520  1.00  0.00           C
ATOM    358  O   SER A 605      58.100  30.800  45.600  1.00  0.00           O
ATOM    359  N   LEU A 606      59.290  31.180  43.770  1.00  0.00           N
ATOM    360  HN  LEU A 606      59.550  30.800  42.890  1.00  0.00           H
ATOM    361  CA  LEU A 606      59.790  32.520  43.930  1.00  0.00           C
ATOM    362  HA  LEU A 606      60.670  32.390  44.550  1.00  0.00           H
ATOM    363  CB  LEU A 606      60.480  32.970  42.600  1.00  0.00           C
ATOM    364  HB1 LEU A 606      60.940  32.160  41.990  1.00  0.00           H
ATOM    365  HB2 LEU A 606      61.370  33.610  42.790  1.00  0.00           H
ATOM    366  CG  LEU A 606      59.610  33.760  41.600  1.00  0.00           C
ATOM    367  HG  LEU A 606      59.080  34.510  42.240  1.00  0.00           H
ATOM    368  CD1 LEU A 606      60.400  34.520  40.530  1.00  0.00           C
ATOM    369 HD11 LEU A 606      60.930  35.450  40.840  1.00  0.00           H
ATOM    370 HD12 LEU A 606      59.690  34.860  39.740  1.00  0.00           H
ATOM    371 HD13 LEU A 606      61.120  33.820  40.080  1.00  0.00           H
ATOM    372  CD2 LEU A 606      58.520  32.850  40.970  1.00  0.00           C
ATOM    373 HD21 LEU A 606      57.760  32.500  41.710  1.00  0.00           H
ATOM    374 HD22 LEU A 606      59.070  32.080  40.390  1.00  0.00           H
ATOM    375 HD23 LEU A 606      57.950  33.510  40.270  1.00  0.00           H
ATOM    376  C   LEU A 606      58.880  33.600  44.580  1.00  0.00           C
ATOM    377  O   LEU A 606      57.640  33.530  44.590  1.00  0.00           O
ATOM    378  N   GLN A 607      59.530  34.660  45.160  1.00  0.00           N
ATOM    379  HN  GLN A 607      60.510  34.680  45.030  1.00  0.00           H
ATOM    380  CA  GLN A 607      58.970  35.870  45.700  1.00  0.00           C
ATOM    381  HA  GLN A 607      59.870  36.380  46.020  1.00  0.00           H
ATOM    382  CB  GLN A 607      58.100  36.760  44.730  1.00  0.00           C
ATOM    383  HB1 GLN A 607      57.640  37.570  45.340  1.00  0.00           H
ATOM    384  HB2 GLN A 607      57.330  36.020  44.400  1.00  0.00           H
ATOM    385  CG  GLN A 607      58.770  37.340  43.490  1.00  0.00           C
ATOM    386  HG1 GLN A 607      58.150  38.160  43.050  1.00  0.00           H
ATOM    387  HG2 GLN A 607      58.710  36.630  42.640  1.00  0.00           H
ATOM    388  CD  GLN A 607      60.150  37.920  43.700  1.00  0.00           C
ATOM    389  OE1 GLN A 607      61.100  37.390  43.170  1.00  0.00           O
ATOM    390  NE2 GLN A 607      60.240  39.000  44.460  1.00  0.00           N
ATOM    391 HE21 GLN A 607      61.150  39.380  44.620  1.00  0.00           H
ATOM    392 HE22 GLN A 607      59.390  39.450  44.760  1.00  0.00           H
ATOM    393  C   GLN A 607      58.140  35.730  46.960  1.00  0.00           C
ATOM    394  O   GLN A 607      58.170  36.650  47.790  1.00  0.00           O
ATOM    395  N   CYS A 608      57.390  34.670  47.240  1.00  0.00           N
ATOM    396  HN  CYS A 608      57.250  34.020  46.510  1.00  0.00           H
ATOM    397  CA  CYS A 608      56.550  34.490  48.450  1.00  0.00           C
ATOM    398  HA  CYS A 608      55.820  35.280  48.460  1.00  0.00           H
ATOM    399  CB  CYS A 608      55.690  33.200  48.140  1.00  0.00           C
ATOM    400  HB1 CYS A 608      55.040  32.950  49.010  1.00  0.00           H
ATOM    401  HB2 CYS A 608      56.350  32.300  48.080  1.00  0.00           H
ATOM    402  SG  CYS A 608      54.710  33.530  46.690  1.00  0.00           S
ATOM    403  HG1 CYS A 608      54.070  32.420  47.010  1.00  0.00           H
ATOM    404  C   CYS A 608      57.300  34.400  49.750  1.00  0.00           C
ATOM    405  O   CYS A 608      56.930  35.090  50.700  1.00  0.00           O
ATOM    406  N   LEU A 609      58.350  33.540  49.820  1.00  0.00           N
ATOM    407  HN  LEU A 609      58.680  33.070  49.000  1.00  0.00           H
ATOM    408  CA  LEU A 609      59.030  33.240  51.100  1.00  0.00           C
ATOM    409  HA  LEU A 609      58.230  32.870  51.720  1.00  0.00           H
ATOM    410  CB  LEU A 609      60.000  32.080  50.900  1.00  0.00           C
ATOM    411  HB1 LEU A 609      60.670  32.350  50.060  1.00  0.00           H
ATOM    412  HB2 LEU A 609      59.430  31.220  50.470  1.00  0.00           H
ATOM    413  CG  LEU A 609      60.800  31.600  52.140  1.00  0.00           C
ATOM    414  HG  LEU A 609      61.660  32.290  52.250  1.00  0.00           H
ATOM    415  CD1 LEU A 609      60.050  31.580  53.530  1.00  0.00           C
ATOM    416 HD11 LEU A 609      59.210  30.860  53.390  1.00  0.00           H
ATOM    417 HD12 LEU A 609      59.690  32.570  53.880  1.00  0.00           H
ATOM    418 HD13 LEU A 609      60.680  31.250  54.390  1.00  0.00           H
ATOM    419  CD2 LEU A 609      61.370  30.210  52.010  1.00  0.00           C
ATOM    420 HD21 LEU A 609      62.090  30.320  51.160  1.00  0.00           H
ATOM    421 HD22 LEU A 609      60.590  29.450  51.780  1.00  0.00           H
ATOM    422 HD23 LEU A 609      61.900  29.830  52.910  1.00  0.00           H
ATOM    423  C   LEU A 609      59.740  34.410  51.630  1.00  0.00           C
ATOM    424  O   LEU A 609      59.580  34.760  52.770  1.00  0.00           O
ATOM    425  N   ALA A 610      60.450  35.060  50.720  1.00  0.00           N
ATOM    426  HN  ALA A 610      60.340  34.810  49.760  1.00  0.00           H
ATOM    427  CA  ALA A 610      61.200  36.270  50.990  1.00  0.00           C
ATOM    428  HA  ALA A 610      61.910  36.050  51.770  1.00  0.00           H
ATOM    429  CB  ALA A 610      61.900  36.650  49.660  1.00  0.00           C
ATOM    430  HB1 ALA A 610      62.490  35.760  49.330  1.00  0.00           H
ATOM    431  HB2 ALA A 610      62.590  37.500  49.760  1.00  0.00           H
ATOM    432  HB3 ALA A 610      61.190  36.770  48.800  1.00  0.00           H
ATOM    433  C   ALA A 610      60.310  37.400  51.420  1.00  0.00           C
ATOM    434  O   ALA A 610      60.620  38.140  52.400  1.00  0.00           O
ATOM    435  N   SER A 611      59.200  37.560  50.780  1.00  0.00           N
ATOM    436  HN  SER A 611      59.050  37.130  49.900  1.00  0.00           H
ATOM    437  CA  SER A 611      58.040  38.380  51.200  1.00  0.00           C
ATOM    438  HA  SER A 611      58.430  39.360  51.410  1.00  0.00           H
ATOM    439  CB  SER A 611      57.020  38.460  50.010  1.00  0.00           C
ATOM    440  HB1 SER A 611      56.510  37.490  49.820  1.00  0.00           H
ATOM    441  HB2 SER A 611      57.420  38.910  49.080  1.00  0.00           H
ATOM    442  OG  SER A 611      55.990  39.370  50.350  1.00  0.00           O
ATOM    443  HG1 SER A 611      56.190  40.090  49.750  1.00  0.00           H
ATOM    444  C   SER A 611      57.430  38.080  52.540  1.00  0.00           C
ATOM    445  O   SER A 611      57.150  39.010  53.330  1.00  0.00           O
ATOM    446  N   ILE A 612      57.120  36.780  52.820  1.00  0.00           N
ATOM    447  HN  ILE A 612      57.270  36.150  52.060  1.00  0.00           H
ATOM    448  CA  ILE A 612      56.450  36.310  54.030  1.00  0.00           C
ATOM    449  HA  ILE A 612      55.480  36.780  54.010  1.00  0.00           H
ATOM    450  CB  ILE A 612      56.100  34.820  54.010  1.00  0.00           C
ATOM    451  HB  ILE A 612      56.880  34.370  53.360  1.00  0.00           H
ATOM    452  CG2 ILE A 612      56.210  34.190  55.400  1.00  0.00           C
ATOM    453 HG21 ILE A 612      55.640  34.740  56.180  1.00  0.00           H
ATOM    454 HG22 ILE A 612      57.230  34.090  55.850  1.00  0.00           H
ATOM    455 HG23 ILE A 612      55.940  33.110  55.290  1.00  0.00           H
ATOM    456  CG1 ILE A 612      54.680  34.660  53.440  1.00  0.00           C
ATOM    457 HG11 ILE A 612      54.310  35.570  52.910  1.00  0.00           H
ATOM    458 HG12 ILE A 612      53.940  34.640  54.260  1.00  0.00           H
ATOM    459  CD  ILE A 612      54.600  33.350  52.560  1.00  0.00           C
ATOM    460  HD1 ILE A 612      55.080  33.650  51.600  1.00  0.00           H
ATOM    461  HD2 ILE A 612      53.570  32.990  52.350  1.00  0.00           H
ATOM    462  HD3 ILE A 612      55.190  32.570  53.080  1.00  0.00           H
ATOM    463  C   ILE A 612      57.170  36.780  55.320  1.00  0.00           C
ATOM    464  O   ILE A 612      56.540  37.400  56.180  1.00  0.00           O
ATOM    465  N   LEU A 613      58.490  36.600  55.250  1.00  0.00           N
ATOM    466  HN  LEU A 613      58.910  36.170  54.450  1.00  0.00           H
ATOM    467  CA  LEU A 613      59.400  37.010  56.370  1.00  0.00           C
ATOM    468  HA  LEU A 613      58.840  36.980  57.280  1.00  0.00           H
ATOM    469  CB  LEU A 613      60.600  36.050  56.440  1.00  0.00           C
ATOM    470  HB1 LEU A 613      61.340  36.430  57.160  1.00  0.00           H
ATOM    471  HB2 LEU A 613      61.160  36.040  55.490  1.00  0.00           H
ATOM    472  CG  LEU A 613      60.270  34.610  56.830  1.00  0.00           C
ATOM    473  HG  LEU A 613      59.410  34.210  56.220  1.00  0.00           H
ATOM    474  CD1 LEU A 613      61.520  33.660  56.590  1.00  0.00           C
ATOM    475 HD11 LEU A 613      62.340  34.000  57.250  1.00  0.00           H
ATOM    476 HD12 LEU A 613      61.800  33.670  55.520  1.00  0.00           H
ATOM    477 HD13 LEU A 613      61.320  32.640  56.980  1.00  0.00           H
ATOM    478  CD2 LEU A 613      59.940  34.500  58.340  1.00  0.00           C
ATOM    479 HD21 LEU A 613      58.940  34.890  58.630  1.00  0.00           H
ATOM    480 HD22 LEU A 613      60.750  34.980  58.930  1.00  0.00           H
ATOM    481 HD23 LEU A 613      59.920  33.440  58.680  1.00  0.00           H
ATOM    482  C   LEU A 613      59.800  38.460  56.310  1.00  0.00           C
ATOM    483  O   LEU A 613      60.180  38.980  57.370  1.00  0.00           O
ATOM    484  N   PHE A 614      59.700  39.170  55.140  1.00  0.00           N
ATOM    485  HN  PHE A 614      59.480  38.730  54.270  1.00  0.00           H
ATOM    486  CA  PHE A 614      59.950  40.560  54.850  1.00  0.00           C
ATOM    487  HA  PHE A 614      60.930  40.780  55.270  1.00  0.00           H
ATOM    488  CB  PHE A 614      60.100  40.960  53.300  1.00  0.00           C
ATOM    489  HB1 PHE A 614      59.390  40.420  52.630  1.00  0.00           H
ATOM    490  HB2 PHE A 614      61.090  40.590  52.940  1.00  0.00           H
ATOM    491  CG  PHE A 614      60.020  42.410  52.890  1.00  0.00           C
ATOM    492  CD1 PHE A 614      59.210  42.730  51.780  1.00  0.00           C
ATOM    493  HD1 PHE A 614      58.640  41.900  51.390  1.00  0.00           H
ATOM    494  CE1 PHE A 614      59.130  44.050  51.350  1.00  0.00           C
ATOM    495  HE1 PHE A 614      58.610  44.400  50.470  1.00  0.00           H
ATOM    496  CZ  PHE A 614      59.810  45.050  52.010  1.00  0.00           C
ATOM    497  HZ  PHE A 614      59.820  46.020  51.550  1.00  0.00           H
ATOM    498  CD2 PHE A 614      60.690  43.430  53.570  1.00  0.00           C
ATOM    499  HD2 PHE A 614      61.380  43.160  54.350  1.00  0.00           H
ATOM    500  CE2 PHE A 614      60.550  44.770  53.150  1.00  0.00           C
ATOM    501  HE2 PHE A 614      61.240  45.450  53.630  1.00  0.00           H
ATOM    502  C   PHE A 614      58.910  41.420  55.550  1.00  0.00           C
ATOM    503  O   PHE A 614      59.190  42.330  56.320  1.00  0.00           O
ATOM    504  N   LEU A 615      57.640  41.050  55.300  1.00  0.00           N
ATOM    505  HN  LEU A 615      57.520  40.260  54.700  1.00  0.00           H
ATOM    506  CA  LEU A 615      56.510  41.690  55.930  1.00  0.00           C
ATOM    507  HA  LEU A 615      56.710  42.740  56.020  1.00  0.00           H
ATOM    508  CB  LEU A 615      55.300  41.610  54.950  1.00  0.00           C
ATOM    509  HB1 LEU A 615      54.350  41.700  55.530  1.00  0.00           H
ATOM    510  HB2 LEU A 615      55.280  40.590  54.510  1.00  0.00           H
ATOM    511  CG  LEU A 615      55.380  42.630  53.800  1.00  0.00           C
ATOM    512  HG  LEU A 615      56.410  43.010  53.640  1.00  0.00           H
ATOM    513  CD1 LEU A 615      55.090  41.890  52.430  1.00  0.00           C
ATOM    514 HD11 LEU A 615      55.380  42.420  51.500  1.00  0.00           H
ATOM    515 HD12 LEU A 615      54.030  41.560  52.490  1.00  0.00           H
ATOM    516 HD13 LEU A 615      55.660  40.940  52.450  1.00  0.00           H
ATOM    517  CD2 LEU A 615      54.300  43.710  53.990  1.00  0.00           C
ATOM    518 HD21 LEU A 615      53.350  43.140  53.790  1.00  0.00           H
ATOM    519 HD22 LEU A 615      54.490  44.570  53.310  1.00  0.00           H
ATOM    520 HD23 LEU A 615      54.210  44.250  54.950  1.00  0.00           H
ATOM    521  C   LEU A 615      55.990  41.170  57.300  1.00  0.00           C
ATOM    522  O   LEU A 615      55.290  41.940  57.990  1.00  0.00           O
ATOM    523  N   TYR A 616      56.260  39.880  57.770  1.00  0.00           N
ATOM    524  HN  TYR A 616      56.810  39.300  57.170  1.00  0.00           H
ATOM    525  CA  TYR A 616      55.790  39.250  58.980  1.00  0.00           C
ATOM    526  HA  TYR A 616      54.800  38.920  58.700  1.00  0.00           H
ATOM    527  CB  TYR A 616      56.520  37.900  59.230  1.00  0.00           C
ATOM    528  HB1 TYR A 616      57.510  38.050  58.740  1.00  0.00           H
ATOM    529  HB2 TYR A 616      55.930  37.140  58.680  1.00  0.00           H
ATOM    530  CG  TYR A 616      56.600  37.300  60.610  1.00  0.00           C
ATOM    531  CD1 TYR A 616      55.500  37.320  61.500  1.00  0.00           C
ATOM    532  HD1 TYR A 616      54.620  37.890  61.250  1.00  0.00           H
ATOM    533  CE1 TYR A 616      55.580  36.570  62.680  1.00  0.00           C
ATOM    534  HE1 TYR A 616      54.680  36.590  63.290  1.00  0.00           H
ATOM    535  CZ  TYR A 616      56.730  35.930  63.110  1.00  0.00           C
ATOM    536  OH  TYR A 616      56.810  35.210  64.370  1.00  0.00           O
ATOM    537  HH  TYR A 616      55.950  35.360  64.770  1.00  0.00           H
ATOM    538  CD2 TYR A 616      57.820  36.690  61.060  1.00  0.00           C
ATOM    539  HD2 TYR A 616      58.640  36.750  60.370  1.00  0.00           H
ATOM    540  CE2 TYR A 616      57.830  35.930  62.240  1.00  0.00           C
ATOM    541  HE2 TYR A 616      58.720  35.390  62.530  1.00  0.00           H
ATOM    542  C   TYR A 616      55.670  40.190  60.180  1.00  0.00           C
ATOM    543  O   TYR A 616      54.560  40.630  60.470  1.00  0.00           O
ATOM    544  N   CYS A 617      56.850  40.580  60.760  1.00  0.00           N
ATOM    545  HN  CYS A 617      57.670  40.190  60.360  1.00  0.00           H
ATOM    546  CA  CYS A 617      57.020  41.470  61.880  1.00  0.00           C
ATOM    547  HA  CYS A 617      56.360  41.080  62.640  1.00  0.00           H
ATOM    548  CB  CYS A 617      58.550  41.360  62.240  1.00  0.00           C
ATOM    549  HB1 CYS A 617      58.650  41.930  63.190  1.00  0.00           H
ATOM    550  HB2 CYS A 617      59.290  41.590  61.450  1.00  0.00           H
ATOM    551  SG  CYS A 617      58.890  39.660  62.900  1.00  0.00           S
ATOM    552  HG1 CYS A 617      58.490  38.970  61.850  1.00  0.00           H
ATOM    553  C   CYS A 617      56.650  42.900  61.580  1.00  0.00           C
ATOM    554  O   CYS A 617      56.410  43.680  62.510  1.00  0.00           O
ATOM    555  N   ALA A 618      56.660  43.390  60.350  1.00  0.00           N
ATOM    556  HN  ALA A 618      56.780  42.800  59.560  1.00  0.00           H
ATOM    557  CA  ALA A 618      56.190  44.630  59.890  1.00  0.00           C
ATOM    558  HA  ALA A 618      56.570  45.410  60.540  1.00  0.00           H
ATOM    559  CB  ALA A 618      56.750  44.970  58.510  1.00  0.00           C
ATOM    560  HB1 ALA A 618      56.520  44.080  57.890  1.00  0.00           H
ATOM    561  HB2 ALA A 618      57.860  45.020  58.510  1.00  0.00           H
ATOM    562  HB3 ALA A 618      56.280  45.880  58.080  1.00  0.00           H
ATOM    563  C   ALA A 618      54.670  44.840  59.850  1.00  0.00           C
ATOM    564  O   ALA A 618      54.250  45.900  60.120  1.00  0.00           O
ATOM    565  N   CYS A 619      53.850  43.790  59.570  1.00  0.00           N
ATOM    566  HN  CYS A 619      54.230  42.930  59.250  1.00  0.00           H
ATOM    567  CA  CYS A 619      52.450  43.860  59.580  1.00  0.00           C
ATOM    568  HA  CYS A 619      52.050  44.790  59.210  1.00  0.00           H
ATOM    569  CB  CYS A 619      51.770  42.730  58.570  1.00  0.00           C
ATOM    570  HB1 CYS A 619      50.660  42.880  58.510  1.00  0.00           H
ATOM    571  HB2 CYS A 619      52.010  41.730  58.980  1.00  0.00           H
ATOM    572  SG  CYS A 619      52.160  42.930  56.860  1.00  0.00           S
ATOM    573  HG1 CYS A 619      53.280  42.250  57.000  1.00  0.00           H
ATOM    574  C   CYS A 619      51.980  43.460  60.970  1.00  0.00           C
ATOM    575  O   CYS A 619      50.780  43.540  61.300  1.00  0.00           O
ATOM    576  N   MET A 620      52.780  43.020  61.930  1.00  0.00           N
ATOM    577  HN  MET A 620      53.750  42.850  61.800  1.00  0.00           H
ATOM    578  CA  MET A 620      52.330  42.820  63.320  1.00  0.00           C
ATOM    579  HA  MET A 620      51.260  42.600  63.260  1.00  0.00           H
ATOM    580  CB  MET A 620      53.060  41.760  64.190  1.00  0.00           C
ATOM    581  HB1 MET A 620      52.620  41.730  65.210  1.00  0.00           H
ATOM    582  HB2 MET A 620      54.130  42.020  64.310  1.00  0.00           H
ATOM    583  CG  MET A 620      52.970  40.280  63.690  1.00  0.00           C
ATOM    584  HG1 MET A 620      53.760  40.130  62.920  1.00  0.00           H
ATOM    585  HG2 MET A 620      51.970  40.040  63.290  1.00  0.00           H
ATOM    586  SD  MET A 620      53.400  39.060  64.970  1.00  0.00           S
ATOM    587  CE  MET A 620      55.080  39.660  65.120  1.00  0.00           C
ATOM    588  HE1 MET A 620      55.490  38.890  65.820  1.00  0.00           H
ATOM    589  HE2 MET A 620      55.240  40.600  65.680  1.00  0.00           H
ATOM    590  HE3 MET A 620      55.630  39.660  64.160  1.00  0.00           H
ATOM    591  C   MET A 620      52.440  44.220  64.000  1.00  0.00           C
ATOM    592  O   MET A 620      51.690  44.490  64.890  1.00  0.00           O
ATOM    593  N   SER A 621      53.420  45.070  63.510  1.00  0.00           N
ATOM    594  HN  SER A 621      54.010  44.830  62.750  1.00  0.00           H
ATOM    595  CA  SER A 621      53.730  46.390  64.120  1.00  0.00           C
ATOM    596  HA  SER A 621      53.940  46.150  65.160  1.00  0.00           H
ATOM    597  CB  SER A 621      54.940  47.000  63.380  1.00  0.00           C
ATOM    598  HB1 SER A 621      54.700  47.540  62.430  1.00  0.00           H
ATOM    599  HB2 SER A 621      55.640  46.160  63.210  1.00  0.00           H
ATOM    600  OG  SER A 621      55.780  47.820  64.180  1.00  0.00           O
ATOM    601  HG1 SER A 621      55.380  48.690  64.110  1.00  0.00           H
ATOM    602  C   SER A 621      52.520  47.320  64.060  1.00  0.00           C
ATOM    603  O   SER A 621      52.340  48.010  65.050  1.00  0.00           O
ATOM    604  N   PRO A 622      51.600  47.440  63.080  1.00  0.00           N
ATOM    605  CD  PRO A 622      51.900  47.110  61.740  1.00  0.00           C
ATOM    606  HD1 PRO A 622      52.140  46.020  61.690  1.00  0.00           H
ATOM    607  HD2 PRO A 622      52.740  47.670  61.270  1.00  0.00           H
ATOM    608  CA  PRO A 622      50.500  48.400  63.170  1.00  0.00           C
ATOM    609  HA  PRO A 622      50.850  49.330  63.590  1.00  0.00           H
ATOM    610  CB  PRO A 622      50.100  48.640  61.710  1.00  0.00           C
ATOM    611  HB1 PRO A 622      50.630  49.520  61.300  1.00  0.00           H
ATOM    612  HB2 PRO A 622      49.000  48.720  61.580  1.00  0.00           H
ATOM    613  CG  PRO A 622      50.560  47.420  60.930  1.00  0.00           C
ATOM    614  HG1 PRO A 622      50.020  46.480  61.140  1.00  0.00           H
ATOM    615  HG2 PRO A 622      50.720  47.610  59.850  1.00  0.00           H
ATOM    616  C   PRO A 622      49.390  47.870  64.120  1.00  0.00           C
ATOM    617  O   PRO A 622      48.670  48.570  64.780  1.00  0.00           O
ATOM    618  N   VAL A 623      49.180  46.550  64.000  1.00  0.00           N
ATOM    619  HN  VAL A 623      49.760  46.060  63.360  1.00  0.00           H
ATOM    620  CA  VAL A 623      48.280  45.820  64.830  1.00  0.00           C
ATOM    621  HA  VAL A 623      47.330  46.300  64.650  1.00  0.00           H
ATOM    622  CB  VAL A 623      48.220  44.360  64.400  1.00  0.00           C
ATOM    623  HB  VAL A 623      49.230  43.910  64.500  1.00  0.00           H
ATOM    624  CG1 VAL A 623      47.280  43.490  65.360  1.00  0.00           C
ATOM    625 HG11 VAL A 623      47.530  42.430  65.090  1.00  0.00           H
ATOM    626 HG12 VAL A 623      46.240  43.790  65.120  1.00  0.00           H
ATOM    627 HG13 VAL A 623      47.460  43.570  66.450  1.00  0.00           H
ATOM    628  CG2 VAL A 623      47.830  44.100  62.920  1.00  0.00           C
ATOM    629 HG21 VAL A 623      46.730  44.240  62.840  1.00  0.00           H
ATOM    630 HG22 VAL A 623      48.160  43.090  62.590  1.00  0.00           H
ATOM    631 HG23 VAL A 623      48.270  44.800  62.190  1.00  0.00           H
ATOM    632  C   VAL A 623      48.590  45.910  66.330  1.00  0.00           C
ATOM    633  O   VAL A 623      47.670  46.200  67.130  1.00  0.00           O
ATOM    634  N   ILE A 624      49.790  45.750  66.750  1.00  0.00           N
ATOM    635  HN  ILE A 624      50.400  45.480  66.010  1.00  0.00           H
ATOM    636  CA  ILE A 624      50.280  46.020  68.120  1.00  0.00           C
ATOM    637  HA  ILE A 624      49.620  45.580  68.860  1.00  0.00           H
ATOM    638  CB  ILE A 624      51.630  45.460  68.480  1.00  0.00           C
ATOM    639  HB  ILE A 624      52.430  45.960  67.900  1.00  0.00           H
ATOM    640  CG2 ILE A 624      51.930  45.760  69.980  1.00  0.00           C
ATOM    641 HG21 ILE A 624      51.110  45.500  70.680  1.00  0.00           H
ATOM    642 HG22 ILE A 624      52.100  46.830  70.210  1.00  0.00           H
ATOM    643 HG23 ILE A 624      52.850  45.250  70.330  1.00  0.00           H
ATOM    644  CG1 ILE A 624      51.690  43.920  68.230  1.00  0.00           C
ATOM    645 HG11 ILE A 624      51.170  43.650  67.290  1.00  0.00           H
ATOM    646 HG12 ILE A 624      51.260  43.310  69.050  1.00  0.00           H
ATOM    647  CD  ILE A 624      53.150  43.490  68.110  1.00  0.00           C
ATOM    648  HD1 ILE A 624      53.310  42.470  67.680  1.00  0.00           H
ATOM    649  HD2 ILE A 624      53.660  43.550  69.090  1.00  0.00           H
ATOM    650  HD3 ILE A 624      53.640  44.170  67.380  1.00  0.00           H
ATOM    651  C   ILE A 624      50.210  47.480  68.440  1.00  0.00           C
ATOM    652  O   ILE A 624      49.760  47.810  69.560  1.00  0.00           O
ATOM    653  N   THR A 625      50.580  48.400  67.500  1.00  0.00           N
ATOM    654  HN  THR A 625      50.980  48.010  66.680  1.00  0.00           H
ATOM    655  CA  THR A 625      50.580  49.830  67.820  1.00  0.00           C
ATOM    656  HA  THR A 625      51.120  50.100  68.720  1.00  0.00           H
ATOM    657  CB  THR A 625      51.150  50.730  66.670  1.00  0.00           C
ATOM    658  HB  THR A 625      50.570  50.660  65.720  1.00  0.00           H
ATOM    659  OG1 THR A 625      52.440  50.310  66.280  1.00  0.00           O
ATOM    660  HG1 THR A 625      52.380  49.410  65.920  1.00  0.00           H
ATOM    661  CG2 THR A 625      51.400  52.270  67.080  1.00  0.00           C
ATOM    662 HG21 THR A 625      52.050  52.230  67.990  1.00  0.00           H
ATOM    663 HG22 THR A 625      50.460  52.770  67.370  1.00  0.00           H
ATOM    664 HG23 THR A 625      51.840  52.900  66.290  1.00  0.00           H
ATOM    665  C   THR A 625      49.190  50.410  68.130  1.00  0.00           C
ATOM    666  O   THR A 625      48.950  50.930  69.230  1.00  0.00           O
ATOM    667  N   PHE A 626      48.230  50.240  67.180  1.00  0.00           N
ATOM    668  HN  PHE A 626      48.500  49.740  66.360  1.00  0.00           H
ATOM    669  CA  PHE A 626      46.840  50.560  67.440  1.00  0.00           C
ATOM    670  HA  PHE A 626      46.860  51.550  67.890  1.00  0.00           H
ATOM    671  CB  PHE A 626      46.000  50.570  66.130  1.00  0.00           C
ATOM    672  HB1 PHE A 626      44.950  50.820  66.360  1.00  0.00           H
ATOM    673  HB2 PHE A 626      46.130  49.560  65.700  1.00  0.00           H
ATOM    674  CG  PHE A 626      46.560  51.630  65.250  1.00  0.00           C
ATOM    675  CD1 PHE A 626      46.500  52.960  65.510  1.00  0.00           C
ATOM    676  HD1 PHE A 626      46.080  53.370  66.410  1.00  0.00           H
ATOM    677  CE1 PHE A 626      46.970  53.890  64.560  1.00  0.00           C
ATOM    678  HE1 PHE A 626      46.950  54.960  64.710  1.00  0.00           H
ATOM    679  CZ  PHE A 626      47.500  53.430  63.340  1.00  0.00           C
ATOM    680  HZ  PHE A 626      47.730  54.170  62.570  1.00  0.00           H
ATOM    681  CD2 PHE A 626      47.080  51.170  64.060  1.00  0.00           C
ATOM    682  HD2 PHE A 626      47.070  50.120  63.830  1.00  0.00           H
ATOM    683  CE2 PHE A 626      47.610  52.100  63.110  1.00  0.00           C
ATOM    684  HE2 PHE A 626      48.010  51.800  62.160  1.00  0.00           H
ATOM    685  C   PHE A 626      46.100  49.800  68.600  1.00  0.00           C
ATOM    686  O   PHE A 626      45.300  50.370  69.300  1.00  0.00           O
ATOM    687  N   GLY A 627      46.420  48.470  68.730  1.00  0.00           N
ATOM    688  HN  GLY A 627      46.940  48.020  68.010  1.00  0.00           H
ATOM    689  CA  GLY A 627      45.820  47.600  69.770  1.00  0.00           C
ATOM    690  HA1 GLY A 627      46.390  46.690  69.590  1.00  0.00           H
ATOM    691  HA2 GLY A 627      44.750  47.520  69.650  1.00  0.00           H
ATOM    692  C   GLY A 627      46.170  48.150  71.140  1.00  0.00           C
ATOM    693  O   GLY A 627      45.380  48.160  72.060  1.00  0.00           O
ATOM    694  N   GLY A 628      47.420  48.630  71.290  1.00  0.00           N
ATOM    695  HN  GLY A 628      48.040  48.370  70.560  1.00  0.00           H
ATOM    696  CA  GLY A 628      47.950  49.390  72.430  1.00  0.00           C
ATOM    697  HA1 GLY A 628      48.940  49.690  72.120  1.00  0.00           H
ATOM    698  HA2 GLY A 628      47.960  48.720  73.270  1.00  0.00           H
ATOM    699  C   GLY A 628      47.180  50.630  72.810  1.00  0.00           C
ATOM    700  O   GLY A 628      46.680  50.740  73.890  1.00  0.00           O
ATOM    701  N   LEU A 629      46.920  51.560  71.810  1.00  0.00           N
ATOM    702  HN  LEU A 629      47.300  51.400  70.900  1.00  0.00           H
ATOM    703  CA  LEU A 629      46.120  52.730  71.970  1.00  0.00           C
ATOM    704  HA  LEU A 629      46.610  53.340  72.710  1.00  0.00           H
ATOM    705  CB  LEU A 629      46.050  53.640  70.700  1.00  0.00           C
ATOM    706  HB1 LEU A 629      45.180  54.330  70.630  1.00  0.00           H
ATOM    707  HB2 LEU A 629      45.990  52.970  69.810  1.00  0.00           H
ATOM    708  CG  LEU A 629      47.420  54.390  70.420  1.00  0.00           C
ATOM    709  HG  LEU A 629      48.220  53.850  70.980  1.00  0.00           H
ATOM    710  CD1 LEU A 629      47.690  54.500  68.980  1.00  0.00           C
ATOM    711 HD11 LEU A 629      46.850  55.060  68.510  1.00  0.00           H
ATOM    712 HD12 LEU A 629      47.780  53.510  68.500  1.00  0.00           H
ATOM    713 HD13 LEU A 629      48.630  55.070  68.850  1.00  0.00           H
ATOM    714  CD2 LEU A 629      47.350  55.810  71.020  1.00  0.00           C
ATOM    715 HD21 LEU A 629      47.240  55.900  72.130  1.00  0.00           H
ATOM    716 HD22 LEU A 629      46.460  56.310  70.590  1.00  0.00           H
ATOM    717 HD23 LEU A 629      48.200  56.470  70.760  1.00  0.00           H
ATOM    718  C   LEU A 629      44.630  52.530  72.330  1.00  0.00           C
ATOM    719  O   LEU A 629      44.100  53.200  73.190  1.00  0.00           O
ATOM    720  N   LEU A 630      43.930  51.570  71.720  1.00  0.00           N
ATOM    721  HN  LEU A 630      44.440  51.190  70.960  1.00  0.00           H
ATOM    722  CA  LEU A 630      42.630  51.010  72.100  1.00  0.00           C
ATOM    723  HA  LEU A 630      41.950  51.830  71.980  1.00  0.00           H
ATOM    724  CB  LEU A 630      42.170  49.960  71.200  1.00  0.00           C
ATOM    725  HB1 LEU A 630      41.150  49.590  71.480  1.00  0.00           H
ATOM    726  HB2 LEU A 630      42.820  49.060  71.240  1.00  0.00           H
ATOM    727  CG  LEU A 630      42.050  50.400  69.720  1.00  0.00           C
ATOM    728  HG  LEU A 630      42.940  50.950  69.370  1.00  0.00           H
ATOM    729  CD1 LEU A 630      41.890  49.150  68.760  1.00  0.00           C
ATOM    730 HD11 LEU A 630      42.690  48.390  68.670  1.00  0.00           H
ATOM    731 HD12 LEU A 630      41.710  49.500  67.720  1.00  0.00           H
ATOM    732 HD13 LEU A 630      40.960  48.600  69.010  1.00  0.00           H
ATOM    733  CD2 LEU A 630      40.800  51.300  69.530  1.00  0.00           C
ATOM    734 HD21 LEU A 630      40.070  51.090  70.350  1.00  0.00           H
ATOM    735 HD22 LEU A 630      40.420  51.170  68.490  1.00  0.00           H
ATOM    736 HD23 LEU A 630      41.070  52.340  69.780  1.00  0.00           H
ATOM    737  C   LEU A 630      42.640  50.480  73.560  1.00  0.00           C
ATOM    738  O   LEU A 630      41.770  50.780  74.360  1.00  0.00           O
ATOM    739  N   GLY A 631      43.690  49.790  73.970  1.00  0.00           N
ATOM    740  HN  GLY A 631      44.410  49.800  73.280  1.00  0.00           H
ATOM    741  CA  GLY A 631      43.840  49.310  75.330  1.00  0.00           C
ATOM    742  HA1 GLY A 631      44.760  48.740  75.330  1.00  0.00           H
ATOM    743  HA2 GLY A 631      42.990  48.660  75.550  1.00  0.00           H
ATOM    744  C   GLY A 631      43.990  50.390  76.310  1.00  0.00           C
ATOM    745  O   GLY A 631      43.290  50.390  77.330  1.00  0.00           O
ATOM    746  N   GLU A 632      44.810  51.380  75.990  1.00  0.00           N
ATOM    747  HN  GLU A 632      45.320  51.250  75.140  1.00  0.00           H
ATOM    748  CA  GLU A 632      45.080  52.590  76.670  1.00  0.00           C
ATOM    749  HA  GLU A 632      45.490  52.440  77.650  1.00  0.00           H
ATOM    750  CB  GLU A 632      46.130  53.400  75.900  1.00  0.00           C
ATOM    751  HB1 GLU A 632      46.060  54.490  76.110  1.00  0.00           H
ATOM    752  HB2 GLU A 632      45.710  53.330  74.880  1.00  0.00           H
ATOM    753  CG  GLU A 632      47.640  53.040  75.750  1.00  0.00           C
ATOM    754  HG1 GLU A 632      48.050  53.760  75.020  1.00  0.00           H
ATOM    755  HG2 GLU A 632      47.850  52.020  75.380  1.00  0.00           H
ATOM    756  CD  GLU A 632      48.450  53.410  76.990  1.00  0.00           C
ATOM    757  OE1 GLU A 632      48.820  54.650  77.070  1.00  0.00           O
ATOM    758  OE2 GLU A 632      48.850  52.560  77.890  1.00  0.00           O
ATOM    759  C   GLU A 632      43.840  53.410  76.740  1.00  0.00           C
ATOM    760  O   GLU A 632      43.400  53.850  77.840  1.00  0.00           O
ATOM    761  N   ALA A 633      43.030  53.540  75.700  1.00  0.00           N
ATOM    762  HN  ALA A 633      43.230  53.090  74.840  1.00  0.00           H
ATOM    763  CA  ALA A 633      41.810  54.320  75.690  1.00  0.00           C
ATOM    764  HA  ALA A 633      41.930  55.330  76.040  1.00  0.00           H
ATOM    765  CB  ALA A 633      41.280  54.260  74.280  1.00  0.00           C
ATOM    766  HB1 ALA A 633      40.170  54.330  74.280  1.00  0.00           H
ATOM    767  HB2 ALA A 633      41.540  53.340  73.720  1.00  0.00           H
ATOM    768  HB3 ALA A 633      41.830  55.000  73.680  1.00  0.00           H
ATOM    769  C   ALA A 633      40.620  53.640  76.530  1.00  0.00           C
ATOM    770  O   ALA A 633      39.850  54.390  77.240  1.00  0.00           O
ATOM    771  N   THR A 634      40.440  52.330  76.560  1.00  0.00           N
ATOM    772  HN  THR A 634      41.110  51.680  76.190  1.00  0.00           H
ATOM    773  CA  THR A 634      39.230  51.770  77.120  1.00  0.00           C
ATOM    774  HA  THR A 634      38.460  52.510  77.290  1.00  0.00           H
ATOM    775  CB  THR A 634      38.660  50.660  76.160  1.00  0.00           C
ATOM    776  HB  THR A 634      37.900  50.100  76.750  1.00  0.00           H
ATOM    777  OG1 THR A 634      39.700  49.740  75.850  1.00  0.00           O
ATOM    778  HG1 THR A 634      40.270  50.110  75.170  1.00  0.00           H
ATOM    779  CG2 THR A 634      38.030  51.190  74.870  1.00  0.00           C
ATOM    780 HG21 THR A 634      37.780  50.340  74.200  1.00  0.00           H
ATOM    781 HG22 THR A 634      38.720  51.820  74.260  1.00  0.00           H
ATOM    782 HG23 THR A 634      37.090  51.770  74.990  1.00  0.00           H
ATOM    783  C   THR A 634      39.580  51.150  78.440  1.00  0.00           C
ATOM    784  O   THR A 634      38.780  50.400  78.980  1.00  0.00           O
ATOM    785  N   GLU A 635      40.750  51.530  79.000  1.00  0.00           N
ATOM    786  HN  GLU A 635      41.230  52.230  78.480  1.00  0.00           H
ATOM    787  CA  GLU A 635      41.300  51.280  80.370  1.00  0.00           C
ATOM    788  HA  GLU A 635      42.180  51.900  80.490  1.00  0.00           H
ATOM    789  CB  GLU A 635      40.420  51.860  81.460  1.00  0.00           C
ATOM    790  HB1 GLU A 635      41.080  51.880  82.350  1.00  0.00           H
ATOM    791  HB2 GLU A 635      39.500  51.270  81.650  1.00  0.00           H
ATOM    792  CG  GLU A 635      40.080  53.400  81.200  1.00  0.00           C
ATOM    793  HG1 GLU A 635      39.490  53.360  80.250  1.00  0.00           H
ATOM    794  HG2 GLU A 635      41.010  53.940  80.950  1.00  0.00           H
ATOM    795  CD  GLU A 635      39.390  54.140  82.280  1.00  0.00           C
ATOM    796  OE1 GLU A 635      39.800  55.280  82.670  1.00  0.00           O
ATOM    797  OE2 GLU A 635      38.300  53.620  82.730  1.00  0.00           O
ATOM    798  C   GLU A 635      41.720  49.830  80.500  1.00  0.00           C
ATOM    799  O   GLU A 635      41.560  49.190  81.560  1.00  0.00           O
ATOM    800  N   GLY A 636      42.230  49.160  79.470  1.00  0.00           N
ATOM    801  HN  GLY A 636      42.360  49.620  78.600  1.00  0.00           H
ATOM    802  CA  GLY A 636      42.630  47.780  79.380  1.00  0.00           C
ATOM    803  HA1 GLY A 636      42.970  47.330  80.300  1.00  0.00           H
ATOM    804  HA2 GLY A 636      43.390  47.750  78.600  1.00  0.00           H
ATOM    805  C   GLY A 636      41.510  46.840  78.980  1.00  0.00           C
ATOM    806  O   GLY A 636      41.780  45.670  78.680  1.00  0.00           O
ATOM    807  N   ARG A 637      40.250  47.300  78.860  1.00  0.00           N
ATOM    808  HN  ARG A 637      39.990  48.240  79.060  1.00  0.00           H
ATOM    809  CA  ARG A 637      39.200  46.530  78.250  1.00  0.00           C
ATOM    810  HA  ARG A 637      38.910  45.690  78.870  1.00  0.00           H
ATOM    811  CB  ARG A 637      37.840  47.320  78.460  1.00  0.00           C
ATOM    812  HB1 ARG A 637      36.990  46.780  77.990  1.00  0.00           H
ATOM    813  HB2 ARG A 637      37.960  48.360  78.130  1.00  0.00           H
ATOM    814  CG  ARG A 637      37.390  47.370  79.860  1.00  0.00           C
ATOM    815  HG1 ARG A 637      37.160  46.320  80.180  1.00  0.00           H
ATOM    816  HG2 ARG A 637      36.380  47.830  79.970  1.00  0.00           H
ATOM    817  CD  ARG A 637      38.220  47.930  80.920  1.00  0.00           C
ATOM    818  HD1 ARG A 637      38.590  48.960  80.730  1.00  0.00           H
ATOM    819  HD2 ARG A 637      39.100  47.280  81.080  1.00  0.00           H
ATOM    820  NE  ARG A 637      37.460  48.030  82.290  1.00  0.00           N
ATOM    821  HE  ARG A 637      36.480  47.880  82.240  1.00  0.00           H
ATOM    822  CZ  ARG A 637      38.100  48.220  83.420  1.00  0.00           C
ATOM    823  NH1 ARG A 637      39.420  48.440  83.570  1.00  0.00           N
ATOM    824 HH11 ARG A 637      39.900  48.870  82.820  1.00  0.00           H
ATOM    825 HH12 ARG A 637      39.740  48.450  84.520  1.00  0.00           H
ATOM    826  NH2 ARG A 637      37.340  48.240  84.470  1.00  0.00           N
ATOM    827 HH21 ARG A 637      37.580  48.700  85.320  1.00  0.00           H
ATOM    828 HH22 ARG A 637      36.380  47.970  84.360  1.00  0.00           H
ATOM    829  C   ARG A 637      39.470  45.920  76.840  1.00  0.00           C
ATOM    830  O   ARG A 637      39.370  44.690  76.650  1.00  0.00           O
ATOM    831  N   LEU A 638      39.900  46.680  75.790  1.00  0.00           N
ATOM    832  HN  LEU A 638      39.910  47.680  75.790  1.00  0.00           H
ATOM    833  CA  LEU A 638      40.390  46.130  74.530  1.00  0.00           C
ATOM    834  HA  LEU A 638      39.690  45.330  74.320  1.00  0.00           H
ATOM    835  CB  LEU A 638      40.240  47.170  73.380  1.00  0.00           C
ATOM    836  HB1 LEU A 638      40.550  46.730  72.420  1.00  0.00           H
ATOM    837  HB2 LEU A 638      40.890  48.070  73.520  1.00  0.00           H
ATOM    838  CG  LEU A 638      38.810  47.670  73.270  1.00  0.00           C
ATOM    839  HG  LEU A 638      38.510  48.170  74.210  1.00  0.00           H
ATOM    840  CD1 LEU A 638      38.630  48.750  72.190  1.00  0.00           C
ATOM    841 HD11 LEU A 638      39.320  49.600  72.390  1.00  0.00           H
ATOM    842 HD12 LEU A 638      37.570  49.060  72.200  1.00  0.00           H
ATOM    843 HD13 LEU A 638      39.060  48.490  71.200  1.00  0.00           H
ATOM    844  CD2 LEU A 638      37.650  46.570  73.020  1.00  0.00           C
ATOM    845 HD21 LEU A 638      37.250  46.250  74.010  1.00  0.00           H
ATOM    846 HD22 LEU A 638      37.960  45.660  72.460  1.00  0.00           H
ATOM    847 HD23 LEU A 638      36.770  46.990  72.500  1.00  0.00           H
ATOM    848  C   LEU A 638      41.890  45.690  74.670  1.00  0.00           C
ATOM    849  O   LEU A 638      42.600  46.070  75.550  1.00  0.00           O
ATOM    850  N   SER A 639      42.350  44.700  73.830  1.00  0.00           N
ATOM    851  HN  SER A 639      41.710  44.380  73.130  1.00  0.00           H
ATOM    852  CA  SER A 639      43.700  44.190  74.000  1.00  0.00           C
ATOM    853  HA  SER A 639      44.260  44.870  74.630  1.00  0.00           H
ATOM    854  CB  SER A 639      43.710  42.930  74.880  1.00  0.00           C
ATOM    855  HB1 SER A 639      43.140  43.230  75.780  1.00  0.00           H
ATOM    856  HB2 SER A 639      44.700  42.540  75.170  1.00  0.00           H
ATOM    857  OG  SER A 639      42.980  41.800  74.350  1.00  0.00           O
ATOM    858  HG1 SER A 639      42.150  41.880  74.810  1.00  0.00           H
ATOM    859  C   SER A 639      44.450  43.940  72.750  1.00  0.00           C
ATOM    860  O   SER A 639      43.940  43.670  71.650  1.00  0.00           O
ATOM    861  N   ALA A 640      45.810  43.950  72.880  1.00  0.00           N
ATOM    862  HN  ALA A 640      46.180  44.330  73.720  1.00  0.00           H
ATOM    863  CA  ALA A 640      46.750  43.840  71.820  1.00  0.00           C
ATOM    864  HA  ALA A 640      46.520  44.560  71.040  1.00  0.00           H
ATOM    865  CB  ALA A 640      48.180  44.210  72.240  1.00  0.00           C
ATOM    866  HB1 ALA A 640      48.800  43.880  71.380  1.00  0.00           H
ATOM    867  HB2 ALA A 640      48.440  43.620  73.150  1.00  0.00           H
ATOM    868  HB3 ALA A 640      48.350  45.280  72.460  1.00  0.00           H
ATOM    869  C   ALA A 640      46.690  42.500  71.250  1.00  0.00           C
ATOM    870  O   ALA A 640      46.920  42.320  70.020  1.00  0.00           O
ATOM    871  N   ILE A 641      46.500  41.450  72.080  1.00  0.00           N
ATOM    872  HN  ILE A 641      46.510  41.550  73.080  1.00  0.00           H
ATOM    873  CA  ILE A 641      46.250  40.070  71.660  1.00  0.00           C
ATOM    874  HA  ILE A 641      46.980  39.960  70.880  1.00  0.00           H
ATOM    875  CB  ILE A 641      46.580  39.060  72.720  1.00  0.00           C
ATOM    876  HB  ILE A 641      46.440  38.010  72.400  1.00  0.00           H
ATOM    877  CG2 ILE A 641      48.130  39.230  72.900  1.00  0.00           C
ATOM    878 HG21 ILE A 641      48.520  38.450  73.570  1.00  0.00           H
ATOM    879 HG22 ILE A 641      48.350  40.190  73.410  1.00  0.00           H
ATOM    880 HG23 ILE A 641      48.610  38.970  71.930  1.00  0.00           H
ATOM    881  CG1 ILE A 641      45.820  39.250  74.130  1.00  0.00           C
ATOM    882 HG11 ILE A 641      44.740  39.030  73.960  1.00  0.00           H
ATOM    883 HG12 ILE A 641      45.900  40.280  74.560  1.00  0.00           H
ATOM    884  CD  ILE A 641      46.230  38.160  75.090  1.00  0.00           C
ATOM    885  HD1 ILE A 641      46.050  37.180  74.600  1.00  0.00           H
ATOM    886  HD2 ILE A 641      45.580  38.190  76.000  1.00  0.00           H
ATOM    887  HD3 ILE A 641      47.300  38.170  75.370  1.00  0.00           H
ATOM    888  C   ILE A 641      44.900  39.740  71.000  1.00  0.00           C
ATOM    889  O   ILE A 641      44.830  38.860  70.180  1.00  0.00           O
ATOM    890  N   GLU A 642      43.760  40.400  71.400  1.00  0.00           N
ATOM    891  HN  GLU A 642      43.710  40.910  72.270  1.00  0.00           H
ATOM    892  CA  GLU A 642      42.550  40.340  70.630  1.00  0.00           C
ATOM    893  HA  GLU A 642      42.370  39.330  70.320  1.00  0.00           H
ATOM    894  CB  GLU A 642      41.330  40.580  71.610  1.00  0.00           C
ATOM    895  HB1 GLU A 642      40.350  40.460  71.110  1.00  0.00           H
ATOM    896  HB2 GLU A 642      41.300  41.620  72.000  1.00  0.00           H
ATOM    897  CG  GLU A 642      41.210  39.460  72.750  1.00  0.00           C
ATOM    898  HG1 GLU A 642      42.150  39.570  73.320  1.00  0.00           H
ATOM    899  HG2 GLU A 642      41.170  38.470  72.220  1.00  0.00           H
ATOM    900  CD  GLU A 642      40.000  39.580  73.720  1.00  0.00           C
ATOM    901  OE1 GLU A 642      39.350  40.620  73.850  1.00  0.00           O
ATOM    902  OE2 GLU A 642      39.740  38.560  74.440  1.00  0.00           O
ATOM    903  C   GLU A 642      42.420  41.260  69.440  1.00  0.00           C
ATOM    904  O   GLU A 642      41.720  40.970  68.500  1.00  0.00           O
ATOM    905  N   SER A 643      43.300  42.300  69.330  1.00  0.00           N
ATOM    906  HN  SER A 643      43.850  42.530  70.130  1.00  0.00           H
ATOM    907  CA  SER A 643      43.670  42.970  68.110  1.00  0.00           C
ATOM    908  HA  SER A 643      42.790  43.260  67.560  1.00  0.00           H
ATOM    909  CB  SER A 643      44.490  44.250  68.310  1.00  0.00           C
ATOM    910  HB1 SER A 643      44.740  44.830  67.400  1.00  0.00           H
ATOM    911  HB2 SER A 643      45.440  44.000  68.840  1.00  0.00           H
ATOM    912  OG  SER A 643      43.730  45.170  69.080  1.00  0.00           O
ATOM    913  HG1 SER A 643      43.470  44.700  69.870  1.00  0.00           H
ATOM    914  C   SER A 643      44.430  42.050  67.190  1.00  0.00           C
ATOM    915  O   SER A 643      44.170  42.010  66.000  1.00  0.00           O
ATOM    916  N   LEU A 644      45.490  41.310  67.680  1.00  0.00           N
ATOM    917  HN  LEU A 644      45.870  41.500  68.580  1.00  0.00           H
ATOM    918  CA  LEU A 644      46.200  40.200  66.970  1.00  0.00           C
ATOM    919  HA  LEU A 644      46.720  40.550  66.090  1.00  0.00           H
ATOM    920  CB  LEU A 644      47.340  39.520  67.790  1.00  0.00           C
ATOM    921  HB1 LEU A 644      47.560  38.450  67.550  1.00  0.00           H
ATOM    922  HB2 LEU A 644      46.970  39.490  68.840  1.00  0.00           H
ATOM    923  CG  LEU A 644      48.700  40.390  67.720  1.00  0.00           C
ATOM    924  HG  LEU A 644      48.330  41.390  68.020  1.00  0.00           H
ATOM    925  CD1 LEU A 644      49.630  39.800  68.790  1.00  0.00           C
ATOM    926 HD11 LEU A 644      49.890  38.740  68.600  1.00  0.00           H
ATOM    927 HD12 LEU A 644      49.100  39.770  69.770  1.00  0.00           H
ATOM    928 HD13 LEU A 644      50.530  40.420  69.020  1.00  0.00           H
ATOM    929  CD2 LEU A 644      49.500  40.400  66.450  1.00  0.00           C
ATOM    930 HD21 LEU A 644      49.860  39.370  66.290  1.00  0.00           H
ATOM    931 HD22 LEU A 644      50.250  41.210  66.580  1.00  0.00           H
ATOM    932 HD23 LEU A 644      48.920  40.780  65.590  1.00  0.00           H
ATOM    933  C   LEU A 644      45.260  39.050  66.390  1.00  0.00           C
ATOM    934  O   LEU A 644      45.360  38.650  65.210  1.00  0.00           O
ATOM    935  N   PHE A 645      44.270  38.600  67.200  1.00  0.00           N
ATOM    936  HN  PHE A 645      44.060  38.810  68.150  1.00  0.00           H
ATOM    937  CA  PHE A 645      43.220  37.730  66.800  1.00  0.00           C
ATOM    938  HA  PHE A 645      43.650  36.850  66.340  1.00  0.00           H
ATOM    939  CB  PHE A 645      42.410  37.310  68.100  1.00  0.00           C
ATOM    940  HB1 PHE A 645      42.010  38.170  68.670  1.00  0.00           H
ATOM    941  HB2 PHE A 645      43.070  36.810  68.840  1.00  0.00           H
ATOM    942  CG  PHE A 645      41.240  36.300  67.790  1.00  0.00           C
ATOM    943  CD1 PHE A 645      40.380  36.160  68.930  1.00  0.00           C
ATOM    944  HD1 PHE A 645      40.670  36.680  69.820  1.00  0.00           H
ATOM    945  CE1 PHE A 645      39.330  35.230  68.890  1.00  0.00           C
ATOM    946  HE1 PHE A 645      38.640  35.090  69.710  1.00  0.00           H
ATOM    947  CZ  PHE A 645      39.130  34.440  67.750  1.00  0.00           C
ATOM    948  HZ  PHE A 645      38.450  33.620  67.750  1.00  0.00           H
ATOM    949  CD2 PHE A 645      41.010  35.530  66.630  1.00  0.00           C
ATOM    950  HD2 PHE A 645      41.580  35.680  65.720  1.00  0.00           H
ATOM    951  CE2 PHE A 645      39.910  34.630  66.590  1.00  0.00           C
ATOM    952  HE2 PHE A 645      39.690  34.180  65.640  1.00  0.00           H
ATOM    953  C   PHE A 645      42.420  38.380  65.700  1.00  0.00           C
ATOM    954  O   PHE A 645      42.060  37.760  64.690  1.00  0.00           O
ATOM    955  N   GLY A 646      42.020  39.630  65.960  1.00  0.00           N
ATOM    956  HN  GLY A 646      42.270  40.100  66.800  1.00  0.00           H
ATOM    957  CA  GLY A 646      41.040  40.330  65.150  1.00  0.00           C
ATOM    958  HA1 GLY A 646      40.910  41.280  65.640  1.00  0.00           H
ATOM    959  HA2 GLY A 646      40.190  39.690  65.010  1.00  0.00           H
ATOM    960  C   GLY A 646      41.550  40.690  63.780  1.00  0.00           C
ATOM    961  O   GLY A 646      40.920  40.450  62.750  1.00  0.00           O
ATOM    962  N   ALA A 647      42.810  41.120  63.680  1.00  0.00           N
ATOM    963  HN  ALA A 647      43.290  41.250  64.540  1.00  0.00           H
ATOM    964  CA  ALA A 647      43.590  41.330  62.500  1.00  0.00           C
ATOM    965  HA  ALA A 647      42.990  41.930  61.840  1.00  0.00           H
ATOM    966  CB  ALA A 647      44.930  42.060  62.770  1.00  0.00           C
ATOM    967  HB1 ALA A 647      45.570  41.590  63.530  1.00  0.00           H
ATOM    968  HB2 ALA A 647      44.640  43.070  63.140  1.00  0.00           H
ATOM    969  HB3 ALA A 647      45.410  42.270  61.780  1.00  0.00           H
ATOM    970  C   ALA A 647      43.920  40.050  61.630  1.00  0.00           C
ATOM    971  O   ALA A 647      43.700  39.980  60.420  1.00  0.00           O
ATOM    972  N   SER A 648      44.450  38.940  62.240  1.00  0.00           N
ATOM    973  HN  SER A 648      44.670  38.950  63.220  1.00  0.00           H
ATOM    974  CA  SER A 648      44.570  37.670  61.520  1.00  0.00           C
ATOM    975  HA  SER A 648      45.300  37.800  60.740  1.00  0.00           H
ATOM    976  CB  SER A 648      45.120  36.620  62.560  1.00  0.00           C
ATOM    977  HB1 SER A 648      44.530  36.660  63.500  1.00  0.00           H
ATOM    978  HB2 SER A 648      46.100  37.000  62.930  1.00  0.00           H
ATOM    979  OG  SER A 648      45.120  35.220  62.110  1.00  0.00           O
ATOM    980  HG1 SER A 648      45.910  35.100  61.570  1.00  0.00           H
ATOM    981  C   SER A 648      43.260  37.100  60.960  1.00  0.00           C
ATOM    982  O   SER A 648      43.170  36.730  59.800  1.00  0.00           O
ATOM    983  N   LEU A 649      42.250  37.050  61.790  1.00  0.00           N
ATOM    984  HN  LEU A 649      42.240  37.340  62.740  1.00  0.00           H
ATOM    985  CA  LEU A 649      40.960  36.520  61.360  1.00  0.00           C
ATOM    986  HA  LEU A 649      41.050  35.500  61.030  1.00  0.00           H
ATOM    987  CB  LEU A 649      40.030  36.560  62.580  1.00  0.00           C
ATOM    988  HB1 LEU A 649      39.960  37.550  63.070  1.00  0.00           H
ATOM    989  HB2 LEU A 649      40.640  35.900  63.240  1.00  0.00           H
ATOM    990  CG  LEU A 649      38.660  35.870  62.450  1.00  0.00           C
ATOM    991  HG  LEU A 649      37.980  36.280  61.670  1.00  0.00           H
ATOM    992  CD1 LEU A 649      38.810  34.400  62.010  1.00  0.00           C
ATOM    993 HD11 LEU A 649      39.250  34.250  61.000  1.00  0.00           H
ATOM    994 HD12 LEU A 649      37.860  33.820  62.090  1.00  0.00           H
ATOM    995 HD13 LEU A 649      39.430  33.880  62.760  1.00  0.00           H
ATOM    996  CD2 LEU A 649      37.900  35.970  63.840  1.00  0.00           C
ATOM    997 HD21 LEU A 649      37.690  37.030  64.100  1.00  0.00           H
ATOM    998 HD22 LEU A 649      38.560  35.800  64.720  1.00  0.00           H
ATOM    999 HD23 LEU A 649      37.010  35.310  63.890  1.00  0.00           H
ATOM   1000  C   LEU A 649      40.330  37.320  60.280  1.00  0.00           C
ATOM   1001  O   LEU A 649      39.810  36.770  59.300  1.00  0.00           O
ATOM   1002  N   THR A 650      40.420  38.680  60.350  1.00  0.00           N
ATOM   1003  HN  THR A 650      40.980  39.030  61.110  1.00  0.00           H
ATOM   1004  CA  THR A 650      40.000  39.490  59.230  1.00  0.00           C
ATOM   1005  HA  THR A 650      38.970  39.210  59.060  1.00  0.00           H
ATOM   1006  CB  THR A 650      39.970  40.980  59.640  1.00  0.00           C
ATOM   1007  HB  THR A 650      40.980  41.300  59.950  1.00  0.00           H
ATOM   1008  OG1 THR A 650      39.100  41.200  60.720  1.00  0.00           O
ATOM   1009  HG1 THR A 650      39.400  40.540  61.350  1.00  0.00           H
ATOM   1010  CG2 THR A 650      39.460  41.760  58.430  1.00  0.00           C
ATOM   1011 HG21 THR A 650      38.370  41.650  58.260  1.00  0.00           H
ATOM   1012 HG22 THR A 650      40.040  41.630  57.490  1.00  0.00           H
ATOM   1013 HG23 THR A 650      39.620  42.800  58.770  1.00  0.00           H
ATOM   1014  C   THR A 650      40.890  39.210  58.030  1.00  0.00           C
ATOM   1015  O   THR A 650      40.390  38.990  56.910  1.00  0.00           O
ATOM   1016  N   GLY A 651      42.190  39.140  58.210  1.00  0.00           N
ATOM   1017  HN  GLY A 651      42.540  39.200  59.140  1.00  0.00           H
ATOM   1018  CA  GLY A 651      43.140  38.920  57.140  1.00  0.00           C
ATOM   1019  HA1 GLY A 651      44.130  39.020  57.560  1.00  0.00           H
ATOM   1020  HA2 GLY A 651      43.040  39.720  56.430  1.00  0.00           H
ATOM   1021  C   GLY A 651      43.100  37.620  56.360  1.00  0.00           C
ATOM   1022  O   GLY A 651      43.190  37.630  55.110  1.00  0.00           O
ATOM   1023  N   ILE A 652      42.830  36.480  57.050  1.00  0.00           N
ATOM   1024  HN  ILE A 652      42.790  36.600  58.050  1.00  0.00           H
ATOM   1025  CA  ILE A 652      42.610  35.210  56.400  1.00  0.00           C
ATOM   1026  HA  ILE A 652      43.510  35.140  55.820  1.00  0.00           H
ATOM   1027  CB  ILE A 652      42.540  34.200  57.570  1.00  0.00           C
ATOM   1028  HB  ILE A 652      41.740  34.620  58.210  1.00  0.00           H
ATOM   1029  CG2 ILE A 652      42.070  32.850  57.050  1.00  0.00           C
ATOM   1030 HG21 ILE A 652      41.880  32.220  57.950  1.00  0.00           H
ATOM   1031 HG22 ILE A 652      42.800  32.450  56.300  1.00  0.00           H
ATOM   1032 HG23 ILE A 652      41.010  32.960  56.760  1.00  0.00           H
ATOM   1033  CG1 ILE A 652      43.820  34.000  58.350  1.00  0.00           C
ATOM   1034 HG11 ILE A 652      44.240  34.990  58.630  1.00  0.00           H
ATOM   1035 HG12 ILE A 652      44.610  33.490  57.750  1.00  0.00           H
ATOM   1036  CD  ILE A 652      43.570  33.270  59.630  1.00  0.00           C
ATOM   1037  HD1 ILE A 652      44.470  33.120  60.270  1.00  0.00           H
ATOM   1038  HD2 ILE A 652      43.050  32.310  59.480  1.00  0.00           H
ATOM   1039  HD3 ILE A 652      42.880  33.840  60.290  1.00  0.00           H
ATOM   1040  C   ILE A 652      41.350  35.300  55.510  1.00  0.00           C
ATOM   1041  O   ILE A 652      41.370  34.890  54.360  1.00  0.00           O
ATOM   1042  N   ALA A 653      40.220  35.850  56.040  1.00  0.00           N
ATOM   1043  HN  ALA A 653      40.300  36.220  56.970  1.00  0.00           H
ATOM   1044  CA  ALA A 653      38.930  36.030  55.400  1.00  0.00           C
ATOM   1045  HA  ALA A 653      38.680  35.080  54.940  1.00  0.00           H
ATOM   1046  CB  ALA A 653      37.850  36.280  56.430  1.00  0.00           C
ATOM   1047  HB1 ALA A 653      36.830  36.520  56.050  1.00  0.00           H
ATOM   1048  HB2 ALA A 653      38.300  37.000  57.150  1.00  0.00           H
ATOM   1049  HB3 ALA A 653      37.780  35.380  57.060  1.00  0.00           H
ATOM   1050  C   ALA A 653      38.960  37.020  54.280  1.00  0.00           C
ATOM   1051  O   ALA A 653      38.510  36.720  53.160  1.00  0.00           O
ATOM   1052  N   TYR A 654      39.730  38.160  54.460  1.00  0.00           N
ATOM   1053  HN  TYR A 654      40.120  38.450  55.330  1.00  0.00           H
ATOM   1054  CA  TYR A 654      40.030  38.990  53.370  1.00  0.00           C
ATOM   1055  HA  TYR A 654      39.040  39.260  53.060  1.00  0.00           H
ATOM   1056  CB  TYR A 654      40.540  40.340  53.980  1.00  0.00           C
ATOM   1057  HB1 TYR A 654      41.550  40.230  54.430  1.00  0.00           H
ATOM   1058  HB2 TYR A 654      39.760  40.640  54.720  1.00  0.00           H
ATOM   1059  CG  TYR A 654      40.670  41.470  52.910  1.00  0.00           C
ATOM   1060  CD1 TYR A 654      39.610  42.430  52.920  1.00  0.00           C
ATOM   1061  HD1 TYR A 654      38.720  42.320  53.530  1.00  0.00           H
ATOM   1062  CE1 TYR A 654      39.930  43.700  52.300  1.00  0.00           C
ATOM   1063  HE1 TYR A 654      39.400  44.600  52.580  1.00  0.00           H
ATOM   1064  CZ  TYR A 654      41.060  43.850  51.500  1.00  0.00           C
ATOM   1065  OH  TYR A 654      41.300  45.150  51.050  1.00  0.00           O
ATOM   1066  HH  TYR A 654      40.750  45.810  51.490  1.00  0.00           H
ATOM   1067  CD2 TYR A 654      41.760  41.580  52.060  1.00  0.00           C
ATOM   1068  HD2 TYR A 654      42.470  40.770  52.080  1.00  0.00           H
ATOM   1069  CE2 TYR A 654      42.000  42.820  51.430  1.00  0.00           C
ATOM   1070  HE2 TYR A 654      42.850  42.950  50.780  1.00  0.00           H
ATOM   1071  C   TYR A 654      40.900  38.380  52.280  1.00  0.00           C
ATOM   1072  O   TYR A 654      40.600  38.420  51.100  1.00  0.00           O
ATOM   1073  N   SER A 655      41.950  37.560  52.580  1.00  0.00           N
ATOM   1074  HN  SER A 655      42.150  37.410  53.540  1.00  0.00           H
ATOM   1075  CA  SER A 655      42.850  36.880  51.680  1.00  0.00           C
ATOM   1076  HA  SER A 655      43.280  37.590  50.990  1.00  0.00           H
ATOM   1077  CB  SER A 655      43.960  36.270  52.530  1.00  0.00           C
ATOM   1078  HB1 SER A 655      44.490  35.490  51.940  1.00  0.00           H
ATOM   1079  HB2 SER A 655      43.420  35.850  53.400  1.00  0.00           H
ATOM   1080  OG  SER A 655      44.960  37.130  53.030  1.00  0.00           O
ATOM   1081  HG1 SER A 655      44.570  37.700  53.690  1.00  0.00           H
ATOM   1082  C   SER A 655      42.140  35.900  50.850  1.00  0.00           C
ATOM   1083  O   SER A 655      42.210  35.810  49.590  1.00  0.00           O
ATOM   1084  N   LEU A 656      41.250  35.090  51.540  1.00  0.00           N
ATOM   1085  HN  LEU A 656      41.070  35.080  52.510  1.00  0.00           H
ATOM   1086  CA  LEU A 656      40.440  34.020  50.840  1.00  0.00           C
ATOM   1087  HA  LEU A 656      41.130  33.590  50.130  1.00  0.00           H
ATOM   1088  CB  LEU A 656      39.920  32.960  51.840  1.00  0.00           C
ATOM   1089  HB1 LEU A 656      39.260  32.230  51.350  1.00  0.00           H
ATOM   1090  HB2 LEU A 656      39.420  33.530  52.660  1.00  0.00           H
ATOM   1091  CG  LEU A 656      41.060  32.160  52.510  1.00  0.00           C
ATOM   1092  HG  LEU A 656      41.740  32.940  52.910  1.00  0.00           H
ATOM   1093  CD1 LEU A 656      40.570  31.320  53.690  1.00  0.00           C
ATOM   1094 HD11 LEU A 656      40.070  32.010  54.400  1.00  0.00           H
ATOM   1095 HD12 LEU A 656      41.380  30.730  54.160  1.00  0.00           H
ATOM   1096 HD13 LEU A 656      39.690  30.680  53.440  1.00  0.00           H
ATOM   1097  CD2 LEU A 656      41.970  31.410  51.470  1.00  0.00           C
ATOM   1098 HD21 LEU A 656      41.430  30.600  50.940  1.00  0.00           H
ATOM   1099 HD22 LEU A 656      42.830  30.950  52.000  1.00  0.00           H
ATOM   1100 HD23 LEU A 656      42.380  32.220  50.840  1.00  0.00           H
ATOM   1101  C   LEU A 656      39.400  34.520  49.870  1.00  0.00           C
ATOM   1102  O   LEU A 656      39.290  34.040  48.730  1.00  0.00           O
ATOM   1103  N   PHE A 657      38.510  35.460  50.280  1.00  0.00           N
ATOM   1104  HN  PHE A 657      38.430  35.720  51.230  1.00  0.00           H
ATOM   1105  CA  PHE A 657      37.320  35.770  49.420  1.00  0.00           C
ATOM   1106  HA  PHE A 657      37.280  35.110  48.570  1.00  0.00           H
ATOM   1107  CB  PHE A 657      36.000  35.520  50.290  1.00  0.00           C
ATOM   1108  HB1 PHE A 657      35.100  35.650  49.640  1.00  0.00           H
ATOM   1109  HB2 PHE A 657      35.910  36.320  51.050  1.00  0.00           H
ATOM   1110  CG  PHE A 657      36.110  34.160  51.010  1.00  0.00           C
ATOM   1111  CD1 PHE A 657      36.310  33.080  50.140  1.00  0.00           C
ATOM   1112  HD1 PHE A 657      36.250  33.200  49.070  1.00  0.00           H
ATOM   1113  CE1 PHE A 657      36.480  31.730  50.600  1.00  0.00           C
ATOM   1114  HE1 PHE A 657      36.510  30.960  49.840  1.00  0.00           H
ATOM   1115  CZ  PHE A 657      36.520  31.460  52.030  1.00  0.00           C
ATOM   1116  HZ  PHE A 657      36.760  30.450  52.320  1.00  0.00           H
ATOM   1117  CD2 PHE A 657      36.230  33.880  52.360  1.00  0.00           C
ATOM   1118  HD2 PHE A 657      36.070  34.690  53.050  1.00  0.00           H
ATOM   1119  CE2 PHE A 657      36.370  32.510  52.900  1.00  0.00           C
ATOM   1120  HE2 PHE A 657      36.190  32.380  53.960  1.00  0.00           H
ATOM   1121  C   PHE A 657      37.300  37.150  48.860  1.00  0.00           C
ATOM   1122  O   PHE A 657      36.480  37.380  47.990  1.00  0.00           O
ATOM   1123  N   ALA A 658      38.180  38.180  49.240  1.00  0.00           N
ATOM   1124  HN  ALA A 658      38.850  38.010  49.960  1.00  0.00           H
ATOM   1125  CA  ALA A 658      38.240  39.490  48.690  1.00  0.00           C
ATOM   1126  HA  ALA A 658      37.270  39.940  48.820  1.00  0.00           H
ATOM   1127  CB  ALA A 658      39.150  40.470  49.440  1.00  0.00           C
ATOM   1128  HB1 ALA A 658      40.180  40.090  49.550  1.00  0.00           H
ATOM   1129  HB2 ALA A 658      38.710  40.660  50.440  1.00  0.00           H
ATOM   1130  HB3 ALA A 658      39.220  41.450  48.930  1.00  0.00           H
ATOM   1131  C   ALA A 658      38.460  39.530  47.130  1.00  0.00           C
ATOM   1132  O   ALA A 658      38.990  38.550  46.650  1.00  0.00           O
ATOM   1133  N   GLY A 659      38.070  40.570  46.390  1.00  0.00           N
ATOM   1134  HN  GLY A 659      37.640  41.350  46.840  1.00  0.00           H
ATOM   1135  CA  GLY A 659      38.180  40.710  44.930  1.00  0.00           C
ATOM   1136  HA1 GLY A 659      37.440  41.380  44.540  1.00  0.00           H
ATOM   1137  HA2 GLY A 659      38.020  39.720  44.530  1.00  0.00           H
ATOM   1138  C   GLY A 659      39.590  41.130  44.430  1.00  0.00           C
ATOM   1139  O   GLY A 659      40.250  40.560  43.540  1.00  0.00           O
ATOM   1140  N   GLN A 660      40.130  42.110  45.120  1.00  0.00           N
ATOM   1141  HN  GLN A 660      39.540  42.650  45.720  1.00  0.00           H
ATOM   1142  CA  GLN A 660      41.520  42.710  44.970  1.00  0.00           C
ATOM   1143  HA  GLN A 660      42.060  42.170  44.190  1.00  0.00           H
ATOM   1144  CB  GLN A 660      41.480  44.160  44.350  1.00  0.00           C
ATOM   1145  HB1 GLN A 660      40.690  44.750  44.860  1.00  0.00           H
ATOM   1146  HB2 GLN A 660      41.290  44.050  43.260  1.00  0.00           H
ATOM   1147  CG  GLN A 660      42.760  44.950  44.620  1.00  0.00           C
ATOM   1148  HG1 GLN A 660      42.840  45.070  45.730  1.00  0.00           H
ATOM   1149  HG2 GLN A 660      42.750  45.900  44.050  1.00  0.00           H
ATOM   1150  CD  GLN A 660      43.950  44.050  44.180  1.00  0.00           C
ATOM   1151  OE1 GLN A 660      44.740  43.630  45.050  1.00  0.00           O
ATOM   1152  NE2 GLN A 660      43.980  43.690  42.890  1.00  0.00           N
ATOM   1153 HE21 GLN A 660      43.320  44.150  42.300  1.00  0.00           H
ATOM   1154 HE22 GLN A 660      44.760  43.210  42.480  1.00  0.00           H
ATOM   1155  C   GLN A 660      42.110  42.530  46.330  1.00  0.00           C
ATOM   1156  O   GLN A 660      41.760  43.300  47.190  1.00  0.00           O
ATOM   1157  N   PRO A 661      43.140  41.570  46.610  1.00  0.00           N
ATOM   1158  CD  PRO A 661      43.420  40.390  45.780  1.00  0.00           C
ATOM   1159  HD1 PRO A 661      44.280  40.790  45.200  1.00  0.00           H
ATOM   1160  HD2 PRO A 661      42.520  40.140  45.190  1.00  0.00           H
ATOM   1161  CA  PRO A 661      43.600  41.380  48.010  1.00  0.00           C
ATOM   1162  HA  PRO A 661      43.000  42.020  48.640  1.00  0.00           H
ATOM   1163  CB  PRO A 661      43.330  39.890  48.140  1.00  0.00           C
ATOM   1164  HB1 PRO A 661      42.220  39.850  48.140  1.00  0.00           H
ATOM   1165  HB2 PRO A 661      43.690  39.420  49.090  1.00  0.00           H
ATOM   1166  CG  PRO A 661      43.830  39.360  46.790  1.00  0.00           C
ATOM   1167  HG1 PRO A 661      44.930  39.160  46.740  1.00  0.00           H
ATOM   1168  HG2 PRO A 661      43.380  38.350  46.670  1.00  0.00           H
ATOM   1169  C   PRO A 661      45.120  41.650  48.110  1.00  0.00           C
ATOM   1170  O   PRO A 661      45.650  41.190  49.100  1.00  0.00           O
ATOM   1171  N   LEU A 662      45.800  42.480  47.180  1.00  0.00           N
ATOM   1172  HN  LEU A 662      45.380  42.830  46.350  1.00  0.00           H
ATOM   1173  CA  LEU A 662      47.190  42.810  47.350  1.00  0.00           C
ATOM   1174  HA  LEU A 662      47.700  41.880  47.590  1.00  0.00           H
ATOM   1175  CB  LEU A 662      47.870  43.260  46.040  1.00  0.00           C
ATOM   1176  HB1 LEU A 662      48.900  43.630  46.200  1.00  0.00           H
ATOM   1177  HB2 LEU A 662      47.330  44.170  45.710  1.00  0.00           H
ATOM   1178  CG  LEU A 662      47.680  42.210  44.920  1.00  0.00           C
ATOM   1179  HG  LEU A 662      46.610  42.000  44.680  1.00  0.00           H
ATOM   1180  CD1 LEU A 662      48.390  42.710  43.650  1.00  0.00           C
ATOM   1181 HD11 LEU A 662      48.250  42.010  42.800  1.00  0.00           H
ATOM   1182 HD12 LEU A 662      49.490  42.750  43.820  1.00  0.00           H
ATOM   1183 HD13 LEU A 662      48.070  43.730  43.360  1.00  0.00           H
ATOM   1184  CD2 LEU A 662      48.260  40.800  45.230  1.00  0.00           C
ATOM   1185 HD21 LEU A 662      48.510  40.320  44.260  1.00  0.00           H
ATOM   1186 HD22 LEU A 662      47.460  40.310  45.820  1.00  0.00           H
ATOM   1187 HD23 LEU A 662      49.180  40.950  45.820  1.00  0.00           H
ATOM   1188  C   LEU A 662      47.420  43.850  48.420  1.00  0.00           C
ATOM   1189  O   LEU A 662      48.520  44.040  48.960  1.00  0.00           O
ATOM   1190  N   THR A 663      46.260  44.480  48.800  1.00  0.00           N
ATOM   1191  HN  THR A 663      45.370  44.360  48.360  1.00  0.00           H
ATOM   1192  CA  THR A 663      46.000  45.140  50.050  1.00  0.00           C
ATOM   1193  HA  THR A 663      46.740  45.940  50.040  1.00  0.00           H
ATOM   1194  CB  THR A 663      44.740  45.960  49.950  1.00  0.00           C
ATOM   1195  HB  THR A 663      44.290  46.090  50.950  1.00  0.00           H
ATOM   1196  OG1 THR A 663      43.750  45.230  49.170  1.00  0.00           O
ATOM   1197  HG1 THR A 663      43.650  44.390  49.620  1.00  0.00           H
ATOM   1198  CG2 THR A 663      45.010  47.250  49.250  1.00  0.00           C
ATOM   1199 HG21 THR A 663      45.720  47.920  49.790  1.00  0.00           H
ATOM   1200 HG22 THR A 663      44.110  47.900  49.110  1.00  0.00           H
ATOM   1201 HG23 THR A 663      45.440  47.090  48.240  1.00  0.00           H
ATOM   1202  C   THR A 663      46.090  44.280  51.340  1.00  0.00           C
ATOM   1203  O   THR A 663      45.470  43.260  51.470  1.00  0.00           O
ATOM   1204  N   ILE A 664      46.880  44.790  52.370  1.00  0.00           N
ATOM   1205  HN  ILE A 664      47.300  45.690  52.210  1.00  0.00           H
ATOM   1206  CA  ILE A 664      47.310  44.060  53.670  1.00  0.00           C
ATOM   1207  HA  ILE A 664      46.670  43.220  53.850  1.00  0.00           H
ATOM   1208  CB  ILE A 664      48.770  43.660  53.430  1.00  0.00           C
ATOM   1209  HB  ILE A 664      48.930  43.480  52.340  1.00  0.00           H
ATOM   1210  CG2 ILE A 664      49.800  44.830  53.540  1.00  0.00           C
ATOM   1211 HG21 ILE A 664      49.430  45.880  53.550  1.00  0.00           H
ATOM   1212 HG22 ILE A 664      50.590  44.700  52.770  1.00  0.00           H
ATOM   1213 HG23 ILE A 664      50.250  44.820  54.560  1.00  0.00           H
ATOM   1214  CG1 ILE A 664      49.120  42.290  54.120  1.00  0.00           C
ATOM   1215 HG11 ILE A 664      48.210  41.660  54.040  1.00  0.00           H
ATOM   1216 HG12 ILE A 664      49.080  42.400  55.220  1.00  0.00           H
ATOM   1217  CD  ILE A 664      50.370  41.580  53.710  1.00  0.00           C
ATOM   1218  HD1 ILE A 664      51.240  42.250  53.880  1.00  0.00           H
ATOM   1219  HD2 ILE A 664      50.360  41.230  52.660  1.00  0.00           H
ATOM   1220  HD3 ILE A 664      50.650  40.680  54.300  1.00  0.00           H
ATOM   1221  C   ILE A 664      46.970  44.920  54.840  1.00  0.00           C
ATOM   1222  O   ILE A 664      47.130  46.160  54.800  1.00  0.00           O
ATOM   1223  N   LEU A 665      46.410  44.240  55.880  1.00  0.00           N
ATOM   1224  HN  LEU A 665      46.280  43.250  55.960  1.00  0.00           H
ATOM   1225  CA  LEU A 665      45.810  44.860  57.010  1.00  0.00           C
ATOM   1226  HA  LEU A 665      45.190  45.600  56.550  1.00  0.00           H
ATOM   1227  CB  LEU A 665      44.910  43.910  57.810  1.00  0.00           C
ATOM   1228  HB1 LEU A 665      44.340  44.470  58.590  1.00  0.00           H
ATOM   1229  HB2 LEU A 665      45.350  43.000  58.280  1.00  0.00           H
ATOM   1230  CG  LEU A 665      43.900  43.280  56.890  1.00  0.00           C
ATOM   1231  HG  LEU A 665      44.420  42.650  56.130  1.00  0.00           H
ATOM   1232  CD1 LEU A 665      42.990  42.270  57.650  1.00  0.00           C
ATOM   1233 HD11 LEU A 665      42.410  42.900  58.350  1.00  0.00           H
ATOM   1234 HD12 LEU A 665      43.560  41.500  58.200  1.00  0.00           H
ATOM   1235 HD13 LEU A 665      42.240  41.760  57.010  1.00  0.00           H
ATOM   1236  CD2 LEU A 665      43.050  44.230  56.050  1.00  0.00           C
ATOM   1237 HD21 LEU A 665      42.240  43.670  55.560  1.00  0.00           H
ATOM   1238 HD22 LEU A 665      43.680  44.770  55.310  1.00  0.00           H
ATOM   1239 HD23 LEU A 665      42.650  45.040  56.710  1.00  0.00           H
ATOM   1240  C   LEU A 665      46.760  45.740  57.980  1.00  0.00           C
ATOM   1241  O   LEU A 665      47.920  45.430  58.110  1.00  0.00           O
ATOM   1242  N   GLY A 666      46.320  46.920  58.460  1.00  0.00           N
ATOM   1243  HN  GLY A 666      45.350  47.100  58.320  1.00  0.00           H
ATOM   1244  CA  GLY A 666      47.140  47.730  59.370  1.00  0.00           C
ATOM   1245  HA1 GLY A 666      48.010  47.930  58.760  1.00  0.00           H
ATOM   1246  HA2 GLY A 666      47.300  47.140  60.250  1.00  0.00           H
ATOM   1247  C   GLY A 666      46.500  48.900  59.870  1.00  0.00           C
ATOM   1248  O   GLY A 666      46.940  49.460  60.870  1.00  0.00           O
ATOM   1249  N   SER A 667      45.370  49.400  59.210  1.00  0.00           N
ATOM   1250  HN  SER A 667      44.980  48.930  58.420  1.00  0.00           H
ATOM   1251  CA  SER A 667      44.640  50.620  59.710  1.00  0.00           C
ATOM   1252  HA  SER A 667      45.280  50.990  60.490  1.00  0.00           H
ATOM   1253  CB  SER A 667      44.320  51.790  58.700  1.00  0.00           C
ATOM   1254  HB1 SER A 667      43.660  51.460  57.870  1.00  0.00           H
ATOM   1255  HB2 SER A 667      45.220  52.140  58.140  1.00  0.00           H
ATOM   1256  OG  SER A 667      43.700  52.900  59.310  1.00  0.00           O
ATOM   1257  HG1 SER A 667      44.370  53.360  59.830  1.00  0.00           H
ATOM   1258  C   SER A 667      43.380  50.230  60.430  1.00  0.00           C
ATOM   1259  O   SER A 667      42.700  49.250  60.220  1.00  0.00           O
ATOM   1260  N   THR A 668      42.990  51.000  61.420  1.00  0.00           N
ATOM   1261  HN  THR A 668      43.450  51.860  61.660  1.00  0.00           H
ATOM   1262  CA  THR A 668      41.770  50.760  62.120  1.00  0.00           C
ATOM   1263  HA  THR A 668      41.450  49.740  61.950  1.00  0.00           H
ATOM   1264  CB  THR A 668      41.990  50.950  63.650  1.00  0.00           C
ATOM   1265  HB  THR A 668      41.020  50.710  64.130  1.00  0.00           H
ATOM   1266  OG1 THR A 668      42.370  52.250  64.000  1.00  0.00           O
ATOM   1267  HG1 THR A 668      41.690  52.880  63.760  1.00  0.00           H
ATOM   1268  CG2 THR A 668      43.000  49.890  64.080  1.00  0.00           C
ATOM   1269 HG21 THR A 668      44.020  50.150  63.730  1.00  0.00           H
ATOM   1270 HG22 THR A 668      42.730  48.950  63.550  1.00  0.00           H
ATOM   1271 HG23 THR A 668      43.110  49.690  65.170  1.00  0.00           H
ATOM   1272  C   THR A 668      40.680  51.670  61.650  1.00  0.00           C
ATOM   1273  O   THR A 668      39.590  51.670  62.200  1.00  0.00           O
ATOM   1274  N   GLY A 669      40.990  52.500  60.630  1.00  0.00           N
ATOM   1275  HN  GLY A 669      41.830  52.400  60.100  1.00  0.00           H
ATOM   1276  CA  GLY A 669      40.090  53.670  60.380  1.00  0.00           C
ATOM   1277  HA1 GLY A 669      39.020  53.490  60.430  1.00  0.00           H
ATOM   1278  HA2 GLY A 669      40.390  53.970  59.390  1.00  0.00           H
ATOM   1279  C   GLY A 669      40.580  54.790  61.300  1.00  0.00           C
ATOM   1280  O   GLY A 669      41.280  54.520  62.270  1.00  0.00           O
ATOM   1281  N   PRO A 670      40.190  56.040  60.990  1.00  0.00           N
ATOM   1282  CD  PRO A 670      39.180  56.260  60.000  1.00  0.00           C
ATOM   1283  HD1 PRO A 670      38.200  55.850  60.330  1.00  0.00           H
ATOM   1284  HD2 PRO A 670      39.380  55.730  59.040  1.00  0.00           H
ATOM   1285  CA  PRO A 670      40.280  57.180  61.880  1.00  0.00           C
ATOM   1286  HA  PRO A 670      41.270  57.280  62.290  1.00  0.00           H
ATOM   1287  CB  PRO A 670      40.080  58.310  60.820  1.00  0.00           C
ATOM   1288  HB1 PRO A 670      40.970  58.440  60.150  1.00  0.00           H
ATOM   1289  HB2 PRO A 670      39.950  59.360  61.170  1.00  0.00           H
ATOM   1290  CG  PRO A 670      38.990  57.850  59.940  1.00  0.00           C
ATOM   1291  HG1 PRO A 670      37.930  57.870  60.280  1.00  0.00           H
ATOM   1292  HG2 PRO A 670      39.090  58.260  58.900  1.00  0.00           H
ATOM   1293  C   PRO A 670      39.270  57.080  62.950  1.00  0.00           C
ATOM   1294  O   PRO A 670      38.450  57.920  63.160  1.00  0.00           O
ATOM   1295  N   VAL A 671      39.160  55.990  63.740  1.00  0.00           N
ATOM   1296  HN  VAL A 671      39.700  55.180  63.580  1.00  0.00           H
ATOM   1297  CA  VAL A 671      38.090  55.820  64.700  1.00  0.00           C
ATOM   1298  HA  VAL A 671      37.410  56.670  64.780  1.00  0.00           H
ATOM   1299  CB  VAL A 671      37.270  54.520  64.420  1.00  0.00           C
ATOM   1300  HB  VAL A 671      36.450  54.320  65.140  1.00  0.00           H
ATOM   1301  CG1 VAL A 671      36.500  54.620  62.990  1.00  0.00           C
ATOM   1302 HG11 VAL A 671      35.910  53.750  62.650  1.00  0.00           H
ATOM   1303 HG12 VAL A 671      37.210  54.880  62.170  1.00  0.00           H
ATOM   1304 HG13 VAL A 671      35.800  55.470  63.130  1.00  0.00           H
ATOM   1305  CG2 VAL A 671      38.270  53.350  64.460  1.00  0.00           C
ATOM   1306 HG21 VAL A 671      37.810  52.540  63.860  1.00  0.00           H
ATOM   1307 HG22 VAL A 671      38.400  53.010  65.500  1.00  0.00           H
ATOM   1308 HG23 VAL A 671      39.250  53.520  63.960  1.00  0.00           H
ATOM   1309  C   VAL A 671      38.620  55.670  66.160  1.00  0.00           C
ATOM   1310  O   VAL A 671      37.920  55.380  67.130  1.00  0.00           O
ATOM   1311  N   LEU A 672      39.890  55.950  66.360  1.00  0.00           N
ATOM   1312  HN  LEU A 672      40.520  56.340  65.680  1.00  0.00           H
ATOM   1313  CA  LEU A 672      40.550  55.770  67.650  1.00  0.00           C
ATOM   1314  HA  LEU A 672      40.260  54.770  67.920  1.00  0.00           H
ATOM   1315  CB  LEU A 672      42.090  55.770  67.430  1.00  0.00           C
ATOM   1316  HB1 LEU A 672      42.600  55.710  68.420  1.00  0.00           H
ATOM   1317  HB2 LEU A 672      42.480  56.770  67.140  1.00  0.00           H
ATOM   1318  CG  LEU A 672      42.670  54.810  66.420  1.00  0.00           C
ATOM   1319  HG  LEU A 672      41.970  54.850  65.550  1.00  0.00           H
ATOM   1320  CD1 LEU A 672      44.050  55.330  66.130  1.00  0.00           C
ATOM   1321 HD11 LEU A 672      44.000  56.400  65.820  1.00  0.00           H
ATOM   1322 HD12 LEU A 672      44.420  54.600  65.380  1.00  0.00           H
ATOM   1323 HD13 LEU A 672      44.760  55.370  66.990  1.00  0.00           H
ATOM   1324  CD2 LEU A 672      42.710  53.390  66.970  1.00  0.00           C
ATOM   1325 HD21 LEU A 672      43.450  52.680  66.530  1.00  0.00           H
ATOM   1326 HD22 LEU A 672      41.690  52.930  66.890  1.00  0.00           H
ATOM   1327 HD23 LEU A 672      42.920  53.330  68.060  1.00  0.00           H
ATOM   1328  C   LEU A 672      40.170  56.800  68.720  1.00  0.00           C
ATOM   1329  O   LEU A 672      40.080  56.510  69.870  1.00  0.00           O
ATOM   1330  N   VAL A 673      39.870  58.020  68.280  1.00  0.00           N
ATOM   1331  HN  VAL A 673      39.800  58.210  67.300  1.00  0.00           H
ATOM   1332  CA  VAL A 673      39.280  59.000  69.160  1.00  0.00           C
ATOM   1333  HA  VAL A 673      39.670  58.790  70.150  1.00  0.00           H
ATOM   1334  CB  VAL A 673      39.650  60.400  68.640  1.00  0.00           C
ATOM   1335  HB  VAL A 673      39.150  60.550  67.670  1.00  0.00           H
ATOM   1336  CG1 VAL A 673      39.050  61.320  69.710  1.00  0.00           C
ATOM   1337 HG11 VAL A 673      39.360  62.350  69.430  1.00  0.00           H
ATOM   1338 HG12 VAL A 673      39.420  61.170  70.740  1.00  0.00           H
ATOM   1339 HG13 VAL A 673      37.950  61.340  69.610  1.00  0.00           H
ATOM   1340  CG2 VAL A 673      41.180  60.660  68.500  1.00  0.00           C
ATOM   1341 HG21 VAL A 673      41.570  59.940  67.750  1.00  0.00           H
ATOM   1342 HG22 VAL A 673      41.690  60.410  69.450  1.00  0.00           H
ATOM   1343 HG23 VAL A 673      41.240  61.720  68.170  1.00  0.00           H
ATOM   1344  C   VAL A 673      37.730  58.790  69.330  1.00  0.00           C
ATOM   1345  O   VAL A 673      37.200  58.880  70.420  1.00  0.00           O
ATOM   1346  N   PHE A 674      37.030  58.390  68.240  1.00  0.00           N
ATOM   1347  HN  PHE A 674      37.450  58.360  67.340  1.00  0.00           H
ATOM   1348  CA  PHE A 674      35.660  57.870  68.470  1.00  0.00           C
ATOM   1349  HA  PHE A 674      35.120  58.620  69.030  1.00  0.00           H
ATOM   1350  CB  PHE A 674      34.940  57.700  67.070  1.00  0.00           C
ATOM   1351  HB1 PHE A 674      35.610  57.000  66.520  1.00  0.00           H
ATOM   1352  HB2 PHE A 674      34.890  58.660  66.510  1.00  0.00           H
ATOM   1353  CG  PHE A 674      33.670  56.970  67.130  1.00  0.00           C
ATOM   1354  CD1 PHE A 674      32.640  57.400  68.010  1.00  0.00           C
ATOM   1355  HD1 PHE A 674      32.760  58.280  68.630  1.00  0.00           H
ATOM   1356  CE1 PHE A 674      31.420  56.730  68.020  1.00  0.00           C
ATOM   1357  HE1 PHE A 674      30.640  57.140  68.640  1.00  0.00           H
ATOM   1358  CZ  PHE A 674      31.130  55.620  67.200  1.00  0.00           C
ATOM   1359  HZ  PHE A 674      30.130  55.210  67.260  1.00  0.00           H
ATOM   1360  CD2 PHE A 674      33.340  55.910  66.200  1.00  0.00           C
ATOM   1361  HD2 PHE A 674      34.050  55.690  65.430  1.00  0.00           H
ATOM   1362  CE2 PHE A 674      32.070  55.260  66.260  1.00  0.00           C
ATOM   1363  HE2 PHE A 674      31.750  54.470  65.600  1.00  0.00           H
ATOM   1364  C   PHE A 674      35.490  56.700  69.490  1.00  0.00           C
ATOM   1365  O   PHE A 674      34.590  56.770  70.330  1.00  0.00           O
ATOM   1366  N   GLU A 675      36.320  55.690  69.440  1.00  0.00           N
ATOM   1367  HN  GLU A 675      37.120  55.650  68.840  1.00  0.00           H
ATOM   1368  CA  GLU A 675      36.260  54.540  70.360  1.00  0.00           C
ATOM   1369  HA  GLU A 675      35.250  54.200  70.220  1.00  0.00           H
ATOM   1370  CB  GLU A 675      37.410  53.470  70.070  1.00  0.00           C
ATOM   1371  HB1 GLU A 675      37.470  52.630  70.790  1.00  0.00           H
ATOM   1372  HB2 GLU A 675      38.390  54.000  70.000  1.00  0.00           H
ATOM   1373  CG  GLU A 675      37.350  52.860  68.700  1.00  0.00           C
ATOM   1374  HG1 GLU A 675      38.310  52.490  68.290  1.00  0.00           H
ATOM   1375  HG2 GLU A 675      36.780  53.480  67.980  1.00  0.00           H
ATOM   1376  CD  GLU A 675      36.540  51.610  68.840  1.00  0.00           C
ATOM   1377  OE1 GLU A 675      36.890  50.510  68.340  1.00  0.00           O
ATOM   1378  OE2 GLU A 675      35.310  51.750  69.330  1.00  0.00           O
ATOM   1379  C   GLU A 675      36.390  54.880  71.850  1.00  0.00           C
ATOM   1380  O   GLU A 675      35.560  54.460  72.690  1.00  0.00           O
ATOM   1381  N   LYS A 676      37.400  55.690  72.170  1.00  0.00           N
ATOM   1382  HN  LYS A 676      38.090  55.980  71.520  1.00  0.00           H
ATOM   1383  CA  LYS A 676      37.490  56.400  73.400  1.00  0.00           C
ATOM   1384  HA  LYS A 676      37.700  55.700  74.200  1.00  0.00           H
ATOM   1385  CB  LYS A 676      38.850  57.160  73.190  1.00  0.00           C
ATOM   1386  HB1 LYS A 676      38.930  57.380  72.100  1.00  0.00           H
ATOM   1387  HB2 LYS A 676      39.600  56.350  73.290  1.00  0.00           H
ATOM   1388  CG  LYS A 676      39.080  58.380  74.080  1.00  0.00           C
ATOM   1389  HG1 LYS A 676      38.240  59.100  73.870  1.00  0.00           H
ATOM   1390  HG2 LYS A 676      39.950  58.950  73.670  1.00  0.00           H
ATOM   1391  CD  LYS A 676      39.230  58.220  75.640  1.00  0.00           C
ATOM   1392  HD1 LYS A 676      40.130  57.580  75.810  1.00  0.00           H
ATOM   1393  HD2 LYS A 676      38.350  57.650  76.000  1.00  0.00           H
ATOM   1394  CE  LYS A 676      39.340  59.590  76.210  1.00  0.00           C
ATOM   1395  HE1 LYS A 676      38.550  60.370  76.080  1.00  0.00           H
ATOM   1396  HE2 LYS A 676      40.290  60.050  75.860  1.00  0.00           H
ATOM   1397  NZ  LYS A 676      39.470  59.460  77.680  1.00  0.00           N
ATOM   1398  HZ1 LYS A 676      39.760  58.490  77.950  1.00  0.00           H
ATOM   1399  HZ2 LYS A 676      38.610  59.680  78.210  1.00  0.00           H
ATOM   1400  HZ3 LYS A 676      40.300  60.030  77.960  1.00  0.00           H
ATOM   1401  C   LYS A 676      36.310  57.270  73.780  1.00  0.00           C
ATOM   1402  O   LYS A 676      35.820  57.050  74.920  1.00  0.00           O
ATOM   1403  N   ILE A 677      35.730  58.150  72.880  1.00  0.00           N
ATOM   1404  HN  ILE A 677      36.090  58.250  71.960  1.00  0.00           H
ATOM   1405  CA  ILE A 677      34.530  58.920  73.120  1.00  0.00           C
ATOM   1406  HA  ILE A 677      34.640  59.450  74.060  1.00  0.00           H
ATOM   1407  CB  ILE A 677      34.120  59.890  72.040  1.00  0.00           C
ATOM   1408  HB  ILE A 677      34.240  59.380  71.060  1.00  0.00           H
ATOM   1409  CG2 ILE A 677      32.760  60.430  72.240  1.00  0.00           C
ATOM   1410 HG21 ILE A 677      32.050  59.750  71.730  1.00  0.00           H
ATOM   1411 HG22 ILE A 677      32.630  61.470  71.870  1.00  0.00           H
ATOM   1412 HG23 ILE A 677      32.550  60.470  73.330  1.00  0.00           H
ATOM   1413  CG1 ILE A 677      35.070  61.080  72.020  1.00  0.00           C
ATOM   1414 HG11 ILE A 677      36.120  60.730  71.980  1.00  0.00           H
ATOM   1415 HG12 ILE A 677      34.940  61.770  72.880  1.00  0.00           H
ATOM   1416  CD  ILE A 677      34.920  61.780  70.660  1.00  0.00           C
ATOM   1417  HD1 ILE A 677      35.710  62.540  70.480  1.00  0.00           H
ATOM   1418  HD2 ILE A 677      33.970  62.370  70.620  1.00  0.00           H
ATOM   1419  HD3 ILE A 677      34.970  61.020  69.860  1.00  0.00           H
ATOM   1420  C   ILE A 677      33.310  58.010  73.370  1.00  0.00           C
ATOM   1421  O   ILE A 677      32.680  58.190  74.430  1.00  0.00           O
ATOM   1422  N   LEU A 678      33.080  56.950  72.600  1.00  0.00           N
ATOM   1423  HN  LEU A 678      33.670  56.860  71.810  1.00  0.00           H
ATOM   1424  CA  LEU A 678      32.090  55.980  72.830  1.00  0.00           C
ATOM   1425  HA  LEU A 678      31.150  56.520  72.870  1.00  0.00           H
ATOM   1426  CB  LEU A 678      32.010  54.920  71.640  1.00  0.00           C
ATOM   1427  HB1 LEU A 678      32.990  54.400  71.640  1.00  0.00           H
ATOM   1428  HB2 LEU A 678      31.780  55.500  70.720  1.00  0.00           H
ATOM   1429  CG  LEU A 678      30.940  53.810  71.700  1.00  0.00           C
ATOM   1430  HG  LEU A 678      31.150  53.120  72.550  1.00  0.00           H
ATOM   1431  CD1 LEU A 678      29.540  54.480  71.800  1.00  0.00           C
ATOM   1432 HD11 LEU A 678      28.840  53.630  71.720  1.00  0.00           H
ATOM   1433 HD12 LEU A 678      29.400  55.130  70.900  1.00  0.00           H
ATOM   1434 HD13 LEU A 678      29.410  55.040  72.740  1.00  0.00           H
ATOM   1435  CD2 LEU A 678      31.090  52.790  70.570  1.00  0.00           C
ATOM   1436 HD21 LEU A 678      30.130  52.240  70.430  1.00  0.00           H
ATOM   1437 HD22 LEU A 678      31.900  52.060  70.820  1.00  0.00           H
ATOM   1438 HD23 LEU A 678      31.400  53.160  69.550  1.00  0.00           H
ATOM   1439  C   LEU A 678      32.180  55.240  74.130  1.00  0.00           C
ATOM   1440  O   LEU A 678      31.240  55.050  74.900  1.00  0.00           O
ATOM   1441  N   TYR A 679      33.410  54.780  74.460  1.00  0.00           N
ATOM   1442  HN  TYR A 679      34.180  54.900  73.840  1.00  0.00           H
ATOM   1443  CA  TYR A 679      33.710  54.240  75.820  1.00  0.00           C
ATOM   1444  HA  TYR A 679      33.160  53.320  75.920  1.00  0.00           H
ATOM   1445  CB  TYR A 679      35.200  53.680  75.840  1.00  0.00           C
ATOM   1446  HB1 TYR A 679      35.910  54.480  75.530  1.00  0.00           H
ATOM   1447  HB2 TYR A 679      35.180  52.810  75.160  1.00  0.00           H
ATOM   1448  CG  TYR A 679      35.660  53.190  77.270  1.00  0.00           C
ATOM   1449  CD1 TYR A 679      36.580  54.030  78.050  1.00  0.00           C
ATOM   1450  HD1 TYR A 679      37.050  54.950  77.740  1.00  0.00           H
ATOM   1451  CE1 TYR A 679      36.880  53.590  79.330  1.00  0.00           C
ATOM   1452  HE1 TYR A 679      37.700  54.060  79.870  1.00  0.00           H
ATOM   1453  CZ  TYR A 679      36.240  52.440  79.960  1.00  0.00           C
ATOM   1454  OH  TYR A 679      36.530  52.100  81.310  1.00  0.00           O
ATOM   1455  HH  TYR A 679      37.190  52.720  81.650  1.00  0.00           H
ATOM   1456  CD2 TYR A 679      35.210  51.990  77.820  1.00  0.00           C
ATOM   1457  HD2 TYR A 679      34.650  51.310  77.200  1.00  0.00           H
ATOM   1458  CE2 TYR A 679      35.400  51.580  79.180  1.00  0.00           C
ATOM   1459  HE2 TYR A 679      35.100  50.570  79.450  1.00  0.00           H
ATOM   1460  C   TYR A 679      33.430  55.140  76.970  1.00  0.00           C
ATOM   1461  O   TYR A 679      32.750  54.670  77.930  1.00  0.00           O
ATOM   1462  N   LYS A 680      33.830  56.390  76.990  1.00  0.00           N
ATOM   1463  HN  LYS A 680      34.600  56.700  76.440  1.00  0.00           H
ATOM   1464  CA  LYS A 680      33.380  57.380  77.870  1.00  0.00           C
ATOM   1465  HA  LYS A 680      33.660  57.000  78.840  1.00  0.00           H
ATOM   1466  CB  LYS A 680      34.100  58.790  77.470  1.00  0.00           C
ATOM   1467  HB1 LYS A 680      34.030  59.000  76.390  1.00  0.00           H
ATOM   1468  HB2 LYS A 680      35.180  58.700  77.710  1.00  0.00           H
ATOM   1469  CG  LYS A 680      33.610  60.040  78.210  1.00  0.00           C
ATOM   1470  HG1 LYS A 680      32.530  60.170  77.990  1.00  0.00           H
ATOM   1471  HG2 LYS A 680      34.030  60.920  77.670  1.00  0.00           H
ATOM   1472  CD  LYS A 680      33.920  60.200  79.700  1.00  0.00           C
ATOM   1473  HD1 LYS A 680      35.020  60.160  79.780  1.00  0.00           H
ATOM   1474  HD2 LYS A 680      33.450  59.380  80.280  1.00  0.00           H
ATOM   1475  CE  LYS A 680      33.690  61.560  80.370  1.00  0.00           C
ATOM   1476  HE1 LYS A 680      34.530  62.230  80.080  1.00  0.00           H
ATOM   1477  HE2 LYS A 680      33.550  61.440  81.460  1.00  0.00           H
ATOM   1478  NZ  LYS A 680      32.520  62.280  79.930  1.00  0.00           N
ATOM   1479  HZ1 LYS A 680      32.400  63.090  80.570  1.00  0.00           H
ATOM   1480  HZ2 LYS A 680      31.770  61.550  80.000  1.00  0.00           H
ATOM   1481  HZ3 LYS A 680      32.480  62.730  78.990  1.00  0.00           H
ATOM   1482  C   LYS A 680      31.910  57.580  78.030  1.00  0.00           C
ATOM   1483  O   LYS A 680      31.400  57.630  79.150  1.00  0.00           O
ATOM   1484  N   PHE A 681      31.220  57.640  76.870  1.00  0.00           N
ATOM   1485  HN  PHE A 681      31.720  57.810  76.030  1.00  0.00           H
ATOM   1486  CA  PHE A 681      29.740  57.760  76.830  1.00  0.00           C
ATOM   1487  HA  PHE A 681      29.470  58.700  77.290  1.00  0.00           H
ATOM   1488  CB  PHE A 681      29.310  58.070  75.400  1.00  0.00           C
ATOM   1489  HB1 PHE A 681      29.850  57.400  74.710  1.00  0.00           H
ATOM   1490  HB2 PHE A 681      29.790  59.040  75.210  1.00  0.00           H
ATOM   1491  CG  PHE A 681      27.900  57.980  75.000  1.00  0.00           C
ATOM   1492  CD1 PHE A 681      27.450  57.060  74.040  1.00  0.00           C
ATOM   1493  HD1 PHE A 681      28.120  56.410  73.490  1.00  0.00           H
ATOM   1494  CE1 PHE A 681      26.130  57.140  73.530  1.00  0.00           C
ATOM   1495  HE1 PHE A 681      25.820  56.560  72.680  1.00  0.00           H
ATOM   1496  CZ  PHE A 681      25.240  58.020  74.200  1.00  0.00           C
ATOM   1497  HZ  PHE A 681      24.200  58.060  73.880  1.00  0.00           H
ATOM   1498  CD2 PHE A 681      26.980  58.920  75.580  1.00  0.00           C
ATOM   1499  HD2 PHE A 681      27.490  59.640  76.210  1.00  0.00           H
ATOM   1500  CE2 PHE A 681      25.700  58.950  75.150  1.00  0.00           C
ATOM   1501  HE2 PHE A 681      25.060  59.710  75.560  1.00  0.00           H
ATOM   1502  C   PHE A 681      29.090  56.590  77.490  1.00  0.00           C
ATOM   1503  O   PHE A 681      28.050  56.770  78.170  1.00  0.00           O
ATOM   1504  N   CYS A 682      29.590  55.350  77.310  1.00  0.00           N
ATOM   1505  HN  CYS A 682      30.380  55.250  76.710  1.00  0.00           H
ATOM   1506  CA  CYS A 682      29.120  54.160  78.020  1.00  0.00           C
ATOM   1507  HA  CYS A 682      28.050  54.100  77.870  1.00  0.00           H
ATOM   1508  CB  CYS A 682      29.840  52.870  77.460  1.00  0.00           C
ATOM   1509  HB1 CYS A 682      29.660  51.960  78.070  1.00  0.00           H
ATOM   1510  HB2 CYS A 682      30.920  53.090  77.500  1.00  0.00           H
ATOM   1511  SG  CYS A 682      29.310  52.660  75.790  1.00  0.00           S
ATOM   1512  HG1 CYS A 682      30.020  53.750  75.530  1.00  0.00           H
ATOM   1513  C   CYS A 682      29.340  54.340  79.520  1.00  0.00           C
ATOM   1514  O   CYS A 682      28.420  54.080  80.270  1.00  0.00           O
ATOM   1515  N   ARG A 683      30.550  54.800  79.920  1.00  0.00           N
ATOM   1516  HN  ARG A 683      31.240  55.070  79.260  1.00  0.00           H
ATOM   1517  CA  ARG A 683      30.800  55.170  81.260  1.00  0.00           C
ATOM   1518  HA  ARG A 683      30.600  54.290  81.850  1.00  0.00           H
ATOM   1519  CB  ARG A 683      32.210  55.520  81.490  1.00  0.00           C
ATOM   1520  HB1 ARG A 683      32.330  55.610  82.600  1.00  0.00           H
ATOM   1521  HB2 ARG A 683      32.400  56.490  80.970  1.00  0.00           H
ATOM   1522  CG  ARG A 683      33.300  54.480  81.160  1.00  0.00           C
ATOM   1523  HG1 ARG A 683      34.300  54.840  81.520  1.00  0.00           H
ATOM   1524  HG2 ARG A 683      33.360  54.470  80.050  1.00  0.00           H
ATOM   1525  CD  ARG A 683      32.890  53.030  81.660  1.00  0.00           C
ATOM   1526  HD1 ARG A 683      33.610  52.270  81.290  1.00  0.00           H
ATOM   1527  HD2 ARG A 683      31.870  52.750  81.320  1.00  0.00           H
ATOM   1528  NE  ARG A 683      32.910  53.080  83.170  1.00  0.00           N
ATOM   1529  HE  ARG A 683      33.280  53.880  83.640  1.00  0.00           H
ATOM   1530  CZ  ARG A 683      32.240  52.270  83.940  1.00  0.00           C
ATOM   1531  NH1 ARG A 683      32.160  50.990  83.610  1.00  0.00           N
ATOM   1532 HH11 ARG A 683      32.240  50.770  82.640  1.00  0.00           H
ATOM   1533 HH12 ARG A 683      31.860  50.310  84.270  1.00  0.00           H
ATOM   1534  NH2 ARG A 683      31.940  52.760  85.080  1.00  0.00           N
ATOM   1535 HH21 ARG A 683      32.050  53.750  85.210  1.00  0.00           H
ATOM   1536 HH22 ARG A 683      31.450  52.320  85.840  1.00  0.00           H
ATOM   1537  C   ARG A 683      29.900  56.260  81.830  1.00  0.00           C
ATOM   1538  O   ARG A 683      29.430  56.110  82.940  1.00  0.00           O
ATOM   1539  N   ASP A 684      29.580  57.420  81.150  1.00  0.00           N
ATOM   1540  HN  ASP A 684      30.080  57.610  80.310  1.00  0.00           H
ATOM   1541  CA  ASP A 684      28.810  58.580  81.780  1.00  0.00           C
ATOM   1542  HA  ASP A 684      29.340  59.010  82.610  1.00  0.00           H
ATOM   1543  CB  ASP A 684      28.640  59.720  80.690  1.00  0.00           C
ATOM   1544  HB1 ASP A 684      28.000  60.570  81.020  1.00  0.00           H
ATOM   1545  HB2 ASP A 684      28.150  59.290  79.790  1.00  0.00           H
ATOM   1546  CG  ASP A 684      29.970  60.370  80.340  1.00  0.00           C
ATOM   1547  OD1 ASP A 684      30.760  60.460  81.290  1.00  0.00           O
ATOM   1548  OD2 ASP A 684      30.070  60.940  79.290  1.00  0.00           O
ATOM   1549  C   ASP A 684      27.480  58.220  82.340  1.00  0.00           C
ATOM   1550  O   ASP A 684      27.020  58.670  83.420  1.00  0.00           O
ATOM   1551  N   TYR A 685      26.710  57.280  81.760  1.00  0.00           N
ATOM   1552  HN  TYR A 685      27.130  56.850  80.970  1.00  0.00           H
ATOM   1553  CA  TYR A 685      25.380  56.950  82.170  1.00  0.00           C
ATOM   1554  HA  TYR A 685      25.020  57.520  83.020  1.00  0.00           H
ATOM   1555  CB  TYR A 685      24.480  57.080  80.880  1.00  0.00           C
ATOM   1556  HB1 TYR A 685      23.420  56.810  81.070  1.00  0.00           H
ATOM   1557  HB2 TYR A 685      24.900  56.360  80.130  1.00  0.00           H
ATOM   1558  CG  TYR A 685      24.530  58.480  80.260  1.00  0.00           C
ATOM   1559  CD1 TYR A 685      25.290  58.720  79.100  1.00  0.00           C
ATOM   1560  HD1 TYR A 685      25.840  57.910  78.660  1.00  0.00           H
ATOM   1561  CE1 TYR A 685      25.250  59.990  78.480  1.00  0.00           C
ATOM   1562  HE1 TYR A 685      25.820  60.210  77.590  1.00  0.00           H
ATOM   1563  CZ  TYR A 685      24.540  61.020  79.070  1.00  0.00           C
ATOM   1564  OH  TYR A 685      24.340  62.230  78.410  1.00  0.00           O
ATOM   1565  HH  TYR A 685      25.090  62.330  77.810  1.00  0.00           H
ATOM   1566  CD2 TYR A 685      23.860  59.550  80.830  1.00  0.00           C
ATOM   1567  HD2 TYR A 685      23.350  59.450  81.780  1.00  0.00           H
ATOM   1568  CE2 TYR A 685      23.810  60.810  80.270  1.00  0.00           C
ATOM   1569  HE2 TYR A 685      23.160  61.620  80.530  1.00  0.00           H
ATOM   1570  C   TYR A 685      25.330  55.480  82.710  1.00  0.00           C
ATOM   1571  O   TYR A 685      24.210  55.020  82.920  1.00  0.00           O
ATOM   1572  N   GLN A 686      26.480  54.770  82.790  1.00  0.00           N
ATOM   1573  HN  GLN A 686      27.290  55.240  82.430  1.00  0.00           H
ATOM   1574  CA  GLN A 686      26.510  53.480  83.450  1.00  0.00           C
ATOM   1575  HA  GLN A 686      27.560  53.260  83.520  1.00  0.00           H
ATOM   1576  CB  GLN A 686      25.910  53.450  84.870  1.00  0.00           C
ATOM   1577  HB1 GLN A 686      25.980  52.410  85.280  1.00  0.00           H
ATOM   1578  HB2 GLN A 686      24.820  53.560  84.700  1.00  0.00           H
ATOM   1579  CG  GLN A 686      26.670  54.470  85.800  1.00  0.00           C
ATOM   1580  HG1 GLN A 686      26.290  54.670  86.820  1.00  0.00           H
ATOM   1581  HG2 GLN A 686      26.680  55.480  85.360  1.00  0.00           H
ATOM   1582  CD  GLN A 686      28.100  54.030  85.860  1.00  0.00           C
ATOM   1583  OE1 GLN A 686      28.440  52.840  85.870  1.00  0.00           O
ATOM   1584  NE2 GLN A 686      29.080  54.970  85.790  1.00  0.00           N
ATOM   1585 HE21 GLN A 686      30.000  54.610  85.960  1.00  0.00           H
ATOM   1586 HE22 GLN A 686      28.830  55.940  85.960  1.00  0.00           H
ATOM   1587  C   GLN A 686      25.930  52.340  82.570  1.00  0.00           C
ATOM   1588  O   GLN A 686      25.430  51.320  83.030  1.00  0.00           O
ATOM   1589  N   LEU A 687      26.050  52.590  81.270  1.00  0.00           N
ATOM   1590  HN  LEU A 687      26.450  53.490  81.050  1.00  0.00           H
ATOM   1591  CA  LEU A 687      25.530  51.700  80.280  1.00  0.00           C
ATOM   1592  HA  LEU A 687      24.580  51.320  80.590  1.00  0.00           H
ATOM   1593  CB  LEU A 687      25.350  52.460  78.880  1.00  0.00           C
ATOM   1594  HB1 LEU A 687      24.900  51.670  78.240  1.00  0.00           H
ATOM   1595  HB2 LEU A 687      26.310  52.690  78.390  1.00  0.00           H
ATOM   1596  CG  LEU A 687      24.580  53.770  79.000  1.00  0.00           C
ATOM   1597  HG  LEU A 687      25.050  54.320  79.830  1.00  0.00           H
ATOM   1598  CD1 LEU A 687      24.770  54.510  77.640  1.00  0.00           C
ATOM   1599 HD11 LEU A 687      25.850  54.770  77.540  1.00  0.00           H
ATOM   1600 HD12 LEU A 687      24.080  55.370  77.720  1.00  0.00           H
ATOM   1601 HD13 LEU A 687      24.430  53.970  76.730  1.00  0.00           H
ATOM   1602  CD2 LEU A 687      23.050  53.550  79.090  1.00  0.00           C
ATOM   1603 HD21 LEU A 687      22.680  53.090  78.140  1.00  0.00           H
ATOM   1604 HD22 LEU A 687      22.520  54.510  79.230  1.00  0.00           H
ATOM   1605 HD23 LEU A 687      22.880  52.750  79.840  1.00  0.00           H
ATOM   1606  C   LEU A 687      26.460  50.540  80.050  1.00  0.00           C
ATOM   1607  O   LEU A 687      27.590  50.530  80.520  1.00  0.00           O
ATOM   1608  N   SER A 688      26.060  49.490  79.240  1.00  0.00           N
ATOM   1609  HN  SER A 688      25.120  49.360  78.930  1.00  0.00           H
ATOM   1610  CA  SER A 688      26.970  48.370  78.890  1.00  0.00           C
ATOM   1611  HA  SER A 688      27.640  48.260  79.720  1.00  0.00           H
ATOM   1612  CB  SER A 688      26.220  46.980  78.670  1.00  0.00           C
ATOM   1613  HB1 SER A 688      25.640  46.950  77.730  1.00  0.00           H
ATOM   1614  HB2 SER A 688      25.470  46.820  79.460  1.00  0.00           H
ATOM   1615  OG  SER A 688      27.220  45.970  78.790  1.00  0.00           O
ATOM   1616  HG1 SER A 688      26.800  45.110  78.850  1.00  0.00           H
ATOM   1617  C   SER A 688      27.660  48.750  77.640  1.00  0.00           C
ATOM   1618  O   SER A 688      27.150  48.850  76.550  1.00  0.00           O
ATOM   1619  N   TYR A 689      28.980  48.820  77.760  1.00  0.00           N
ATOM   1620  HN  TYR A 689      29.390  48.590  78.630  1.00  0.00           H
ATOM   1621  CA  TYR A 689      29.860  49.040  76.650  1.00  0.00           C
ATOM   1622  HA  TYR A 689      29.440  49.840  76.060  1.00  0.00           H
ATOM   1623  CB  TYR A 689      31.300  49.410  77.170  1.00  0.00           C
ATOM   1624  HB1 TYR A 689      31.600  48.800  78.060  1.00  0.00           H
ATOM   1625  HB2 TYR A 689      31.260  50.420  77.620  1.00  0.00           H
ATOM   1626  CG  TYR A 689      32.420  49.310  76.120  1.00  0.00           C
ATOM   1627  CD1 TYR A 689      32.390  50.390  75.270  1.00  0.00           C
ATOM   1628  HD1 TYR A 689      31.640  51.160  75.180  1.00  0.00           H
ATOM   1629  CE1 TYR A 689      33.360  50.560  74.240  1.00  0.00           C
ATOM   1630  HE1 TYR A 689      33.160  51.310  73.500  1.00  0.00           H
ATOM   1631  CZ  TYR A 689      34.220  49.490  74.050  1.00  0.00           C
ATOM   1632  OH  TYR A 689      35.160  49.510  73.020  1.00  0.00           O
ATOM   1633  HH  TYR A 689      35.150  50.410  72.710  1.00  0.00           H
ATOM   1634  CD2 TYR A 689      33.480  48.430  76.120  1.00  0.00           C
ATOM   1635  HD2 TYR A 689      33.380  47.670  76.890  1.00  0.00           H
ATOM   1636  CE2 TYR A 689      34.340  48.520  75.050  1.00  0.00           C
ATOM   1637  HE2 TYR A 689      35.100  47.770  74.880  1.00  0.00           H
ATOM   1638  C   TYR A 689      29.900  47.960  75.570  1.00  0.00           C
ATOM   1639  O   TYR A 689      29.900  48.360  74.400  1.00  0.00           O
ATOM   1640  N   LEU A 690      29.970  46.680  75.950  1.00  0.00           N
ATOM   1641  HN  LEU A 690      29.970  46.220  76.840  1.00  0.00           H
ATOM   1642  CA  LEU A 690      29.810  45.610  74.960  1.00  0.00           C
ATOM   1643  HA  LEU A 690      30.450  45.960  74.170  1.00  0.00           H
ATOM   1644  CB  LEU A 690      30.290  44.280  75.430  1.00  0.00           C
ATOM   1645  HB1 LEU A 690      30.130  43.510  74.650  1.00  0.00           H
ATOM   1646  HB2 LEU A 690      29.890  44.020  76.430  1.00  0.00           H
ATOM   1647  CG  LEU A 690      31.870  44.200  75.570  1.00  0.00           C
ATOM   1648  HG  LEU A 690      32.160  45.010  76.280  1.00  0.00           H
ATOM   1649  CD1 LEU A 690      32.260  42.930  76.430  1.00  0.00           C
ATOM   1650 HD11 LEU A 690      33.360  42.830  76.560  1.00  0.00           H
ATOM   1651 HD12 LEU A 690      31.850  42.020  75.900  1.00  0.00           H
ATOM   1652 HD13 LEU A 690      31.760  43.030  77.420  1.00  0.00           H
ATOM   1653  CD2 LEU A 690      32.650  44.340  74.260  1.00  0.00           C
ATOM   1654 HD21 LEU A 690      32.620  43.340  73.780  1.00  0.00           H
ATOM   1655 HD22 LEU A 690      33.730  44.460  74.480  1.00  0.00           H
ATOM   1656 HD23 LEU A 690      32.360  45.160  73.560  1.00  0.00           H
ATOM   1657  C   LEU A 690      28.510  45.530  74.240  1.00  0.00           C
ATOM   1658  O   LEU A 690      28.460  45.110  73.080  1.00  0.00           O
ATOM   1659  N   SER A 691      27.390  45.830  74.840  1.00  0.00           N
ATOM   1660  HN  SER A 691      27.410  46.030  75.810  1.00  0.00           H
ATOM   1661  CA  SER A 691      26.070  45.990  74.200  1.00  0.00           C
ATOM   1662  HA  SER A 691      25.920  45.090  73.650  1.00  0.00           H
ATOM   1663  CB  SER A 691      24.830  46.160  75.230  1.00  0.00           C
ATOM   1664  HB1 SER A 691      23.880  46.150  74.650  1.00  0.00           H
ATOM   1665  HB2 SER A 691      25.070  47.140  75.690  1.00  0.00           H
ATOM   1666  OG  SER A 691      24.790  45.060  76.070  1.00  0.00           O
ATOM   1667  HG1 SER A 691      24.100  45.230  76.720  1.00  0.00           H
ATOM   1668  C   SER A 691      25.910  47.090  73.180  1.00  0.00           C
ATOM   1669  O   SER A 691      25.520  46.870  72.070  1.00  0.00           O
ATOM   1670  N   LEU A 692      26.280  48.310  73.510  1.00  0.00           N
ATOM   1671  HN  LEU A 692      26.480  48.580  74.450  1.00  0.00           H
ATOM   1672  CA  LEU A 692      26.490  49.310  72.510  1.00  0.00           C
ATOM   1673  HA  LEU A 692      25.640  49.330  71.840  1.00  0.00           H
ATOM   1674  CB  LEU A 692      26.720  50.670  73.190  1.00  0.00           C
ATOM   1675  HB1 LEU A 692      27.190  51.300  72.390  1.00  0.00           H
ATOM   1676  HB2 LEU A 692      27.430  50.470  74.010  1.00  0.00           H
ATOM   1677  CG  LEU A 692      25.600  51.490  73.770  1.00  0.00           C
ATOM   1678  HG  LEU A 692      24.730  51.270  73.110  1.00  0.00           H
ATOM   1679  CD1 LEU A 692      25.490  51.050  75.220  1.00  0.00           C
ATOM   1680 HD11 LEU A 692      25.050  50.050  75.410  1.00  0.00           H
ATOM   1681 HD12 LEU A 692      24.940  51.880  75.720  1.00  0.00           H
ATOM   1682 HD13 LEU A 692      26.470  51.010  75.730  1.00  0.00           H
ATOM   1683  CD2 LEU A 692      25.920  52.950  73.730  1.00  0.00           C
ATOM   1684 HD21 LEU A 692      27.000  53.120  73.980  1.00  0.00           H
ATOM   1685 HD22 LEU A 692      25.280  53.550  74.400  1.00  0.00           H
ATOM   1686 HD23 LEU A 692      25.780  53.270  72.680  1.00  0.00           H
ATOM   1687  C   LEU A 692      27.590  49.110  71.420  1.00  0.00           C
ATOM   1688  O   LEU A 692      27.400  49.530  70.250  1.00  0.00           O
ATOM   1689  N   ARG A 693      28.790  48.570  71.720  1.00  0.00           N
ATOM   1690  HN  ARG A 693      29.060  48.270  72.630  1.00  0.00           H
ATOM   1691  CA  ARG A 693      29.810  48.330  70.720  1.00  0.00           C
ATOM   1692  HA  ARG A 693      30.120  49.240  70.230  1.00  0.00           H
ATOM   1693  CB  ARG A 693      31.120  47.750  71.460  1.00  0.00           C
ATOM   1694  HB1 ARG A 693      30.790  46.880  72.060  1.00  0.00           H
ATOM   1695  HB2 ARG A 693      31.640  48.480  72.100  1.00  0.00           H
ATOM   1696  CG  ARG A 693      32.240  47.280  70.490  1.00  0.00           C
ATOM   1697  HG1 ARG A 693      32.530  48.270  70.060  1.00  0.00           H
ATOM   1698  HG2 ARG A 693      31.970  46.510  69.750  1.00  0.00           H
ATOM   1699  CD  ARG A 693      33.500  46.820  71.260  1.00  0.00           C
ATOM   1700  HD1 ARG A 693      33.320  45.840  71.770  1.00  0.00           H
ATOM   1701  HD2 ARG A 693      33.870  47.510  72.050  1.00  0.00           H
ATOM   1702  NE  ARG A 693      34.560  46.620  70.250  1.00  0.00           N
ATOM   1703  HE  ARG A 693      34.640  45.690  69.900  1.00  0.00           H
ATOM   1704  CZ  ARG A 693      35.470  47.510  69.900  1.00  0.00           C
ATOM   1705  NH1 ARG A 693      35.550  48.780  70.210  1.00  0.00           N
ATOM   1706 HH11 ARG A 693      34.660  49.240  70.250  1.00  0.00           H
ATOM   1707 HH12 ARG A 693      36.090  49.330  69.560  1.00  0.00           H
ATOM   1708  NH2 ARG A 693      36.480  47.040  69.190  1.00  0.00           N
ATOM   1709 HH21 ARG A 693      36.330  46.100  68.880  1.00  0.00           H
ATOM   1710 HH22 ARG A 693      37.140  47.650  68.760  1.00  0.00           H
ATOM   1711  C   ARG A 693      29.350  47.270  69.690  1.00  0.00           C
ATOM   1712  O   ARG A 693      29.420  47.460  68.460  1.00  0.00           O
ATOM   1713  N   THR A 694      28.690  46.180  70.120  1.00  0.00           N
ATOM   1714  HN  THR A 694      28.560  46.050  71.090  1.00  0.00           H
ATOM   1715  CA  THR A 694      28.190  45.230  69.160  1.00  0.00           C
ATOM   1716  HA  THR A 694      29.000  45.040  68.470  1.00  0.00           H
ATOM   1717  CB  THR A 694      27.760  43.830  69.730  1.00  0.00           C
ATOM   1718  HB  THR A 694      26.860  44.020  70.350  1.00  0.00           H
ATOM   1719  OG1 THR A 694      28.730  43.370  70.610  1.00  0.00           O
ATOM   1720  HG1 THR A 694      28.180  43.420  71.390  1.00  0.00           H
ATOM   1721  CG2 THR A 694      27.410  42.860  68.530  1.00  0.00           C
ATOM   1722 HG21 THR A 694      27.200  41.800  68.820  1.00  0.00           H
ATOM   1723 HG22 THR A 694      28.340  42.830  67.940  1.00  0.00           H
ATOM   1724 HG23 THR A 694      26.600  43.110  67.810  1.00  0.00           H
ATOM   1725  C   THR A 694      27.020  45.850  68.430  1.00  0.00           C
ATOM   1726  O   THR A 694      26.890  45.620  67.200  1.00  0.00           O
ATOM   1727  N   SER A 695      26.180  46.670  69.160  1.00  0.00           N
ATOM   1728  HN  SER A 695      26.490  46.860  70.090  1.00  0.00           H
ATOM   1729  CA  SER A 695      25.150  47.410  68.500  1.00  0.00           C
ATOM   1730  HA  SER A 695      24.460  46.680  68.090  1.00  0.00           H
ATOM   1731  CB  SER A 695      24.350  48.330  69.480  1.00  0.00           C
ATOM   1732  HB1 SER A 695      23.700  49.040  68.930  1.00  0.00           H
ATOM   1733  HB2 SER A 695      25.030  49.000  70.060  1.00  0.00           H
ATOM   1734  OG  SER A 695      23.580  47.510  70.340  1.00  0.00           O
ATOM   1735  HG1 SER A 695      24.210  47.070  70.900  1.00  0.00           H
ATOM   1736  C   SER A 695      25.610  48.350  67.330  1.00  0.00           C
ATOM   1737  O   SER A 695      25.030  48.310  66.230  1.00  0.00           O
ATOM   1738  N   ILE A 696      26.670  49.200  67.570  1.00  0.00           N
ATOM   1739  HN  ILE A 696      27.060  49.150  68.480  1.00  0.00           H
ATOM   1740  CA  ILE A 696      27.380  50.020  66.630  1.00  0.00           C
ATOM   1741  HA  ILE A 696      26.640  50.650  66.170  1.00  0.00           H
ATOM   1742  CB  ILE A 696      28.410  50.860  67.360  1.00  0.00           C
ATOM   1743  HB  ILE A 696      29.000  50.170  68.010  1.00  0.00           H
ATOM   1744  CG2 ILE A 696      29.280  51.490  66.350  1.00  0.00           C
ATOM   1745 HG21 ILE A 696      28.730  51.940  65.500  1.00  0.00           H
ATOM   1746 HG22 ILE A 696      30.040  50.760  65.980  1.00  0.00           H
ATOM   1747 HG23 ILE A 696      29.910  52.320  66.720  1.00  0.00           H
ATOM   1748  CG1 ILE A 696      27.680  51.960  68.260  1.00  0.00           C
ATOM   1749 HG11 ILE A 696      28.430  52.600  68.780  1.00  0.00           H
ATOM   1750 HG12 ILE A 696      27.180  51.410  69.080  1.00  0.00           H
ATOM   1751  CD  ILE A 696      26.690  52.780  67.470  1.00  0.00           C
ATOM   1752  HD1 ILE A 696      27.120  53.340  66.630  1.00  0.00           H
ATOM   1753  HD2 ILE A 696      26.240  53.460  68.230  1.00  0.00           H
ATOM   1754  HD3 ILE A 696      25.860  52.200  67.000  1.00  0.00           H
ATOM   1755  C   ILE A 696      28.000  49.230  65.480  1.00  0.00           C
ATOM   1756  O   ILE A 696      27.950  49.620  64.310  1.00  0.00           O
ATOM   1757  N   GLY A 697      28.520  48.020  65.780  1.00  0.00           N
ATOM   1758  HN  GLY A 697      28.490  47.760  66.750  1.00  0.00           H
ATOM   1759  CA  GLY A 697      29.220  47.090  64.900  1.00  0.00           C
ATOM   1760  HA1 GLY A 697      29.520  46.270  65.540  1.00  0.00           H
ATOM   1761  HA2 GLY A 697      30.020  47.640  64.430  1.00  0.00           H
ATOM   1762  C   GLY A 697      28.270  46.530  63.900  1.00  0.00           C
ATOM   1763  O   GLY A 697      28.570  46.450  62.740  1.00  0.00           O
ATOM   1764  N   LEU A 698      27.010  46.120  64.300  1.00  0.00           N
ATOM   1765  HN  LEU A 698      26.870  45.990  65.270  1.00  0.00           H
ATOM   1766  CA  LEU A 698      25.850  45.720  63.540  1.00  0.00           C
ATOM   1767  HA  LEU A 698      26.200  44.890  62.950  1.00  0.00           H
ATOM   1768  CB  LEU A 698      24.810  45.140  64.500  1.00  0.00           C
ATOM   1769  HB1 LEU A 698      23.860  45.180  63.920  1.00  0.00           H
ATOM   1770  HB2 LEU A 698      24.700  45.760  65.410  1.00  0.00           H
ATOM   1771  CG  LEU A 698      25.040  43.640  64.960  1.00  0.00           C
ATOM   1772  HG  LEU A 698      25.970  43.460  65.520  1.00  0.00           H
ATOM   1773  CD1 LEU A 698      23.960  43.370  66.020  1.00  0.00           C
ATOM   1774 HD11 LEU A 698      24.140  42.290  66.270  1.00  0.00           H
ATOM   1775 HD12 LEU A 698      22.960  43.590  65.600  1.00  0.00           H
ATOM   1776 HD13 LEU A 698      24.310  43.920  66.910  1.00  0.00           H
ATOM   1777  CD2 LEU A 698      24.910  42.680  63.780  1.00  0.00           C
ATOM   1778 HD21 LEU A 698      25.660  42.790  62.960  1.00  0.00           H
ATOM   1779 HD22 LEU A 698      24.010  43.060  63.250  1.00  0.00           H
ATOM   1780 HD23 LEU A 698      24.770  41.600  64.000  1.00  0.00           H
ATOM   1781  C   LEU A 698      25.250  46.820  62.580  1.00  0.00           C
ATOM   1782  O   LEU A 698      24.990  46.530  61.380  1.00  0.00           O
ATOM   1783  N   TRP A 699      25.080  48.030  63.150  1.00  0.00           N
ATOM   1784  HN  TRP A 699      25.110  48.150  64.140  1.00  0.00           H
ATOM   1785  CA  TRP A 699      24.830  49.230  62.370  1.00  0.00           C
ATOM   1786  HA  TRP A 699      23.880  49.140  61.840  1.00  0.00           H
ATOM   1787  CB  TRP A 699      24.650  50.410  63.330  1.00  0.00           C
ATOM   1788  HB1 TRP A 699      25.590  50.450  63.920  1.00  0.00           H
ATOM   1789  HB2 TRP A 699      23.850  50.180  64.070  1.00  0.00           H
ATOM   1790  CG  TRP A 699      24.540  51.760  62.700  1.00  0.00           C
ATOM   1791  CD1 TRP A 699      25.310  52.820  63.050  1.00  0.00           C
ATOM   1792  HD1 TRP A 699      26.000  52.760  63.880  1.00  0.00           H
ATOM   1793  NE1 TRP A 699      24.910  53.950  62.310  1.00  0.00           N
ATOM   1794  HE1 TRP A 699      25.330  54.830  62.340  1.00  0.00           H
ATOM   1795  CE2 TRP A 699      23.840  53.620  61.530  1.00  0.00           C
ATOM   1796  CD2 TRP A 699      23.580  52.260  61.750  1.00  0.00           C
ATOM   1797  CE3 TRP A 699      22.480  51.670  61.080  1.00  0.00           C
ATOM   1798  HE3 TRP A 699      22.200  50.650  61.290  1.00  0.00           H
ATOM   1799  CZ3 TRP A 699      21.770  52.440  60.200  1.00  0.00           C
ATOM   1800  HZ3 TRP A 699      20.900  52.130  59.640  1.00  0.00           H
ATOM   1801  CZ2 TRP A 699      23.080  54.340  60.650  1.00  0.00           C
ATOM   1802  HZ2 TRP A 699      23.280  55.400  60.540  1.00  0.00           H
ATOM   1803  CH2 TRP A 699      22.080  53.730  59.920  1.00  0.00           C
ATOM   1804  HH2 TRP A 699      21.450  54.280  59.230  1.00  0.00           H
ATOM   1805  C   TRP A 699      25.870  49.550  61.320  1.00  0.00           C
ATOM   1806  O   TRP A 699      25.650  49.680  60.140  1.00  0.00           O
ATOM   1807  N   THR A 700      27.160  49.630  61.670  1.00  0.00           N
ATOM   1808  HN  THR A 700      27.390  49.660  62.640  1.00  0.00           H
ATOM   1809  CA  THR A 700      28.210  49.850  60.680  1.00  0.00           C
ATOM   1810  HA  THR A 700      28.070  50.770  60.130  1.00  0.00           H
ATOM   1811  CB  THR A 700      29.570  49.970  61.390  1.00  0.00           C
ATOM   1812  HB  THR A 700      29.710  49.230  62.200  1.00  0.00           H
ATOM   1813  OG1 THR A 700      29.700  51.310  61.870  1.00  0.00           O
ATOM   1814  HG1 THR A 700      29.910  51.820  61.080  1.00  0.00           H
ATOM   1815  CG2 THR A 700      30.750  49.850  60.460  1.00  0.00           C
ATOM   1816 HG21 THR A 700      30.920  48.780  60.230  1.00  0.00           H
ATOM   1817 HG22 THR A 700      31.630  50.330  60.940  1.00  0.00           H
ATOM   1818 HG23 THR A 700      30.490  50.420  59.530  1.00  0.00           H
ATOM   1819  C   THR A 700      28.330  48.740  59.600  1.00  0.00           C
ATOM   1820  O   THR A 700      28.520  48.980  58.430  1.00  0.00           O
ATOM   1821  N   SER A 701      28.280  47.440  60.060  1.00  0.00           N
ATOM   1822  HN  SER A 701      28.250  47.240  61.040  1.00  0.00           H
ATOM   1823  CA  SER A 701      28.200  46.250  59.240  1.00  0.00           C
ATOM   1824  HA  SER A 701      29.150  46.250  58.720  1.00  0.00           H
ATOM   1825  CB  SER A 701      28.130  44.950  60.170  1.00  0.00           C
ATOM   1826  HB1 SER A 701      27.200  45.050  60.780  1.00  0.00           H
ATOM   1827  HB2 SER A 701      28.980  44.970  60.900  1.00  0.00           H
ATOM   1828  OG  SER A 701      28.030  43.780  59.340  1.00  0.00           O
ATOM   1829  HG1 SER A 701      28.920  43.640  59.010  1.00  0.00           H
ATOM   1830  C   SER A 701      27.130  46.430  58.250  1.00  0.00           C
ATOM   1831  O   SER A 701      27.450  46.350  57.070  1.00  0.00           O
ATOM   1832  N   PHE A 702      25.920  46.680  58.590  1.00  0.00           N
ATOM   1833  HN  PHE A 702      25.710  46.600  59.550  1.00  0.00           H
ATOM   1834  CA  PHE A 702      24.830  46.910  57.680  1.00  0.00           C
ATOM   1835  HA  PHE A 702      24.710  45.960  57.190  1.00  0.00           H
ATOM   1836  CB  PHE A 702      23.470  47.000  58.460  1.00  0.00           C
ATOM   1837  HB1 PHE A 702      23.650  47.560  59.410  1.00  0.00           H
ATOM   1838  HB2 PHE A 702      23.190  45.980  58.790  1.00  0.00           H
ATOM   1839  CG  PHE A 702      22.370  47.640  57.740  1.00  0.00           C
ATOM   1840  CD1 PHE A 702      22.050  48.950  57.980  1.00  0.00           C
ATOM   1841  HD1 PHE A 702      22.650  49.530  58.650  1.00  0.00           H
ATOM   1842  CE1 PHE A 702      21.050  49.620  57.300  1.00  0.00           C
ATOM   1843  HE1 PHE A 702      20.900  50.690  57.350  1.00  0.00           H
ATOM   1844  CZ  PHE A 702      20.270  48.930  56.460  1.00  0.00           C
ATOM   1845  HZ  PHE A 702      19.410  49.400  55.990  1.00  0.00           H
ATOM   1846  CD2 PHE A 702      21.520  46.880  56.910  1.00  0.00           C
ATOM   1847  HD2 PHE A 702      21.730  45.840  56.710  1.00  0.00           H
ATOM   1848  CE2 PHE A 702      20.490  47.560  56.190  1.00  0.00           C
ATOM   1849  HE2 PHE A 702      19.850  47.010  55.510  1.00  0.00           H
ATOM   1850  C   PHE A 702      25.130  48.070  56.600  1.00  0.00           C
ATOM   1851  O   PHE A 702      24.740  47.870  55.400  1.00  0.00           O
ATOM   1852  N   LEU A 703      25.710  49.170  57.020  1.00  0.00           N
ATOM   1853  HN  LEU A 703      25.980  49.310  57.960  1.00  0.00           H
ATOM   1854  CA  LEU A 703      26.030  50.270  56.070  1.00  0.00           C
ATOM   1855  HA  LEU A 703      25.150  50.610  55.540  1.00  0.00           H
ATOM   1856  CB  LEU A 703      26.570  51.510  56.930  1.00  0.00           C
ATOM   1857  HB1 LEU A 703      27.000  52.220  56.200  1.00  0.00           H
ATOM   1858  HB2 LEU A 703      27.430  51.230  57.570  1.00  0.00           H
ATOM   1859  CG  LEU A 703      25.460  52.260  57.760  1.00  0.00           C
ATOM   1860  HG  LEU A 703      25.030  51.490  58.420  1.00  0.00           H
ATOM   1861  CD1 LEU A 703      26.190  53.210  58.680  1.00  0.00           C
ATOM   1862 HD11 LEU A 703      27.050  53.800  58.260  1.00  0.00           H
ATOM   1863 HD12 LEU A 703      26.580  52.840  59.650  1.00  0.00           H
ATOM   1864 HD13 LEU A 703      25.490  54.010  58.980  1.00  0.00           H
ATOM   1865  CD2 LEU A 703      24.300  52.970  57.060  1.00  0.00           C
ATOM   1866 HD21 LEU A 703      23.600  53.260  57.870  1.00  0.00           H
ATOM   1867 HD22 LEU A 703      23.880  52.360  56.230  1.00  0.00           H
ATOM   1868 HD23 LEU A 703      24.760  53.830  56.520  1.00  0.00           H
ATOM   1869  C   LEU A 703      27.060  49.930  55.060  1.00  0.00           C
ATOM   1870  O   LEU A 703      26.810  50.120  53.880  1.00  0.00           O
ATOM   1871  N   CYS A 704      28.180  49.250  55.460  1.00  0.00           N
ATOM   1872  HN  CYS A 704      28.220  48.990  56.430  1.00  0.00           H
ATOM   1873  CA  CYS A 704      29.160  48.640  54.570  1.00  0.00           C
ATOM   1874  HA  CYS A 704      29.690  49.370  53.980  1.00  0.00           H
ATOM   1875  CB  CYS A 704      30.200  47.760  55.300  1.00  0.00           C
ATOM   1876  HB1 CYS A 704      30.740  47.110  54.570  1.00  0.00           H
ATOM   1877  HB2 CYS A 704      29.810  47.190  56.160  1.00  0.00           H
ATOM   1878  SG  CYS A 704      31.340  48.920  56.100  1.00  0.00           S
ATOM   1879  HG1 CYS A 704      30.690  48.810  57.250  1.00  0.00           H
ATOM   1880  C   CYS A 704      28.490  47.680  53.590  1.00  0.00           C
ATOM   1881  O   CYS A 704      28.980  47.560  52.480  1.00  0.00           O
ATOM   1882  N   ILE A 705      27.420  46.960  53.950  1.00  0.00           N
ATOM   1883  HN  ILE A 705      27.270  47.020  54.940  1.00  0.00           H
ATOM   1884  CA  ILE A 705      26.560  46.160  53.030  1.00  0.00           C
ATOM   1885  HA  ILE A 705      27.220  45.580  52.410  1.00  0.00           H
ATOM   1886  CB  ILE A 705      25.720  45.030  53.740  1.00  0.00           C
ATOM   1887  HB  ILE A 705      25.110  45.550  54.530  1.00  0.00           H
ATOM   1888  CG2 ILE A 705      24.730  44.410  52.680  1.00  0.00           C
ATOM   1889 HG21 ILE A 705      23.870  45.040  52.350  1.00  0.00           H
ATOM   1890 HG22 ILE A 705      24.360  43.470  53.120  1.00  0.00           H
ATOM   1891 HG23 ILE A 705      25.300  44.140  51.770  1.00  0.00           H
ATOM   1892  CG1 ILE A 705      26.650  44.050  54.400  1.00  0.00           C
ATOM   1893 HG11 ILE A 705      27.470  44.610  54.890  1.00  0.00           H
ATOM   1894 HG12 ILE A 705      27.080  43.370  53.640  1.00  0.00           H
ATOM   1895  CD  ILE A 705      26.050  43.200  55.580  1.00  0.00           C
ATOM   1896  HD1 ILE A 705      26.830  42.420  55.740  1.00  0.00           H
ATOM   1897  HD2 ILE A 705      25.230  42.580  55.170  1.00  0.00           H
ATOM   1898  HD3 ILE A 705      25.740  43.690  56.520  1.00  0.00           H
ATOM   1899  C   ILE A 705      25.750  47.040  52.040  1.00  0.00           C
ATOM   1900  O   ILE A 705      25.810  46.760  50.830  1.00  0.00           O
ATOM   1901  N   VAL A 706      25.170  48.180  52.460  1.00  0.00           N
ATOM   1902  HN  VAL A 706      25.330  48.460  53.400  1.00  0.00           H
ATOM   1903  CA  VAL A 706      24.260  49.110  51.670  1.00  0.00           C
ATOM   1904  HA  VAL A 706      23.580  48.400  51.210  1.00  0.00           H
ATOM   1905  CB  VAL A 706      23.700  50.320  52.330  1.00  0.00           C
ATOM   1906  HB  VAL A 706      24.580  50.860  52.730  1.00  0.00           H
ATOM   1907  CG1 VAL A 706      22.840  51.220  51.310  1.00  0.00           C
ATOM   1908 HG11 VAL A 706      23.530  51.640  50.550  1.00  0.00           H
ATOM   1909 HG12 VAL A 706      22.270  52.030  51.810  1.00  0.00           H
ATOM   1910 HG13 VAL A 706      22.040  50.590  50.870  1.00  0.00           H
ATOM   1911  CG2 VAL A 706      22.870  49.940  53.540  1.00  0.00           C
ATOM   1912 HG21 VAL A 706      23.380  49.340  54.330  1.00  0.00           H
ATOM   1913 HG22 VAL A 706      21.980  49.350  53.220  1.00  0.00           H
ATOM   1914 HG23 VAL A 706      22.550  50.880  54.030  1.00  0.00           H
ATOM   1915  C   VAL A 706      25.040  49.730  50.530  1.00  0.00           C
ATOM   1916  O   VAL A 706      24.610  49.920  49.360  1.00  0.00           O
ATOM   1917  N   LEU A 707      26.370  49.950  50.720  1.00  0.00           N
ATOM   1918  HN  LEU A 707      26.710  49.810  51.630  1.00  0.00           H
ATOM   1919  CA  LEU A 707      27.320  50.350  49.700  1.00  0.00           C
ATOM   1920  HA  LEU A 707      27.020  51.350  49.390  1.00  0.00           H
ATOM   1921  CB  LEU A 707      28.670  50.690  50.430  1.00  0.00           C
ATOM   1922  HB1 LEU A 707      29.520  50.840  49.730  1.00  0.00           H
ATOM   1923  HB2 LEU A 707      28.980  49.890  51.160  1.00  0.00           H
ATOM   1924  CG  LEU A 707      28.610  52.010  51.170  1.00  0.00           C
ATOM   1925  HG  LEU A 707      27.770  51.990  51.890  1.00  0.00           H
ATOM   1926  CD1 LEU A 707      29.840  51.990  52.110  1.00  0.00           C
ATOM   1927 HD11 LEU A 707      30.050  51.050  52.670  1.00  0.00           H
ATOM   1928 HD12 LEU A 707      29.620  52.680  52.960  1.00  0.00           H
ATOM   1929 HD13 LEU A 707      30.740  52.270  51.540  1.00  0.00           H
ATOM   1930  CD2 LEU A 707      28.580  53.230  50.230  1.00  0.00           C
ATOM   1931 HD21 LEU A 707      28.720  54.200  50.750  1.00  0.00           H
ATOM   1932 HD22 LEU A 707      27.670  53.380  49.600  1.00  0.00           H
ATOM   1933 HD23 LEU A 707      29.540  53.220  49.690  1.00  0.00           H
ATOM   1934  C   LEU A 707      27.540  49.410  48.590  1.00  0.00           C
ATOM   1935  O   LEU A 707      27.660  49.760  47.380  1.00  0.00           O
ATOM   1936  N   VAL A 708      27.870  48.110  48.950  1.00  0.00           N
ATOM   1937  HN  VAL A 708      27.900  47.940  49.930  1.00  0.00           H
ATOM   1938  CA  VAL A 708      28.120  47.140  47.870  1.00  0.00           C
ATOM   1939  HA  VAL A 708      28.660  47.630  47.080  1.00  0.00           H
ATOM   1940  CB  VAL A 708      28.970  45.910  48.300  1.00  0.00           C
ATOM   1941  HB  VAL A 708      29.130  45.220  47.440  1.00  0.00           H
ATOM   1942  CG1 VAL A 708      30.260  46.460  48.940  1.00  0.00           C
ATOM   1943 HG11 VAL A 708      30.900  46.910  48.150  1.00  0.00           H
ATOM   1944 HG12 VAL A 708      30.720  45.620  49.500  1.00  0.00           H
ATOM   1945 HG13 VAL A 708      29.970  47.220  49.700  1.00  0.00           H
ATOM   1946  CG2 VAL A 708      28.170  45.190  49.390  1.00  0.00           C
ATOM   1947 HG21 VAL A 708      27.140  44.800  49.180  1.00  0.00           H
ATOM   1948 HG22 VAL A 708      28.090  45.850  50.280  1.00  0.00           H
ATOM   1949 HG23 VAL A 708      28.820  44.380  49.780  1.00  0.00           H
ATOM   1950  C   VAL A 708      26.850  46.660  47.270  1.00  0.00           C
ATOM   1951  O   VAL A 708      26.870  46.090  46.220  1.00  0.00           O
ATOM   1952  N   ALA A 709      25.720  46.910  47.970  1.00  0.00           N
ATOM   1953  HN  ALA A 709      25.830  47.150  48.920  1.00  0.00           H
ATOM   1954  CA  ALA A 709      24.380  46.620  47.480  1.00  0.00           C
ATOM   1955  HA  ALA A 709      24.500  45.680  46.960  1.00  0.00           H
ATOM   1956  CB  ALA A 709      23.450  46.630  48.720  1.00  0.00           C
ATOM   1957  HB1 ALA A 709      23.270  47.680  48.990  1.00  0.00           H
ATOM   1958  HB2 ALA A 709      24.060  46.160  49.540  1.00  0.00           H
ATOM   1959  HB3 ALA A 709      22.490  46.160  48.450  1.00  0.00           H
ATOM   1960  C   ALA A 709      24.050  47.470  46.270  1.00  0.00           C
ATOM   1961  O   ALA A 709      23.540  47.010  45.300  1.00  0.00           O
ATOM   1962  N   THR A 710      24.440  48.750  46.430  1.00  0.00           N
ATOM   1963  HN  THR A 710      24.770  49.030  47.330  1.00  0.00           H
ATOM   1964  CA  THR A 710      24.180  49.760  45.340  1.00  0.00           C
ATOM   1965  HA  THR A 710      23.320  49.460  44.770  1.00  0.00           H
ATOM   1966  CB  THR A 710      23.700  51.120  45.860  1.00  0.00           C
ATOM   1967  HB  THR A 710      23.650  51.820  45.000  1.00  0.00           H
ATOM   1968  OG1 THR A 710      24.610  51.540  46.880  1.00  0.00           O
ATOM   1969  HG1 THR A 710      24.480  51.030  47.690  1.00  0.00           H
ATOM   1970  CG2 THR A 710      22.360  50.900  46.540  1.00  0.00           C
ATOM   1971 HG21 THR A 710      21.530  50.990  45.790  1.00  0.00           H
ATOM   1972 HG22 THR A 710      22.130  51.650  47.320  1.00  0.00           H
ATOM   1973 HG23 THR A 710      22.310  49.910  47.050  1.00  0.00           H
ATOM   1974  C   THR A 710      25.360  50.000  44.410  1.00  0.00           C
ATOM   1975  O   THR A 710      25.370  50.780  43.430  1.00  0.00           O
ATOM   1976  N   ASP A 711      26.440  49.240  44.660  1.00  0.00           N
ATOM   1977  HN  ASP A 711      26.240  48.700  45.480  1.00  0.00           H
ATOM   1978  CA  ASP A 711      27.820  49.260  44.190  1.00  0.00           C
ATOM   1979  HA  ASP A 711      28.350  48.720  44.950  1.00  0.00           H
ATOM   1980  CB  ASP A 711      27.900  48.400  42.950  1.00  0.00           C
ATOM   1981  HB1 ASP A 711      27.400  48.870  42.080  1.00  0.00           H
ATOM   1982  HB2 ASP A 711      27.300  47.460  43.070  1.00  0.00           H
ATOM   1983  CG  ASP A 711      29.300  47.980  42.610  1.00  0.00           C
ATOM   1984  OD1 ASP A 711      30.230  48.460  43.320  1.00  0.00           O
ATOM   1985  OD2 ASP A 711      29.470  47.210  41.650  1.00  0.00           O
ATOM   1986  C   ASP A 711      28.370  50.740  44.090  1.00  0.00           C
ATOM   1987  O   ASP A 711      28.680  51.270  43.060  1.00  0.00           O
ATOM   1988  N   ALA A 712      28.590  51.400  45.220  1.00  0.00           N
ATOM   1989  HN  ALA A 712      28.530  50.980  46.120  1.00  0.00           H
ATOM   1990  CA  ALA A 712      29.100  52.800  45.300  1.00  0.00           C
ATOM   1991  HA  ALA A 712      28.670  53.370  44.490  1.00  0.00           H
ATOM   1992  CB  ALA A 712      28.800  53.530  46.610  1.00  0.00           C
ATOM   1993  HB1 ALA A 712      29.190  54.560  46.410  1.00  0.00           H
ATOM   1994  HB2 ALA A 712      29.230  53.050  47.510  1.00  0.00           H
ATOM   1995  HB3 ALA A 712      27.720  53.610  46.850  1.00  0.00           H
ATOM   1996  C   ALA A 712      30.620  52.850  45.200  1.00  0.00           C
ATOM   1997  O   ALA A 712      31.270  53.880  45.110  1.00  0.00           O
ATOM   1998  N   SER A 713      31.240  51.670  45.330  1.00  0.00           N
ATOM   1999  HN  SER A 713      30.700  50.860  45.550  1.00  0.00           H
ATOM   2000  CA  SER A 713      32.600  51.270  45.320  1.00  0.00           C
ATOM   2001  HA  SER A 713      33.120  52.110  45.790  1.00  0.00           H
ATOM   2002  CB  SER A 713      32.690  49.860  46.000  1.00  0.00           C
ATOM   2003  HB1 SER A 713      32.860  50.080  47.070  1.00  0.00           H
ATOM   2004  HB2 SER A 713      33.490  49.190  45.610  1.00  0.00           H
ATOM   2005  OG  SER A 713      31.460  49.080  45.780  1.00  0.00           O
ATOM   2006  HG1 SER A 713      31.260  48.950  44.850  1.00  0.00           H
ATOM   2007  C   SER A 713      33.120  51.070  43.890  1.00  0.00           C
ATOM   2008  O   SER A 713      34.290  50.890  43.600  1.00  0.00           O
ATOM   2009  N   SER A 714      32.230  50.930  42.850  1.00  0.00           N
ATOM   2010  HN  SER A 714      31.250  51.060  43.010  1.00  0.00           H
ATOM   2011  CA  SER A 714      32.540  50.780  41.480  1.00  0.00           C
ATOM   2012  HA  SER A 714      33.610  50.630  41.370  1.00  0.00           H
ATOM   2013  CB  SER A 714      31.890  49.510  40.930  1.00  0.00           C
ATOM   2014  HB1 SER A 714      32.170  49.520  39.850  1.00  0.00           H
ATOM   2015  HB2 SER A 714      30.780  49.640  40.990  1.00  0.00           H
ATOM   2016  OG  SER A 714      32.300  48.360  41.640  1.00  0.00           O
ATOM   2017  HG1 SER A 714      31.600  48.250  42.280  1.00  0.00           H
ATOM   2018  C   SER A 714      32.270  51.960  40.640  1.00  0.00           C
ATOM   2019  O   SER A 714      32.100  51.890  39.390  1.00  0.00           O
ATOM   2020  N   LEU A 715      32.020  53.120  41.250  1.00  0.00           N
ATOM   2021  HN  LEU A 715      32.270  53.270  42.210  1.00  0.00           H
ATOM   2022  CA  LEU A 715      31.560  54.260  40.500  1.00  0.00           C
ATOM   2023  HA  LEU A 715      31.040  53.910  39.630  1.00  0.00           H
ATOM   2024  CB  LEU A 715      30.610  55.100  41.470  1.00  0.00           C
ATOM   2025  HB1 LEU A 715      30.430  56.060  40.920  1.00  0.00           H
ATOM   2026  HB2 LEU A 715      31.040  55.230  42.480  1.00  0.00           H
ATOM   2027  CG  LEU A 715      29.140  54.650  41.700  1.00  0.00           C
ATOM   2028  HG  LEU A 715      29.200  53.610  42.080  1.00  0.00           H
ATOM   2029  CD1 LEU A 715      28.390  55.540  42.750  1.00  0.00           C
ATOM   2030 HD11 LEU A 715      28.930  55.400  43.710  1.00  0.00           H
ATOM   2031 HD12 LEU A 715      27.360  55.160  42.860  1.00  0.00           H
ATOM   2032 HD13 LEU A 715      28.440  56.560  42.310  1.00  0.00           H
ATOM   2033  CD2 LEU A 715      28.400  54.550  40.390  1.00  0.00           C
ATOM   2034 HD21 LEU A 715      28.470  55.510  39.850  1.00  0.00           H
ATOM   2035 HD22 LEU A 715      27.320  54.320  40.550  1.00  0.00           H
ATOM   2036 HD23 LEU A 715      28.800  53.850  39.610  1.00  0.00           H
ATOM   2037  C   LEU A 715      32.700  55.110  40.040  1.00  0.00           C
ATOM   2038  O   LEU A 715      32.730  55.680  38.960  1.00  0.00           O
ATOM   2039  N   VAL A 716      33.660  55.270  40.980  1.00  0.00           N
ATOM   2040  HN  VAL A 716      33.550  54.950  41.920  1.00  0.00           H
ATOM   2041  CA  VAL A 716      34.870  56.040  40.760  1.00  0.00           C
ATOM   2042  HA  VAL A 716      34.930  56.430  39.750  1.00  0.00           H
ATOM   2043  CB  VAL A 716      35.090  57.150  41.790  1.00  0.00           C
ATOM   2044  HB  VAL A 716      34.970  56.750  42.820  1.00  0.00           H
ATOM   2045  CG1 VAL A 716      36.520  57.740  41.650  1.00  0.00           C
ATOM   2046 HG11 VAL A 716      37.310  56.960  41.630  1.00  0.00           H
ATOM   2047 HG12 VAL A 716      36.760  58.470  42.460  1.00  0.00           H
ATOM   2048 HG13 VAL A 716      36.570  58.220  40.650  1.00  0.00           H
ATOM   2049  CG2 VAL A 716      33.970  58.230  41.620  1.00  0.00           C
ATOM   2050 HG21 VAL A 716      32.910  57.860  41.660  1.00  0.00           H
ATOM   2051 HG22 VAL A 716      34.050  58.700  40.610  1.00  0.00           H
ATOM   2052 HG23 VAL A 716      34.030  59.010  42.400  1.00  0.00           H
ATOM   2053  C   VAL A 716      36.010  55.060  40.780  1.00  0.00           C
ATOM   2054  O   VAL A 716      36.410  54.490  41.780  1.00  0.00           O
ATOM   2055  N   CYS A 717      36.740  54.950  39.670  1.00  0.00           N
ATOM   2056  HN  CYS A 717      36.500  55.510  38.880  1.00  0.00           H
ATOM   2057  CA  CYS A 717      37.920  54.050  39.470  1.00  0.00           C
ATOM   2058  HA  CYS A 717      38.150  53.570  40.410  1.00  0.00           H
ATOM   2059  CB  CYS A 717      37.570  53.170  38.240  1.00  0.00           C
ATOM   2060  HB1 CYS A 717      38.430  52.470  38.180  1.00  0.00           H
ATOM   2061  HB2 CYS A 717      37.500  53.750  37.290  1.00  0.00           H
ATOM   2062  SG  CYS A 717      36.170  52.070  38.530  1.00  0.00           S
ATOM   2063  HG1 CYS A 717      35.410  52.990  37.960  1.00  0.00           H
ATOM   2064  C   CYS A 717      39.230  54.850  39.050  1.00  0.00           C
ATOM   2065  O   CYS A 717      40.300  54.320  38.930  1.00  0.00           O
ATOM   2066  N   TYR A 718      39.150  56.200  38.920  1.00  0.00           N
ATOM   2067  HN  TYR A 718      38.270  56.680  38.900  1.00  0.00           H
ATOM   2068  CA  TYR A 718      40.350  57.010  38.570  1.00  0.00           C
ATOM   2069  HA  TYR A 718      41.180  56.480  38.990  1.00  0.00           H
ATOM   2070  CB  TYR A 718      40.490  57.230  37.060  1.00  0.00           C
ATOM   2071  HB1 TYR A 718      39.540  57.670  36.690  1.00  0.00           H
ATOM   2072  HB2 TYR A 718      40.520  56.220  36.580  1.00  0.00           H
ATOM   2073  CG  TYR A 718      41.800  57.820  36.470  1.00  0.00           C
ATOM   2074  CD1 TYR A 718      41.720  59.020  35.760  1.00  0.00           C
ATOM   2075  HD1 TYR A 718      40.780  59.520  35.610  1.00  0.00           H
ATOM   2076  CE1 TYR A 718      42.860  59.660  35.160  1.00  0.00           C
ATOM   2077  HE1 TYR A 718      42.840  60.630  34.710  1.00  0.00           H
ATOM   2078  CZ  TYR A 718      44.080  58.980  35.280  1.00  0.00           C
ATOM   2079  OH  TYR A 718      45.290  59.540  34.730  1.00  0.00           O
ATOM   2080  HH  TYR A 718      46.010  58.910  34.820  1.00  0.00           H
ATOM   2081  CD2 TYR A 718      43.010  57.180  36.530  1.00  0.00           C
ATOM   2082  HD2 TYR A 718      43.040  56.200  36.990  1.00  0.00           H
ATOM   2083  CE2 TYR A 718      44.130  57.760  35.930  1.00  0.00           C
ATOM   2084  HE2 TYR A 718      45.060  57.230  36.070  1.00  0.00           H
ATOM   2085  C   TYR A 718      40.130  58.370  39.200  1.00  0.00           C
ATOM   2086  O   TYR A 718      39.110  59.000  39.030  1.00  0.00           O
ATOM   2087  N   ILE A 719      41.090  58.720  40.070  1.00  0.00           N
ATOM   2088  HN  ILE A 719      41.960  58.210  40.000  1.00  0.00           H
ATOM   2089  CA  ILE A 719      40.930  59.810  40.980  1.00  0.00           C
ATOM   2090  HA  ILE A 719      39.890  60.100  40.910  1.00  0.00           H
ATOM   2091  CB  ILE A 719      41.190  59.460  42.440  1.00  0.00           C
ATOM   2092  HB  ILE A 719      41.210  60.360  43.100  1.00  0.00           H
ATOM   2093  CG2 ILE A 719      40.150  58.510  42.940  1.00  0.00           C
ATOM   2094 HG21 ILE A 719      39.160  58.790  42.520  1.00  0.00           H
ATOM   2095 HG22 ILE A 719      40.060  58.610  44.050  1.00  0.00           H
ATOM   2096 HG23 ILE A 719      40.460  57.480  42.680  1.00  0.00           H
ATOM   2097  CG1 ILE A 719      42.650  58.900  42.780  1.00  0.00           C
ATOM   2098 HG11 ILE A 719      43.370  59.660  42.410  1.00  0.00           H
ATOM   2099 HG12 ILE A 719      42.840  57.980  42.170  1.00  0.00           H
ATOM   2100  CD  ILE A 719      42.880  58.630  44.280  1.00  0.00           C
ATOM   2101  HD1 ILE A 719      42.810  59.650  44.730  1.00  0.00           H
ATOM   2102  HD2 ILE A 719      43.930  58.370  44.530  1.00  0.00           H
ATOM   2103  HD3 ILE A 719      42.200  57.930  44.800  1.00  0.00           H
ATOM   2104  C   ILE A 719      41.660  61.010  40.510  1.00  0.00           C
ATOM   2105  O   ILE A 719      42.010  62.000  41.250  1.00  0.00           O
ATOM   2106  N   THR A 720      42.100  61.100  39.260  1.00  0.00           N
ATOM   2107  HN  THR A 720      41.890  60.350  38.640  1.00  0.00           H
ATOM   2108  CA  THR A 720      43.180  61.920  38.720  1.00  0.00           C
ATOM   2109  HA  THR A 720      43.120  61.670  37.660  1.00  0.00           H
ATOM   2110  CB  THR A 720      43.020  63.430  38.670  1.00  0.00           C
ATOM   2111  HB  THR A 720      43.780  64.000  38.110  1.00  0.00           H
ATOM   2112  OG1 THR A 720      43.020  63.940  39.950  1.00  0.00           O
ATOM   2113  HG1 THR A 720      42.700  63.190  40.460  1.00  0.00           H
ATOM   2114  CG2 THR A 720      41.690  63.810  38.020  1.00  0.00           C
ATOM   2115 HG21 THR A 720      41.710  63.520  36.950  1.00  0.00           H
ATOM   2116 HG22 THR A 720      41.720  64.910  37.900  1.00  0.00           H
ATOM   2117 HG23 THR A 720      40.790  63.550  38.610  1.00  0.00           H
ATOM   2118  C   THR A 720      44.580  61.490  39.160  1.00  0.00           C
ATOM   2119  O   THR A 720      44.710  60.920  40.220  1.00  0.00           O
ATOM   2120  N   ARG A 721      45.520  61.580  38.230  1.00  0.00           N
ATOM   2121  HN  ARG A 721      45.440  61.990  37.330  1.00  0.00           H
ATOM   2122  CA  ARG A 721      46.900  61.230  38.500  1.00  0.00           C
ATOM   2123  HA  ARG A 721      46.960  60.200  38.790  1.00  0.00           H
ATOM   2124  CB  ARG A 721      47.720  61.090  37.210  1.00  0.00           C
ATOM   2125  HB1 ARG A 721      47.700  62.090  36.730  1.00  0.00           H
ATOM   2126  HB2 ARG A 721      47.200  60.420  36.490  1.00  0.00           H
ATOM   2127  CG  ARG A 721      49.100  60.560  37.410  1.00  0.00           C
ATOM   2128  HG1 ARG A 721      49.710  61.210  38.060  1.00  0.00           H
ATOM   2129  HG2 ARG A 721      49.620  60.470  36.430  1.00  0.00           H
ATOM   2130  CD  ARG A 721      49.200  59.080  37.920  1.00  0.00           C
ATOM   2131  HD1 ARG A 721      48.570  58.330  37.400  1.00  0.00           H
ATOM   2132  HD2 ARG A 721      48.830  59.070  38.970  1.00  0.00           H
ATOM   2133  NE  ARG A 721      50.650  58.730  37.610  1.00  0.00           N
ATOM   2134  HE  ARG A 721      51.100  59.170  36.850  1.00  0.00           H
ATOM   2135  CZ  ARG A 721      51.330  57.740  38.250  1.00  0.00           C
ATOM   2136  NH1 ARG A 721      50.790  56.750  38.980  1.00  0.00           N
ATOM   2137 HH11 ARG A 721      51.460  56.060  39.250  1.00  0.00           H
ATOM   2138 HH12 ARG A 721      49.790  56.660  38.980  1.00  0.00           H
ATOM   2139  NH2 ARG A 721      52.560  57.650  37.970  1.00  0.00           N
ATOM   2140 HH21 ARG A 721      52.880  58.110  37.150  1.00  0.00           H
ATOM   2141 HH22 ARG A 721      52.980  56.740  38.020  1.00  0.00           H
ATOM   2142  C   ARG A 721      47.600  62.040  39.560  1.00  0.00           C
ATOM   2143  O   ARG A 721      48.350  61.530  40.390  1.00  0.00           O
ATOM   2144  N   PHE A 722      47.330  63.410  39.560  1.00  0.00           N
ATOM   2145  HN  PHE A 722      46.890  63.750  38.720  1.00  0.00           H
ATOM   2146  CA  PHE A 722      47.530  64.310  40.640  1.00  0.00           C
ATOM   2147  HA  PHE A 722      48.570  64.560  40.560  1.00  0.00           H
ATOM   2148  CB  PHE A 722      46.790  65.630  40.380  1.00  0.00           C
ATOM   2149  HB1 PHE A 722      45.730  65.310  40.240  1.00  0.00           H
ATOM   2150  HB2 PHE A 722      47.150  65.920  39.370  1.00  0.00           H
ATOM   2151  CG  PHE A 722      46.890  66.730  41.360  1.00  0.00           C
ATOM   2152  CD1 PHE A 722      45.980  66.980  42.410  1.00  0.00           C
ATOM   2153  HD1 PHE A 722      45.120  66.360  42.640  1.00  0.00           H
ATOM   2154  CE1 PHE A 722      46.080  68.160  43.200  1.00  0.00           C
ATOM   2155  HE1 PHE A 722      45.380  68.290  44.010  1.00  0.00           H
ATOM   2156  CZ  PHE A 722      47.120  69.060  42.990  1.00  0.00           C
ATOM   2157  HZ  PHE A 722      47.280  69.970  43.530  1.00  0.00           H
ATOM   2158  CD2 PHE A 722      47.910  67.690  41.120  1.00  0.00           C
ATOM   2159  HD2 PHE A 722      48.730  67.490  40.450  1.00  0.00           H
ATOM   2160  CE2 PHE A 722      48.040  68.870  41.940  1.00  0.00           C
ATOM   2161  HE2 PHE A 722      48.870  69.550  41.820  1.00  0.00           H
ATOM   2162  C   PHE A 722      47.330  63.790  42.080  1.00  0.00           C
ATOM   2163  O   PHE A 722      48.280  63.610  42.910  1.00  0.00           O
ATOM   2164  N   THR A 723      46.120  63.280  42.460  1.00  0.00           N
ATOM   2165  HN  THR A 723      45.270  63.370  41.940  1.00  0.00           H
ATOM   2166  CA  THR A 723      45.790  62.680  43.780  1.00  0.00           C
ATOM   2167  HA  THR A 723      46.210  63.310  44.550  1.00  0.00           H
ATOM   2168  CB  THR A 723      44.260  62.370  43.980  1.00  0.00           C
ATOM   2169  HB  THR A 723      43.990  61.450  43.420  1.00  0.00           H
ATOM   2170  OG1 THR A 723      43.430  63.360  43.440  1.00  0.00           O
ATOM   2171  HG1 THR A 723      42.930  62.940  42.740  1.00  0.00           H
ATOM   2172  CG2 THR A 723      43.920  62.210  45.510  1.00  0.00           C
ATOM   2173 HG21 THR A 723      44.350  61.270  45.890  1.00  0.00           H
ATOM   2174 HG22 THR A 723      42.840  62.400  45.630  1.00  0.00           H
ATOM   2175 HG23 THR A 723      44.310  63.100  46.050  1.00  0.00           H
ATOM   2176  C   THR A 723      46.460  61.370  43.960  1.00  0.00           C
ATOM   2177  O   THR A 723      46.720  61.010  45.130  1.00  0.00           O
ATOM   2178  N   GLU A 724      46.680  60.580  42.880  1.00  0.00           N
ATOM   2179  HN  GLU A 724      46.630  60.920  41.940  1.00  0.00           H
ATOM   2180  CA  GLU A 724      47.350  59.340  42.910  1.00  0.00           C
ATOM   2181  HA  GLU A 724      46.890  58.740  43.680  1.00  0.00           H
ATOM   2182  CB  GLU A 724      47.170  58.690  41.520  1.00  0.00           C
ATOM   2183  HB1 GLU A 724      47.400  59.500  40.800  1.00  0.00           H
ATOM   2184  HB2 GLU A 724      46.080  58.470  41.520  1.00  0.00           H
ATOM   2185  CG  GLU A 724      47.880  57.270  41.230  1.00  0.00           C
ATOM   2186  HG1 GLU A 724      47.750  56.510  42.030  1.00  0.00           H
ATOM   2187  HG2 GLU A 724      48.980  57.420  41.110  1.00  0.00           H
ATOM   2188  CD  GLU A 724      47.240  56.610  40.000  1.00  0.00           C
ATOM   2189  OE1 GLU A 724      46.010  56.320  39.990  1.00  0.00           O
ATOM   2190  OE2 GLU A 724      48.030  56.140  39.160  1.00  0.00           O
ATOM   2191  C   GLU A 724      48.850  59.380  43.340  1.00  0.00           C
ATOM   2192  O   GLU A 724      49.320  58.510  44.100  1.00  0.00           O
ATOM   2193  N   GLU A 725      49.600  60.290  42.800  1.00  0.00           N
ATOM   2194  HN  GLU A 725      49.250  60.860  42.070  1.00  0.00           H
ATOM   2195  CA  GLU A 725      50.930  60.550  43.220  1.00  0.00           C
ATOM   2196  HA  GLU A 725      51.390  59.590  43.280  1.00  0.00           H
ATOM   2197  CB  GLU A 725      51.610  61.530  42.210  1.00  0.00           C
ATOM   2198  HB1 GLU A 725      52.600  61.870  42.550  1.00  0.00           H
ATOM   2199  HB2 GLU A 725      50.790  62.270  42.100  1.00  0.00           H
ATOM   2200  CG  GLU A 725      51.760  60.900  40.790  1.00  0.00           C
ATOM   2201  HG1 GLU A 725      50.830  60.770  40.200  1.00  0.00           H
ATOM   2202  HG2 GLU A 725      52.320  59.950  40.970  1.00  0.00           H
ATOM   2203  CD  GLU A 725      52.700  61.830  40.050  1.00  0.00           C
ATOM   2204  OE1 GLU A 725      53.810  62.150  40.530  1.00  0.00           O
ATOM   2205  OE2 GLU A 725      52.210  62.400  38.960  1.00  0.00           O
ATOM   2206  C   GLU A 725      50.990  61.250  44.600  1.00  0.00           C
ATOM   2207  O   GLU A 725      51.720  60.870  45.460  1.00  0.00           O
ATOM   2208  N   ALA A 726      50.150  62.280  44.820  1.00  0.00           N
ATOM   2209  HN  ALA A 726      49.490  62.560  44.120  1.00  0.00           H
ATOM   2210  CA  ALA A 726      50.160  63.050  46.010  1.00  0.00           C
ATOM   2211  HA  ALA A 726      51.160  63.450  46.060  1.00  0.00           H
ATOM   2212  CB  ALA A 726      49.100  64.180  45.900  1.00  0.00           C
ATOM   2213  HB1 ALA A 726      48.120  63.660  45.810  1.00  0.00           H
ATOM   2214  HB2 ALA A 726      49.330  64.880  45.070  1.00  0.00           H
ATOM   2215  HB3 ALA A 726      49.070  64.830  46.800  1.00  0.00           H
ATOM   2216  C   ALA A 726      49.950  62.290  47.320  1.00  0.00           C
ATOM   2217  O   ALA A 726      50.720  62.380  48.280  1.00  0.00           O
ATOM   2218  N   PHE A 727      48.890  61.430  47.330  1.00  0.00           N
ATOM   2219  HN  PHE A 727      48.280  61.400  46.540  1.00  0.00           H
ATOM   2220  CA  PHE A 727      48.520  60.560  48.450  1.00  0.00           C
ATOM   2221  HA  PHE A 727      48.460  61.210  49.300  1.00  0.00           H
ATOM   2222  CB  PHE A 727      47.200  59.890  48.210  1.00  0.00           C
ATOM   2223  HB1 PHE A 727      47.130  59.450  47.190  1.00  0.00           H
ATOM   2224  HB2 PHE A 727      46.420  60.670  48.140  1.00  0.00           H
ATOM   2225  CG  PHE A 727      46.700  58.900  49.190  1.00  0.00           C
ATOM   2226  CD1 PHE A 727      47.180  57.500  49.170  1.00  0.00           C
ATOM   2227  HD1 PHE A 727      48.060  57.340  48.560  1.00  0.00           H
ATOM   2228  CE1 PHE A 727      46.690  56.590  50.150  1.00  0.00           C
ATOM   2229  HE1 PHE A 727      46.990  55.550  50.160  1.00  0.00           H
ATOM   2230  CZ  PHE A 727      45.740  57.090  51.100  1.00  0.00           C
ATOM   2231  HZ  PHE A 727      45.550  56.510  52.000  1.00  0.00           H
ATOM   2232  CD2 PHE A 727      45.790  59.240  50.160  1.00  0.00           C
ATOM   2233  HD2 PHE A 727      45.320  60.210  50.140  1.00  0.00           H
ATOM   2234  CE2 PHE A 727      45.340  58.420  51.180  1.00  0.00           C
ATOM   2235  HE2 PHE A 727      44.730  58.740  52.020  1.00  0.00           H
ATOM   2236  C   PHE A 727      49.600  59.560  48.840  1.00  0.00           C
ATOM   2237  O   PHE A 727      49.880  59.380  50.030  1.00  0.00           O
ATOM   2238  N   ALA A 728      50.220  58.850  47.820  1.00  0.00           N
ATOM   2239  HN  ALA A 728      50.120  59.080  46.860  1.00  0.00           H
ATOM   2240  CA  ALA A 728      51.320  57.920  48.070  1.00  0.00           C
ATOM   2241  HA  ALA A 728      50.990  57.200  48.800  1.00  0.00           H
ATOM   2242  CB  ALA A 728      51.680  57.270  46.680  1.00  0.00           C
ATOM   2243  HB1 ALA A 728      50.750  56.700  46.530  1.00  0.00           H
ATOM   2244  HB2 ALA A 728      52.630  56.730  46.850  1.00  0.00           H
ATOM   2245  HB3 ALA A 728      51.770  58.070  45.910  1.00  0.00           H
ATOM   2246  C   ALA A 728      52.590  58.570  48.680  1.00  0.00           C
ATOM   2247  O   ALA A 728      53.120  58.010  49.610  1.00  0.00           O
ATOM   2248  N   ALA A 729      52.920  59.750  48.080  1.00  0.00           N
ATOM   2249  HN  ALA A 729      52.320  60.140  47.380  1.00  0.00           H
ATOM   2250  CA  ALA A 729      54.070  60.580  48.460  1.00  0.00           C
ATOM   2251  HA  ALA A 729      54.990  60.040  48.270  1.00  0.00           H
ATOM   2252  CB  ALA A 729      53.920  61.790  47.570  1.00  0.00           C
ATOM   2253  HB1 ALA A 729      52.960  62.330  47.680  1.00  0.00           H
ATOM   2254  HB2 ALA A 729      54.040  61.410  46.530  1.00  0.00           H
ATOM   2255  HB3 ALA A 729      54.790  62.480  47.650  1.00  0.00           H
ATOM   2256  C   ALA A 729      54.030  61.020  49.910  1.00  0.00           C
ATOM   2257  O   ALA A 729      55.010  60.800  50.560  1.00  0.00           O
ATOM   2258  N   LEU A 730      52.850  61.520  50.300  1.00  0.00           N
ATOM   2259  HN  LEU A 730      52.200  61.710  49.580  1.00  0.00           H
ATOM   2260  CA  LEU A 730      52.570  61.980  51.660  1.00  0.00           C
ATOM   2261  HA  LEU A 730      53.330  62.640  52.050  1.00  0.00           H
ATOM   2262  CB  LEU A 730      51.180  62.740  51.740  1.00  0.00           C
ATOM   2263  HB1 LEU A 730      50.450  62.180  51.120  1.00  0.00           H
ATOM   2264  HB2 LEU A 730      51.410  63.670  51.190  1.00  0.00           H
ATOM   2265  CG  LEU A 730      50.560  63.150  53.070  1.00  0.00           C
ATOM   2266  HG  LEU A 730      49.850  63.980  52.920  1.00  0.00           H
ATOM   2267  CD1 LEU A 730      49.860  61.990  53.830  1.00  0.00           C
ATOM   2268 HD11 LEU A 730      49.200  62.540  54.550  1.00  0.00           H
ATOM   2269 HD12 LEU A 730      50.480  61.280  54.430  1.00  0.00           H
ATOM   2270 HD13 LEU A 730      49.280  61.400  53.100  1.00  0.00           H
ATOM   2271  CD2 LEU A 730      51.650  63.860  53.930  1.00  0.00           C
ATOM   2272 HD21 LEU A 730      52.340  63.040  54.200  1.00  0.00           H
ATOM   2273 HD22 LEU A 730      51.210  64.380  54.800  1.00  0.00           H
ATOM   2274 HD23 LEU A 730      52.060  64.720  53.350  1.00  0.00           H
ATOM   2275  C   LEU A 730      52.670  60.900  52.640  1.00  0.00           C
ATOM   2276  O   LEU A 730      53.370  60.870  53.600  1.00  0.00           O
ATOM   2277  N   ILE A 731      51.980  59.750  52.360  1.00  0.00           N
ATOM   2278  HN  ILE A 731      51.480  59.720  51.500  1.00  0.00           H
ATOM   2279  CA  ILE A 731      51.880  58.580  53.260  1.00  0.00           C
ATOM   2280  HA  ILE A 731      51.750  58.930  54.270  1.00  0.00           H
ATOM   2281  CB  ILE A 731      50.750  57.620  52.820  1.00  0.00           C
ATOM   2282  HB  ILE A 731      50.960  57.480  51.740  1.00  0.00           H
ATOM   2283  CG2 ILE A 731      50.850  56.380  53.660  1.00  0.00           C
ATOM   2284 HG21 ILE A 731      49.960  55.710  53.600  1.00  0.00           H
ATOM   2285 HG22 ILE A 731      50.980  56.610  54.740  1.00  0.00           H
ATOM   2286 HG23 ILE A 731      51.740  55.780  53.370  1.00  0.00           H
ATOM   2287  CG1 ILE A 731      49.410  58.310  52.980  1.00  0.00           C
ATOM   2288 HG11 ILE A 731      48.660  57.660  52.490  1.00  0.00           H
ATOM   2289 HG12 ILE A 731      49.420  59.290  52.450  1.00  0.00           H
ATOM   2290  CD  ILE A 731      48.930  58.640  54.400  1.00  0.00           C
ATOM   2291  HD1 ILE A 731      48.460  57.730  54.830  1.00  0.00           H
ATOM   2292  HD2 ILE A 731      48.050  59.300  54.310  1.00  0.00           H
ATOM   2293  HD3 ILE A 731      49.710  59.040  55.080  1.00  0.00           H
ATOM   2294  C   ILE A 731      53.180  57.910  53.500  1.00  0.00           C
ATOM   2295  O   ILE A 731      53.460  57.530  54.650  1.00  0.00           O
ATOM   2296  N   CYS A 732      54.020  57.590  52.490  1.00  0.00           N
ATOM   2297  HN  CYS A 732      53.840  57.690  51.510  1.00  0.00           H
ATOM   2298  CA  CYS A 732      55.350  56.960  52.780  1.00  0.00           C
ATOM   2299  HA  CYS A 732      55.160  56.110  53.410  1.00  0.00           H
ATOM   2300  CB  CYS A 732      55.980  56.430  51.450  1.00  0.00           C
ATOM   2301  HB1 CYS A 732      56.940  55.920  51.680  1.00  0.00           H
ATOM   2302  HB2 CYS A 732      56.140  57.290  50.750  1.00  0.00           H
ATOM   2303  SG  CYS A 732      54.920  55.250  50.600  1.00  0.00           S
ATOM   2304  HG1 CYS A 732      54.170  56.140  49.970  1.00  0.00           H
ATOM   2305  C   CYS A 732      56.290  57.850  53.540  1.00  0.00           C
ATOM   2306  O   CYS A 732      57.010  57.360  54.380  1.00  0.00           O
ATOM   2307  N   ILE A 733      56.290  59.220  53.390  1.00  0.00           N
ATOM   2308  HN  ILE A 733      55.660  59.710  52.790  1.00  0.00           H
ATOM   2309  CA  ILE A 733      57.200  60.000  54.140  1.00  0.00           C
ATOM   2310  HA  ILE A 733      58.100  59.410  54.200  1.00  0.00           H
ATOM   2311  CB  ILE A 733      57.630  61.270  53.400  1.00  0.00           C
ATOM   2312  HB  ILE A 733      56.760  61.970  53.330  1.00  0.00           H
ATOM   2313  CG2 ILE A 733      58.690  62.020  54.170  1.00  0.00           C
ATOM   2314 HG21 ILE A 733      58.470  62.150  55.240  1.00  0.00           H
ATOM   2315 HG22 ILE A 733      58.720  63.040  53.750  1.00  0.00           H
ATOM   2316 HG23 ILE A 733      59.720  61.620  54.070  1.00  0.00           H
ATOM   2317  CG1 ILE A 733      58.110  61.000  51.990  1.00  0.00           C
ATOM   2318 HG11 ILE A 733      58.470  62.020  51.760  1.00  0.00           H
ATOM   2319 HG12 ILE A 733      57.380  60.710  51.190  1.00  0.00           H
ATOM   2320  CD  ILE A 733      59.250  59.960  51.880  1.00  0.00           C
ATOM   2321  HD1 ILE A 733      58.830  58.980  52.170  1.00  0.00           H
ATOM   2322  HD2 ILE A 733      60.170  60.240  52.450  1.00  0.00           H
ATOM   2323  HD3 ILE A 733      59.620  59.920  50.830  1.00  0.00           H
ATOM   2324  C   ILE A 733      56.710  60.200  55.560  1.00  0.00           C
ATOM   2325  O   ILE A 733      57.530  60.330  56.490  1.00  0.00           O
ATOM   2326  N   ILE A 734      55.330  60.030  55.770  1.00  0.00           N
ATOM   2327  HN  ILE A 734      54.740  59.930  54.970  1.00  0.00           H
ATOM   2328  CA  ILE A 734      54.790  59.920  57.120  1.00  0.00           C
ATOM   2329  HA  ILE A 734      55.250  60.750  57.630  1.00  0.00           H
ATOM   2330  CB  ILE A 734      53.210  59.970  57.200  1.00  0.00           C
ATOM   2331  HB  ILE A 734      52.860  59.360  56.330  1.00  0.00           H
ATOM   2332  CG2 ILE A 734      52.720  59.300  58.470  1.00  0.00           C
ATOM   2333 HG21 ILE A 734      53.290  59.590  59.380  1.00  0.00           H
ATOM   2334 HG22 ILE A 734      52.760  58.190  58.410  1.00  0.00           H
ATOM   2335 HG23 ILE A 734      51.720  59.710  58.750  1.00  0.00           H
ATOM   2336  CG1 ILE A 734      52.630  61.410  56.970  1.00  0.00           C
ATOM   2337 HG11 ILE A 734      51.520  61.410  56.870  1.00  0.00           H
ATOM   2338 HG12 ILE A 734      53.050  61.840  56.030  1.00  0.00           H
ATOM   2339  CD  ILE A 734      53.150  62.330  58.080  1.00  0.00           C
ATOM   2340  HD1 ILE A 734      54.250  62.510  58.020  1.00  0.00           H
ATOM   2341  HD2 ILE A 734      52.920  61.920  59.090  1.00  0.00           H
ATOM   2342  HD3 ILE A 734      52.770  63.370  57.990  1.00  0.00           H
ATOM   2343  C   ILE A 734      55.260  58.610  57.770  1.00  0.00           C
ATOM   2344  O   ILE A 734      55.580  58.580  58.970  1.00  0.00           O
ATOM   2345  N   PHE A 735      55.280  57.520  57.000  1.00  0.00           N
ATOM   2346  HN  PHE A 735      54.920  57.550  56.080  1.00  0.00           H
ATOM   2347  CA  PHE A 735      55.800  56.250  57.510  1.00  0.00           C
ATOM   2348  HA  PHE A 735      55.160  55.850  58.290  1.00  0.00           H
ATOM   2349  CB  PHE A 735      55.570  55.180  56.360  1.00  0.00           C
ATOM   2350  HB1 PHE A 735      56.340  55.420  55.600  1.00  0.00           H
ATOM   2351  HB2 PHE A 735      54.510  55.260  56.030  1.00  0.00           H
ATOM   2352  CG  PHE A 735      55.710  53.750  56.880  1.00  0.00           C
ATOM   2353  CD1 PHE A 735      56.860  53.090  56.580  1.00  0.00           C
ATOM   2354  HD1 PHE A 735      57.780  53.570  56.290  1.00  0.00           H
ATOM   2355  CE1 PHE A 735      56.980  51.720  56.600  1.00  0.00           C
ATOM   2356  HE1 PHE A 735      57.870  51.150  56.380  1.00  0.00           H
ATOM   2357  CZ  PHE A 735      55.890  50.950  57.040  1.00  0.00           C
ATOM   2358  HZ  PHE A 735      55.980  49.880  57.180  1.00  0.00           H
ATOM   2359  CD2 PHE A 735      54.550  53.000  57.260  1.00  0.00           C
ATOM   2360  HD2 PHE A 735      53.590  53.470  57.280  1.00  0.00           H
ATOM   2361  CE2 PHE A 735      54.690  51.630  57.370  1.00  0.00           C
ATOM   2362  HE2 PHE A 735      53.820  50.990  57.510  1.00  0.00           H
ATOM   2363  C   PHE A 735      57.280  56.260  58.030  1.00  0.00           C
ATOM   2364  O   PHE A 735      57.510  55.720  59.120  1.00  0.00           O
ATOM   2365  N   ILE A 736      58.240  56.890  57.250  1.00  0.00           N
ATOM   2366  HN  ILE A 736      58.020  57.310  56.370  1.00  0.00           H
ATOM   2367  CA  ILE A 736      59.560  57.080  57.700  1.00  0.00           C
ATOM   2368  HA  ILE A 736      59.890  56.150  58.150  1.00  0.00           H
ATOM   2369  CB  ILE A 736      60.490  57.530  56.560  1.00  0.00           C
ATOM   2370  HB  ILE A 736      60.130  58.480  56.140  1.00  0.00           H
ATOM   2371  CG2 ILE A 736      61.980  57.610  56.990  1.00  0.00           C
ATOM   2372 HG21 ILE A 736      62.040  58.460  57.710  1.00  0.00           H
ATOM   2373 HG22 ILE A 736      62.740  57.890  56.250  1.00  0.00           H
ATOM   2374 HG23 ILE A 736      62.280  56.670  57.510  1.00  0.00           H
ATOM   2375  CG1 ILE A 736      60.430  56.490  55.460  1.00  0.00           C
ATOM   2376 HG11 ILE A 736      59.440  56.020  55.290  1.00  0.00           H
ATOM   2377 HG12 ILE A 736      61.110  55.630  55.610  1.00  0.00           H
ATOM   2378  CD  ILE A 736      60.740  57.060  54.080  1.00  0.00           C
ATOM   2379  HD1 ILE A 736      61.800  57.410  54.160  1.00  0.00           H
ATOM   2380  HD2 ILE A 736      59.930  57.760  53.790  1.00  0.00           H
ATOM   2381  HD3 ILE A 736      60.790  56.310  53.270  1.00  0.00           H
ATOM   2382  C   ILE A 736      59.720  58.060  58.870  1.00  0.00           C
ATOM   2383  O   ILE A 736      60.450  57.740  59.830  1.00  0.00           O
ATOM   2384  N   TYR A 737      58.920  59.150  58.840  1.00  0.00           N
ATOM   2385  HN  TYR A 737      58.500  59.520  58.020  1.00  0.00           H
ATOM   2386  CA  TYR A 737      58.740  59.980  59.970  1.00  0.00           C
ATOM   2387  HA  TYR A 737      59.770  60.260  60.090  1.00  0.00           H
ATOM   2388  CB  TYR A 737      57.990  61.350  59.620  1.00  0.00           C
ATOM   2389  HB1 TYR A 737      56.970  60.920  59.480  1.00  0.00           H
ATOM   2390  HB2 TYR A 737      58.290  61.810  58.660  1.00  0.00           H
ATOM   2391  CG  TYR A 737      57.760  62.300  60.760  1.00  0.00           C
ATOM   2392  CD1 TYR A 737      58.910  62.930  61.340  1.00  0.00           C
ATOM   2393  HD1 TYR A 737      59.920  62.620  61.090  1.00  0.00           H
ATOM   2394  CE1 TYR A 737      58.730  64.040  62.230  1.00  0.00           C
ATOM   2395  HE1 TYR A 737      59.610  64.570  62.590  1.00  0.00           H
ATOM   2396  CZ  TYR A 737      57.420  64.440  62.560  1.00  0.00           C
ATOM   2397  OH  TYR A 737      57.160  65.530  63.440  1.00  0.00           O
ATOM   2398  HH  TYR A 737      57.870  65.560  64.090  1.00  0.00           H
ATOM   2399  CD2 TYR A 737      56.490  62.710  61.190  1.00  0.00           C
ATOM   2400  HD2 TYR A 737      55.580  62.230  60.850  1.00  0.00           H
ATOM   2401  CE2 TYR A 737      56.330  63.730  62.110  1.00  0.00           C
ATOM   2402  HE2 TYR A 737      55.390  64.050  62.540  1.00  0.00           H
ATOM   2403  C   TYR A 737      58.310  59.300  61.300  1.00  0.00           C
ATOM   2404  O   TYR A 737      58.960  59.500  62.340  1.00  0.00           O
ATOM   2405  N   GLU A 738      57.340  58.370  61.230  1.00  0.00           N
ATOM   2406  HN  GLU A 738      56.840  58.230  60.380  1.00  0.00           H
ATOM   2407  CA  GLU A 738      56.960  57.550  62.380  1.00  0.00           C
ATOM   2408  HA  GLU A 738      56.630  58.210  63.150  1.00  0.00           H
ATOM   2409  CB  GLU A 738      55.600  56.660  62.100  1.00  0.00           C
ATOM   2410  HB1 GLU A 738      55.410  56.030  63.000  1.00  0.00           H
ATOM   2411  HB2 GLU A 738      55.690  56.060  61.170  1.00  0.00           H
ATOM   2412  CG  GLU A 738      54.290  57.530  62.050  1.00  0.00           C
ATOM   2413  HG1 GLU A 738      54.360  58.200  61.160  1.00  0.00           H
ATOM   2414  HG2 GLU A 738      54.240  58.230  62.910  1.00  0.00           H
ATOM   2415  CD  GLU A 738      52.990  56.700  62.040  1.00  0.00           C
ATOM   2416  OE1 GLU A 738      51.900  57.260  62.350  1.00  0.00           O
ATOM   2417  OE2 GLU A 738      53.000  55.460  61.910  1.00  0.00           O
ATOM   2418  C   GLU A 738      57.990  56.710  62.970  1.00  0.00           C
ATOM   2419  O   GLU A 738      58.190  56.640  64.150  1.00  0.00           O
ATOM   2420  N   ALA A 739      58.750  56.040  62.130  1.00  0.00           N
ATOM   2421  HN  ALA A 739      58.580  56.160  61.160  1.00  0.00           H
ATOM   2422  CA  ALA A 739      59.900  55.180  62.540  1.00  0.00           C
ATOM   2423  HA  ALA A 739      59.530  54.710  63.430  1.00  0.00           H
ATOM   2424  CB  ALA A 739      60.280  54.200  61.450  1.00  0.00           C
ATOM   2425  HB1 ALA A 739      60.890  53.360  61.860  1.00  0.00           H
ATOM   2426  HB2 ALA A 739      60.840  54.710  60.640  1.00  0.00           H
ATOM   2427  HB3 ALA A 739      59.530  53.550  60.950  1.00  0.00           H
ATOM   2428  C   ALA A 739      60.980  56.070  63.120  1.00  0.00           C
ATOM   2429  O   ALA A 739      61.620  55.590  64.060  1.00  0.00           O
ATOM   2430  N   LEU A 740      61.230  57.330  62.580  1.00  0.00           N
ATOM   2431  HN  LEU A 740      60.860  57.670  61.710  1.00  0.00           H
ATOM   2432  CA  LEU A 740      62.150  58.230  63.240  1.00  0.00           C
ATOM   2433  HA  LEU A 740      63.080  57.730  63.420  1.00  0.00           H
ATOM   2434  CB  LEU A 740      62.470  59.370  62.290  1.00  0.00           C
ATOM   2435  HB1 LEU A 740      61.540  59.910  62.010  1.00  0.00           H
ATOM   2436  HB2 LEU A 740      62.750  58.860  61.340  1.00  0.00           H
ATOM   2437  CG  LEU A 740      63.680  60.260  62.590  1.00  0.00           C
ATOM   2438  HG  LEU A 740      63.940  60.900  61.720  1.00  0.00           H
ATOM   2439  CD1 LEU A 740      63.380  61.370  63.630  1.00  0.00           C
ATOM   2440 HD11 LEU A 740      62.510  61.990  63.330  1.00  0.00           H
ATOM   2441 HD12 LEU A 740      64.300  61.940  63.860  1.00  0.00           H
ATOM   2442 HD13 LEU A 740      63.110  60.840  64.570  1.00  0.00           H
ATOM   2443  CD2 LEU A 740      64.920  59.560  63.020  1.00  0.00           C
ATOM   2444 HD21 LEU A 740      65.770  60.280  63.160  1.00  0.00           H
ATOM   2445 HD22 LEU A 740      65.170  58.790  62.260  1.00  0.00           H
ATOM   2446 HD23 LEU A 740      64.820  59.080  64.000  1.00  0.00           H
ATOM   2447  C   LEU A 740      61.680  58.790  64.590  1.00  0.00           C
ATOM   2448  O   LEU A 740      62.320  58.710  65.620  1.00  0.00           O
ATOM   2449  N   GLU A 741      60.420  59.240  64.580  1.00  0.00           N
ATOM   2450  HN  GLU A 741      60.000  59.230  63.690  1.00  0.00           H
ATOM   2451  CA  GLU A 741      59.720  59.750  65.690  1.00  0.00           C
ATOM   2452  HA  GLU A 741      60.330  60.520  66.140  1.00  0.00           H
ATOM   2453  CB  GLU A 741      58.290  60.290  65.390  1.00  0.00           C
ATOM   2454  HB1 GLU A 741      57.520  60.310  66.190  1.00  0.00           H
ATOM   2455  HB2 GLU A 741      57.760  59.600  64.700  1.00  0.00           H
ATOM   2456  CG  GLU A 741      58.300  61.770  64.750  1.00  0.00           C
ATOM   2457  HG1 GLU A 741      57.740  61.760  63.790  1.00  0.00           H
ATOM   2458  HG2 GLU A 741      59.300  62.180  64.510  1.00  0.00           H
ATOM   2459  CD  GLU A 741      57.650  62.750  65.760  1.00  0.00           C
ATOM   2460  OE1 GLU A 741      58.300  63.720  66.100  1.00  0.00           O
ATOM   2461  OE2 GLU A 741      56.450  62.540  66.200  1.00  0.00           O
ATOM   2462  C   GLU A 741      59.660  58.780  66.840  1.00  0.00           C
ATOM   2463  O   GLU A 741      59.990  59.080  67.950  1.00  0.00           O
ATOM   2464  N   LYS A 742      59.270  57.510  66.520  1.00  0.00           N
ATOM   2465  HN  LYS A 742      58.990  57.380  65.570  1.00  0.00           H
ATOM   2466  CA  LYS A 742      59.330  56.310  67.400  1.00  0.00           C
ATOM   2467  HA  LYS A 742      58.810  56.660  68.270  1.00  0.00           H
ATOM   2468  CB  LYS A 742      58.600  55.060  66.950  1.00  0.00           C
ATOM   2469  HB1 LYS A 742      58.890  54.150  67.490  1.00  0.00           H
ATOM   2470  HB2 LYS A 742      58.780  54.920  65.860  1.00  0.00           H
ATOM   2471  CG  LYS A 742      57.010  55.230  66.930  1.00  0.00           C
ATOM   2472  HG1 LYS A 742      56.490  54.330  66.530  1.00  0.00           H
ATOM   2473  HG2 LYS A 742      56.780  56.040  66.210  1.00  0.00           H
ATOM   2474  CD  LYS A 742      56.310  55.480  68.230  1.00  0.00           C
ATOM   2475  HD1 LYS A 742      55.250  55.820  68.140  1.00  0.00           H
ATOM   2476  HD2 LYS A 742      56.770  56.450  68.570  1.00  0.00           H
ATOM   2477  CE  LYS A 742      56.400  54.290  69.180  1.00  0.00           C
ATOM   2478  HE1 LYS A 742      57.430  53.890  69.310  1.00  0.00           H
ATOM   2479  HE2 LYS A 742      55.660  53.520  68.860  1.00  0.00           H
ATOM   2480  NZ  LYS A 742      56.100  54.830  70.570  1.00  0.00           N
ATOM   2481  HZ1 LYS A 742      56.590  55.730  70.740  1.00  0.00           H
ATOM   2482  HZ2 LYS A 742      56.300  54.150  71.330  1.00  0.00           H
ATOM   2483  HZ3 LYS A 742      55.090  55.060  70.610  1.00  0.00           H
ATOM   2484  C   LYS A 742      60.750  55.930  67.860  1.00  0.00           C
ATOM   2485  O   LYS A 742      60.920  55.720  69.070  1.00  0.00           O
ATOM   2486  N   LEU A 743      61.750  55.980  66.970  1.00  0.00           N
ATOM   2487  HN  LEU A 743      61.680  56.050  65.970  1.00  0.00           H
ATOM   2488  CA  LEU A 743      63.090  55.810  67.420  1.00  0.00           C
ATOM   2489  HA  LEU A 743      63.210  54.780  67.730  1.00  0.00           H
ATOM   2490  CB  LEU A 743      63.940  55.910  66.180  1.00  0.00           C
ATOM   2491  HB1 LEU A 743      63.720  56.870  65.670  1.00  0.00           H
ATOM   2492  HB2 LEU A 743      63.720  55.030  65.540  1.00  0.00           H
ATOM   2493  CG  LEU A 743      65.480  55.910  66.450  1.00  0.00           C
ATOM   2494  HG  LEU A 743      65.670  56.800  67.070  1.00  0.00           H
ATOM   2495  CD1 LEU A 743      65.980  54.660  67.120  1.00  0.00           C
ATOM   2496 HD11 LEU A 743      67.040  54.560  67.420  1.00  0.00           H
ATOM   2497 HD12 LEU A 743      65.880  53.810  66.410  1.00  0.00           H
ATOM   2498 HD13 LEU A 743      65.530  54.350  68.070  1.00  0.00           H
ATOM   2499  CD2 LEU A 743      66.230  56.050  65.090  1.00  0.00           C
ATOM   2500 HD21 LEU A 743      67.310  55.810  65.140  1.00  0.00           H
ATOM   2501 HD22 LEU A 743      65.980  57.040  64.660  1.00  0.00           H
ATOM   2502 HD23 LEU A 743      65.920  55.350  64.280  1.00  0.00           H
ATOM   2503  C   LEU A 743      63.620  56.840  68.460  1.00  0.00           C
ATOM   2504  O   LEU A 743      64.200  56.400  69.460  1.00  0.00           O
ATOM   2505  N   PHE A 744      63.310  58.120  68.330  1.00  0.00           N
ATOM   2506  HN  PHE A 744      62.810  58.330  67.500  1.00  0.00           H
ATOM   2507  CA  PHE A 744      63.600  59.100  69.360  1.00  0.00           C
ATOM   2508  HA  PHE A 744      64.660  59.030  69.530  1.00  0.00           H
ATOM   2509  CB  PHE A 744      63.330  60.560  68.770  1.00  0.00           C
ATOM   2510  HB1 PHE A 744      63.400  61.260  69.630  1.00  0.00           H
ATOM   2511  HB2 PHE A 744      62.340  60.750  68.310  1.00  0.00           H
ATOM   2512  CG  PHE A 744      64.270  61.020  67.670  1.00  0.00           C
ATOM   2513  CD1 PHE A 744      65.390  60.310  67.110  1.00  0.00           C
ATOM   2514  HD1 PHE A 744      65.650  59.310  67.400  1.00  0.00           H
ATOM   2515  CE1 PHE A 744      66.150  60.920  66.060  1.00  0.00           C
ATOM   2516  HE1 PHE A 744      66.940  60.330  65.620  1.00  0.00           H
ATOM   2517  CZ  PHE A 744      65.920  62.250  65.710  1.00  0.00           C
ATOM   2518  HZ  PHE A 744      66.520  62.730  64.950  1.00  0.00           H
ATOM   2519  CD2 PHE A 744      64.030  62.350  67.250  1.00  0.00           C
ATOM   2520  HD2 PHE A 744      63.200  62.910  67.660  1.00  0.00           H
ATOM   2521  CE2 PHE A 744      64.830  62.920  66.290  1.00  0.00           C
ATOM   2522  HE2 PHE A 744      64.660  63.980  66.120  1.00  0.00           H
ATOM   2523  C   PHE A 744      62.780  58.890  70.590  1.00  0.00           C
ATOM   2524  O   PHE A 744      63.230  58.950  71.670  1.00  0.00           O
ATOM   2525  N   ASP A 745      61.500  58.470  70.380  1.00  0.00           N
ATOM   2526  HN  ASP A 745      61.190  58.400  69.440  1.00  0.00           H
ATOM   2527  CA  ASP A 745      60.610  58.070  71.540  1.00  0.00           C
ATOM   2528  HA  ASP A 745      60.630  59.000  72.110  1.00  0.00           H
ATOM   2529  CB  ASP A 745      59.170  57.950  71.020  1.00  0.00           C
ATOM   2530  HB1 ASP A 745      58.990  57.210  70.220  1.00  0.00           H
ATOM   2531  HB2 ASP A 745      58.820  58.930  70.610  1.00  0.00           H
ATOM   2532  CG  ASP A 745      58.140  57.610  72.050  1.00  0.00           C
ATOM   2533  OD1 ASP A 745      58.360  57.650  73.290  1.00  0.00           O
ATOM   2534  OD2 ASP A 745      57.060  57.160  71.650  1.00  0.00           O
ATOM   2535  C   ASP A 745      61.120  56.940  72.350  1.00  0.00           C
ATOM   2536  O   ASP A 745      61.170  56.970  73.600  1.00  0.00           O
ATOM   2537  N   LEU A 746      61.540  55.830  71.720  1.00  0.00           N
ATOM   2538  HN  LEU A 746      61.410  55.730  70.730  1.00  0.00           H
ATOM   2539  CA  LEU A 746      62.270  54.670  72.250  1.00  0.00           C
ATOM   2540  HA  LEU A 746      61.790  54.070  73.000  1.00  0.00           H
ATOM   2541  CB  LEU A 746      62.470  53.710  71.070  1.00  0.00           C
ATOM   2542  HB1 LEU A 746      63.120  54.120  70.270  1.00  0.00           H
ATOM   2543  HB2 LEU A 746      61.460  53.620  70.630  1.00  0.00           H
ATOM   2544  CG  LEU A 746      63.090  52.340  71.360  1.00  0.00           C
ATOM   2545  HG  LEU A 746      63.650  52.410  72.320  1.00  0.00           H
ATOM   2546  CD1 LEU A 746      61.970  51.290  71.500  1.00  0.00           C
ATOM   2547 HD11 LEU A 746      61.380  51.290  70.560  1.00  0.00           H
ATOM   2548 HD12 LEU A 746      61.220  51.560  72.280  1.00  0.00           H
ATOM   2549 HD13 LEU A 746      62.240  50.240  71.740  1.00  0.00           H
ATOM   2550  CD2 LEU A 746      64.010  51.950  70.180  1.00  0.00           C
ATOM   2551 HD21 LEU A 746      64.500  50.960  70.300  1.00  0.00           H
ATOM   2552 HD22 LEU A 746      64.880  52.640  70.120  1.00  0.00           H
ATOM   2553 HD23 LEU A 746      63.400  51.990  69.250  1.00  0.00           H
ATOM   2554  C   LEU A 746      63.580  55.010  72.930  1.00  0.00           C
ATOM   2555  O   LEU A 746      63.880  54.600  74.030  1.00  0.00           O
ATOM   2556  N   GLY A 747      64.480  55.870  72.310  1.00  0.00           N
ATOM   2557  HN  GLY A 747      64.220  56.080  71.380  1.00  0.00           H
ATOM   2558  CA  GLY A 747      65.640  56.440  72.990  1.00  0.00           C
ATOM   2559  HA1 GLY A 747      66.110  57.000  72.200  1.00  0.00           H
ATOM   2560  HA2 GLY A 747      66.150  55.540  73.330  1.00  0.00           H
ATOM   2561  C   GLY A 747      65.450  57.480  74.110  1.00  0.00           C
ATOM   2562  O   GLY A 747      66.390  57.870  74.760  1.00  0.00           O
ATOM   2563  N   GLU A 748      64.180  58.030  74.360  1.00  0.00           N
ATOM   2564  HN  GLU A 748      63.450  57.860  73.680  1.00  0.00           H
ATOM   2565  CA  GLU A 748      63.850  58.870  75.450  1.00  0.00           C
ATOM   2566  HA  GLU A 748      64.810  59.150  75.870  1.00  0.00           H
ATOM   2567  CB  GLU A 748      63.160  60.200  75.040  1.00  0.00           C
ATOM   2568  HB1 GLU A 748      62.330  60.130  74.300  1.00  0.00           H
ATOM   2569  HB2 GLU A 748      63.910  60.720  74.420  1.00  0.00           H
ATOM   2570  CG  GLU A 748      62.730  61.030  76.310  1.00  0.00           C
ATOM   2571  HG1 GLU A 748      63.520  60.850  77.070  1.00  0.00           H
ATOM   2572  HG2 GLU A 748      61.820  60.630  76.810  1.00  0.00           H
ATOM   2573  CD  GLU A 748      62.500  62.490  76.150  1.00  0.00           C
ATOM   2574  OE1 GLU A 748      62.360  62.940  74.970  1.00  0.00           O
ATOM   2575  OE2 GLU A 748      62.570  63.150  77.230  1.00  0.00           O
ATOM   2576  C   GLU A 748      63.130  58.060  76.500  1.00  0.00           C
ATOM   2577  O   GLU A 748      63.260  58.230  77.730  1.00  0.00           O
ATOM   2578  N   THR A 749      62.350  57.030  76.070  1.00  0.00           N
ATOM   2579  HN  THR A 749      62.050  56.940  75.120  1.00  0.00           H
ATOM   2580  CA  THR A 749      61.820  55.960  76.880  1.00  0.00           C
ATOM   2581  HA  THR A 749      61.330  56.420  77.730  1.00  0.00           H
ATOM   2582  CB  THR A 749      60.710  55.220  76.170  1.00  0.00           C
ATOM   2583  HB  THR A 749      61.200  54.760  75.290  1.00  0.00           H
ATOM   2584  OG1 THR A 749      59.610  56.080  75.890  1.00  0.00           O
ATOM   2585  HG1 THR A 749      59.900  56.610  75.130  1.00  0.00           H
ATOM   2586  CG2 THR A 749      60.260  54.070  77.070  1.00  0.00           C
ATOM   2587 HG21 THR A 749      60.170  54.450  78.110  1.00  0.00           H
ATOM   2588 HG22 THR A 749      61.100  53.340  77.150  1.00  0.00           H
ATOM   2589 HG23 THR A 749      59.360  53.670  76.560  1.00  0.00           H
ATOM   2590  C   THR A 749      62.790  55.070  77.560  1.00  0.00           C
ATOM   2591  O   THR A 749      62.710  54.780  78.750  1.00  0.00           O
ATOM   2592  N   TYR A 750      63.810  54.570  76.850  1.00  0.00           N
ATOM   2593  HN  TYR A 750      63.890  54.700  75.870  1.00  0.00           H
ATOM   2594  CA  TYR A 750      64.850  53.760  77.350  1.00  0.00           C
ATOM   2595  HA  TYR A 750      64.500  53.330  78.270  1.00  0.00           H
ATOM   2596  CB  TYR A 750      65.150  52.470  76.480  1.00  0.00           C
ATOM   2597  HB1 TYR A 750      66.110  51.990  76.720  1.00  0.00           H
ATOM   2598  HB2 TYR A 750      65.210  52.710  75.390  1.00  0.00           H
ATOM   2599  CG  TYR A 750      64.040  51.340  76.490  1.00  0.00           C
ATOM   2600  CD1 TYR A 750      64.120  50.130  77.260  1.00  0.00           C
ATOM   2601  HD1 TYR A 750      65.020  49.980  77.850  1.00  0.00           H
ATOM   2602  CE1 TYR A 750      63.250  49.050  77.160  1.00  0.00           C
ATOM   2603  HE1 TYR A 750      63.170  48.260  77.880  1.00  0.00           H
ATOM   2604  CZ  TYR A 750      62.300  49.120  76.210  1.00  0.00           C
ATOM   2605  OH  TYR A 750      61.310  48.120  76.180  1.00  0.00           O
ATOM   2606  HH  TYR A 750      60.520  48.490  75.780  1.00  0.00           H
ATOM   2607  CD2 TYR A 750      62.910  51.390  75.620  1.00  0.00           C
ATOM   2608  HD2 TYR A 750      62.790  52.320  75.080  1.00  0.00           H
ATOM   2609  CE2 TYR A 750      61.970  50.360  75.620  1.00  0.00           C
ATOM   2610  HE2 TYR A 750      61.040  50.580  75.120  1.00  0.00           H
ATOM   2611  C   TYR A 750      66.050  54.640  77.660  1.00  0.00           C
ATOM   2612  O   TYR A 750      66.450  55.410  76.770  1.00  0.00           O
ATOM   2613  N   ALA A 751      66.690  54.540  78.820  1.00  0.00           N
ATOM   2614  HN  ALA A 751      66.330  53.920  79.520  1.00  0.00           H
ATOM   2615  CA  ALA A 751      67.890  55.290  79.310  1.00  0.00           C
ATOM   2616  HA  ALA A 751      67.830  56.290  78.920  1.00  0.00           H
ATOM   2617  CB  ALA A 751      67.950  55.170  80.840  1.00  0.00           C
ATOM   2618  HB1 ALA A 751      66.940  55.360  81.280  1.00  0.00           H
ATOM   2619  HB2 ALA A 751      68.730  55.830  81.270  1.00  0.00           H
ATOM   2620  HB3 ALA A 751      68.230  54.160  81.210  1.00  0.00           H
ATOM   2621  C   ALA A 751      69.170  54.750  78.680  1.00  0.00           C
ATOM   2622  O   ALA A 751      69.500  53.560  78.760  1.00  0.00           O
ATOM   2623  N   ASP A 752      70.000  55.660  78.090  1.00  0.00           N
ATOM   2624  HN  ASP A 752      69.780  56.610  78.290  1.00  0.00           H
ATOM   2625  CA  ASP A 752      71.360  55.480  77.660  1.00  0.00           C
ATOM   2626  HA  ASP A 752      71.700  56.430  77.270  1.00  0.00           H
ATOM   2627  CB  ASP A 752      72.280  55.160  78.910  1.00  0.00           C
ATOM   2628  HB1 ASP A 752      73.330  55.030  78.550  1.00  0.00           H
ATOM   2629  HB2 ASP A 752      72.010  54.260  79.480  1.00  0.00           H
ATOM   2630  CG  ASP A 752      72.350  56.350  79.920  1.00  0.00           C
ATOM   2631  OD1 ASP A 752      72.440  56.160  81.160  1.00  0.00           O
ATOM   2632  OD2 ASP A 752      72.310  57.430  79.360  1.00  0.00           O
ATOM   2633  C   ASP A 752      71.640  54.510  76.520  1.00  0.00           C
ATOM   2634  O   ASP A 752      72.530  53.690  76.580  1.00  0.00           O
ATOM   2635  N   VAL A 753      70.740  54.590  75.490  1.00  0.00           N
ATOM   2636  HN  VAL A 753      69.930  55.140  75.660  1.00  0.00           H
ATOM   2637  CA  VAL A 753      70.760  53.650  74.470  1.00  0.00           C
ATOM   2638  HA  VAL A 753      71.750  53.200  74.420  1.00  0.00           H
ATOM   2639  CB  VAL A 753      69.750  52.550  74.840  1.00  0.00           C
ATOM   2640  HB  VAL A 753      69.920  52.310  75.920  1.00  0.00           H
ATOM   2641  CG1 VAL A 753      68.350  52.950  74.630  1.00  0.00           C
ATOM   2642 HG11 VAL A 753      68.260  53.120  73.530  1.00  0.00           H
ATOM   2643 HG12 VAL A 753      68.060  53.900  75.110  1.00  0.00           H
ATOM   2644 HG13 VAL A 753      67.640  52.210  75.040  1.00  0.00           H
ATOM   2645  CG2 VAL A 753      70.060  51.240  74.080  1.00  0.00           C
ATOM   2646 HG21 VAL A 753      69.360  50.430  74.370  1.00  0.00           H
ATOM   2647 HG22 VAL A 753      71.110  50.900  74.110  1.00  0.00           H
ATOM   2648 HG23 VAL A 753      69.730  51.440  73.040  1.00  0.00           H
ATOM   2649  C   VAL A 753      70.370  54.220  73.130  1.00  0.00           C
ATOM   2650  O   VAL A 753      70.430  53.540  72.140  1.00  0.00           O
ATOM   2651  N   LEU A 754      70.050  55.540  72.990  1.00  0.00           N
ATOM   2652  HN  LEU A 754      69.930  56.120  73.790  1.00  0.00           H
ATOM   2653  CA  LEU A 754      69.680  56.260  71.700  1.00  0.00           C
ATOM   2654  HA  LEU A 754      68.840  55.700  71.320  1.00  0.00           H
ATOM   2655  CB  LEU A 754      69.250  57.720  71.940  1.00  0.00           C
ATOM   2656  HB1 LEU A 754      70.030  58.210  72.560  1.00  0.00           H
ATOM   2657  HB2 LEU A 754      68.350  57.640  72.590  1.00  0.00           H
ATOM   2658  CG  LEU A 754      68.970  58.660  70.630  1.00  0.00           C
ATOM   2659  HG  LEU A 754      69.810  58.820  69.920  1.00  0.00           H
ATOM   2660  CD1 LEU A 754      67.740  58.230  69.850  1.00  0.00           C
ATOM   2661 HD11 LEU A 754      66.880  58.140  70.550  1.00  0.00           H
ATOM   2662 HD12 LEU A 754      67.840  57.280  69.300  1.00  0.00           H
ATOM   2663 HD13 LEU A 754      67.410  59.070  69.200  1.00  0.00           H
ATOM   2664  CD2 LEU A 754      68.680  60.020  71.330  1.00  0.00           C
ATOM   2665 HD21 LEU A 754      68.500  60.840  70.610  1.00  0.00           H
ATOM   2666 HD22 LEU A 754      69.510  60.290  72.010  1.00  0.00           H
ATOM   2667 HD23 LEU A 754      67.780  59.960  71.990  1.00  0.00           H
ATOM   2668  C   LEU A 754      70.800  56.110  70.650  1.00  0.00           C
ATOM   2669  O   LEU A 754      70.710  55.770  69.490  1.00  0.00           O
ATOM   2670  N   PHE A 755      72.020  56.320  71.110  1.00  0.00           N
ATOM   2671  HN  PHE A 755      72.190  56.530  72.060  1.00  0.00           H
ATOM   2672  CA  PHE A 755      73.220  56.260  70.150  1.00  0.00           C
ATOM   2673  HA  PHE A 755      72.950  56.940  69.360  1.00  0.00           H
ATOM   2674  CB  PHE A 755      74.480  56.900  70.860  1.00  0.00           C
ATOM   2675  HB1 PHE A 755      74.780  56.390  71.800  1.00  0.00           H
ATOM   2676  HB2 PHE A 755      74.270  57.960  71.130  1.00  0.00           H
ATOM   2677  CG  PHE A 755      75.630  57.000  69.770  1.00  0.00           C
ATOM   2678  CD1 PHE A 755      75.420  57.370  68.480  1.00  0.00           C
ATOM   2679  HD1 PHE A 755      74.440  57.690  68.150  1.00  0.00           H
ATOM   2680  CE1 PHE A 755      76.520  57.570  67.670  1.00  0.00           C
ATOM   2681  HE1 PHE A 755      76.280  57.910  66.680  1.00  0.00           H
ATOM   2682  CZ  PHE A 755      77.850  57.500  68.160  1.00  0.00           C
ATOM   2683  HZ  PHE A 755      78.650  57.660  67.470  1.00  0.00           H
ATOM   2684  CD2 PHE A 755      76.970  56.800  70.250  1.00  0.00           C
ATOM   2685  HD2 PHE A 755      77.090  56.580  71.300  1.00  0.00           H
ATOM   2686  CE2 PHE A 755      78.070  57.130  69.450  1.00  0.00           C
ATOM   2687  HE2 PHE A 755      79.100  56.930  69.730  1.00  0.00           H
ATOM   2688  C   PHE A 755      73.490  54.840  69.510  1.00  0.00           C
ATOM   2689  O   PHE A 755      73.640  54.710  68.250  1.00  0.00           O
ATOM   2690  N   TRP A 756      73.410  53.810  70.320  1.00  0.00           N
ATOM   2691  HN  TRP A 756      73.280  54.030  71.290  1.00  0.00           H
ATOM   2692  CA  TRP A 756      73.260  52.450  69.870  1.00  0.00           C
ATOM   2693  HA  TRP A 756      74.110  52.270  69.230  1.00  0.00           H
ATOM   2694  CB  TRP A 756      73.230  51.400  70.990  1.00  0.00           C
ATOM   2695  HB1 TRP A 756      72.330  51.600  71.620  1.00  0.00           H
ATOM   2696  HB2 TRP A 756      74.110  51.650  71.630  1.00  0.00           H
ATOM   2697  CG  TRP A 756      73.160  49.920  70.500  1.00  0.00           C
ATOM   2698  CD1 TRP A 756      72.070  49.080  70.370  1.00  0.00           C
ATOM   2699  HD1 TRP A 756      71.070  49.330  70.710  1.00  0.00           H
ATOM   2700  NE1 TRP A 756      72.460  47.940  69.720  1.00  0.00           N
ATOM   2701  HE1 TRP A 756      72.270  47.090  70.170  1.00  0.00           H
ATOM   2702  CE2 TRP A 756      73.760  48.080  69.280  1.00  0.00           C
ATOM   2703  CD2 TRP A 756      74.200  49.350  69.850  1.00  0.00           C
ATOM   2704  CE3 TRP A 756      75.480  49.800  69.570  1.00  0.00           C
ATOM   2705  HE3 TRP A 756      75.780  50.760  69.970  1.00  0.00           H
ATOM   2706  CZ3 TRP A 756      76.310  48.910  68.850  1.00  0.00           C
ATOM   2707  HZ3 TRP A 756      77.330  49.210  68.680  1.00  0.00           H
ATOM   2708  CZ2 TRP A 756      74.560  47.240  68.570  1.00  0.00           C
ATOM   2709  HZ2 TRP A 756      74.260  46.250  68.230  1.00  0.00           H
ATOM   2710  CH2 TRP A 756      75.880  47.650  68.350  1.00  0.00           C
ATOM   2711  HH2 TRP A 756      76.420  46.960  67.710  1.00  0.00           H
ATOM   2712  C   TRP A 756      72.100  52.250  68.900  1.00  0.00           C
ATOM   2713  O   TRP A 756      72.210  51.580  67.860  1.00  0.00           O
ATOM   2714  N   CYS A 757      70.920  52.770  69.300  1.00  0.00           N
ATOM   2715  HN  CYS A 757      70.720  53.060  70.230  1.00  0.00           H
ATOM   2716  CA  CYS A 757      69.800  52.680  68.410  1.00  0.00           C
ATOM   2717  HA  CYS A 757      69.720  51.660  68.100  1.00  0.00           H
ATOM   2718  CB  CYS A 757      68.440  53.100  69.130  1.00  0.00           C
ATOM   2719  HB1 CYS A 757      67.580  52.880  68.460  1.00  0.00           H
ATOM   2720  HB2 CYS A 757      68.310  54.180  69.380  1.00  0.00           H
ATOM   2721  SG  CYS A 757      67.940  52.210  70.670  1.00  0.00           S
ATOM   2722  HG1 CYS A 757      68.760  52.770  71.550  1.00  0.00           H
ATOM   2723  C   CYS A 757      69.900  53.560  67.130  1.00  0.00           C
ATOM   2724  O   CYS A 757      69.540  53.080  66.100  1.00  0.00           O
ATOM   2725  N   VAL A 758      70.530  54.750  67.130  1.00  0.00           N
ATOM   2726  HN  VAL A 758      70.810  55.080  68.020  1.00  0.00           H
ATOM   2727  CA  VAL A 758      70.860  55.470  65.950  1.00  0.00           C
ATOM   2728  HA  VAL A 758      69.970  55.450  65.340  1.00  0.00           H
ATOM   2729  CB  VAL A 758      71.120  56.920  66.280  1.00  0.00           C
ATOM   2730  HB  VAL A 758      71.720  57.000  67.210  1.00  0.00           H
ATOM   2731  CG1 VAL A 758      71.830  57.800  65.150  1.00  0.00           C
ATOM   2732 HG11 VAL A 758      71.140  58.220  64.400  1.00  0.00           H
ATOM   2733 HG12 VAL A 758      72.810  57.320  64.920  1.00  0.00           H
ATOM   2734 HG13 VAL A 758      72.080  58.800  65.550  1.00  0.00           H
ATOM   2735  CG2 VAL A 758      69.820  57.580  66.680  1.00  0.00           C
ATOM   2736 HG21 VAL A 758      70.150  58.570  67.080  1.00  0.00           H
ATOM   2737 HG22 VAL A 758      69.300  57.120  67.550  1.00  0.00           H
ATOM   2738 HG23 VAL A 758      69.110  57.780  65.850  1.00  0.00           H
ATOM   2739  C   VAL A 758      71.900  54.840  64.910  1.00  0.00           C
ATOM   2740  O   VAL A 758      71.630  54.800  63.690  1.00  0.00           O
ATOM   2741  N   ILE A 759      73.050  54.250  65.450  1.00  0.00           N
ATOM   2742  HN  ILE A 759      73.240  54.210  66.420  1.00  0.00           H
ATOM   2743  CA  ILE A 759      73.910  53.380  64.670  1.00  0.00           C
ATOM   2744  HA  ILE A 759      74.410  53.860  63.830  1.00  0.00           H
ATOM   2745  CB  ILE A 759      75.060  52.920  65.500  1.00  0.00           C
ATOM   2746  HB  ILE A 759      74.690  52.650  66.500  1.00  0.00           H
ATOM   2747  CG2 ILE A 759      75.890  51.740  64.980  1.00  0.00           C
ATOM   2748 HG21 ILE A 759      76.460  52.030  64.070  1.00  0.00           H
ATOM   2749 HG22 ILE A 759      75.340  50.800  64.770  1.00  0.00           H
ATOM   2750 HG23 ILE A 759      76.610  51.390  65.750  1.00  0.00           H
ATOM   2751  CG1 ILE A 759      76.000  54.120  65.660  1.00  0.00           C
ATOM   2752 HG11 ILE A 759      76.550  53.920  66.600  1.00  0.00           H
ATOM   2753 HG12 ILE A 759      75.320  55.000  65.690  1.00  0.00           H
ATOM   2754  CD  ILE A 759      77.030  54.420  64.520  1.00  0.00           C
ATOM   2755  HD1 ILE A 759      77.840  53.640  64.520  1.00  0.00           H
ATOM   2756  HD2 ILE A 759      77.610  55.360  64.620  1.00  0.00           H
ATOM   2757  HD3 ILE A 759      76.550  54.260  63.540  1.00  0.00           H
ATOM   2758  C   ILE A 759      73.200  52.160  64.060  1.00  0.00           C
ATOM   2759  O   ILE A 759      73.410  51.840  62.880  1.00  0.00           O
ATOM   2760  N   LEU A 760      72.390  51.440  64.870  1.00  0.00           N
ATOM   2761  HN  LEU A 760      72.220  51.720  65.810  1.00  0.00           H
ATOM   2762  CA  LEU A 760      71.640  50.250  64.500  1.00  0.00           C
ATOM   2763  HA  LEU A 760      72.300  49.500  64.090  1.00  0.00           H
ATOM   2764  CB  LEU A 760      70.950  49.590  65.730  1.00  0.00           C
ATOM   2765  HB1 LEU A 760      70.280  50.340  66.200  1.00  0.00           H
ATOM   2766  HB2 LEU A 760      71.630  49.260  66.540  1.00  0.00           H
ATOM   2767  CG  LEU A 760      70.220  48.140  65.450  1.00  0.00           C
ATOM   2768  HG  LEU A 760      69.330  48.270  64.800  1.00  0.00           H
ATOM   2769  CD1 LEU A 760      71.210  47.130  64.710  1.00  0.00           C
ATOM   2770 HD11 LEU A 760      71.360  47.290  63.620  1.00  0.00           H
ATOM   2771 HD12 LEU A 760      70.950  46.070  64.930  1.00  0.00           H
ATOM   2772 HD13 LEU A 760      72.200  47.350  65.160  1.00  0.00           H
ATOM   2773  CD2 LEU A 760      69.830  47.490  66.730  1.00  0.00           C
ATOM   2774 HD21 LEU A 760      69.170  48.140  67.350  1.00  0.00           H
ATOM   2775 HD22 LEU A 760      70.750  47.400  67.350  1.00  0.00           H
ATOM   2776 HD23 LEU A 760      69.420  46.470  66.560  1.00  0.00           H
ATOM   2777  C   LEU A 760      70.560  50.530  63.370  1.00  0.00           C
ATOM   2778  O   LEU A 760      70.490  49.810  62.390  1.00  0.00           O
ATOM   2779  N   PHE A 761      69.780  51.590  63.460  1.00  0.00           N
ATOM   2780  HN  PHE A 761      69.980  52.240  64.190  1.00  0.00           H
ATOM   2781  CA  PHE A 761      68.920  52.080  62.410  1.00  0.00           C
ATOM   2782  HA  PHE A 761      68.060  51.460  62.190  1.00  0.00           H
ATOM   2783  CB  PHE A 761      68.340  53.390  62.960  1.00  0.00           C
ATOM   2784  HB1 PHE A 761      69.120  54.090  63.340  1.00  0.00           H
ATOM   2785  HB2 PHE A 761      67.820  53.160  63.930  1.00  0.00           H
ATOM   2786  CG  PHE A 761      67.360  54.110  62.150  1.00  0.00           C
ATOM   2787  CD1 PHE A 761      66.050  53.660  62.080  1.00  0.00           C
ATOM   2788  HD1 PHE A 761      65.730  52.730  62.540  1.00  0.00           H
ATOM   2789  CE1 PHE A 761      65.030  54.500  61.620  1.00  0.00           C
ATOM   2790  HE1 PHE A 761      63.990  54.260  61.730  1.00  0.00           H
ATOM   2791  CZ  PHE A 761      65.320  55.810  61.260  1.00  0.00           C
ATOM   2792  HZ  PHE A 761      64.500  56.510  61.140  1.00  0.00           H
ATOM   2793  CD2 PHE A 761      67.690  55.370  61.710  1.00  0.00           C
ATOM   2794  HD2 PHE A 761      68.730  55.670  61.700  1.00  0.00           H
ATOM   2795  CE2 PHE A 761      66.660  56.280  61.360  1.00  0.00           C
ATOM   2796  HE2 PHE A 761      66.920  57.310  61.170  1.00  0.00           H
ATOM   2797  C   PHE A 761      69.560  52.300  61.080  1.00  0.00           C
ATOM   2798  O   PHE A 761      69.200  51.700  60.020  1.00  0.00           O
ATOM   2799  N   PHE A 762      70.570  53.140  61.160  1.00  0.00           N
ATOM   2800  HN  PHE A 762      70.900  53.710  61.900  1.00  0.00           H
ATOM   2801  CA  PHE A 762      71.140  53.570  59.880  1.00  0.00           C
ATOM   2802  HA  PHE A 762      70.390  53.850  59.160  1.00  0.00           H
ATOM   2803  CB  PHE A 762      72.090  54.840  59.930  1.00  0.00           C
ATOM   2804  HB1 PHE A 762      72.770  54.950  59.060  1.00  0.00           H
ATOM   2805  HB2 PHE A 762      72.800  54.730  60.780  1.00  0.00           H
ATOM   2806  CG  PHE A 762      71.340  56.100  60.000  1.00  0.00           C
ATOM   2807  CD1 PHE A 762      71.280  56.900  61.120  1.00  0.00           C
ATOM   2808  HD1 PHE A 762      71.720  56.540  62.040  1.00  0.00           H
ATOM   2809  CE1 PHE A 762      70.500  58.080  61.140  1.00  0.00           C
ATOM   2810  HE1 PHE A 762      70.350  58.630  62.050  1.00  0.00           H
ATOM   2811  CZ  PHE A 762      69.820  58.460  59.970  1.00  0.00           C
ATOM   2812  HZ  PHE A 762      69.240  59.370  59.940  1.00  0.00           H
ATOM   2813  CD2 PHE A 762      70.650  56.530  58.850  1.00  0.00           C
ATOM   2814  HD2 PHE A 762      70.520  55.860  58.010  1.00  0.00           H
ATOM   2815  CE2 PHE A 762      69.940  57.710  58.800  1.00  0.00           C
ATOM   2816  HE2 PHE A 762      69.320  57.830  57.930  1.00  0.00           H
ATOM   2817  C   PHE A 762      71.870  52.350  59.300  1.00  0.00           C
ATOM   2818  O   PHE A 762      71.860  52.190  58.100  1.00  0.00           O
ATOM   2819  N   THR A 763      72.530  51.440  60.080  1.00  0.00           N
ATOM   2820  HN  THR A 763      72.680  51.500  61.060  1.00  0.00           H
ATOM   2821  CA  THR A 763      73.330  50.350  59.460  1.00  0.00           C
ATOM   2822  HA  THR A 763      73.730  50.690  58.520  1.00  0.00           H
ATOM   2823  CB  THR A 763      74.380  49.710  60.330  1.00  0.00           C
ATOM   2824  HB  THR A 763      74.770  48.730  59.940  1.00  0.00           H
ATOM   2825  OG1 THR A 763      74.020  49.440  61.700  1.00  0.00           O
ATOM   2826  HG1 THR A 763      74.020  50.280  62.170  1.00  0.00           H
ATOM   2827  CG2 THR A 763      75.500  50.660  60.340  1.00  0.00           C
ATOM   2828 HG21 THR A 763      76.220  50.380  61.140  1.00  0.00           H
ATOM   2829 HG22 THR A 763      75.160  51.680  60.630  1.00  0.00           H
ATOM   2830 HG23 THR A 763      76.060  50.740  59.390  1.00  0.00           H
ATOM   2831  C   THR A 763      72.390  49.260  59.010  1.00  0.00           C
ATOM   2832  O   THR A 763      72.640  48.630  57.980  1.00  0.00           O
ATOM   2833  N   THR A 764      71.260  49.000  59.770  1.00  0.00           N
ATOM   2834  HN  THR A 764      71.170  49.470  60.650  1.00  0.00           H
ATOM   2835  CA  THR A 764      70.200  48.000  59.270  1.00  0.00           C
ATOM   2836  HA  THR A 764      70.640  47.020  59.170  1.00  0.00           H
ATOM   2837  CB  THR A 764      69.040  48.080  60.290  1.00  0.00           C
ATOM   2838  HB  THR A 764      68.720  49.110  60.550  1.00  0.00           H
ATOM   2839  OG1 THR A 764      69.380  47.570  61.550  1.00  0.00           O
ATOM   2840  HG1 THR A 764      69.740  48.290  62.070  1.00  0.00           H
ATOM   2841  CG2 THR A 764      67.860  47.240  59.820  1.00  0.00           C
ATOM   2842 HG21 THR A 764      68.160  46.170  59.830  1.00  0.00           H
ATOM   2843 HG22 THR A 764      67.520  47.640  58.830  1.00  0.00           H
ATOM   2844 HG23 THR A 764      67.020  47.320  60.550  1.00  0.00           H
ATOM   2845  C   THR A 764      69.660  48.410  57.910  1.00  0.00           C
ATOM   2846  O   THR A 764      69.530  47.700  56.960  1.00  0.00           O
ATOM   2847  N   PHE A 765      69.410  49.680  57.680  1.00  0.00           N
ATOM   2848  HN  PHE A 765      69.350  50.260  58.500  1.00  0.00           H
ATOM   2849  CA  PHE A 765      69.130  50.240  56.380  1.00  0.00           C
ATOM   2850  HA  PHE A 765      68.320  49.670  55.980  1.00  0.00           H
ATOM   2851  CB  PHE A 765      68.750  51.790  56.470  1.00  0.00           C
ATOM   2852  HB1 PHE A 765      69.460  52.440  57.020  1.00  0.00           H
ATOM   2853  HB2 PHE A 765      67.780  51.890  57.010  1.00  0.00           H
ATOM   2854  CG  PHE A 765      68.560  52.530  55.150  1.00  0.00           C
ATOM   2855  CD1 PHE A 765      67.410  52.430  54.350  1.00  0.00           C
ATOM   2856  HD1 PHE A 765      66.590  51.780  54.610  1.00  0.00           H
ATOM   2857  CE1 PHE A 765      67.260  53.230  53.200  1.00  0.00           C
ATOM   2858  HE1 PHE A 765      66.390  52.990  52.600  1.00  0.00           H
ATOM   2859  CZ  PHE A 765      68.230  54.150  52.840  1.00  0.00           C
ATOM   2860  HZ  PHE A 765      68.130  54.490  51.830  1.00  0.00           H
ATOM   2861  CD2 PHE A 765      69.500  53.450  54.820  1.00  0.00           C
ATOM   2862  HD2 PHE A 765      70.350  53.620  55.480  1.00  0.00           H
ATOM   2863  CE2 PHE A 765      69.370  54.320  53.660  1.00  0.00           C
ATOM   2864  HE2 PHE A 765      70.100  55.060  53.350  1.00  0.00           H
ATOM   2865  C   PHE A 765      70.230  50.090  55.310  1.00  0.00           C
ATOM   2866  O   PHE A 765      69.980  49.790  54.110  1.00  0.00           O
ATOM   2867  N   PHE A 766      71.440  50.360  55.630  1.00  0.00           N
ATOM   2868  HN  PHE A 766      71.590  50.650  56.570  1.00  0.00           H
ATOM   2869  CA  PHE A 766      72.520  50.290  54.760  1.00  0.00           C
ATOM   2870  HA  PHE A 766      72.150  50.730  53.850  1.00  0.00           H
ATOM   2871  CB  PHE A 766      73.750  51.090  55.310  1.00  0.00           C
ATOM   2872  HB1 PHE A 766      74.700  50.910  54.760  1.00  0.00           H
ATOM   2873  HB2 PHE A 766      74.090  50.720  56.310  1.00  0.00           H
ATOM   2874  CG  PHE A 766      73.760  52.660  55.340  1.00  0.00           C
ATOM   2875  CD1 PHE A 766      73.130  53.450  54.410  1.00  0.00           C
ATOM   2876  HD1 PHE A 766      72.690  52.850  53.630  1.00  0.00           H
ATOM   2877  CE1 PHE A 766      73.130  54.800  54.600  1.00  0.00           C
ATOM   2878  HE1 PHE A 766      72.720  55.530  53.910  1.00  0.00           H
ATOM   2879  CZ  PHE A 766      73.790  55.400  55.670  1.00  0.00           C
ATOM   2880  HZ  PHE A 766      73.820  56.480  55.780  1.00  0.00           H
ATOM   2881  CD2 PHE A 766      74.610  53.220  56.330  1.00  0.00           C
ATOM   2882  HD2 PHE A 766      75.100  52.600  57.050  1.00  0.00           H
ATOM   2883  CE2 PHE A 766      74.600  54.630  56.590  1.00  0.00           C
ATOM   2884  HE2 PHE A 766      75.190  55.040  57.400  1.00  0.00           H
ATOM   2885  C   PHE A 766      72.920  48.810  54.380  1.00  0.00           C
ATOM   2886  O   PHE A 766      73.350  48.510  53.250  1.00  0.00           O
ATOM   2887  N   LEU A 767      72.790  47.840  55.290  1.00  0.00           N
ATOM   2888  HN  LEU A 767      72.540  48.160  56.210  1.00  0.00           H
ATOM   2889  CA  LEU A 767      73.140  46.430  55.100  1.00  0.00           C
ATOM   2890  HA  LEU A 767      74.070  46.420  54.530  1.00  0.00           H
ATOM   2891  CB  LEU A 767      73.180  45.870  56.550  1.00  0.00           C
ATOM   2892  HB1 LEU A 767      72.210  46.080  57.060  1.00  0.00           H
ATOM   2893  HB2 LEU A 767      73.850  46.520  57.160  1.00  0.00           H
ATOM   2894  CG  LEU A 767      73.560  44.390  56.730  1.00  0.00           C
ATOM   2895  HG  LEU A 767      72.740  43.700  56.430  1.00  0.00           H
ATOM   2896  CD1 LEU A 767      74.700  43.980  55.840  1.00  0.00           C
ATOM   2897 HD11 LEU A 767      75.700  44.060  56.320  1.00  0.00           H
ATOM   2898 HD12 LEU A 767      74.740  44.530  54.880  1.00  0.00           H
ATOM   2899 HD13 LEU A 767      74.770  42.900  55.610  1.00  0.00           H
ATOM   2900  CD2 LEU A 767      73.900  44.030  58.220  1.00  0.00           C
ATOM   2901 HD21 LEU A 767      74.670  44.730  58.580  1.00  0.00           H
ATOM   2902 HD22 LEU A 767      74.110  42.950  58.320  1.00  0.00           H
ATOM   2903 HD23 LEU A 767      72.930  44.270  58.700  1.00  0.00           H
ATOM   2904  C   LEU A 767      72.180  45.740  54.180  1.00  0.00           C
ATOM   2905  O   LEU A 767      72.580  45.130  53.210  1.00  0.00           O
ATOM   2906  N   SER A 768      70.830  46.050  54.400  1.00  0.00           N
ATOM   2907  HN  SER A 768      70.560  46.490  55.260  1.00  0.00           H
ATOM   2908  CA  SER A 768      69.800  45.560  53.540  1.00  0.00           C
ATOM   2909  HA  SER A 768      70.060  44.520  53.430  1.00  0.00           H
ATOM   2910  CB  SER A 768      68.340  45.620  54.140  1.00  0.00           C
ATOM   2911  HB1 SER A 768      68.310  44.920  55.000  1.00  0.00           H
ATOM   2912  HB2 SER A 768      67.610  45.220  53.400  1.00  0.00           H
ATOM   2913  OG  SER A 768      68.040  46.930  54.600  1.00  0.00           O
ATOM   2914  HG1 SER A 768      68.440  47.130  55.460  1.00  0.00           H
ATOM   2915  C   SER A 768      69.830  46.180  52.170  1.00  0.00           C
ATOM   2916  O   SER A 768      69.800  45.380  51.260  1.00  0.00           O
ATOM   2917  N   SER A 769      70.110  47.510  52.060  1.00  0.00           N
ATOM   2918  HN  SER A 769      70.160  48.040  52.900  1.00  0.00           H
ATOM   2919  CA  SER A 769      70.350  48.120  50.810  1.00  0.00           C
ATOM   2920  HA  SER A 769      69.480  47.850  50.250  1.00  0.00           H
ATOM   2921  CB  SER A 769      70.500  49.730  50.920  1.00  0.00           C
ATOM   2922  HB1 SER A 769      70.640  50.240  49.950  1.00  0.00           H
ATOM   2923  HB2 SER A 769      71.330  50.070  51.580  1.00  0.00           H
ATOM   2924  OG  SER A 769      69.310  50.200  51.500  1.00  0.00           O
ATOM   2925  HG1 SER A 769      69.450  50.230  52.450  1.00  0.00           H
ATOM   2926  C   SER A 769      71.470  47.470  50.010  1.00  0.00           C
ATOM   2927  O   SER A 769      71.440  47.330  48.770  1.00  0.00           O
ATOM   2928  N   PHE A 770      72.590  47.110  50.660  1.00  0.00           N
ATOM   2929  HN  PHE A 770      72.760  47.410  51.600  1.00  0.00           H
ATOM   2930  CA  PHE A 770      73.680  46.430  50.000  1.00  0.00           C
ATOM   2931  HA  PHE A 770      73.890  47.030  49.130  1.00  0.00           H
ATOM   2932  CB  PHE A 770      74.850  46.550  50.920  1.00  0.00           C
ATOM   2933  HB1 PHE A 770      74.700  45.940  51.830  1.00  0.00           H
ATOM   2934  HB2 PHE A 770      74.890  47.580  51.340  1.00  0.00           H
ATOM   2935  CG  PHE A 770      76.100  46.060  50.320  1.00  0.00           C
ATOM   2936  CD1 PHE A 770      76.820  44.970  50.820  1.00  0.00           C
ATOM   2937  HD1 PHE A 770      76.350  44.280  51.510  1.00  0.00           H
ATOM   2938  CE1 PHE A 770      78.080  44.600  50.270  1.00  0.00           C
ATOM   2939  HE1 PHE A 770      78.580  43.710  50.620  1.00  0.00           H
ATOM   2940  CZ  PHE A 770      78.730  45.470  49.380  1.00  0.00           C
ATOM   2941  HZ  PHE A 770      79.720  45.270  48.980  1.00  0.00           H
ATOM   2942  CD2 PHE A 770      76.750  46.830  49.310  1.00  0.00           C
ATOM   2943  HD2 PHE A 770      76.250  47.720  48.970  1.00  0.00           H
ATOM   2944  CE2 PHE A 770      78.070  46.640  48.910  1.00  0.00           C
ATOM   2945  HE2 PHE A 770      78.430  47.370  48.210  1.00  0.00           H
ATOM   2946  C   PHE A 770      73.350  45.020  49.490  1.00  0.00           C
ATOM   2947  O   PHE A 770      73.640  44.700  48.310  1.00  0.00           O
ATOM   2948  N   LEU A 771      72.730  44.160  50.340  1.00  0.00           N
ATOM   2949  HN  LEU A 771      72.560  44.340  51.310  1.00  0.00           H
ATOM   2950  CA  LEU A 771      72.230  42.800  50.130  1.00  0.00           C
ATOM   2951  HA  LEU A 771      73.040  42.220  49.720  1.00  0.00           H
ATOM   2952  CB  LEU A 771      71.770  42.200  51.520  1.00  0.00           C
ATOM   2953  HB1 LEU A 771      71.270  41.210  51.410  1.00  0.00           H
ATOM   2954  HB2 LEU A 771      71.020  42.960  51.830  1.00  0.00           H
ATOM   2955  CG  LEU A 771      72.860  41.850  52.480  1.00  0.00           C
ATOM   2956  HG  LEU A 771      73.480  42.760  52.720  1.00  0.00           H
ATOM   2957  CD1 LEU A 771      72.180  41.500  53.890  1.00  0.00           C
ATOM   2958 HD11 LEU A 771      71.670  42.440  54.180  1.00  0.00           H
ATOM   2959 HD12 LEU A 771      72.770  40.970  54.670  1.00  0.00           H
ATOM   2960 HD13 LEU A 771      71.370  40.780  53.660  1.00  0.00           H
ATOM   2961  CD2 LEU A 771      73.730  40.710  51.920  1.00  0.00           C
ATOM   2962 HD21 LEU A 771      73.070  39.850  51.700  1.00  0.00           H
ATOM   2963 HD22 LEU A 771      74.520  40.520  52.680  1.00  0.00           H
ATOM   2964 HD23 LEU A 771      74.170  41.100  50.990  1.00  0.00           H
ATOM   2965  C   LEU A 771      71.110  42.700  49.090  1.00  0.00           C
ATOM   2966  O   LEU A 771      71.100  41.730  48.310  1.00  0.00           O
ATOM   2967  N   LYS A 772      70.210  43.660  48.960  1.00  0.00           N
ATOM   2968  HN  LYS A 772      70.220  44.370  49.660  1.00  0.00           H
ATOM   2969  CA  LYS A 772      69.140  43.720  47.950  1.00  0.00           C
ATOM   2970  HA  LYS A 772      68.490  42.880  48.110  1.00  0.00           H
ATOM   2971  CB  LYS A 772      68.290  45.030  48.270  1.00  0.00           C
ATOM   2972  HB1 LYS A 772      68.970  45.890  48.120  1.00  0.00           H
ATOM   2973  HB2 LYS A 772      67.970  44.990  49.330  1.00  0.00           H
ATOM   2974  CG  LYS A 772      67.160  45.330  47.300  1.00  0.00           C
ATOM   2975  HG1 LYS A 772      67.570  45.640  46.310  1.00  0.00           H
ATOM   2976  HG2 LYS A 772      66.640  46.250  47.630  1.00  0.00           H
ATOM   2977  CD  LYS A 772      66.240  44.180  47.230  1.00  0.00           C
ATOM   2978  HD1 LYS A 772      65.880  43.880  48.230  1.00  0.00           H
ATOM   2979  HD2 LYS A 772      66.690  43.280  46.750  1.00  0.00           H
ATOM   2980  CE  LYS A 772      64.980  44.480  46.340  1.00  0.00           C
ATOM   2981  HE1 LYS A 772      65.320  44.730  45.310  1.00  0.00           H
ATOM   2982  HE2 LYS A 772      64.410  45.280  46.870  1.00  0.00           H
ATOM   2983  NZ  LYS A 772      64.130  43.320  46.290  1.00  0.00           N
ATOM   2984  HZ1 LYS A 772      64.210  42.770  45.410  1.00  0.00           H
ATOM   2985  HZ2 LYS A 772      63.160  43.720  46.270  1.00  0.00           H
ATOM   2986  HZ3 LYS A 772      64.170  42.710  47.120  1.00  0.00           H
ATOM   2987  C   LYS A 772      69.590  44.000  46.470  1.00  0.00           C
ATOM   2988  O   LYS A 772      69.020  43.440  45.540  1.00  0.00           O
ATOM   2989  N   GLN A 773      70.700  44.800  46.290  1.00  0.00           N
ATOM   2990  HN  GLN A 773      70.990  45.320  47.100  1.00  0.00           H
ATOM   2991  CA  GLN A 773      71.520  44.930  45.120  1.00  0.00           C
ATOM   2992  HA  GLN A 773      70.810  44.800  44.310  1.00  0.00           H
ATOM   2993  CB  GLN A 773      72.260  46.320  45.160  1.00  0.00           C
ATOM   2994  HB1 GLN A 773      73.020  46.290  44.350  1.00  0.00           H
ATOM   2995  HB2 GLN A 773      72.780  46.330  46.130  1.00  0.00           H
ATOM   2996  CG  GLN A 773      71.290  47.480  45.010  1.00  0.00           C
ATOM   2997  HG1 GLN A 773      71.770  48.480  44.930  1.00  0.00           H
ATOM   2998  HG2 GLN A 773      70.650  47.480  45.910  1.00  0.00           H
ATOM   2999  CD  GLN A 773      70.330  47.370  43.810  1.00  0.00           C
ATOM   3000  OE1 GLN A 773      69.100  47.460  43.910  1.00  0.00           O
ATOM   3001  NE2 GLN A 773      70.940  47.280  42.610  1.00  0.00           N
ATOM   3002 HE21 GLN A 773      71.910  47.490  42.490  1.00  0.00           H
ATOM   3003 HE22 GLN A 773      70.410  47.170  41.780  1.00  0.00           H
ATOM   3004  C   GLN A 773      72.520  43.800  44.930  1.00  0.00           C
ATOM   3005  O   GLN A 773      73.290  43.760  43.950  1.00  0.00           O
ATOM   3006  N   PHE A 774      72.790  42.880  45.910  1.00  0.00           N
ATOM   3007  HN  PHE A 774      72.250  42.830  46.750  1.00  0.00           H
ATOM   3008  CA  PHE A 774      74.000  41.970  45.860  1.00  0.00           C
ATOM   3009  HA  PHE A 774      74.780  42.720  45.750  1.00  0.00           H
ATOM   3010  CB  PHE A 774      74.140  41.200  47.240  1.00  0.00           C
ATOM   3011  HB1 PHE A 774      73.290  40.520  47.500  1.00  0.00           H
ATOM   3012  HB2 PHE A 774      74.190  41.830  48.150  1.00  0.00           H
ATOM   3013  CG  PHE A 774      75.420  40.420  47.340  1.00  0.00           C
ATOM   3014  CD1 PHE A 774      76.600  41.070  47.740  1.00  0.00           C
ATOM   3015  HD1 PHE A 774      76.630  42.070  48.130  1.00  0.00           H
ATOM   3016  CE1 PHE A 774      77.790  40.280  47.680  1.00  0.00           C
ATOM   3017  HE1 PHE A 774      78.690  40.820  47.960  1.00  0.00           H
ATOM   3018  CZ  PHE A 774      77.830  38.910  47.380  1.00  0.00           C
ATOM   3019  HZ  PHE A 774      78.760  38.360  47.430  1.00  0.00           H
ATOM   3020  CD2 PHE A 774      75.380  39.060  46.910  1.00  0.00           C
ATOM   3021  HD2 PHE A 774      74.440  38.550  46.780  1.00  0.00           H
ATOM   3022  CE2 PHE A 774      76.570  38.340  47.090  1.00  0.00           C
ATOM   3023  HE2 PHE A 774      76.460  37.280  46.980  1.00  0.00           H
ATOM   3024  C   PHE A 774      74.060  41.080  44.620  1.00  0.00           C
ATOM   3025  O   PHE A 774      75.140  40.860  44.080  1.00  0.00           O
ATOM   3026  N   LYS A 775      72.950  40.630  44.040  1.00  0.00           N
ATOM   3027  HN  LYS A 775      72.120  40.800  44.570  1.00  0.00           H
ATOM   3028  CA  LYS A 775      72.780  39.890  42.840  1.00  0.00           C
ATOM   3029  HA  LYS A 775      73.330  38.970  42.990  1.00  0.00           H
ATOM   3030  CB  LYS A 775      71.210  39.670  42.740  1.00  0.00           C
ATOM   3031  HB1 LYS A 775      70.750  39.160  43.610  1.00  0.00           H
ATOM   3032  HB2 LYS A 775      71.000  38.930  41.920  1.00  0.00           H
ATOM   3033  CG  LYS A 775      70.420  40.920  42.470  1.00  0.00           C
ATOM   3034  HG1 LYS A 775      70.650  41.330  41.460  1.00  0.00           H
ATOM   3035  HG2 LYS A 775      70.450  41.680  43.280  1.00  0.00           H
ATOM   3036  CD  LYS A 775      68.890  40.580  42.280  1.00  0.00           C
ATOM   3037  HD1 LYS A 775      68.680  39.980  43.180  1.00  0.00           H
ATOM   3038  HD2 LYS A 775      68.740  40.040  41.320  1.00  0.00           H
ATOM   3039  CE  LYS A 775      67.860  41.670  42.420  1.00  0.00           C
ATOM   3040  HE1 LYS A 775      67.980  42.470  41.660  1.00  0.00           H
ATOM   3041  HE2 LYS A 775      67.860  42.170  43.410  1.00  0.00           H
ATOM   3042  NZ  LYS A 775      66.480  41.080  42.230  1.00  0.00           N
ATOM   3043  HZ1 LYS A 775      66.310  40.570  43.120  1.00  0.00           H
ATOM   3044  HZ2 LYS A 775      66.350  40.530  41.360  1.00  0.00           H
ATOM   3045  HZ3 LYS A 775      65.840  41.910  42.240  1.00  0.00           H
ATOM   3046  C   LYS A 775      73.280  40.500  41.500  1.00  0.00           C
ATOM   3047  O   LYS A 775      73.400  39.700  40.560  1.00  0.00           O
ATOM   3048  N   THR A 776      73.570  41.780  41.420  1.00  0.00           N
ATOM   3049  HN  THR A 776      73.590  42.320  42.260  1.00  0.00           H
ATOM   3050  CA  THR A 776      74.070  42.500  40.170  1.00  0.00           C
ATOM   3051  HA  THR A 776      73.280  42.530  39.440  1.00  0.00           H
ATOM   3052  CB  THR A 776      74.390  43.940  40.330  1.00  0.00           C
ATOM   3053  HB  THR A 776      75.190  44.160  41.080  1.00  0.00           H
ATOM   3054  OG1 THR A 776      73.240  44.640  40.840  1.00  0.00           O
ATOM   3055  HG1 THR A 776      73.240  44.370  41.760  1.00  0.00           H
ATOM   3056  CG2 THR A 776      74.630  44.640  38.980  1.00  0.00           C
ATOM   3057 HG21 THR A 776      75.610  44.220  38.620  1.00  0.00           H
ATOM   3058 HG22 THR A 776      74.760  45.740  39.030  1.00  0.00           H
ATOM   3059 HG23 THR A 776      73.830  44.420  38.240  1.00  0.00           H
ATOM   3060  C   THR A 776      75.330  41.870  39.530  1.00  0.00           C
ATOM   3061  O   THR A 776      75.410  41.550  38.340  1.00  0.00           O
ATOM   3062  N   LYS A 777      76.370  41.550  40.300  1.00  0.00           N
ATOM   3063  HN  LYS A 777      76.430  41.760  41.260  1.00  0.00           H
ATOM   3064  CA  LYS A 777      77.650  41.150  39.830  1.00  0.00           C
ATOM   3065  HA  LYS A 777      77.820  41.870  39.040  1.00  0.00           H
ATOM   3066  CB  LYS A 777      78.760  41.480  40.950  1.00  0.00           C
ATOM   3067  HB1 LYS A 777      79.690  40.940  40.670  1.00  0.00           H
ATOM   3068  HB2 LYS A 777      78.340  41.070  41.880  1.00  0.00           H
ATOM   3069  CG  LYS A 777      78.980  43.020  41.070  1.00  0.00           C
ATOM   3070  HG1 LYS A 777      79.800  43.110  41.810  1.00  0.00           H
ATOM   3071  HG2 LYS A 777      78.060  43.570  41.350  1.00  0.00           H
ATOM   3072  CD  LYS A 777      79.480  43.680  39.810  1.00  0.00           C
ATOM   3073  HD1 LYS A 777      78.800  43.700  38.930  1.00  0.00           H
ATOM   3074  HD2 LYS A 777      80.380  43.170  39.400  1.00  0.00           H
ATOM   3075  CE  LYS A 777      79.970  45.080  40.100  1.00  0.00           C
ATOM   3076  HE1 LYS A 777      80.670  45.200  40.950  1.00  0.00           H
ATOM   3077  HE2 LYS A 777      79.100  45.740  40.320  1.00  0.00           H
ATOM   3078  NZ  LYS A 777      80.590  45.710  38.930  1.00  0.00           N
ATOM   3079  HZ1 LYS A 777      80.830  46.690  39.180  1.00  0.00           H
ATOM   3080  HZ2 LYS A 777      79.890  45.810  38.170  1.00  0.00           H
ATOM   3081  HZ3 LYS A 777      81.380  45.270  38.430  1.00  0.00           H
ATOM   3082  C   LYS A 777      77.640  39.820  39.320  1.00  0.00           C
ATOM   3083  O   LYS A 777      76.830  38.990  39.720  1.00  0.00           O
ATOM   3084  N   ARG A 778      78.390  39.530  38.300  1.00  0.00           N
ATOM   3085  HN  ARG A 778      78.740  40.350  37.850  1.00  0.00           H
ATOM   3086  CA  ARG A 778      78.220  38.240  37.660  1.00  0.00           C
ATOM   3087  HA  ARG A 778      77.350  37.730  38.050  1.00  0.00           H
ATOM   3088  CB  ARG A 778      78.070  38.380  36.130  1.00  0.00           C
ATOM   3089  HB1 ARG A 778      77.930  37.350  35.730  1.00  0.00           H
ATOM   3090  HB2 ARG A 778      78.850  38.910  35.550  1.00  0.00           H
ATOM   3091  CG  ARG A 778      76.740  39.080  35.770  1.00  0.00           C
ATOM   3092  HG1 ARG A 778      76.750  39.320  34.690  1.00  0.00           H
ATOM   3093  HG2 ARG A 778      76.700  40.040  36.330  1.00  0.00           H
ATOM   3094  CD  ARG A 778      75.540  38.230  36.110  1.00  0.00           C
ATOM   3095  HD1 ARG A 778      75.460  38.000  37.190  1.00  0.00           H
ATOM   3096  HD2 ARG A 778      75.490  37.280  35.520  1.00  0.00           H
ATOM   3097  NE  ARG A 778      74.360  39.120  35.770  1.00  0.00           N
ATOM   3098  HE  ARG A 778      73.790  39.330  36.550  1.00  0.00           H
ATOM   3099  CZ  ARG A 778      73.800  39.240  34.570  1.00  0.00           C
ATOM   3100  NH1 ARG A 778      74.180  38.840  33.420  1.00  0.00           N
ATOM   3101 HH11 ARG A 778      73.550  38.940  32.670  1.00  0.00           H
ATOM   3102 HH12 ARG A 778      75.090  38.470  33.260  1.00  0.00           H
ATOM   3103  NH2 ARG A 778      72.740  40.020  34.540  1.00  0.00           N
ATOM   3104 HH21 ARG A 778      72.390  40.460  35.380  1.00  0.00           H
ATOM   3105 HH22 ARG A 778      72.130  39.960  33.750  1.00  0.00           H
ATOM   3106  C   ARG A 778      79.420  37.300  37.910  1.00  0.00           C
ATOM   3107  O   ARG A 778      79.660  36.320  37.190  1.00  0.00           O
ATOM   3108  N   TYR A 779      80.100  37.630  39.020  1.00  0.00           N
ATOM   3109  HN  TYR A 779      79.890  38.430  39.570  1.00  0.00           H
ATOM   3110  CA  TYR A 779      81.200  36.760  39.520  1.00  0.00           C
ATOM   3111  HA  TYR A 779      81.320  35.900  38.870  1.00  0.00           H
ATOM   3112  CB  TYR A 779      82.620  37.460  39.440  1.00  0.00           C
ATOM   3113  HB1 TYR A 779      82.870  37.270  38.370  1.00  0.00           H
ATOM   3114  HB2 TYR A 779      83.330  37.000  40.170  1.00  0.00           H
ATOM   3115  CG  TYR A 779      82.560  38.960  39.630  1.00  0.00           C
ATOM   3116  CD1 TYR A 779      82.640  39.510  40.930  1.00  0.00           C
ATOM   3117  HD1 TYR A 779      82.550  38.860  41.780  1.00  0.00           H
ATOM   3118  CE1 TYR A 779      82.640  40.910  41.110  1.00  0.00           C
ATOM   3119  HE1 TYR A 779      82.510  41.240  42.130  1.00  0.00           H
ATOM   3120  CZ  TYR A 779      82.740  41.770  40.020  1.00  0.00           C
ATOM   3121  OH  TYR A 779      82.670  43.140  40.100  1.00  0.00           O
ATOM   3122  HH  TYR A 779      82.680  43.530  39.220  1.00  0.00           H
ATOM   3123  CD2 TYR A 779      82.740  39.820  38.560  1.00  0.00           C
ATOM   3124  HD2 TYR A 779      82.840  39.450  37.550  1.00  0.00           H
ATOM   3125  CE2 TYR A 779      82.830  41.250  38.750  1.00  0.00           C
ATOM   3126  HE2 TYR A 779      82.830  41.820  37.840  1.00  0.00           H
ATOM   3127  C   TYR A 779      80.990  36.300  40.900  1.00  0.00           C
ATOM   3128  O   TYR A 779      80.540  37.060  41.790  1.00  0.00           O
ATOM   3129  N   PHE A 780      81.220  34.980  41.170  1.00  0.00           N
ATOM   3130  HN  PHE A 780      81.570  34.500  40.370  1.00  0.00           H
ATOM   3131  CA  PHE A 780      80.810  34.030  42.300  1.00  0.00           C
ATOM   3132  HA  PHE A 780      81.530  33.230  42.310  1.00  0.00           H
ATOM   3133  CB  PHE A 780      80.950  34.680  43.760  1.00  0.00           C
ATOM   3134  HB1 PHE A 780      80.540  35.710  43.670  1.00  0.00           H
ATOM   3135  HB2 PHE A 780      82.020  34.870  43.980  1.00  0.00           H
ATOM   3136  CG  PHE A 780      80.310  33.990  44.890  1.00  0.00           C
ATOM   3137  CD1 PHE A 780      78.930  34.130  44.990  1.00  0.00           C
ATOM   3138  HD1 PHE A 780      78.360  34.600  44.200  1.00  0.00           H
ATOM   3139  CE1 PHE A 780      78.230  33.890  46.210  1.00  0.00           C
ATOM   3140  HE1 PHE A 780      77.160  34.000  46.360  1.00  0.00           H
ATOM   3141  CZ  PHE A 780      78.980  33.350  47.320  1.00  0.00           C
ATOM   3142  HZ  PHE A 780      78.470  33.260  48.270  1.00  0.00           H
ATOM   3143  CD2 PHE A 780      81.080  33.620  46.030  1.00  0.00           C
ATOM   3144  HD2 PHE A 780      82.150  33.600  45.980  1.00  0.00           H
ATOM   3145  CE2 PHE A 780      80.370  33.220  47.190  1.00  0.00           C
ATOM   3146  HE2 PHE A 780      80.940  32.980  48.090  1.00  0.00           H
ATOM   3147  C   PHE A 780      79.410  33.560  41.940  1.00  0.00           C
ATOM   3148  O   PHE A 780      78.590  34.300  41.350  1.00  0.00           O
ATOM   3149  N   PRO A 781      79.060  32.290  42.110  1.00  0.00           N
ATOM   3150  CD  PRO A 781      79.900  31.160  42.570  1.00  0.00           C
ATOM   3151  HD1 PRO A 781      80.270  31.290  43.610  1.00  0.00           H
ATOM   3152  HD2 PRO A 781      80.700  31.140  41.800  1.00  0.00           H
ATOM   3153  CA  PRO A 781      77.800  31.800  41.660  1.00  0.00           C
ATOM   3154  HA  PRO A 781      77.950  31.700  40.590  1.00  0.00           H
ATOM   3155  CB  PRO A 781      77.630  30.520  42.520  1.00  0.00           C
ATOM   3156  HB1 PRO A 781      76.780  29.880  42.190  1.00  0.00           H
ATOM   3157  HB2 PRO A 781      77.400  30.770  43.570  1.00  0.00           H
ATOM   3158  CG  PRO A 781      79.000  29.960  42.430  1.00  0.00           C
ATOM   3159  HG1 PRO A 781      79.190  29.140  43.150  1.00  0.00           H
ATOM   3160  HG2 PRO A 781      79.230  29.530  41.440  1.00  0.00           H
ATOM   3161  C   PRO A 781      76.510  32.630  41.670  1.00  0.00           C
ATOM   3162  O   PRO A 781      76.040  33.030  42.720  1.00  0.00           O
ATOM   3163  N   THR A 782      75.900  32.800  40.490  1.00  0.00           N
ATOM   3164  HN  THR A 782      76.190  32.270  39.710  1.00  0.00           H
ATOM   3165  CA  THR A 782      74.810  33.710  40.250  1.00  0.00           C
ATOM   3166  HA  THR A 782      75.150  34.660  40.650  1.00  0.00           H
ATOM   3167  CB  THR A 782      74.520  34.170  38.820  1.00  0.00           C
ATOM   3168  HB  THR A 782      75.470  34.510  38.370  1.00  0.00           H
ATOM   3169  OG1 THR A 782      73.600  35.240  38.730  1.00  0.00           O
ATOM   3170  HG1 THR A 782      73.930  36.000  39.210  1.00  0.00           H
ATOM   3171  CG2 THR A 782      73.990  33.050  37.930  1.00  0.00           C
ATOM   3172 HG21 THR A 782      74.830  32.320  37.810  1.00  0.00           H
ATOM   3173 HG22 THR A 782      73.670  33.380  36.920  1.00  0.00           H
ATOM   3174 HG23 THR A 782      73.090  32.480  38.230  1.00  0.00           H
ATOM   3175  C   THR A 782      73.490  33.450  41.000  1.00  0.00           C
ATOM   3176  O   THR A 782      72.940  34.290  41.700  1.00  0.00           O
ATOM   3177  N   LYS A 783      73.070  32.190  41.080  1.00  0.00           N
ATOM   3178  HN  LYS A 783      73.670  31.470  40.740  1.00  0.00           H
ATOM   3179  CA  LYS A 783      71.830  31.690  41.710  1.00  0.00           C
ATOM   3180  HA  LYS A 783      70.990  32.310  41.440  1.00  0.00           H
ATOM   3181  CB  LYS A 783      71.410  30.260  41.340  1.00  0.00           C
ATOM   3182  HB1 LYS A 783      70.500  29.890  41.850  1.00  0.00           H
ATOM   3183  HB2 LYS A 783      72.300  29.630  41.560  1.00  0.00           H
ATOM   3184  CG  LYS A 783      71.000  30.110  39.790  1.00  0.00           C
ATOM   3185  HG1 LYS A 783      70.720  29.040  39.680  1.00  0.00           H
ATOM   3186  HG2 LYS A 783      71.940  30.170  39.210  1.00  0.00           H
ATOM   3187  CD  LYS A 783      69.780  30.960  39.350  1.00  0.00           C
ATOM   3188  HD1 LYS A 783      70.180  31.990  39.200  1.00  0.00           H
ATOM   3189  HD2 LYS A 783      69.080  30.980  40.220  1.00  0.00           H
ATOM   3190  CE  LYS A 783      68.970  30.640  38.120  1.00  0.00           C
ATOM   3191  HE1 LYS A 783      68.130  31.360  38.130  1.00  0.00           H
ATOM   3192  HE2 LYS A 783      68.560  29.610  38.250  1.00  0.00           H
ATOM   3193  NZ  LYS A 783      69.720  30.700  36.890  1.00  0.00           N
ATOM   3194  HZ1 LYS A 783      69.130  30.500  36.060  1.00  0.00           H
ATOM   3195  HZ2 LYS A 783      70.570  30.110  36.960  1.00  0.00           H
ATOM   3196  HZ3 LYS A 783      70.120  31.650  36.670  1.00  0.00           H
ATOM   3197  C   LYS A 783      71.910  31.890  43.160  1.00  0.00           C
ATOM   3198  O   LYS A 783      70.980  32.280  43.800  1.00  0.00           O
ATOM   3199  N   VAL A 784      73.160  31.730  43.750  1.00  0.00           N
ATOM   3200  HN  VAL A 784      73.920  31.520  43.140  1.00  0.00           H
ATOM   3201  CA  VAL A 784      73.380  32.100  45.130  1.00  0.00           C
ATOM   3202  HA  VAL A 784      72.590  31.640  45.710  1.00  0.00           H
ATOM   3203  CB  VAL A 784      74.650  31.520  45.740  1.00  0.00           C
ATOM   3204  HB  VAL A 784      75.500  31.930  45.150  1.00  0.00           H
ATOM   3205  CG1 VAL A 784      74.880  31.800  47.240  1.00  0.00           C
ATOM   3206 HG11 VAL A 784      74.890  32.890  47.430  1.00  0.00           H
ATOM   3207 HG12 VAL A 784      75.730  31.200  47.630  1.00  0.00           H
ATOM   3208 HG13 VAL A 784      73.900  31.580  47.740  1.00  0.00           H
ATOM   3209  CG2 VAL A 784      74.670  30.040  45.570  1.00  0.00           C
ATOM   3210 HG21 VAL A 784      73.800  29.630  46.130  1.00  0.00           H
ATOM   3211 HG22 VAL A 784      75.630  29.570  45.870  1.00  0.00           H
ATOM   3212 HG23 VAL A 784      74.790  29.750  44.500  1.00  0.00           H
ATOM   3213  C   VAL A 784      73.330  33.590  45.390  1.00  0.00           C
ATOM   3214  O   VAL A 784      72.660  34.020  46.340  1.00  0.00           O
ATOM   3215  N   ARG A 785      73.950  34.450  44.550  1.00  0.00           N
ATOM   3216  HN  ARG A 785      74.550  34.110  43.840  1.00  0.00           H
ATOM   3217  CA  ARG A 785      73.810  35.870  44.700  1.00  0.00           C
ATOM   3218  HA  ARG A 785      74.210  36.230  45.620  1.00  0.00           H
ATOM   3219  CB  ARG A 785      74.570  36.700  43.590  1.00  0.00           C
ATOM   3220  HB1 ARG A 785      74.570  37.760  43.910  1.00  0.00           H
ATOM   3221  HB2 ARG A 785      74.230  36.440  42.570  1.00  0.00           H
ATOM   3222  CG  ARG A 785      76.110  36.390  43.650  1.00  0.00           C
ATOM   3223  HG1 ARG A 785      76.370  35.460  43.100  1.00  0.00           H
ATOM   3224  HG2 ARG A 785      76.540  36.160  44.660  1.00  0.00           H
ATOM   3225  CD  ARG A 785      76.990  37.360  42.930  1.00  0.00           C
ATOM   3226  HD1 ARG A 785      76.550  37.540  41.930  1.00  0.00           H
ATOM   3227  HD2 ARG A 785      78.070  37.100  42.800  1.00  0.00           H
ATOM   3228  NE  ARG A 785      76.950  38.730  43.570  1.00  0.00           N
ATOM   3229  HE  ARG A 785      76.120  39.290  43.630  1.00  0.00           H
ATOM   3230  CZ  ARG A 785      78.080  39.420  43.900  1.00  0.00           C
ATOM   3231  NH1 ARG A 785      79.340  39.060  43.640  1.00  0.00           N
ATOM   3232 HH11 ARG A 785      79.990  39.800  43.560  1.00  0.00           H
ATOM   3233 HH12 ARG A 785      79.430  38.240  43.070  1.00  0.00           H
ATOM   3234  NH2 ARG A 785      77.920  40.640  44.410  1.00  0.00           N
ATOM   3235 HH21 ARG A 785      77.010  41.030  44.440  1.00  0.00           H
ATOM   3236 HH22 ARG A 785      78.790  41.140  44.500  1.00  0.00           H
ATOM   3237  C   ARG A 785      72.370  36.390  44.560  1.00  0.00           C
ATOM   3238  O   ARG A 785      72.040  37.340  45.270  1.00  0.00           O
ATOM   3239  N   SER A 786      71.550  35.740  43.680  1.00  0.00           N
ATOM   3240  HN  SER A 786      72.010  35.160  43.020  1.00  0.00           H
ATOM   3241  CA  SER A 786      70.130  36.000  43.520  1.00  0.00           C
ATOM   3242  HA  SER A 786      69.880  37.020  43.270  1.00  0.00           H
ATOM   3243  CB  SER A 786      69.650  35.180  42.340  1.00  0.00           C
ATOM   3244  HB1 SER A 786      69.730  34.130  42.700  1.00  0.00           H
ATOM   3245  HB2 SER A 786      70.260  35.290  41.420  1.00  0.00           H
ATOM   3246  OG  SER A 786      68.300  35.320  42.010  1.00  0.00           O
ATOM   3247  HG1 SER A 786      67.760  34.680  42.470  1.00  0.00           H
ATOM   3248  C   SER A 786      69.340  35.700  44.770  1.00  0.00           C
ATOM   3249  O   SER A 786      68.560  36.490  45.200  1.00  0.00           O
ATOM   3250  N   THR A 787      69.520  34.520  45.330  1.00  0.00           N
ATOM   3251  HN  THR A 787      70.140  33.850  44.930  1.00  0.00           H
ATOM   3252  CA  THR A 787      68.950  34.000  46.530  1.00  0.00           C
ATOM   3253  HA  THR A 787      67.870  34.000  46.410  1.00  0.00           H
ATOM   3254  CB  THR A 787      69.290  32.550  46.880  1.00  0.00           C
ATOM   3255  HB  THR A 787      70.350  32.410  47.140  1.00  0.00           H
ATOM   3256  OG1 THR A 787      68.990  31.700  45.800  1.00  0.00           O
ATOM   3257  HG1 THR A 787      69.690  31.870  45.180  1.00  0.00           H
ATOM   3258  CG2 THR A 787      68.430  32.040  48.110  1.00  0.00           C
ATOM   3259 HG21 THR A 787      68.720  30.990  48.310  1.00  0.00           H
ATOM   3260 HG22 THR A 787      67.320  32.120  47.970  1.00  0.00           H
ATOM   3261 HG23 THR A 787      68.670  32.570  49.050  1.00  0.00           H
ATOM   3262  C   THR A 787      69.250  34.860  47.730  1.00  0.00           C
ATOM   3263  O   THR A 787      68.410  35.160  48.550  1.00  0.00           O
ATOM   3264  N   ILE A 788      70.510  35.340  47.810  1.00  0.00           N
ATOM   3265  HN  ILE A 788      71.150  34.950  47.150  1.00  0.00           H
ATOM   3266  CA  ILE A 788      70.990  36.240  48.870  1.00  0.00           C
ATOM   3267  HA  ILE A 788      70.780  35.850  49.860  1.00  0.00           H
ATOM   3268  CB  ILE A 788      72.470  36.520  48.790  1.00  0.00           C
ATOM   3269  HB  ILE A 788      72.770  36.760  47.750  1.00  0.00           H
ATOM   3270  CG2 ILE A 788      72.960  37.780  49.530  1.00  0.00           C
ATOM   3271 HG21 ILE A 788      72.430  38.660  49.130  1.00  0.00           H
ATOM   3272 HG22 ILE A 788      74.050  37.980  49.530  1.00  0.00           H
ATOM   3273 HG23 ILE A 788      72.670  37.760  50.610  1.00  0.00           H
ATOM   3274  CG1 ILE A 788      73.220  35.270  49.320  1.00  0.00           C
ATOM   3275 HG11 ILE A 788      72.700  34.340  49.010  1.00  0.00           H
ATOM   3276 HG12 ILE A 788      73.110  35.290  50.430  1.00  0.00           H
ATOM   3277  CD  ILE A 788      74.750  35.210  48.920  1.00  0.00           C
ATOM   3278  HD1 ILE A 788      74.720  35.150  47.810  1.00  0.00           H
ATOM   3279  HD2 ILE A 788      75.290  34.410  49.480  1.00  0.00           H
ATOM   3280  HD3 ILE A 788      75.240  36.140  49.260  1.00  0.00           H
ATOM   3281  C   ILE A 788      70.180  37.500  48.840  1.00  0.00           C
ATOM   3282  O   ILE A 788      69.650  37.970  49.850  1.00  0.00           O
ATOM   3283  N   SER A 789      70.020  38.170  47.680  1.00  0.00           N
ATOM   3284  HN  SER A 789      70.550  37.880  46.890  1.00  0.00           H
ATOM   3285  CA  SER A 789      69.200  39.330  47.500  1.00  0.00           C
ATOM   3286  HA  SER A 789      69.480  40.080  48.200  1.00  0.00           H
ATOM   3287  CB  SER A 789      69.400  39.920  46.060  1.00  0.00           C
ATOM   3288  HB1 SER A 789      68.780  40.790  45.760  1.00  0.00           H
ATOM   3289  HB2 SER A 789      69.240  39.110  45.320  1.00  0.00           H
ATOM   3290  OG  SER A 789      70.820  40.310  46.100  1.00  0.00           O
ATOM   3291  HG1 SER A 789      70.960  40.800  46.920  1.00  0.00           H
ATOM   3292  C   SER A 789      67.730  39.250  47.730  1.00  0.00           C
ATOM   3293  O   SER A 789      67.170  40.170  48.300  1.00  0.00           O
ATOM   3294  N   ASP A 790      67.030  38.100  47.280  1.00  0.00           N
ATOM   3295  HN  ASP A 790      67.480  37.260  47.000  1.00  0.00           H
ATOM   3296  CA  ASP A 790      65.590  37.870  47.720  1.00  0.00           C
ATOM   3297  HA  ASP A 790      65.050  38.710  47.310  1.00  0.00           H
ATOM   3298  CB  ASP A 790      65.080  36.620  46.940  1.00  0.00           C
ATOM   3299  HB1 ASP A 790      64.140  36.230  47.360  1.00  0.00           H
ATOM   3300  HB2 ASP A 790      65.940  35.920  47.060  1.00  0.00           H
ATOM   3301  CG  ASP A 790      64.950  36.990  45.440  1.00  0.00           C
ATOM   3302  OD1 ASP A 790      64.920  36.040  44.630  1.00  0.00           O
ATOM   3303  OD2 ASP A 790      64.750  38.180  45.130  1.00  0.00           O
ATOM   3304  C   ASP A 790      65.400  37.960  49.310  1.00  0.00           C
ATOM   3305  O   ASP A 790      64.500  38.670  49.770  1.00  0.00           O
ATOM   3306  N   PHE A 791      66.330  37.260  50.060  1.00  0.00           N
ATOM   3307  HN  PHE A 791      67.150  36.880  49.660  1.00  0.00           H
ATOM   3308  CA  PHE A 791      66.280  37.110  51.530  1.00  0.00           C
ATOM   3309  HA  PHE A 791      65.260  37.280  51.830  1.00  0.00           H
ATOM   3310  CB  PHE A 791      66.660  35.650  51.940  1.00  0.00           C
ATOM   3311  HB1 PHE A 791      66.720  35.390  53.020  1.00  0.00           H
ATOM   3312  HB2 PHE A 791      67.670  35.510  51.510  1.00  0.00           H
ATOM   3313  CG  PHE A 791      65.940  34.450  51.390  1.00  0.00           C
ATOM   3314  CD1 PHE A 791      64.720  34.550  50.800  1.00  0.00           C
ATOM   3315  HD1 PHE A 791      64.300  35.520  50.590  1.00  0.00           H
ATOM   3316  CE1 PHE A 791      64.040  33.390  50.360  1.00  0.00           C
ATOM   3317  HE1 PHE A 791      63.100  33.530  49.840  1.00  0.00           H
ATOM   3318  CZ  PHE A 791      64.550  32.110  50.670  1.00  0.00           C
ATOM   3319  HZ  PHE A 791      64.030  31.190  50.450  1.00  0.00           H
ATOM   3320  CD2 PHE A 791      66.500  33.180  51.580  1.00  0.00           C
ATOM   3321  HD2 PHE A 791      67.500  33.200  52.000  1.00  0.00           H
ATOM   3322  CE2 PHE A 791      65.830  32.060  51.190  1.00  0.00           C
ATOM   3323  HE2 PHE A 791      66.370  31.110  51.250  1.00  0.00           H
ATOM   3324  C   PHE A 791      67.190  38.080  52.190  1.00  0.00           C
ATOM   3325  O   PHE A 791      67.680  37.930  53.290  1.00  0.00           O
ATOM   3326  N   ALA A 792      67.440  39.240  51.580  1.00  0.00           N
ATOM   3327  HN  ALA A 792      67.190  39.400  50.640  1.00  0.00           H
ATOM   3328  CA  ALA A 792      68.310  40.240  52.110  1.00  0.00           C
ATOM   3329  HA  ALA A 792      69.310  39.830  52.180  1.00  0.00           H
ATOM   3330  CB  ALA A 792      68.110  41.320  51.030  1.00  0.00           C
ATOM   3331  HB1 ALA A 792      68.730  40.920  50.200  1.00  0.00           H
ATOM   3332  HB2 ALA A 792      68.430  42.350  51.290  1.00  0.00           H
ATOM   3333  HB3 ALA A 792      67.050  41.320  50.670  1.00  0.00           H
ATOM   3334  C   ALA A 792      67.990  40.830  53.470  1.00  0.00           C
ATOM   3335  O   ALA A 792      68.890  41.050  54.250  1.00  0.00           O
ATOM   3336  N   VAL A 793      66.710  41.130  53.710  1.00  0.00           N
ATOM   3337  HN  VAL A 793      66.050  41.100  52.960  1.00  0.00           H
ATOM   3338  CA  VAL A 793      66.170  41.410  55.040  1.00  0.00           C
ATOM   3339  HA  VAL A 793      66.760  42.240  55.420  1.00  0.00           H
ATOM   3340  CB  VAL A 793      64.730  41.970  55.070  1.00  0.00           C
ATOM   3341  HB  VAL A 793      64.090  41.190  54.600  1.00  0.00           H
ATOM   3342  CG1 VAL A 793      64.300  42.280  56.550  1.00  0.00           C
ATOM   3343 HG11 VAL A 793      63.350  42.860  56.420  1.00  0.00           H
ATOM   3344 HG12 VAL A 793      64.960  42.890  57.190  1.00  0.00           H
ATOM   3345 HG13 VAL A 793      64.050  41.310  57.050  1.00  0.00           H
ATOM   3346  CG2 VAL A 793      64.700  43.240  54.230  1.00  0.00           C
ATOM   3347 HG21 VAL A 793      65.530  43.870  54.630  1.00  0.00           H
ATOM   3348 HG22 VAL A 793      63.740  43.780  54.410  1.00  0.00           H
ATOM   3349 HG23 VAL A 793      64.930  42.900  53.200  1.00  0.00           H
ATOM   3350  C   VAL A 793      66.330  40.350  56.100  1.00  0.00           C
ATOM   3351  O   VAL A 793      66.770  40.560  57.250  1.00  0.00           O
ATOM   3352  N   PHE A 794      66.000  39.030  55.770  1.00  0.00           N
ATOM   3353  HN  PHE A 794      65.420  38.790  55.000  1.00  0.00           H
ATOM   3354  CA  PHE A 794      66.220  37.890  56.710  1.00  0.00           C
ATOM   3355  HA  PHE A 794      65.600  38.110  57.570  1.00  0.00           H
ATOM   3356  CB  PHE A 794      65.660  36.650  56.060  1.00  0.00           C
ATOM   3357  HB1 PHE A 794      66.220  36.460  55.120  1.00  0.00           H
ATOM   3358  HB2 PHE A 794      64.610  36.920  55.840  1.00  0.00           H
ATOM   3359  CG  PHE A 794      65.690  35.490  56.970  1.00  0.00           C
ATOM   3360  CD1 PHE A 794      66.630  34.480  56.710  1.00  0.00           C
ATOM   3361  HD1 PHE A 794      67.310  34.290  55.890  1.00  0.00           H
ATOM   3362  CE1 PHE A 794      66.730  33.410  57.680  1.00  0.00           C
ATOM   3363  HE1 PHE A 794      67.470  32.620  57.580  1.00  0.00           H
ATOM   3364  CZ  PHE A 794      65.880  33.290  58.730  1.00  0.00           C
ATOM   3365  HZ  PHE A 794      66.030  32.390  59.320  1.00  0.00           H
ATOM   3366  CD2 PHE A 794      64.790  35.380  58.130  1.00  0.00           C
ATOM   3367  HD2 PHE A 794      64.030  36.140  58.170  1.00  0.00           H
ATOM   3368  CE2 PHE A 794      64.880  34.250  58.910  1.00  0.00           C
ATOM   3369  HE2 PHE A 794      64.280  34.160  59.810  1.00  0.00           H
ATOM   3370  C   PHE A 794      67.730  37.770  57.140  1.00  0.00           C
ATOM   3371  O   PHE A 794      68.060  37.450  58.290  1.00  0.00           O
ATOM   3372  N   LEU A 795      68.660  38.020  56.140  1.00  0.00           N
ATOM   3373  HN  LEU A 795      68.430  38.310  55.220  1.00  0.00           H
ATOM   3374  CA  LEU A 795      70.040  37.950  56.330  1.00  0.00           C
ATOM   3375  HA  LEU A 795      70.200  37.110  56.980  1.00  0.00           H
ATOM   3376  CB  LEU A 795      70.710  37.650  54.960  1.00  0.00           C
ATOM   3377  HB1 LEU A 795      70.560  38.490  54.270  1.00  0.00           H
ATOM   3378  HB2 LEU A 795      70.140  36.810  54.540  1.00  0.00           H
ATOM   3379  CG  LEU A 795      72.140  37.300  55.100  1.00  0.00           C
ATOM   3380  HG  LEU A 795      72.690  38.040  55.730  1.00  0.00           H
ATOM   3381  CD1 LEU A 795      72.460  36.020  55.860  1.00  0.00           C
ATOM   3382 HD11 LEU A 795      73.530  35.760  55.980  1.00  0.00           H
ATOM   3383 HD12 LEU A 795      71.930  35.160  55.390  1.00  0.00           H
ATOM   3384 HD13 LEU A 795      72.090  36.210  56.890  1.00  0.00           H
ATOM   3385  CD2 LEU A 795      72.790  37.350  53.660  1.00  0.00           C
ATOM   3386 HD21 LEU A 795      72.170  36.620  53.090  1.00  0.00           H
ATOM   3387 HD22 LEU A 795      73.830  36.950  53.770  1.00  0.00           H
ATOM   3388 HD23 LEU A 795      72.710  38.330  53.150  1.00  0.00           H
ATOM   3389  C   LEU A 795      70.660  39.050  57.140  1.00  0.00           C
ATOM   3390  O   LEU A 795      71.470  38.870  58.050  1.00  0.00           O
ATOM   3391  N   THR A 796      70.110  40.270  56.950  1.00  0.00           N
ATOM   3392  HN  THR A 796      69.290  40.250  56.370  1.00  0.00           H
ATOM   3393  CA  THR A 796      70.330  41.470  57.740  1.00  0.00           C
ATOM   3394  HA  THR A 796      71.390  41.610  57.590  1.00  0.00           H
ATOM   3395  CB  THR A 796      69.580  42.670  57.170  1.00  0.00           C
ATOM   3396  HB  THR A 796      68.530  42.310  57.090  1.00  0.00           H
ATOM   3397  OG1 THR A 796      69.970  42.990  55.850  1.00  0.00           O
ATOM   3398  HG1 THR A 796      69.830  42.190  55.350  1.00  0.00           H
ATOM   3399  CG2 THR A 796      69.670  43.950  57.990  1.00  0.00           C
ATOM   3400 HG21 THR A 796      69.430  44.850  57.380  1.00  0.00           H
ATOM   3401 HG22 THR A 796      70.730  44.030  58.300  1.00  0.00           H
ATOM   3402 HG23 THR A 796      69.000  43.960  58.880  1.00  0.00           H
ATOM   3403  C   THR A 796      70.020  41.430  59.190  1.00  0.00           C
ATOM   3404  O   THR A 796      70.700  41.780  60.090  1.00  0.00           O
ATOM   3405  N   ILE A 797      68.850  40.820  59.540  1.00  0.00           N
ATOM   3406  HN  ILE A 797      68.250  40.530  58.800  1.00  0.00           H
ATOM   3407  CA  ILE A 797      68.490  40.350  60.850  1.00  0.00           C
ATOM   3408  HA  ILE A 797      68.590  41.180  61.520  1.00  0.00           H
ATOM   3409  CB  ILE A 797      67.060  39.810  60.800  1.00  0.00           C
ATOM   3410  HB  ILE A 797      66.870  39.140  59.930  1.00  0.00           H
ATOM   3411  CG2 ILE A 797      66.700  39.120  62.140  1.00  0.00           C
ATOM   3412 HG21 ILE A 797      66.910  39.790  63.000  1.00  0.00           H
ATOM   3413 HG22 ILE A 797      67.270  38.190  62.280  1.00  0.00           H
ATOM   3414 HG23 ILE A 797      65.650  38.780  62.170  1.00  0.00           H
ATOM   3415  CG1 ILE A 797      66.070  40.980  60.480  1.00  0.00           C
ATOM   3416 HG11 ILE A 797      66.540  41.640  59.720  1.00  0.00           H
ATOM   3417 HG12 ILE A 797      66.060  41.650  61.380  1.00  0.00           H
ATOM   3418  CD  ILE A 797      64.630  40.510  60.300  1.00  0.00           C
ATOM   3419  HD1 ILE A 797      63.950  41.370  60.110  1.00  0.00           H
ATOM   3420  HD2 ILE A 797      64.280  39.950  61.190  1.00  0.00           H
ATOM   3421  HD3 ILE A 797      64.550  40.040  59.290  1.00  0.00           H
ATOM   3422  C   ILE A 797      69.410  39.250  61.340  1.00  0.00           C
ATOM   3423  O   ILE A 797      70.020  39.440  62.460  1.00  0.00           O
ATOM   3424  N   VAL A 798      69.720  38.150  60.620  1.00  0.00           N
ATOM   3425  HN  VAL A 798      69.200  37.980  59.780  1.00  0.00           H
ATOM   3426  CA  VAL A 798      70.720  37.100  61.000  1.00  0.00           C
ATOM   3427  HA  VAL A 798      70.430  36.700  61.960  1.00  0.00           H
ATOM   3428  CB  VAL A 798      70.600  35.900  60.060  1.00  0.00           C
ATOM   3429  HB  VAL A 798      70.610  36.150  58.990  1.00  0.00           H
ATOM   3430  CG1 VAL A 798      71.770  34.890  60.240  1.00  0.00           C
ATOM   3431 HG11 VAL A 798      71.450  33.990  59.670  1.00  0.00           H
ATOM   3432 HG12 VAL A 798      72.070  34.580  61.260  1.00  0.00           H
ATOM   3433 HG13 VAL A 798      72.700  35.270  59.780  1.00  0.00           H
ATOM   3434  CG2 VAL A 798      69.220  35.210  60.310  1.00  0.00           C
ATOM   3435 HG21 VAL A 798      69.080  35.130  61.410  1.00  0.00           H
ATOM   3436 HG22 VAL A 798      69.090  34.240  59.790  1.00  0.00           H
ATOM   3437 HG23 VAL A 798      68.360  35.860  60.020  1.00  0.00           H
ATOM   3438  C   VAL A 798      72.160  37.590  61.330  1.00  0.00           C
ATOM   3439  O   VAL A 798      72.690  37.330  62.420  1.00  0.00           O
ATOM   3440  N   ILE A 799      72.810  38.480  60.490  1.00  0.00           N
ATOM   3441  HN  ILE A 799      72.420  38.770  59.620  1.00  0.00           H
ATOM   3442  CA  ILE A 799      74.080  39.280  60.720  1.00  0.00           C
ATOM   3443  HA  ILE A 799      74.920  38.610  60.760  1.00  0.00           H
ATOM   3444  CB  ILE A 799      74.320  40.190  59.510  1.00  0.00           C
ATOM   3445  HB  ILE A 799      73.450  40.830  59.230  1.00  0.00           H
ATOM   3446  CG2 ILE A 799      75.530  41.170  59.800  1.00  0.00           C
ATOM   3447 HG21 ILE A 799      75.250  41.750  60.710  1.00  0.00           H
ATOM   3448 HG22 ILE A 799      75.830  41.750  58.900  1.00  0.00           H
ATOM   3449 HG23 ILE A 799      76.410  40.580  60.120  1.00  0.00           H
ATOM   3450  CG1 ILE A 799      74.650  39.370  58.250  1.00  0.00           C
ATOM   3451 HG11 ILE A 799      73.850  38.650  57.980  1.00  0.00           H
ATOM   3452 HG12 ILE A 799      75.650  38.920  58.430  1.00  0.00           H
ATOM   3453  CD  ILE A 799      74.720  40.250  57.050  1.00  0.00           C
ATOM   3454  HD1 ILE A 799      73.830  40.890  56.880  1.00  0.00           H
ATOM   3455  HD2 ILE A 799      74.940  39.620  56.160  1.00  0.00           H
ATOM   3456  HD3 ILE A 799      75.580  40.960  56.950  1.00  0.00           H
ATOM   3457  C   ILE A 799      73.920  40.170  61.960  1.00  0.00           C
ATOM   3458  O   ILE A 799      74.780  40.070  62.810  1.00  0.00           O
ATOM   3459  N   MET A 800      72.820  40.990  62.090  1.00  0.00           N
ATOM   3460  HN  MET A 800      72.040  40.970  61.470  1.00  0.00           H
ATOM   3461  CA  MET A 800      72.660  41.790  63.280  1.00  0.00           C
ATOM   3462  HA  MET A 800      73.500  42.450  63.280  1.00  0.00           H
ATOM   3463  CB  MET A 800      71.430  42.680  63.160  1.00  0.00           C
ATOM   3464  HB1 MET A 800      71.190  43.090  64.160  1.00  0.00           H
ATOM   3465  HB2 MET A 800      70.550  42.120  62.770  1.00  0.00           H
ATOM   3466  CG  MET A 800      71.700  43.940  62.240  1.00  0.00           C
ATOM   3467  HG1 MET A 800      70.720  44.450  62.260  1.00  0.00           H
ATOM   3468  HG2 MET A 800      71.850  43.680  61.170  1.00  0.00           H
ATOM   3469  SD  MET A 800      73.120  44.980  62.700  1.00  0.00           S
ATOM   3470  CE  MET A 800      72.950  46.320  61.500  1.00  0.00           C
ATOM   3471  HE1 MET A 800      72.010  46.920  61.550  1.00  0.00           H
ATOM   3472  HE2 MET A 800      72.930  45.870  60.480  1.00  0.00           H
ATOM   3473  HE3 MET A 800      73.790  47.060  61.540  1.00  0.00           H
ATOM   3474  C   MET A 800      72.560  41.060  64.600  1.00  0.00           C
ATOM   3475  O   MET A 800      73.300  41.340  65.550  1.00  0.00           O
ATOM   3476  N   VAL A 801      71.680  39.970  64.620  1.00  0.00           N
ATOM   3477  HN  VAL A 801      71.090  39.820  63.830  1.00  0.00           H
ATOM   3478  CA  VAL A 801      71.720  39.010  65.670  1.00  0.00           C
ATOM   3479  HA  VAL A 801      71.510  39.590  66.570  1.00  0.00           H
ATOM   3480  CB  VAL A 801      70.600  37.990  65.610  1.00  0.00           C
ATOM   3481  HB  VAL A 801      70.470  37.560  64.600  1.00  0.00           H
ATOM   3482  CG1 VAL A 801      70.910  36.790  66.560  1.00  0.00           C
ATOM   3483 HG11 VAL A 801      70.930  37.080  67.630  1.00  0.00           H
ATOM   3484 HG12 VAL A 801      71.760  36.160  66.210  1.00  0.00           H
ATOM   3485 HG13 VAL A 801      70.050  36.090  66.460  1.00  0.00           H
ATOM   3486  CG2 VAL A 801      69.270  38.660  66.020  1.00  0.00           C
ATOM   3487 HG21 VAL A 801      69.410  39.010  67.070  1.00  0.00           H
ATOM   3488 HG22 VAL A 801      68.500  37.860  66.070  1.00  0.00           H
ATOM   3489 HG23 VAL A 801      69.040  39.540  65.380  1.00  0.00           H
ATOM   3490  C   VAL A 801      73.060  38.420  65.990  1.00  0.00           C
ATOM   3491  O   VAL A 801      73.570  38.500  67.130  1.00  0.00           O
ATOM   3492  N   THR A 802      73.810  37.940  64.990  1.00  0.00           N
ATOM   3493  HN  THR A 802      73.440  37.960  64.070  1.00  0.00           H
ATOM   3494  CA  THR A 802      75.200  37.400  65.210  1.00  0.00           C
ATOM   3495  HA  THR A 802      75.130  36.630  65.960  1.00  0.00           H
ATOM   3496  CB  THR A 802      75.730  36.790  63.880  1.00  0.00           C
ATOM   3497  HB  THR A 802      75.830  37.560  63.080  1.00  0.00           H
ATOM   3498  OG1 THR A 802      74.890  35.710  63.420  1.00  0.00           O
ATOM   3499  HG1 THR A 802      74.040  35.990  63.060  1.00  0.00           H
ATOM   3500  CG2 THR A 802      77.090  36.230  63.970  1.00  0.00           C
ATOM   3501 HG21 THR A 802      77.460  35.750  63.040  1.00  0.00           H
ATOM   3502 HG22 THR A 802      77.240  35.520  64.810  1.00  0.00           H
ATOM   3503 HG23 THR A 802      77.920  36.950  64.150  1.00  0.00           H
ATOM   3504  C   THR A 802      76.150  38.420  65.790  1.00  0.00           C
ATOM   3505  O   THR A 802      76.880  38.100  66.760  1.00  0.00           O
ATOM   3506  N   ILE A 803      76.030  39.740  65.400  1.00  0.00           N
ATOM   3507  HN  ILE A 803      75.430  39.940  64.630  1.00  0.00           H
ATOM   3508  CA  ILE A 803      76.840  40.830  65.960  1.00  0.00           C
ATOM   3509  HA  ILE A 803      77.890  40.580  66.050  1.00  0.00           H
ATOM   3510  CB  ILE A 803      76.770  42.050  65.060  1.00  0.00           C
ATOM   3511  HB  ILE A 803      75.690  42.170  64.820  1.00  0.00           H
ATOM   3512  CG2 ILE A 803      77.230  43.360  65.750  1.00  0.00           C
ATOM   3513 HG21 ILE A 803      77.290  44.160  64.990  1.00  0.00           H
ATOM   3514 HG22 ILE A 803      78.160  43.290  66.350  1.00  0.00           H
ATOM   3515 HG23 ILE A 803      76.460  43.670  66.490  1.00  0.00           H
ATOM   3516  CG1 ILE A 803      77.530  41.780  63.730  1.00  0.00           C
ATOM   3517 HG11 ILE A 803      77.410  42.710  63.130  1.00  0.00           H
ATOM   3518 HG12 ILE A 803      76.850  41.030  63.270  1.00  0.00           H
ATOM   3519  CD  ILE A 803      79.010  41.470  63.790  1.00  0.00           C
ATOM   3520  HD1 ILE A 803      79.550  41.290  62.820  1.00  0.00           H
ATOM   3521  HD2 ILE A 803      79.190  40.570  64.410  1.00  0.00           H
ATOM   3522  HD3 ILE A 803      79.490  42.370  64.230  1.00  0.00           H
ATOM   3523  C   ILE A 803      76.380  41.090  67.440  1.00  0.00           C
ATOM   3524  O   ILE A 803      77.260  41.270  68.260  1.00  0.00           O
ATOM   3525  N   ASP A 804      75.130  40.940  67.840  1.00  0.00           N
ATOM   3526  HN  ASP A 804      74.510  40.660  67.110  1.00  0.00           H
ATOM   3527  CA  ASP A 804      74.540  41.060  69.140  1.00  0.00           C
ATOM   3528  HA  ASP A 804      74.990  41.910  69.620  1.00  0.00           H
ATOM   3529  CB  ASP A 804      72.980  41.200  69.050  1.00  0.00           C
ATOM   3530  HB1 ASP A 804      72.790  40.300  68.440  1.00  0.00           H
ATOM   3531  HB2 ASP A 804      72.680  42.110  68.500  1.00  0.00           H
ATOM   3532  CG  ASP A 804      72.210  41.030  70.360  1.00  0.00           C
ATOM   3533  OD1 ASP A 804      71.040  40.690  70.260  1.00  0.00           O
ATOM   3534  OD2 ASP A 804      72.680  41.190  71.480  1.00  0.00           O
ATOM   3535  C   ASP A 804      75.080  39.990  70.150  1.00  0.00           C
ATOM   3536  O   ASP A 804      75.460  40.300  71.260  1.00  0.00           O
ATOM   3537  N   TYR A 805      75.210  38.730  69.690  1.00  0.00           N
ATOM   3538  HN  TYR A 805      74.950  38.490  68.760  1.00  0.00           H
ATOM   3539  CA  TYR A 805      75.950  37.650  70.340  1.00  0.00           C
ATOM   3540  HA  TYR A 805      75.650  37.620  71.380  1.00  0.00           H
ATOM   3541  CB  TYR A 805      75.520  36.380  69.650  1.00  0.00           C
ATOM   3542  HB1 TYR A 805      76.260  35.580  69.910  1.00  0.00           H
ATOM   3543  HB2 TYR A 805      75.410  36.530  68.550  1.00  0.00           H
ATOM   3544  CG  TYR A 805      74.320  35.780  70.210  1.00  0.00           C
ATOM   3545  CD1 TYR A 805      73.150  35.540  69.470  1.00  0.00           C
ATOM   3546  HD1 TYR A 805      73.180  35.910  68.460  1.00  0.00           H
ATOM   3547  CE1 TYR A 805      72.020  34.800  69.960  1.00  0.00           C
ATOM   3548  HE1 TYR A 805      71.220  34.800  69.220  1.00  0.00           H
ATOM   3549  CZ  TYR A 805      71.930  34.370  71.250  1.00  0.00           C
ATOM   3550  OH  TYR A 805      70.750  33.760  71.820  1.00  0.00           O
ATOM   3551  HH  TYR A 805      71.050  33.500  72.690  1.00  0.00           H
ATOM   3552  CD2 TYR A 805      74.230  35.380  71.550  1.00  0.00           C
ATOM   3553  HD2 TYR A 805      75.060  35.500  72.230  1.00  0.00           H
ATOM   3554  CE2 TYR A 805      73.130  34.590  72.040  1.00  0.00           C
ATOM   3555  HE2 TYR A 805      73.070  34.240  73.060  1.00  0.00           H
ATOM   3556  C   TYR A 805      77.420  37.890  70.370  1.00  0.00           C
ATOM   3557  O   TYR A 805      78.100  37.750  71.400  1.00  0.00           O
ATOM   3558  N   LEU A 806      78.070  38.330  69.250  1.00  0.00           N
ATOM   3559  HN  LEU A 806      77.590  38.390  68.380  1.00  0.00           H
ATOM   3560  CA  LEU A 806      79.550  38.570  69.140  1.00  0.00           C
ATOM   3561  HA  LEU A 806      80.060  37.690  69.510  1.00  0.00           H
ATOM   3562  CB  LEU A 806      79.900  38.700  67.620  1.00  0.00           C
ATOM   3563  HB1 LEU A 806      79.260  39.550  67.300  1.00  0.00           H
ATOM   3564  HB2 LEU A 806      79.460  37.780  67.160  1.00  0.00           H
ATOM   3565  CG  LEU A 806      81.430  38.880  67.190  1.00  0.00           C
ATOM   3566  HG  LEU A 806      81.720  39.940  67.430  1.00  0.00           H
ATOM   3567  CD1 LEU A 806      82.340  37.960  67.950  1.00  0.00           C
ATOM   3568 HD11 LEU A 806      82.310  38.350  68.990  1.00  0.00           H
ATOM   3569 HD12 LEU A 806      83.360  38.040  67.530  1.00  0.00           H
ATOM   3570 HD13 LEU A 806      82.090  36.900  68.180  1.00  0.00           H
ATOM   3571  CD2 LEU A 806      81.600  38.710  65.660  1.00  0.00           C
ATOM   3572 HD21 LEU A 806      81.180  37.790  65.200  1.00  0.00           H
ATOM   3573 HD22 LEU A 806      82.690  38.860  65.480  1.00  0.00           H
ATOM   3574 HD23 LEU A 806      81.130  39.570  65.120  1.00  0.00           H
ATOM   3575  C   LEU A 806      80.080  39.810  69.950  1.00  0.00           C
ATOM   3576  O   LEU A 806      81.180  39.680  70.540  1.00  0.00           O
ATOM   3577  N   VAL A 807      79.450  40.990  69.860  1.00  0.00           N
ATOM   3578  HN  VAL A 807      78.560  41.000  69.410  1.00  0.00           H
ATOM   3579  CA  VAL A 807      80.140  42.200  70.200  1.00  0.00           C
ATOM   3580  HA  VAL A 807      80.740  42.020  71.080  1.00  0.00           H
ATOM   3581  CB  VAL A 807      81.150  42.680  69.090  1.00  0.00           C
ATOM   3582  HB  VAL A 807      81.940  41.900  69.090  1.00  0.00           H
ATOM   3583  CG1 VAL A 807      80.570  42.650  67.620  1.00  0.00           C
ATOM   3584 HG11 VAL A 807      80.000  43.580  67.390  1.00  0.00           H
ATOM   3585 HG12 VAL A 807      79.960  41.720  67.520  1.00  0.00           H
ATOM   3586 HG13 VAL A 807      81.440  42.540  66.940  1.00  0.00           H
ATOM   3587  CG2 VAL A 807      81.800  44.020  69.470  1.00  0.00           C
ATOM   3588 HG21 VAL A 807      82.070  44.090  70.540  1.00  0.00           H
ATOM   3589 HG22 VAL A 807      81.100  44.860  69.240  1.00  0.00           H
ATOM   3590 HG23 VAL A 807      82.730  44.110  68.870  1.00  0.00           H
ATOM   3591  C   VAL A 807      79.120  43.340  70.610  1.00  0.00           C
ATOM   3592  O   VAL A 807      79.470  44.140  71.480  1.00  0.00           O
ATOM   3593  N   GLY A 808      77.900  43.400  69.990  1.00  0.00           N
ATOM   3594  HN  GLY A 808      77.560  42.690  69.380  1.00  0.00           H
ATOM   3595  CA  GLY A 808      76.990  44.600  69.980  1.00  0.00           C
ATOM   3596  HA1 GLY A 808      76.130  44.380  69.370  1.00  0.00           H
ATOM   3597  HA2 GLY A 808      77.620  45.430  69.730  1.00  0.00           H
ATOM   3598  C   GLY A 808      76.430  44.930  71.300  1.00  0.00           C
ATOM   3599  O   GLY A 808      76.120  43.980  72.060  1.00  0.00           O
ATOM   3600  N   VAL A 809      76.310  46.250  71.620  1.00  0.00           N
ATOM   3601  HN  VAL A 809      76.660  46.910  70.970  1.00  0.00           H
ATOM   3602  CA  VAL A 809      75.770  46.680  72.890  1.00  0.00           C
ATOM   3603  HA  VAL A 809      76.200  46.110  73.700  1.00  0.00           H
ATOM   3604  CB  VAL A 809      75.980  48.180  73.190  1.00  0.00           C
ATOM   3605  HB  VAL A 809      76.180  48.650  72.210  1.00  0.00           H
ATOM   3606  CG1 VAL A 809      74.670  48.940  73.670  1.00  0.00           C
ATOM   3607 HG11 VAL A 809      73.840  48.990  72.950  1.00  0.00           H
ATOM   3608 HG12 VAL A 809      75.010  49.970  73.910  1.00  0.00           H
ATOM   3609 HG13 VAL A 809      74.200  48.560  74.610  1.00  0.00           H
ATOM   3610  CG2 VAL A 809      77.150  48.340  74.140  1.00  0.00           C
ATOM   3611 HG21 VAL A 809      78.020  47.690  73.900  1.00  0.00           H
ATOM   3612 HG22 VAL A 809      76.820  47.930  75.110  1.00  0.00           H
ATOM   3613 HG23 VAL A 809      77.450  49.390  74.370  1.00  0.00           H
ATOM   3614  C   VAL A 809      74.270  46.240  72.840  1.00  0.00           C
ATOM   3615  O   VAL A 809      73.630  46.060  71.830  1.00  0.00           O
ATOM   3616  N   PRO A 810      73.670  45.840  74.000  1.00  0.00           N
ATOM   3617  CD  PRO A 810      74.340  45.330  75.240  1.00  0.00           C
ATOM   3618  HD1 PRO A 810      74.950  46.100  75.750  1.00  0.00           H
ATOM   3619  HD2 PRO A 810      74.950  44.440  74.960  1.00  0.00           H
ATOM   3620  CA  PRO A 810      72.170  45.620  74.080  1.00  0.00           C
ATOM   3621  HA  PRO A 810      72.000  44.640  73.660  1.00  0.00           H
ATOM   3622  CB  PRO A 810      71.960  45.640  75.650  1.00  0.00           C
ATOM   3623  HB1 PRO A 810      71.010  45.140  75.920  1.00  0.00           H
ATOM   3624  HB2 PRO A 810      71.950  46.710  75.910  1.00  0.00           H
ATOM   3625  CG  PRO A 810      73.160  44.910  76.140  1.00  0.00           C
ATOM   3626  HG1 PRO A 810      73.320  45.230  77.190  1.00  0.00           H
ATOM   3627  HG2 PRO A 810      72.990  43.810  76.160  1.00  0.00           H
ATOM   3628  C   PRO A 810      71.160  46.500  73.330  1.00  0.00           C
ATOM   3629  O   PRO A 810      71.540  47.600  72.990  1.00  0.00           O
ATOM   3630  N   SER A 811      69.980  46.010  73.060  1.00  0.00           N
ATOM   3631  HN  SER A 811      69.700  45.060  73.230  1.00  0.00           H
ATOM   3632  CA  SER A 811      68.940  46.870  72.400  1.00  0.00           C
ATOM   3633  HA  SER A 811      69.180  47.900  72.590  1.00  0.00           H
ATOM   3634  CB  SER A 811      68.930  46.690  70.870  1.00  0.00           C
ATOM   3635  HB1 SER A 811      68.810  45.620  70.590  1.00  0.00           H
ATOM   3636  HB2 SER A 811      69.900  47.100  70.550  1.00  0.00           H
ATOM   3637  OG  SER A 811      67.930  47.470  70.200  1.00  0.00           O
ATOM   3638  HG1 SER A 811      67.070  47.100  70.390  1.00  0.00           H
ATOM   3639  C   SER A 811      67.590  46.640  73.050  1.00  0.00           C
ATOM   3640  O   SER A 811      67.280  45.590  73.600  1.00  0.00           O
ATOM   3641  N   PRO A 812      66.640  47.620  72.850  1.00  0.00           N
ATOM   3642  CD  PRO A 812      66.840  49.060  72.770  1.00  0.00           C
ATOM   3643  HD1 PRO A 812      66.910  49.400  71.720  1.00  0.00           H
ATOM   3644  HD2 PRO A 812      67.670  49.450  73.390  1.00  0.00           H
ATOM   3645  CA  PRO A 812      65.210  47.290  72.960  1.00  0.00           C
ATOM   3646  HA  PRO A 812      65.070  46.850  73.930  1.00  0.00           H
ATOM   3647  CB  PRO A 812      64.490  48.640  72.960  1.00  0.00           C
ATOM   3648  HB1 PRO A 812      63.600  48.540  73.600  1.00  0.00           H
ATOM   3649  HB2 PRO A 812      64.340  48.890  71.890  1.00  0.00           H
ATOM   3650  CG  PRO A 812      65.570  49.660  73.290  1.00  0.00           C
ATOM   3651  HG1 PRO A 812      65.240  50.560  72.700  1.00  0.00           H
ATOM   3652  HG2 PRO A 812      65.590  49.920  74.360  1.00  0.00           H
ATOM   3653  C   PRO A 812      64.730  46.280  71.960  1.00  0.00           C
ATOM   3654  O   PRO A 812      65.190  46.360  70.800  1.00  0.00           O
ATOM   3655  N   LYS A 813      63.720  45.410  72.200  1.00  0.00           N
ATOM   3656  HN  LYS A 813      63.200  45.510  73.040  1.00  0.00           H
ATOM   3657  CA  LYS A 813      63.260  44.370  71.390  1.00  0.00           C
ATOM   3658  HA  LYS A 813      63.620  44.430  70.360  1.00  0.00           H
ATOM   3659  CB  LYS A 813      63.530  42.990  71.990  1.00  0.00           C
ATOM   3660  HB1 LYS A 813      63.340  42.250  71.190  1.00  0.00           H
ATOM   3661  HB2 LYS A 813      62.890  42.610  72.820  1.00  0.00           H
ATOM   3662  CG  LYS A 813      64.950  42.700  72.400  1.00  0.00           C
ATOM   3663  HG1 LYS A 813      65.030  41.670  72.760  1.00  0.00           H
ATOM   3664  HG2 LYS A 813      65.380  43.370  73.190  1.00  0.00           H
ATOM   3665  CD  LYS A 813      65.870  42.790  71.160  1.00  0.00           C
ATOM   3666  HD1 LYS A 813      65.750  43.840  70.810  1.00  0.00           H
ATOM   3667  HD2 LYS A 813      65.590  42.110  70.320  1.00  0.00           H
ATOM   3668  CE  LYS A 813      67.340  42.700  71.520  1.00  0.00           C
ATOM   3669  HE1 LYS A 813      67.630  43.310  72.410  1.00  0.00           H
ATOM   3670  HE2 LYS A 813      68.070  43.080  70.760  1.00  0.00           H
ATOM   3671  NZ  LYS A 813      67.660  41.330  71.800  1.00  0.00           N
ATOM   3672  HZ1 LYS A 813      67.350  40.770  70.980  1.00  0.00           H
ATOM   3673  HZ2 LYS A 813      67.140  41.000  72.640  1.00  0.00           H
ATOM   3674  HZ3 LYS A 813      68.640  41.080  72.000  1.00  0.00           H
ATOM   3675  C   LYS A 813      61.780  44.460  71.250  1.00  0.00           C
ATOM   3676  O   LYS A 813      61.160  45.200  72.060  1.00  0.00           O
ATOM   3677  N   LEU A 814      61.160  43.800  70.280  1.00  0.00           N
ATOM   3678  HN  LEU A 814      61.710  43.320  69.610  1.00  0.00           H
ATOM   3679  CA  LEU A 814      59.720  43.590  70.210  1.00  0.00           C
ATOM   3680  HA  LEU A 814      59.320  44.590  70.140  1.00  0.00           H
ATOM   3681  CB  LEU A 814      59.480  42.910  68.820  1.00  0.00           C
ATOM   3682  HB1 LEU A 814      60.240  42.100  68.720  1.00  0.00           H
ATOM   3683  HB2 LEU A 814      59.720  43.710  68.090  1.00  0.00           H
ATOM   3684  CG  LEU A 814      58.080  42.410  68.460  1.00  0.00           C
ATOM   3685  HG  LEU A 814      57.850  41.670  69.260  1.00  0.00           H
ATOM   3686  CD1 LEU A 814      57.010  43.390  68.460  1.00  0.00           C
ATOM   3687 HD11 LEU A 814      56.930  44.010  69.380  1.00  0.00           H
ATOM   3688 HD12 LEU A 814      55.980  42.980  68.400  1.00  0.00           H
ATOM   3689 HD13 LEU A 814      57.180  44.140  67.650  1.00  0.00           H
ATOM   3690  CD2 LEU A 814      58.350  41.640  67.090  1.00  0.00           C
ATOM   3691 HD21 LEU A 814      59.200  40.920  67.200  1.00  0.00           H
ATOM   3692 HD22 LEU A 814      58.690  42.400  66.360  1.00  0.00           H
ATOM   3693 HD23 LEU A 814      57.370  41.250  66.750  1.00  0.00           H
ATOM   3694  C   LEU A 814      58.910  42.900  71.360  1.00  0.00           C
ATOM   3695  O   LEU A 814      59.240  41.770  71.690  1.00  0.00           O
ATOM   3696  N   HSD A 815      57.890  43.570  71.890  1.00  0.00           N
ATOM   3697  HN  HSD A 815      57.810  44.530  71.620  1.00  0.00           H
ATOM   3698  CA  HSD A 815      56.900  42.980  72.830  1.00  0.00           C
ATOM   3699  HA  HSD A 815      56.870  41.900  72.750  1.00  0.00           H
ATOM   3700  CB  HSD A 815      57.190  43.230  74.350  1.00  0.00           C
ATOM   3701  HB1 HSD A 815      56.360  42.810  74.950  1.00  0.00           H
ATOM   3702  HB2 HSD A 815      57.280  44.330  74.480  1.00  0.00           H
ATOM   3703  ND1 HSD A 815      58.720  41.350  75.450  1.00  0.00           N
ATOM   3704  HD1 HSD A 815      58.070  40.650  75.750  1.00  0.00           H
ATOM   3705  CG  HSD A 815      58.490  42.540  74.730  1.00  0.00           C
ATOM   3706  CE1 HSD A 815      60.020  41.270  75.780  1.00  0.00           C
ATOM   3707  HE1 HSD A 815      60.600  40.470  76.230  1.00  0.00           H
ATOM   3708  NE2 HSD A 815      60.640  42.380  75.370  1.00  0.00           N
ATOM   3709  CD2 HSD A 815      59.690  43.170  74.760  1.00  0.00           C
ATOM   3710  HD2 HSD A 815      59.950  44.110  74.310  1.00  0.00           H
ATOM   3711  C   HSD A 815      55.450  43.440  72.600  1.00  0.00           C
ATOM   3712  O   HSD A 815      55.260  44.600  72.230  1.00  0.00           O
ATOM   3713  N   VAL A 816      54.490  42.510  72.800  1.00  0.00           N
ATOM   3714  HN  VAL A 816      54.790  41.590  73.070  1.00  0.00           H
ATOM   3715  CA  VAL A 816      53.040  42.730  72.800  1.00  0.00           C
ATOM   3716  HA  VAL A 816      52.840  43.640  72.250  1.00  0.00           H
ATOM   3717  CB  VAL A 816      52.210  41.520  72.330  1.00  0.00           C
ATOM   3718  HB  VAL A 816      52.220  40.730  73.110  1.00  0.00           H
ATOM   3719  CG1 VAL A 816      50.770  41.860  72.010  1.00  0.00           C
ATOM   3720 HG11 VAL A 816      50.190  42.150  72.920  1.00  0.00           H
ATOM   3721 HG12 VAL A 816      50.380  40.910  71.600  1.00  0.00           H
ATOM   3722 HG13 VAL A 816      50.700  42.670  71.240  1.00  0.00           H
ATOM   3723  CG2 VAL A 816      52.910  40.850  71.140  1.00  0.00           C
ATOM   3724 HG21 VAL A 816      52.340  39.970  70.800  1.00  0.00           H
ATOM   3725 HG22 VAL A 816      53.910  40.470  71.480  1.00  0.00           H
ATOM   3726 HG23 VAL A 816      53.180  41.450  70.250  1.00  0.00           H
ATOM   3727  C   VAL A 816      52.750  43.150  74.260  1.00  0.00           C
ATOM   3728  O   VAL A 816      53.060  42.370  75.170  1.00  0.00           O
ATOM   3729  N   PRO A 817      52.110  44.270  74.610  1.00  0.00           N
ATOM   3730  CD  PRO A 817      51.870  45.400  73.740  1.00  0.00           C
ATOM   3731  HD1 PRO A 817      50.990  45.230  73.080  1.00  0.00           H
ATOM   3732  HD2 PRO A 817      52.700  45.730  73.100  1.00  0.00           H
ATOM   3733  CA  PRO A 817      51.350  44.400  75.870  1.00  0.00           C
ATOM   3734  HA  PRO A 817      52.070  44.490  76.670  1.00  0.00           H
ATOM   3735  CB  PRO A 817      50.630  45.800  75.810  1.00  0.00           C
ATOM   3736  HB1 PRO A 817      50.690  46.390  76.750  1.00  0.00           H
ATOM   3737  HB2 PRO A 817      49.590  45.750  75.450  1.00  0.00           H
ATOM   3738  CG  PRO A 817      51.470  46.510  74.700  1.00  0.00           C
ATOM   3739  HG1 PRO A 817      50.850  47.340  74.280  1.00  0.00           H
ATOM   3740  HG2 PRO A 817      52.390  46.890  75.190  1.00  0.00           H
ATOM   3741  C   PRO A 817      50.510  43.180  76.330  1.00  0.00           C
ATOM   3742  O   PRO A 817      49.630  42.700  75.590  1.00  0.00           O
ATOM   3743  N   GLU A 818      50.750  42.830  77.640  1.00  0.00           N
ATOM   3744  HN  GLU A 818      51.400  43.330  78.220  1.00  0.00           H
ATOM   3745  CA  GLU A 818      50.030  41.730  78.180  1.00  0.00           C
ATOM   3746  HA  GLU A 818      49.960  40.860  77.530  1.00  0.00           H
ATOM   3747  CB  GLU A 818      50.760  41.070  79.330  1.00  0.00           C
ATOM   3748  HB1 GLU A 818      50.160  40.350  79.930  1.00  0.00           H
ATOM   3749  HB2 GLU A 818      50.810  41.850  80.110  1.00  0.00           H
ATOM   3750  CG  GLU A 818      52.090  40.430  79.050  1.00  0.00           C
ATOM   3751  HG1 GLU A 818      52.740  40.460  79.950  1.00  0.00           H
ATOM   3752  HG2 GLU A 818      52.580  41.100  78.310  1.00  0.00           H
ATOM   3753  CD  GLU A 818      52.050  39.030  78.520  1.00  0.00           C
ATOM   3754  OE1 GLU A 818      52.600  38.130  79.220  1.00  0.00           O
ATOM   3755  OE2 GLU A 818      51.550  38.720  77.390  1.00  0.00           O
ATOM   3756  C   GLU A 818      48.670  42.040  78.740  1.00  0.00           C
ATOM   3757  O   GLU A 818      48.380  43.090  79.310  1.00  0.00           O
ATOM   3758  N   LYS A 819      47.730  41.090  78.530  1.00  0.00           N
ATOM   3759  HN  LYS A 819      47.990  40.260  78.050  1.00  0.00           H
ATOM   3760  CA  LYS A 819      46.330  41.490  78.690  1.00  0.00           C
ATOM   3761  HA  LYS A 819      46.160  42.500  78.360  1.00  0.00           H
ATOM   3762  CB  LYS A 819      45.350  40.690  77.780  1.00  0.00           C
ATOM   3763  HB1 LYS A 819      45.770  39.670  77.710  1.00  0.00           H
ATOM   3764  HB2 LYS A 819      45.300  41.130  76.760  1.00  0.00           H
ATOM   3765  CG  LYS A 819      43.910  40.460  78.240  1.00  0.00           C
ATOM   3766  HG1 LYS A 819      43.280  41.370  78.230  1.00  0.00           H
ATOM   3767  HG2 LYS A 819      44.000  40.020  79.250  1.00  0.00           H
ATOM   3768  CD  LYS A 819      43.130  39.510  77.300  1.00  0.00           C
ATOM   3769  HD1 LYS A 819      43.710  38.560  77.270  1.00  0.00           H
ATOM   3770  HD2 LYS A 819      43.080  39.920  76.260  1.00  0.00           H
ATOM   3771  CE  LYS A 819      41.670  39.350  77.690  1.00  0.00           C
ATOM   3772  HE1 LYS A 819      41.010  40.240  77.790  1.00  0.00           H
ATOM   3773  HE2 LYS A 819      41.690  38.830  78.670  1.00  0.00           H
ATOM   3774  NZ  LYS A 819      40.970  38.440  76.790  1.00  0.00           N
ATOM   3775  HZ1 LYS A 819      40.020  38.320  77.170  1.00  0.00           H
ATOM   3776  HZ2 LYS A 819      41.500  37.550  76.640  1.00  0.00           H
ATOM   3777  HZ3 LYS A 819      40.850  38.820  75.830  1.00  0.00           H
ATOM   3778  C   LYS A 819      45.830  41.580  80.250  1.00  0.00           C
ATOM   3779  O   LYS A 819      46.030  40.660  81.030  1.00  0.00           O
ATOM   3780  N   PHE A 820      45.220  42.720  80.690  1.00  0.00           N
ATOM   3781  HN  PHE A 820      45.160  43.590  80.210  1.00  0.00           H
ATOM   3782  CA  PHE A 820      44.460  42.710  81.950  1.00  0.00           C
ATOM   3783  HA  PHE A 820      44.940  41.990  82.600  1.00  0.00           H
ATOM   3784  CB  PHE A 820      44.450  44.210  82.540  1.00  0.00           C
ATOM   3785  HB1 PHE A 820      44.200  44.700  81.570  1.00  0.00           H
ATOM   3786  HB2 PHE A 820      45.460  44.590  82.800  1.00  0.00           H
ATOM   3787  CG  PHE A 820      43.570  44.370  83.710  1.00  0.00           C
ATOM   3788  CD1 PHE A 820      42.400  45.030  83.690  1.00  0.00           C
ATOM   3789  HD1 PHE A 820      42.120  45.650  82.860  1.00  0.00           H
ATOM   3790  CE1 PHE A 820      41.550  45.270  84.820  1.00  0.00           C
ATOM   3791  HE1 PHE A 820      40.590  45.760  84.720  1.00  0.00           H
ATOM   3792  CZ  PHE A 820      41.820  44.550  85.960  1.00  0.00           C
ATOM   3793  HZ  PHE A 820      41.110  44.730  86.760  1.00  0.00           H
ATOM   3794  CD2 PHE A 820      43.870  43.780  84.960  1.00  0.00           C
ATOM   3795  HD2 PHE A 820      44.790  43.210  85.040  1.00  0.00           H
ATOM   3796  CE2 PHE A 820      43.000  43.800  86.050  1.00  0.00           C
ATOM   3797  HE2 PHE A 820      43.340  43.250  86.920  1.00  0.00           H
ATOM   3798  C   PHE A 820      43.080  42.250  81.690  1.00  0.00           C
ATOM   3799  O   PHE A 820      42.530  42.390  80.610  1.00  0.00           O
ATOM   3800  N   GLU A 821      42.480  41.630  82.700  1.00  0.00           N
ATOM   3801  HN  GLU A 821      42.850  41.560  83.630  1.00  0.00           H
ATOM   3802  CA  GLU A 821      41.150  41.120  82.650  1.00  0.00           C
ATOM   3803  HA  GLU A 821      40.650  41.350  81.720  1.00  0.00           H
ATOM   3804  CB  GLU A 821      41.210  39.530  82.610  1.00  0.00           C
ATOM   3805  HB1 GLU A 821      40.230  39.120  82.890  1.00  0.00           H
ATOM   3806  HB2 GLU A 821      41.910  39.170  83.400  1.00  0.00           H
ATOM   3807  CG  GLU A 821      41.630  39.050  81.220  1.00  0.00           C
ATOM   3808  HG1 GLU A 821      42.730  39.200  81.070  1.00  0.00           H
ATOM   3809  HG2 GLU A 821      40.960  39.640  80.560  1.00  0.00           H
ATOM   3810  CD  GLU A 821      41.330  37.580  80.980  1.00  0.00           C
ATOM   3811  OE1 GLU A 821      40.210  37.130  81.150  1.00  0.00           O
ATOM   3812  OE2 GLU A 821      42.300  36.780  80.730  1.00  0.00           O
ATOM   3813  C   GLU A 821      40.360  41.640  83.870  1.00  0.00           C
ATOM   3814  O   GLU A 821      40.500  41.210  85.010  1.00  0.00           O
ATOM   3815  N   PRO A 822      39.310  42.460  83.720  1.00  0.00           N
ATOM   3816  CD  PRO A 822      38.810  43.040  82.500  1.00  0.00           C
ATOM   3817  HD1 PRO A 822      38.080  42.290  82.150  1.00  0.00           H
ATOM   3818  HD2 PRO A 822      39.620  43.170  81.750  1.00  0.00           H
ATOM   3819  CA  PRO A 822      38.460  42.900  84.800  1.00  0.00           C
ATOM   3820  HA  PRO A 822      39.210  43.340  85.430  1.00  0.00           H
ATOM   3821  CB  PRO A 822      37.420  43.860  84.170  1.00  0.00           C
ATOM   3822  HB1 PRO A 822      37.390  44.780  84.810  1.00  0.00           H
ATOM   3823  HB2 PRO A 822      36.450  43.390  83.930  1.00  0.00           H
ATOM   3824  CG  PRO A 822      38.140  44.370  82.920  1.00  0.00           C
ATOM   3825  HG1 PRO A 822      37.510  44.900  82.190  1.00  0.00           H
ATOM   3826  HG2 PRO A 822      38.970  45.070  83.170  1.00  0.00           H
ATOM   3827  C   PRO A 822      37.820  41.840  85.660  1.00  0.00           C
ATOM   3828  O   PRO A 822      37.630  40.740  85.140  1.00  0.00           O
ATOM   3829  N   THR A 823      37.570  42.120  86.900  1.00  0.00           N
ATOM   3830  HN  THR A 823      37.870  43.000  87.260  1.00  0.00           H
ATOM   3831  CA  THR A 823      37.190  41.010  87.810  1.00  0.00           C
ATOM   3832  HA  THR A 823      37.410  40.070  87.330  1.00  0.00           H
ATOM   3833  CB  THR A 823      38.060  41.150  89.150  1.00  0.00           C
ATOM   3834  HB  THR A 823      38.040  40.160  89.660  1.00  0.00           H
ATOM   3835  OG1 THR A 823      37.720  42.130  90.140  1.00  0.00           O
ATOM   3836  HG1 THR A 823      37.190  41.620  90.750  1.00  0.00           H
ATOM   3837  CG2 THR A 823      39.500  41.380  88.720  1.00  0.00           C
ATOM   3838 HG21 THR A 823      39.720  40.550  88.020  1.00  0.00           H
ATOM   3839 HG22 THR A 823      40.200  41.250  89.580  1.00  0.00           H
ATOM   3840 HG23 THR A 823      39.700  42.370  88.280  1.00  0.00           H
ATOM   3841  C   THR A 823      35.650  41.170  88.100  1.00  0.00           C
ATOM   3842  O   THR A 823      35.260  40.550  89.110  1.00  0.00           O
ATOM   3843  N   HSD A 824      34.960  41.990  87.290  1.00  0.00           N
ATOM   3844  HN  HSD A 824      35.430  42.570  86.640  1.00  0.00           H
ATOM   3845  CA  HSD A 824      33.530  42.200  87.290  1.00  0.00           C
ATOM   3846  HA  HSD A 824      33.300  42.560  88.280  1.00  0.00           H
ATOM   3847  CB  HSD A 824      33.160  43.290  86.240  1.00  0.00           C
ATOM   3848  HB1 HSD A 824      32.100  43.600  86.130  1.00  0.00           H
ATOM   3849  HB2 HSD A 824      33.340  42.920  85.210  1.00  0.00           H
ATOM   3850  ND1 HSD A 824      34.240  45.070  87.700  1.00  0.00           N
ATOM   3851  HD1 HSD A 824      34.230  44.640  88.600  1.00  0.00           H
ATOM   3852  CG  HSD A 824      33.870  44.590  86.460  1.00  0.00           C
ATOM   3853  CE1 HSD A 824      34.860  46.270  87.560  1.00  0.00           C
ATOM   3854  HE1 HSD A 824      35.340  46.780  88.380  1.00  0.00           H
ATOM   3855  NE2 HSD A 824      34.940  46.600  86.340  1.00  0.00           N
ATOM   3856  CD2 HSD A 824      34.250  45.590  85.620  1.00  0.00           C
ATOM   3857  HD2 HSD A 824      33.960  45.760  84.590  1.00  0.00           H
ATOM   3858  C   HSD A 824      32.700  41.000  87.080  1.00  0.00           C
ATOM   3859  O   HSD A 824      33.250  40.130  86.440  1.00  0.00           O
ATOM   3860  N   PRO A 825      31.450  40.870  87.580  1.00  0.00           N
ATOM   3861  CD  PRO A 825      30.810  41.850  88.380  1.00  0.00           C
ATOM   3862  HD1 PRO A 825      30.760  42.860  87.930  1.00  0.00           H
ATOM   3863  HD2 PRO A 825      31.350  42.010  89.340  1.00  0.00           H
ATOM   3864  CA  PRO A 825      30.720  39.620  87.350  1.00  0.00           C
ATOM   3865  HA  PRO A 825      31.400  38.790  87.500  1.00  0.00           H
ATOM   3866  CB  PRO A 825      29.690  39.690  88.480  1.00  0.00           C
ATOM   3867  HB1 PRO A 825      30.220  39.250  89.360  1.00  0.00           H
ATOM   3868  HB2 PRO A 825      28.760  39.110  88.340  1.00  0.00           H
ATOM   3869  CG  PRO A 825      29.460  41.150  88.740  1.00  0.00           C
ATOM   3870  HG1 PRO A 825      28.680  41.520  88.050  1.00  0.00           H
ATOM   3871  HG2 PRO A 825      29.120  41.340  89.790  1.00  0.00           H
ATOM   3872  C   PRO A 825      30.020  39.470  86.050  1.00  0.00           C
ATOM   3873  O   PRO A 825      28.810  39.580  86.020  1.00  0.00           O
ATOM   3874  N   GLU A 826      30.710  39.180  84.940  1.00  0.00           N
ATOM   3875  HN  GLU A 826      31.610  38.780  85.040  1.00  0.00           H
ATOM   3876  CA  GLU A 826      30.370  39.450  83.520  1.00  0.00           C
ATOM   3877  HA  GLU A 826      29.300  39.490  83.380  1.00  0.00           H
ATOM   3878  CB  GLU A 826      30.930  40.800  83.070  1.00  0.00           C
ATOM   3879  HB1 GLU A 826      30.740  40.980  81.990  1.00  0.00           H
ATOM   3880  HB2 GLU A 826      32.030  40.730  83.180  1.00  0.00           H
ATOM   3881  CG  GLU A 826      30.290  42.120  83.690  1.00  0.00           C
ATOM   3882  HG1 GLU A 826      30.660  42.350  84.720  1.00  0.00           H
ATOM   3883  HG2 GLU A 826      29.190  42.110  83.530  1.00  0.00           H
ATOM   3884  CD  GLU A 826      30.710  43.500  83.010  1.00  0.00           C
ATOM   3885  OE1 GLU A 826      30.210  43.780  81.840  1.00  0.00           O
ATOM   3886  OE2 GLU A 826      31.370  44.270  83.720  1.00  0.00           O
ATOM   3887  C   GLU A 826      30.850  38.390  82.560  1.00  0.00           C
ATOM   3888  O   GLU A 826      31.780  37.680  82.960  1.00  0.00           O
ATOM   3889  N   ARG A 827      30.240  38.280  81.340  1.00  0.00           N
ATOM   3890  HN  ARG A 827      29.360  38.730  81.200  1.00  0.00           H
ATOM   3891  CA  ARG A 827      30.680  37.520  80.210  1.00  0.00           C
ATOM   3892  HA  ARG A 827      29.900  37.570  79.460  1.00  0.00           H
ATOM   3893  CB  ARG A 827      32.020  38.070  79.650  1.00  0.00           C
ATOM   3894  HB1 ARG A 827      32.530  37.490  78.850  1.00  0.00           H
ATOM   3895  HB2 ARG A 827      32.790  38.150  80.440  1.00  0.00           H
ATOM   3896  CG  ARG A 827      31.970  39.540  79.060  1.00  0.00           C
ATOM   3897  HG1 ARG A 827      31.580  40.260  79.810  1.00  0.00           H
ATOM   3898  HG2 ARG A 827      31.260  39.630  78.220  1.00  0.00           H
ATOM   3899  CD  ARG A 827      33.350  40.200  78.750  1.00  0.00           C
ATOM   3900  HD1 ARG A 827      34.110  40.150  79.570  1.00  0.00           H
ATOM   3901  HD2 ARG A 827      33.200  41.290  78.690  1.00  0.00           H
ATOM   3902  NE  ARG A 827      33.770  39.570  77.470  1.00  0.00           N
ATOM   3903  HE  ARG A 827      33.160  38.930  77.000  1.00  0.00           H
ATOM   3904  CZ  ARG A 827      34.690  40.050  76.670  1.00  0.00           C
ATOM   3905  NH1 ARG A 827      35.520  40.910  77.040  1.00  0.00           N
ATOM   3906 HH11 ARG A 827      35.550  41.000  78.040  1.00  0.00           H
ATOM   3907 HH12 ARG A 827      36.240  41.170  76.390  1.00  0.00           H
ATOM   3908  NH2 ARG A 827      34.710  39.630  75.460  1.00  0.00           N
ATOM   3909 HH21 ARG A 827      33.960  39.030  75.220  1.00  0.00           H
ATOM   3910 HH22 ARG A 827      35.490  39.800  74.860  1.00  0.00           H
ATOM   3911  C   ARG A 827      30.740  35.970  80.530  1.00  0.00           C
ATOM   3912  O   ARG A 827      29.790  35.330  80.910  1.00  0.00           O
ATOM   3913  N   GLY A 828      31.920  35.370  80.220  1.00  0.00           N
ATOM   3914  HN  GLY A 828      32.580  35.980  79.770  1.00  0.00           H
ATOM   3915  CA  GLY A 828      32.350  34.020  80.410  1.00  0.00           C
ATOM   3916  HA1 GLY A 828      31.720  33.590  81.160  1.00  0.00           H
ATOM   3917  HA2 GLY A 828      33.380  33.960  80.730  1.00  0.00           H
ATOM   3918  C   GLY A 828      32.190  33.150  79.160  1.00  0.00           C
ATOM   3919  O   GLY A 828      32.390  31.950  79.220  1.00  0.00           O
ATOM   3920  N   TRP A 829      32.010  33.690  77.970  1.00  0.00           N
ATOM   3921  HN  TRP A 829      32.040  34.690  77.860  1.00  0.00           H
ATOM   3922  CA  TRP A 829      31.650  33.000  76.720  1.00  0.00           C
ATOM   3923  HA  TRP A 829      32.170  32.070  76.560  1.00  0.00           H
ATOM   3924  CB  TRP A 829      30.190  32.530  76.730  1.00  0.00           C
ATOM   3925  HB1 TRP A 829      29.560  33.410  77.010  1.00  0.00           H
ATOM   3926  HB2 TRP A 829      30.110  31.740  77.490  1.00  0.00           H
ATOM   3927  CG  TRP A 829      29.590  32.020  75.410  1.00  0.00           C
ATOM   3928  CD1 TRP A 829      28.590  32.510  74.670  1.00  0.00           C
ATOM   3929  HD1 TRP A 829      28.130  33.440  74.970  1.00  0.00           H
ATOM   3930  NE1 TRP A 829      28.030  31.610  73.860  1.00  0.00           N
ATOM   3931  HE1 TRP A 829      27.070  31.660  73.720  1.00  0.00           H
ATOM   3932  CE2 TRP A 829      28.720  30.450  73.950  1.00  0.00           C
ATOM   3933  CD2 TRP A 829      29.800  30.660  74.880  1.00  0.00           C
ATOM   3934  CE3 TRP A 829      30.690  29.610  75.210  1.00  0.00           C
ATOM   3935  HE3 TRP A 829      31.290  29.610  76.100  1.00  0.00           H
ATOM   3936  CZ3 TRP A 829      30.520  28.440  74.540  1.00  0.00           C
ATOM   3937  HZ3 TRP A 829      31.150  27.630  74.900  1.00  0.00           H
ATOM   3938  CZ2 TRP A 829      28.590  29.240  73.280  1.00  0.00           C
ATOM   3939  HZ2 TRP A 829      27.790  29.180  72.560  1.00  0.00           H
ATOM   3940  CH2 TRP A 829      29.470  28.190  73.630  1.00  0.00           C
ATOM   3941  HH2 TRP A 829      29.340  27.260  73.090  1.00  0.00           H
ATOM   3942  C   TRP A 829      32.020  33.910  75.500  1.00  0.00           C
ATOM   3943  O   TRP A 829      32.140  35.110  75.580  1.00  0.00           O
ATOM   3944  N   ILE A 830      32.390  33.270  74.370  1.00  0.00           N
ATOM   3945  HN  ILE A 830      32.390  32.280  74.300  1.00  0.00           H
ATOM   3946  CA  ILE A 830      32.670  33.910  73.080  1.00  0.00           C
ATOM   3947  HA  ILE A 830      33.580  34.490  73.150  1.00  0.00           H
ATOM   3948  CB  ILE A 830      32.950  32.810  72.010  1.00  0.00           C
ATOM   3949  HB  ILE A 830      33.910  32.390  72.420  1.00  0.00           H
ATOM   3950  CG2 ILE A 830      31.850  31.820  71.820  1.00  0.00           C
ATOM   3951 HG21 ILE A 830      32.090  31.010  71.110  1.00  0.00           H
ATOM   3952 HG22 ILE A 830      30.990  32.310  71.320  1.00  0.00           H
ATOM   3953 HG23 ILE A 830      31.450  31.420  72.780  1.00  0.00           H
ATOM   3954  CG1 ILE A 830      33.420  33.490  70.670  1.00  0.00           C
ATOM   3955 HG11 ILE A 830      32.580  34.090  70.260  1.00  0.00           H
ATOM   3956 HG12 ILE A 830      33.540  32.560  70.080  1.00  0.00           H
ATOM   3957  CD  ILE A 830      34.680  34.260  70.900  1.00  0.00           C
ATOM   3958  HD1 ILE A 830      35.460  34.000  70.150  1.00  0.00           H
ATOM   3959  HD2 ILE A 830      35.130  33.910  71.850  1.00  0.00           H
ATOM   3960  HD3 ILE A 830      34.550  35.360  70.880  1.00  0.00           H
ATOM   3961  C   ILE A 830      31.580  34.940  72.680  1.00  0.00           C
ATOM   3962  O   ILE A 830      31.990  36.120  72.370  1.00  0.00           O
ATOM   3963  N   ILE A 831      30.280  34.610  72.680  1.00  0.00           N
ATOM   3964  HN  ILE A 831      30.000  33.680  72.890  1.00  0.00           H
ATOM   3965  CA  ILE A 831      29.270  35.520  72.120  1.00  0.00           C
ATOM   3966  HA  ILE A 831      29.470  35.920  71.140  1.00  0.00           H
ATOM   3967  CB  ILE A 831      27.970  34.790  71.930  1.00  0.00           C
ATOM   3968  HB  ILE A 831      27.750  34.260  72.880  1.00  0.00           H
ATOM   3969  CG2 ILE A 831      26.780  35.740  71.550  1.00  0.00           C
ATOM   3970 HG21 ILE A 831      27.050  36.390  70.680  1.00  0.00           H
ATOM   3971 HG22 ILE A 831      26.440  36.380  72.380  1.00  0.00           H
ATOM   3972 HG23 ILE A 831      25.890  35.120  71.310  1.00  0.00           H
ATOM   3973  CG1 ILE A 831      28.120  33.620  70.870  1.00  0.00           C
ATOM   3974 HG11 ILE A 831      27.220  32.980  70.880  1.00  0.00           H
ATOM   3975 HG12 ILE A 831      28.870  32.920  71.290  1.00  0.00           H
ATOM   3976  CD  ILE A 831      28.490  33.940  69.490  1.00  0.00           C
ATOM   3977  HD1 ILE A 831      29.490  34.420  69.460  1.00  0.00           H
ATOM   3978  HD2 ILE A 831      27.710  34.570  69.010  1.00  0.00           H
ATOM   3979  HD3 ILE A 831      28.560  33.090  68.770  1.00  0.00           H
ATOM   3980  C   ILE A 831      29.180  36.820  73.000  1.00  0.00           C
ATOM   3981  O   ILE A 831      28.810  36.690  74.180  1.00  0.00           O
ATOM   3982  N   SER A 832      29.520  38.050  72.470  1.00  0.00           N
ATOM   3983  HN  SER A 832      30.060  38.130  71.640  1.00  0.00           H
ATOM   3984  CA  SER A 832      29.350  39.390  73.090  1.00  0.00           C
ATOM   3985  HA  SER A 832      30.110  39.510  73.840  1.00  0.00           H
ATOM   3986  CB  SER A 832      29.780  40.470  72.090  1.00  0.00           C
ATOM   3987  HB1 SER A 832      29.010  40.490  71.290  1.00  0.00           H
ATOM   3988  HB2 SER A 832      30.800  40.160  71.770  1.00  0.00           H
ATOM   3989  OG  SER A 832      29.880  41.790  72.660  1.00  0.00           O
ATOM   3990  HG1 SER A 832      29.700  42.370  71.920  1.00  0.00           H
ATOM   3991  C   SER A 832      27.920  39.840  73.590  1.00  0.00           C
ATOM   3992  O   SER A 832      26.880  39.440  73.070  1.00  0.00           O
ATOM   3993  N   PRO A 833      27.780  40.620  74.660  1.00  0.00           N
ATOM   3994  CD  PRO A 833      28.790  40.730  75.640  1.00  0.00           C
ATOM   3995  HD1 PRO A 833      29.650  41.290  75.210  1.00  0.00           H
ATOM   3996  HD2 PRO A 833      29.100  39.690  75.830  1.00  0.00           H
ATOM   3997  CA  PRO A 833      26.610  41.350  74.970  1.00  0.00           C
ATOM   3998  HA  PRO A 833      25.850  40.680  75.340  1.00  0.00           H
ATOM   3999  CB  PRO A 833      27.120  42.350  76.020  1.00  0.00           C
ATOM   4000  HB1 PRO A 833      26.300  42.830  76.600  1.00  0.00           H
ATOM   4001  HB2 PRO A 833      27.750  43.090  75.470  1.00  0.00           H
ATOM   4002  CG  PRO A 833      28.150  41.550  76.770  1.00  0.00           C
ATOM   4003  HG1 PRO A 833      28.860  42.130  77.400  1.00  0.00           H
ATOM   4004  HG2 PRO A 833      27.560  40.930  77.480  1.00  0.00           H
ATOM   4005  C   PRO A 833      26.010  42.110  73.840  1.00  0.00           C
ATOM   4006  O   PRO A 833      26.730  42.600  72.980  1.00  0.00           O
ATOM   4007  N   LEU A 834      24.640  42.270  73.920  1.00  0.00           N
ATOM   4008  HN  LEU A 834      24.060  41.950  74.670  1.00  0.00           H
ATOM   4009  CA  LEU A 834      24.030  43.040  72.890  1.00  0.00           C
ATOM   4010  HA  LEU A 834      24.610  43.950  72.730  1.00  0.00           H
ATOM   4011  CB  LEU A 834      23.640  42.170  71.670  1.00  0.00           C
ATOM   4012  HB1 LEU A 834      23.070  41.280  72.000  1.00  0.00           H
ATOM   4013  HB2 LEU A 834      24.630  41.810  71.310  1.00  0.00           H
ATOM   4014  CG  LEU A 834      23.020  42.880  70.460  1.00  0.00           C
ATOM   4015  HG  LEU A 834      21.990  43.080  70.810  1.00  0.00           H
ATOM   4016  CD1 LEU A 834      23.670  44.170  70.000  1.00  0.00           C
ATOM   4017 HD11 LEU A 834      23.960  44.860  70.820  1.00  0.00           H
ATOM   4018 HD12 LEU A 834      22.860  44.660  69.420  1.00  0.00           H
ATOM   4019 HD13 LEU A 834      24.600  43.950  69.430  1.00  0.00           H
ATOM   4020  CD2 LEU A 834      22.890  41.840  69.350  1.00  0.00           C
ATOM   4021 HD21 LEU A 834      23.920  41.530  69.070  1.00  0.00           H
ATOM   4022 HD22 LEU A 834      22.510  42.250  68.380  1.00  0.00           H
ATOM   4023 HD23 LEU A 834      22.350  40.890  69.590  1.00  0.00           H
ATOM   4024  C   LEU A 834      22.790  43.660  73.420  1.00  0.00           C
ATOM   4025  O   LEU A 834      22.500  44.830  73.100  1.00  0.00           O
ATOM   4026  N   GLY A 835      21.940  42.880  74.190  1.00  0.00           N
ATOM   4027  HN  GLY A 835      22.220  41.990  74.530  1.00  0.00           H
ATOM   4028  CA  GLY A 835      20.600  43.350  74.620  1.00  0.00           C
ATOM   4029  HA1 GLY A 835      20.110  42.490  75.060  1.00  0.00           H
ATOM   4030  HA2 GLY A 835      20.200  43.650  73.680  1.00  0.00           H
ATOM   4031  C   GLY A 835      20.430  44.610  75.470  1.00  0.00           C
ATOM   4032  O   GLY A 835      21.340  45.340  75.830  1.00  0.00           O
ATOM   4033  N   ASP A 836      19.170  44.990  75.710  1.00  0.00           N
ATOM   4034  HN  ASP A 836      18.560  44.520  75.080  1.00  0.00           H
ATOM   4035  CA  ASP A 836      18.620  45.870  76.750  1.00  0.00           C
ATOM   4036  HA  ASP A 836      17.550  45.840  76.610  1.00  0.00           H
ATOM   4037  CB  ASP A 836      18.850  45.240  78.180  1.00  0.00           C
ATOM   4038  HB1 ASP A 836      18.610  45.980  78.970  1.00  0.00           H
ATOM   4039  HB2 ASP A 836      19.910  44.900  78.160  1.00  0.00           H
ATOM   4040  CG  ASP A 836      17.950  44.070  78.460  1.00  0.00           C
ATOM   4041  OD1 ASP A 836      16.950  43.850  77.770  1.00  0.00           O
ATOM   4042  OD2 ASP A 836      18.170  43.410  79.500  1.00  0.00           O
ATOM   4043  C   ASP A 836      18.850  47.340  76.660  1.00  0.00           C
ATOM   4044  O   ASP A 836      18.630  48.120  77.580  1.00  0.00           O
ATOM   4045  N   ASN A 837      19.310  47.970  75.530  1.00  0.00           N
ATOM   4046  HN  ASN A 837      19.580  47.440  74.730  1.00  0.00           H
ATOM   4047  CA  ASN A 837      19.710  49.330  75.490  1.00  0.00           C
ATOM   4048  HA  ASN A 837      20.070  49.600  76.470  1.00  0.00           H
ATOM   4049  CB  ASN A 837      20.860  49.610  74.540  1.00  0.00           C
ATOM   4050  HB1 ASN A 837      21.370  50.580  74.750  1.00  0.00           H
ATOM   4051  HB2 ASN A 837      20.360  49.540  73.550  1.00  0.00           H
ATOM   4052  CG  ASN A 837      21.860  48.510  74.650  1.00  0.00           C
ATOM   4053  OD1 ASN A 837      22.480  48.340  75.710  1.00  0.00           O
ATOM   4054  ND2 ASN A 837      22.060  47.640  73.560  1.00  0.00           N
ATOM   4055 HD21 ASN A 837      21.550  47.850  72.730  1.00  0.00           H
ATOM   4056 HD22 ASN A 837      22.480  46.780  73.850  1.00  0.00           H
ATOM   4057  C   ASN A 837      18.600  50.270  75.130  1.00  0.00           C
ATOM   4058  O   ASN A 837      17.950  50.060  74.130  1.00  0.00           O
ATOM   4059  N   PRO A 838      18.290  51.380  75.790  1.00  0.00           N
ATOM   4060  CD  PRO A 838      18.750  51.810  77.080  1.00  0.00           C
ATOM   4061  HD1 PRO A 838      19.780  52.260  77.030  1.00  0.00           H
ATOM   4062  HD2 PRO A 838      18.620  51.030  77.850  1.00  0.00           H
ATOM   4063  CA  PRO A 838      17.540  52.440  75.200  1.00  0.00           C
ATOM   4064  HA  PRO A 838      16.480  52.210  75.170  1.00  0.00           H
ATOM   4065  CB  PRO A 838      17.700  53.660  76.240  1.00  0.00           C
ATOM   4066  HB1 PRO A 838      16.810  54.310  76.360  1.00  0.00           H
ATOM   4067  HB2 PRO A 838      18.640  54.220  76.080  1.00  0.00           H
ATOM   4068  CG  PRO A 838      17.940  53.040  77.610  1.00  0.00           C
ATOM   4069  HG1 PRO A 838      18.590  53.540  78.350  1.00  0.00           H
ATOM   4070  HG2 PRO A 838      17.030  52.660  78.150  1.00  0.00           H
ATOM   4071  C   PRO A 838      17.740  52.890  73.830  1.00  0.00           C
ATOM   4072  O   PRO A 838      18.870  53.020  73.430  1.00  0.00           O
ATOM   4073  N   TRP A 839      16.630  53.110  72.950  1.00  0.00           N
ATOM   4074  HN  TRP A 839      15.750  53.270  73.410  1.00  0.00           H
ATOM   4075  CA  TRP A 839      16.750  53.600  71.550  1.00  0.00           C
ATOM   4076  HA  TRP A 839      17.230  52.820  70.980  1.00  0.00           H
ATOM   4077  CB  TRP A 839      15.400  53.850  70.880  1.00  0.00           C
ATOM   4078  HB1 TRP A 839      15.440  54.310  69.870  1.00  0.00           H
ATOM   4079  HB2 TRP A 839      14.880  54.620  71.490  1.00  0.00           H
ATOM   4080  CG  TRP A 839      14.650  52.610  70.850  1.00  0.00           C
ATOM   4081  CD1 TRP A 839      13.550  52.250  71.650  1.00  0.00           C
ATOM   4082  HD1 TRP A 839      13.000  52.900  72.320  1.00  0.00           H
ATOM   4083  NE1 TRP A 839      13.180  50.990  71.320  1.00  0.00           N
ATOM   4084  HE1 TRP A 839      12.420  50.530  71.740  1.00  0.00           H
ATOM   4085  CE2 TRP A 839      14.000  50.390  70.350  1.00  0.00           C
ATOM   4086  CD2 TRP A 839      15.010  51.450  70.160  1.00  0.00           C
ATOM   4087  CE3 TRP A 839      16.010  51.170  69.220  1.00  0.00           C
ATOM   4088  HE3 TRP A 839      16.780  51.850  68.880  1.00  0.00           H
ATOM   4089  CZ3 TRP A 839      16.090  49.860  68.640  1.00  0.00           C
ATOM   4090  HZ3 TRP A 839      16.960  49.700  68.030  1.00  0.00           H
ATOM   4091  CZ2 TRP A 839      14.050  49.150  69.710  1.00  0.00           C
ATOM   4092  HZ2 TRP A 839      13.280  48.450  69.960  1.00  0.00           H
ATOM   4093  CH2 TRP A 839      15.060  48.890  68.900  1.00  0.00           C
ATOM   4094  HH2 TRP A 839      15.190  47.870  68.550  1.00  0.00           H
ATOM   4095  C   TRP A 839      17.590  54.830  71.350  1.00  0.00           C
ATOM   4096  O   TRP A 839      18.360  55.000  70.410  1.00  0.00           O
ATOM   4097  N   TRP A 840      17.450  55.780  72.310  1.00  0.00           N
ATOM   4098  HN  TRP A 840      16.920  55.530  73.110  1.00  0.00           H
ATOM   4099  CA  TRP A 840      18.140  56.990  72.200  1.00  0.00           C
ATOM   4100  HA  TRP A 840      17.930  57.530  71.300  1.00  0.00           H
ATOM   4101  CB  TRP A 840      17.690  57.780  73.450  1.00  0.00           C
ATOM   4102  HB1 TRP A 840      17.920  57.200  74.370  1.00  0.00           H
ATOM   4103  HB2 TRP A 840      16.580  57.790  73.450  1.00  0.00           H
ATOM   4104  CG  TRP A 840      18.130  59.280  73.470  1.00  0.00           C
ATOM   4105  CD1 TRP A 840      17.680  60.350  72.760  1.00  0.00           C
ATOM   4106  HD1 TRP A 840      16.790  60.240  72.150  1.00  0.00           H
ATOM   4107  NE1 TRP A 840      18.360  61.540  73.020  1.00  0.00           N
ATOM   4108  HE1 TRP A 840      18.040  62.450  72.870  1.00  0.00           H
ATOM   4109  CE2 TRP A 840      19.350  61.250  73.900  1.00  0.00           C
ATOM   4110  CD2 TRP A 840      19.250  59.820  74.290  1.00  0.00           C
ATOM   4111  CE3 TRP A 840      20.270  59.230  75.090  1.00  0.00           C
ATOM   4112  HE3 TRP A 840      20.410  58.160  75.220  1.00  0.00           H
ATOM   4113  CZ3 TRP A 840      21.380  60.050  75.350  1.00  0.00           C
ATOM   4114  HZ3 TRP A 840      22.200  59.620  75.900  1.00  0.00           H
ATOM   4115  CZ2 TRP A 840      20.410  62.050  74.290  1.00  0.00           C
ATOM   4116  HZ2 TRP A 840      20.530  63.070  73.950  1.00  0.00           H
ATOM   4117  CH2 TRP A 840      21.430  61.400  74.940  1.00  0.00           C
ATOM   4118  HH2 TRP A 840      22.340  61.910  75.200  1.00  0.00           H
ATOM   4119  C   TRP A 840      19.600  56.860  72.180  1.00  0.00           C
ATOM   4120  O   TRP A 840      20.260  57.500  71.390  1.00  0.00           O
ATOM   4121  N   THR A 841      20.170  55.970  72.960  1.00  0.00           N
ATOM   4122  HN  THR A 841      19.700  55.490  73.700  1.00  0.00           H
ATOM   4123  CA  THR A 841      21.590  55.670  72.920  1.00  0.00           C
ATOM   4124  HA  THR A 841      22.110  56.600  73.080  1.00  0.00           H
ATOM   4125  CB  THR A 841      22.120  54.820  74.060  1.00  0.00           C
ATOM   4126  HB  THR A 841      23.200  54.600  74.140  1.00  0.00           H
ATOM   4127  OG1 THR A 841      21.500  53.500  74.120  1.00  0.00           O
ATOM   4128  HG1 THR A 841      20.620  53.540  73.720  1.00  0.00           H
ATOM   4129  CG2 THR A 841      21.720  55.560  75.410  1.00  0.00           C
ATOM   4130 HG21 THR A 841      20.650  55.840  75.350  1.00  0.00           H
ATOM   4131 HG22 THR A 841      22.270  56.520  75.520  1.00  0.00           H
ATOM   4132 HG23 THR A 841      21.880  55.040  76.380  1.00  0.00           H
ATOM   4133  C   THR A 841      22.150  55.100  71.620  1.00  0.00           C
ATOM   4134  O   THR A 841      23.210  55.480  71.150  1.00  0.00           O
ATOM   4135  N   LEU A 842      21.430  54.160  71.050  1.00  0.00           N
ATOM   4136  HN  LEU A 842      20.640  53.770  71.520  1.00  0.00           H
ATOM   4137  CA  LEU A 842      21.810  53.540  69.780  1.00  0.00           C
ATOM   4138  HA  LEU A 842      22.780  53.060  69.870  1.00  0.00           H
ATOM   4139  CB  LEU A 842      20.760  52.380  69.390  1.00  0.00           C
ATOM   4140  HB1 LEU A 842      21.360  51.830  68.640  1.00  0.00           H
ATOM   4141  HB2 LEU A 842      19.870  52.860  68.940  1.00  0.00           H
ATOM   4142  CG  LEU A 842      20.500  51.290  70.440  1.00  0.00           C
ATOM   4143  HG  LEU A 842      20.000  51.740  71.330  1.00  0.00           H
ATOM   4144  CD1 LEU A 842      19.530  50.190  69.940  1.00  0.00           C
ATOM   4145 HD11 LEU A 842      19.870  49.770  68.970  1.00  0.00           H
ATOM   4146 HD12 LEU A 842      18.490  50.580  69.770  1.00  0.00           H
ATOM   4147 HD13 LEU A 842      19.470  49.440  70.760  1.00  0.00           H
ATOM   4148  CD2 LEU A 842      21.830  50.710  70.990  1.00  0.00           C
ATOM   4149 HD21 LEU A 842      22.260  51.560  71.560  1.00  0.00           H
ATOM   4150 HD22 LEU A 842      22.520  50.570  70.140  1.00  0.00           H
ATOM   4151 HD23 LEU A 842      21.750  49.750  71.540  1.00  0.00           H
ATOM   4152  C   LEU A 842      21.800  54.690  68.690  1.00  0.00           C
ATOM   4153  O   LEU A 842      22.740  54.840  67.880  1.00  0.00           O
ATOM   4154  N   LEU A 843      20.720  55.510  68.600  1.00  0.00           N
ATOM   4155  HN  LEU A 843      19.970  55.290  69.220  1.00  0.00           H
ATOM   4156  CA  LEU A 843      20.630  56.710  67.770  1.00  0.00           C
ATOM   4157  HA  LEU A 843      20.780  56.380  66.750  1.00  0.00           H
ATOM   4158  CB  LEU A 843      19.190  57.280  67.860  1.00  0.00           C
ATOM   4159  HB1 LEU A 843      19.170  58.170  67.200  1.00  0.00           H
ATOM   4160  HB2 LEU A 843      19.050  57.600  68.910  1.00  0.00           H
ATOM   4161  CG  LEU A 843      18.150  56.260  67.460  1.00  0.00           C
ATOM   4162  HG  LEU A 843      18.350  55.280  67.950  1.00  0.00           H
ATOM   4163  CD1 LEU A 843      16.690  56.630  67.930  1.00  0.00           C
ATOM   4164 HD11 LEU A 843      16.690  56.260  68.980  1.00  0.00           H
ATOM   4165 HD12 LEU A 843      15.950  56.180  67.250  1.00  0.00           H
ATOM   4166 HD13 LEU A 843      16.530  57.730  67.980  1.00  0.00           H
ATOM   4167  CD2 LEU A 843      18.250  55.960  65.970  1.00  0.00           C
ATOM   4168 HD21 LEU A 843      19.250  55.520  65.750  1.00  0.00           H
ATOM   4169 HD22 LEU A 843      18.170  56.920  65.410  1.00  0.00           H
ATOM   4170 HD23 LEU A 843      17.430  55.320  65.590  1.00  0.00           H
ATOM   4171  C   LEU A 843      21.810  57.740  68.010  1.00  0.00           C
ATOM   4172  O   LEU A 843      22.500  58.140  67.080  1.00  0.00           O
ATOM   4173  N   ILE A 844      22.070  58.150  69.190  1.00  0.00           N
ATOM   4174  HN  ILE A 844      21.470  57.890  69.940  1.00  0.00           H
ATOM   4175  CA  ILE A 844      23.180  59.080  69.550  1.00  0.00           C
ATOM   4176  HA  ILE A 844      23.030  59.910  68.870  1.00  0.00           H
ATOM   4177  CB  ILE A 844      23.080  59.670  70.970  1.00  0.00           C
ATOM   4178  HB  ILE A 844      22.760  58.860  71.660  1.00  0.00           H
ATOM   4179  CG2 ILE A 844      24.370  60.250  71.560  1.00  0.00           C
ATOM   4180 HG21 ILE A 844      25.010  59.370  71.780  1.00  0.00           H
ATOM   4181 HG22 ILE A 844      24.200  60.710  72.560  1.00  0.00           H
ATOM   4182 HG23 ILE A 844      24.840  61.020  70.920  1.00  0.00           H
ATOM   4183  CG1 ILE A 844      21.920  60.700  70.970  1.00  0.00           C
ATOM   4184 HG11 ILE A 844      21.750  60.820  72.060  1.00  0.00           H
ATOM   4185 HG12 ILE A 844      20.980  60.190  70.620  1.00  0.00           H
ATOM   4186  CD  ILE A 844      22.180  62.050  70.290  1.00  0.00           C
ATOM   4187  HD1 ILE A 844      23.210  62.410  70.510  1.00  0.00           H
ATOM   4188  HD2 ILE A 844      21.460  62.810  70.650  1.00  0.00           H
ATOM   4189  HD3 ILE A 844      22.060  61.860  69.200  1.00  0.00           H
ATOM   4190  C   ILE A 844      24.570  58.620  69.170  1.00  0.00           C
ATOM   4191  O   ILE A 844      25.340  59.330  68.520  1.00  0.00           O
ATOM   4192  N   ALA A 845      24.970  57.320  69.370  1.00  0.00           N
ATOM   4193  HN  ALA A 845      24.500  56.600  69.860  1.00  0.00           H
ATOM   4194  CA  ALA A 845      26.310  56.870  68.910  1.00  0.00           C
ATOM   4195  HA  ALA A 845      26.980  57.700  69.050  1.00  0.00           H
ATOM   4196  CB  ALA A 845      26.890  55.660  69.770  1.00  0.00           C
ATOM   4197  HB1 ALA A 845      27.840  55.240  69.360  1.00  0.00           H
ATOM   4198  HB2 ALA A 845      26.100  54.890  69.920  1.00  0.00           H
ATOM   4199  HB3 ALA A 845      27.240  56.100  70.730  1.00  0.00           H
ATOM   4200  C   ALA A 845      26.370  56.570  67.380  1.00  0.00           C
ATOM   4201  O   ALA A 845      27.470  56.540  66.780  1.00  0.00           O
ATOM   4202  N   ALA A 846      25.170  56.300  66.740  1.00  0.00           N
ATOM   4203  HN  ALA A 846      24.390  56.270  67.380  1.00  0.00           H
ATOM   4204  CA  ALA A 846      24.940  55.990  65.380  1.00  0.00           C
ATOM   4205  HA  ALA A 846      25.750  55.290  65.190  1.00  0.00           H
ATOM   4206  CB  ALA A 846      23.540  55.410  64.990  1.00  0.00           C
ATOM   4207  HB1 ALA A 846      22.640  56.000  65.250  1.00  0.00           H
ATOM   4208  HB2 ALA A 846      23.350  54.500  65.600  1.00  0.00           H
ATOM   4209  HB3 ALA A 846      23.320  55.080  63.950  1.00  0.00           H
ATOM   4210  C   ALA A 846      25.230  57.190  64.470  1.00  0.00           C
ATOM   4211  O   ALA A 846      25.610  56.950  63.270  1.00  0.00           O
ATOM   4212  N   ILE A 847      24.950  58.450  64.860  1.00  0.00           N
ATOM   4213  HN  ILE A 847      24.540  58.720  65.730  1.00  0.00           H
ATOM   4214  CA  ILE A 847      25.340  59.550  64.080  1.00  0.00           C
ATOM   4215  HA  ILE A 847      24.830  59.430  63.130  1.00  0.00           H
ATOM   4216  CB  ILE A 847      24.810  60.820  64.720  1.00  0.00           C
ATOM   4217  HB  ILE A 847      25.310  60.970  65.700  1.00  0.00           H
ATOM   4218  CG2 ILE A 847      25.120  61.970  63.850  1.00  0.00           C
ATOM   4219 HG21 ILE A 847      26.190  62.270  63.790  1.00  0.00           H
ATOM   4220 HG22 ILE A 847      24.720  62.970  64.130  1.00  0.00           H
ATOM   4221 HG23 ILE A 847      24.740  61.750  62.830  1.00  0.00           H
ATOM   4222  CG1 ILE A 847      23.320  60.790  65.000  1.00  0.00           C
ATOM   4223 HG11 ILE A 847      23.000  59.780  65.360  1.00  0.00           H
ATOM   4224 HG12 ILE A 847      22.650  60.920  64.130  1.00  0.00           H
ATOM   4225  CD  ILE A 847      22.920  61.620  66.150  1.00  0.00           C
ATOM   4226  HD1 ILE A 847      22.850  62.720  65.960  1.00  0.00           H
ATOM   4227  HD2 ILE A 847      23.610  61.450  66.990  1.00  0.00           H
ATOM   4228  HD3 ILE A 847      21.930  61.230  66.490  1.00  0.00           H
ATOM   4229  C   ILE A 847      26.890  59.670  63.640  1.00  0.00           C
ATOM   4230  O   ILE A 847      27.200  59.740  62.490  1.00  0.00           O
ATOM   4231  N   PRO A 848      27.820  59.510  64.590  1.00  0.00           N
ATOM   4232  CD  PRO A 848      27.640  59.760  65.960  1.00  0.00           C
ATOM   4233  HD1 PRO A 848      26.850  59.090  66.370  1.00  0.00           H
ATOM   4234  HD2 PRO A 848      27.320  60.810  66.090  1.00  0.00           H
ATOM   4235  CA  PRO A 848      29.240  59.540  64.250  1.00  0.00           C
ATOM   4236  HA  PRO A 848      29.540  60.340  63.610  1.00  0.00           H
ATOM   4237  CB  PRO A 848      29.990  59.900  65.590  1.00  0.00           C
ATOM   4238  HB1 PRO A 848      30.190  61.000  65.620  1.00  0.00           H
ATOM   4239  HB2 PRO A 848      30.970  59.410  65.840  1.00  0.00           H
ATOM   4240  CG  PRO A 848      28.990  59.510  66.670  1.00  0.00           C
ATOM   4241  HG1 PRO A 848      29.040  58.420  66.890  1.00  0.00           H
ATOM   4242  HG2 PRO A 848      29.130  60.060  67.620  1.00  0.00           H
ATOM   4243  C   PRO A 848      29.670  58.310  63.650  1.00  0.00           C
ATOM   4244  O   PRO A 848      30.600  58.350  62.850  1.00  0.00           O
ATOM   4245  N   ALA A 849      29.060  57.180  64.100  1.00  0.00           N
ATOM   4246  HN  ALA A 849      28.530  57.210  64.930  1.00  0.00           H
ATOM   4247  CA  ALA A 849      29.390  55.870  63.550  1.00  0.00           C
ATOM   4248  HA  ALA A 849      30.450  55.680  63.670  1.00  0.00           H
ATOM   4249  CB  ALA A 849      28.570  54.710  64.220  1.00  0.00           C
ATOM   4250  HB1 ALA A 849      28.910  54.550  65.270  1.00  0.00           H
ATOM   4251  HB2 ALA A 849      28.590  53.730  63.700  1.00  0.00           H
ATOM   4252  HB3 ALA A 849      27.500  55.010  64.230  1.00  0.00           H
ATOM   4253  C   ALA A 849      29.150  55.770  62.100  1.00  0.00           C
ATOM   4254  O   ALA A 849      30.030  55.270  61.400  1.00  0.00           O
ATOM   4255  N   LEU A 850      28.010  56.210  61.580  1.00  0.00           N
ATOM   4256  HN  LEU A 850      27.270  56.450  62.210  1.00  0.00           H
ATOM   4257  CA  LEU A 850      27.740  56.410  60.150  1.00  0.00           C
ATOM   4258  HA  LEU A 850      27.770  55.510  59.540  1.00  0.00           H
ATOM   4259  CB  LEU A 850      26.390  57.010  59.990  1.00  0.00           C
ATOM   4260  HB1 LEU A 850      26.250  57.850  60.710  1.00  0.00           H
ATOM   4261  HB2 LEU A 850      25.610  56.350  60.420  1.00  0.00           H
ATOM   4262  CG  LEU A 850      25.850  57.550  58.660  1.00  0.00           C
ATOM   4263  HG  LEU A 850      26.490  58.410  58.390  1.00  0.00           H
ATOM   4264  CD1 LEU A 850      25.810  56.530  57.520  1.00  0.00           C
ATOM   4265 HD11 LEU A 850      26.730  55.890  57.550  1.00  0.00           H
ATOM   4266 HD12 LEU A 850      25.750  57.030  56.530  1.00  0.00           H
ATOM   4267 HD13 LEU A 850      24.910  55.870  57.590  1.00  0.00           H
ATOM   4268  CD2 LEU A 850      24.510  58.170  58.900  1.00  0.00           C
ATOM   4269 HD21 LEU A 850      23.920  57.300  59.270  1.00  0.00           H
ATOM   4270 HD22 LEU A 850      24.050  58.540  57.950  1.00  0.00           H
ATOM   4271 HD23 LEU A 850      24.520  58.910  59.720  1.00  0.00           H
ATOM   4272  C   LEU A 850      28.680  57.360  59.460  1.00  0.00           C
ATOM   4273  O   LEU A 850      29.210  57.150  58.350  1.00  0.00           O
ATOM   4274  N   LEU A 851      28.970  58.570  60.070  1.00  0.00           N
ATOM   4275  HN  LEU A 851      28.710  58.820  61.000  1.00  0.00           H
ATOM   4276  CA  LEU A 851      29.950  59.540  59.530  1.00  0.00           C
ATOM   4277  HA  LEU A 851      29.650  59.720  58.500  1.00  0.00           H
ATOM   4278  CB  LEU A 851      29.990  60.850  60.230  1.00  0.00           C
ATOM   4279  HB1 LEU A 851      30.830  61.480  59.880  1.00  0.00           H
ATOM   4280  HB2 LEU A 851      30.020  60.600  61.300  1.00  0.00           H
ATOM   4281  CG  LEU A 851      28.630  61.650  60.050  1.00  0.00           C
ATOM   4282  HG  LEU A 851      27.830  60.920  60.300  1.00  0.00           H
ATOM   4283  CD1 LEU A 851      28.490  62.830  61.130  1.00  0.00           C
ATOM   4284 HD11 LEU A 851      27.560  63.390  60.900  1.00  0.00           H
ATOM   4285 HD12 LEU A 851      29.400  63.450  60.950  1.00  0.00           H
ATOM   4286 HD13 LEU A 851      28.520  62.380  62.140  1.00  0.00           H
ATOM   4287  CD2 LEU A 851      28.410  62.200  58.660  1.00  0.00           C
ATOM   4288 HD21 LEU A 851      29.120  62.990  58.330  1.00  0.00           H
ATOM   4289 HD22 LEU A 851      27.480  62.790  58.580  1.00  0.00           H
ATOM   4290 HD23 LEU A 851      28.310  61.350  57.940  1.00  0.00           H
ATOM   4291  C   LEU A 851      31.270  58.900  59.340  1.00  0.00           C
ATOM   4292  O   LEU A 851      31.880  58.980  58.250  1.00  0.00           O
ATOM   4293  N   CYS A 852      31.800  58.230  60.420  1.00  0.00           N
ATOM   4294  HN  CYS A 852      31.300  58.350  61.270  1.00  0.00           H
ATOM   4295  CA  CYS A 852      33.040  57.450  60.410  1.00  0.00           C
ATOM   4296  HA  CYS A 852      33.880  58.070  60.090  1.00  0.00           H
ATOM   4297  CB  CYS A 852      33.450  56.850  61.780  1.00  0.00           C
ATOM   4298  HB1 CYS A 852      34.340  56.190  61.810  1.00  0.00           H
ATOM   4299  HB2 CYS A 852      32.550  56.320  62.170  1.00  0.00           H
ATOM   4300  SG  CYS A 852      33.790  58.110  63.140  1.00  0.00           S
ATOM   4301  HG1 CYS A 852      32.520  58.500  63.130  1.00  0.00           H
ATOM   4302  C   CYS A 852      33.060  56.340  59.360  1.00  0.00           C
ATOM   4303  O   CYS A 852      33.970  56.170  58.510  1.00  0.00           O
ATOM   4304  N   THR A 853      31.900  55.470  59.270  1.00  0.00           N
ATOM   4305  HN  THR A 853      31.200  55.580  59.970  1.00  0.00           H
ATOM   4306  CA  THR A 853      31.650  54.460  58.240  1.00  0.00           C
ATOM   4307  HA  THR A 853      32.440  53.720  58.350  1.00  0.00           H
ATOM   4308  CB  THR A 853      30.230  53.780  58.300  1.00  0.00           C
ATOM   4309  HB  THR A 853      29.510  54.620  58.250  1.00  0.00           H
ATOM   4310  OG1 THR A 853      29.970  53.210  59.540  1.00  0.00           O
ATOM   4311  HG1 THR A 853      30.030  53.930  60.170  1.00  0.00           H
ATOM   4312  CG2 THR A 853      30.080  52.590  57.420  1.00  0.00           C
ATOM   4313 HG21 THR A 853      30.150  52.880  56.350  1.00  0.00           H
ATOM   4314 HG22 THR A 853      29.130  52.010  57.540  1.00  0.00           H
ATOM   4315 HG23 THR A 853      30.920  51.870  57.600  1.00  0.00           H
ATOM   4316  C   THR A 853      31.830  55.030  56.870  1.00  0.00           C
ATOM   4317  O   THR A 853      32.600  54.500  56.070  1.00  0.00           O
ATOM   4318  N   ILE A 854      31.130  56.170  56.490  1.00  0.00           N
ATOM   4319  HN  ILE A 854      30.440  56.560  57.090  1.00  0.00           H
ATOM   4320  CA  ILE A 854      31.340  56.750  55.150  1.00  0.00           C
ATOM   4321  HA  ILE A 854      31.270  55.910  54.480  1.00  0.00           H
ATOM   4322  CB  ILE A 854      30.330  57.780  54.810  1.00  0.00           C
ATOM   4323  HB  ILE A 854      30.400  58.440  55.700  1.00  0.00           H
ATOM   4324  CG2 ILE A 854      30.720  58.600  53.510  1.00  0.00           C
ATOM   4325 HG21 ILE A 854      29.810  59.190  53.230  1.00  0.00           H
ATOM   4326 HG22 ILE A 854      31.060  57.910  52.720  1.00  0.00           H
ATOM   4327 HG23 ILE A 854      31.520  59.320  53.760  1.00  0.00           H
ATOM   4328  CG1 ILE A 854      28.930  57.100  54.710  1.00  0.00           C
ATOM   4329 HG11 ILE A 854      28.270  58.010  54.680  1.00  0.00           H
ATOM   4330 HG12 ILE A 854      28.750  56.480  55.620  1.00  0.00           H
ATOM   4331  CD  ILE A 854      28.620  56.270  53.470  1.00  0.00           C
ATOM   4332  HD1 ILE A 854      29.380  55.460  53.390  1.00  0.00           H
ATOM   4333  HD2 ILE A 854      28.690  56.800  52.500  1.00  0.00           H
ATOM   4334  HD3 ILE A 854      27.620  55.810  53.610  1.00  0.00           H
ATOM   4335  C   ILE A 854      32.790  57.150  54.900  1.00  0.00           C
ATOM   4336  O   ILE A 854      33.400  56.960  53.870  1.00  0.00           O
ATOM   4337  N   LEU A 855      33.410  57.730  55.960  1.00  0.00           N
ATOM   4338  HN  LEU A 855      32.930  57.980  56.790  1.00  0.00           H
ATOM   4339  CA  LEU A 855      34.810  58.220  55.940  1.00  0.00           C
ATOM   4340  HA  LEU A 855      34.970  58.830  55.060  1.00  0.00           H
ATOM   4341  CB  LEU A 855      35.090  59.140  57.190  1.00  0.00           C
ATOM   4342  HB1 LEU A 855      34.920  58.440  58.050  1.00  0.00           H
ATOM   4343  HB2 LEU A 855      34.280  59.910  57.290  1.00  0.00           H
ATOM   4344  CG  LEU A 855      36.400  59.910  57.240  1.00  0.00           C
ATOM   4345  HG  LEU A 855      37.220  59.260  56.870  1.00  0.00           H
ATOM   4346  CD1 LEU A 855      36.320  61.130  56.320  1.00  0.00           C
ATOM   4347 HD11 LEU A 855      37.050  61.940  56.500  1.00  0.00           H
ATOM   4348 HD12 LEU A 855      35.330  61.640  56.430  1.00  0.00           H
ATOM   4349 HD13 LEU A 855      36.400  60.840  55.260  1.00  0.00           H
ATOM   4350  CD2 LEU A 855      36.840  60.340  58.670  1.00  0.00           C
ATOM   4351 HD21 LEU A 855      37.040  59.430  59.280  1.00  0.00           H
ATOM   4352 HD22 LEU A 855      35.920  60.850  59.030  1.00  0.00           H
ATOM   4353 HD23 LEU A 855      37.760  60.950  58.620  1.00  0.00           H
ATOM   4354  C   LEU A 855      35.830  57.090  55.740  1.00  0.00           C
ATOM   4355  O   LEU A 855      36.920  57.180  55.190  1.00  0.00           O
ATOM   4356  N   ILE A 856      35.580  55.910  56.350  1.00  0.00           N
ATOM   4357  HN  ILE A 856      34.780  55.890  56.930  1.00  0.00           H
ATOM   4358  CA  ILE A 856      36.390  54.730  56.180  1.00  0.00           C
ATOM   4359  HA  ILE A 856      37.450  54.910  56.260  1.00  0.00           H
ATOM   4360  CB  ILE A 856      36.010  53.700  57.240  1.00  0.00           C
ATOM   4361  HB  ILE A 856      34.890  53.690  57.290  1.00  0.00           H
ATOM   4362  CG2 ILE A 856      36.520  52.280  56.870  1.00  0.00           C
ATOM   4363 HG21 ILE A 856      36.320  51.550  57.680  1.00  0.00           H
ATOM   4364 HG22 ILE A 856      37.620  52.180  56.670  1.00  0.00           H
ATOM   4365 HG23 ILE A 856      36.050  51.870  55.960  1.00  0.00           H
ATOM   4366  CG1 ILE A 856      36.600  54.040  58.620  1.00  0.00           C
ATOM   4367 HG11 ILE A 856      36.370  55.110  58.830  1.00  0.00           H
ATOM   4368 HG12 ILE A 856      37.690  53.870  58.500  1.00  0.00           H
ATOM   4369  CD  ILE A 856      35.930  53.150  59.650  1.00  0.00           C
ATOM   4370  HD1 ILE A 856      36.150  53.710  60.590  1.00  0.00           H
ATOM   4371  HD2 ILE A 856      36.480  52.190  59.780  1.00  0.00           H
ATOM   4372  HD3 ILE A 856      34.860  53.050  59.380  1.00  0.00           H
ATOM   4373  C   ILE A 856      36.370  54.240  54.750  1.00  0.00           C
ATOM   4374  O   ILE A 856      37.360  53.780  54.090  1.00  0.00           O
ATOM   4375  N   PHE A 857      35.120  54.260  54.250  1.00  0.00           N
ATOM   4376  HN  PHE A 857      34.410  54.640  54.830  1.00  0.00           H
ATOM   4377  CA  PHE A 857      34.750  53.940  52.850  1.00  0.00           C
ATOM   4378  HA  PHE A 857      34.920  52.880  52.740  1.00  0.00           H
ATOM   4379  CB  PHE A 857      33.170  53.870  52.670  1.00  0.00           C
ATOM   4380  HB1 PHE A 857      32.640  54.560  53.360  1.00  0.00           H
ATOM   4381  HB2 PHE A 857      32.870  52.830  52.940  1.00  0.00           H
ATOM   4382  CG  PHE A 857      32.550  54.230  51.310  1.00  0.00           C
ATOM   4383  CD1 PHE A 857      32.710  53.250  50.220  1.00  0.00           C
ATOM   4384  HD1 PHE A 857      33.280  52.340  50.370  1.00  0.00           H
ATOM   4385  CE1 PHE A 857      32.390  53.650  48.940  1.00  0.00           C
ATOM   4386  HE1 PHE A 857      32.630  52.940  48.170  1.00  0.00           H
ATOM   4387  CZ  PHE A 857      31.810  54.870  48.680  1.00  0.00           C
ATOM   4388  HZ  PHE A 857      31.620  55.280  47.700  1.00  0.00           H
ATOM   4389  CD2 PHE A 857      31.780  55.390  51.080  1.00  0.00           C
ATOM   4390  HD2 PHE A 857      31.760  56.170  51.840  1.00  0.00           H
ATOM   4391  CE2 PHE A 857      31.500  55.750  49.780  1.00  0.00           C
ATOM   4392  HE2 PHE A 857      31.070  56.740  49.630  1.00  0.00           H
ATOM   4393  C   PHE A 857      35.510  54.680  51.810  1.00  0.00           C
ATOM   4394  O   PHE A 857      36.090  54.230  50.850  1.00  0.00           O
ATOM   4395  N   MET A 858      35.550  56.060  52.020  1.00  0.00           N
ATOM   4396  HN  MET A 858      34.820  56.500  52.500  1.00  0.00           H
ATOM   4397  CA  MET A 858      36.420  56.940  51.380  1.00  0.00           C
ATOM   4398  HA  MET A 858      36.160  56.900  50.340  1.00  0.00           H
ATOM   4399  CB  MET A 858      36.200  58.460  51.870  1.00  0.00           C
ATOM   4400  HB1 MET A 858      36.990  59.040  51.340  1.00  0.00           H
ATOM   4401  HB2 MET A 858      36.370  58.580  52.960  1.00  0.00           H
ATOM   4402  CG  MET A 858      34.820  59.040  51.600  1.00  0.00           C
ATOM   4403  HG1 MET A 858      34.830  60.060  52.030  1.00  0.00           H
ATOM   4404  HG2 MET A 858      34.060  58.390  52.100  1.00  0.00           H
ATOM   4405  SD  MET A 858      34.310  59.040  49.850  1.00  0.00           S
ATOM   4406  CE  MET A 858      32.710  59.760  50.090  1.00  0.00           C
ATOM   4407  HE1 MET A 858      32.200  59.990  49.130  1.00  0.00           H
ATOM   4408  HE2 MET A 858      32.970  60.680  50.680  1.00  0.00           H
ATOM   4409  HE3 MET A 858      31.960  59.300  50.770  1.00  0.00           H
ATOM   4410  C   MET A 858      37.930  56.660  51.500  1.00  0.00           C
ATOM   4411  O   MET A 858      38.490  56.800  50.400  1.00  0.00           O
ATOM   4412  N   ASP A 859      38.480  56.330  52.720  1.00  0.00           N
ATOM   4413  HN  ASP A 859      37.920  56.290  53.550  1.00  0.00           H
ATOM   4414  CA  ASP A 859      39.830  55.980  52.940  1.00  0.00           C
ATOM   4415  HA  ASP A 859      40.400  56.820  52.560  1.00  0.00           H
ATOM   4416  CB  ASP A 859      39.960  56.000  54.480  1.00  0.00           C
ATOM   4417  HB1 ASP A 859      39.560  55.020  54.810  1.00  0.00           H
ATOM   4418  HB2 ASP A 859      39.430  56.870  54.930  1.00  0.00           H
ATOM   4419  CG  ASP A 859      41.400  56.070  54.880  1.00  0.00           C
ATOM   4420  OD1 ASP A 859      41.660  55.450  55.920  1.00  0.00           O
ATOM   4421  OD2 ASP A 859      42.210  56.760  54.210  1.00  0.00           O
ATOM   4422  C   ASP A 859      40.310  54.710  52.210  1.00  0.00           C
ATOM   4423  O   ASP A 859      41.320  54.770  51.500  1.00  0.00           O
ATOM   4424  N   GLN A 860      39.490  53.730  52.290  1.00  0.00           N
ATOM   4425  HN  GLN A 860      38.680  53.720  52.880  1.00  0.00           H
ATOM   4426  CA  GLN A 860      39.490  52.510  51.520  1.00  0.00           C
ATOM   4427  HA  GLN A 860      40.530  52.210  51.570  1.00  0.00           H
ATOM   4428  CB  GLN A 860      38.560  51.490  52.200  1.00  0.00           C
ATOM   4429  HB1 GLN A 860      38.350  50.590  51.580  1.00  0.00           H
ATOM   4430  HB2 GLN A 860      37.610  52.030  52.310  1.00  0.00           H
ATOM   4431  CG  GLN A 860      39.020  51.000  53.570  1.00  0.00           C
ATOM   4432  HG1 GLN A 860      38.440  50.100  53.880  1.00  0.00           H
ATOM   4433  HG2 GLN A 860      38.880  51.780  54.360  1.00  0.00           H
ATOM   4434  CD  GLN A 860      40.540  50.590  53.690  1.00  0.00           C
ATOM   4435  OE1 GLN A 860      40.940  49.490  53.320  1.00  0.00           O
ATOM   4436  NE2 GLN A 860      41.360  51.490  54.240  1.00  0.00           N
ATOM   4437 HE21 GLN A 860      42.310  51.180  54.230  1.00  0.00           H
ATOM   4438 HE22 GLN A 860      41.060  52.440  54.350  1.00  0.00           H
ATOM   4439  C   GLN A 860      39.190  52.600  50.010  1.00  0.00           C
ATOM   4440  O   GLN A 860      39.850  51.870  49.240  1.00  0.00           O
ATOM   4441  N   GLN A 861      38.360  53.540  49.450  1.00  0.00           N
ATOM   4442  HN  GLN A 861      37.660  54.000  50.010  1.00  0.00           H
ATOM   4443  CA  GLN A 861      38.270  53.810  48.040  1.00  0.00           C
ATOM   4444  HA  GLN A 861      38.040  52.910  47.510  1.00  0.00           H
ATOM   4445  CB  GLN A 861      37.170  54.980  47.910  1.00  0.00           C
ATOM   4446  HB1 GLN A 861      37.450  55.820  48.580  1.00  0.00           H
ATOM   4447  HB2 GLN A 861      36.230  54.520  48.260  1.00  0.00           H
ATOM   4448  CG  GLN A 861      36.870  55.460  46.460  1.00  0.00           C
ATOM   4449  HG1 GLN A 861      37.720  56.100  46.110  1.00  0.00           H
ATOM   4450  HG2 GLN A 861      35.890  55.980  46.440  1.00  0.00           H
ATOM   4451  CD  GLN A 861      36.580  54.230  45.540  1.00  0.00           C
ATOM   4452  OE1 GLN A 861      35.460  53.710  45.600  1.00  0.00           O
ATOM   4453  NE2 GLN A 861      37.560  53.800  44.760  1.00  0.00           N
ATOM   4454 HE21 GLN A 861      37.400  53.360  43.880  1.00  0.00           H
ATOM   4455 HE22 GLN A 861      38.490  54.150  44.910  1.00  0.00           H
ATOM   4456  C   GLN A 861      39.490  54.420  47.350  1.00  0.00           C
ATOM   4457  O   GLN A 861      39.970  53.990  46.290  1.00  0.00           O
ATOM   4458  N   ILE A 862      40.140  55.440  47.980  1.00  0.00           N
ATOM   4459  HN  ILE A 862      39.740  55.830  48.810  1.00  0.00           H
ATOM   4460  CA  ILE A 862      41.510  55.880  47.650  1.00  0.00           C
ATOM   4461  HA  ILE A 862      41.250  56.020  46.610  1.00  0.00           H
ATOM   4462  CB  ILE A 862      41.970  57.150  48.410  1.00  0.00           C
ATOM   4463  HB  ILE A 862      42.210  56.960  49.470  1.00  0.00           H
ATOM   4464  CG2 ILE A 862      43.330  57.680  47.770  1.00  0.00           C
ATOM   4465 HG21 ILE A 862      43.240  57.970  46.700  1.00  0.00           H
ATOM   4466 HG22 ILE A 862      44.130  56.920  47.910  1.00  0.00           H
ATOM   4467 HG23 ILE A 862      43.660  58.600  48.300  1.00  0.00           H
ATOM   4468  CG1 ILE A 862      40.880  58.260  48.540  1.00  0.00           C
ATOM   4469 HG11 ILE A 862      41.260  59.140  49.100  1.00  0.00           H
ATOM   4470 HG12 ILE A 862      40.040  57.790  49.110  1.00  0.00           H
ATOM   4471  CD  ILE A 862      40.260  58.820  47.280  1.00  0.00           C
ATOM   4472  HD1 ILE A 862      39.370  59.470  47.430  1.00  0.00           H
ATOM   4473  HD2 ILE A 862      39.890  57.970  46.680  1.00  0.00           H
ATOM   4474  HD3 ILE A 862      41.000  59.300  46.620  1.00  0.00           H
ATOM   4475  C   ILE A 862      42.590  54.760  47.710  1.00  0.00           C
ATOM   4476  O   ILE A 862      43.320  54.510  46.740  1.00  0.00           O
ATOM   4477  N   THR A 863      42.550  53.930  48.810  1.00  0.00           N
ATOM   4478  HN  THR A 863      41.980  54.150  49.610  1.00  0.00           H
ATOM   4479  CA  THR A 863      43.280  52.690  48.890  1.00  0.00           C
ATOM   4480  HA  THR A 863      44.330  52.940  48.840  1.00  0.00           H
ATOM   4481  CB  THR A 863      43.110  51.920  50.250  1.00  0.00           C
ATOM   4482  HB  THR A 863      42.040  51.640  50.430  1.00  0.00           H
ATOM   4483  OG1 THR A 863      43.410  52.780  51.370  1.00  0.00           O
ATOM   4484  HG1 THR A 863      42.920  53.590  51.200  1.00  0.00           H
ATOM   4485  CG2 THR A 863      43.940  50.670  50.480  1.00  0.00           C
ATOM   4486 HG21 THR A 863      43.730  49.890  49.710  1.00  0.00           H
ATOM   4487 HG22 THR A 863      43.820  50.270  51.510  1.00  0.00           H
ATOM   4488 HG23 THR A 863      45.020  50.920  50.370  1.00  0.00           H
ATOM   4489  C   THR A 863      43.220  51.740  47.770  1.00  0.00           C
ATOM   4490  O   THR A 863      44.210  51.200  47.300  1.00  0.00           O
ATOM   4491  N   ALA A 864      42.000  51.460  47.240  1.00  0.00           N
ATOM   4492  HN  ALA A 864      41.230  51.920  47.650  1.00  0.00           H
ATOM   4493  CA  ALA A 864      41.800  50.550  46.150  1.00  0.00           C
ATOM   4494  HA  ALA A 864      42.340  49.640  46.320  1.00  0.00           H
ATOM   4495  CB  ALA A 864      40.300  50.220  46.130  1.00  0.00           C
ATOM   4496  HB1 ALA A 864      40.010  49.800  47.110  1.00  0.00           H
ATOM   4497  HB2 ALA A 864      40.130  49.390  45.400  1.00  0.00           H
ATOM   4498  HB3 ALA A 864      39.740  51.060  45.670  1.00  0.00           H
ATOM   4499  C   ALA A 864      42.280  51.180  44.870  1.00  0.00           C
ATOM   4500  O   ALA A 864      42.880  50.490  44.030  1.00  0.00           O
ATOM   4501  N   VAL A 865      42.060  52.500  44.650  1.00  0.00           N
ATOM   4502  HN  VAL A 865      41.560  52.990  45.360  1.00  0.00           H
ATOM   4503  CA  VAL A 865      42.560  53.160  43.510  1.00  0.00           C
ATOM   4504  HA  VAL A 865      42.300  52.590  42.630  1.00  0.00           H
ATOM   4505  CB  VAL A 865      41.980  54.530  43.220  1.00  0.00           C
ATOM   4506  HB  VAL A 865      41.860  55.210  44.080  1.00  0.00           H
ATOM   4507  CG1 VAL A 865      42.790  55.240  42.080  1.00  0.00           C
ATOM   4508 HG11 VAL A 865      42.160  56.100  41.790  1.00  0.00           H
ATOM   4509 HG12 VAL A 865      42.950  54.510  41.270  1.00  0.00           H
ATOM   4510 HG13 VAL A 865      43.740  55.670  42.450  1.00  0.00           H
ATOM   4511  CG2 VAL A 865      40.510  54.360  42.720  1.00  0.00           C
ATOM   4512 HG21 VAL A 865      40.030  55.360  42.690  1.00  0.00           H
ATOM   4513 HG22 VAL A 865      39.920  53.810  43.480  1.00  0.00           H
ATOM   4514 HG23 VAL A 865      40.440  53.830  41.740  1.00  0.00           H
ATOM   4515  C   VAL A 865      44.120  53.020  43.350  1.00  0.00           C
ATOM   4516  O   VAL A 865      44.700  52.580  42.380  1.00  0.00           O
ATOM   4517  N   ILE A 866      44.760  53.260  44.470  1.00  0.00           N
ATOM   4518  HN  ILE A 866      44.320  53.650  45.270  1.00  0.00           H
ATOM   4519  CA  ILE A 866      46.300  53.200  44.700  1.00  0.00           C
ATOM   4520  HA  ILE A 866      46.870  53.770  43.980  1.00  0.00           H
ATOM   4521  CB  ILE A 866      46.770  53.700  46.080  1.00  0.00           C
ATOM   4522  HB  ILE A 866      46.110  53.180  46.800  1.00  0.00           H
ATOM   4523  CG2 ILE A 866      48.170  53.210  46.510  1.00  0.00           C
ATOM   4524 HG21 ILE A 866      48.100  52.110  46.690  1.00  0.00           H
ATOM   4525 HG22 ILE A 866      48.480  53.580  47.500  1.00  0.00           H
ATOM   4526 HG23 ILE A 866      48.940  53.510  45.770  1.00  0.00           H
ATOM   4527  CG1 ILE A 866      46.520  55.200  46.200  1.00  0.00           C
ATOM   4528 HG11 ILE A 866      46.580  55.610  47.230  1.00  0.00           H
ATOM   4529 HG12 ILE A 866      45.490  55.440  45.870  1.00  0.00           H
ATOM   4530  CD  ILE A 866      47.510  56.120  45.420  1.00  0.00           C
ATOM   4531  HD1 ILE A 866      48.570  55.860  45.620  1.00  0.00           H
ATOM   4532  HD2 ILE A 866      47.280  57.160  45.680  1.00  0.00           H
ATOM   4533  HD3 ILE A 866      47.340  55.960  44.340  1.00  0.00           H
ATOM   4534  C   ILE A 866      46.890  51.810  44.530  1.00  0.00           C
ATOM   4535  O   ILE A 866      47.970  51.690  43.990  1.00  0.00           O
ATOM   4536  N   ILE A 867      46.290  50.720  44.900  1.00  0.00           N
ATOM   4537  HN  ILE A 867      45.360  50.730  45.280  1.00  0.00           H
ATOM   4538  CA  ILE A 867      46.950  49.390  44.730  1.00  0.00           C
ATOM   4539  HA  ILE A 867      48.000  49.280  44.940  1.00  0.00           H
ATOM   4540  CB  ILE A 867      46.340  48.270  45.650  1.00  0.00           C
ATOM   4541  HB  ILE A 867      46.130  48.810  46.600  1.00  0.00           H
ATOM   4542  CG2 ILE A 867      44.940  47.710  45.230  1.00  0.00           C
ATOM   4543 HG21 ILE A 867      44.560  47.100  46.090  1.00  0.00           H
ATOM   4544 HG22 ILE A 867      44.900  47.070  44.320  1.00  0.00           H
ATOM   4545 HG23 ILE A 867      44.230  48.540  45.040  1.00  0.00           H
ATOM   4546  CG1 ILE A 867      47.390  47.100  45.860  1.00  0.00           C
ATOM   4547 HG11 ILE A 867      47.790  46.850  44.840  1.00  0.00           H
ATOM   4548 HG12 ILE A 867      46.820  46.250  46.260  1.00  0.00           H
ATOM   4549  CD  ILE A 867      48.460  47.510  46.810  1.00  0.00           C
ATOM   4550  HD1 ILE A 867      47.900  47.690  47.750  1.00  0.00           H
ATOM   4551  HD2 ILE A 867      49.090  48.390  46.520  1.00  0.00           H
ATOM   4552  HD3 ILE A 867      49.150  46.690  47.090  1.00  0.00           H
ATOM   4553  C   ILE A 867      46.830  48.970  43.230  1.00  0.00           C
ATOM   4554  O   ILE A 867      47.660  48.270  42.710  1.00  0.00           O
ATOM   4555  N   ASN A 868      45.850  49.540  42.540  1.00  0.00           N
ATOM   4556  HN  ASN A 868      45.290  50.250  42.970  1.00  0.00           H
ATOM   4557  CA  ASN A 868      45.670  49.380  41.120  1.00  0.00           C
ATOM   4558  HA  ASN A 868      46.060  48.450  40.720  1.00  0.00           H
ATOM   4559  CB  ASN A 868      44.250  49.610  40.740  1.00  0.00           C
ATOM   4560  HB1 ASN A 868      44.010  49.670  39.650  1.00  0.00           H
ATOM   4561  HB2 ASN A 868      43.850  50.500  41.270  1.00  0.00           H
ATOM   4562  CG  ASN A 868      43.500  48.380  41.250  1.00  0.00           C
ATOM   4563  OD1 ASN A 868      43.910  47.320  40.860  1.00  0.00           O
ATOM   4564  ND2 ASN A 868      42.420  48.640  41.970  1.00  0.00           N
ATOM   4565 HD21 ASN A 868      42.410  49.540  42.420  1.00  0.00           H
ATOM   4566 HD22 ASN A 868      41.960  47.830  42.340  1.00  0.00           H
ATOM   4567  C   ASN A 868      46.470  50.300  40.240  1.00  0.00           C
ATOM   4568  O   ASN A 868      46.300  50.290  39.020  1.00  0.00           O
ATOM   4569  N   ARG A 869      47.280  51.180  40.830  1.00  0.00           N
ATOM   4570  HN  ARG A 869      47.520  51.070  41.800  1.00  0.00           H
ATOM   4571  CA  ARG A 869      48.040  52.220  40.050  1.00  0.00           C
ATOM   4572  HA  ARG A 869      47.210  52.700  39.540  1.00  0.00           H
ATOM   4573  CB  ARG A 869      48.880  53.150  40.970  1.00  0.00           C
ATOM   4574  HB1 ARG A 869      48.140  53.440  41.740  1.00  0.00           H
ATOM   4575  HB2 ARG A 869      49.220  54.060  40.440  1.00  0.00           H
ATOM   4576  CG  ARG A 869      50.070  52.570  41.680  1.00  0.00           C
ATOM   4577  HG1 ARG A 869      50.790  52.310  40.880  1.00  0.00           H
ATOM   4578  HG2 ARG A 869      49.750  51.630  42.210  1.00  0.00           H
ATOM   4579  CD  ARG A 869      50.770  53.540  42.700  1.00  0.00           C
ATOM   4580  HD1 ARG A 869      50.170  53.940  43.550  1.00  0.00           H
ATOM   4581  HD2 ARG A 869      51.140  54.300  41.980  1.00  0.00           H
ATOM   4582  NE  ARG A 869      51.930  52.850  43.330  1.00  0.00           N
ATOM   4583  HE  ARG A 869      51.960  51.850  43.280  1.00  0.00           H
ATOM   4584  CZ  ARG A 869      53.070  53.460  43.320  1.00  0.00           C
ATOM   4585  NH1 ARG A 869      53.230  54.780  43.380  1.00  0.00           N
ATOM   4586 HH11 ARG A 869      52.450  55.400  43.350  1.00  0.00           H
ATOM   4587 HH12 ARG A 869      54.140  55.210  43.350  1.00  0.00           H
ATOM   4588  NH2 ARG A 869      54.240  52.810  43.410  1.00  0.00           N
ATOM   4589 HH21 ARG A 869      55.030  53.400  43.220  1.00  0.00           H
ATOM   4590 HH22 ARG A 869      54.170  51.830  43.300  1.00  0.00           H
ATOM   4591  C   ARG A 869      48.930  51.710  38.930  1.00  0.00           C
ATOM   4592  O   ARG A 869      49.270  50.560  38.980  1.00  0.00           O
ATOM   4593  N   LYS A 870      49.360  52.570  37.950  1.00  0.00           N
ATOM   4594  HN  LYS A 870      49.090  53.530  38.030  1.00  0.00           H
ATOM   4595  CA  LYS A 870      50.090  52.220  36.800  1.00  0.00           C
ATOM   4596  HA  LYS A 870      49.520  51.440  36.300  1.00  0.00           H
ATOM   4597  CB  LYS A 870      50.230  53.310  35.750  1.00  0.00           C
ATOM   4598  HB1 LYS A 870      49.240  53.390  35.270  1.00  0.00           H
ATOM   4599  HB2 LYS A 870      50.990  52.940  35.030  1.00  0.00           H
ATOM   4600  CG  LYS A 870      50.580  54.800  36.230  1.00  0.00           C
ATOM   4601  HG1 LYS A 870      51.570  54.870  36.730  1.00  0.00           H
ATOM   4602  HG2 LYS A 870      49.860  55.190  36.990  1.00  0.00           H
ATOM   4603  CD  LYS A 870      50.530  55.900  35.140  1.00  0.00           C
ATOM   4604  HD1 LYS A 870      50.830  56.810  35.680  1.00  0.00           H
ATOM   4605  HD2 LYS A 870      49.470  55.900  34.790  1.00  0.00           H
ATOM   4606  CE  LYS A 870      51.480  55.730  33.930  1.00  0.00           C
ATOM   4607  HE1 LYS A 870      51.120  56.480  33.190  1.00  0.00           H
ATOM   4608  HE2 LYS A 870      51.390  54.730  33.460  1.00  0.00           H
ATOM   4609  NZ  LYS A 870      52.890  56.060  34.250  1.00  0.00           N
ATOM   4610  HZ1 LYS A 870      53.050  57.000  34.660  1.00  0.00           H
ATOM   4611  HZ2 LYS A 870      53.360  55.960  33.320  1.00  0.00           H
ATOM   4612  HZ3 LYS A 870      53.370  55.340  34.840  1.00  0.00           H
ATOM   4613  C   LYS A 870      51.380  51.450  36.970  1.00  0.00           C
ATOM   4614  O   LYS A 870      51.590  50.530  36.190  1.00  0.00           O
ATOM   4615  N   GLU A 871      52.270  51.810  37.880  1.00  0.00           N
ATOM   4616  HN  GLU A 871      52.050  52.540  38.510  1.00  0.00           H
ATOM   4617  CA  GLU A 871      53.560  51.250  38.090  1.00  0.00           C
ATOM   4618  HA  GLU A 871      54.250  51.430  37.290  1.00  0.00           H
ATOM   4619  CB  GLU A 871      54.140  51.920  39.370  1.00  0.00           C
ATOM   4620  HB1 GLU A 871      55.000  51.290  39.700  1.00  0.00           H
ATOM   4621  HB2 GLU A 871      53.460  51.880  40.250  1.00  0.00           H
ATOM   4622  CG  GLU A 871      54.710  53.300  39.110  1.00  0.00           C
ATOM   4623  HG1 GLU A 871      55.490  53.330  38.310  1.00  0.00           H
ATOM   4624  HG2 GLU A 871      55.250  53.600  40.040  1.00  0.00           H
ATOM   4625  CD  GLU A 871      53.710  54.450  38.880  1.00  0.00           C
ATOM   4626  OE1 GLU A 871      52.620  54.580  39.450  1.00  0.00           O
ATOM   4627  OE2 GLU A 871      54.070  55.170  37.900  1.00  0.00           O
ATOM   4628  C   GLU A 871      53.460  49.780  38.310  1.00  0.00           C
ATOM   4629  O   GLU A 871      54.340  49.060  37.940  1.00  0.00           O
ATOM   4630  N   HSD A 872      52.350  49.280  38.930  1.00  0.00           N
ATOM   4631  HN  HSD A 872      51.710  50.000  39.200  1.00  0.00           H
ATOM   4632  CA  HSD A 872      52.240  47.860  39.330  1.00  0.00           C
ATOM   4633  HA  HSD A 872      53.210  47.600  39.710  1.00  0.00           H
ATOM   4634  CB  HSD A 872      51.130  47.700  40.430  1.00  0.00           C
ATOM   4635  HB1 HSD A 872      51.060  46.620  40.700  1.00  0.00           H
ATOM   4636  HB2 HSD A 872      50.100  47.890  40.090  1.00  0.00           H
ATOM   4637  ND1 HSD A 872      50.390  49.080  42.490  1.00  0.00           N
ATOM   4638  HD1 HSD A 872      49.410  48.890  42.550  1.00  0.00           H
ATOM   4639  CG  HSD A 872      51.320  48.600  41.640  1.00  0.00           C
ATOM   4640  CE1 HSD A 872      50.950  49.960  43.320  1.00  0.00           C
ATOM   4641  HE1 HSD A 872      50.300  50.440  44.050  1.00  0.00           H
ATOM   4642  NE2 HSD A 872      52.210  50.070  43.040  1.00  0.00           N
ATOM   4643  CD2 HSD A 872      52.420  49.280  41.970  1.00  0.00           C
ATOM   4644  HD2 HSD A 872      53.340  49.200  41.390  1.00  0.00           H
ATOM   4645  C   HSD A 872      51.830  46.930  38.200  1.00  0.00           C
ATOM   4646  O   HSD A 872      51.870  45.730  38.380  1.00  0.00           O
ATOM   4647  N   LYS A 873      51.460  47.490  37.010  1.00  0.00           N
ATOM   4648  HN  LYS A 873      51.580  48.480  36.960  1.00  0.00           H
ATOM   4649  CA  LYS A 873      50.950  46.890  35.790  1.00  0.00           C
ATOM   4650  HA  LYS A 873      50.260  47.650  35.450  1.00  0.00           H
ATOM   4651  CB  LYS A 873      52.110  46.630  34.810  1.00  0.00           C
ATOM   4652  HB1 LYS A 873      51.700  46.150  33.890  1.00  0.00           H
ATOM   4653  HB2 LYS A 873      52.860  45.990  35.310  1.00  0.00           H
ATOM   4654  CG  LYS A 873      52.860  47.890  34.310  1.00  0.00           C
ATOM   4655  HG1 LYS A 873      53.700  47.480  33.700  1.00  0.00           H
ATOM   4656  HG2 LYS A 873      53.140  48.490  35.210  1.00  0.00           H
ATOM   4657  CD  LYS A 873      52.000  48.760  33.380  1.00  0.00           C
ATOM   4658  HD1 LYS A 873      51.120  49.020  33.990  1.00  0.00           H
ATOM   4659  HD2 LYS A 873      51.620  48.060  32.600  1.00  0.00           H
ATOM   4660  CE  LYS A 873      52.660  50.020  32.970  1.00  0.00           C
ATOM   4661  HE1 LYS A 873      53.590  49.720  32.440  1.00  0.00           H
ATOM   4662  HE2 LYS A 873      52.860  50.720  33.810  1.00  0.00           H
ATOM   4663  NZ  LYS A 873      51.700  50.750  32.140  1.00  0.00           N
ATOM   4664  HZ1 LYS A 873      50.920  51.130  32.700  1.00  0.00           H
ATOM   4665  HZ2 LYS A 873      51.370  50.150  31.350  1.00  0.00           H
ATOM   4666  HZ3 LYS A 873      52.110  51.650  31.830  1.00  0.00           H
ATOM   4667  C   LYS A 873      50.050  45.670  36.120  1.00  0.00           C
ATOM   4668  O   LYS A 873      50.210  44.570  35.680  1.00  0.00           O
ATOM   4669  N   LEU A 874      49.020  45.860  36.990  1.00  0.00           N
ATOM   4670  HN  LEU A 874      48.830  46.740  37.450  1.00  0.00           H
ATOM   4671  CA  LEU A 874      47.990  44.960  37.140  1.00  0.00           C
ATOM   4672  HA  LEU A 874      48.450  43.990  37.200  1.00  0.00           H
ATOM   4673  CB  LEU A 874      47.220  45.210  38.520  1.00  0.00           C
ATOM   4674  HB1 LEU A 874      46.400  44.470  38.650  1.00  0.00           H
ATOM   4675  HB2 LEU A 874      46.680  46.180  38.560  1.00  0.00           H
ATOM   4676  CG  LEU A 874      48.110  45.190  39.770  1.00  0.00           C
ATOM   4677  HG  LEU A 874      48.900  45.970  39.760  1.00  0.00           H
ATOM   4678  CD1 LEU A 874      47.240  45.420  41.110  1.00  0.00           C
ATOM   4679 HD11 LEU A 874      47.940  45.710  41.930  1.00  0.00           H
ATOM   4680 HD12 LEU A 874      46.780  44.460  41.410  1.00  0.00           H
ATOM   4681 HD13 LEU A 874      46.480  46.200  40.880  1.00  0.00           H
ATOM   4682  CD2 LEU A 874      48.790  43.780  39.850  1.00  0.00           C
ATOM   4683 HD21 LEU A 874      48.810  43.470  40.910  1.00  0.00           H
ATOM   4684 HD22 LEU A 874      49.850  43.940  39.520  1.00  0.00           H
ATOM   4685 HD23 LEU A 874      48.220  43.040  39.240  1.00  0.00           H
ATOM   4686  C   LEU A 874      47.080  44.920  35.980  1.00  0.00           C
ATOM   4687  O   LEU A 874      46.550  45.960  35.530  1.00  0.00           O
ATOM   4688  N   LYS A 875      46.720  43.810  35.480  1.00  0.00           N
ATOM   4689  HN  LYS A 875      47.130  42.980  35.840  1.00  0.00           H
ATOM   4690  CA  LYS A 875      45.810  43.650  34.360  1.00  0.00           C
ATOM   4691  HA  LYS A 875      45.620  44.560  33.830  1.00  0.00           H
ATOM   4692  CB  LYS A 875      46.450  42.460  33.500  1.00  0.00           C
ATOM   4693  HB1 LYS A 875      45.770  42.340  32.630  1.00  0.00           H
ATOM   4694  HB2 LYS A 875      46.580  41.440  33.950  1.00  0.00           H
ATOM   4695  CG  LYS A 875      47.910  42.770  33.090  1.00  0.00           C
ATOM   4696  HG1 LYS A 875      48.250  41.950  32.420  1.00  0.00           H
ATOM   4697  HG2 LYS A 875      48.630  42.640  33.930  1.00  0.00           H
ATOM   4698  CD  LYS A 875      48.160  44.170  32.450  1.00  0.00           C
ATOM   4699  HD1 LYS A 875      47.800  45.040  33.040  1.00  0.00           H
ATOM   4700  HD2 LYS A 875      47.680  44.170  31.440  1.00  0.00           H
ATOM   4701  CE  LYS A 875      49.640  44.330  32.120  1.00  0.00           C
ATOM   4702  HE1 LYS A 875      49.990  43.400  31.600  1.00  0.00           H
ATOM   4703  HE2 LYS A 875      50.240  44.610  33.010  1.00  0.00           H
ATOM   4704  NZ  LYS A 875      49.780  45.410  31.200  1.00  0.00           N
ATOM   4705  HZ1 LYS A 875      49.360  46.290  31.570  1.00  0.00           H
ATOM   4706  HZ2 LYS A 875      49.290  45.280  30.290  1.00  0.00           H
ATOM   4707  HZ3 LYS A 875      50.750  45.590  30.860  1.00  0.00           H
ATOM   4708  C   LYS A 875      44.560  43.150  34.940  1.00  0.00           C
ATOM   4709  O   LYS A 875      43.510  43.070  34.340  1.00  0.00           O
ATOM   4710  N   LYS A 876      44.460  42.800  36.250  1.00  0.00           N
ATOM   4711  HN  LYS A 876      45.280  42.760  36.820  1.00  0.00           H
ATOM   4712  CA  LYS A 876      43.270  42.700  37.080  1.00  0.00           C
ATOM   4713  HA  LYS A 876      42.550  41.990  36.690  1.00  0.00           H
ATOM   4714  CB  LYS A 876      43.480  42.200  38.530  1.00  0.00           C
ATOM   4715  HB1 LYS A 876      42.550  42.270  39.120  1.00  0.00           H
ATOM   4716  HB2 LYS A 876      44.290  42.800  39.000  1.00  0.00           H
ATOM   4717  CG  LYS A 876      43.990  40.760  38.710  1.00  0.00           C
ATOM   4718  HG1 LYS A 876      44.230  40.620  39.790  1.00  0.00           H
ATOM   4719  HG2 LYS A 876      44.910  40.700  38.070  1.00  0.00           H
ATOM   4720  CD  LYS A 876      43.140  39.570  38.260  1.00  0.00           C
ATOM   4721  HD1 LYS A 876      42.760  39.770  37.240  1.00  0.00           H
ATOM   4722  HD2 LYS A 876      42.310  39.620  38.990  1.00  0.00           H
ATOM   4723  CE  LYS A 876      43.990  38.310  38.130  1.00  0.00           C
ATOM   4724  HE1 LYS A 876      44.820  38.490  37.410  1.00  0.00           H
ATOM   4725  HE2 LYS A 876      43.300  37.450  37.990  1.00  0.00           H
ATOM   4726  NZ  LYS A 876      44.620  38.030  39.440  1.00  0.00           N
ATOM   4727  HZ1 LYS A 876      43.880  37.900  40.160  1.00  0.00           H
ATOM   4728  HZ2 LYS A 876      45.350  38.670  39.830  1.00  0.00           H
ATOM   4729  HZ3 LYS A 876      45.120  37.110  39.400  1.00  0.00           H
ATOM   4730  C   LYS A 876      42.350  43.980  37.100  1.00  0.00           C
ATOM   4731  O   LYS A 876      42.790  45.110  37.270  1.00  0.00           O
ATOM   4732  N   GLY A 877      41.110  43.740  36.710  1.00  0.00           N
ATOM   4733  HN  GLY A 877      40.880  42.810  36.460  1.00  0.00           H
ATOM   4734  CA  GLY A 877      40.090  44.770  36.610  1.00  0.00           C
ATOM   4735  HA1 GLY A 877      39.220  44.270  36.200  1.00  0.00           H
ATOM   4736  HA2 GLY A 877      40.540  45.620  36.130  1.00  0.00           H
ATOM   4737  C   GLY A 877      39.640  45.220  38.020  1.00  0.00           C
ATOM   4738  O   GLY A 877      40.390  45.240  38.950  1.00  0.00           O
ATOM   4739  N   ALA A 878      38.410  45.800  38.180  1.00  0.00           N
ATOM   4740  HN  ALA A 878      37.730  45.940  37.460  1.00  0.00           H
ATOM   4741  CA  ALA A 878      37.970  46.250  39.470  1.00  0.00           C
ATOM   4742  HA  ALA A 878      38.660  46.960  39.870  1.00  0.00           H
ATOM   4743  CB  ALA A 878      36.700  47.090  39.370  1.00  0.00           C
ATOM   4744  HB1 ALA A 878      36.580  47.840  40.170  1.00  0.00           H
ATOM   4745  HB2 ALA A 878      35.800  46.450  39.260  1.00  0.00           H
ATOM   4746  HB3 ALA A 878      36.730  47.730  38.460  1.00  0.00           H
ATOM   4747  C   ALA A 878      37.800  45.080  40.480  1.00  0.00           C
ATOM   4748  O   ALA A 878      37.450  44.010  40.150  1.00  0.00           O
ATOM   4749  N   GLY A 879      38.120  45.400  41.800  1.00  0.00           N
ATOM   4750  HN  GLY A 879      38.370  46.370  41.910  1.00  0.00           H
ATOM   4751  CA  GLY A 879      37.940  44.490  42.920  1.00  0.00           C
ATOM   4752  HA1 GLY A 879      38.900  44.110  43.210  1.00  0.00           H
ATOM   4753  HA2 GLY A 879      37.310  43.720  42.510  1.00  0.00           H
ATOM   4754  C   GLY A 879      37.300  45.020  44.240  1.00  0.00           C
ATOM   4755  O   GLY A 879      37.180  44.230  45.110  1.00  0.00           O
ATOM   4756  N   TYR A 880      37.130  46.340  44.380  1.00  0.00           N
ATOM   4757  HN  TYR A 880      37.390  46.990  43.670  1.00  0.00           H
ATOM   4758  CA  TYR A 880      36.750  46.960  45.630  1.00  0.00           C
ATOM   4759  HA  TYR A 880      37.460  46.660  46.380  1.00  0.00           H
ATOM   4760  CB  TYR A 880      36.920  48.570  45.570  1.00  0.00           C
ATOM   4761  HB1 TYR A 880      36.300  48.880  44.700  1.00  0.00           H
ATOM   4762  HB2 TYR A 880      37.990  48.720  45.320  1.00  0.00           H
ATOM   4763  CG  TYR A 880      36.560  49.430  46.800  1.00  0.00           C
ATOM   4764  CD1 TYR A 880      36.160  50.770  46.760  1.00  0.00           C
ATOM   4765  HD1 TYR A 880      35.970  51.320  45.850  1.00  0.00           H
ATOM   4766  CE1 TYR A 880      35.840  51.510  47.940  1.00  0.00           C
ATOM   4767  HE1 TYR A 880      35.570  52.550  47.880  1.00  0.00           H
ATOM   4768  CZ  TYR A 880      35.900  50.810  49.140  1.00  0.00           C
ATOM   4769  OH  TYR A 880      35.590  51.320  50.420  1.00  0.00           O
ATOM   4770  HH  TYR A 880      35.440  52.260  50.340  1.00  0.00           H
ATOM   4771  CD2 TYR A 880      36.810  48.930  48.080  1.00  0.00           C
ATOM   4772  HD2 TYR A 880      37.260  47.950  48.160  1.00  0.00           H
ATOM   4773  CE2 TYR A 880      36.450  49.590  49.230  1.00  0.00           C
ATOM   4774  HE2 TYR A 880      36.620  49.120  50.180  1.00  0.00           H
ATOM   4775  C   TYR A 880      35.380  46.460  46.190  1.00  0.00           C
ATOM   4776  O   TYR A 880      35.230  46.200  47.440  1.00  0.00           O
ATOM   4777  N   HSD A 881      34.360  46.340  45.360  1.00  0.00           N
ATOM   4778  HN  HSD A 881      34.470  46.470  44.380  1.00  0.00           H
ATOM   4779  CA  HSD A 881      33.000  45.850  45.890  1.00  0.00           C
ATOM   4780  HA  HSD A 881      32.680  46.560  46.640  1.00  0.00           H
ATOM   4781  CB  HSD A 881      32.020  45.830  44.720  1.00  0.00           C
ATOM   4782  HB1 HSD A 881      32.670  45.390  43.920  1.00  0.00           H
ATOM   4783  HB2 HSD A 881      31.790  46.850  44.350  1.00  0.00           H
ATOM   4784  ND1 HSD A 881      29.510  45.460  44.790  1.00  0.00           N
ATOM   4785  HD1 HSD A 881      29.330  46.450  44.770  1.00  0.00           H
ATOM   4786  CG  HSD A 881      30.750  44.930  44.840  1.00  0.00           C
ATOM   4787  CE1 HSD A 881      28.590  44.500  44.850  1.00  0.00           C
ATOM   4788  HE1 HSD A 881      27.520  44.570  44.700  1.00  0.00           H
ATOM   4789  NE2 HSD A 881      29.150  43.370  44.760  1.00  0.00           N
ATOM   4790  CD2 HSD A 881      30.550  43.570  44.840  1.00  0.00           C
ATOM   4791  HD2 HSD A 881      31.170  42.680  44.910  1.00  0.00           H
ATOM   4792  C   HSD A 881      32.970  44.570  46.660  1.00  0.00           C
ATOM   4793  O   HSD A 881      32.360  44.460  47.740  1.00  0.00           O
ATOM   4794  N   LEU A 882      33.750  43.590  46.200  1.00  0.00           N
ATOM   4795  HN  LEU A 882      34.280  43.720  45.370  1.00  0.00           H
ATOM   4796  CA  LEU A 882      33.870  42.320  46.960  1.00  0.00           C
ATOM   4797  HA  LEU A 882      32.870  42.000  47.190  1.00  0.00           H
ATOM   4798  CB  LEU A 882      34.270  41.160  45.990  1.00  0.00           C
ATOM   4799  HB1 LEU A 882      35.190  41.490  45.450  1.00  0.00           H
ATOM   4800  HB2 LEU A 882      33.560  41.000  45.160  1.00  0.00           H
ATOM   4801  CG  LEU A 882      34.400  39.780  46.710  1.00  0.00           C
ATOM   4802  HG  LEU A 882      35.240  39.860  47.430  1.00  0.00           H
ATOM   4803  CD1 LEU A 882      33.140  39.200  47.330  1.00  0.00           C
ATOM   4804 HD11 LEU A 882      33.300  38.110  47.520  1.00  0.00           H
ATOM   4805 HD12 LEU A 882      32.300  39.360  46.630  1.00  0.00           H
ATOM   4806 HD13 LEU A 882      32.960  39.580  48.370  1.00  0.00           H
ATOM   4807  CD2 LEU A 882      34.850  38.720  45.690  1.00  0.00           C
ATOM   4808 HD21 LEU A 882      34.740  37.700  46.130  1.00  0.00           H
ATOM   4809 HD22 LEU A 882      35.860  38.950  45.290  1.00  0.00           H
ATOM   4810 HD23 LEU A 882      34.090  38.760  44.880  1.00  0.00           H
ATOM   4811  C   LEU A 882      34.760  42.490  48.250  1.00  0.00           C
ATOM   4812  O   LEU A 882      34.530  41.780  49.170  1.00  0.00           O
ATOM   4813  N   ASP A 883      35.800  43.320  48.210  1.00  0.00           N
ATOM   4814  HN  ASP A 883      36.000  43.660  47.290  1.00  0.00           H
ATOM   4815  CA  ASP A 883      36.630  43.550  49.390  1.00  0.00           C
ATOM   4816  HA  ASP A 883      37.130  42.650  49.720  1.00  0.00           H
ATOM   4817  CB  ASP A 883      37.860  44.550  49.100  1.00  0.00           C
ATOM   4818  HB1 ASP A 883      38.540  44.550  49.970  1.00  0.00           H
ATOM   4819  HB2 ASP A 883      37.550  45.580  48.850  1.00  0.00           H
ATOM   4820  CG  ASP A 883      38.750  44.120  47.970  1.00  0.00           C
ATOM   4821  OD1 ASP A 883      38.690  43.120  47.280  1.00  0.00           O
ATOM   4822  OD2 ASP A 883      39.750  45.010  47.870  1.00  0.00           O
ATOM   4823  HD2 ASP A 883      40.520  44.690  47.410  1.00  0.00           H
ATOM   4824  C   ASP A 883      35.790  44.230  50.500  1.00  0.00           C
ATOM   4825  O   ASP A 883      35.850  43.880  51.700  1.00  0.00           O
ATOM   4826  N   LEU A 884      34.980  45.240  50.070  1.00  0.00           N
ATOM   4827  HN  LEU A 884      34.960  45.590  49.130  1.00  0.00           H
ATOM   4828  CA  LEU A 884      34.210  46.060  50.980  1.00  0.00           C
ATOM   4829  HA  LEU A 884      34.910  46.340  51.750  1.00  0.00           H
ATOM   4830  CB  LEU A 884      33.670  47.320  50.280  1.00  0.00           C
ATOM   4831  HB1 LEU A 884      33.100  46.970  49.390  1.00  0.00           H
ATOM   4832  HB2 LEU A 884      34.580  47.840  49.900  1.00  0.00           H
ATOM   4833  CG  LEU A 884      32.930  48.320  51.070  1.00  0.00           C
ATOM   4834  HG  LEU A 884      31.980  48.020  51.560  1.00  0.00           H
ATOM   4835  CD1 LEU A 884      33.810  48.910  52.160  1.00  0.00           C
ATOM   4836 HD11 LEU A 884      33.260  49.580  52.850  1.00  0.00           H
ATOM   4837 HD12 LEU A 884      34.650  49.450  51.690  1.00  0.00           H
ATOM   4838 HD13 LEU A 884      34.200  48.070  52.790  1.00  0.00           H
ATOM   4839  CD2 LEU A 884      32.450  49.480  50.160  1.00  0.00           C
ATOM   4840 HD21 LEU A 884      33.270  50.000  49.610  1.00  0.00           H
ATOM   4841 HD22 LEU A 884      31.850  50.270  50.660  1.00  0.00           H
ATOM   4842 HD23 LEU A 884      31.820  48.960  49.410  1.00  0.00           H
ATOM   4843  C   LEU A 884      33.080  45.270  51.600  1.00  0.00           C
ATOM   4844  O   LEU A 884      32.800  45.450  52.790  1.00  0.00           O
ATOM   4845  N   LEU A 885      32.490  44.320  50.860  1.00  0.00           N
ATOM   4846  HN  LEU A 885      32.720  44.100  49.920  1.00  0.00           H
ATOM   4847  CA  LEU A 885      31.560  43.320  51.420  1.00  0.00           C
ATOM   4848  HA  LEU A 885      30.720  43.780  51.920  1.00  0.00           H
ATOM   4849  CB  LEU A 885      31.100  42.370  50.300  1.00  0.00           C
ATOM   4850  HB1 LEU A 885      31.910  41.840  49.780  1.00  0.00           H
ATOM   4851  HB2 LEU A 885      30.610  42.980  49.510  1.00  0.00           H
ATOM   4852  CG  LEU A 885      30.040  41.340  50.670  1.00  0.00           C
ATOM   4853  HG  LEU A 885      30.540  40.620  51.350  1.00  0.00           H
ATOM   4854  CD1 LEU A 885      28.800  41.920  51.390  1.00  0.00           C
ATOM   4855 HD11 LEU A 885      28.220  42.530  50.680  1.00  0.00           H
ATOM   4856 HD12 LEU A 885      29.110  42.420  52.320  1.00  0.00           H
ATOM   4857 HD13 LEU A 885      28.290  40.960  51.670  1.00  0.00           H
ATOM   4858  CD2 LEU A 885      29.540  40.420  49.530  1.00  0.00           C
ATOM   4859 HD21 LEU A 885      28.650  39.880  49.930  1.00  0.00           H
ATOM   4860 HD22 LEU A 885      30.300  39.670  49.210  1.00  0.00           H
ATOM   4861 HD23 LEU A 885      29.300  40.970  48.600  1.00  0.00           H
ATOM   4862  C   LEU A 885      32.220  42.510  52.520  1.00  0.00           C
ATOM   4863  O   LEU A 885      31.710  42.230  53.630  1.00  0.00           O
ATOM   4864  N   MET A 886      33.530  42.090  52.260  1.00  0.00           N
ATOM   4865  HN  MET A 886      34.000  42.220  51.390  1.00  0.00           H
ATOM   4866  CA  MET A 886      34.270  41.200  53.220  1.00  0.00           C
ATOM   4867  HA  MET A 886      33.580  40.470  53.600  1.00  0.00           H
ATOM   4868  CB  MET A 886      35.490  40.360  52.710  1.00  0.00           C
ATOM   4869  HB1 MET A 886      36.110  40.020  53.570  1.00  0.00           H
ATOM   4870  HB2 MET A 886      36.230  41.020  52.200  1.00  0.00           H
ATOM   4871  CG  MET A 886      35.170  39.230  51.750  1.00  0.00           C
ATOM   4872  HG1 MET A 886      36.020  38.540  51.530  1.00  0.00           H
ATOM   4873  HG2 MET A 886      34.840  39.700  50.810  1.00  0.00           H
ATOM   4874  SD  MET A 886      33.860  38.170  52.390  1.00  0.00           S
ATOM   4875  CE  MET A 886      34.680  37.530  53.840  1.00  0.00           C
ATOM   4876  HE1 MET A 886      34.990  38.310  54.560  1.00  0.00           H
ATOM   4877  HE2 MET A 886      35.670  37.150  53.480  1.00  0.00           H
ATOM   4878  HE3 MET A 886      34.040  36.820  54.400  1.00  0.00           H
ATOM   4879  C   MET A 886      34.600  41.970  54.500  1.00  0.00           C
ATOM   4880  O   MET A 886      34.370  41.450  55.540  1.00  0.00           O
ATOM   4881  N   VAL A 887      35.030  43.220  54.390  1.00  0.00           N
ATOM   4882  HN  VAL A 887      35.200  43.650  53.510  1.00  0.00           H
ATOM   4883  CA  VAL A 887      35.220  44.180  55.470  1.00  0.00           C
ATOM   4884  HA  VAL A 887      35.970  43.720  56.100  1.00  0.00           H
ATOM   4885  CB  VAL A 887      35.620  45.510  54.860  1.00  0.00           C
ATOM   4886  HB  VAL A 887      34.940  45.740  54.030  1.00  0.00           H
ATOM   4887  CG1 VAL A 887      35.770  46.610  55.960  1.00  0.00           C
ATOM   4888 HG11 VAL A 887      34.770  47.040  56.210  1.00  0.00           H
ATOM   4889 HG12 VAL A 887      36.230  47.570  55.620  1.00  0.00           H
ATOM   4890 HG13 VAL A 887      36.140  46.180  56.910  1.00  0.00           H
ATOM   4891  CG2 VAL A 887      37.060  45.250  54.410  1.00  0.00           C
ATOM   4892 HG21 VAL A 887      37.070  44.580  53.530  1.00  0.00           H
ATOM   4893 HG22 VAL A 887      37.640  44.780  55.230  1.00  0.00           H
ATOM   4894 HG23 VAL A 887      37.610  46.160  54.090  1.00  0.00           H
ATOM   4895  C   VAL A 887      33.830  44.260  56.260  1.00  0.00           C
ATOM   4896  O   VAL A 887      33.820  43.990  57.460  1.00  0.00           O
ATOM   4897  N   GLY A 888      32.720  44.580  55.620  1.00  0.00           N
ATOM   4898  HN  GLY A 888      32.730  44.620  54.630  1.00  0.00           H
ATOM   4899  CA  GLY A 888      31.400  44.630  56.240  1.00  0.00           C
ATOM   4900  HA1 GLY A 888      30.670  44.890  55.480  1.00  0.00           H
ATOM   4901  HA2 GLY A 888      31.380  45.400  56.990  1.00  0.00           H
ATOM   4902  C   GLY A 888      30.910  43.410  56.970  1.00  0.00           C
ATOM   4903  O   GLY A 888      30.420  43.440  58.110  1.00  0.00           O
ATOM   4904  N   VAL A 889      31.080  42.230  56.320  1.00  0.00           N
ATOM   4905  HN  VAL A 889      31.230  42.250  55.330  1.00  0.00           H
ATOM   4906  CA  VAL A 889      30.730  40.890  56.860  1.00  0.00           C
ATOM   4907  HA  VAL A 889      29.760  40.780  57.330  1.00  0.00           H
ATOM   4908  CB  VAL A 889      30.960  39.870  55.830  1.00  0.00           C
ATOM   4909  HB  VAL A 889      31.960  40.100  55.390  1.00  0.00           H
ATOM   4910  CG1 VAL A 889      31.070  38.420  56.350  1.00  0.00           C
ATOM   4911 HG11 VAL A 889      30.100  37.970  56.650  1.00  0.00           H
ATOM   4912 HG12 VAL A 889      31.940  38.330  57.040  1.00  0.00           H
ATOM   4913 HG13 VAL A 889      31.320  37.920  55.390  1.00  0.00           H
ATOM   4914  CG2 VAL A 889      29.790  39.800  54.780  1.00  0.00           C
ATOM   4915 HG21 VAL A 889      28.940  39.130  55.040  1.00  0.00           H
ATOM   4916 HG22 VAL A 889      30.090  39.630  53.730  1.00  0.00           H
ATOM   4917 HG23 VAL A 889      29.360  40.810  54.630  1.00  0.00           H
ATOM   4918  C   VAL A 889      31.640  40.640  58.070  1.00  0.00           C
ATOM   4919  O   VAL A 889      31.220  40.340  59.160  1.00  0.00           O
ATOM   4920  N   MET A 890      32.940  40.820  57.900  1.00  0.00           N
ATOM   4921  HN  MET A 890      33.310  41.280  57.110  1.00  0.00           H
ATOM   4922  CA  MET A 890      33.990  40.570  58.880  1.00  0.00           C
ATOM   4923  HA  MET A 890      33.660  39.640  59.300  1.00  0.00           H
ATOM   4924  CB  MET A 890      35.410  40.350  58.240  1.00  0.00           C
ATOM   4925  HB1 MET A 890      36.170  40.390  59.040  1.00  0.00           H
ATOM   4926  HB2 MET A 890      35.680  41.210  57.580  1.00  0.00           H
ATOM   4927  CG  MET A 890      35.500  39.010  57.470  1.00  0.00           C
ATOM   4928  HG1 MET A 890      36.580  39.000  57.200  1.00  0.00           H
ATOM   4929  HG2 MET A 890      34.860  39.070  56.570  1.00  0.00           H
ATOM   4930  SD  MET A 890      35.080  37.550  58.490  1.00  0.00           S
ATOM   4931  CE  MET A 890      36.140  37.640  60.020  1.00  0.00           C
ATOM   4932  HE1 MET A 890      37.200  37.470  59.720  1.00  0.00           H
ATOM   4933  HE2 MET A 890      36.060  36.780  60.720  1.00  0.00           H
ATOM   4934  HE3 MET A 890      35.990  38.630  60.520  1.00  0.00           H
ATOM   4935  C   MET A 890      33.940  41.430  60.090  1.00  0.00           C
ATOM   4936  O   MET A 890      34.130  41.060  61.270  1.00  0.00           O
ATOM   4937  N   LEU A 891      33.580  42.790  59.800  1.00  0.00           N
ATOM   4938  HN  LEU A 891      33.450  43.090  58.870  1.00  0.00           H
ATOM   4939  CA  LEU A 891      33.220  43.780  60.850  1.00  0.00           C
ATOM   4940  HA  LEU A 891      34.100  43.770  61.470  1.00  0.00           H
ATOM   4941  CB  LEU A 891      33.050  45.190  60.250  1.00  0.00           C
ATOM   4942  HB1 LEU A 891      32.010  45.270  59.850  1.00  0.00           H
ATOM   4943  HB2 LEU A 891      33.760  45.480  59.450  1.00  0.00           H
ATOM   4944  CG  LEU A 891      33.240  46.360  61.270  1.00  0.00           C
ATOM   4945  HG  LEU A 891      34.170  46.150  61.830  1.00  0.00           H
ATOM   4946  CD1 LEU A 891      33.520  47.600  60.380  1.00  0.00           C
ATOM   4947 HD11 LEU A 891      32.720  47.820  59.640  1.00  0.00           H
ATOM   4948 HD12 LEU A 891      34.520  47.640  59.910  1.00  0.00           H
ATOM   4949 HD13 LEU A 891      33.530  48.490  61.040  1.00  0.00           H
ATOM   4950  CD2 LEU A 891      32.040  46.600  62.270  1.00  0.00           C
ATOM   4951 HD21 LEU A 891      31.730  45.770  62.950  1.00  0.00           H
ATOM   4952 HD22 LEU A 891      31.140  46.830  61.660  1.00  0.00           H
ATOM   4953 HD23 LEU A 891      32.290  47.470  62.920  1.00  0.00           H
ATOM   4954  C   LEU A 891      32.080  43.310  61.710  1.00  0.00           C
ATOM   4955  O   LEU A 891      32.200  43.330  62.920  1.00  0.00           O
ATOM   4956  N   GLY A 892      31.050  42.810  61.120  1.00  0.00           N
ATOM   4957  HN  GLY A 892      31.100  42.840  60.120  1.00  0.00           H
ATOM   4958  CA  GLY A 892      29.920  42.240  61.910  1.00  0.00           C
ATOM   4959  HA1 GLY A 892      29.160  41.920  61.200  1.00  0.00           H
ATOM   4960  HA2 GLY A 892      29.590  42.910  62.690  1.00  0.00           H
ATOM   4961  C   GLY A 892      30.290  41.030  62.670  1.00  0.00           C
ATOM   4962  O   GLY A 892      29.980  40.900  63.860  1.00  0.00           O
ATOM   4963  N   VAL A 893      31.110  40.100  62.010  1.00  0.00           N
ATOM   4964  HN  VAL A 893      31.380  40.450  61.120  1.00  0.00           H
ATOM   4965  CA  VAL A 893      31.640  38.900  62.660  1.00  0.00           C
ATOM   4966  HA  VAL A 893      30.790  38.370  63.070  1.00  0.00           H
ATOM   4967  CB  VAL A 893      32.280  37.980  61.590  1.00  0.00           C
ATOM   4968  HB  VAL A 893      32.850  38.620  60.870  1.00  0.00           H
ATOM   4969  CG1 VAL A 893      33.400  36.970  62.120  1.00  0.00           C
ATOM   4970 HG11 VAL A 893      32.920  36.390  62.940  1.00  0.00           H
ATOM   4971 HG12 VAL A 893      34.260  37.550  62.510  1.00  0.00           H
ATOM   4972 HG13 VAL A 893      33.700  36.280  61.310  1.00  0.00           H
ATOM   4973  CG2 VAL A 893      31.240  37.090  60.860  1.00  0.00           C
ATOM   4974 HG21 VAL A 893      31.740  36.370  60.170  1.00  0.00           H
ATOM   4975 HG22 VAL A 893      30.570  37.720  60.250  1.00  0.00           H
ATOM   4976 HG23 VAL A 893      30.570  36.480  61.500  1.00  0.00           H
ATOM   4977  C   VAL A 893      32.410  39.140  63.860  1.00  0.00           C
ATOM   4978  O   VAL A 893      32.150  38.650  65.000  1.00  0.00           O
ATOM   4979  N   CYS A 894      33.400  40.040  63.830  1.00  0.00           N
ATOM   4980  HN  CYS A 894      33.700  40.360  62.940  1.00  0.00           H
ATOM   4981  CA  CYS A 894      34.300  40.320  64.910  1.00  0.00           C
ATOM   4982  HA  CYS A 894      34.630  39.420  65.400  1.00  0.00           H
ATOM   4983  CB  CYS A 894      35.560  41.080  64.330  1.00  0.00           C
ATOM   4984  HB1 CYS A 894      36.280  41.450  65.090  1.00  0.00           H
ATOM   4985  HB2 CYS A 894      35.180  41.950  63.750  1.00  0.00           H
ATOM   4986  SG  CYS A 894      36.520  39.820  63.360  1.00  0.00           S
ATOM   4987  HG1 CYS A 894      37.420  40.620  62.800  1.00  0.00           H
ATOM   4988  C   CYS A 894      33.660  41.140  65.930  1.00  0.00           C
ATOM   4989  O   CYS A 894      33.990  41.100  67.090  1.00  0.00           O
ATOM   4990  N   SER A 895      32.670  41.950  65.620  1.00  0.00           N
ATOM   4991  HN  SER A 895      32.320  41.990  64.680  1.00  0.00           H
ATOM   4992  CA  SER A 895      31.980  42.680  66.640  1.00  0.00           C
ATOM   4993  HA  SER A 895      32.730  43.190  67.230  1.00  0.00           H
ATOM   4994  CB  SER A 895      30.900  43.700  66.070  1.00  0.00           C
ATOM   4995  HB1 SER A 895      30.600  44.380  66.900  1.00  0.00           H
ATOM   4996  HB2 SER A 895      30.020  43.190  65.630  1.00  0.00           H
ATOM   4997  OG  SER A 895      31.550  44.570  65.150  1.00  0.00           O
ATOM   4998  HG1 SER A 895      31.770  44.100  64.330  1.00  0.00           H
ATOM   4999  C   SER A 895      31.190  41.860  67.670  1.00  0.00           C
ATOM   5000  O   SER A 895      31.160  42.040  68.880  1.00  0.00           O
ATOM   5001  N   VAL A 896      30.550  40.780  67.120  1.00  0.00           N
ATOM   5002  HN  VAL A 896      30.480  40.650  66.140  1.00  0.00           H
ATOM   5003  CA  VAL A 896      29.990  39.760  67.950  1.00  0.00           C
ATOM   5004  HA  VAL A 896      29.470  40.250  68.770  1.00  0.00           H
ATOM   5005  CB  VAL A 896      29.030  38.890  67.110  1.00  0.00           C
ATOM   5006  HB  VAL A 896      29.590  38.630  66.200  1.00  0.00           H
ATOM   5007  CG1 VAL A 896      28.680  37.560  67.920  1.00  0.00           C
ATOM   5008 HG11 VAL A 896      29.570  36.900  68.020  1.00  0.00           H
ATOM   5009 HG12 VAL A 896      27.890  37.010  67.360  1.00  0.00           H
ATOM   5010 HG13 VAL A 896      28.310  37.850  68.930  1.00  0.00           H
ATOM   5011  CG2 VAL A 896      27.730  39.750  66.860  1.00  0.00           C
ATOM   5012 HG21 VAL A 896      27.330  40.100  67.830  1.00  0.00           H
ATOM   5013 HG22 VAL A 896      26.980  39.040  66.430  1.00  0.00           H
ATOM   5014 HG23 VAL A 896      28.020  40.600  66.200  1.00  0.00           H
ATOM   5015  C   VAL A 896      31.010  38.900  68.740  1.00  0.00           C
ATOM   5016  O   VAL A 896      30.690  38.550  69.850  1.00  0.00           O
ATOM   5017  N   MET A 897      32.230  38.610  68.190  1.00  0.00           N
ATOM   5018  HN  MET A 897      32.500  38.990  67.320  1.00  0.00           H
ATOM   5019  CA  MET A 897      33.230  37.870  68.980  1.00  0.00           C
ATOM   5020  HA  MET A 897      32.720  37.070  69.480  1.00  0.00           H
ATOM   5021  CB  MET A 897      34.270  37.110  68.110  1.00  0.00           C
ATOM   5022  HB1 MET A 897      35.040  36.630  68.750  1.00  0.00           H
ATOM   5023  HB2 MET A 897      34.840  37.930  67.620  1.00  0.00           H
ATOM   5024  CG  MET A 897      33.810  36.130  66.960  1.00  0.00           C
ATOM   5025  HG1 MET A 897      32.940  36.490  66.400  1.00  0.00           H
ATOM   5026  HG2 MET A 897      33.500  35.200  67.480  1.00  0.00           H
ATOM   5027  SD  MET A 897      35.120  35.450  65.910  1.00  0.00           S
ATOM   5028  CE  MET A 897      35.500  34.180  67.150  1.00  0.00           C
ATOM   5029  HE1 MET A 897      34.710  33.400  67.270  1.00  0.00           H
ATOM   5030  HE2 MET A 897      35.690  34.620  68.160  1.00  0.00           H
ATOM   5031  HE3 MET A 897      36.430  33.650  66.890  1.00  0.00           H
ATOM   5032  C   MET A 897      33.850  38.770  70.020  1.00  0.00           C
ATOM   5033  O   MET A 897      34.310  38.210  71.030  1.00  0.00           O
ATOM   5034  N   GLY A 898      33.870  40.130  69.870  1.00  0.00           N
ATOM   5035  HN  GLY A 898      33.400  40.530  69.090  1.00  0.00           H
ATOM   5036  CA  GLY A 898      34.630  41.010  70.830  1.00  0.00           C
ATOM   5037  HA1 GLY A 898      34.710  40.520  71.780  1.00  0.00           H
ATOM   5038  HA2 GLY A 898      34.130  41.960  70.800  1.00  0.00           H
ATOM   5039  C   GLY A 898      36.010  41.470  70.480  1.00  0.00           C
ATOM   5040  O   GLY A 898      36.890  41.750  71.290  1.00  0.00           O
ATOM   5041  N   LEU A 899      36.220  41.630  69.140  1.00  0.00           N
ATOM   5042  HN  LEU A 899      35.470  41.660  68.490  1.00  0.00           H
ATOM   5043  CA  LEU A 899      37.570  41.760  68.490  1.00  0.00           C
ATOM   5044  HA  LEU A 899      38.300  41.690  69.290  1.00  0.00           H
ATOM   5045  CB  LEU A 899      37.780  40.520  67.660  1.00  0.00           C
ATOM   5046  HB1 LEU A 899      38.870  40.520  67.450  1.00  0.00           H
ATOM   5047  HB2 LEU A 899      37.200  40.690  66.730  1.00  0.00           H
ATOM   5048  CG  LEU A 899      37.650  39.150  68.270  1.00  0.00           C
ATOM   5049  HG  LEU A 899      36.660  38.920  68.740  1.00  0.00           H
ATOM   5050  CD1 LEU A 899      37.920  38.050  67.250  1.00  0.00           C
ATOM   5051 HD11 LEU A 899      38.960  37.920  66.890  1.00  0.00           H
ATOM   5052 HD12 LEU A 899      37.400  38.240  66.290  1.00  0.00           H
ATOM   5053 HD13 LEU A 899      37.610  37.060  67.640  1.00  0.00           H
ATOM   5054  CD2 LEU A 899      38.640  39.050  69.460  1.00  0.00           C
ATOM   5055 HD21 LEU A 899      38.360  39.750  70.270  1.00  0.00           H
ATOM   5056 HD22 LEU A 899      39.710  39.260  69.220  1.00  0.00           H
ATOM   5057 HD23 LEU A 899      38.560  38.020  69.890  1.00  0.00           H
ATOM   5058  C   LEU A 899      37.760  43.040  67.800  1.00  0.00           C
ATOM   5059  O   LEU A 899      36.890  43.310  67.000  1.00  0.00           O
ATOM   5060  N   PRO A 900      38.740  43.860  68.060  1.00  0.00           N
[truncated: 7,490,634 more chars]
