# Supplementary material for: CryoEM and computational modeling structural insights into the pH regulator NBCn1
Source: Nat Commun. 2025 Nov 11;16:9932. doi: 10.1038/s41467-025-64868-z (PMC12606367; doi:10.1038/s41467-025-64868-z)
Supplement: Supplementary file 8 — Supplementary Data 6 [file 41467_2025_64868_MOESM8_ESM.zip › 1us_unrestr_MD_OF_IF_transition_apoNBCn1/transition_rep1_traj4_last.pdb]

REMARK    GENERATED BY TRJCONV
TITLE     Title t= 1000000.00000 step= 500000000
REMARK    THIS IS A SIMULATION BOX
CRYST1   97.783   97.783  101.258  90.00  90.00  90.00 P 1           1
MODEL        1
ATOM      1  N   LEU A 585      25.040  43.130  45.030  1.00  0.00           N
ATOM      2  HT1 LEU A 585      24.330  42.370  45.040  1.00  0.00           H
ATOM      3  HT2 LEU A 585      25.850  42.920  44.420  1.00  0.00           H
ATOM      4  HT3 LEU A 585      24.640  44.040  44.720  1.00  0.00           H
ATOM      5  CA  LEU A 585      25.430  43.330  46.420  1.00  0.00           C
ATOM      6  HA  LEU A 585      26.330  43.900  46.210  1.00  0.00           H
ATOM      7  CB  LEU A 585      24.300  44.180  47.140  1.00  0.00           C
ATOM      8  HB1 LEU A 585      23.310  43.710  47.090  1.00  0.00           H
ATOM      9  HB2 LEU A 585      24.150  45.190  46.700  1.00  0.00           H
ATOM     10  CG  LEU A 585      24.620  44.600  48.570  1.00  0.00           C
ATOM     11  HG  LEU A 585      24.800  43.640  49.110  1.00  0.00           H
ATOM     12  CD1 LEU A 585      25.930  45.420  48.620  1.00  0.00           C
ATOM     13 HD11 LEU A 585      26.840  44.830  48.360  1.00  0.00           H
ATOM     14 HD12 LEU A 585      26.010  45.750  49.670  1.00  0.00           H
ATOM     15 HD13 LEU A 585      25.950  46.220  47.850  1.00  0.00           H
ATOM     16  CD2 LEU A 585      23.460  45.340  49.180  1.00  0.00           C
ATOM     17 HD21 LEU A 585      23.270  46.280  48.630  1.00  0.00           H
ATOM     18 HD22 LEU A 585      23.550  45.420  50.290  1.00  0.00           H
ATOM     19 HD23 LEU A 585      22.540  44.710  49.080  1.00  0.00           H
ATOM     20  C   LEU A 585      25.810  42.120  47.150  1.00  0.00           C
ATOM     21  O   LEU A 585      26.980  41.780  47.130  1.00  0.00           O
ATOM     22  N   ILE A 586      24.870  41.410  47.820  1.00  0.00           N
ATOM     23  HN  ILE A 586      23.910  41.660  47.730  1.00  0.00           H
ATOM     24  CA  ILE A 586      25.270  40.300  48.690  1.00  0.00           C
ATOM     25  HA  ILE A 586      26.290  40.370  49.030  1.00  0.00           H
ATOM     26  CB  ILE A 586      24.350  40.010  49.860  1.00  0.00           C
ATOM     27  HB  ILE A 586      23.400  39.680  49.400  1.00  0.00           H
ATOM     28  CG2 ILE A 586      25.020  38.830  50.550  1.00  0.00           C
ATOM     29 HG21 ILE A 586      24.710  37.850  50.110  1.00  0.00           H
ATOM     30 HG22 ILE A 586      24.680  38.730  51.600  1.00  0.00           H
ATOM     31 HG23 ILE A 586      26.130  38.900  50.510  1.00  0.00           H
ATOM     32  CG1 ILE A 586      24.100  41.190  50.870  1.00  0.00           C
ATOM     33 HG11 ILE A 586      23.460  40.820  51.700  1.00  0.00           H
ATOM     34 HG12 ILE A 586      23.580  41.990  50.290  1.00  0.00           H
ATOM     35  CD  ILE A 586      25.290  41.740  51.550  1.00  0.00           C
ATOM     36  HD1 ILE A 586      25.670  41.170  52.420  1.00  0.00           H
ATOM     37  HD2 ILE A 586      24.970  42.630  52.130  1.00  0.00           H
ATOM     38  HD3 ILE A 586      26.100  41.990  50.850  1.00  0.00           H
ATOM     39  C   ILE A 586      25.310  39.090  47.680  1.00  0.00           C
ATOM     40  O   ILE A 586      26.020  38.120  47.960  1.00  0.00           O
ATOM     41  N   LEU A 587      24.560  39.120  46.540  1.00  0.00           N
ATOM     42  HN  LEU A 587      23.910  39.850  46.340  1.00  0.00           H
ATOM     43  CA  LEU A 587      24.610  38.120  45.450  1.00  0.00           C
ATOM     44  HA  LEU A 587      24.560  37.090  45.780  1.00  0.00           H
ATOM     45  CB  LEU A 587      23.560  38.460  44.440  1.00  0.00           C
ATOM     46  HB1 LEU A 587      23.620  39.460  43.970  1.00  0.00           H
ATOM     47  HB2 LEU A 587      22.570  38.510  44.960  1.00  0.00           H
ATOM     48  CG  LEU A 587      23.260  37.350  43.400  1.00  0.00           C
ATOM     49  HG  LEU A 587      24.030  36.560  43.520  1.00  0.00           H
ATOM     50  CD1 LEU A 587      21.900  36.760  43.570  1.00  0.00           C
ATOM     51 HD11 LEU A 587      21.840  35.810  43.000  1.00  0.00           H
ATOM     52 HD12 LEU A 587      21.120  37.470  43.220  1.00  0.00           H
ATOM     53 HD13 LEU A 587      21.720  36.530  44.630  1.00  0.00           H
ATOM     54  CD2 LEU A 587      23.490  37.850  41.960  1.00  0.00           C
ATOM     55 HD21 LEU A 587      23.250  38.940  41.940  1.00  0.00           H
ATOM     56 HD22 LEU A 587      22.880  37.280  41.240  1.00  0.00           H
ATOM     57 HD23 LEU A 587      24.530  37.740  41.580  1.00  0.00           H
ATOM     58  C   LEU A 587      25.990  38.130  44.830  1.00  0.00           C
ATOM     59  O   LEU A 587      26.540  37.070  44.480  1.00  0.00           O
ATOM     60  N   ASP A 588      26.690  39.250  44.740  1.00  0.00           N
ATOM     61  HN  ASP A 588      26.290  40.160  44.860  1.00  0.00           H
ATOM     62  CA  ASP A 588      28.040  39.390  44.250  1.00  0.00           C
ATOM     63  HA  ASP A 588      28.040  39.100  43.200  1.00  0.00           H
ATOM     64  CB  ASP A 588      28.560  40.850  44.380  1.00  0.00           C
ATOM     65  HB1 ASP A 588      29.480  40.900  43.760  1.00  0.00           H
ATOM     66  HB2 ASP A 588      28.840  41.070  45.430  1.00  0.00           H
ATOM     67  CG  ASP A 588      27.530  41.840  43.910  1.00  0.00           C
ATOM     68  OD1 ASP A 588      26.600  41.440  43.230  1.00  0.00           O
ATOM     69  OD2 ASP A 588      27.620  43.040  44.230  1.00  0.00           O
ATOM     70  C   ASP A 588      29.070  38.510  44.820  1.00  0.00           C
ATOM     71  O   ASP A 588      29.840  37.820  44.160  1.00  0.00           O
ATOM     72  N   ILE A 589      29.170  38.650  46.180  1.00  0.00           N
ATOM     73  HN  ILE A 589      28.540  39.250  46.660  1.00  0.00           H
ATOM     74  CA  ILE A 589      30.050  37.730  46.940  1.00  0.00           C
ATOM     75  HA  ILE A 589      31.040  37.770  46.520  1.00  0.00           H
ATOM     76  CB  ILE A 589      30.320  38.290  48.310  1.00  0.00           C
ATOM     77  HB  ILE A 589      31.040  39.130  48.220  1.00  0.00           H
ATOM     78  CG2 ILE A 589      28.990  39.000  48.820  1.00  0.00           C
ATOM     79 HG21 ILE A 589      28.150  38.270  48.770  1.00  0.00           H
ATOM     80 HG22 ILE A 589      28.700  39.920  48.260  1.00  0.00           H
ATOM     81 HG23 ILE A 589      29.110  39.270  49.890  1.00  0.00           H
ATOM     82  CG1 ILE A 589      31.030  37.370  49.340  1.00  0.00           C
ATOM     83 HG11 ILE A 589      30.570  36.380  49.530  1.00  0.00           H
ATOM     84 HG12 ILE A 589      30.820  37.900  50.310  1.00  0.00           H
ATOM     85  CD  ILE A 589      32.530  37.350  49.180  1.00  0.00           C
ATOM     86  HD1 ILE A 589      32.910  36.400  49.610  1.00  0.00           H
ATOM     87  HD2 ILE A 589      33.060  38.190  49.660  1.00  0.00           H
ATOM     88  HD3 ILE A 589      32.870  37.410  48.120  1.00  0.00           H
ATOM     89  C   ILE A 589      29.750  36.280  46.800  1.00  0.00           C
ATOM     90  O   ILE A 589      30.720  35.500  46.540  1.00  0.00           O
ATOM     91  N   LYS A 590      28.480  35.880  46.920  1.00  0.00           N
ATOM     92  HN  LYS A 590      27.780  36.580  47.060  1.00  0.00           H
ATOM     93  CA  LYS A 590      28.050  34.500  46.820  1.00  0.00           C
ATOM     94  HA  LYS A 590      28.580  33.920  47.550  1.00  0.00           H
ATOM     95  CB  LYS A 590      26.560  34.410  47.160  1.00  0.00           C
ATOM     96  HB1 LYS A 590      26.200  33.470  46.680  1.00  0.00           H
ATOM     97  HB2 LYS A 590      26.080  35.290  46.650  1.00  0.00           H
ATOM     98  CG  LYS A 590      26.110  34.370  48.660  1.00  0.00           C
ATOM     99  HG1 LYS A 590      26.260  35.380  49.070  1.00  0.00           H
ATOM    100  HG2 LYS A 590      26.790  33.670  49.200  1.00  0.00           H
ATOM    101  CD  LYS A 590      24.610  34.180  48.800  1.00  0.00           C
ATOM    102  HD1 LYS A 590      24.520  34.170  49.900  1.00  0.00           H
ATOM    103  HD2 LYS A 590      24.300  33.180  48.420  1.00  0.00           H
ATOM    104  CE  LYS A 590      23.780  35.300  48.070  1.00  0.00           C
ATOM    105  HE1 LYS A 590      23.880  35.030  47.010  1.00  0.00           H
ATOM    106  HE2 LYS A 590      24.130  36.350  48.220  1.00  0.00           H
ATOM    107  NZ  LYS A 590      22.280  35.180  48.330  1.00  0.00           N
ATOM    108  HZ1 LYS A 590      22.030  35.300  49.340  1.00  0.00           H
ATOM    109  HZ2 LYS A 590      22.000  34.180  48.230  1.00  0.00           H
ATOM    110  HZ3 LYS A 590      21.710  35.830  47.760  1.00  0.00           H
ATOM    111  C   LYS A 590      28.390  33.800  45.470  1.00  0.00           C
ATOM    112  O   LYS A 590      28.820  32.680  45.410  1.00  0.00           O
ATOM    113  N   ARG A 591      28.140  34.540  44.320  1.00  0.00           N
ATOM    114  HN  ARG A 591      27.630  35.390  44.350  1.00  0.00           H
ATOM    115  CA  ARG A 591      28.560  34.100  43.000  1.00  0.00           C
ATOM    116  HA  ARG A 591      28.060  33.170  42.790  1.00  0.00           H
ATOM    117  CB  ARG A 591      27.910  34.950  41.800  1.00  0.00           C
ATOM    118  HB1 ARG A 591      28.400  34.550  40.890  1.00  0.00           H
ATOM    119  HB2 ARG A 591      28.070  36.030  42.020  1.00  0.00           H
ATOM    120  CG  ARG A 591      26.380  34.530  41.670  1.00  0.00           C
ATOM    121  HG1 ARG A 591      25.900  34.830  42.630  1.00  0.00           H
ATOM    122  HG2 ARG A 591      26.430  33.430  41.560  1.00  0.00           H
ATOM    123  CD  ARG A 591      25.730  35.090  40.420  1.00  0.00           C
ATOM    124  HD1 ARG A 591      26.270  34.890  39.470  1.00  0.00           H
ATOM    125  HD2 ARG A 591      25.740  36.190  40.510  1.00  0.00           H
ATOM    126  NE  ARG A 591      24.420  34.470  40.380  1.00  0.00           N
ATOM    127  HE  ARG A 591      24.350  33.810  41.110  1.00  0.00           H
ATOM    128  CZ  ARG A 591      23.630  34.420  39.320  1.00  0.00           C
ATOM    129  NH1 ARG A 591      23.820  35.220  38.280  1.00  0.00           N
ATOM    130 HH11 ARG A 591      23.150  35.140  37.550  1.00  0.00           H
ATOM    131 HH12 ARG A 591      24.420  36.020  38.220  1.00  0.00           H
ATOM    132  NH2 ARG A 591      22.630  33.590  39.310  1.00  0.00           N
ATOM    133 HH21 ARG A 591      22.620  32.920  40.050  1.00  0.00           H
ATOM    134 HH22 ARG A 591      21.970  33.680  38.570  1.00  0.00           H
ATOM    135  C   ARG A 591      30.040  33.920  42.730  1.00  0.00           C
ATOM    136  O   ARG A 591      30.430  32.940  42.070  1.00  0.00           O
ATOM    137  N   LYS A 592      30.900  34.840  43.220  1.00  0.00           N
ATOM    138  HN  LYS A 592      30.510  35.660  43.620  1.00  0.00           H
ATOM    139  CA  LYS A 592      32.400  34.710  43.180  1.00  0.00           C
ATOM    140  HA  LYS A 592      32.670  34.400  42.180  1.00  0.00           H
ATOM    141  CB  LYS A 592      32.980  36.120  43.580  1.00  0.00           C
ATOM    142  HB1 LYS A 592      34.070  36.030  43.710  1.00  0.00           H
ATOM    143  HB2 LYS A 592      32.510  36.450  44.530  1.00  0.00           H
ATOM    144  CG  LYS A 592      32.770  37.340  42.640  1.00  0.00           C
ATOM    145  HG1 LYS A 592      33.450  38.140  42.960  1.00  0.00           H
ATOM    146  HG2 LYS A 592      31.710  37.690  42.670  1.00  0.00           H
ATOM    147  CD  LYS A 592      33.190  36.930  41.170  1.00  0.00           C
ATOM    148  HD1 LYS A 592      32.670  36.000  40.840  1.00  0.00           H
ATOM    149  HD2 LYS A 592      34.290  36.780  41.230  1.00  0.00           H
ATOM    150  CE  LYS A 592      32.690  38.050  40.120  1.00  0.00           C
ATOM    151  HE1 LYS A 592      31.590  37.990  40.050  1.00  0.00           H
ATOM    152  HE2 LYS A 592      33.220  37.750  39.190  1.00  0.00           H
ATOM    153  NZ  LYS A 592      33.260  39.360  40.570  1.00  0.00           N
ATOM    154  HZ1 LYS A 592      34.290  39.360  40.680  1.00  0.00           H
ATOM    155  HZ2 LYS A 592      32.780  39.780  41.400  1.00  0.00           H
ATOM    156  HZ3 LYS A 592      33.090  40.070  39.840  1.00  0.00           H
ATOM    157  C   LYS A 592      32.990  33.690  44.190  1.00  0.00           C
ATOM    158  O   LYS A 592      34.060  33.160  43.910  1.00  0.00           O
ATOM    159  N   ALA A 593      32.320  33.400  45.300  1.00  0.00           N
ATOM    160  HN  ALA A 593      31.460  33.900  45.400  1.00  0.00           H
ATOM    161  CA  ALA A 593      32.790  32.690  46.470  1.00  0.00           C
ATOM    162  HA  ALA A 593      33.640  33.190  46.900  1.00  0.00           H
ATOM    163  CB  ALA A 593      31.800  32.540  47.610  1.00  0.00           C
ATOM    164  HB1 ALA A 593      32.350  31.930  48.360  1.00  0.00           H
ATOM    165  HB2 ALA A 593      30.830  32.130  47.250  1.00  0.00           H
ATOM    166  HB3 ALA A 593      31.630  33.520  48.110  1.00  0.00           H
ATOM    167  C   ALA A 593      33.410  31.300  46.150  1.00  0.00           C
ATOM    168  O   ALA A 593      34.480  31.000  46.560  1.00  0.00           O
ATOM    169  N   PRO A 594      32.750  30.380  45.430  1.00  0.00           N
ATOM    170  CD  PRO A 594      31.330  30.470  44.950  1.00  0.00           C
ATOM    171  HD1 PRO A 594      31.180  31.470  44.500  1.00  0.00           H
ATOM    172  HD2 PRO A 594      30.710  30.160  45.810  1.00  0.00           H
ATOM    173  CA  PRO A 594      33.420  29.080  45.000  1.00  0.00           C
ATOM    174  HA  PRO A 594      33.860  28.630  45.880  1.00  0.00           H
ATOM    175  CB  PRO A 594      32.210  28.310  44.350  1.00  0.00           C
ATOM    176  HB1 PRO A 594      31.830  27.720  45.220  1.00  0.00           H
ATOM    177  HB2 PRO A 594      32.460  27.610  43.530  1.00  0.00           H
ATOM    178  CG  PRO A 594      31.180  29.350  43.880  1.00  0.00           C
ATOM    179  HG1 PRO A 594      31.580  29.860  42.970  1.00  0.00           H
ATOM    180  HG2 PRO A 594      30.130  29.020  43.700  1.00  0.00           H
ATOM    181  C   PRO A 594      34.620  29.250  44.090  1.00  0.00           C
ATOM    182  O   PRO A 594      35.520  28.350  44.170  1.00  0.00           O
ATOM    183  N   PHE A 595      34.690  30.380  43.240  1.00  0.00           N
ATOM    184  HN  PHE A 595      33.970  31.060  43.350  1.00  0.00           H
ATOM    185  CA  PHE A 595      35.870  30.690  42.450  1.00  0.00           C
ATOM    186  HA  PHE A 595      36.260  29.800  41.950  1.00  0.00           H
ATOM    187  CB  PHE A 595      35.590  31.690  41.350  1.00  0.00           C
ATOM    188  HB1 PHE A 595      36.440  31.800  40.640  1.00  0.00           H
ATOM    189  HB2 PHE A 595      35.410  32.710  41.770  1.00  0.00           H
ATOM    190  CG  PHE A 595      34.480  31.350  40.470  1.00  0.00           C
ATOM    191  CD1 PHE A 595      34.760  30.710  39.210  1.00  0.00           C
ATOM    192  HD1 PHE A 595      35.780  30.480  38.970  1.00  0.00           H
ATOM    193  CE1 PHE A 595      33.730  30.580  38.230  1.00  0.00           C
ATOM    194  HE1 PHE A 595      34.020  30.130  37.290  1.00  0.00           H
ATOM    195  CZ  PHE A 595      32.440  30.960  38.600  1.00  0.00           C
ATOM    196  HZ  PHE A 595      31.720  30.610  37.860  1.00  0.00           H
ATOM    197  CD2 PHE A 595      33.150  31.680  40.790  1.00  0.00           C
ATOM    198  HD2 PHE A 595      32.810  32.000  41.770  1.00  0.00           H
ATOM    199  CE2 PHE A 595      32.160  31.440  39.910  1.00  0.00           C
ATOM    200  HE2 PHE A 595      31.180  31.870  40.110  1.00  0.00           H
ATOM    201  C   PHE A 595      37.090  30.990  43.300  1.00  0.00           C
ATOM    202  O   PHE A 595      38.220  30.520  43.140  1.00  0.00           O
ATOM    203  N   PHE A 596      36.890  31.890  44.270  1.00  0.00           N
ATOM    204  HN  PHE A 596      35.950  32.210  44.450  1.00  0.00           H
ATOM    205  CA  PHE A 596      37.880  32.250  45.280  1.00  0.00           C
ATOM    206  HA  PHE A 596      38.700  32.730  44.780  1.00  0.00           H
ATOM    207  CB  PHE A 596      37.270  33.320  46.270  1.00  0.00           C
ATOM    208  HB1 PHE A 596      37.920  33.610  47.120  1.00  0.00           H
ATOM    209  HB2 PHE A 596      36.350  32.830  46.660  1.00  0.00           H
ATOM    210  CG  PHE A 596      36.780  34.550  45.670  1.00  0.00           C
ATOM    211  CD1 PHE A 596      37.090  35.040  44.350  1.00  0.00           C
ATOM    212  HD1 PHE A 596      37.710  34.520  43.640  1.00  0.00           H
ATOM    213  CE1 PHE A 596      36.740  36.430  44.060  1.00  0.00           C
ATOM    214  HE1 PHE A 596      36.940  36.800  43.070  1.00  0.00           H
ATOM    215  CZ  PHE A 596      36.160  37.200  45.010  1.00  0.00           C
ATOM    216  HZ  PHE A 596      35.880  38.180  44.630  1.00  0.00           H
ATOM    217  CD2 PHE A 596      36.220  35.450  46.580  1.00  0.00           C
ATOM    218  HD2 PHE A 596      35.850  35.000  47.490  1.00  0.00           H
ATOM    219  CE2 PHE A 596      35.910  36.790  46.320  1.00  0.00           C
ATOM    220  HE2 PHE A 596      35.520  37.450  47.070  1.00  0.00           H
ATOM    221  C   PHE A 596      38.460  31.060  46.070  1.00  0.00           C
ATOM    222  O   PHE A 596      39.670  30.950  46.200  1.00  0.00           O
ATOM    223  N   LEU A 597      37.640  30.100  46.540  1.00  0.00           N
ATOM    224  HN  LEU A 597      36.670  30.140  46.330  1.00  0.00           H
ATOM    225  CA  LEU A 597      38.050  28.910  47.270  1.00  0.00           C
ATOM    226  HA  LEU A 597      38.810  29.270  47.960  1.00  0.00           H
ATOM    227  CB  LEU A 597      36.920  28.250  48.090  1.00  0.00           C
ATOM    228  HB1 LEU A 597      37.170  27.420  48.800  1.00  0.00           H
ATOM    229  HB2 LEU A 597      36.150  27.750  47.460  1.00  0.00           H
ATOM    230  CG  LEU A 597      36.060  29.150  49.000  1.00  0.00           C
ATOM    231  HG  LEU A 597      35.450  29.850  48.370  1.00  0.00           H
ATOM    232  CD1 LEU A 597      34.980  28.500  49.850  1.00  0.00           C
ATOM    233 HD11 LEU A 597      34.320  29.220  50.350  1.00  0.00           H
ATOM    234 HD12 LEU A 597      35.510  28.050  50.720  1.00  0.00           H
ATOM    235 HD13 LEU A 597      34.580  27.720  49.170  1.00  0.00           H
ATOM    236  CD2 LEU A 597      36.900  30.020  49.950  1.00  0.00           C
ATOM    237 HD21 LEU A 597      37.740  29.500  50.440  1.00  0.00           H
ATOM    238 HD22 LEU A 597      36.320  30.430  50.820  1.00  0.00           H
ATOM    239 HD23 LEU A 597      37.280  30.900  49.390  1.00  0.00           H
ATOM    240  C   LEU A 597      38.870  27.980  46.370  1.00  0.00           C
ATOM    241  O   LEU A 597      39.930  27.540  46.750  1.00  0.00           O
ATOM    242  N   SER A 598      38.440  27.790  45.050  1.00  0.00           N
ATOM    243  HN  SER A 598      37.590  28.230  44.760  1.00  0.00           H
ATOM    244  CA  SER A 598      39.160  27.090  44.010  1.00  0.00           C
ATOM    245  HA  SER A 598      39.350  26.100  44.390  1.00  0.00           H
ATOM    246  CB  SER A 598      38.380  27.000  42.640  1.00  0.00           C
ATOM    247  HB1 SER A 598      38.090  28.020  42.300  1.00  0.00           H
ATOM    248  HB2 SER A 598      37.470  26.380  42.780  1.00  0.00           H
ATOM    249  OG  SER A 598      39.120  26.300  41.650  1.00  0.00           O
ATOM    250  HG1 SER A 598      39.690  26.970  41.270  1.00  0.00           H
ATOM    251  C   SER A 598      40.530  27.770  43.840  1.00  0.00           C
ATOM    252  O   SER A 598      41.560  27.040  43.760  1.00  0.00           O
ATOM    253  N   ASP A 599      40.590  29.090  43.790  1.00  0.00           N
ATOM    254  HN  ASP A 599      39.800  29.600  43.480  1.00  0.00           H
ATOM    255  CA  ASP A 599      41.840  29.910  43.780  1.00  0.00           C
ATOM    256  HA  ASP A 599      42.410  29.540  42.930  1.00  0.00           H
ATOM    257  CB  ASP A 599      41.460  31.430  43.560  1.00  0.00           C
ATOM    258  HB1 ASP A 599      42.200  32.210  43.850  1.00  0.00           H
ATOM    259  HB2 ASP A 599      40.470  31.620  44.030  1.00  0.00           H
ATOM    260  CG  ASP A 599      41.130  31.630  42.060  1.00  0.00           C
ATOM    261  OD1 ASP A 599      40.340  32.540  41.760  1.00  0.00           O
ATOM    262  OD2 ASP A 599      41.710  30.970  41.190  1.00  0.00           O
ATOM    263  C   ASP A 599      42.820  29.690  44.930  1.00  0.00           C
ATOM    264  O   ASP A 599      43.980  29.580  44.740  1.00  0.00           O
ATOM    265  N   PHE A 600      42.320  29.670  46.140  1.00  0.00           N
ATOM    266  HN  PHE A 600      41.360  29.950  46.140  1.00  0.00           H
ATOM    267  CA  PHE A 600      42.960  29.230  47.360  1.00  0.00           C
ATOM    268  HA  PHE A 600      43.750  29.960  47.470  1.00  0.00           H
ATOM    269  CB  PHE A 600      41.970  29.430  48.530  1.00  0.00           C
ATOM    270  HB1 PHE A 600      41.000  29.150  48.070  1.00  0.00           H
ATOM    271  HB2 PHE A 600      41.730  30.490  48.790  1.00  0.00           H
ATOM    272  CG  PHE A 600      42.240  28.630  49.790  1.00  0.00           C
ATOM    273  CD1 PHE A 600      41.330  27.590  50.100  1.00  0.00           C
ATOM    274  HD1 PHE A 600      40.480  27.390  49.470  1.00  0.00           H
ATOM    275  CE1 PHE A 600      41.400  27.000  51.450  1.00  0.00           C
ATOM    276  HE1 PHE A 600      40.600  26.300  51.650  1.00  0.00           H
ATOM    277  CZ  PHE A 600      42.440  27.350  52.330  1.00  0.00           C
ATOM    278  HZ  PHE A 600      42.390  26.780  53.250  1.00  0.00           H
ATOM    279  CD2 PHE A 600      43.260  28.930  50.690  1.00  0.00           C
ATOM    280  HD2 PHE A 600      43.970  29.670  50.350  1.00  0.00           H
ATOM    281  CE2 PHE A 600      43.390  28.290  51.930  1.00  0.00           C
ATOM    282  HE2 PHE A 600      44.210  28.490  52.600  1.00  0.00           H
ATOM    283  C   PHE A 600      43.610  27.790  47.310  1.00  0.00           C
ATOM    284  O   PHE A 600      44.670  27.610  47.820  1.00  0.00           O
ATOM    285  N   LYS A 601      42.880  26.820  46.780  1.00  0.00           N
ATOM    286  HN  LYS A 601      41.910  27.010  46.730  1.00  0.00           H
ATOM    287  CA  LYS A 601      43.320  25.460  46.490  1.00  0.00           C
ATOM    288  HA  LYS A 601      43.750  25.090  47.400  1.00  0.00           H
ATOM    289  CB  LYS A 601      42.160  24.500  46.160  1.00  0.00           C
ATOM    290  HB1 LYS A 601      41.440  24.980  45.470  1.00  0.00           H
ATOM    291  HB2 LYS A 601      41.590  24.520  47.110  1.00  0.00           H
ATOM    292  CG  LYS A 601      42.540  23.000  45.890  1.00  0.00           C
ATOM    293  HG1 LYS A 601      41.720  22.320  46.220  1.00  0.00           H
ATOM    294  HG2 LYS A 601      43.450  22.760  46.480  1.00  0.00           H
ATOM    295  CD  LYS A 601      42.770  22.810  44.390  1.00  0.00           C
ATOM    296  HD1 LYS A 601      43.240  21.810  44.300  1.00  0.00           H
ATOM    297  HD2 LYS A 601      43.610  23.440  44.040  1.00  0.00           H
ATOM    298  CE  LYS A 601      41.560  23.060  43.490  1.00  0.00           C
ATOM    299  HE1 LYS A 601      41.180  24.100  43.610  1.00  0.00           H
ATOM    300  HE2 LYS A 601      40.660  22.440  43.700  1.00  0.00           H
ATOM    301  NZ  LYS A 601      41.750  22.820  41.970  1.00  0.00           N
ATOM    302  HZ1 LYS A 601      40.900  23.240  41.540  1.00  0.00           H
ATOM    303  HZ2 LYS A 601      41.960  21.830  41.790  1.00  0.00           H
ATOM    304  HZ3 LYS A 601      42.510  23.440  41.600  1.00  0.00           H
ATOM    305  C   LYS A 601      44.510  25.420  45.430  1.00  0.00           C
ATOM    306  O   LYS A 601      45.470  24.660  45.480  1.00  0.00           O
ATOM    307  N   ASP A 602      44.420  26.260  44.350  1.00  0.00           N
ATOM    308  HN  ASP A 602      43.600  26.780  44.180  1.00  0.00           H
ATOM    309  CA  ASP A 602      45.290  26.090  43.190  1.00  0.00           C
ATOM    310  HA  ASP A 602      45.600  25.070  43.040  1.00  0.00           H
ATOM    311  CB  ASP A 602      44.630  26.750  41.900  1.00  0.00           C
ATOM    312  HB1 ASP A 602      45.380  26.970  41.110  1.00  0.00           H
ATOM    313  HB2 ASP A 602      44.130  27.730  42.070  1.00  0.00           H
ATOM    314  CG  ASP A 602      43.570  25.900  41.330  1.00  0.00           C
ATOM    315  OD1 ASP A 602      42.790  26.330  40.470  1.00  0.00           O
ATOM    316  OD2 ASP A 602      43.720  24.650  41.480  1.00  0.00           O
ATOM    317  C   ASP A 602      46.590  26.820  43.540  1.00  0.00           C
ATOM    318  O   ASP A 602      47.580  26.630  42.840  1.00  0.00           O
ATOM    319  N   ALA A 603      46.560  27.510  44.650  1.00  0.00           N
ATOM    320  HN  ALA A 603      45.650  27.610  45.060  1.00  0.00           H
ATOM    321  CA  ALA A 603      47.600  28.350  45.130  1.00  0.00           C
ATOM    322  HA  ALA A 603      48.310  28.670  44.380  1.00  0.00           H
ATOM    323  CB  ALA A 603      46.980  29.640  45.590  1.00  0.00           C
ATOM    324  HB1 ALA A 603      46.580  30.160  44.700  1.00  0.00           H
ATOM    325  HB2 ALA A 603      47.720  30.270  46.120  1.00  0.00           H
ATOM    326  HB3 ALA A 603      46.090  29.480  46.240  1.00  0.00           H
ATOM    327  C   ALA A 603      48.480  27.690  46.310  1.00  0.00           C
ATOM    328  O   ALA A 603      49.680  28.010  46.480  1.00  0.00           O
ATOM    329  N   LEU A 604      48.020  26.550  46.860  1.00  0.00           N
ATOM    330  HN  LEU A 604      47.240  26.120  46.410  1.00  0.00           H
ATOM    331  CA  LEU A 604      48.710  25.840  47.990  1.00  0.00           C
ATOM    332  HA  LEU A 604      48.750  26.480  48.850  1.00  0.00           H
ATOM    333  CB  LEU A 604      47.850  24.580  48.440  1.00  0.00           C
ATOM    334  HB1 LEU A 604      48.400  24.010  49.210  1.00  0.00           H
ATOM    335  HB2 LEU A 604      47.790  23.780  47.680  1.00  0.00           H
ATOM    336  CG  LEU A 604      46.360  24.750  48.900  1.00  0.00           C
ATOM    337  HG  LEU A 604      45.950  25.270  48.020  1.00  0.00           H
ATOM    338  CD1 LEU A 604      45.620  23.410  48.960  1.00  0.00           C
ATOM    339 HD11 LEU A 604      44.530  23.580  49.060  1.00  0.00           H
ATOM    340 HD12 LEU A 604      45.950  22.760  49.790  1.00  0.00           H
ATOM    341 HD13 LEU A 604      45.640  22.880  47.980  1.00  0.00           H
ATOM    342  CD2 LEU A 604      46.050  25.650  50.090  1.00  0.00           C
ATOM    343 HD21 LEU A 604      46.580  25.390  51.030  1.00  0.00           H
ATOM    344 HD22 LEU A 604      44.950  25.660  50.160  1.00  0.00           H
ATOM    345 HD23 LEU A 604      46.340  26.720  49.900  1.00  0.00           H
ATOM    346  C   LEU A 604      50.110  25.370  47.680  1.00  0.00           C
ATOM    347  O   LEU A 604      51.090  25.510  48.470  1.00  0.00           O
ATOM    348  N   SER A 605      50.220  24.910  46.410  1.00  0.00           N
ATOM    349  HN  SER A 605      49.480  24.750  45.770  1.00  0.00           H
ATOM    350  CA  SER A 605      51.530  24.440  45.950  1.00  0.00           C
ATOM    351  HA  SER A 605      51.730  23.620  46.620  1.00  0.00           H
ATOM    352  CB  SER A 605      51.550  23.740  44.480  1.00  0.00           C
ATOM    353  HB1 SER A 605      51.020  22.770  44.550  1.00  0.00           H
ATOM    354  HB2 SER A 605      52.590  23.600  44.120  1.00  0.00           H
ATOM    355  OG  SER A 605      50.790  24.500  43.520  1.00  0.00           O
ATOM    356  HG1 SER A 605      49.880  24.330  43.740  1.00  0.00           H
ATOM    357  C   SER A 605      52.660  25.420  45.960  1.00  0.00           C
ATOM    358  O   SER A 605      53.740  25.140  46.420  1.00  0.00           O
ATOM    359  N   LEU A 606      52.470  26.640  45.490  1.00  0.00           N
ATOM    360  HN  LEU A 606      51.500  26.830  45.410  1.00  0.00           H
ATOM    361  CA  LEU A 606      53.430  27.730  45.420  1.00  0.00           C
ATOM    362  HA  LEU A 606      54.190  27.180  44.870  1.00  0.00           H
ATOM    363  CB  LEU A 606      53.060  28.940  44.480  1.00  0.00           C
ATOM    364  HB1 LEU A 606      52.040  29.310  44.710  1.00  0.00           H
ATOM    365  HB2 LEU A 606      53.020  28.570  43.440  1.00  0.00           H
ATOM    366  CG  LEU A 606      54.010  30.160  44.460  1.00  0.00           C
ATOM    367  HG  LEU A 606      54.110  30.510  45.520  1.00  0.00           H
ATOM    368  CD1 LEU A 606      55.500  29.830  44.140  1.00  0.00           C
ATOM    369 HD11 LEU A 606      56.140  30.700  44.410  1.00  0.00           H
ATOM    370 HD12 LEU A 606      55.770  29.710  43.070  1.00  0.00           H
ATOM    371 HD13 LEU A 606      55.920  28.970  44.700  1.00  0.00           H
ATOM    372  CD2 LEU A 606      53.400  31.280  43.580  1.00  0.00           C
ATOM    373 HD21 LEU A 606      52.360  31.590  43.840  1.00  0.00           H
ATOM    374 HD22 LEU A 606      53.220  30.880  42.550  1.00  0.00           H
ATOM    375 HD23 LEU A 606      53.990  32.210  43.390  1.00  0.00           H
ATOM    376  C   LEU A 606      53.900  28.230  46.820  1.00  0.00           C
ATOM    377  O   LEU A 606      53.230  28.940  47.560  1.00  0.00           O
ATOM    378  N   GLN A 607      55.180  27.840  47.160  1.00  0.00           N
ATOM    379  HN  GLN A 607      55.790  27.450  46.470  1.00  0.00           H
ATOM    380  CA  GLN A 607      55.800  28.090  48.460  1.00  0.00           C
ATOM    381  HA  GLN A 607      54.990  28.020  49.170  1.00  0.00           H
ATOM    382  CB  GLN A 607      56.940  26.990  48.880  1.00  0.00           C
ATOM    383  HB1 GLN A 607      57.390  27.160  49.890  1.00  0.00           H
ATOM    384  HB2 GLN A 607      57.700  27.140  48.080  1.00  0.00           H
ATOM    385  CG  GLN A 607      56.340  25.530  48.990  1.00  0.00           C
ATOM    386  HG1 GLN A 607      57.140  24.940  49.470  1.00  0.00           H
ATOM    387  HG2 GLN A 607      56.180  25.070  47.980  1.00  0.00           H
ATOM    388  CD  GLN A 607      55.060  25.480  49.870  1.00  0.00           C
ATOM    389  OE1 GLN A 607      55.050  25.940  51.010  1.00  0.00           O
ATOM    390  NE2 GLN A 607      53.900  24.930  49.450  1.00  0.00           N
ATOM    391 HE21 GLN A 607      53.840  24.670  48.490  1.00  0.00           H
ATOM    392 HE22 GLN A 607      53.090  24.840  50.030  1.00  0.00           H
ATOM    393  C   GLN A 607      56.460  29.460  48.680  1.00  0.00           C
ATOM    394  O   GLN A 607      57.150  30.000  47.780  1.00  0.00           O
ATOM    395  N   CYS A 608      56.220  30.150  49.820  1.00  0.00           N
ATOM    396  HN  CYS A 608      55.680  29.650  50.500  1.00  0.00           H
ATOM    397  CA  CYS A 608      56.460  31.540  50.170  1.00  0.00           C
ATOM    398  HA  CYS A 608      57.270  31.860  49.530  1.00  0.00           H
ATOM    399  CB  CYS A 608      55.190  32.320  49.850  1.00  0.00           C
ATOM    400  HB1 CYS A 608      55.360  33.370  50.180  1.00  0.00           H
ATOM    401  HB2 CYS A 608      54.290  32.010  50.410  1.00  0.00           H
ATOM    402  SG  CYS A 608      54.790  32.430  48.090  1.00  0.00           S
ATOM    403  HG1 CYS A 608      53.810  33.320  48.150  1.00  0.00           H
ATOM    404  C   CYS A 608      56.850  31.760  51.580  1.00  0.00           C
ATOM    405  O   CYS A 608      56.830  32.900  52.140  1.00  0.00           O
ATOM    406  N   LEU A 609      57.390  30.780  52.350  1.00  0.00           N
ATOM    407  HN  LEU A 609      57.580  29.840  52.080  1.00  0.00           H
ATOM    408  CA  LEU A 609      57.560  30.770  53.800  1.00  0.00           C
ATOM    409  HA  LEU A 609      56.550  30.910  54.150  1.00  0.00           H
ATOM    410  CB  LEU A 609      58.090  29.440  54.260  1.00  0.00           C
ATOM    411  HB1 LEU A 609      58.380  29.550  55.330  1.00  0.00           H
ATOM    412  HB2 LEU A 609      58.990  29.200  53.680  1.00  0.00           H
ATOM    413  CG  LEU A 609      57.010  28.290  54.100  1.00  0.00           C
ATOM    414  HG  LEU A 609      56.510  28.350  53.100  1.00  0.00           H
ATOM    415  CD1 LEU A 609      57.680  26.940  54.050  1.00  0.00           C
ATOM    416 HD11 LEU A 609      58.030  26.620  53.040  1.00  0.00           H
ATOM    417 HD12 LEU A 609      56.960  26.120  54.250  1.00  0.00           H
ATOM    418 HD13 LEU A 609      58.530  26.820  54.760  1.00  0.00           H
ATOM    419  CD2 LEU A 609      55.990  28.480  55.220  1.00  0.00           C
ATOM    420 HD21 LEU A 609      55.580  29.500  55.220  1.00  0.00           H
ATOM    421 HD22 LEU A 609      56.380  28.310  56.260  1.00  0.00           H
ATOM    422 HD23 LEU A 609      55.080  27.870  55.070  1.00  0.00           H
ATOM    423  C   LEU A 609      58.370  31.940  54.400  1.00  0.00           C
ATOM    424  O   LEU A 609      57.960  32.600  55.300  1.00  0.00           O
ATOM    425  N   ALA A 610      59.630  32.310  53.920  1.00  0.00           N
ATOM    426  HN  ALA A 610      60.140  31.700  53.320  1.00  0.00           H
ATOM    427  CA  ALA A 610      60.420  33.370  54.470  1.00  0.00           C
ATOM    428  HA  ALA A 610      60.470  33.220  55.530  1.00  0.00           H
ATOM    429  CB  ALA A 610      61.890  33.400  53.870  1.00  0.00           C
ATOM    430  HB1 ALA A 610      61.760  33.680  52.800  1.00  0.00           H
ATOM    431  HB2 ALA A 610      62.390  32.420  53.880  1.00  0.00           H
ATOM    432  HB3 ALA A 610      62.530  34.170  54.350  1.00  0.00           H
ATOM    433  C   ALA A 610      59.790  34.710  54.360  1.00  0.00           C
ATOM    434  O   ALA A 610      59.870  35.580  55.230  1.00  0.00           O
ATOM    435  N   SER A 611      59.070  34.980  53.280  1.00  0.00           N
ATOM    436  HN  SER A 611      59.070  34.380  52.490  1.00  0.00           H
ATOM    437  CA  SER A 611      58.120  36.090  53.110  1.00  0.00           C
ATOM    438  HA  SER A 611      58.750  36.960  53.160  1.00  0.00           H
ATOM    439  CB  SER A 611      57.620  36.130  51.640  1.00  0.00           C
ATOM    440  HB1 SER A 611      56.970  37.010  51.430  1.00  0.00           H
ATOM    441  HB2 SER A 611      57.090  35.160  51.460  1.00  0.00           H
ATOM    442  OG  SER A 611      58.690  36.260  50.690  1.00  0.00           O
ATOM    443  HG1 SER A 611      59.050  37.140  50.870  1.00  0.00           H
ATOM    444  C   SER A 611      56.870  36.130  54.040  1.00  0.00           C
ATOM    445  O   SER A 611      56.330  37.200  54.470  1.00  0.00           O
ATOM    446  N   ILE A 612      56.320  34.990  54.390  1.00  0.00           N
ATOM    447  HN  ILE A 612      56.670  34.130  54.020  1.00  0.00           H
ATOM    448  CA  ILE A 612      55.330  34.840  55.450  1.00  0.00           C
ATOM    449  HA  ILE A 612      54.440  35.450  55.310  1.00  0.00           H
ATOM    450  CB  ILE A 612      54.630  33.510  55.280  1.00  0.00           C
ATOM    451  HB  ILE A 612      55.420  32.750  55.050  1.00  0.00           H
ATOM    452  CG2 ILE A 612      53.750  33.140  56.490  1.00  0.00           C
ATOM    453 HG21 ILE A 612      53.100  34.010  56.740  1.00  0.00           H
ATOM    454 HG22 ILE A 612      54.390  32.840  57.360  1.00  0.00           H
ATOM    455 HG23 ILE A 612      53.080  32.280  56.300  1.00  0.00           H
ATOM    456  CG1 ILE A 612      53.710  33.620  54.020  1.00  0.00           C
ATOM    457 HG11 ILE A 612      54.010  34.380  53.260  1.00  0.00           H
ATOM    458 HG12 ILE A 612      52.760  33.990  54.450  1.00  0.00           H
ATOM    459  CD  ILE A 612      53.330  32.280  53.440  1.00  0.00           C
ATOM    460  HD1 ILE A 612      53.540  31.440  54.130  1.00  0.00           H
ATOM    461  HD2 ILE A 612      53.820  32.140  52.450  1.00  0.00           H
ATOM    462  HD3 ILE A 612      52.250  32.180  53.220  1.00  0.00           H
ATOM    463  C   ILE A 612      55.860  35.190  56.810  1.00  0.00           C
ATOM    464  O   ILE A 612      55.200  35.780  57.590  1.00  0.00           O
ATOM    465  N   LEU A 613      57.150  34.710  57.180  1.00  0.00           N
ATOM    466  HN  LEU A 613      57.780  34.250  56.570  1.00  0.00           H
ATOM    467  CA  LEU A 613      57.800  34.980  58.380  1.00  0.00           C
ATOM    468  HA  LEU A 613      57.210  34.650  59.220  1.00  0.00           H
ATOM    469  CB  LEU A 613      59.190  34.260  58.640  1.00  0.00           C
ATOM    470  HB1 LEU A 613      59.520  34.590  59.660  1.00  0.00           H
ATOM    471  HB2 LEU A 613      59.890  34.540  57.830  1.00  0.00           H
ATOM    472  CG  LEU A 613      58.980  32.720  58.580  1.00  0.00           C
ATOM    473  HG  LEU A 613      58.660  32.390  57.580  1.00  0.00           H
ATOM    474  CD1 LEU A 613      60.310  32.010  58.840  1.00  0.00           C
ATOM    475 HD11 LEU A 613      60.830  32.390  59.750  1.00  0.00           H
ATOM    476 HD12 LEU A 613      61.020  32.180  58.000  1.00  0.00           H
ATOM    477 HD13 LEU A 613      60.110  30.930  58.870  1.00  0.00           H
ATOM    478  CD2 LEU A 613      57.930  32.170  59.580  1.00  0.00           C
ATOM    479 HD21 LEU A 613      58.120  31.110  59.840  1.00  0.00           H
ATOM    480 HD22 LEU A 613      56.980  32.320  59.030  1.00  0.00           H
ATOM    481 HD23 LEU A 613      57.960  32.800  60.500  1.00  0.00           H
ATOM    482  C   LEU A 613      58.180  36.400  58.590  1.00  0.00           C
ATOM    483  O   LEU A 613      58.080  37.020  59.630  1.00  0.00           O
ATOM    484  N   PHE A 614      58.640  37.050  57.500  1.00  0.00           N
ATOM    485  HN  PHE A 614      58.770  36.530  56.670  1.00  0.00           H
ATOM    486  CA  PHE A 614      59.090  38.420  57.420  1.00  0.00           C
ATOM    487  HA  PHE A 614      59.620  38.510  58.350  1.00  0.00           H
ATOM    488  CB  PHE A 614      60.060  38.540  56.310  1.00  0.00           C
ATOM    489  HB1 PHE A 614      59.740  37.970  55.410  1.00  0.00           H
ATOM    490  HB2 PHE A 614      61.030  38.110  56.610  1.00  0.00           H
ATOM    491  CG  PHE A 614      60.330  39.970  55.880  1.00  0.00           C
ATOM    492  CD1 PHE A 614      61.260  40.730  56.620  1.00  0.00           C
ATOM    493  HD1 PHE A 614      61.590  40.260  57.540  1.00  0.00           H
ATOM    494  CE1 PHE A 614      61.380  42.120  56.370  1.00  0.00           C
ATOM    495  HE1 PHE A 614      61.750  42.820  57.090  1.00  0.00           H
ATOM    496  CZ  PHE A 614      60.750  42.650  55.230  1.00  0.00           C
ATOM    497  HZ  PHE A 614      61.010  43.670  55.030  1.00  0.00           H
ATOM    498  CD2 PHE A 614      59.780  40.490  54.740  1.00  0.00           C
ATOM    499  HD2 PHE A 614      59.180  39.930  54.040  1.00  0.00           H
ATOM    500  CE2 PHE A 614      60.070  41.810  54.320  1.00  0.00           C
ATOM    501  HE2 PHE A 614      59.570  42.280  53.480  1.00  0.00           H
ATOM    502  C   PHE A 614      57.920  39.430  57.420  1.00  0.00           C
ATOM    503  O   PHE A 614      57.970  40.410  58.120  1.00  0.00           O
ATOM    504  N   LEU A 615      56.830  39.210  56.650  1.00  0.00           N
ATOM    505  HN  LEU A 615      56.910  38.570  55.890  1.00  0.00           H
ATOM    506  CA  LEU A 615      55.600  39.970  56.560  1.00  0.00           C
ATOM    507  HA  LEU A 615      55.790  41.020  56.350  1.00  0.00           H
ATOM    508  CB  LEU A 615      54.690  39.650  55.390  1.00  0.00           C
ATOM    509  HB1 LEU A 615      53.650  40.000  55.470  1.00  0.00           H
ATOM    510  HB2 LEU A 615      54.660  38.550  55.420  1.00  0.00           H
ATOM    511  CG  LEU A 615      55.190  39.980  53.980  1.00  0.00           C
ATOM    512  HG  LEU A 615      56.270  39.730  53.950  1.00  0.00           H
ATOM    513  CD1 LEU A 615      54.330  39.230  52.910  1.00  0.00           C
ATOM    514 HD11 LEU A 615      53.280  39.590  52.920  1.00  0.00           H
ATOM    515 HD12 LEU A 615      54.400  38.130  53.050  1.00  0.00           H
ATOM    516 HD13 LEU A 615      54.780  39.420  51.910  1.00  0.00           H
ATOM    517  CD2 LEU A 615      55.290  41.490  53.580  1.00  0.00           C
ATOM    518 HD21 LEU A 615      56.130  41.990  54.120  1.00  0.00           H
ATOM    519 HD22 LEU A 615      54.350  42.030  53.820  1.00  0.00           H
ATOM    520 HD23 LEU A 615      55.540  41.560  52.500  1.00  0.00           H
ATOM    521  C   LEU A 615      54.940  39.930  57.970  1.00  0.00           C
ATOM    522  O   LEU A 615      54.380  40.930  58.510  1.00  0.00           O
ATOM    523  N   TYR A 616      54.860  38.790  58.690  1.00  0.00           N
ATOM    524  HN  TYR A 616      55.160  37.910  58.320  1.00  0.00           H
ATOM    525  CA  TYR A 616      54.370  38.650  60.080  1.00  0.00           C
ATOM    526  HA  TYR A 616      53.390  39.070  60.130  1.00  0.00           H
ATOM    527  CB  TYR A 616      54.210  37.180  60.470  1.00  0.00           C
ATOM    528  HB1 TYR A 616      55.130  36.660  60.140  1.00  0.00           H
ATOM    529  HB2 TYR A 616      53.350  36.750  59.910  1.00  0.00           H
ATOM    530  CG  TYR A 616      53.990  36.900  61.970  1.00  0.00           C
ATOM    531  CD1 TYR A 616      52.910  37.470  62.570  1.00  0.00           C
ATOM    532  HD1 TYR A 616      52.390  38.310  62.130  1.00  0.00           H
ATOM    533  CE1 TYR A 616      52.540  36.930  63.800  1.00  0.00           C
ATOM    534  HE1 TYR A 616      51.620  37.320  64.230  1.00  0.00           H
ATOM    535  CZ  TYR A 616      53.350  35.950  64.470  1.00  0.00           C
ATOM    536  OH  TYR A 616      52.990  35.230  65.660  1.00  0.00           O
ATOM    537  HH  TYR A 616      53.710  34.630  65.890  1.00  0.00           H
ATOM    538  CD2 TYR A 616      54.860  35.920  62.550  1.00  0.00           C
ATOM    539  HD2 TYR A 616      55.690  35.440  62.060  1.00  0.00           H
ATOM    540  CE2 TYR A 616      54.460  35.440  63.840  1.00  0.00           C
ATOM    541  HE2 TYR A 616      55.070  34.680  64.310  1.00  0.00           H
ATOM    542  C   TYR A 616      55.070  39.400  61.090  1.00  0.00           C
ATOM    543  O   TYR A 616      54.490  40.070  61.920  1.00  0.00           O
ATOM    544  N   CYS A 617      56.400  39.450  61.030  1.00  0.00           N
ATOM    545  HN  CYS A 617      56.890  38.890  60.380  1.00  0.00           H
ATOM    546  CA  CYS A 617      57.280  40.330  61.850  1.00  0.00           C
ATOM    547  HA  CYS A 617      56.980  40.180  62.870  1.00  0.00           H
ATOM    548  CB  CYS A 617      58.810  40.000  61.590  1.00  0.00           C
ATOM    549  HB1 CYS A 617      59.410  40.810  62.060  1.00  0.00           H
ATOM    550  HB2 CYS A 617      59.070  40.060  60.510  1.00  0.00           H
ATOM    551  SG  CYS A 617      59.320  38.350  62.130  1.00  0.00           S
ATOM    552  HG1 CYS A 617      58.580  37.780  61.190  1.00  0.00           H
ATOM    553  C   CYS A 617      57.020  41.840  61.590  1.00  0.00           C
ATOM    554  O   CYS A 617      56.890  42.630  62.560  1.00  0.00           O
ATOM    555  N   ALA A 618      56.730  42.250  60.300  1.00  0.00           N
ATOM    556  HN  ALA A 618      56.850  41.820  59.410  1.00  0.00           H
ATOM    557  CA  ALA A 618      56.420  43.590  60.050  1.00  0.00           C
ATOM    558  HA  ALA A 618      57.160  44.240  60.490  1.00  0.00           H
ATOM    559  CB  ALA A 618      56.530  43.870  58.510  1.00  0.00           C
ATOM    560  HB1 ALA A 618      56.440  44.940  58.240  1.00  0.00           H
ATOM    561  HB2 ALA A 618      55.780  43.310  57.900  1.00  0.00           H
ATOM    562  HB3 ALA A 618      57.520  43.600  58.090  1.00  0.00           H
ATOM    563  C   ALA A 618      54.940  43.970  60.590  1.00  0.00           C
ATOM    564  O   ALA A 618      54.770  45.130  61.010  1.00  0.00           O
ATOM    565  N   CYS A 619      53.980  43.080  60.510  1.00  0.00           N
ATOM    566  HN  CYS A 619      54.170  42.240  60.000  1.00  0.00           H
ATOM    567  CA  CYS A 619      52.550  43.250  60.860  1.00  0.00           C
ATOM    568  HA  CYS A 619      52.300  44.270  60.650  1.00  0.00           H
ATOM    569  CB  CYS A 619      51.630  42.310  60.050  1.00  0.00           C
ATOM    570  HB1 CYS A 619      51.970  41.270  60.250  1.00  0.00           H
ATOM    571  HB2 CYS A 619      51.840  42.520  58.970  1.00  0.00           H
ATOM    572  SG  CYS A 619      49.850  42.300  60.290  1.00  0.00           S
ATOM    573  HG1 CYS A 619      49.710  43.180  59.300  1.00  0.00           H
ATOM    574  C   CYS A 619      52.290  43.050  62.400  1.00  0.00           C
ATOM    575  O   CYS A 619      51.460  43.740  63.000  1.00  0.00           O
ATOM    576  N   MET A 620      53.160  42.230  63.090  1.00  0.00           N
ATOM    577  HN  MET A 620      53.690  41.550  62.580  1.00  0.00           H
ATOM    578  CA  MET A 620      53.270  42.280  64.530  1.00  0.00           C
ATOM    579  HA  MET A 620      52.420  41.830  65.010  1.00  0.00           H
ATOM    580  CB  MET A 620      54.440  41.430  65.180  1.00  0.00           C
ATOM    581  HB1 MET A 620      54.810  41.730  66.180  1.00  0.00           H
ATOM    582  HB2 MET A 620      55.300  41.660  64.510  1.00  0.00           H
ATOM    583  CG  MET A 620      54.210  39.890  65.190  1.00  0.00           C
ATOM    584  HG1 MET A 620      55.150  39.290  65.150  1.00  0.00           H
ATOM    585  HG2 MET A 620      53.800  39.530  64.230  1.00  0.00           H
ATOM    586  SD  MET A 620      53.150  39.290  66.540  1.00  0.00           S
ATOM    587  CE  MET A 620      54.310  38.920  67.840  1.00  0.00           C
ATOM    588  HE1 MET A 620      55.100  39.700  67.870  1.00  0.00           H
ATOM    589  HE2 MET A 620      54.820  37.950  67.650  1.00  0.00           H
ATOM    590  HE3 MET A 620      53.820  38.950  68.840  1.00  0.00           H
ATOM    591  C   MET A 620      53.490  43.720  65.170  1.00  0.00           C
ATOM    592  O   MET A 620      52.800  44.240  66.030  1.00  0.00           O
ATOM    593  N   SER A 621      54.530  44.430  64.740  1.00  0.00           N
ATOM    594  HN  SER A 621      55.110  44.120  63.990  1.00  0.00           H
ATOM    595  CA  SER A 621      54.950  45.700  65.330  1.00  0.00           C
ATOM    596  HA  SER A 621      55.070  45.540  66.400  1.00  0.00           H
ATOM    597  CB  SER A 621      56.360  46.200  64.850  1.00  0.00           C
ATOM    598  HB1 SER A 621      56.340  46.580  63.810  1.00  0.00           H
ATOM    599  HB2 SER A 621      57.090  45.390  65.060  1.00  0.00           H
ATOM    600  OG  SER A 621      56.760  47.300  65.690  1.00  0.00           O
ATOM    601  HG1 SER A 621      56.300  48.090  65.420  1.00  0.00           H
ATOM    602  C   SER A 621      54.030  46.890  65.420  1.00  0.00           C
ATOM    603  O   SER A 621      53.960  47.520  66.490  1.00  0.00           O
ATOM    604  N   PRO A 622      53.220  47.350  64.410  1.00  0.00           N
ATOM    605  CD  PRO A 622      53.650  47.220  63.020  1.00  0.00           C
ATOM    606  HD1 PRO A 622      53.710  46.130  62.820  1.00  0.00           H
ATOM    607  HD2 PRO A 622      54.660  47.650  62.890  1.00  0.00           H
ATOM    608  CA  PRO A 622      52.160  48.360  64.620  1.00  0.00           C
ATOM    609  HA  PRO A 622      52.630  49.150  65.190  1.00  0.00           H
ATOM    610  CB  PRO A 622      51.710  48.780  63.180  1.00  0.00           C
ATOM    611  HB1 PRO A 622      51.750  49.870  63.010  1.00  0.00           H
ATOM    612  HB2 PRO A 622      50.680  48.410  62.990  1.00  0.00           H
ATOM    613  CG  PRO A 622      52.500  47.890  62.190  1.00  0.00           C
ATOM    614  HG1 PRO A 622      51.840  47.050  61.910  1.00  0.00           H
ATOM    615  HG2 PRO A 622      52.770  48.380  61.230  1.00  0.00           H
ATOM    616  C   PRO A 622      51.000  47.760  65.460  1.00  0.00           C
ATOM    617  O   PRO A 622      50.270  48.440  66.260  1.00  0.00           O
ATOM    618  N   VAL A 623      50.690  46.510  65.260  1.00  0.00           N
ATOM    619  HN  VAL A 623      51.290  45.950  64.700  1.00  0.00           H
ATOM    620  CA  VAL A 623      49.410  45.930  65.830  1.00  0.00           C
ATOM    621  HA  VAL A 623      48.770  46.800  65.800  1.00  0.00           H
ATOM    622  CB  VAL A 623      48.890  44.750  65.000  1.00  0.00           C
ATOM    623  HB  VAL A 623      49.760  44.050  64.940  1.00  0.00           H
ATOM    624  CG1 VAL A 623      47.740  43.870  65.610  1.00  0.00           C
ATOM    625 HG11 VAL A 623      47.520  43.070  64.860  1.00  0.00           H
ATOM    626 HG12 VAL A 623      46.790  44.440  65.730  1.00  0.00           H
ATOM    627 HG13 VAL A 623      47.970  43.380  66.580  1.00  0.00           H
ATOM    628  CG2 VAL A 623      48.480  45.200  63.570  1.00  0.00           C
ATOM    629 HG21 VAL A 623      47.720  46.010  63.620  1.00  0.00           H
ATOM    630 HG22 VAL A 623      48.070  44.340  62.990  1.00  0.00           H
ATOM    631 HG23 VAL A 623      49.290  45.590  62.920  1.00  0.00           H
ATOM    632  C   VAL A 623      49.510  45.560  67.260  1.00  0.00           C
ATOM    633  O   VAL A 623      48.590  45.850  68.070  1.00  0.00           O
ATOM    634  N   ILE A 624      50.600  44.960  67.740  1.00  0.00           N
ATOM    635  HN  ILE A 624      51.440  44.790  67.230  1.00  0.00           H
ATOM    636  CA  ILE A 624      50.840  44.750  69.150  1.00  0.00           C
ATOM    637  HA  ILE A 624      49.970  44.260  69.550  1.00  0.00           H
ATOM    638  CB  ILE A 624      52.010  43.770  69.480  1.00  0.00           C
ATOM    639  HB  ILE A 624      52.000  43.730  70.580  1.00  0.00           H
ATOM    640  CG2 ILE A 624      51.600  42.370  68.980  1.00  0.00           C
ATOM    641 HG21 ILE A 624      50.520  42.260  69.200  1.00  0.00           H
ATOM    642 HG22 ILE A 624      52.260  41.620  69.450  1.00  0.00           H
ATOM    643 HG23 ILE A 624      51.600  42.360  67.870  1.00  0.00           H
ATOM    644  CG1 ILE A 624      53.390  44.280  68.930  1.00  0.00           C
ATOM    645 HG11 ILE A 624      53.310  45.140  68.230  1.00  0.00           H
ATOM    646 HG12 ILE A 624      53.950  43.520  68.330  1.00  0.00           H
ATOM    647  CD  ILE A 624      54.460  44.610  69.970  1.00  0.00           C
ATOM    648  HD1 ILE A 624      54.150  45.480  70.590  1.00  0.00           H
ATOM    649  HD2 ILE A 624      55.430  44.820  69.460  1.00  0.00           H
ATOM    650  HD3 ILE A 624      54.560  43.680  70.570  1.00  0.00           H
ATOM    651  C   ILE A 624      51.030  46.030  69.940  1.00  0.00           C
ATOM    652  O   ILE A 624      50.360  46.240  70.970  1.00  0.00           O
ATOM    653  N   THR A 625      51.790  47.010  69.470  1.00  0.00           N
ATOM    654  HN  THR A 625      52.420  46.870  68.710  1.00  0.00           H
ATOM    655  CA  THR A 625      51.860  48.370  70.090  1.00  0.00           C
ATOM    656  HA  THR A 625      52.250  48.370  71.100  1.00  0.00           H
ATOM    657  CB  THR A 625      52.950  49.210  69.440  1.00  0.00           C
ATOM    658  HB  THR A 625      52.880  49.340  68.340  1.00  0.00           H
ATOM    659  OG1 THR A 625      54.160  48.620  69.600  1.00  0.00           O
ATOM    660  HG1 THR A 625      54.240  48.590  70.560  1.00  0.00           H
ATOM    661  CG2 THR A 625      53.100  50.640  70.040  1.00  0.00           C
ATOM    662 HG21 THR A 625      53.970  51.120  69.540  1.00  0.00           H
ATOM    663 HG22 THR A 625      53.420  50.660  71.100  1.00  0.00           H
ATOM    664 HG23 THR A 625      52.240  51.330  69.910  1.00  0.00           H
ATOM    665  C   THR A 625      50.530  49.080  70.270  1.00  0.00           C
ATOM    666  O   THR A 625      50.260  49.650  71.320  1.00  0.00           O
ATOM    667  N   PHE A 626      49.610  48.990  69.250  1.00  0.00           N
ATOM    668  HN  PHE A 626      49.820  48.560  68.380  1.00  0.00           H
ATOM    669  CA  PHE A 626      48.210  49.620  69.340  1.00  0.00           C
ATOM    670  HA  PHE A 626      48.390  50.660  69.540  1.00  0.00           H
ATOM    671  CB  PHE A 626      47.550  49.490  67.960  1.00  0.00           C
ATOM    672  HB1 PHE A 626      47.510  48.380  67.840  1.00  0.00           H
ATOM    673  HB2 PHE A 626      48.130  49.980  67.150  1.00  0.00           H
ATOM    674  CG  PHE A 626      46.120  50.060  68.050  1.00  0.00           C
ATOM    675  CD1 PHE A 626      44.950  49.250  67.960  1.00  0.00           C
ATOM    676  HD1 PHE A 626      45.080  48.220  67.700  1.00  0.00           H
ATOM    677  CE1 PHE A 626      43.670  49.720  68.230  1.00  0.00           C
ATOM    678  HE1 PHE A 626      42.800  49.080  68.330  1.00  0.00           H
ATOM    679  CZ  PHE A 626      43.510  51.110  68.520  1.00  0.00           C
ATOM    680  HZ  PHE A 626      42.470  51.390  68.530  1.00  0.00           H
ATOM    681  CD2 PHE A 626      45.930  51.440  68.300  1.00  0.00           C
ATOM    682  HD2 PHE A 626      46.740  52.120  68.490  1.00  0.00           H
ATOM    683  CE2 PHE A 626      44.640  51.940  68.490  1.00  0.00           C
ATOM    684  HE2 PHE A 626      44.510  52.980  68.750  1.00  0.00           H
ATOM    685  C   PHE A 626      47.440  48.990  70.470  1.00  0.00           C
ATOM    686  O   PHE A 626      46.910  49.650  71.380  1.00  0.00           O
ATOM    687  N   GLY A 627      47.480  47.680  70.480  1.00  0.00           N
ATOM    688  HN  GLY A 627      48.070  47.270  69.800  1.00  0.00           H
ATOM    689  CA  GLY A 627      46.970  46.800  71.490  1.00  0.00           C
ATOM    690  HA1 GLY A 627      47.500  45.880  71.310  1.00  0.00           H
ATOM    691  HA2 GLY A 627      45.890  46.780  71.440  1.00  0.00           H
ATOM    692  C   GLY A 627      47.460  47.170  72.890  1.00  0.00           C
ATOM    693  O   GLY A 627      46.650  47.200  73.870  1.00  0.00           O
ATOM    694  N   GLY A 628      48.790  47.390  73.080  1.00  0.00           N
ATOM    695  HN  GLY A 628      49.400  47.200  72.320  1.00  0.00           H
ATOM    696  CA  GLY A 628      49.500  47.650  74.380  1.00  0.00           C
ATOM    697  HA1 GLY A 628      50.550  47.720  74.130  1.00  0.00           H
ATOM    698  HA2 GLY A 628      49.350  46.920  75.150  1.00  0.00           H
ATOM    699  C   GLY A 628      49.120  48.940  74.960  1.00  0.00           C
ATOM    700  O   GLY A 628      48.730  49.050  76.080  1.00  0.00           O
ATOM    701  N   LEU A 629      49.340  50.010  74.240  1.00  0.00           N
ATOM    702  HN  LEU A 629      49.670  49.950  73.300  1.00  0.00           H
ATOM    703  CA  LEU A 629      48.990  51.350  74.660  1.00  0.00           C
ATOM    704  HA  LEU A 629      49.410  51.650  75.610  1.00  0.00           H
ATOM    705  CB  LEU A 629      49.620  52.480  73.730  1.00  0.00           C
ATOM    706  HB1 LEU A 629      49.470  53.480  74.170  1.00  0.00           H
ATOM    707  HB2 LEU A 629      48.980  52.410  72.830  1.00  0.00           H
ATOM    708  CG  LEU A 629      51.160  52.390  73.280  1.00  0.00           C
ATOM    709  HG  LEU A 629      51.280  51.440  72.720  1.00  0.00           H
ATOM    710  CD1 LEU A 629      51.500  53.510  72.350  1.00  0.00           C
ATOM    711 HD11 LEU A 629      50.870  53.380  71.450  1.00  0.00           H
ATOM    712 HD12 LEU A 629      52.520  53.480  71.900  1.00  0.00           H
ATOM    713 HD13 LEU A 629      51.350  54.510  72.810  1.00  0.00           H
ATOM    714  CD2 LEU A 629      52.130  52.160  74.430  1.00  0.00           C
ATOM    715 HD21 LEU A 629      51.700  51.580  75.270  1.00  0.00           H
ATOM    716 HD22 LEU A 629      52.510  53.100  74.900  1.00  0.00           H
ATOM    717 HD23 LEU A 629      53.040  51.580  74.150  1.00  0.00           H
ATOM    718  C   LEU A 629      47.410  51.560  74.830  1.00  0.00           C
ATOM    719  O   LEU A 629      47.000  52.280  75.730  1.00  0.00           O
ATOM    720  N   LEU A 630      46.540  50.930  74.020  1.00  0.00           N
ATOM    721  HN  LEU A 630      46.820  50.370  73.250  1.00  0.00           H
ATOM    722  CA  LEU A 630      45.080  50.980  74.160  1.00  0.00           C
ATOM    723  HA  LEU A 630      44.830  52.030  74.230  1.00  0.00           H
ATOM    724  CB  LEU A 630      44.400  50.330  72.890  1.00  0.00           C
ATOM    725  HB1 LEU A 630      44.610  49.240  73.010  1.00  0.00           H
ATOM    726  HB2 LEU A 630      44.840  50.710  71.950  1.00  0.00           H
ATOM    727  CG  LEU A 630      42.840  50.480  72.890  1.00  0.00           C
ATOM    728  HG  LEU A 630      42.520  50.000  73.850  1.00  0.00           H
ATOM    729  CD1 LEU A 630      42.390  51.940  72.830  1.00  0.00           C
ATOM    730 HD11 LEU A 630      42.690  52.560  73.700  1.00  0.00           H
ATOM    731 HD12 LEU A 630      41.290  51.790  72.760  1.00  0.00           H
ATOM    732 HD13 LEU A 630      42.720  52.410  71.890  1.00  0.00           H
ATOM    733  CD2 LEU A 630      42.150  49.690  71.770  1.00  0.00           C
ATOM    734 HD21 LEU A 630      41.090  50.030  71.830  1.00  0.00           H
ATOM    735 HD22 LEU A 630      42.200  48.580  71.680  1.00  0.00           H
ATOM    736 HD23 LEU A 630      42.560  49.880  70.750  1.00  0.00           H
ATOM    737  C   LEU A 630      44.740  50.390  75.510  1.00  0.00           C
ATOM    738  O   LEU A 630      43.780  50.800  76.180  1.00  0.00           O
ATOM    739  N   GLY A 631      45.480  49.370  75.960  1.00  0.00           N
ATOM    740  HN  GLY A 631      46.200  48.990  75.410  1.00  0.00           H
ATOM    741  CA  GLY A 631      45.230  48.820  77.270  1.00  0.00           C
ATOM    742  HA1 GLY A 631      45.750  47.890  77.370  1.00  0.00           H
ATOM    743  HA2 GLY A 631      44.160  48.640  77.310  1.00  0.00           H
ATOM    744  C   GLY A 631      45.700  49.700  78.430  1.00  0.00           C
ATOM    745  O   GLY A 631      44.960  49.800  79.420  1.00  0.00           O
ATOM    746  N   GLU A 632      46.890  50.370  78.280  1.00  0.00           N
ATOM    747  HN  GLU A 632      47.540  50.100  77.570  1.00  0.00           H
ATOM    748  CA  GLU A 632      47.160  51.520  79.220  1.00  0.00           C
ATOM    749  HA  GLU A 632      47.230  51.170  80.240  1.00  0.00           H
ATOM    750  CB  GLU A 632      48.400  52.280  78.900  1.00  0.00           C
ATOM    751  HB1 GLU A 632      48.530  53.010  79.710  1.00  0.00           H
ATOM    752  HB2 GLU A 632      48.370  52.760  77.900  1.00  0.00           H
ATOM    753  CG  GLU A 632      49.700  51.360  78.960  1.00  0.00           C
ATOM    754  HG1 GLU A 632      49.770  50.950  77.920  1.00  0.00           H
ATOM    755  HG2 GLU A 632      49.560  50.580  79.740  1.00  0.00           H
ATOM    756  CD  GLU A 632      50.930  52.240  79.130  1.00  0.00           C
ATOM    757  OE1 GLU A 632      52.000  51.990  78.460  1.00  0.00           O
ATOM    758  OE2 GLU A 632      50.880  53.080  80.100  1.00  0.00           O
ATOM    759  C   GLU A 632      46.040  52.590  79.270  1.00  0.00           C
ATOM    760  O   GLU A 632      45.610  52.960  80.350  1.00  0.00           O
ATOM    761  N   ALA A 633      45.630  53.120  78.080  1.00  0.00           N
ATOM    762  HN  ALA A 633      46.250  52.910  77.330  1.00  0.00           H
ATOM    763  CA  ALA A 633      44.580  54.100  77.860  1.00  0.00           C
ATOM    764  HA  ALA A 633      44.900  55.040  78.290  1.00  0.00           H
ATOM    765  CB  ALA A 633      44.360  54.190  76.340  1.00  0.00           C
ATOM    766  HB1 ALA A 633      45.280  54.590  75.880  1.00  0.00           H
ATOM    767  HB2 ALA A 633      43.450  54.770  76.070  1.00  0.00           H
ATOM    768  HB3 ALA A 633      44.260  53.130  76.010  1.00  0.00           H
ATOM    769  C   ALA A 633      43.290  53.720  78.580  1.00  0.00           C
ATOM    770  O   ALA A 633      42.680  54.530  79.340  1.00  0.00           O
ATOM    771  N   THR A 634      42.950  52.460  78.440  1.00  0.00           N
ATOM    772  HN  THR A 634      43.640  51.900  77.960  1.00  0.00           H
ATOM    773  CA  THR A 634      41.600  51.990  78.780  1.00  0.00           C
ATOM    774  HA  THR A 634      40.940  52.840  78.870  1.00  0.00           H
ATOM    775  CB  THR A 634      40.880  51.170  77.690  1.00  0.00           C
ATOM    776  HB  THR A 634      39.820  51.040  77.990  1.00  0.00           H
ATOM    777  OG1 THR A 634      41.500  49.940  77.340  1.00  0.00           O
ATOM    778  HG1 THR A 634      42.210  50.210  76.750  1.00  0.00           H
ATOM    779  CG2 THR A 634      40.970  52.120  76.460  1.00  0.00           C
ATOM    780 HG21 THR A 634      40.350  53.020  76.650  1.00  0.00           H
ATOM    781 HG22 THR A 634      40.550  51.680  75.520  1.00  0.00           H
ATOM    782 HG23 THR A 634      42.030  52.370  76.280  1.00  0.00           H
ATOM    783  C   THR A 634      41.630  51.150  80.020  1.00  0.00           C
ATOM    784  O   THR A 634      40.630  50.600  80.440  1.00  0.00           O
ATOM    785  N   GLU A 635      42.800  51.100  80.770  1.00  0.00           N
ATOM    786  HN  GLU A 635      43.580  51.700  80.610  1.00  0.00           H
ATOM    787  CA  GLU A 635      42.910  50.430  82.060  1.00  0.00           C
ATOM    788  HA  GLU A 635      43.940  50.600  82.330  1.00  0.00           H
ATOM    789  CB  GLU A 635      42.180  51.160  83.220  1.00  0.00           C
ATOM    790  HB1 GLU A 635      42.140  50.650  84.210  1.00  0.00           H
ATOM    791  HB2 GLU A 635      41.150  51.380  82.880  1.00  0.00           H
ATOM    792  CG  GLU A 635      42.850  52.560  83.390  1.00  0.00           C
ATOM    793  HG1 GLU A 635      42.670  53.050  82.420  1.00  0.00           H
ATOM    794  HG2 GLU A 635      43.920  52.550  83.720  1.00  0.00           H
ATOM    795  CD  GLU A 635      42.090  53.500  84.390  1.00  0.00           C
ATOM    796  OE1 GLU A 635      42.250  53.230  85.600  1.00  0.00           O
ATOM    797  OE2 GLU A 635      41.140  54.230  84.000  1.00  0.00           O
ATOM    798  C   GLU A 635      42.710  48.960  82.060  1.00  0.00           C
ATOM    799  O   GLU A 635      42.180  48.360  83.030  1.00  0.00           O
ATOM    800  N   GLY A 636      43.180  48.290  81.000  1.00  0.00           N
ATOM    801  HN  GLY A 636      43.690  48.860  80.340  1.00  0.00           H
ATOM    802  CA  GLY A 636      43.080  46.850  80.900  1.00  0.00           C
ATOM    803  HA1 GLY A 636      43.120  46.380  81.870  1.00  0.00           H
ATOM    804  HA2 GLY A 636      43.880  46.530  80.260  1.00  0.00           H
ATOM    805  C   GLY A 636      41.800  46.270  80.300  1.00  0.00           C
ATOM    806  O   GLY A 636      41.570  45.080  80.320  1.00  0.00           O
ATOM    807  N   ARG A 637      40.920  47.050  79.680  1.00  0.00           N
ATOM    808  HN  ARG A 637      41.120  48.030  79.740  1.00  0.00           H
ATOM    809  CA  ARG A 637      39.900  46.680  78.750  1.00  0.00           C
ATOM    810  HA  ARG A 637      39.380  45.970  79.370  1.00  0.00           H
ATOM    811  CB  ARG A 637      39.000  47.870  78.390  1.00  0.00           C
ATOM    812  HB1 ARG A 637      38.780  48.080  77.310  1.00  0.00           H
ATOM    813  HB2 ARG A 637      39.680  48.730  78.610  1.00  0.00           H
ATOM    814  CG  ARG A 637      37.660  47.970  79.170  1.00  0.00           C
ATOM    815  HG1 ARG A 637      37.090  48.870  78.850  1.00  0.00           H
ATOM    816  HG2 ARG A 637      37.830  48.150  80.240  1.00  0.00           H
ATOM    817  CD  ARG A 637      36.820  46.720  78.990  1.00  0.00           C
ATOM    818  HD1 ARG A 637      37.130  45.890  79.670  1.00  0.00           H
ATOM    819  HD2 ARG A 637      36.860  46.400  77.930  1.00  0.00           H
ATOM    820  NE  ARG A 637      35.410  47.120  79.320  1.00  0.00           N
ATOM    821  HE  ARG A 637      35.160  48.100  79.280  1.00  0.00           H
ATOM    822  CZ  ARG A 637      34.470  46.390  79.790  1.00  0.00           C
ATOM    823  NH1 ARG A 637      34.670  45.130  80.010  1.00  0.00           N
ATOM    824 HH11 ARG A 637      33.930  44.690  80.520  1.00  0.00           H
ATOM    825 HH12 ARG A 637      35.610  44.810  80.200  1.00  0.00           H
ATOM    826  NH2 ARG A 637      33.340  46.870  80.250  1.00  0.00           N
ATOM    827 HH21 ARG A 637      32.590  46.230  80.480  1.00  0.00           H
ATOM    828 HH22 ARG A 637      33.250  47.860  80.110  1.00  0.00           H
ATOM    829  C   ARG A 637      40.380  45.910  77.610  1.00  0.00           C
ATOM    830  O   ARG A 637      39.940  44.770  77.310  1.00  0.00           O
ATOM    831  N   LEU A 638      41.380  46.340  76.890  1.00  0.00           N
ATOM    832  HN  LEU A 638      41.750  47.240  77.120  1.00  0.00           H
ATOM    833  CA  LEU A 638      41.890  45.630  75.640  1.00  0.00           C
ATOM    834  HA  LEU A 638      41.400  44.670  75.520  1.00  0.00           H
ATOM    835  CB  LEU A 638      41.460  46.410  74.310  1.00  0.00           C
ATOM    836  HB1 LEU A 638      41.890  45.840  73.460  1.00  0.00           H
ATOM    837  HB2 LEU A 638      41.770  47.480  74.220  1.00  0.00           H
ATOM    838  CG  LEU A 638      39.890  46.360  74.010  1.00  0.00           C
ATOM    839  HG  LEU A 638      39.330  46.820  74.860  1.00  0.00           H
ATOM    840  CD1 LEU A 638      39.400  47.200  72.850  1.00  0.00           C
ATOM    841 HD11 LEU A 638      39.620  48.270  73.040  1.00  0.00           H
ATOM    842 HD12 LEU A 638      38.320  47.180  72.590  1.00  0.00           H
ATOM    843 HD13 LEU A 638      39.970  46.910  71.940  1.00  0.00           H
ATOM    844  CD2 LEU A 638      39.370  44.950  73.810  1.00  0.00           C
ATOM    845 HD21 LEU A 638      39.470  44.290  74.700  1.00  0.00           H
ATOM    846 HD22 LEU A 638      39.890  44.600  72.900  1.00  0.00           H
ATOM    847 HD23 LEU A 638      38.260  45.000  73.720  1.00  0.00           H
ATOM    848  C   LEU A 638      43.410  45.260  75.710  1.00  0.00           C
ATOM    849  O   LEU A 638      44.160  45.720  76.590  1.00  0.00           O
ATOM    850  N   SER A 639      43.760  44.350  74.790  1.00  0.00           N
ATOM    851  HN  SER A 639      43.140  43.860  74.190  1.00  0.00           H
ATOM    852  CA  SER A 639      45.150  43.870  74.840  1.00  0.00           C
ATOM    853  HA  SER A 639      45.740  44.590  75.400  1.00  0.00           H
ATOM    854  CB  SER A 639      45.400  42.470  75.530  1.00  0.00           C
ATOM    855  HB1 SER A 639      45.130  42.520  76.600  1.00  0.00           H
ATOM    856  HB2 SER A 639      46.440  42.110  75.410  1.00  0.00           H
ATOM    857  OG  SER A 639      44.590  41.430  74.980  1.00  0.00           O
ATOM    858  HG1 SER A 639      43.680  41.640  75.210  1.00  0.00           H
ATOM    859  C   SER A 639      45.730  43.810  73.500  1.00  0.00           C
ATOM    860  O   SER A 639      45.110  43.800  72.490  1.00  0.00           O
ATOM    861  N   ALA A 640      47.070  43.600  73.400  1.00  0.00           N
ATOM    862  HN  ALA A 640      47.700  43.730  74.160  1.00  0.00           H
ATOM    863  CA  ALA A 640      47.710  43.200  72.160  1.00  0.00           C
ATOM    864  HA  ALA A 640      47.350  43.790  71.330  1.00  0.00           H
ATOM    865  CB  ALA A 640      49.270  43.390  72.350  1.00  0.00           C
ATOM    866  HB1 ALA A 640      49.710  43.270  71.330  1.00  0.00           H
ATOM    867  HB2 ALA A 640      49.710  42.610  73.010  1.00  0.00           H
ATOM    868  HB3 ALA A 640      49.430  44.410  72.740  1.00  0.00           H
ATOM    869  C   ALA A 640      47.400  41.830  71.670  1.00  0.00           C
ATOM    870  O   ALA A 640      47.310  41.600  70.460  1.00  0.00           O
ATOM    871  N   ILE A 641      47.220  40.880  72.610  1.00  0.00           N
ATOM    872  HN  ILE A 641      47.460  40.990  73.560  1.00  0.00           H
ATOM    873  CA  ILE A 641      46.740  39.550  72.240  1.00  0.00           C
ATOM    874  HA  ILE A 641      47.460  39.170  71.530  1.00  0.00           H
ATOM    875  CB  ILE A 641      46.640  38.590  73.440  1.00  0.00           C
ATOM    876  HB  ILE A 641      46.040  39.210  74.150  1.00  0.00           H
ATOM    877  CG2 ILE A 641      45.990  37.260  73.090  1.00  0.00           C
ATOM    878 HG21 ILE A 641      44.890  37.310  73.270  1.00  0.00           H
ATOM    879 HG22 ILE A 641      46.400  36.430  73.710  1.00  0.00           H
ATOM    880 HG23 ILE A 641      46.030  36.900  72.030  1.00  0.00           H
ATOM    881  CG1 ILE A 641      48.030  38.360  74.200  1.00  0.00           C
ATOM    882 HG11 ILE A 641      47.830  37.930  75.200  1.00  0.00           H
ATOM    883 HG12 ILE A 641      48.600  39.310  74.260  1.00  0.00           H
ATOM    884  CD  ILE A 641      48.860  37.240  73.480  1.00  0.00           C
ATOM    885  HD1 ILE A 641      49.940  37.100  73.740  1.00  0.00           H
ATOM    886  HD2 ILE A 641      48.850  37.500  72.400  1.00  0.00           H
ATOM    887  HD3 ILE A 641      48.430  36.230  73.550  1.00  0.00           H
ATOM    888  C   ILE A 641      45.350  39.520  71.610  1.00  0.00           C
ATOM    889  O   ILE A 641      45.070  38.960  70.530  1.00  0.00           O
ATOM    890  N   GLU A 642      44.450  40.390  72.190  1.00  0.00           N
ATOM    891  HN  GLU A 642      44.680  40.690  73.110  1.00  0.00           H
ATOM    892  CA  GLU A 642      43.100  40.570  71.580  1.00  0.00           C
ATOM    893  HA  GLU A 642      42.850  39.540  71.350  1.00  0.00           H
ATOM    894  CB  GLU A 642      42.220  41.490  72.530  1.00  0.00           C
ATOM    895  HB1 GLU A 642      41.270  41.840  72.080  1.00  0.00           H
ATOM    896  HB2 GLU A 642      42.860  42.340  72.860  1.00  0.00           H
ATOM    897  CG  GLU A 642      41.890  40.590  73.690  1.00  0.00           C
ATOM    898  HG1 GLU A 642      42.750  40.140  74.230  1.00  0.00           H
ATOM    899  HG2 GLU A 642      41.090  39.900  73.370  1.00  0.00           H
ATOM    900  CD  GLU A 642      41.220  41.370  74.850  1.00  0.00           C
ATOM    901  OE1 GLU A 642      39.970  41.440  75.040  1.00  0.00           O
ATOM    902  OE2 GLU A 642      42.030  41.770  75.760  1.00  0.00           O
ATOM    903  C   GLU A 642      43.120  41.220  70.190  1.00  0.00           C
ATOM    904  O   GLU A 642      42.390  40.960  69.300  1.00  0.00           O
ATOM    905  N   SER A 643      44.080  42.150  70.060  1.00  0.00           N
ATOM    906  HN  SER A 643      44.570  42.400  70.890  1.00  0.00           H
ATOM    907  CA  SER A 643      44.500  42.780  68.810  1.00  0.00           C
ATOM    908  HA  SER A 643      43.670  43.290  68.330  1.00  0.00           H
ATOM    909  CB  SER A 643      45.510  43.920  69.040  1.00  0.00           C
ATOM    910  HB1 SER A 643      45.630  44.340  68.020  1.00  0.00           H
ATOM    911  HB2 SER A 643      46.550  43.730  69.380  1.00  0.00           H
ATOM    912  OG  SER A 643      44.950  45.050  69.720  1.00  0.00           O
ATOM    913  HG1 SER A 643      44.800  44.760  70.620  1.00  0.00           H
ATOM    914  C   SER A 643      45.000  41.780  67.790  1.00  0.00           C
ATOM    915  O   SER A 643      44.450  41.650  66.680  1.00  0.00           O
ATOM    916  N   LEU A 644      45.980  40.890  68.100  1.00  0.00           N
ATOM    917  HN  LEU A 644      46.380  41.120  68.980  1.00  0.00           H
ATOM    918  CA  LEU A 644      46.340  39.730  67.330  1.00  0.00           C
ATOM    919  HA  LEU A 644      46.620  40.170  66.390  1.00  0.00           H
ATOM    920  CB  LEU A 644      47.490  39.040  68.000  1.00  0.00           C
ATOM    921  HB1 LEU A 644      47.820  38.070  67.580  1.00  0.00           H
ATOM    922  HB2 LEU A 644      47.370  38.740  69.060  1.00  0.00           H
ATOM    923  CG  LEU A 644      48.780  39.910  68.050  1.00  0.00           C
ATOM    924  HG  LEU A 644      48.650  40.810  68.700  1.00  0.00           H
ATOM    925  CD1 LEU A 644      49.910  39.100  68.770  1.00  0.00           C
ATOM    926 HD11 LEU A 644      49.720  38.840  69.830  1.00  0.00           H
ATOM    927 HD12 LEU A 644      50.820  39.740  68.810  1.00  0.00           H
ATOM    928 HD13 LEU A 644      50.170  38.210  68.160  1.00  0.00           H
ATOM    929  CD2 LEU A 644      49.320  40.400  66.610  1.00  0.00           C
ATOM    930 HD21 LEU A 644      48.530  41.090  66.260  1.00  0.00           H
ATOM    931 HD22 LEU A 644      49.420  39.490  65.980  1.00  0.00           H
ATOM    932 HD23 LEU A 644      50.240  41.000  66.790  1.00  0.00           H
ATOM    933  C   LEU A 644      45.180  38.780  66.860  1.00  0.00           C
ATOM    934  O   LEU A 644      45.100  38.410  65.730  1.00  0.00           O
ATOM    935  N   PHE A 645      44.310  38.380  67.810  1.00  0.00           N
ATOM    936  HN  PHE A 645      44.480  38.610  68.770  1.00  0.00           H
ATOM    937  CA  PHE A 645      43.090  37.520  67.680  1.00  0.00           C
ATOM    938  HA  PHE A 645      43.260  36.520  67.310  1.00  0.00           H
ATOM    939  CB  PHE A 645      42.330  37.370  69.020  1.00  0.00           C
ATOM    940  HB1 PHE A 645      41.330  36.910  68.950  1.00  0.00           H
ATOM    941  HB2 PHE A 645      42.220  38.390  69.460  1.00  0.00           H
ATOM    942  CG  PHE A 645      42.910  36.470  70.040  1.00  0.00           C
ATOM    943  CD1 PHE A 645      42.280  36.430  71.310  1.00  0.00           C
ATOM    944  HD1 PHE A 645      41.510  37.130  71.560  1.00  0.00           H
ATOM    945  CE1 PHE A 645      42.590  35.370  72.250  1.00  0.00           C
ATOM    946  HE1 PHE A 645      42.070  35.290  73.200  1.00  0.00           H
ATOM    947  CZ  PHE A 645      43.720  34.560  71.970  1.00  0.00           C
ATOM    948  HZ  PHE A 645      43.960  33.710  72.600  1.00  0.00           H
ATOM    949  CD2 PHE A 645      43.960  35.560  69.730  1.00  0.00           C
ATOM    950  HD2 PHE A 645      44.410  35.590  68.750  1.00  0.00           H
ATOM    951  CE2 PHE A 645      44.370  34.700  70.690  1.00  0.00           C
ATOM    952  HE2 PHE A 645      45.070  33.960  70.320  1.00  0.00           H
ATOM    953  C   PHE A 645      42.140  38.260  66.730  1.00  0.00           C
ATOM    954  O   PHE A 645      41.690  37.710  65.720  1.00  0.00           O
ATOM    955  N   GLY A 646      41.880  39.590  67.000  1.00  0.00           N
ATOM    956  HN  GLY A 646      42.280  39.970  67.820  1.00  0.00           H
ATOM    957  CA  GLY A 646      41.130  40.540  66.110  1.00  0.00           C
ATOM    958  HA1 GLY A 646      41.210  41.510  66.560  1.00  0.00           H
ATOM    959  HA2 GLY A 646      40.080  40.290  66.040  1.00  0.00           H
ATOM    960  C   GLY A 646      41.520  40.670  64.670  1.00  0.00           C
ATOM    961  O   GLY A 646      40.750  40.490  63.740  1.00  0.00           O
ATOM    962  N   ALA A 647      42.790  40.990  64.490  1.00  0.00           N
ATOM    963  HN  ALA A 647      43.320  41.110  65.330  1.00  0.00           H
ATOM    964  CA  ALA A 647      43.540  40.960  63.230  1.00  0.00           C
ATOM    965  HA  ALA A 647      43.030  41.620  62.540  1.00  0.00           H
ATOM    966  CB  ALA A 647      44.910  41.550  63.420  1.00  0.00           C
ATOM    967  HB1 ALA A 647      45.440  41.570  62.440  1.00  0.00           H
ATOM    968  HB2 ALA A 647      45.420  40.850  64.110  1.00  0.00           H
ATOM    969  HB3 ALA A 647      45.020  42.550  63.890  1.00  0.00           H
ATOM    970  C   ALA A 647      43.620  39.600  62.520  1.00  0.00           C
ATOM    971  O   ALA A 647      43.280  39.520  61.360  1.00  0.00           O
ATOM    972  N   SER A 648      43.940  38.450  63.220  1.00  0.00           N
ATOM    973  HN  SER A 648      44.170  38.430  64.190  1.00  0.00           H
ATOM    974  CA  SER A 648      43.670  37.140  62.640  1.00  0.00           C
ATOM    975  HA  SER A 648      44.310  37.060  61.770  1.00  0.00           H
ATOM    976  CB  SER A 648      44.130  36.050  63.680  1.00  0.00           C
ATOM    977  HB1 SER A 648      43.530  36.210  64.610  1.00  0.00           H
ATOM    978  HB2 SER A 648      45.120  36.380  64.050  1.00  0.00           H
ATOM    979  OG  SER A 648      44.120  34.650  63.260  1.00  0.00           O
ATOM    980  HG1 SER A 648      44.840  34.510  62.640  1.00  0.00           H
ATOM    981  C   SER A 648      42.290  36.780  62.230  1.00  0.00           C
ATOM    982  O   SER A 648      42.080  36.140  61.220  1.00  0.00           O
ATOM    983  N   LEU A 649      41.240  37.150  63.040  1.00  0.00           N
ATOM    984  HN  LEU A 649      41.390  37.380  64.000  1.00  0.00           H
ATOM    985  CA  LEU A 649      39.860  36.920  62.640  1.00  0.00           C
ATOM    986  HA  LEU A 649      39.790  35.860  62.420  1.00  0.00           H
ATOM    987  CB  LEU A 649      38.890  37.240  63.800  1.00  0.00           C
ATOM    988  HB1 LEU A 649      39.230  38.210  64.240  1.00  0.00           H
ATOM    989  HB2 LEU A 649      39.190  36.430  64.500  1.00  0.00           H
ATOM    990  CG  LEU A 649      37.290  37.300  63.560  1.00  0.00           C
ATOM    991  HG  LEU A 649      37.100  38.010  62.720  1.00  0.00           H
ATOM    992  CD1 LEU A 649      36.610  35.920  63.150  1.00  0.00           C
ATOM    993 HD11 LEU A 649      37.260  35.450  62.380  1.00  0.00           H
ATOM    994 HD12 LEU A 649      35.600  36.130  62.720  1.00  0.00           H
ATOM    995 HD13 LEU A 649      36.570  35.240  64.030  1.00  0.00           H
ATOM    996  CD2 LEU A 649      36.570  37.980  64.730  1.00  0.00           C
ATOM    997 HD21 LEU A 649      36.650  37.240  65.560  1.00  0.00           H
ATOM    998 HD22 LEU A 649      35.500  38.240  64.580  1.00  0.00           H
ATOM    999 HD23 LEU A 649      37.100  38.840  65.180  1.00  0.00           H
ATOM   1000  C   LEU A 649      39.480  37.680  61.320  1.00  0.00           C
ATOM   1001  O   LEU A 649      39.050  37.050  60.340  1.00  0.00           O
ATOM   1002  N   THR A 650      39.770  39.020  61.410  1.00  0.00           N
ATOM   1003  HN  THR A 650      40.190  39.370  62.240  1.00  0.00           H
ATOM   1004  CA  THR A 650      39.540  39.950  60.290  1.00  0.00           C
ATOM   1005  HA  THR A 650      38.460  40.000  60.220  1.00  0.00           H
ATOM   1006  CB  THR A 650      40.120  41.360  60.440  1.00  0.00           C
ATOM   1007  HB  THR A 650      41.220  41.320  60.640  1.00  0.00           H
ATOM   1008  OG1 THR A 650      39.560  42.050  61.520  1.00  0.00           O
ATOM   1009  HG1 THR A 650      39.680  41.480  62.290  1.00  0.00           H
ATOM   1010  CG2 THR A 650      39.920  42.280  59.220  1.00  0.00           C
ATOM   1011 HG21 THR A 650      38.890  42.280  58.800  1.00  0.00           H
ATOM   1012 HG22 THR A 650      40.500  41.920  58.350  1.00  0.00           H
ATOM   1013 HG23 THR A 650      40.200  43.300  59.540  1.00  0.00           H
ATOM   1014  C   THR A 650      40.230  39.430  59.010  1.00  0.00           C
ATOM   1015  O   THR A 650      39.610  39.420  57.920  1.00  0.00           O
ATOM   1016  N   GLY A 651      41.540  39.020  59.120  1.00  0.00           N
ATOM   1017  HN  GLY A 651      42.080  38.970  59.950  1.00  0.00           H
ATOM   1018  CA  GLY A 651      42.300  38.830  57.870  1.00  0.00           C
ATOM   1019  HA1 GLY A 651      43.330  39.060  58.100  1.00  0.00           H
ATOM   1020  HA2 GLY A 651      41.980  39.540  57.120  1.00  0.00           H
ATOM   1021  C   GLY A 651      42.260  37.440  57.270  1.00  0.00           C
ATOM   1022  O   GLY A 651      42.390  37.310  56.080  1.00  0.00           O
ATOM   1023  N   ILE A 652      41.900  36.420  58.080  1.00  0.00           N
ATOM   1024  HN  ILE A 652      41.700  36.590  59.040  1.00  0.00           H
ATOM   1025  CA  ILE A 652      41.560  35.030  57.570  1.00  0.00           C
ATOM   1026  HA  ILE A 652      42.380  34.670  56.970  1.00  0.00           H
ATOM   1027  CB  ILE A 652      41.090  34.070  58.690  1.00  0.00           C
ATOM   1028  HB  ILE A 652      40.420  34.650  59.360  1.00  0.00           H
ATOM   1029  CG2 ILE A 652      40.340  32.820  58.180  1.00  0.00           C
ATOM   1030 HG21 ILE A 652      39.400  33.100  57.650  1.00  0.00           H
ATOM   1031 HG22 ILE A 652      40.180  32.050  58.960  1.00  0.00           H
ATOM   1032 HG23 ILE A 652      41.030  32.400  57.420  1.00  0.00           H
ATOM   1033  CG1 ILE A 652      42.250  33.600  59.580  1.00  0.00           C
ATOM   1034 HG11 ILE A 652      42.790  34.550  59.800  1.00  0.00           H
ATOM   1035 HG12 ILE A 652      43.020  32.950  59.130  1.00  0.00           H
ATOM   1036  CD  ILE A 652      41.800  33.090  60.960  1.00  0.00           C
ATOM   1037  HD1 ILE A 652      41.400  32.040  60.950  1.00  0.00           H
ATOM   1038  HD2 ILE A 652      41.010  33.770  61.360  1.00  0.00           H
ATOM   1039  HD3 ILE A 652      42.530  33.050  61.790  1.00  0.00           H
ATOM   1040  C   ILE A 652      40.390  35.170  56.530  1.00  0.00           C
ATOM   1041  O   ILE A 652      40.410  34.760  55.380  1.00  0.00           O
ATOM   1042  N   ALA A 653      39.260  35.680  57.030  1.00  0.00           N
ATOM   1043  HN  ALA A 653      39.370  36.180  57.890  1.00  0.00           H
ATOM   1044  CA  ALA A 653      37.990  35.940  56.300  1.00  0.00           C
ATOM   1045  HA  ALA A 653      37.630  35.000  55.940  1.00  0.00           H
ATOM   1046  CB  ALA A 653      36.920  36.490  57.230  1.00  0.00           C
ATOM   1047  HB1 ALA A 653      36.810  35.950  58.200  1.00  0.00           H
ATOM   1048  HB2 ALA A 653      35.930  36.530  56.730  1.00  0.00           H
ATOM   1049  HB3 ALA A 653      37.130  37.550  57.490  1.00  0.00           H
ATOM   1050  C   ALA A 653      38.250  36.930  55.140  1.00  0.00           C
ATOM   1051  O   ALA A 653      37.760  36.790  54.030  1.00  0.00           O
ATOM   1052  N   TYR A 654      39.110  37.980  55.360  1.00  0.00           N
ATOM   1053  HN  TYR A 654      39.500  38.240  56.240  1.00  0.00           H
ATOM   1054  CA  TYR A 654      39.400  38.870  54.300  1.00  0.00           C
ATOM   1055  HA  TYR A 654      38.420  39.170  53.970  1.00  0.00           H
ATOM   1056  CB  TYR A 654      40.170  40.160  54.780  1.00  0.00           C
ATOM   1057  HB1 TYR A 654      41.160  39.870  55.180  1.00  0.00           H
ATOM   1058  HB2 TYR A 654      39.600  40.730  55.550  1.00  0.00           H
ATOM   1059  CG  TYR A 654      40.450  41.190  53.640  1.00  0.00           C
ATOM   1060  CD1 TYR A 654      41.510  40.930  52.800  1.00  0.00           C
ATOM   1061  HD1 TYR A 654      42.200  40.160  53.120  1.00  0.00           H
ATOM   1062  CE1 TYR A 654      41.690  41.720  51.660  1.00  0.00           C
ATOM   1063  HE1 TYR A 654      42.580  41.540  51.070  1.00  0.00           H
ATOM   1064  CZ  TYR A 654      40.820  42.790  51.370  1.00  0.00           C
ATOM   1065  OH  TYR A 654      40.920  43.450  50.180  1.00  0.00           O
ATOM   1066  HH  TYR A 654      41.460  42.940  49.570  1.00  0.00           H
ATOM   1067  CD2 TYR A 654      39.610  42.250  53.350  1.00  0.00           C
ATOM   1068  HD2 TYR A 654      38.710  42.210  53.950  1.00  0.00           H
ATOM   1069  CE2 TYR A 654      39.800  43.110  52.220  1.00  0.00           C
ATOM   1070  HE2 TYR A 654      39.030  43.810  51.980  1.00  0.00           H
ATOM   1071  C   TYR A 654      40.120  38.210  53.110  1.00  0.00           C
ATOM   1072  O   TYR A 654      39.720  38.360  51.940  1.00  0.00           O
ATOM   1073  N   SER A 655      41.160  37.330  53.340  1.00  0.00           N
ATOM   1074  HN  SER A 655      41.450  37.220  54.290  1.00  0.00           H
ATOM   1075  CA  SER A 655      41.900  36.580  52.430  1.00  0.00           C
ATOM   1076  HA  SER A 655      42.290  37.130  51.590  1.00  0.00           H
ATOM   1077  CB  SER A 655      43.060  35.740  53.080  1.00  0.00           C
ATOM   1078  HB1 SER A 655      43.540  35.040  52.360  1.00  0.00           H
ATOM   1079  HB2 SER A 655      42.660  35.170  53.950  1.00  0.00           H
ATOM   1080  OG  SER A 655      44.160  36.590  53.470  1.00  0.00           O
ATOM   1081  HG1 SER A 655      43.990  36.890  54.360  1.00  0.00           H
ATOM   1082  C   SER A 655      41.080  35.560  51.680  1.00  0.00           C
ATOM   1083  O   SER A 655      41.210  35.400  50.440  1.00  0.00           O
ATOM   1084  N   LEU A 656      40.180  34.790  52.410  1.00  0.00           N
ATOM   1085  HN  LEU A 656      40.170  34.910  53.400  1.00  0.00           H
ATOM   1086  CA  LEU A 656      39.180  33.970  51.850  1.00  0.00           C
ATOM   1087  HA  LEU A 656      39.700  33.180  51.330  1.00  0.00           H
ATOM   1088  CB  LEU A 656      38.180  33.350  52.850  1.00  0.00           C
ATOM   1089  HB1 LEU A 656      37.510  32.640  52.300  1.00  0.00           H
ATOM   1090  HB2 LEU A 656      37.610  34.140  53.370  1.00  0.00           H
ATOM   1091  CG  LEU A 656      38.780  32.380  53.910  1.00  0.00           C
ATOM   1092  HG  LEU A 656      39.550  32.770  54.620  1.00  0.00           H
ATOM   1093  CD1 LEU A 656      37.620  32.090  54.870  1.00  0.00           C
ATOM   1094 HD11 LEU A 656      37.930  31.410  55.690  1.00  0.00           H
ATOM   1095 HD12 LEU A 656      36.850  31.550  54.280  1.00  0.00           H
ATOM   1096 HD13 LEU A 656      37.210  33.060  55.230  1.00  0.00           H
ATOM   1097  CD2 LEU A 656      39.270  31.150  53.150  1.00  0.00           C
ATOM   1098 HD21 LEU A 656      39.500  30.280  53.800  1.00  0.00           H
ATOM   1099 HD22 LEU A 656      40.150  31.360  52.490  1.00  0.00           H
ATOM   1100 HD23 LEU A 656      38.440  30.820  52.490  1.00  0.00           H
ATOM   1101  C   LEU A 656      38.300  34.670  50.800  1.00  0.00           C
ATOM   1102  O   LEU A 656      38.090  34.170  49.650  1.00  0.00           O
ATOM   1103  N   PHE A 657      37.700  35.890  51.130  1.00  0.00           N
ATOM   1104  HN  PHE A 657      38.030  36.340  51.950  1.00  0.00           H
ATOM   1105  CA  PHE A 657      36.590  36.450  50.450  1.00  0.00           C
ATOM   1106  HA  PHE A 657      36.490  35.740  49.620  1.00  0.00           H
ATOM   1107  CB  PHE A 657      35.310  36.320  51.300  1.00  0.00           C
ATOM   1108  HB1 PHE A 657      34.350  36.770  50.940  1.00  0.00           H
ATOM   1109  HB2 PHE A 657      35.590  36.690  52.310  1.00  0.00           H
ATOM   1110  CG  PHE A 657      35.030  34.820  51.530  1.00  0.00           C
ATOM   1111  CD1 PHE A 657      34.760  34.070  50.390  1.00  0.00           C
ATOM   1112  HD1 PHE A 657      34.750  34.530  49.410  1.00  0.00           H
ATOM   1113  CE1 PHE A 657      34.310  32.730  50.540  1.00  0.00           C
ATOM   1114  HE1 PHE A 657      34.090  32.110  49.680  1.00  0.00           H
ATOM   1115  CZ  PHE A 657      34.120  32.220  51.840  1.00  0.00           C
ATOM   1116  HZ  PHE A 657      33.670  31.240  51.840  1.00  0.00           H
ATOM   1117  CD2 PHE A 657      34.980  34.210  52.780  1.00  0.00           C
ATOM   1118  HD2 PHE A 657      35.260  34.770  53.670  1.00  0.00           H
ATOM   1119  CE2 PHE A 657      34.540  32.900  52.920  1.00  0.00           C
ATOM   1120  HE2 PHE A 657      34.530  32.530  53.940  1.00  0.00           H
ATOM   1121  C   PHE A 657      36.680  37.860  49.840  1.00  0.00           C
ATOM   1122  O   PHE A 657      35.760  38.380  49.230  1.00  0.00           O
ATOM   1123  N   ALA A 658      37.820  38.550  49.870  1.00  0.00           N
ATOM   1124  HN  ALA A 658      38.620  38.170  50.340  1.00  0.00           H
ATOM   1125  CA  ALA A 658      38.040  39.760  49.140  1.00  0.00           C
ATOM   1126  HA  ALA A 658      37.110  40.290  49.150  1.00  0.00           H
ATOM   1127  CB  ALA A 658      39.020  40.650  49.680  1.00  0.00           C
ATOM   1128  HB1 ALA A 658      40.070  40.360  49.490  1.00  0.00           H
ATOM   1129  HB2 ALA A 658      39.000  40.750  50.780  1.00  0.00           H
ATOM   1130  HB3 ALA A 658      38.840  41.670  49.270  1.00  0.00           H
ATOM   1131  C   ALA A 658      38.270  39.350  47.620  1.00  0.00           C
ATOM   1132  O   ALA A 658      38.570  38.210  47.410  1.00  0.00           O
ATOM   1133  N   GLY A 659      38.180  40.340  46.680  1.00  0.00           N
ATOM   1134  HN  GLY A 659      37.990  41.280  46.960  1.00  0.00           H
ATOM   1135  CA  GLY A 659      38.610  40.250  45.240  1.00  0.00           C
ATOM   1136  HA1 GLY A 659      38.000  41.000  44.750  1.00  0.00           H
ATOM   1137  HA2 GLY A 659      38.430  39.270  44.850  1.00  0.00           H
ATOM   1138  C   GLY A 659      40.000  40.490  45.000  1.00  0.00           C
ATOM   1139  O   GLY A 659      40.720  39.770  44.250  1.00  0.00           O
ATOM   1140  N   GLN A 660      40.500  41.510  45.680  1.00  0.00           N
ATOM   1141  HN  GLN A 660      39.880  42.040  46.240  1.00  0.00           H
ATOM   1142  CA  GLN A 660      41.900  41.800  45.920  1.00  0.00           C
ATOM   1143  HA  GLN A 660      42.450  41.230  45.180  1.00  0.00           H
ATOM   1144  CB  GLN A 660      42.170  43.240  45.720  1.00  0.00           C
ATOM   1145  HB1 GLN A 660      41.350  43.870  46.130  1.00  0.00           H
ATOM   1146  HB2 GLN A 660      42.110  43.410  44.620  1.00  0.00           H
ATOM   1147  CG  GLN A 660      43.510  43.750  46.220  1.00  0.00           C
ATOM   1148  HG1 GLN A 660      43.650  43.610  47.310  1.00  0.00           H
ATOM   1149  HG2 GLN A 660      43.620  44.800  45.870  1.00  0.00           H
ATOM   1150  CD  GLN A 660      44.680  43.060  45.560  1.00  0.00           C
ATOM   1151  OE1 GLN A 660      45.390  42.230  46.200  1.00  0.00           O
ATOM   1152  NE2 GLN A 660      45.060  43.550  44.330  1.00  0.00           N
ATOM   1153 HE21 GLN A 660      45.990  43.250  44.120  1.00  0.00           H
ATOM   1154 HE22 GLN A 660      44.660  44.450  44.140  1.00  0.00           H
ATOM   1155  C   GLN A 660      42.340  41.300  47.230  1.00  0.00           C
ATOM   1156  O   GLN A 660      41.940  41.820  48.270  1.00  0.00           O
ATOM   1157  N   PRO A 661      43.180  40.220  47.370  1.00  0.00           N
ATOM   1158  CD  PRO A 661      43.350  39.220  46.300  1.00  0.00           C
ATOM   1159  HD1 PRO A 661      44.000  39.560  45.460  1.00  0.00           H
ATOM   1160  HD2 PRO A 661      42.350  38.870  45.930  1.00  0.00           H
ATOM   1161  CA  PRO A 661      43.220  39.550  48.680  1.00  0.00           C
ATOM   1162  HA  PRO A 661      42.440  39.920  49.320  1.00  0.00           H
ATOM   1163  CB  PRO A 661      43.270  38.040  48.410  1.00  0.00           C
ATOM   1164  HB1 PRO A 661      42.230  37.650  48.310  1.00  0.00           H
ATOM   1165  HB2 PRO A 661      43.770  37.470  49.220  1.00  0.00           H
ATOM   1166  CG  PRO A 661      43.800  37.910  46.940  1.00  0.00           C
ATOM   1167  HG1 PRO A 661      44.910  37.820  46.960  1.00  0.00           H
ATOM   1168  HG2 PRO A 661      43.360  36.980  46.530  1.00  0.00           H
ATOM   1169  C   PRO A 661      44.520  39.870  49.410  1.00  0.00           C
ATOM   1170  O   PRO A 661      44.720  39.360  50.540  1.00  0.00           O
ATOM   1171  N   LEU A 662      45.470  40.560  48.740  1.00  0.00           N
ATOM   1172  HN  LEU A 662      45.270  40.990  47.860  1.00  0.00           H
ATOM   1173  CA  LEU A 662      46.830  40.720  49.170  1.00  0.00           C
ATOM   1174  HA  LEU A 662      47.100  39.760  49.620  1.00  0.00           H
ATOM   1175  CB  LEU A 662      47.730  40.820  47.910  1.00  0.00           C
ATOM   1176  HB1 LEU A 662      48.810  40.760  48.170  1.00  0.00           H
ATOM   1177  HB2 LEU A 662      47.600  41.790  47.390  1.00  0.00           H
ATOM   1178  CG  LEU A 662      47.580  39.640  46.940  1.00  0.00           C
ATOM   1179  HG  LEU A 662      46.510  39.630  46.650  1.00  0.00           H
ATOM   1180  CD1 LEU A 662      48.440  39.820  45.590  1.00  0.00           C
ATOM   1181 HD11 LEU A 662      48.170  40.740  45.050  1.00  0.00           H
ATOM   1182 HD12 LEU A 662      48.320  38.900  44.980  1.00  0.00           H
ATOM   1183 HD13 LEU A 662      49.520  39.800  45.870  1.00  0.00           H
ATOM   1184  CD2 LEU A 662      47.720  38.180  47.510  1.00  0.00           C
ATOM   1185 HD21 LEU A 662      47.920  37.490  46.670  1.00  0.00           H
ATOM   1186 HD22 LEU A 662      46.780  37.840  48.020  1.00  0.00           H
ATOM   1187 HD23 LEU A 662      48.560  38.040  48.210  1.00  0.00           H
ATOM   1188  C   LEU A 662      47.050  41.820  50.120  1.00  0.00           C
ATOM   1189  O   LEU A 662      48.180  42.260  50.340  1.00  0.00           O
ATOM   1190  N   THR A 663      46.070  42.450  50.780  1.00  0.00           N
ATOM   1191  HN  THR A 663      45.100  42.220  50.690  1.00  0.00           H
ATOM   1192  CA  THR A 663      46.360  43.510  51.830  1.00  0.00           C
ATOM   1193  HA  THR A 663      47.140  44.140  51.440  1.00  0.00           H
ATOM   1194  CB  THR A 663      45.190  44.370  52.260  1.00  0.00           C
ATOM   1195  HB  THR A 663      45.480  45.060  53.070  1.00  0.00           H
ATOM   1196  OG1 THR A 663      43.910  43.800  52.530  1.00  0.00           O
ATOM   1197  HG1 THR A 663      43.240  44.490  52.540  1.00  0.00           H
ATOM   1198  CG2 THR A 663      44.930  45.340  51.030  1.00  0.00           C
ATOM   1199 HG21 THR A 663      45.820  45.870  50.630  1.00  0.00           H
ATOM   1200 HG22 THR A 663      44.190  46.110  51.350  1.00  0.00           H
ATOM   1201 HG23 THR A 663      44.590  44.810  50.130  1.00  0.00           H
ATOM   1202  C   THR A 663      46.880  42.940  53.130  1.00  0.00           C
ATOM   1203  O   THR A 663      46.670  41.830  53.500  1.00  0.00           O
ATOM   1204  N   ILE A 664      47.700  43.730  53.790  1.00  0.00           N
ATOM   1205  HN  ILE A 664      47.940  44.600  53.360  1.00  0.00           H
ATOM   1206  CA  ILE A 664      48.010  43.450  55.200  1.00  0.00           C
ATOM   1207  HA  ILE A 664      47.520  42.570  55.560  1.00  0.00           H
ATOM   1208  CB  ILE A 664      49.580  43.220  55.310  1.00  0.00           C
ATOM   1209  HB  ILE A 664      50.000  44.130  54.820  1.00  0.00           H
ATOM   1210  CG2 ILE A 664      50.030  43.260  56.770  1.00  0.00           C
ATOM   1211 HG21 ILE A 664      49.870  44.210  57.320  1.00  0.00           H
ATOM   1212 HG22 ILE A 664      51.120  43.220  56.980  1.00  0.00           H
ATOM   1213 HG23 ILE A 664      49.480  42.500  57.350  1.00  0.00           H
ATOM   1214  CG1 ILE A 664      50.110  42.000  54.500  1.00  0.00           C
ATOM   1215 HG11 ILE A 664      51.150  42.200  54.190  1.00  0.00           H
ATOM   1216 HG12 ILE A 664      49.680  41.910  53.480  1.00  0.00           H
ATOM   1217  CD  ILE A 664      50.060  40.650  55.230  1.00  0.00           C
ATOM   1218  HD1 ILE A 664      50.910  40.430  55.900  1.00  0.00           H
ATOM   1219  HD2 ILE A 664      50.000  39.930  54.370  1.00  0.00           H
ATOM   1220  HD3 ILE A 664      49.200  40.510  55.920  1.00  0.00           H
ATOM   1221  C   ILE A 664      47.610  44.650  56.130  1.00  0.00           C
ATOM   1222  O   ILE A 664      47.900  45.810  55.860  1.00  0.00           O
ATOM   1223  N   LEU A 665      46.820  44.310  57.170  1.00  0.00           N
ATOM   1224  HN  LEU A 665      46.540  43.350  57.250  1.00  0.00           H
ATOM   1225  CA  LEU A 665      46.320  45.210  58.280  1.00  0.00           C
ATOM   1226  HA  LEU A 665      45.630  45.950  57.920  1.00  0.00           H
ATOM   1227  CB  LEU A 665      45.610  44.310  59.330  1.00  0.00           C
ATOM   1228  HB1 LEU A 665      45.160  45.010  60.050  1.00  0.00           H
ATOM   1229  HB2 LEU A 665      46.280  43.630  59.900  1.00  0.00           H
ATOM   1230  CG  LEU A 665      44.560  43.300  58.860  1.00  0.00           C
ATOM   1231  HG  LEU A 665      44.920  42.600  58.080  1.00  0.00           H
ATOM   1232  CD1 LEU A 665      43.930  42.450  59.970  1.00  0.00           C
ATOM   1233 HD11 LEU A 665      44.650  41.710  60.370  1.00  0.00           H
ATOM   1234 HD12 LEU A 665      43.070  41.880  59.590  1.00  0.00           H
ATOM   1235 HD13 LEU A 665      43.520  43.150  60.740  1.00  0.00           H
ATOM   1236  CD2 LEU A 665      43.410  44.150  58.260  1.00  0.00           C
ATOM   1237 HD21 LEU A 665      43.150  45.020  58.900  1.00  0.00           H
ATOM   1238 HD22 LEU A 665      42.570  43.440  58.100  1.00  0.00           H
ATOM   1239 HD23 LEU A 665      43.690  44.610  57.290  1.00  0.00           H
ATOM   1240  C   LEU A 665      47.360  45.980  59.110  1.00  0.00           C
ATOM   1241  O   LEU A 665      48.480  45.560  59.180  1.00  0.00           O
ATOM   1242  N   GLY A 666      47.060  47.140  59.620  1.00  0.00           N
ATOM   1243  HN  GLY A 666      46.130  47.520  59.590  1.00  0.00           H
ATOM   1244  CA  GLY A 666      48.020  47.870  60.470  1.00  0.00           C
ATOM   1245  HA1 GLY A 666      48.740  48.390  59.860  1.00  0.00           H
ATOM   1246  HA2 GLY A 666      48.430  47.190  61.200  1.00  0.00           H
ATOM   1247  C   GLY A 666      47.350  48.990  61.250  1.00  0.00           C
ATOM   1248  O   GLY A 666      46.180  48.960  61.450  1.00  0.00           O
ATOM   1249  N   SER A 667      48.150  49.840  61.820  1.00  0.00           N
ATOM   1250  HN  SER A 667      49.030  50.050  61.420  1.00  0.00           H
ATOM   1251  CA  SER A 667      47.690  50.900  62.810  1.00  0.00           C
ATOM   1252  HA  SER A 667      46.610  50.970  62.720  1.00  0.00           H
ATOM   1253  CB  SER A 667      47.950  50.520  64.340  1.00  0.00           C
ATOM   1254  HB1 SER A 667      49.000  50.400  64.640  1.00  0.00           H
ATOM   1255  HB2 SER A 667      47.520  49.520  64.550  1.00  0.00           H
ATOM   1256  OG  SER A 667      47.400  51.450  65.230  1.00  0.00           O
ATOM   1257  HG1 SER A 667      46.450  51.280  65.260  1.00  0.00           H
ATOM   1258  C   SER A 667      48.590  52.080  62.420  1.00  0.00           C
ATOM   1259  O   SER A 667      49.790  51.940  62.400  1.00  0.00           O
ATOM   1260  N   THR A 668      48.020  53.250  62.200  1.00  0.00           N
ATOM   1261  HN  THR A 668      47.040  53.380  62.250  1.00  0.00           H
ATOM   1262  CA  THR A 668      48.800  54.410  61.830  1.00  0.00           C
ATOM   1263  HA  THR A 668      49.650  54.480  62.500  1.00  0.00           H
ATOM   1264  CB  THR A 668      49.270  54.520  60.390  1.00  0.00           C
ATOM   1265  HB  THR A 668      49.870  53.580  60.270  1.00  0.00           H
ATOM   1266  OG1 THR A 668      49.960  55.690  59.960  1.00  0.00           O
ATOM   1267  HG1 THR A 668      50.630  55.830  60.640  1.00  0.00           H
ATOM   1268  CG2 THR A 668      48.090  54.470  59.450  1.00  0.00           C
ATOM   1269 HG21 THR A 668      47.370  55.310  59.550  1.00  0.00           H
ATOM   1270 HG22 THR A 668      47.620  53.470  59.560  1.00  0.00           H
ATOM   1271 HG23 THR A 668      48.480  54.590  58.410  1.00  0.00           H
ATOM   1272  C   THR A 668      47.980  55.620  62.140  1.00  0.00           C
ATOM   1273  O   THR A 668      46.750  55.550  62.170  1.00  0.00           O
ATOM   1274  N   GLY A 669      48.600  56.880  62.350  1.00  0.00           N
ATOM   1275  HN  GLY A 669      49.580  56.880  62.210  1.00  0.00           H
ATOM   1276  CA  GLY A 669      47.950  58.170  62.680  1.00  0.00           C
ATOM   1277  HA1 GLY A 669      47.090  58.270  62.040  1.00  0.00           H
ATOM   1278  HA2 GLY A 669      48.730  58.910  62.540  1.00  0.00           H
ATOM   1279  C   GLY A 669      47.690  58.300  64.110  1.00  0.00           C
ATOM   1280  O   GLY A 669      48.140  57.470  64.920  1.00  0.00           O
ATOM   1281  N   PRO A 670      46.920  59.240  64.630  1.00  0.00           N
ATOM   1282  CD  PRO A 670      46.430  60.410  63.840  1.00  0.00           C
ATOM   1283  HD1 PRO A 670      45.830  60.080  62.970  1.00  0.00           H
ATOM   1284  HD2 PRO A 670      47.320  60.980  63.510  1.00  0.00           H
ATOM   1285  CA  PRO A 670      46.750  59.360  66.070  1.00  0.00           C
ATOM   1286  HA  PRO A 670      47.620  59.120  66.640  1.00  0.00           H
ATOM   1287  CB  PRO A 670      46.310  60.860  66.190  1.00  0.00           C
ATOM   1288  HB1 PRO A 670      47.300  61.350  66.300  1.00  0.00           H
ATOM   1289  HB2 PRO A 670      45.670  61.110  67.070  1.00  0.00           H
ATOM   1290  CG  PRO A 670      45.620  61.230  64.850  1.00  0.00           C
ATOM   1291  HG1 PRO A 670      44.550  60.940  64.820  1.00  0.00           H
ATOM   1292  HG2 PRO A 670      45.730  62.300  64.590  1.00  0.00           H
ATOM   1293  C   PRO A 670      45.500  58.520  66.440  1.00  0.00           C
ATOM   1294  O   PRO A 670      44.690  58.900  67.300  1.00  0.00           O
ATOM   1295  N   VAL A 671      45.350  57.310  65.990  1.00  0.00           N
ATOM   1296  HN  VAL A 671      46.060  56.950  65.390  1.00  0.00           H
ATOM   1297  CA  VAL A 671      44.280  56.280  66.160  1.00  0.00           C
ATOM   1298  HA  VAL A 671      43.380  56.610  65.670  1.00  0.00           H
ATOM   1299  CB  VAL A 671      44.570  55.020  65.300  1.00  0.00           C
ATOM   1300  HB  VAL A 671      44.620  55.260  64.220  1.00  0.00           H
ATOM   1301  CG1 VAL A 671      45.940  54.450  65.720  1.00  0.00           C
ATOM   1302 HG11 VAL A 671      46.020  54.250  66.820  1.00  0.00           H
ATOM   1303 HG12 VAL A 671      46.760  55.100  65.350  1.00  0.00           H
ATOM   1304 HG13 VAL A 671      46.180  53.530  65.140  1.00  0.00           H
ATOM   1305  CG2 VAL A 671      43.520  53.930  65.300  1.00  0.00           C
ATOM   1306 HG21 VAL A 671      42.480  54.220  65.050  1.00  0.00           H
ATOM   1307 HG22 VAL A 671      43.460  53.470  66.310  1.00  0.00           H
ATOM   1308 HG23 VAL A 671      43.740  53.140  64.550  1.00  0.00           H
ATOM   1309  C   VAL A 671      43.900  55.940  67.590  1.00  0.00           C
ATOM   1310  O   VAL A 671      42.790  55.620  67.910  1.00  0.00           O
ATOM   1311  N   LEU A 672      44.920  56.010  68.460  1.00  0.00           N
ATOM   1312  HN  LEU A 672      45.850  56.300  68.220  1.00  0.00           H
ATOM   1313  CA  LEU A 672      44.700  55.870  69.870  1.00  0.00           C
ATOM   1314  HA  LEU A 672      44.200  54.930  70.080  1.00  0.00           H
ATOM   1315  CB  LEU A 672      46.110  55.620  70.520  1.00  0.00           C
ATOM   1316  HB1 LEU A 672      46.800  56.470  70.290  1.00  0.00           H
ATOM   1317  HB2 LEU A 672      46.480  54.610  70.270  1.00  0.00           H
ATOM   1318  CG  LEU A 672      46.040  55.580  72.080  1.00  0.00           C
ATOM   1319  HG  LEU A 672      45.510  56.520  72.320  1.00  0.00           H
ATOM   1320  CD1 LEU A 672      45.300  54.340  72.510  1.00  0.00           C
ATOM   1321 HD11 LEU A 672      44.250  54.350  72.140  1.00  0.00           H
ATOM   1322 HD12 LEU A 672      45.390  54.220  73.610  1.00  0.00           H
ATOM   1323 HD13 LEU A 672      45.750  53.420  72.090  1.00  0.00           H
ATOM   1324  CD2 LEU A 672      47.400  55.600  72.800  1.00  0.00           C
ATOM   1325 HD21 LEU A 672      47.410  55.420  73.900  1.00  0.00           H
ATOM   1326 HD22 LEU A 672      47.970  56.520  72.580  1.00  0.00           H
ATOM   1327 HD23 LEU A 672      47.970  54.770  72.350  1.00  0.00           H
ATOM   1328  C   LEU A 672      43.960  57.070  70.540  1.00  0.00           C
ATOM   1329  O   LEU A 672      43.080  56.840  71.380  1.00  0.00           O
ATOM   1330  N   VAL A 673      44.140  58.330  70.170  1.00  0.00           N
ATOM   1331  HN  VAL A 673      44.710  58.650  69.420  1.00  0.00           H
ATOM   1332  CA  VAL A 673      43.480  59.440  70.920  1.00  0.00           C
ATOM   1333  HA  VAL A 673      43.590  59.230  71.970  1.00  0.00           H
ATOM   1334  CB  VAL A 673      44.090  60.820  70.660  1.00  0.00           C
ATOM   1335  HB  VAL A 673      45.190  60.720  70.620  1.00  0.00           H
ATOM   1336  CG1 VAL A 673      43.690  61.400  69.320  1.00  0.00           C
ATOM   1337 HG11 VAL A 673      44.090  60.740  68.520  1.00  0.00           H
ATOM   1338 HG12 VAL A 673      44.170  62.380  69.080  1.00  0.00           H
ATOM   1339 HG13 VAL A 673      42.590  61.490  69.230  1.00  0.00           H
ATOM   1340  CG2 VAL A 673      43.790  61.750  71.860  1.00  0.00           C
ATOM   1341 HG21 VAL A 673      44.300  62.730  71.860  1.00  0.00           H
ATOM   1342 HG22 VAL A 673      44.050  61.340  72.860  1.00  0.00           H
ATOM   1343 HG23 VAL A 673      42.720  62.030  71.930  1.00  0.00           H
ATOM   1344  C   VAL A 673      42.030  59.470  70.630  1.00  0.00           C
ATOM   1345  O   VAL A 673      41.270  59.870  71.530  1.00  0.00           O
ATOM   1346  N   PHE A 674      41.550  58.800  69.500  1.00  0.00           N
ATOM   1347  HN  PHE A 674      42.290  58.340  69.000  1.00  0.00           H
ATOM   1348  CA  PHE A 674      40.130  58.500  69.270  1.00  0.00           C
ATOM   1349  HA  PHE A 674      39.590  59.440  69.280  1.00  0.00           H
ATOM   1350  CB  PHE A 674      39.920  57.870  67.810  1.00  0.00           C
ATOM   1351  HB1 PHE A 674      38.850  57.860  67.520  1.00  0.00           H
ATOM   1352  HB2 PHE A 674      40.260  56.820  67.820  1.00  0.00           H
ATOM   1353  CG  PHE A 674      40.730  58.560  66.720  1.00  0.00           C
ATOM   1354  CD1 PHE A 674      40.980  57.900  65.550  1.00  0.00           C
ATOM   1355  HD1 PHE A 674      40.740  56.840  65.510  1.00  0.00           H
ATOM   1356  CE1 PHE A 674      41.540  58.490  64.440  1.00  0.00           C
ATOM   1357  HE1 PHE A 674      41.530  57.940  63.520  1.00  0.00           H
ATOM   1358  CZ  PHE A 674      41.750  59.840  64.390  1.00  0.00           C
ATOM   1359  HZ  PHE A 674      42.160  60.350  63.520  1.00  0.00           H
ATOM   1360  CD2 PHE A 674      41.040  59.970  66.700  1.00  0.00           C
ATOM   1361  HD2 PHE A 674      40.830  60.610  67.540  1.00  0.00           H
ATOM   1362  CE2 PHE A 674      41.530  60.580  65.570  1.00  0.00           C
ATOM   1363  HE2 PHE A 674      41.590  61.660  65.470  1.00  0.00           H
ATOM   1364  C   PHE A 674      39.500  57.630  70.390  1.00  0.00           C
ATOM   1365  O   PHE A 674      38.480  57.950  71.020  1.00  0.00           O
ATOM   1366  N   GLU A 675      40.130  56.500  70.740  1.00  0.00           N
ATOM   1367  HN  GLU A 675      41.000  56.240  70.330  1.00  0.00           H
ATOM   1368  CA  GLU A 675      39.800  55.710  71.880  1.00  0.00           C
ATOM   1369  HA  GLU A 675      38.780  55.400  71.700  1.00  0.00           H
ATOM   1370  CB  GLU A 675      40.660  54.450  71.830  1.00  0.00           C
ATOM   1371  HB1 GLU A 675      40.220  53.810  72.620  1.00  0.00           H
ATOM   1372  HB2 GLU A 675      41.740  54.500  72.120  1.00  0.00           H
ATOM   1373  CG  GLU A 675      40.370  53.770  70.420  1.00  0.00           C
ATOM   1374  HG1 GLU A 675      40.740  52.730  70.530  1.00  0.00           H
ATOM   1375  HG2 GLU A 675      41.040  54.210  69.650  1.00  0.00           H
ATOM   1376  CD  GLU A 675      38.890  53.760  69.940  1.00  0.00           C
ATOM   1377  OE1 GLU A 675      38.050  53.090  70.590  1.00  0.00           O
ATOM   1378  OE2 GLU A 675      38.520  54.430  68.960  1.00  0.00           O
ATOM   1379  C   GLU A 675      40.000  56.370  73.210  1.00  0.00           C
ATOM   1380  O   GLU A 675      39.170  56.250  74.090  1.00  0.00           O
ATOM   1381  N   LYS A 676      41.090  57.120  73.390  1.00  0.00           N
ATOM   1382  HN  LYS A 676      41.780  57.200  72.670  1.00  0.00           H
ATOM   1383  CA  LYS A 676      41.230  57.860  74.670  1.00  0.00           C
ATOM   1384  HA  LYS A 676      41.080  57.090  75.410  1.00  0.00           H
ATOM   1385  CB  LYS A 676      42.630  58.430  75.000  1.00  0.00           C
ATOM   1386  HB1 LYS A 676      42.480  59.220  75.760  1.00  0.00           H
ATOM   1387  HB2 LYS A 676      43.020  59.030  74.150  1.00  0.00           H
ATOM   1388  CG  LYS A 676      43.590  57.320  75.550  1.00  0.00           C
ATOM   1389  HG1 LYS A 676      43.930  56.650  74.740  1.00  0.00           H
ATOM   1390  HG2 LYS A 676      43.170  56.790  76.430  1.00  0.00           H
ATOM   1391  CD  LYS A 676      44.850  58.030  76.180  1.00  0.00           C
ATOM   1392  HD1 LYS A 676      45.240  57.380  77.000  1.00  0.00           H
ATOM   1393  HD2 LYS A 676      44.480  59.020  76.530  1.00  0.00           H
ATOM   1394  CE  LYS A 676      46.070  58.250  75.200  1.00  0.00           C
ATOM   1395  HE1 LYS A 676      45.530  58.360  74.230  1.00  0.00           H
ATOM   1396  HE2 LYS A 676      46.760  57.400  75.060  1.00  0.00           H
ATOM   1397  NZ  LYS A 676      46.790  59.580  75.460  1.00  0.00           N
ATOM   1398  HZ1 LYS A 676      46.140  60.370  75.650  1.00  0.00           H
ATOM   1399  HZ2 LYS A 676      47.610  59.820  74.890  1.00  0.00           H
ATOM   1400  HZ3 LYS A 676      47.000  59.490  76.480  1.00  0.00           H
ATOM   1401  C   LYS A 676      40.160  58.970  74.930  1.00  0.00           C
ATOM   1402  O   LYS A 676      39.730  59.140  76.010  1.00  0.00           O
ATOM   1403  N   ILE A 677      39.770  59.690  73.880  1.00  0.00           N
ATOM   1404  HN  ILE A 677      40.100  59.530  72.960  1.00  0.00           H
ATOM   1405  CA  ILE A 677      38.810  60.760  74.020  1.00  0.00           C
ATOM   1406  HA  ILE A 677      39.140  61.310  74.890  1.00  0.00           H
ATOM   1407  CB  ILE A 677      38.850  61.730  72.810  1.00  0.00           C
ATOM   1408  HB  ILE A 677      39.010  61.190  71.860  1.00  0.00           H
ATOM   1409  CG2 ILE A 677      37.660  62.650  72.710  1.00  0.00           C
ATOM   1410 HG21 ILE A 677      37.610  63.530  73.390  1.00  0.00           H
ATOM   1411 HG22 ILE A 677      36.660  62.150  72.740  1.00  0.00           H
ATOM   1412 HG23 ILE A 677      37.550  63.100  71.700  1.00  0.00           H
ATOM   1413  CG1 ILE A 677      40.210  62.530  72.960  1.00  0.00           C
ATOM   1414 HG11 ILE A 677      41.000  61.800  73.240  1.00  0.00           H
ATOM   1415 HG12 ILE A 677      40.000  63.190  73.840  1.00  0.00           H
ATOM   1416  CD  ILE A 677      40.530  63.250  71.720  1.00  0.00           C
ATOM   1417  HD1 ILE A 677      41.260  64.050  71.970  1.00  0.00           H
ATOM   1418  HD2 ILE A 677      39.640  63.780  71.330  1.00  0.00           H
ATOM   1419  HD3 ILE A 677      40.980  62.620  70.910  1.00  0.00           H
ATOM   1420  C   ILE A 677      37.410  60.180  74.140  1.00  0.00           C
ATOM   1421  O   ILE A 677      36.500  60.740  74.800  1.00  0.00           O
ATOM   1422  N   LEU A 678      37.080  58.970  73.500  1.00  0.00           N
ATOM   1423  HN  LEU A 678      37.700  58.570  72.830  1.00  0.00           H
ATOM   1424  CA  LEU A 678      35.800  58.250  73.800  1.00  0.00           C
ATOM   1425  HA  LEU A 678      35.020  58.990  73.860  1.00  0.00           H
ATOM   1426  CB  LEU A 678      35.540  57.120  72.690  1.00  0.00           C
ATOM   1427  HB1 LEU A 678      36.450  56.480  72.680  1.00  0.00           H
ATOM   1428  HB2 LEU A 678      35.510  57.630  71.700  1.00  0.00           H
ATOM   1429  CG  LEU A 678      34.200  56.410  72.810  1.00  0.00           C
ATOM   1430  HG  LEU A 678      34.140  55.970  73.840  1.00  0.00           H
ATOM   1431  CD1 LEU A 678      32.950  57.250  72.810  1.00  0.00           C
ATOM   1432 HD11 LEU A 678      32.950  58.070  73.570  1.00  0.00           H
ATOM   1433 HD12 LEU A 678      32.040  56.660  73.050  1.00  0.00           H
ATOM   1434 HD13 LEU A 678      32.840  57.690  71.800  1.00  0.00           H
ATOM   1435  CD2 LEU A 678      34.040  55.400  71.710  1.00  0.00           C
ATOM   1436 HD21 LEU A 678      33.900  55.890  70.730  1.00  0.00           H
ATOM   1437 HD22 LEU A 678      33.160  54.750  71.890  1.00  0.00           H
ATOM   1438 HD23 LEU A 678      34.970  54.770  71.630  1.00  0.00           H
ATOM   1439  C   LEU A 678      35.800  57.630  75.210  1.00  0.00           C
ATOM   1440  O   LEU A 678      34.780  57.700  75.920  1.00  0.00           O
ATOM   1441  N   TYR A 679      36.940  57.120  75.690  1.00  0.00           N
ATOM   1442  HN  TYR A 679      37.670  56.950  75.050  1.00  0.00           H
ATOM   1443  CA  TYR A 679      37.120  56.700  77.110  1.00  0.00           C
ATOM   1444  HA  TYR A 679      36.420  55.960  77.460  1.00  0.00           H
ATOM   1445  CB  TYR A 679      38.590  56.200  77.230  1.00  0.00           C
ATOM   1446  HB1 TYR A 679      39.340  56.970  76.940  1.00  0.00           H
ATOM   1447  HB2 TYR A 679      38.790  55.340  76.560  1.00  0.00           H
ATOM   1448  CG  TYR A 679      38.910  55.610  78.580  1.00  0.00           C
ATOM   1449  CD1 TYR A 679      39.790  56.120  79.500  1.00  0.00           C
ATOM   1450  HD1 TYR A 679      40.310  57.030  79.220  1.00  0.00           H
ATOM   1451  CE1 TYR A 679      39.800  55.650  80.810  1.00  0.00           C
ATOM   1452  HE1 TYR A 679      40.440  56.120  81.540  1.00  0.00           H
ATOM   1453  CZ  TYR A 679      39.090  54.420  81.120  1.00  0.00           C
ATOM   1454  OH  TYR A 679      39.140  53.840  82.370  1.00  0.00           O
ATOM   1455  HH  TYR A 679      39.940  54.150  82.800  1.00  0.00           H
ATOM   1456  CD2 TYR A 679      38.140  54.430  78.860  1.00  0.00           C
ATOM   1457  HD2 TYR A 679      37.460  54.060  78.110  1.00  0.00           H
ATOM   1458  CE2 TYR A 679      38.260  53.820  80.110  1.00  0.00           C
ATOM   1459  HE2 TYR A 679      37.710  52.920  80.330  1.00  0.00           H
ATOM   1460  C   TYR A 679      36.950  57.840  78.090  1.00  0.00           C
ATOM   1461  O   TYR A 679      36.220  57.780  79.070  1.00  0.00           O
ATOM   1462  N   LYS A 680      37.600  59.030  77.850  1.00  0.00           N
ATOM   1463  HN  LYS A 680      38.320  59.080  77.150  1.00  0.00           H
ATOM   1464  CA  LYS A 680      37.370  60.220  78.640  1.00  0.00           C
ATOM   1465  HA  LYS A 680      37.470  59.850  79.650  1.00  0.00           H
ATOM   1466  CB  LYS A 680      38.500  61.280  78.350  1.00  0.00           C
ATOM   1467  HB1 LYS A 680      38.390  61.540  77.270  1.00  0.00           H
ATOM   1468  HB2 LYS A 680      39.500  60.810  78.420  1.00  0.00           H
ATOM   1469  CG  LYS A 680      38.550  62.500  79.370  1.00  0.00           C
ATOM   1470  HG1 LYS A 680      37.680  63.150  79.160  1.00  0.00           H
ATOM   1471  HG2 LYS A 680      39.430  63.120  79.090  1.00  0.00           H
ATOM   1472  CD  LYS A 680      38.590  62.090  80.890  1.00  0.00           C
ATOM   1473  HD1 LYS A 680      39.450  61.390  80.980  1.00  0.00           H
ATOM   1474  HD2 LYS A 680      37.750  61.460  81.240  1.00  0.00           H
ATOM   1475  CE  LYS A 680      38.790  63.270  81.830  1.00  0.00           C
ATOM   1476  HE1 LYS A 680      39.740  63.800  81.640  1.00  0.00           H
ATOM   1477  HE2 LYS A 680      38.640  62.920  82.880  1.00  0.00           H
ATOM   1478  NZ  LYS A 680      37.790  64.320  81.690  1.00  0.00           N
ATOM   1479  HZ1 LYS A 680      37.620  64.920  82.520  1.00  0.00           H
ATOM   1480  HZ2 LYS A 680      36.860  63.960  81.390  1.00  0.00           H
ATOM   1481  HZ3 LYS A 680      38.120  64.970  80.940  1.00  0.00           H
ATOM   1482  C   LYS A 680      35.980  60.760  78.580  1.00  0.00           C
ATOM   1483  O   LYS A 680      35.390  61.170  79.600  1.00  0.00           O
ATOM   1484  N   PHE A 681      35.330  60.760  77.390  1.00  0.00           N
ATOM   1485  HN  PHE A 681      35.940  60.540  76.630  1.00  0.00           H
ATOM   1486  CA  PHE A 681      33.880  61.040  77.270  1.00  0.00           C
ATOM   1487  HA  PHE A 681      33.730  62.020  77.700  1.00  0.00           H
ATOM   1488  CB  PHE A 681      33.550  61.210  75.740  1.00  0.00           C
ATOM   1489  HB1 PHE A 681      33.880  60.330  75.140  1.00  0.00           H
ATOM   1490  HB2 PHE A 681      34.150  62.030  75.310  1.00  0.00           H
ATOM   1491  CG  PHE A 681      32.090  61.490  75.430  1.00  0.00           C
ATOM   1492  CD1 PHE A 681      31.530  62.780  75.250  1.00  0.00           C
ATOM   1493  HD1 PHE A 681      32.130  63.680  75.310  1.00  0.00           H
ATOM   1494  CE1 PHE A 681      30.160  62.990  74.990  1.00  0.00           C
ATOM   1495  HE1 PHE A 681      29.760  64.000  74.900  1.00  0.00           H
ATOM   1496  CZ  PHE A 681      29.320  61.870  74.960  1.00  0.00           C
ATOM   1497  HZ  PHE A 681      28.260  62.020  74.820  1.00  0.00           H
ATOM   1498  CD2 PHE A 681      31.250  60.380  75.190  1.00  0.00           C
ATOM   1499  HD2 PHE A 681      31.600  59.350  75.260  1.00  0.00           H
ATOM   1500  CE2 PHE A 681      29.900  60.580  75.010  1.00  0.00           C
ATOM   1501  HE2 PHE A 681      29.290  59.680  74.980  1.00  0.00           H
ATOM   1502  C   PHE A 681      32.950  60.150  78.050  1.00  0.00           C
ATOM   1503  O   PHE A 681      32.120  60.610  78.820  1.00  0.00           O
ATOM   1504  N   CYS A 682      33.240  58.850  77.950  1.00  0.00           N
ATOM   1505  HN  CYS A 682      33.840  58.440  77.250  1.00  0.00           H
ATOM   1506  CA  CYS A 682      32.550  57.870  78.660  1.00  0.00           C
ATOM   1507  HA  CYS A 682      31.500  58.040  78.530  1.00  0.00           H
ATOM   1508  CB  CYS A 682      32.960  56.390  78.150  1.00  0.00           C
ATOM   1509  HB1 CYS A 682      32.540  55.530  78.720  1.00  0.00           H
ATOM   1510  HB2 CYS A 682      34.070  56.450  78.180  1.00  0.00           H
ATOM   1511  SG  CYS A 682      32.330  56.090  76.530  1.00  0.00           S
ATOM   1512  HG1 CYS A 682      32.680  57.250  75.970  1.00  0.00           H
ATOM   1513  C   CYS A 682      32.790  57.900  80.220  1.00  0.00           C
ATOM   1514  O   CYS A 682      31.780  57.730  80.910  1.00  0.00           O
ATOM   1515  N   ARG A 683      34.000  58.160  80.720  1.00  0.00           N
ATOM   1516  HN  ARG A 683      34.780  58.100  80.100  1.00  0.00           H
ATOM   1517  CA  ARG A 683      34.280  58.380  82.080  1.00  0.00           C
ATOM   1518  HA  ARG A 683      33.810  57.580  82.620  1.00  0.00           H
ATOM   1519  CB  ARG A 683      35.850  58.330  82.370  1.00  0.00           C
ATOM   1520  HB1 ARG A 683      36.060  58.650  83.420  1.00  0.00           H
ATOM   1521  HB2 ARG A 683      36.340  59.070  81.690  1.00  0.00           H
ATOM   1522  CG  ARG A 683      36.390  56.890  82.230  1.00  0.00           C
ATOM   1523  HG1 ARG A 683      37.310  56.950  82.860  1.00  0.00           H
ATOM   1524  HG2 ARG A 683      36.680  56.710  81.170  1.00  0.00           H
ATOM   1525  CD  ARG A 683      35.580  55.660  82.730  1.00  0.00           C
ATOM   1526  HD1 ARG A 683      36.100  54.680  82.620  1.00  0.00           H
ATOM   1527  HD2 ARG A 683      34.600  55.620  82.220  1.00  0.00           H
ATOM   1528  NE  ARG A 683      35.340  55.920  84.220  1.00  0.00           N
ATOM   1529  HE  ARG A 683      35.580  56.780  84.680  1.00  0.00           H
ATOM   1530  CZ  ARG A 683      34.930  54.960  85.060  1.00  0.00           C
ATOM   1531  NH1 ARG A 683      34.950  53.670  84.850  1.00  0.00           N
ATOM   1532 HH11 ARG A 683      35.120  53.270  83.940  1.00  0.00           H
ATOM   1533 HH12 ARG A 683      34.570  53.140  85.600  1.00  0.00           H
ATOM   1534  NH2 ARG A 683      34.570  55.460  86.240  1.00  0.00           N
ATOM   1535 HH21 ARG A 683      34.330  56.430  86.140  1.00  0.00           H
ATOM   1536 HH22 ARG A 683      34.400  54.880  87.040  1.00  0.00           H
ATOM   1537  C   ARG A 683      33.590  59.700  82.610  1.00  0.00           C
ATOM   1538  O   ARG A 683      33.240  59.800  83.800  1.00  0.00           O
ATOM   1539  N   ASP A 684      33.510  60.760  81.800  1.00  0.00           N
ATOM   1540  HN  ASP A 684      33.930  60.880  80.900  1.00  0.00           H
ATOM   1541  CA  ASP A 684      32.920  62.040  82.190  1.00  0.00           C
ATOM   1542  HA  ASP A 684      33.330  62.330  83.140  1.00  0.00           H
ATOM   1543  CB  ASP A 684      33.220  63.150  81.180  1.00  0.00           C
ATOM   1544  HB1 ASP A 684      32.590  64.060  81.280  1.00  0.00           H
ATOM   1545  HB2 ASP A 684      33.070  62.780  80.140  1.00  0.00           H
ATOM   1546  CG  ASP A 684      34.600  63.710  81.330  1.00  0.00           C
ATOM   1547  OD1 ASP A 684      34.930  64.420  80.280  1.00  0.00           O
ATOM   1548  OD2 ASP A 684      35.340  63.640  82.370  1.00  0.00           O
ATOM   1549  C   ASP A 684      31.380  62.050  82.330  1.00  0.00           C
ATOM   1550  O   ASP A 684      30.750  62.900  83.010  1.00  0.00           O
ATOM   1551  N   TYR A 685      30.760  61.140  81.590  1.00  0.00           N
ATOM   1552  HN  TYR A 685      31.330  60.640  80.930  1.00  0.00           H
ATOM   1553  CA  TYR A 685      29.220  61.150  81.450  1.00  0.00           C
ATOM   1554  HA  TYR A 685      28.780  61.900  82.090  1.00  0.00           H
ATOM   1555  CB  TYR A 685      28.800  61.380  79.910  1.00  0.00           C
ATOM   1556  HB1 TYR A 685      27.690  61.400  79.890  1.00  0.00           H
ATOM   1557  HB2 TYR A 685      29.270  60.610  79.250  1.00  0.00           H
ATOM   1558  CG  TYR A 685      29.210  62.730  79.520  1.00  0.00           C
ATOM   1559  CD1 TYR A 685      28.620  63.830  80.200  1.00  0.00           C
ATOM   1560  HD1 TYR A 685      27.950  63.640  81.030  1.00  0.00           H
ATOM   1561  CE1 TYR A 685      29.060  65.180  79.940  1.00  0.00           C
ATOM   1562  HE1 TYR A 685      28.660  65.990  80.530  1.00  0.00           H
ATOM   1563  CZ  TYR A 685      29.970  65.390  78.890  1.00  0.00           C
ATOM   1564  OH  TYR A 685      30.380  66.710  78.640  1.00  0.00           O
ATOM   1565  HH  TYR A 685      31.030  66.690  77.930  1.00  0.00           H
ATOM   1566  CD2 TYR A 685      30.140  63.010  78.520  1.00  0.00           C
ATOM   1567  HD2 TYR A 685      30.560  62.220  77.920  1.00  0.00           H
ATOM   1568  CE2 TYR A 685      30.500  64.360  78.170  1.00  0.00           C
ATOM   1569  HE2 TYR A 685      31.070  64.560  77.270  1.00  0.00           H
ATOM   1570  C   TYR A 685      28.680  59.830  81.880  1.00  0.00           C
ATOM   1571  O   TYR A 685      27.550  59.480  81.740  1.00  0.00           O
ATOM   1572  N   GLN A 686      29.520  59.030  82.510  1.00  0.00           N
ATOM   1573  HN  GLN A 686      30.460  59.340  82.580  1.00  0.00           H
ATOM   1574  CA  GLN A 686      29.140  57.730  83.130  1.00  0.00           C
ATOM   1575  HA  GLN A 686      30.020  57.240  83.510  1.00  0.00           H
ATOM   1576  CB  GLN A 686      28.080  57.930  84.280  1.00  0.00           C
ATOM   1577  HB1 GLN A 686      27.620  56.990  84.630  1.00  0.00           H
ATOM   1578  HB2 GLN A 686      27.270  58.580  83.900  1.00  0.00           H
ATOM   1579  CG  GLN A 686      28.570  58.640  85.540  1.00  0.00           C
ATOM   1580  HG1 GLN A 686      29.250  57.950  86.080  1.00  0.00           H
ATOM   1581  HG2 GLN A 686      27.720  58.800  86.230  1.00  0.00           H
ATOM   1582  CD  GLN A 686      29.190  60.020  85.350  1.00  0.00           C
ATOM   1583  OE1 GLN A 686      28.440  61.030  85.290  1.00  0.00           O
ATOM   1584  NE2 GLN A 686      30.530  60.070  85.280  1.00  0.00           N
ATOM   1585 HE21 GLN A 686      30.970  60.970  85.190  1.00  0.00           H
ATOM   1586 HE22 GLN A 686      31.050  59.240  85.060  1.00  0.00           H
ATOM   1587  C   GLN A 686      28.600  56.630  82.240  1.00  0.00           C
ATOM   1588  O   GLN A 686      27.550  56.030  82.460  1.00  0.00           O
ATOM   1589  N   LEU A 687      29.470  56.160  81.320  1.00  0.00           N
ATOM   1590  HN  LEU A 687      30.320  56.660  81.200  1.00  0.00           H
ATOM   1591  CA  LEU A 687      29.060  55.250  80.280  1.00  0.00           C
ATOM   1592  HA  LEU A 687      28.170  54.740  80.590  1.00  0.00           H
ATOM   1593  CB  LEU A 687      28.880  55.900  78.880  1.00  0.00           C
ATOM   1594  HB1 LEU A 687      28.370  55.130  78.260  1.00  0.00           H
ATOM   1595  HB2 LEU A 687      29.850  56.210  78.450  1.00  0.00           H
ATOM   1596  CG  LEU A 687      28.110  57.190  78.890  1.00  0.00           C
ATOM   1597  HG  LEU A 687      28.530  57.830  79.700  1.00  0.00           H
ATOM   1598  CD1 LEU A 687      28.470  57.970  77.600  1.00  0.00           C
ATOM   1599 HD11 LEU A 687      29.570  58.050  77.560  1.00  0.00           H
ATOM   1600 HD12 LEU A 687      27.960  58.950  77.510  1.00  0.00           H
ATOM   1601 HD13 LEU A 687      28.190  57.390  76.690  1.00  0.00           H
ATOM   1602  CD2 LEU A 687      26.650  57.090  79.100  1.00  0.00           C
ATOM   1603 HD21 LEU A 687      26.320  56.230  79.720  1.00  0.00           H
ATOM   1604 HD22 LEU A 687      26.050  57.010  78.170  1.00  0.00           H
ATOM   1605 HD23 LEU A 687      26.290  58.010  79.610  1.00  0.00           H
ATOM   1606  C   LEU A 687      30.080  54.150  80.160  1.00  0.00           C
ATOM   1607  O   LEU A 687      31.290  54.290  80.430  1.00  0.00           O
ATOM   1608  N   SER A 688      29.640  52.910  79.710  1.00  0.00           N
ATOM   1609  HN  SER A 688      28.700  52.890  79.390  1.00  0.00           H
ATOM   1610  CA  SER A 688      30.640  51.880  79.440  1.00  0.00           C
ATOM   1611  HA  SER A 688      31.430  51.910  80.180  1.00  0.00           H
ATOM   1612  CB  SER A 688      30.000  50.390  79.480  1.00  0.00           C
ATOM   1613  HB1 SER A 688      29.050  50.600  78.940  1.00  0.00           H
ATOM   1614  HB2 SER A 688      29.780  50.170  80.540  1.00  0.00           H
ATOM   1615  OG  SER A 688      30.870  49.430  78.960  1.00  0.00           O
ATOM   1616  HG1 SER A 688      31.710  49.580  79.410  1.00  0.00           H
ATOM   1617  C   SER A 688      31.240  52.170  78.100  1.00  0.00           C
ATOM   1618  O   SER A 688      30.540  52.220  77.090  1.00  0.00           O
ATOM   1619  N   TYR A 689      32.550  52.360  78.060  1.00  0.00           N
ATOM   1620  HN  TYR A 689      33.130  52.230  78.860  1.00  0.00           H
ATOM   1621  CA  TYR A 689      33.280  52.600  76.850  1.00  0.00           C
ATOM   1622  HA  TYR A 689      32.780  53.460  76.410  1.00  0.00           H
ATOM   1623  CB  TYR A 689      34.760  52.930  77.130  1.00  0.00           C
ATOM   1624  HB1 TYR A 689      35.100  52.280  77.950  1.00  0.00           H
ATOM   1625  HB2 TYR A 689      34.720  54.000  77.440  1.00  0.00           H
ATOM   1626  CG  TYR A 689      35.800  52.720  76.010  1.00  0.00           C
ATOM   1627  CD1 TYR A 689      35.890  53.600  74.870  1.00  0.00           C
ATOM   1628  HD1 TYR A 689      35.200  54.430  74.750  1.00  0.00           H
ATOM   1629  CE1 TYR A 689      36.810  53.340  73.750  1.00  0.00           C
ATOM   1630  HE1 TYR A 689      36.860  54.010  72.910  1.00  0.00           H
ATOM   1631  CZ  TYR A 689      37.620  52.240  73.870  1.00  0.00           C
ATOM   1632  OH  TYR A 689      38.570  52.020  72.840  1.00  0.00           O
ATOM   1633  HH  TYR A 689      38.330  52.570  72.080  1.00  0.00           H
ATOM   1634  CD2 TYR A 689      36.640  51.650  76.000  1.00  0.00           C
ATOM   1635  HD2 TYR A 689      36.620  51.030  76.870  1.00  0.00           H
ATOM   1636  CE2 TYR A 689      37.660  51.480  75.040  1.00  0.00           C
ATOM   1637  HE2 TYR A 689      38.510  50.820  75.210  1.00  0.00           H
ATOM   1638  C   TYR A 689      33.220  51.480  75.780  1.00  0.00           C
ATOM   1639  O   TYR A 689      32.980  51.770  74.610  1.00  0.00           O
ATOM   1640  N   LEU A 690      33.480  50.230  76.220  1.00  0.00           N
ATOM   1641  HN  LEU A 690      33.730  49.970  77.150  1.00  0.00           H
ATOM   1642  CA  LEU A 690      33.390  49.140  75.270  1.00  0.00           C
ATOM   1643  HA  LEU A 690      34.160  49.190  74.510  1.00  0.00           H
ATOM   1644  CB  LEU A 690      33.920  47.920  76.050  1.00  0.00           C
ATOM   1645  HB1 LEU A 690      33.390  47.930  77.030  1.00  0.00           H
ATOM   1646  HB2 LEU A 690      34.980  48.100  76.330  1.00  0.00           H
ATOM   1647  CG  LEU A 690      33.910  46.540  75.340  1.00  0.00           C
ATOM   1648  HG  LEU A 690      32.860  46.210  75.140  1.00  0.00           H
ATOM   1649  CD1 LEU A 690      34.650  46.670  73.920  1.00  0.00           C
ATOM   1650 HD11 LEU A 690      34.860  45.630  73.600  1.00  0.00           H
ATOM   1651 HD12 LEU A 690      35.670  47.030  74.150  1.00  0.00           H
ATOM   1652 HD13 LEU A 690      34.150  47.380  73.230  1.00  0.00           H
ATOM   1653  CD2 LEU A 690      34.680  45.440  76.110  1.00  0.00           C
ATOM   1654 HD21 LEU A 690      35.780  45.560  76.150  1.00  0.00           H
ATOM   1655 HD22 LEU A 690      34.410  44.440  75.710  1.00  0.00           H
ATOM   1656 HD23 LEU A 690      34.410  45.410  77.180  1.00  0.00           H
ATOM   1657  C   LEU A 690      32.100  48.910  74.480  1.00  0.00           C
ATOM   1658  O   LEU A 690      32.210  48.650  73.310  1.00  0.00           O
ATOM   1659  N   SER A 691      30.930  49.010  75.210  1.00  0.00           N
ATOM   1660  HN  SER A 691      30.870  49.230  76.180  1.00  0.00           H
ATOM   1661  CA  SER A 691      29.650  49.110  74.620  1.00  0.00           C
ATOM   1662  HA  SER A 691      29.600  48.230  74.010  1.00  0.00           H
ATOM   1663  CB  SER A 691      28.480  49.080  75.590  1.00  0.00           C
ATOM   1664  HB1 SER A 691      27.560  49.370  75.030  1.00  0.00           H
ATOM   1665  HB2 SER A 691      28.560  49.840  76.380  1.00  0.00           H
ATOM   1666  OG  SER A 691      28.140  47.760  75.970  1.00  0.00           O
ATOM   1667  HG1 SER A 691      27.600  47.430  75.250  1.00  0.00           H
ATOM   1668  C   SER A 691      29.480  50.210  73.670  1.00  0.00           C
ATOM   1669  O   SER A 691      28.920  50.060  72.610  1.00  0.00           O
ATOM   1670  N   LEU A 692      29.940  51.480  74.000  1.00  0.00           N
ATOM   1671  HN  LEU A 692      30.470  51.630  74.840  1.00  0.00           H
ATOM   1672  CA  LEU A 692      29.820  52.610  73.070  1.00  0.00           C
ATOM   1673  HA  LEU A 692      28.790  52.570  72.750  1.00  0.00           H
ATOM   1674  CB  LEU A 692      29.840  54.030  73.750  1.00  0.00           C
ATOM   1675  HB1 LEU A 692      30.840  54.160  74.250  1.00  0.00           H
ATOM   1676  HB2 LEU A 692      29.040  53.960  74.510  1.00  0.00           H
ATOM   1677  CG  LEU A 692      29.490  55.280  72.870  1.00  0.00           C
ATOM   1678  HG  LEU A 692      30.310  55.470  72.150  1.00  0.00           H
ATOM   1679  CD1 LEU A 692      28.230  55.030  72.060  1.00  0.00           C
ATOM   1680 HD11 LEU A 692      28.080  55.960  71.460  1.00  0.00           H
ATOM   1681 HD12 LEU A 692      27.250  54.890  72.570  1.00  0.00           H
ATOM   1682 HD13 LEU A 692      28.380  54.220  71.320  1.00  0.00           H
ATOM   1683  CD2 LEU A 692      29.290  56.500  73.760  1.00  0.00           C
ATOM   1684 HD21 LEU A 692      28.950  57.420  73.250  1.00  0.00           H
ATOM   1685 HD22 LEU A 692      30.230  56.760  74.290  1.00  0.00           H
ATOM   1686 HD23 LEU A 692      28.540  56.350  74.560  1.00  0.00           H
ATOM   1687  C   LEU A 692      30.730  52.550  71.890  1.00  0.00           C
ATOM   1688  O   LEU A 692      30.300  52.910  70.760  1.00  0.00           O
ATOM   1689  N   ARG A 693      32.000  52.030  72.050  1.00  0.00           N
ATOM   1690  HN  ARG A 693      32.420  51.840  72.940  1.00  0.00           H
ATOM   1691  CA  ARG A 693      32.890  51.550  71.030  1.00  0.00           C
ATOM   1692  HA  ARG A 693      33.270  52.270  70.310  1.00  0.00           H
ATOM   1693  CB  ARG A 693      34.280  51.080  71.580  1.00  0.00           C
ATOM   1694  HB1 ARG A 693      33.990  50.380  72.380  1.00  0.00           H
ATOM   1695  HB2 ARG A 693      34.940  51.930  71.870  1.00  0.00           H
ATOM   1696  CG  ARG A 693      35.160  50.140  70.610  1.00  0.00           C
ATOM   1697  HG1 ARG A 693      35.480  50.710  69.720  1.00  0.00           H
ATOM   1698  HG2 ARG A 693      34.600  49.230  70.330  1.00  0.00           H
ATOM   1699  CD  ARG A 693      36.440  49.660  71.230  1.00  0.00           C
ATOM   1700  HD1 ARG A 693      36.210  49.000  72.100  1.00  0.00           H
ATOM   1701  HD2 ARG A 693      36.970  50.580  71.530  1.00  0.00           H
ATOM   1702  NE  ARG A 693      37.260  48.890  70.280  1.00  0.00           N
ATOM   1703  HE  ARG A 693      37.050  47.910  70.200  1.00  0.00           H
ATOM   1704  CZ  ARG A 693      38.120  49.370  69.460  1.00  0.00           C
ATOM   1705  NH1 ARG A 693      38.610  50.580  69.470  1.00  0.00           N
ATOM   1706 HH11 ARG A 693      38.320  51.310  70.090  1.00  0.00           H
ATOM   1707 HH12 ARG A 693      39.100  50.930  68.670  1.00  0.00           H
ATOM   1708  NH2 ARG A 693      38.600  48.490  68.540  1.00  0.00           N
ATOM   1709 HH21 ARG A 693      37.950  47.770  68.290  1.00  0.00           H
ATOM   1710 HH22 ARG A 693      39.270  48.700  67.840  1.00  0.00           H
ATOM   1711  C   ARG A 693      32.260  50.500  70.130  1.00  0.00           C
ATOM   1712  O   ARG A 693      32.320  50.470  68.890  1.00  0.00           O
ATOM   1713  N   THR A 694      31.570  49.550  70.720  1.00  0.00           N
ATOM   1714  HN  THR A 694      31.590  49.550  71.700  1.00  0.00           H
ATOM   1715  CA  THR A 694      30.760  48.540  70.020  1.00  0.00           C
ATOM   1716  HA  THR A 694      31.440  48.120  69.300  1.00  0.00           H
ATOM   1717  CB  THR A 694      30.280  47.350  70.880  1.00  0.00           C
ATOM   1718  HB  THR A 694      30.080  47.610  71.940  1.00  0.00           H
ATOM   1719  OG1 THR A 694      31.230  46.350  70.940  1.00  0.00           O
ATOM   1720  HG1 THR A 694      30.940  45.840  71.690  1.00  0.00           H
ATOM   1721  CG2 THR A 694      29.080  46.590  70.350  1.00  0.00           C
ATOM   1722 HG21 THR A 694      28.780  45.680  70.900  1.00  0.00           H
ATOM   1723 HG22 THR A 694      29.310  46.250  69.310  1.00  0.00           H
ATOM   1724 HG23 THR A 694      28.180  47.230  70.250  1.00  0.00           H
ATOM   1725  C   THR A 694      29.610  49.050  69.250  1.00  0.00           C
ATOM   1726  O   THR A 694      29.350  48.550  68.180  1.00  0.00           O
ATOM   1727  N   SER A 695      28.910  50.000  69.820  1.00  0.00           N
ATOM   1728  HN  SER A 695      29.150  50.200  70.770  1.00  0.00           H
ATOM   1729  CA  SER A 695      27.780  50.660  69.170  1.00  0.00           C
ATOM   1730  HA  SER A 695      27.070  49.920  68.880  1.00  0.00           H
ATOM   1731  CB  SER A 695      27.100  51.640  70.170  1.00  0.00           C
ATOM   1732  HB1 SER A 695      27.780  52.510  70.200  1.00  0.00           H
ATOM   1733  HB2 SER A 695      27.040  51.320  71.220  1.00  0.00           H
ATOM   1734  OG  SER A 695      25.850  52.040  69.640  1.00  0.00           O
ATOM   1735  HG1 SER A 695      25.370  52.460  70.360  1.00  0.00           H
ATOM   1736  C   SER A 695      28.210  51.380  67.900  1.00  0.00           C
ATOM   1737  O   SER A 695      27.600  51.280  66.850  1.00  0.00           O
ATOM   1738  N   ILE A 696      29.390  52.110  68.000  1.00  0.00           N
ATOM   1739  HN  ILE A 696      29.850  52.110  68.890  1.00  0.00           H
ATOM   1740  CA  ILE A 696      30.020  52.830  66.880  1.00  0.00           C
ATOM   1741  HA  ILE A 696      29.350  53.500  66.350  1.00  0.00           H
ATOM   1742  CB  ILE A 696      31.110  53.850  67.320  1.00  0.00           C
ATOM   1743  HB  ILE A 696      31.840  53.300  67.930  1.00  0.00           H
ATOM   1744  CG2 ILE A 696      31.790  54.520  66.100  1.00  0.00           C
ATOM   1745 HG21 ILE A 696      31.010  54.840  65.370  1.00  0.00           H
ATOM   1746 HG22 ILE A 696      32.560  53.840  65.680  1.00  0.00           H
ATOM   1747 HG23 ILE A 696      32.300  55.460  66.370  1.00  0.00           H
ATOM   1748  CG1 ILE A 696      30.460  54.900  68.190  1.00  0.00           C
ATOM   1749 HG11 ILE A 696      29.710  54.450  68.880  1.00  0.00           H
ATOM   1750 HG12 ILE A 696      29.990  55.620  67.490  1.00  0.00           H
ATOM   1751  CD  ILE A 696      31.400  55.670  69.190  1.00  0.00           C
ATOM   1752  HD1 ILE A 696      31.880  54.970  69.890  1.00  0.00           H
ATOM   1753  HD2 ILE A 696      30.840  56.500  69.660  1.00  0.00           H
ATOM   1754  HD3 ILE A 696      32.190  56.240  68.660  1.00  0.00           H
ATOM   1755  C   ILE A 696      30.560  51.790  65.870  1.00  0.00           C
ATOM   1756  O   ILE A 696      30.500  51.960  64.630  1.00  0.00           O
ATOM   1757  N   GLY A 697      31.060  50.600  66.280  1.00  0.00           N
ATOM   1758  HN  GLY A 697      31.110  50.430  67.250  1.00  0.00           H
ATOM   1759  CA  GLY A 697      31.500  49.620  65.330  1.00  0.00           C
ATOM   1760  HA1 GLY A 697      31.860  48.710  65.780  1.00  0.00           H
ATOM   1761  HA2 GLY A 697      32.190  49.960  64.580  1.00  0.00           H
ATOM   1762  C   GLY A 697      30.430  49.080  64.470  1.00  0.00           C
ATOM   1763  O   GLY A 697      30.650  48.860  63.270  1.00  0.00           O
ATOM   1764  N   LEU A 698      29.260  48.770  65.080  1.00  0.00           N
ATOM   1765  HN  LEU A 698      29.180  49.020  66.040  1.00  0.00           H
ATOM   1766  CA  LEU A 698      28.150  48.390  64.370  1.00  0.00           C
ATOM   1767  HA  LEU A 698      28.440  47.500  63.850  1.00  0.00           H
ATOM   1768  CB  LEU A 698      27.090  48.100  65.450  1.00  0.00           C
ATOM   1769  HB1 LEU A 698      26.930  48.960  66.140  1.00  0.00           H
ATOM   1770  HB2 LEU A 698      27.620  47.300  65.980  1.00  0.00           H
ATOM   1771  CG  LEU A 698      25.690  47.540  65.020  1.00  0.00           C
ATOM   1772  HG  LEU A 698      25.200  48.270  64.330  1.00  0.00           H
ATOM   1773  CD1 LEU A 698      25.860  46.270  64.230  1.00  0.00           C
ATOM   1774 HD11 LEU A 698      26.480  46.490  63.330  1.00  0.00           H
ATOM   1775 HD12 LEU A 698      24.880  45.860  63.900  1.00  0.00           H
ATOM   1776 HD13 LEU A 698      26.300  45.430  64.820  1.00  0.00           H
ATOM   1777  CD2 LEU A 698      24.780  47.430  66.270  1.00  0.00           C
ATOM   1778 HD21 LEU A 698      23.810  46.990  65.920  1.00  0.00           H
ATOM   1779 HD22 LEU A 698      24.650  48.440  66.710  1.00  0.00           H
ATOM   1780 HD23 LEU A 698      25.360  46.860  67.030  1.00  0.00           H
ATOM   1781  C   LEU A 698      27.590  49.440  63.420  1.00  0.00           C
ATOM   1782  O   LEU A 698      27.290  49.120  62.230  1.00  0.00           O
ATOM   1783  N   TRP A 699      27.450  50.700  63.810  1.00  0.00           N
ATOM   1784  HN  TRP A 699      27.610  50.920  64.770  1.00  0.00           H
ATOM   1785  CA  TRP A 699      27.030  51.850  63.080  1.00  0.00           C
ATOM   1786  HA  TRP A 699      26.100  51.560  62.600  1.00  0.00           H
ATOM   1787  CB  TRP A 699      26.960  53.060  64.000  1.00  0.00           C
ATOM   1788  HB1 TRP A 699      27.370  54.030  63.660  1.00  0.00           H
ATOM   1789  HB2 TRP A 699      27.520  52.850  64.940  1.00  0.00           H
ATOM   1790  CG  TRP A 699      25.580  53.370  64.300  1.00  0.00           C
ATOM   1791  CD1 TRP A 699      24.820  53.260  65.460  1.00  0.00           C
ATOM   1792  HD1 TRP A 699      25.200  52.750  66.340  1.00  0.00           H
ATOM   1793  NE1 TRP A 699      23.650  54.010  65.290  1.00  0.00           N
ATOM   1794  HE1 TRP A 699      23.190  54.480  66.020  1.00  0.00           H
ATOM   1795  CE2 TRP A 699      23.500  54.420  64.000  1.00  0.00           C
ATOM   1796  CD2 TRP A 699      24.720  54.130  63.350  1.00  0.00           C
ATOM   1797  CE3 TRP A 699      24.870  54.530  62.010  1.00  0.00           C
ATOM   1798  HE3 TRP A 699      25.700  54.300  61.360  1.00  0.00           H
ATOM   1799  CZ3 TRP A 699      23.770  55.190  61.390  1.00  0.00           C
ATOM   1800  HZ3 TRP A 699      23.800  55.140  60.310  1.00  0.00           H
ATOM   1801  CZ2 TRP A 699      22.440  55.130  63.410  1.00  0.00           C
ATOM   1802  HZ2 TRP A 699      21.540  55.360  63.940  1.00  0.00           H
ATOM   1803  CH2 TRP A 699      22.580  55.530  62.060  1.00  0.00           C
ATOM   1804  HH2 TRP A 699      21.760  56.000  61.540  1.00  0.00           H
ATOM   1805  C   TRP A 699      27.980  52.140  61.960  1.00  0.00           C
ATOM   1806  O   TRP A 699      27.560  52.370  60.850  1.00  0.00           O
ATOM   1807  N   THR A 700      29.320  52.040  62.180  1.00  0.00           N
ATOM   1808  HN  THR A 700      29.580  51.930  63.140  1.00  0.00           H
ATOM   1809  CA  THR A 700      30.350  52.120  61.070  1.00  0.00           C
ATOM   1810  HA  THR A 700      30.250  53.050  60.520  1.00  0.00           H
ATOM   1811  CB  THR A 700      31.790  52.030  61.610  1.00  0.00           C
ATOM   1812  HB  THR A 700      31.820  51.080  62.170  1.00  0.00           H
ATOM   1813  OG1 THR A 700      32.000  53.080  62.570  1.00  0.00           O
ATOM   1814  HG1 THR A 700      31.380  52.950  63.280  1.00  0.00           H
ATOM   1815  CG2 THR A 700      32.800  52.360  60.500  1.00  0.00           C
ATOM   1816 HG21 THR A 700      33.020  53.450  60.370  1.00  0.00           H
ATOM   1817 HG22 THR A 700      32.520  51.940  59.500  1.00  0.00           H
ATOM   1818 HG23 THR A 700      33.670  51.740  60.790  1.00  0.00           H
ATOM   1819  C   THR A 700      30.170  51.060  60.020  1.00  0.00           C
ATOM   1820  O   THR A 700      30.160  51.350  58.820  1.00  0.00           O
ATOM   1821  N   SER A 701      29.950  49.860  60.540  1.00  0.00           N
ATOM   1822  HN  SER A 701      30.140  49.780  61.520  1.00  0.00           H
ATOM   1823  CA  SER A 701      29.710  48.660  59.740  1.00  0.00           C
ATOM   1824  HA  SER A 701      30.570  48.400  59.150  1.00  0.00           H
ATOM   1825  CB  SER A 701      29.510  47.390  60.610  1.00  0.00           C
ATOM   1826  HB1 SER A 701      28.650  47.430  61.290  1.00  0.00           H
ATOM   1827  HB2 SER A 701      30.370  47.170  61.280  1.00  0.00           H
ATOM   1828  OG  SER A 701      29.260  46.260  59.840  1.00  0.00           O
ATOM   1829  HG1 SER A 701      30.080  46.040  59.420  1.00  0.00           H
ATOM   1830  C   SER A 701      28.510  48.770  58.810  1.00  0.00           C
ATOM   1831  O   SER A 701      28.640  48.540  57.620  1.00  0.00           O
ATOM   1832  N   PHE A 702      27.370  49.270  59.290  1.00  0.00           N
ATOM   1833  HN  PHE A 702      27.320  49.330  60.280  1.00  0.00           H
ATOM   1834  CA  PHE A 702      26.110  49.580  58.620  1.00  0.00           C
ATOM   1835  HA  PHE A 702      25.700  48.650  58.260  1.00  0.00           H
ATOM   1836  CB  PHE A 702      25.210  50.050  59.810  1.00  0.00           C
ATOM   1837  HB1 PHE A 702      25.830  50.770  60.410  1.00  0.00           H
ATOM   1838  HB2 PHE A 702      25.010  49.150  60.440  1.00  0.00           H
ATOM   1839  CG  PHE A 702      23.860  50.680  59.520  1.00  0.00           C
ATOM   1840  CD1 PHE A 702      23.300  51.470  60.500  1.00  0.00           C
ATOM   1841  HD1 PHE A 702      23.810  51.570  61.440  1.00  0.00           H
ATOM   1842  CE1 PHE A 702      21.970  52.020  60.330  1.00  0.00           C
ATOM   1843  HE1 PHE A 702      21.430  52.620  61.050  1.00  0.00           H
ATOM   1844  CZ  PHE A 702      21.300  51.780  59.110  1.00  0.00           C
ATOM   1845  HZ  PHE A 702      20.290  52.130  58.940  1.00  0.00           H
ATOM   1846  CD2 PHE A 702      23.140  50.420  58.380  1.00  0.00           C
ATOM   1847  HD2 PHE A 702      23.560  49.740  57.660  1.00  0.00           H
ATOM   1848  CE2 PHE A 702      21.840  50.930  58.170  1.00  0.00           C
ATOM   1849  HE2 PHE A 702      21.300  50.750  57.260  1.00  0.00           H
ATOM   1850  C   PHE A 702      26.260  50.650  57.540  1.00  0.00           C
ATOM   1851  O   PHE A 702      25.840  50.530  56.430  1.00  0.00           O
ATOM   1852  N   LEU A 703      26.930  51.790  57.820  1.00  0.00           N
ATOM   1853  HN  LEU A 703      27.310  51.800  58.750  1.00  0.00           H
ATOM   1854  CA  LEU A 703      27.290  52.740  56.830  1.00  0.00           C
ATOM   1855  HA  LEU A 703      26.380  52.830  56.270  1.00  0.00           H
ATOM   1856  CB  LEU A 703      27.850  53.990  57.560  1.00  0.00           C
ATOM   1857  HB1 LEU A 703      28.200  54.760  56.850  1.00  0.00           H
ATOM   1858  HB2 LEU A 703      28.720  53.540  58.090  1.00  0.00           H
ATOM   1859  CG  LEU A 703      26.890  54.740  58.420  1.00  0.00           C
ATOM   1860  HG  LEU A 703      26.500  54.000  59.160  1.00  0.00           H
ATOM   1861  CD1 LEU A 703      27.430  55.970  59.190  1.00  0.00           C
ATOM   1862 HD11 LEU A 703      28.230  55.500  59.820  1.00  0.00           H
ATOM   1863 HD12 LEU A 703      26.610  56.380  59.820  1.00  0.00           H
ATOM   1864 HD13 LEU A 703      27.830  56.840  58.610  1.00  0.00           H
ATOM   1865  CD2 LEU A 703      25.730  55.240  57.690  1.00  0.00           C
ATOM   1866 HD21 LEU A 703      25.040  54.410  57.400  1.00  0.00           H
ATOM   1867 HD22 LEU A 703      25.920  55.770  56.720  1.00  0.00           H
ATOM   1868 HD23 LEU A 703      25.050  55.890  58.280  1.00  0.00           H
ATOM   1869  C   LEU A 703      28.240  52.260  55.720  1.00  0.00           C
ATOM   1870  O   LEU A 703      28.060  52.630  54.590  1.00  0.00           O
ATOM   1871  N   CYS A 704      29.230  51.420  55.960  1.00  0.00           N
ATOM   1872  HN  CYS A 704      29.360  51.220  56.930  1.00  0.00           H
ATOM   1873  CA  CYS A 704      29.970  50.850  54.900  1.00  0.00           C
ATOM   1874  HA  CYS A 704      30.460  51.610  54.320  1.00  0.00           H
ATOM   1875  CB  CYS A 704      31.120  49.890  55.380  1.00  0.00           C
ATOM   1876  HB1 CYS A 704      31.720  49.340  54.620  1.00  0.00           H
ATOM   1877  HB2 CYS A 704      30.660  49.060  55.960  1.00  0.00           H
ATOM   1878  SG  CYS A 704      32.310  50.740  56.500  1.00  0.00           S
ATOM   1879  HG1 CYS A 704      31.350  51.350  57.180  1.00  0.00           H
ATOM   1880  C   CYS A 704      29.170  50.030  53.880  1.00  0.00           C
ATOM   1881  O   CYS A 704      29.340  50.070  52.620  1.00  0.00           O
ATOM   1882  N   ILE A 705      28.190  49.270  54.430  1.00  0.00           N
ATOM   1883  HN  ILE A 705      28.050  49.270  55.410  1.00  0.00           H
ATOM   1884  CA  ILE A 705      27.240  48.450  53.680  1.00  0.00           C
ATOM   1885  HA  ILE A 705      27.830  48.000  52.900  1.00  0.00           H
ATOM   1886  CB  ILE A 705      26.490  47.470  54.600  1.00  0.00           C
ATOM   1887  HB  ILE A 705      26.660  47.880  55.630  1.00  0.00           H
ATOM   1888  CG2 ILE A 705      24.980  47.320  54.360  1.00  0.00           C
ATOM   1889 HG21 ILE A 705      24.390  46.730  55.090  1.00  0.00           H
ATOM   1890 HG22 ILE A 705      24.880  47.000  53.310  1.00  0.00           H
ATOM   1891 HG23 ILE A 705      24.500  48.320  54.460  1.00  0.00           H
ATOM   1892  CG1 ILE A 705      27.230  46.090  54.520  1.00  0.00           C
ATOM   1893 HG11 ILE A 705      26.730  45.400  55.220  1.00  0.00           H
ATOM   1894 HG12 ILE A 705      28.290  46.190  54.810  1.00  0.00           H
ATOM   1895  CD  ILE A 705      27.090  45.310  53.160  1.00  0.00           C
ATOM   1896  HD1 ILE A 705      26.060  45.000  52.890  1.00  0.00           H
ATOM   1897  HD2 ILE A 705      27.620  44.340  53.140  1.00  0.00           H
ATOM   1898  HD3 ILE A 705      27.540  45.860  52.310  1.00  0.00           H
ATOM   1899  C   ILE A 705      26.330  49.260  52.740  1.00  0.00           C
ATOM   1900  O   ILE A 705      26.130  48.960  51.540  1.00  0.00           O
ATOM   1901  N   VAL A 706      25.850  50.340  53.330  1.00  0.00           N
ATOM   1902  HN  VAL A 706      26.150  50.530  54.260  1.00  0.00           H
ATOM   1903  CA  VAL A 706      25.080  51.380  52.630  1.00  0.00           C
ATOM   1904  HA  VAL A 706      24.310  50.830  52.100  1.00  0.00           H
ATOM   1905  CB  VAL A 706      24.420  52.400  53.580  1.00  0.00           C
ATOM   1906  HB  VAL A 706      25.180  52.760  54.310  1.00  0.00           H
ATOM   1907  CG1 VAL A 706      23.750  53.580  52.860  1.00  0.00           C
ATOM   1908 HG11 VAL A 706      24.600  54.260  52.600  1.00  0.00           H
ATOM   1909 HG12 VAL A 706      23.090  54.060  53.620  1.00  0.00           H
ATOM   1910 HG13 VAL A 706      23.080  53.360  52.010  1.00  0.00           H
ATOM   1911  CG2 VAL A 706      23.340  51.550  54.360  1.00  0.00           C
ATOM   1912 HG21 VAL A 706      23.740  50.710  54.960  1.00  0.00           H
ATOM   1913 HG22 VAL A 706      22.580  51.070  53.710  1.00  0.00           H
ATOM   1914 HG23 VAL A 706      22.720  52.150  55.070  1.00  0.00           H
ATOM   1915  C   VAL A 706      25.880  52.120  51.560  1.00  0.00           C
ATOM   1916  O   VAL A 706      25.410  52.260  50.420  1.00  0.00           O
ATOM   1917  N   LEU A 707      27.180  52.490  51.860  1.00  0.00           N
ATOM   1918  HN  LEU A 707      27.250  52.630  52.840  1.00  0.00           H
ATOM   1919  CA  LEU A 707      28.050  53.150  50.950  1.00  0.00           C
ATOM   1920  HA  LEU A 707      27.540  54.050  50.610  1.00  0.00           H
ATOM   1921  CB  LEU A 707      29.320  53.530  51.790  1.00  0.00           C
ATOM   1922  HB1 LEU A 707      29.690  52.550  52.160  1.00  0.00           H
ATOM   1923  HB2 LEU A 707      28.930  54.210  52.580  1.00  0.00           H
ATOM   1924  CG  LEU A 707      30.510  54.250  51.030  1.00  0.00           C
ATOM   1925  HG  LEU A 707      30.940  53.740  50.140  1.00  0.00           H
ATOM   1926  CD1 LEU A 707      30.160  55.600  50.390  1.00  0.00           C
ATOM   1927 HD11 LEU A 707      31.000  56.040  49.820  1.00  0.00           H
ATOM   1928 HD12 LEU A 707      29.690  56.300  51.100  1.00  0.00           H
ATOM   1929 HD13 LEU A 707      29.310  55.470  49.660  1.00  0.00           H
ATOM   1930  CD2 LEU A 707      31.630  54.560  52.060  1.00  0.00           C
ATOM   1931 HD21 LEU A 707      32.070  53.560  52.280  1.00  0.00           H
ATOM   1932 HD22 LEU A 707      31.280  55.010  53.010  1.00  0.00           H
ATOM   1933 HD23 LEU A 707      32.300  55.230  51.500  1.00  0.00           H
ATOM   1934  C   LEU A 707      28.490  52.430  49.630  1.00  0.00           C
ATOM   1935  O   LEU A 707      28.600  52.920  48.480  1.00  0.00           O
ATOM   1936  N   VAL A 708      28.750  51.100  49.800  1.00  0.00           N
ATOM   1937  HN  VAL A 708      28.820  50.700  50.720  1.00  0.00           H
ATOM   1938  CA  VAL A 708      28.760  50.130  48.740  1.00  0.00           C
ATOM   1939  HA  VAL A 708      29.430  50.540  47.990  1.00  0.00           H
ATOM   1940  CB  VAL A 708      29.490  48.900  49.270  1.00  0.00           C
ATOM   1941  HB  VAL A 708      29.020  48.600  50.220  1.00  0.00           H
ATOM   1942  CG1 VAL A 708      29.330  47.730  48.280  1.00  0.00           C
ATOM   1943 HG11 VAL A 708      29.240  48.130  47.240  1.00  0.00           H
ATOM   1944 HG12 VAL A 708      28.470  47.090  48.510  1.00  0.00           H
ATOM   1945 HG13 VAL A 708      30.180  47.010  48.340  1.00  0.00           H
ATOM   1946  CG2 VAL A 708      31.010  49.260  49.500  1.00  0.00           C
ATOM   1947 HG21 VAL A 708      31.570  48.330  49.720  1.00  0.00           H
ATOM   1948 HG22 VAL A 708      31.110  50.010  50.310  1.00  0.00           H
ATOM   1949 HG23 VAL A 708      31.360  49.800  48.590  1.00  0.00           H
ATOM   1950  C   VAL A 708      27.440  49.880  48.070  1.00  0.00           C
ATOM   1951  O   VAL A 708      27.370  49.970  46.820  1.00  0.00           O
ATOM   1952  N   ALA A 709      26.320  49.650  48.760  1.00  0.00           N
ATOM   1953  HN  ALA A 709      26.310  49.540  49.750  1.00  0.00           H
ATOM   1954  CA  ALA A 709      25.040  49.400  48.090  1.00  0.00           C
ATOM   1955  HA  ALA A 709      25.150  48.590  47.390  1.00  0.00           H
ATOM   1956  CB  ALA A 709      23.950  49.020  49.080  1.00  0.00           C
ATOM   1957  HB1 ALA A 709      24.380  48.170  49.660  1.00  0.00           H
ATOM   1958  HB2 ALA A 709      22.990  48.700  48.600  1.00  0.00           H
ATOM   1959  HB3 ALA A 709      23.810  49.880  49.750  1.00  0.00           H
ATOM   1960  C   ALA A 709      24.610  50.630  47.260  1.00  0.00           C
ATOM   1961  O   ALA A 709      23.960  50.400  46.210  1.00  0.00           O
ATOM   1962  N   THR A 710      24.860  51.880  47.730  1.00  0.00           N
ATOM   1963  HN  THR A 710      25.470  51.960  48.510  1.00  0.00           H
ATOM   1964  CA  THR A 710      24.370  53.130  47.100  1.00  0.00           C
ATOM   1965  HA  THR A 710      23.410  52.930  46.650  1.00  0.00           H
ATOM   1966  CB  THR A 710      24.250  54.290  48.110  1.00  0.00           C
ATOM   1967  HB  THR A 710      24.000  55.230  47.550  1.00  0.00           H
ATOM   1968  OG1 THR A 710      25.450  54.380  48.830  1.00  0.00           O
ATOM   1969  HG1 THR A 710      25.470  53.570  49.330  1.00  0.00           H
ATOM   1970  CG2 THR A 710      23.150  54.130  49.200  1.00  0.00           C
ATOM   1971 HG21 THR A 710      23.250  53.160  49.730  1.00  0.00           H
ATOM   1972 HG22 THR A 710      22.150  54.200  48.720  1.00  0.00           H
ATOM   1973 HG23 THR A 710      23.220  54.930  49.960  1.00  0.00           H
ATOM   1974  C   THR A 710      25.430  53.570  46.010  1.00  0.00           C
ATOM   1975  O   THR A 710      25.290  54.560  45.340  1.00  0.00           O
ATOM   1976  N   ASP A 711      26.480  52.800  45.800  1.00  0.00           N
ATOM   1977  HN  ASP A 711      26.650  52.030  46.410  1.00  0.00           H
ATOM   1978  CA  ASP A 711      27.570  52.860  44.870  1.00  0.00           C
ATOM   1979  HA  ASP A 711      28.110  51.950  45.080  1.00  0.00           H
ATOM   1980  CB  ASP A 711      27.140  52.910  43.440  1.00  0.00           C
ATOM   1981  HB1 ASP A 711      26.700  53.940  43.370  1.00  0.00           H
ATOM   1982  HB2 ASP A 711      26.260  52.280  43.200  1.00  0.00           H
ATOM   1983  CG  ASP A 711      28.240  52.580  42.530  1.00  0.00           C
ATOM   1984  OD1 ASP A 711      28.140  51.640  41.690  1.00  0.00           O
ATOM   1985  OD2 ASP A 711      29.230  53.350  42.510  1.00  0.00           O
ATOM   1986  C   ASP A 711      28.650  53.900  45.350  1.00  0.00           C
ATOM   1987  O   ASP A 711      28.340  55.010  45.810  1.00  0.00           O
ATOM   1988  N   ALA A 712      29.970  53.570  45.360  1.00  0.00           N
ATOM   1989  HN  ALA A 712      30.180  52.620  45.150  1.00  0.00           H
ATOM   1990  CA  ALA A 712      31.070  54.430  45.690  1.00  0.00           C
ATOM   1991  HA  ALA A 712      30.730  55.410  45.990  1.00  0.00           H
ATOM   1992  CB  ALA A 712      31.830  53.840  46.930  1.00  0.00           C
ATOM   1993  HB1 ALA A 712      31.100  53.570  47.720  1.00  0.00           H
ATOM   1994  HB2 ALA A 712      32.530  54.630  47.280  1.00  0.00           H
ATOM   1995  HB3 ALA A 712      32.320  52.900  46.590  1.00  0.00           H
ATOM   1996  C   ALA A 712      32.090  54.770  44.580  1.00  0.00           C
ATOM   1997  O   ALA A 712      33.140  55.470  44.850  1.00  0.00           O
ATOM   1998  N   SER A 713      31.820  54.310  43.270  1.00  0.00           N
ATOM   1999  HN  SER A 713      30.970  53.800  43.170  1.00  0.00           H
ATOM   2000  CA  SER A 713      32.820  54.340  42.160  1.00  0.00           C
ATOM   2001  HA  SER A 713      33.800  54.100  42.540  1.00  0.00           H
ATOM   2002  CB  SER A 713      32.460  53.230  41.160  1.00  0.00           C
ATOM   2003  HB1 SER A 713      32.550  52.230  41.640  1.00  0.00           H
ATOM   2004  HB2 SER A 713      33.290  53.130  40.410  1.00  0.00           H
ATOM   2005  OG  SER A 713      31.240  53.500  40.500  1.00  0.00           O
ATOM   2006  HG1 SER A 713      30.520  53.450  41.120  1.00  0.00           H
ATOM   2007  C   SER A 713      32.930  55.720  41.470  1.00  0.00           C
ATOM   2008  O   SER A 713      34.000  56.140  41.100  1.00  0.00           O
ATOM   2009  N   SER A 714      31.790  56.550  41.420  1.00  0.00           N
ATOM   2010  HN  SER A 714      30.930  56.250  41.820  1.00  0.00           H
ATOM   2011  CA  SER A 714      31.900  57.920  41.140  1.00  0.00           C
ATOM   2012  HA  SER A 714      32.430  58.120  40.220  1.00  0.00           H
ATOM   2013  CB  SER A 714      30.590  58.580  40.920  1.00  0.00           C
ATOM   2014  HB1 SER A 714      29.960  58.010  40.210  1.00  0.00           H
ATOM   2015  HB2 SER A 714      30.790  59.600  40.550  1.00  0.00           H
ATOM   2016  OG  SER A 714      29.730  58.600  42.040  1.00  0.00           O
ATOM   2017  HG1 SER A 714      29.440  57.690  42.180  1.00  0.00           H
ATOM   2018  C   SER A 714      32.770  58.750  42.150  1.00  0.00           C
ATOM   2019  O   SER A 714      33.510  59.640  41.770  1.00  0.00           O
ATOM   2020  N   LEU A 715      32.760  58.380  43.420  1.00  0.00           N
ATOM   2021  HN  LEU A 715      32.090  57.710  43.750  1.00  0.00           H
ATOM   2022  CA  LEU A 715      33.460  59.050  44.530  1.00  0.00           C
ATOM   2023  HA  LEU A 715      33.230  60.100  44.460  1.00  0.00           H
ATOM   2024  CB  LEU A 715      32.860  58.510  45.890  1.00  0.00           C
ATOM   2025  HB1 LEU A 715      33.370  59.020  46.750  1.00  0.00           H
ATOM   2026  HB2 LEU A 715      33.270  57.480  45.910  1.00  0.00           H
ATOM   2027  CG  LEU A 715      31.350  58.590  46.200  1.00  0.00           C
ATOM   2028  HG  LEU A 715      30.790  58.010  45.450  1.00  0.00           H
ATOM   2029  CD1 LEU A 715      31.000  57.990  47.590  1.00  0.00           C
ATOM   2030 HD11 LEU A 715      31.120  56.880  47.550  1.00  0.00           H
ATOM   2031 HD12 LEU A 715      29.900  58.120  47.610  1.00  0.00           H
ATOM   2032 HD13 LEU A 715      31.520  58.490  48.430  1.00  0.00           H
ATOM   2033  CD2 LEU A 715      30.820  60.030  45.990  1.00  0.00           C
ATOM   2034 HD21 LEU A 715      31.470  60.670  46.620  1.00  0.00           H
ATOM   2035 HD22 LEU A 715      29.800  60.160  46.400  1.00  0.00           H
ATOM   2036 HD23 LEU A 715      30.870  60.170  44.900  1.00  0.00           H
ATOM   2037  C   LEU A 715      34.980  58.880  44.340  1.00  0.00           C
ATOM   2038  O   LEU A 715      35.800  59.710  44.700  1.00  0.00           O
ATOM   2039  N   VAL A 716      35.430  57.690  43.870  1.00  0.00           N
ATOM   2040  HN  VAL A 716      34.830  56.910  43.750  1.00  0.00           H
ATOM   2041  CA  VAL A 716      36.750  57.550  43.310  1.00  0.00           C
ATOM   2042  HA  VAL A 716      37.460  57.750  44.110  1.00  0.00           H
ATOM   2043  CB  VAL A 716      36.850  56.090  42.830  1.00  0.00           C
ATOM   2044  HB  VAL A 716      36.080  55.880  42.060  1.00  0.00           H
ATOM   2045  CG1 VAL A 716      38.190  55.800  42.210  1.00  0.00           C
ATOM   2046 HG11 VAL A 716      38.170  54.760  41.820  1.00  0.00           H
ATOM   2047 HG12 VAL A 716      39.070  56.030  42.840  1.00  0.00           H
ATOM   2048 HG13 VAL A 716      38.180  56.340  41.230  1.00  0.00           H
ATOM   2049  CG2 VAL A 716      36.740  55.160  44.040  1.00  0.00           C
ATOM   2050 HG21 VAL A 716      35.890  55.360  44.720  1.00  0.00           H
ATOM   2051 HG22 VAL A 716      37.680  55.420  44.590  1.00  0.00           H
ATOM   2052 HG23 VAL A 716      36.720  54.110  43.680  1.00  0.00           H
ATOM   2053  C   VAL A 716      37.050  58.460  42.200  1.00  0.00           C
ATOM   2054  O   VAL A 716      38.150  59.030  42.170  1.00  0.00           O
ATOM   2055  N   CYS A 717      36.170  58.680  41.210  1.00  0.00           N
ATOM   2056  HN  CYS A 717      35.270  58.270  41.240  1.00  0.00           H
ATOM   2057  CA  CYS A 717      36.420  59.680  40.130  1.00  0.00           C
ATOM   2058  HA  CYS A 717      37.380  59.440  39.710  1.00  0.00           H
ATOM   2059  CB  CYS A 717      35.360  59.490  39.050  1.00  0.00           C
ATOM   2060  HB1 CYS A 717      35.470  60.350  38.360  1.00  0.00           H
ATOM   2061  HB2 CYS A 717      34.350  59.500  39.530  1.00  0.00           H
ATOM   2062  SG  CYS A 717      35.610  57.900  38.080  1.00  0.00           S
ATOM   2063  HG1 CYS A 717      35.600  57.170  39.180  1.00  0.00           H
ATOM   2064  C   CYS A 717      36.520  61.140  40.660  1.00  0.00           C
ATOM   2065  O   CYS A 717      37.290  61.920  40.130  1.00  0.00           O
ATOM   2066  N   TYR A 718      35.760  61.480  41.720  1.00  0.00           N
ATOM   2067  HN  TYR A 718      35.130  60.760  42.020  1.00  0.00           H
ATOM   2068  CA  TYR A 718      35.730  62.660  42.480  1.00  0.00           C
ATOM   2069  HA  TYR A 718      35.890  63.490  41.810  1.00  0.00           H
ATOM   2070  CB  TYR A 718      34.350  62.710  43.280  1.00  0.00           C
ATOM   2071  HB1 TYR A 718      34.310  63.600  43.940  1.00  0.00           H
ATOM   2072  HB2 TYR A 718      34.330  61.800  43.910  1.00  0.00           H
ATOM   2073  CG  TYR A 718      33.140  62.690  42.370  1.00  0.00           C
ATOM   2074  CD1 TYR A 718      31.840  62.480  42.960  1.00  0.00           C
ATOM   2075  HD1 TYR A 718      31.720  62.330  44.020  1.00  0.00           H
ATOM   2076  CE1 TYR A 718      30.720  62.590  42.160  1.00  0.00           C
ATOM   2077  HE1 TYR A 718      29.780  62.360  42.640  1.00  0.00           H
ATOM   2078  CZ  TYR A 718      30.740  63.030  40.840  1.00  0.00           C
ATOM   2079  OH  TYR A 718      29.560  62.850  40.030  1.00  0.00           O
ATOM   2080  HH  TYR A 718      28.860  62.540  40.620  1.00  0.00           H
ATOM   2081  CD2 TYR A 718      33.130  63.200  41.110  1.00  0.00           C
ATOM   2082  HD2 TYR A 718      33.980  63.690  40.670  1.00  0.00           H
ATOM   2083  CE2 TYR A 718      31.990  63.250  40.250  1.00  0.00           C
ATOM   2084  HE2 TYR A 718      31.990  63.580  39.220  1.00  0.00           H
ATOM   2085  C   TYR A 718      36.940  62.930  43.410  1.00  0.00           C
ATOM   2086  O   TYR A 718      37.000  64.060  43.840  1.00  0.00           O
ATOM   2087  N   ILE A 719      37.840  62.050  43.780  1.00  0.00           N
ATOM   2088  HN  ILE A 719      37.660  61.100  43.540  1.00  0.00           H
ATOM   2089  CA  ILE A 719      39.000  62.450  44.470  1.00  0.00           C
ATOM   2090  HA  ILE A 719      38.680  63.150  45.240  1.00  0.00           H
ATOM   2091  CB  ILE A 719      39.630  61.360  45.290  1.00  0.00           C
ATOM   2092  HB  ILE A 719      40.500  61.780  45.830  1.00  0.00           H
ATOM   2093  CG2 ILE A 719      38.630  61.040  46.400  1.00  0.00           C
ATOM   2094 HG21 ILE A 719      38.300  61.920  46.980  1.00  0.00           H
ATOM   2095 HG22 ILE A 719      39.110  60.290  47.080  1.00  0.00           H
ATOM   2096 HG23 ILE A 719      37.680  60.620  46.040  1.00  0.00           H
ATOM   2097  CG1 ILE A 719      40.080  60.080  44.520  1.00  0.00           C
ATOM   2098 HG11 ILE A 719      40.560  60.380  43.570  1.00  0.00           H
ATOM   2099 HG12 ILE A 719      39.280  59.330  44.350  1.00  0.00           H
ATOM   2100  CD  ILE A 719      41.160  59.320  45.320  1.00  0.00           C
ATOM   2101  HD1 ILE A 719      41.680  58.510  44.750  1.00  0.00           H
ATOM   2102  HD2 ILE A 719      40.700  58.820  46.200  1.00  0.00           H
ATOM   2103  HD3 ILE A 719      41.970  59.970  45.720  1.00  0.00           H
ATOM   2104  C   ILE A 719      40.030  62.940  43.540  1.00  0.00           C
ATOM   2105  O   ILE A 719      40.910  63.760  43.870  1.00  0.00           O
ATOM   2106  N   THR A 720      39.910  62.580  42.260  1.00  0.00           N
ATOM   2107  HN  THR A 720      39.240  61.850  42.110  1.00  0.00           H
ATOM   2108  CA  THR A 720      40.710  62.920  41.130  1.00  0.00           C
ATOM   2109  HA  THR A 720      40.390  62.300  40.310  1.00  0.00           H
ATOM   2110  CB  THR A 720      40.680  64.420  40.690  1.00  0.00           C
ATOM   2111  HB  THR A 720      41.180  64.610  39.730  1.00  0.00           H
ATOM   2112  OG1 THR A 720      41.170  65.400  41.610  1.00  0.00           O
ATOM   2113  HG1 THR A 720      41.070  65.130  42.530  1.00  0.00           H
ATOM   2114  CG2 THR A 720      39.270  64.840  40.350  1.00  0.00           C
ATOM   2115 HG21 THR A 720      38.640  65.120  41.220  1.00  0.00           H
ATOM   2116 HG22 THR A 720      38.820  63.930  39.910  1.00  0.00           H
ATOM   2117 HG23 THR A 720      39.170  65.620  39.560  1.00  0.00           H
ATOM   2118  C   THR A 720      42.120  62.520  41.120  1.00  0.00           C
ATOM   2119  O   THR A 720      42.690  62.130  42.160  1.00  0.00           O
ATOM   2120  N   ARG A 721      42.810  62.650  39.940  1.00  0.00           N
ATOM   2121  HN  ARG A 721      42.390  62.860  39.060  1.00  0.00           H
ATOM   2122  CA  ARG A 721      44.210  62.190  39.720  1.00  0.00           C
ATOM   2123  HA  ARG A 721      44.320  61.200  40.140  1.00  0.00           H
ATOM   2124  CB  ARG A 721      44.470  62.080  38.180  1.00  0.00           C
ATOM   2125  HB1 ARG A 721      44.320  63.050  37.650  1.00  0.00           H
ATOM   2126  HB2 ARG A 721      43.760  61.330  37.790  1.00  0.00           H
ATOM   2127  CG  ARG A 721      45.900  61.770  37.710  1.00  0.00           C
ATOM   2128  HG1 ARG A 721      46.540  62.640  37.990  1.00  0.00           H
ATOM   2129  HG2 ARG A 721      45.840  61.740  36.600  1.00  0.00           H
ATOM   2130  CD  ARG A 721      46.490  60.350  38.130  1.00  0.00           C
ATOM   2131  HD1 ARG A 721      45.900  59.540  37.640  1.00  0.00           H
ATOM   2132  HD2 ARG A 721      46.500  60.240  39.230  1.00  0.00           H
ATOM   2133  NE  ARG A 721      47.940  60.330  37.730  1.00  0.00           N
ATOM   2134  HE  ARG A 721      48.560  61.010  38.120  1.00  0.00           H
ATOM   2135  CZ  ARG A 721      48.550  59.280  37.150  1.00  0.00           C
ATOM   2136  NH1 ARG A 721      47.990  58.220  36.740  1.00  0.00           N
ATOM   2137 HH11 ARG A 721      47.000  58.210  36.860  1.00  0.00           H
ATOM   2138 HH12 ARG A 721      48.560  57.420  36.590  1.00  0.00           H
ATOM   2139  NH2 ARG A 721      49.850  59.510  36.860  1.00  0.00           N
ATOM   2140 HH21 ARG A 721      50.080  60.470  36.930  1.00  0.00           H
ATOM   2141 HH22 ARG A 721      50.320  58.910  36.210  1.00  0.00           H
ATOM   2142  C   ARG A 721      45.250  62.940  40.480  1.00  0.00           C
ATOM   2143  O   ARG A 721      46.250  62.350  40.890  1.00  0.00           O
ATOM   2144  N   PHE A 722      45.010  64.250  40.740  1.00  0.00           N
ATOM   2145  HN  PHE A 722      44.180  64.700  40.430  1.00  0.00           H
ATOM   2146  CA  PHE A 722      45.910  65.190  41.460  1.00  0.00           C
ATOM   2147  HA  PHE A 722      46.880  65.210  41.010  1.00  0.00           H
ATOM   2148  CB  PHE A 722      45.250  66.640  41.350  1.00  0.00           C
ATOM   2149  HB1 PHE A 722      44.320  66.640  41.970  1.00  0.00           H
ATOM   2150  HB2 PHE A 722      44.820  66.770  40.330  1.00  0.00           H
ATOM   2151  CG  PHE A 722      46.090  67.830  41.810  1.00  0.00           C
ATOM   2152  CD1 PHE A 722      46.060  68.300  43.110  1.00  0.00           C
ATOM   2153  HD1 PHE A 722      45.310  67.950  43.790  1.00  0.00           H
ATOM   2154  CE1 PHE A 722      46.980  69.240  43.570  1.00  0.00           C
ATOM   2155  HE1 PHE A 722      46.950  69.510  44.610  1.00  0.00           H
ATOM   2156  CZ  PHE A 722      47.930  69.810  42.720  1.00  0.00           C
ATOM   2157  HZ  PHE A 722      48.630  70.510  43.150  1.00  0.00           H
ATOM   2158  CD2 PHE A 722      47.060  68.450  40.880  1.00  0.00           C
ATOM   2159  HD2 PHE A 722      47.110  68.080  39.870  1.00  0.00           H
ATOM   2160  CE2 PHE A 722      47.960  69.490  41.330  1.00  0.00           C
ATOM   2161  HE2 PHE A 722      48.720  69.940  40.710  1.00  0.00           H
ATOM   2162  C   PHE A 722      46.040  64.750  42.850  1.00  0.00           C
ATOM   2163  O   PHE A 722      47.120  64.560  43.370  1.00  0.00           O
ATOM   2164  N   THR A 723      44.880  64.390  43.470  1.00  0.00           N
ATOM   2165  HN  THR A 723      44.040  64.530  42.950  1.00  0.00           H
ATOM   2166  CA  THR A 723      44.910  63.830  44.830  1.00  0.00           C
ATOM   2167  HA  THR A 723      45.510  64.530  45.390  1.00  0.00           H
ATOM   2168  CB  THR A 723      43.530  63.600  45.380  1.00  0.00           C
ATOM   2169  HB  THR A 723      43.060  62.840  44.710  1.00  0.00           H
ATOM   2170  OG1 THR A 723      42.750  64.830  45.310  1.00  0.00           O
ATOM   2171  HG1 THR A 723      42.110  64.560  44.650  1.00  0.00           H
ATOM   2172  CG2 THR A 723      43.550  63.070  46.830  1.00  0.00           C
ATOM   2173 HG21 THR A 723      44.270  62.260  47.080  1.00  0.00           H
ATOM   2174 HG22 THR A 723      42.540  62.640  46.950  1.00  0.00           H
ATOM   2175 HG23 THR A 723      43.820  63.900  47.520  1.00  0.00           H
ATOM   2176  C   THR A 723      45.730  62.430  44.890  1.00  0.00           C
ATOM   2177  O   THR A 723      46.540  62.270  45.770  1.00  0.00           O
ATOM   2178  N   GLU A 724      45.520  61.480  43.900  1.00  0.00           N
ATOM   2179  HN  GLU A 724      44.820  61.570  43.180  1.00  0.00           H
ATOM   2180  CA  GLU A 724      46.080  60.130  43.830  1.00  0.00           C
ATOM   2181  HA  GLU A 724      46.020  59.630  44.790  1.00  0.00           H
ATOM   2182  CB  GLU A 724      45.480  59.220  42.740  1.00  0.00           C
ATOM   2183  HB1 GLU A 724      46.070  58.270  42.750  1.00  0.00           H
ATOM   2184  HB2 GLU A 724      45.710  59.650  41.740  1.00  0.00           H
ATOM   2185  CG  GLU A 724      44.050  58.750  42.930  1.00  0.00           C
ATOM   2186  HG1 GLU A 724      43.310  59.580  42.850  1.00  0.00           H
ATOM   2187  HG2 GLU A 724      43.990  58.250  43.910  1.00  0.00           H
ATOM   2188  CD  GLU A 724      43.640  57.720  41.860  1.00  0.00           C
ATOM   2189  OE1 GLU A 724      42.490  57.290  41.870  1.00  0.00           O
ATOM   2190  OE2 GLU A 724      44.450  57.370  40.950  1.00  0.00           O
ATOM   2191  C   GLU A 724      47.530  60.210  43.780  1.00  0.00           C
ATOM   2192  O   GLU A 724      48.260  59.390  44.380  1.00  0.00           O
ATOM   2193  N   GLU A 725      48.050  61.230  43.070  1.00  0.00           N
ATOM   2194  HN  GLU A 725      47.540  61.730  42.380  1.00  0.00           H
ATOM   2195  CA  GLU A 725      49.460  61.480  43.070  1.00  0.00           C
ATOM   2196  HA  GLU A 725      49.910  60.530  42.830  1.00  0.00           H
ATOM   2197  CB  GLU A 725      49.880  62.360  41.930  1.00  0.00           C
ATOM   2198  HB1 GLU A 725      50.980  62.510  42.000  1.00  0.00           H
ATOM   2199  HB2 GLU A 725      49.410  63.350  42.060  1.00  0.00           H
ATOM   2200  CG  GLU A 725      49.560  61.690  40.590  1.00  0.00           C
ATOM   2201  HG1 GLU A 725      48.460  61.640  40.530  1.00  0.00           H
ATOM   2202  HG2 GLU A 725      49.940  60.670  40.430  1.00  0.00           H
ATOM   2203  CD  GLU A 725      49.890  62.550  39.410  1.00  0.00           C
ATOM   2204  OE1 GLU A 725      50.290  63.660  39.630  1.00  0.00           O
ATOM   2205  OE2 GLU A 725      50.000  61.970  38.220  1.00  0.00           O
ATOM   2206  C   GLU A 725      50.030  61.830  44.460  1.00  0.00           C
ATOM   2207  O   GLU A 725      51.090  61.330  44.860  1.00  0.00           O
ATOM   2208  N   ALA A 726      49.350  62.770  45.170  1.00  0.00           N
ATOM   2209  HN  ALA A 726      48.600  63.230  44.720  1.00  0.00           H
ATOM   2210  CA  ALA A 726      49.720  63.210  46.480  1.00  0.00           C
ATOM   2211  HA  ALA A 726      50.740  63.570  46.510  1.00  0.00           H
ATOM   2212  CB  ALA A 726      49.010  64.500  46.750  1.00  0.00           C
ATOM   2213  HB1 ALA A 726      49.250  64.870  47.770  1.00  0.00           H
ATOM   2214  HB2 ALA A 726      47.900  64.470  46.680  1.00  0.00           H
ATOM   2215  HB3 ALA A 726      49.430  65.260  46.050  1.00  0.00           H
ATOM   2216  C   ALA A 726      49.530  62.050  47.500  1.00  0.00           C
ATOM   2217  O   ALA A 726      50.400  61.750  48.300  1.00  0.00           O
ATOM   2218  N   PHE A 727      48.360  61.310  47.530  1.00  0.00           N
ATOM   2219  HN  PHE A 727      47.680  61.760  46.950  1.00  0.00           H
ATOM   2220  CA  PHE A 727      48.090  60.090  48.290  1.00  0.00           C
ATOM   2221  HA  PHE A 727      48.090  60.330  49.340  1.00  0.00           H
ATOM   2222  CB  PHE A 727      46.700  59.420  48.070  1.00  0.00           C
ATOM   2223  HB1 PHE A 727      46.700  58.390  48.470  1.00  0.00           H
ATOM   2224  HB2 PHE A 727      46.440  59.310  46.990  1.00  0.00           H
ATOM   2225  CG  PHE A 727      45.480  60.180  48.640  1.00  0.00           C
ATOM   2226  CD1 PHE A 727      44.250  59.570  48.450  1.00  0.00           C
ATOM   2227  HD1 PHE A 727      44.170  58.660  47.870  1.00  0.00           H
ATOM   2228  CE1 PHE A 727      43.100  60.130  48.950  1.00  0.00           C
ATOM   2229  HE1 PHE A 727      42.170  59.600  48.770  1.00  0.00           H
ATOM   2230  CZ  PHE A 727      43.140  61.380  49.650  1.00  0.00           C
ATOM   2231  HZ  PHE A 727      42.240  61.870  50.000  1.00  0.00           H
ATOM   2232  CD2 PHE A 727      45.580  61.390  49.360  1.00  0.00           C
ATOM   2233  HD2 PHE A 727      46.530  61.810  49.650  1.00  0.00           H
ATOM   2234  CE2 PHE A 727      44.400  61.940  49.920  1.00  0.00           C
ATOM   2235  HE2 PHE A 727      44.550  62.840  50.490  1.00  0.00           H
ATOM   2236  C   PHE A 727      49.070  59.000  48.200  1.00  0.00           C
ATOM   2237  O   PHE A 727      49.500  58.470  49.250  1.00  0.00           O
ATOM   2238  N   ALA A 728      49.660  58.800  46.970  1.00  0.00           N
ATOM   2239  HN  ALA A 728      49.230  59.260  46.190  1.00  0.00           H
ATOM   2240  CA  ALA A 728      50.630  57.750  46.840  1.00  0.00           C
ATOM   2241  HA  ALA A 728      50.250  56.930  47.420  1.00  0.00           H
ATOM   2242  CB  ALA A 728      50.680  57.150  45.420  1.00  0.00           C
ATOM   2243  HB1 ALA A 728      51.080  57.910  44.720  1.00  0.00           H
ATOM   2244  HB2 ALA A 728      49.700  56.760  45.070  1.00  0.00           H
ATOM   2245  HB3 ALA A 728      51.320  56.240  45.410  1.00  0.00           H
ATOM   2246  C   ALA A 728      52.060  58.070  47.450  1.00  0.00           C
ATOM   2247  O   ALA A 728      52.740  57.230  48.020  1.00  0.00           O
ATOM   2248  N   ALA A 729      52.580  59.260  47.260  1.00  0.00           N
ATOM   2249  HN  ALA A 729      52.030  59.900  46.730  1.00  0.00           H
ATOM   2250  CA  ALA A 729      53.700  59.790  48.030  1.00  0.00           C
ATOM   2251  HA  ALA A 729      54.540  59.140  47.830  1.00  0.00           H
ATOM   2252  CB  ALA A 729      54.130  61.120  47.390  1.00  0.00           C
ATOM   2253  HB1 ALA A 729      55.180  61.340  47.640  1.00  0.00           H
ATOM   2254  HB2 ALA A 729      53.530  61.980  47.780  1.00  0.00           H
ATOM   2255  HB3 ALA A 729      54.010  61.050  46.290  1.00  0.00           H
ATOM   2256  C   ALA A 729      53.550  59.860  49.530  1.00  0.00           C
ATOM   2257  O   ALA A 729      54.370  59.400  50.240  1.00  0.00           O
ATOM   2258  N   LEU A 730      52.430  60.440  49.980  1.00  0.00           N
ATOM   2259  HN  LEU A 730      51.840  60.930  49.350  1.00  0.00           H
ATOM   2260  CA  LEU A 730      52.000  60.720  51.340  1.00  0.00           C
ATOM   2261  HA  LEU A 730      52.540  61.590  51.660  1.00  0.00           H
ATOM   2262  CB  LEU A 730      50.460  61.040  51.330  1.00  0.00           C
ATOM   2263  HB1 LEU A 730      49.930  60.170  50.900  1.00  0.00           H
ATOM   2264  HB2 LEU A 730      50.150  61.850  50.640  1.00  0.00           H
ATOM   2265  CG  LEU A 730      49.760  61.410  52.670  1.00  0.00           C
ATOM   2266  HG  LEU A 730      49.870  60.590  53.400  1.00  0.00           H
ATOM   2267  CD1 LEU A 730      50.260  62.650  53.370  1.00  0.00           C
ATOM   2268 HD11 LEU A 730      51.370  62.680  53.410  1.00  0.00           H
ATOM   2269 HD12 LEU A 730      49.720  62.830  54.330  1.00  0.00           H
ATOM   2270 HD13 LEU A 730      50.060  63.490  52.670  1.00  0.00           H
ATOM   2271  CD2 LEU A 730      48.270  61.530  52.400  1.00  0.00           C
ATOM   2272 HD21 LEU A 730      48.040  62.330  51.670  1.00  0.00           H
ATOM   2273 HD22 LEU A 730      47.850  61.830  53.400  1.00  0.00           H
ATOM   2274 HD23 LEU A 730      47.720  60.650  52.000  1.00  0.00           H
ATOM   2275  C   LEU A 730      52.300  59.590  52.300  1.00  0.00           C
ATOM   2276  O   LEU A 730      52.770  59.830  53.390  1.00  0.00           O
ATOM   2277  N   ILE A 731      51.840  58.370  51.900  1.00  0.00           N
ATOM   2278  HN  ILE A 731      51.400  58.330  51.010  1.00  0.00           H
ATOM   2279  CA  ILE A 731      51.680  57.270  52.800  1.00  0.00           C
ATOM   2280  HA  ILE A 731      51.460  57.630  53.790  1.00  0.00           H
ATOM   2281  CB  ILE A 731      50.480  56.370  52.250  1.00  0.00           C
ATOM   2282  HB  ILE A 731      49.650  57.110  52.100  1.00  0.00           H
ATOM   2283  CG2 ILE A 731      50.860  55.770  50.960  1.00  0.00           C
ATOM   2284 HG21 ILE A 731      51.630  54.980  51.120  1.00  0.00           H
ATOM   2285 HG22 ILE A 731      51.230  56.510  50.230  1.00  0.00           H
ATOM   2286 HG23 ILE A 731      49.920  55.310  50.560  1.00  0.00           H
ATOM   2287  CG1 ILE A 731      50.060  55.310  53.320  1.00  0.00           C
ATOM   2288 HG11 ILE A 731      50.930  54.640  53.380  1.00  0.00           H
ATOM   2289 HG12 ILE A 731      49.150  54.860  52.850  1.00  0.00           H
ATOM   2290  CD  ILE A 731      49.620  55.880  54.600  1.00  0.00           C
ATOM   2291  HD1 ILE A 731      48.840  55.260  55.100  1.00  0.00           H
ATOM   2292  HD2 ILE A 731      49.240  56.900  54.410  1.00  0.00           H
ATOM   2293  HD3 ILE A 731      50.530  56.110  55.190  1.00  0.00           H
ATOM   2294  C   ILE A 731      52.970  56.490  52.970  1.00  0.00           C
ATOM   2295  O   ILE A 731      53.170  55.920  54.040  1.00  0.00           O
ATOM   2296  N   CYS A 732      53.950  56.570  51.990  1.00  0.00           N
ATOM   2297  HN  CYS A 732      53.800  57.030  51.110  1.00  0.00           H
ATOM   2298  CA  CYS A 732      55.340  56.060  52.260  1.00  0.00           C
ATOM   2299  HA  CYS A 732      55.260  55.160  52.870  1.00  0.00           H
ATOM   2300  CB  CYS A 732      56.160  55.880  50.950  1.00  0.00           C
ATOM   2301  HB1 CYS A 732      57.180  55.490  51.160  1.00  0.00           H
ATOM   2302  HB2 CYS A 732      56.410  56.870  50.510  1.00  0.00           H
ATOM   2303  SG  CYS A 732      55.350  54.730  49.710  1.00  0.00           S
ATOM   2304  HG1 CYS A 732      54.650  55.650  49.050  1.00  0.00           H
ATOM   2305  C   CYS A 732      56.070  57.030  53.230  1.00  0.00           C
ATOM   2306  O   CYS A 732      56.800  56.570  54.100  1.00  0.00           O
ATOM   2307  N   ILE A 733      55.920  58.420  53.020  1.00  0.00           N
ATOM   2308  HN  ILE A 733      55.450  58.710  52.190  1.00  0.00           H
ATOM   2309  CA  ILE A 733      56.380  59.330  54.000  1.00  0.00           C
ATOM   2310  HA  ILE A 733      57.430  59.080  54.050  1.00  0.00           H
ATOM   2311  CB  ILE A 733      56.190  60.650  53.320  1.00  0.00           C
ATOM   2312  HB  ILE A 733      55.140  60.730  52.970  1.00  0.00           H
ATOM   2313  CG2 ILE A 733      56.300  61.860  54.230  1.00  0.00           C
ATOM   2314 HG21 ILE A 733      55.440  61.900  54.930  1.00  0.00           H
ATOM   2315 HG22 ILE A 733      56.270  62.770  53.600  1.00  0.00           H
ATOM   2316 HG23 ILE A 733      57.280  61.920  54.750  1.00  0.00           H
ATOM   2317  CG1 ILE A 733      57.070  60.950  52.100  1.00  0.00           C
ATOM   2318 HG11 ILE A 733      57.140  60.000  51.520  1.00  0.00           H
ATOM   2319 HG12 ILE A 733      58.150  61.120  52.290  1.00  0.00           H
ATOM   2320  CD  ILE A 733      56.650  61.990  51.020  1.00  0.00           C
ATOM   2321  HD1 ILE A 733      55.800  62.620  51.380  1.00  0.00           H
ATOM   2322  HD2 ILE A 733      56.300  61.490  50.090  1.00  0.00           H
ATOM   2323  HD3 ILE A 733      57.560  62.590  50.790  1.00  0.00           H
ATOM   2324  C   ILE A 733      55.740  59.320  55.420  1.00  0.00           C
ATOM   2325  O   ILE A 733      56.550  59.360  56.420  1.00  0.00           O
ATOM   2326  N   ILE A 734      54.400  59.090  55.620  1.00  0.00           N
ATOM   2327  HN  ILE A 734      53.830  59.060  54.790  1.00  0.00           H
ATOM   2328  CA  ILE A 734      53.810  58.770  56.900  1.00  0.00           C
ATOM   2329  HA  ILE A 734      54.050  59.560  57.610  1.00  0.00           H
ATOM   2330  CB  ILE A 734      52.280  58.710  56.920  1.00  0.00           C
ATOM   2331  HB  ILE A 734      51.970  58.050  56.070  1.00  0.00           H
ATOM   2332  CG2 ILE A 734      51.660  58.150  58.220  1.00  0.00           C
ATOM   2333 HG21 ILE A 734      50.550  58.270  58.190  1.00  0.00           H
ATOM   2334 HG22 ILE A 734      52.170  58.580  59.120  1.00  0.00           H
ATOM   2335 HG23 ILE A 734      51.830  57.050  58.200  1.00  0.00           H
ATOM   2336  CG1 ILE A 734      51.760  60.190  56.680  1.00  0.00           C
ATOM   2337 HG11 ILE A 734      52.260  60.670  55.800  1.00  0.00           H
ATOM   2338 HG12 ILE A 734      51.820  60.730  57.650  1.00  0.00           H
ATOM   2339  CD  ILE A 734      50.260  60.240  56.260  1.00  0.00           C
ATOM   2340  HD1 ILE A 734      50.130  59.590  55.360  1.00  0.00           H
ATOM   2341  HD2 ILE A 734      49.860  61.280  56.120  1.00  0.00           H
ATOM   2342  HD3 ILE A 734      49.600  59.830  57.050  1.00  0.00           H
ATOM   2343  C   ILE A 734      54.360  57.480  57.430  1.00  0.00           C
ATOM   2344  O   ILE A 734      54.660  57.330  58.590  1.00  0.00           O
ATOM   2345  N   PHE A 735      54.580  56.460  56.590  1.00  0.00           N
ATOM   2346  HN  PHE A 735      54.370  56.590  55.630  1.00  0.00           H
ATOM   2347  CA  PHE A 735      55.150  55.210  57.020  1.00  0.00           C
ATOM   2348  HA  PHE A 735      54.460  54.840  57.770  1.00  0.00           H
ATOM   2349  CB  PHE A 735      55.220  54.220  55.800  1.00  0.00           C
ATOM   2350  HB1 PHE A 735      56.010  54.570  55.090  1.00  0.00           H
ATOM   2351  HB2 PHE A 735      54.220  54.230  55.330  1.00  0.00           H
ATOM   2352  CG  PHE A 735      55.390  52.840  56.330  1.00  0.00           C
ATOM   2353  CD1 PHE A 735      54.340  52.150  56.850  1.00  0.00           C
ATOM   2354  HD1 PHE A 735      53.320  52.490  57.030  1.00  0.00           H
ATOM   2355  CE1 PHE A 735      54.650  50.830  57.370  1.00  0.00           C
ATOM   2356  HE1 PHE A 735      53.850  50.280  57.850  1.00  0.00           H
ATOM   2357  CZ  PHE A 735      55.880  50.240  57.140  1.00  0.00           C
ATOM   2358  HZ  PHE A 735      55.940  49.160  57.210  1.00  0.00           H
ATOM   2359  CD2 PHE A 735      56.680  52.230  56.160  1.00  0.00           C
ATOM   2360  HD2 PHE A 735      57.540  52.820  55.880  1.00  0.00           H
ATOM   2361  CE2 PHE A 735      56.890  50.910  56.510  1.00  0.00           C
ATOM   2362  HE2 PHE A 735      57.850  50.430  56.340  1.00  0.00           H
ATOM   2363  C   PHE A 735      56.580  55.340  57.630  1.00  0.00           C
ATOM   2364  O   PHE A 735      56.950  54.830  58.720  1.00  0.00           O
ATOM   2365  N   ILE A 736      57.440  56.090  56.920  1.00  0.00           N
ATOM   2366  HN  ILE A 736      57.130  56.540  56.090  1.00  0.00           H
ATOM   2367  CA  ILE A 736      58.760  56.430  57.400  1.00  0.00           C
ATOM   2368  HA  ILE A 736      59.340  55.530  57.550  1.00  0.00           H
ATOM   2369  CB  ILE A 736      59.580  57.140  56.260  1.00  0.00           C
ATOM   2370  HB  ILE A 736      58.850  57.820  55.760  1.00  0.00           H
ATOM   2371  CG2 ILE A 736      60.700  58.080  56.720  1.00  0.00           C
ATOM   2372 HG21 ILE A 736      60.300  58.930  57.320  1.00  0.00           H
ATOM   2373 HG22 ILE A 736      61.210  58.560  55.860  1.00  0.00           H
ATOM   2374 HG23 ILE A 736      61.420  57.510  57.360  1.00  0.00           H
ATOM   2375  CG1 ILE A 736      60.110  56.110  55.300  1.00  0.00           C
ATOM   2376 HG11 ILE A 736      59.590  55.130  55.340  1.00  0.00           H
ATOM   2377 HG12 ILE A 736      61.080  55.720  55.690  1.00  0.00           H
ATOM   2378  CD  ILE A 736      60.270  56.690  53.870  1.00  0.00           C
ATOM   2379  HD1 ILE A 736      61.080  57.450  53.950  1.00  0.00           H
ATOM   2380  HD2 ILE A 736      59.330  57.150  53.490  1.00  0.00           H
ATOM   2381  HD3 ILE A 736      60.590  55.920  53.140  1.00  0.00           H
ATOM   2382  C   ILE A 736      58.740  57.270  58.650  1.00  0.00           C
ATOM   2383  O   ILE A 736      59.470  56.990  59.540  1.00  0.00           O
ATOM   2384  N   TYR A 737      57.820  58.240  58.620  1.00  0.00           N
ATOM   2385  HN  TYR A 737      57.230  58.380  57.830  1.00  0.00           H
ATOM   2386  CA  TYR A 737      57.700  59.210  59.730  1.00  0.00           C
ATOM   2387  HA  TYR A 737      58.670  59.690  59.860  1.00  0.00           H
ATOM   2388  CB  TYR A 737      56.610  60.300  59.410  1.00  0.00           C
ATOM   2389  HB1 TYR A 737      55.710  59.740  59.060  1.00  0.00           H
ATOM   2390  HB2 TYR A 737      56.900  61.000  58.590  1.00  0.00           H
ATOM   2391  CG  TYR A 737      56.080  61.060  60.630  1.00  0.00           C
ATOM   2392  CD1 TYR A 737      57.050  61.920  61.140  1.00  0.00           C
ATOM   2393  HD1 TYR A 737      58.000  61.970  60.630  1.00  0.00           H
ATOM   2394  CE1 TYR A 737      56.900  62.510  62.370  1.00  0.00           C
ATOM   2395  HE1 TYR A 737      57.660  63.160  62.790  1.00  0.00           H
ATOM   2396  CZ  TYR A 737      55.650  62.330  63.040  1.00  0.00           C
ATOM   2397  OH  TYR A 737      55.380  62.810  64.300  1.00  0.00           O
ATOM   2398  HH  TYR A 737      55.110  62.060  64.840  1.00  0.00           H
ATOM   2399  CD2 TYR A 737      54.840  60.810  61.340  1.00  0.00           C
ATOM   2400  HD2 TYR A 737      54.130  60.060  61.060  1.00  0.00           H
ATOM   2401  CE2 TYR A 737      54.650  61.600  62.490  1.00  0.00           C
ATOM   2402  HE2 TYR A 737      53.680  61.510  62.970  1.00  0.00           H
ATOM   2403  C   TYR A 737      57.400  58.500  61.000  1.00  0.00           C
ATOM   2404  O   TYR A 737      58.030  58.710  62.010  1.00  0.00           O
ATOM   2405  N   GLU A 738      56.440  57.550  60.930  1.00  0.00           N
ATOM   2406  HN  GLU A 738      55.890  57.420  60.110  1.00  0.00           H
ATOM   2407  CA  GLU A 738      56.090  56.610  62.000  1.00  0.00           C
ATOM   2408  HA  GLU A 738      55.820  57.350  62.740  1.00  0.00           H
ATOM   2409  CB  GLU A 738      54.790  55.820  61.690  1.00  0.00           C
ATOM   2410  HB1 GLU A 738      54.600  55.270  62.630  1.00  0.00           H
ATOM   2411  HB2 GLU A 738      55.000  55.170  60.810  1.00  0.00           H
ATOM   2412  CG  GLU A 738      53.640  56.810  61.560  1.00  0.00           C
ATOM   2413  HG1 GLU A 738      53.620  57.320  60.570  1.00  0.00           H
ATOM   2414  HG2 GLU A 738      53.750  57.600  62.340  1.00  0.00           H
ATOM   2415  CD  GLU A 738      52.280  56.140  61.720  1.00  0.00           C
ATOM   2416  OE1 GLU A 738      51.350  56.760  62.350  1.00  0.00           O
ATOM   2417  OE2 GLU A 738      52.140  54.960  61.390  1.00  0.00           O
ATOM   2418  C   GLU A 738      57.200  55.750  62.660  1.00  0.00           C
ATOM   2419  O   GLU A 738      57.310  55.640  63.870  1.00  0.00           O
ATOM   2420  N   ALA A 739      58.060  55.060  61.920  1.00  0.00           N
ATOM   2421  HN  ALA A 739      58.170  55.090  60.920  1.00  0.00           H
ATOM   2422  CA  ALA A 739      59.180  54.260  62.450  1.00  0.00           C
ATOM   2423  HA  ALA A 739      58.750  53.610  63.200  1.00  0.00           H
ATOM   2424  CB  ALA A 739      59.880  53.430  61.300  1.00  0.00           C
ATOM   2425  HB1 ALA A 739      60.130  54.040  60.410  1.00  0.00           H
ATOM   2426  HB2 ALA A 739      59.250  52.580  60.940  1.00  0.00           H
ATOM   2427  HB3 ALA A 739      60.840  53.010  61.680  1.00  0.00           H
ATOM   2428  C   ALA A 739      60.200  55.200  63.060  1.00  0.00           C
ATOM   2429  O   ALA A 739      60.710  54.980  64.160  1.00  0.00           O
ATOM   2430  N   LEU A 740      60.440  56.360  62.360  1.00  0.00           N
ATOM   2431  HN  LEU A 740      60.000  56.420  61.470  1.00  0.00           H
ATOM   2432  CA  LEU A 740      61.240  57.420  62.970  1.00  0.00           C
ATOM   2433  HA  LEU A 740      62.170  57.010  63.300  1.00  0.00           H
ATOM   2434  CB  LEU A 740      61.510  58.480  61.890  1.00  0.00           C
ATOM   2435  HB1 LEU A 740      60.660  59.160  61.680  1.00  0.00           H
ATOM   2436  HB2 LEU A 740      61.820  57.890  61.000  1.00  0.00           H
ATOM   2437  CG  LEU A 740      62.710  59.400  62.150  1.00  0.00           C
ATOM   2438  HG  LEU A 740      62.540  59.750  63.180  1.00  0.00           H
ATOM   2439  CD1 LEU A 740      64.040  58.550  62.100  1.00  0.00           C
ATOM   2440 HD11 LEU A 740      64.010  57.830  62.940  1.00  0.00           H
ATOM   2441 HD12 LEU A 740      64.960  59.160  62.160  1.00  0.00           H
ATOM   2442 HD13 LEU A 740      64.090  58.060  61.110  1.00  0.00           H
ATOM   2443  CD2 LEU A 740      62.650  60.500  61.120  1.00  0.00           C
ATOM   2444 HD21 LEU A 740      61.740  61.110  61.300  1.00  0.00           H
ATOM   2445 HD22 LEU A 740      62.500  60.080  60.090  1.00  0.00           H
ATOM   2446 HD23 LEU A 740      63.530  61.170  61.220  1.00  0.00           H
ATOM   2447  C   LEU A 740      60.730  58.000  64.280  1.00  0.00           C
ATOM   2448  O   LEU A 740      61.520  58.210  65.220  1.00  0.00           O
ATOM   2449  N   GLU A 741      59.440  58.230  64.470  1.00  0.00           N
ATOM   2450  HN  GLU A 741      58.780  58.080  63.740  1.00  0.00           H
ATOM   2451  CA  GLU A 741      58.830  58.700  65.730  1.00  0.00           C
ATOM   2452  HA  GLU A 741      59.230  59.640  66.060  1.00  0.00           H
ATOM   2453  CB  GLU A 741      57.350  58.860  65.410  1.00  0.00           C
ATOM   2454  HB1 GLU A 741      56.900  57.890  65.120  1.00  0.00           H
ATOM   2455  HB2 GLU A 741      57.300  59.500  64.510  1.00  0.00           H
ATOM   2456  CG  GLU A 741      56.530  59.630  66.510  1.00  0.00           C
ATOM   2457  HG1 GLU A 741      57.110  60.550  66.710  1.00  0.00           H
ATOM   2458  HG2 GLU A 741      56.480  58.920  67.360  1.00  0.00           H
ATOM   2459  CD  GLU A 741      55.090  59.920  66.080  1.00  0.00           C
ATOM   2460  OE1 GLU A 741      54.370  58.930  65.680  1.00  0.00           O
ATOM   2461  OE2 GLU A 741      54.590  61.050  66.210  1.00  0.00           O
ATOM   2462  C   GLU A 741      59.040  57.660  66.850  1.00  0.00           C
ATOM   2463  O   GLU A 741      59.260  58.040  68.000  1.00  0.00           O
ATOM   2464  N   LYS A 742      58.850  56.330  66.580  1.00  0.00           N
ATOM   2465  HN  LYS A 742      58.420  56.070  65.720  1.00  0.00           H
ATOM   2466  CA  LYS A 742      59.180  55.300  67.570  1.00  0.00           C
ATOM   2467  HA  LYS A 742      58.580  55.530  68.450  1.00  0.00           H
ATOM   2468  CB  LYS A 742      58.630  53.830  67.150  1.00  0.00           C
ATOM   2469  HB1 LYS A 742      58.930  53.040  67.870  1.00  0.00           H
ATOM   2470  HB2 LYS A 742      59.020  53.600  66.140  1.00  0.00           H
ATOM   2471  CG  LYS A 742      57.140  53.830  67.030  1.00  0.00           C
ATOM   2472  HG1 LYS A 742      56.870  52.870  66.550  1.00  0.00           H
ATOM   2473  HG2 LYS A 742      56.810  54.610  66.300  1.00  0.00           H
ATOM   2474  CD  LYS A 742      56.280  53.950  68.370  1.00  0.00           C
ATOM   2475  HD1 LYS A 742      56.620  54.940  68.760  1.00  0.00           H
ATOM   2476  HD2 LYS A 742      56.590  53.120  69.040  1.00  0.00           H
ATOM   2477  CE  LYS A 742      54.810  53.860  68.110  1.00  0.00           C
ATOM   2478  HE1 LYS A 742      54.530  52.810  67.890  1.00  0.00           H
ATOM   2479  HE2 LYS A 742      54.520  54.510  67.250  1.00  0.00           H
ATOM   2480  NZ  LYS A 742      54.110  54.290  69.340  1.00  0.00           N
ATOM   2481  HZ1 LYS A 742      53.090  54.360  69.210  1.00  0.00           H
ATOM   2482  HZ2 LYS A 742      54.450  55.260  69.470  1.00  0.00           H
ATOM   2483  HZ3 LYS A 742      54.390  53.720  70.170  1.00  0.00           H
ATOM   2484  C   LYS A 742      60.600  55.250  67.920  1.00  0.00           C
ATOM   2485  O   LYS A 742      60.990  55.080  69.110  1.00  0.00           O
ATOM   2486  N   LEU A 743      61.490  55.430  66.930  1.00  0.00           N
ATOM   2487  HN  LEU A 743      61.150  55.420  65.990  1.00  0.00           H
ATOM   2488  CA  LEU A 743      62.910  55.290  67.260  1.00  0.00           C
ATOM   2489  HA  LEU A 743      62.960  54.320  67.740  1.00  0.00           H
ATOM   2490  CB  LEU A 743      63.760  55.380  65.920  1.00  0.00           C
ATOM   2491  HB1 LEU A 743      63.550  56.380  65.470  1.00  0.00           H
ATOM   2492  HB2 LEU A 743      63.300  54.650  65.220  1.00  0.00           H
ATOM   2493  CG  LEU A 743      65.310  55.280  65.970  1.00  0.00           C
ATOM   2494  HG  LEU A 743      65.670  55.920  66.800  1.00  0.00           H
ATOM   2495  CD1 LEU A 743      65.720  53.880  66.180  1.00  0.00           C
ATOM   2496 HD11 LEU A 743      65.620  53.380  65.190  1.00  0.00           H
ATOM   2497 HD12 LEU A 743      65.130  53.270  66.900  1.00  0.00           H
ATOM   2498 HD13 LEU A 743      66.810  53.970  66.390  1.00  0.00           H
ATOM   2499  CD2 LEU A 743      65.820  55.770  64.630  1.00  0.00           C
ATOM   2500 HD21 LEU A 743      65.500  56.820  64.450  1.00  0.00           H
ATOM   2501 HD22 LEU A 743      65.410  55.200  63.780  1.00  0.00           H
ATOM   2502 HD23 LEU A 743      66.930  55.710  64.680  1.00  0.00           H
ATOM   2503  C   LEU A 743      63.450  56.310  68.310  1.00  0.00           C
ATOM   2504  O   LEU A 743      64.240  56.020  69.190  1.00  0.00           O
ATOM   2505  N   PHE A 744      62.920  57.540  68.300  1.00  0.00           N
ATOM   2506  HN  PHE A 744      62.250  57.660  67.570  1.00  0.00           H
ATOM   2507  CA  PHE A 744      63.220  58.640  69.250  1.00  0.00           C
ATOM   2508  HA  PHE A 744      64.150  58.420  69.750  1.00  0.00           H
ATOM   2509  CB  PHE A 744      63.300  59.960  68.380  1.00  0.00           C
ATOM   2510  HB1 PHE A 744      63.350  60.810  69.090  1.00  0.00           H
ATOM   2511  HB2 PHE A 744      62.370  60.080  67.780  1.00  0.00           H
ATOM   2512  CG  PHE A 744      64.480  59.930  67.480  1.00  0.00           C
ATOM   2513  CD1 PHE A 744      64.320  60.020  66.130  1.00  0.00           C
ATOM   2514  HD1 PHE A 744      63.340  60.030  65.680  1.00  0.00           H
ATOM   2515  CE1 PHE A 744      65.470  60.150  65.280  1.00  0.00           C
ATOM   2516  HE1 PHE A 744      65.320  60.240  64.210  1.00  0.00           H
ATOM   2517  CZ  PHE A 744      66.750  60.010  65.880  1.00  0.00           C
ATOM   2518  HZ  PHE A 744      67.580  60.140  65.200  1.00  0.00           H
ATOM   2519  CD2 PHE A 744      65.740  59.800  68.030  1.00  0.00           C
ATOM   2520  HD2 PHE A 744      65.840  59.840  69.090  1.00  0.00           H
ATOM   2521  CE2 PHE A 744      66.930  59.760  67.250  1.00  0.00           C
ATOM   2522  HE2 PHE A 744      67.880  59.680  67.730  1.00  0.00           H
ATOM   2523  C   PHE A 744      62.270  58.720  70.440  1.00  0.00           C
ATOM   2524  O   PHE A 744      62.530  59.440  71.350  1.00  0.00           O
ATOM   2525  N   ASP A 745      61.330  57.810  70.560  1.00  0.00           N
ATOM   2526  HN  ASP A 745      61.240  57.090  69.860  1.00  0.00           H
ATOM   2527  CA  ASP A 745      60.410  57.750  71.650  1.00  0.00           C
ATOM   2528  HA  ASP A 745      60.440  58.620  72.290  1.00  0.00           H
ATOM   2529  CB  ASP A 745      59.060  57.720  71.010  1.00  0.00           C
ATOM   2530  HB1 ASP A 745      58.800  56.760  70.530  1.00  0.00           H
ATOM   2531  HB2 ASP A 745      59.040  58.490  70.220  1.00  0.00           H
ATOM   2532  CG  ASP A 745      57.940  58.170  71.920  1.00  0.00           C
ATOM   2533  OD1 ASP A 745      58.070  59.000  72.780  1.00  0.00           O
ATOM   2534  OD2 ASP A 745      56.790  57.890  71.440  1.00  0.00           O
ATOM   2535  C   ASP A 745      60.630  56.610  72.620  1.00  0.00           C
ATOM   2536  O   ASP A 745      59.930  56.490  73.630  1.00  0.00           O
ATOM   2537  N   LEU A 746      61.750  55.960  72.450  1.00  0.00           N
ATOM   2538  HN  LEU A 746      62.300  56.260  71.670  1.00  0.00           H
ATOM   2539  CA  LEU A 746      62.310  54.940  73.370  1.00  0.00           C
ATOM   2540  HA  LEU A 746      61.610  54.130  73.320  1.00  0.00           H
ATOM   2541  CB  LEU A 746      63.690  54.390  72.890  1.00  0.00           C
ATOM   2542  HB1 LEU A 746      64.160  53.740  73.660  1.00  0.00           H
ATOM   2543  HB2 LEU A 746      64.530  55.110  72.790  1.00  0.00           H
ATOM   2544  CG  LEU A 746      63.700  53.610  71.530  1.00  0.00           C
ATOM   2545  HG  LEU A 746      63.380  54.270  70.700  1.00  0.00           H
ATOM   2546  CD1 LEU A 746      65.090  53.240  70.970  1.00  0.00           C
ATOM   2547 HD11 LEU A 746      65.090  52.870  69.930  1.00  0.00           H
ATOM   2548 HD12 LEU A 746      65.630  52.550  71.650  1.00  0.00           H
ATOM   2549 HD13 LEU A 746      65.650  54.190  70.990  1.00  0.00           H
ATOM   2550  CD2 LEU A 746      62.950  52.240  71.540  1.00  0.00           C
ATOM   2551 HD21 LEU A 746      63.240  51.630  72.420  1.00  0.00           H
ATOM   2552 HD22 LEU A 746      63.140  51.600  70.650  1.00  0.00           H
ATOM   2553 HD23 LEU A 746      61.870  52.380  71.720  1.00  0.00           H
ATOM   2554  C   LEU A 746      62.480  55.300  74.840  1.00  0.00           C
ATOM   2555  O   LEU A 746      62.680  56.450  75.190  1.00  0.00           O
ATOM   2556  N   GLY A 747      62.190  54.350  75.800  1.00  0.00           N
ATOM   2557  HN  GLY A 747      61.990  53.440  75.450  1.00  0.00           H
ATOM   2558  CA  GLY A 747      62.120  54.540  77.210  1.00  0.00           C
ATOM   2559  HA1 GLY A 747      62.080  53.540  77.620  1.00  0.00           H
ATOM   2560  HA2 GLY A 747      61.180  55.080  77.350  1.00  0.00           H
ATOM   2561  C   GLY A 747      63.270  55.240  77.870  1.00  0.00           C
ATOM   2562  O   GLY A 747      64.380  55.400  77.400  1.00  0.00           O
ATOM   2563  N   GLU A 748      62.890  55.730  79.060  1.00  0.00           N
ATOM   2564  HN  GLU A 748      61.970  55.510  79.390  1.00  0.00           H
ATOM   2565  CA  GLU A 748      63.790  56.600  79.820  1.00  0.00           C
ATOM   2566  HA  GLU A 748      64.220  57.390  79.220  1.00  0.00           H
ATOM   2567  CB  GLU A 748      62.870  57.380  80.800  1.00  0.00           C
ATOM   2568  HB1 GLU A 748      63.500  58.060  81.390  1.00  0.00           H
ATOM   2569  HB2 GLU A 748      62.470  56.510  81.380  1.00  0.00           H
ATOM   2570  CG  GLU A 748      61.690  58.250  80.170  1.00  0.00           C
ATOM   2571  HG1 GLU A 748      61.100  57.770  79.360  1.00  0.00           H
ATOM   2572  HG2 GLU A 748      62.050  59.150  79.620  1.00  0.00           H
ATOM   2573  CD  GLU A 748      60.690  58.650  81.280  1.00  0.00           C
ATOM   2574  OE1 GLU A 748      60.380  59.870  81.500  1.00  0.00           O
ATOM   2575  OE2 GLU A 748      60.210  57.790  81.990  1.00  0.00           O
ATOM   2576  C   GLU A 748      64.920  55.900  80.590  1.00  0.00           C
ATOM   2577  O   GLU A 748      65.750  56.440  81.250  1.00  0.00           O
ATOM   2578  N   THR A 749      65.080  54.610  80.290  1.00  0.00           N
ATOM   2579  HN  THR A 749      64.420  54.090  79.760  1.00  0.00           H
ATOM   2580  CA  THR A 749      66.280  53.790  80.730  1.00  0.00           C
ATOM   2581  HA  THR A 749      66.970  54.370  81.320  1.00  0.00           H
ATOM   2582  CB  THR A 749      65.850  52.580  81.620  1.00  0.00           C
ATOM   2583  HB  THR A 749      66.770  52.020  81.820  1.00  0.00           H
ATOM   2584  OG1 THR A 749      64.890  51.760  80.950  1.00  0.00           O
ATOM   2585  HG1 THR A 749      65.370  51.010  80.590  1.00  0.00           H
ATOM   2586  CG2 THR A 749      65.250  53.190  82.830  1.00  0.00           C
ATOM   2587 HG21 THR A 749      65.730  54.160  83.090  1.00  0.00           H
ATOM   2588 HG22 THR A 749      65.290  52.440  83.650  1.00  0.00           H
ATOM   2589 HG23 THR A 749      64.170  53.430  82.700  1.00  0.00           H
ATOM   2590  C   THR A 749      67.110  53.370  79.520  1.00  0.00           C
ATOM   2591  O   THR A 749      68.030  52.550  79.570  1.00  0.00           O
ATOM   2592  N   TYR A 750      66.780  53.940  78.320  1.00  0.00           N
ATOM   2593  HN  TYR A 750      65.940  54.480  78.240  1.00  0.00           H
ATOM   2594  CA  TYR A 750      67.420  53.660  77.020  1.00  0.00           C
ATOM   2595  HA  TYR A 750      68.120  52.850  77.160  1.00  0.00           H
ATOM   2596  CB  TYR A 750      66.460  53.280  75.900  1.00  0.00           C
ATOM   2597  HB1 TYR A 750      66.770  53.270  74.840  1.00  0.00           H
ATOM   2598  HB2 TYR A 750      65.650  54.040  75.970  1.00  0.00           H
ATOM   2599  CG  TYR A 750      66.080  51.810  76.220  1.00  0.00           C
ATOM   2600  CD1 TYR A 750      67.010  50.770  76.270  1.00  0.00           C
ATOM   2601  HD1 TYR A 750      68.010  51.070  75.980  1.00  0.00           H
ATOM   2602  CE1 TYR A 750      66.760  49.490  76.610  1.00  0.00           C
ATOM   2603  HE1 TYR A 750      67.570  48.770  76.640  1.00  0.00           H
ATOM   2604  CZ  TYR A 750      65.390  49.200  76.910  1.00  0.00           C
ATOM   2605  OH  TYR A 750      65.030  47.940  77.400  1.00  0.00           O
ATOM   2606  HH  TYR A 750      64.100  47.900  77.150  1.00  0.00           H
ATOM   2607  CD2 TYR A 750      64.730  51.460  76.450  1.00  0.00           C
ATOM   2608  HD2 TYR A 750      63.990  52.250  76.480  1.00  0.00           H
ATOM   2609  CE2 TYR A 750      64.370  50.150  76.730  1.00  0.00           C
ATOM   2610  HE2 TYR A 750      63.390  49.950  77.110  1.00  0.00           H
ATOM   2611  C   TYR A 750      68.180  54.860  76.530  1.00  0.00           C
ATOM   2612  O   TYR A 750      68.550  55.030  75.350  1.00  0.00           O
ATOM   2613  N   ALA A 751      68.450  55.840  77.400  1.00  0.00           N
ATOM   2614  HN  ALA A 751      68.330  55.550  78.330  1.00  0.00           H
ATOM   2615  CA  ALA A 751      69.140  57.130  77.200  1.00  0.00           C
ATOM   2616  HA  ALA A 751      68.680  57.620  76.350  1.00  0.00           H
ATOM   2617  CB  ALA A 751      69.090  57.860  78.600  1.00  0.00           C
ATOM   2618  HB1 ALA A 751      69.600  57.380  79.450  1.00  0.00           H
ATOM   2619  HB2 ALA A 751      68.020  58.080  78.830  1.00  0.00           H
ATOM   2620  HB3 ALA A 751      69.540  58.870  78.540  1.00  0.00           H
ATOM   2621  C   ALA A 751      70.530  57.020  76.760  1.00  0.00           C
ATOM   2622  O   ALA A 751      70.990  57.870  75.940  1.00  0.00           O
ATOM   2623  N   ASP A 752      71.280  55.980  77.210  1.00  0.00           N
ATOM   2624  HN  ASP A 752      70.860  55.530  77.990  1.00  0.00           H
ATOM   2625  CA  ASP A 752      72.640  55.800  76.800  1.00  0.00           C
ATOM   2626  HA  ASP A 752      73.140  56.680  76.410  1.00  0.00           H
ATOM   2627  CB  ASP A 752      73.430  55.220  77.990  1.00  0.00           C
ATOM   2628  HB1 ASP A 752      74.460  55.000  77.640  1.00  0.00           H
ATOM   2629  HB2 ASP A 752      72.950  54.330  78.440  1.00  0.00           H
ATOM   2630  CG  ASP A 752      73.540  56.320  79.080  1.00  0.00           C
ATOM   2631  OD1 ASP A 752      73.450  57.520  78.680  1.00  0.00           O
ATOM   2632  OD2 ASP A 752      73.750  56.000  80.330  1.00  0.00           O
ATOM   2633  C   ASP A 752      72.690  54.750  75.650  1.00  0.00           C
ATOM   2634  O   ASP A 752      73.720  54.500  75.070  1.00  0.00           O
ATOM   2635  N   VAL A 753      71.590  54.200  75.280  1.00  0.00           N
ATOM   2636  HN  VAL A 753      70.780  54.550  75.740  1.00  0.00           H
ATOM   2637  CA  VAL A 753      71.370  53.090  74.330  1.00  0.00           C
ATOM   2638  HA  VAL A 753      72.350  52.660  74.220  1.00  0.00           H
ATOM   2639  CB  VAL A 753      70.360  52.060  74.890  1.00  0.00           C
ATOM   2640  HB  VAL A 753      69.340  52.510  74.910  1.00  0.00           H
ATOM   2641  CG1 VAL A 753      70.250  50.910  73.830  1.00  0.00           C
ATOM   2642 HG11 VAL A 753      69.700  51.330  72.960  1.00  0.00           H
ATOM   2643 HG12 VAL A 753      69.620  50.130  74.310  1.00  0.00           H
ATOM   2644 HG13 VAL A 753      71.250  50.460  73.640  1.00  0.00           H
ATOM   2645  CG2 VAL A 753      70.770  51.580  76.330  1.00  0.00           C
ATOM   2646 HG21 VAL A 753      70.180  50.680  76.600  1.00  0.00           H
ATOM   2647 HG22 VAL A 753      70.500  52.390  77.040  1.00  0.00           H
ATOM   2648 HG23 VAL A 753      71.840  51.330  76.510  1.00  0.00           H
ATOM   2649  C   VAL A 753      70.840  53.600  72.950  1.00  0.00           C
ATOM   2650  O   VAL A 753      71.090  52.970  71.920  1.00  0.00           O
ATOM   2651  N   LEU A 754      70.120  54.770  72.960  1.00  0.00           N
ATOM   2652  HN  LEU A 754      69.890  55.120  73.850  1.00  0.00           H
ATOM   2653  CA  LEU A 754      69.530  55.390  71.800  1.00  0.00           C
ATOM   2654  HA  LEU A 754      68.770  54.720  71.430  1.00  0.00           H
ATOM   2655  CB  LEU A 754      68.780  56.600  72.360  1.00  0.00           C
ATOM   2656  HB1 LEU A 754      69.480  57.280  72.910  1.00  0.00           H
ATOM   2657  HB2 LEU A 754      68.010  56.360  73.130  1.00  0.00           H
ATOM   2658  CG  LEU A 754      68.280  57.630  71.310  1.00  0.00           C
ATOM   2659  HG  LEU A 754      69.090  57.840  70.590  1.00  0.00           H
ATOM   2660  CD1 LEU A 754      67.190  56.970  70.520  1.00  0.00           C
ATOM   2661 HD11 LEU A 754      66.320  56.830  71.200  1.00  0.00           H
ATOM   2662 HD12 LEU A 754      67.370  56.050  69.930  1.00  0.00           H
ATOM   2663 HD13 LEU A 754      66.900  57.770  69.810  1.00  0.00           H
ATOM   2664  CD2 LEU A 754      67.880  58.910  72.040  1.00  0.00           C
ATOM   2665 HD21 LEU A 754      66.880  59.000  72.510  1.00  0.00           H
ATOM   2666 HD22 LEU A 754      67.870  59.730  71.290  1.00  0.00           H
ATOM   2667 HD23 LEU A 754      68.600  59.130  72.860  1.00  0.00           H
ATOM   2668  C   LEU A 754      70.450  55.630  70.690  1.00  0.00           C
ATOM   2669  O   LEU A 754      70.150  55.490  69.530  1.00  0.00           O
ATOM   2670  N   PHE A 755      71.690  56.060  71.050  1.00  0.00           N
ATOM   2671  HN  PHE A 755      71.920  56.320  71.980  1.00  0.00           H
ATOM   2672  CA  PHE A 755      72.730  56.280  70.050  1.00  0.00           C
ATOM   2673  HA  PHE A 755      72.260  56.890  69.300  1.00  0.00           H
ATOM   2674  CB  PHE A 755      74.070  56.890  70.690  1.00  0.00           C
ATOM   2675  HB1 PHE A 755      74.290  56.190  71.520  1.00  0.00           H
ATOM   2676  HB2 PHE A 755      73.720  57.870  71.050  1.00  0.00           H
ATOM   2677  CG  PHE A 755      75.220  57.060  69.780  1.00  0.00           C
ATOM   2678  CD1 PHE A 755      76.370  56.220  69.930  1.00  0.00           C
ATOM   2679  HD1 PHE A 755      76.440  55.510  70.740  1.00  0.00           H
ATOM   2680  CE1 PHE A 755      77.400  56.340  69.010  1.00  0.00           C
ATOM   2681  HE1 PHE A 755      78.250  55.680  69.070  1.00  0.00           H
ATOM   2682  CZ  PHE A 755      77.370  57.360  68.010  1.00  0.00           C
ATOM   2683  HZ  PHE A 755      78.050  57.410  67.170  1.00  0.00           H
ATOM   2684  CD2 PHE A 755      75.130  58.050  68.760  1.00  0.00           C
ATOM   2685  HD2 PHE A 755      74.230  58.640  68.700  1.00  0.00           H
ATOM   2686  CE2 PHE A 755      76.240  58.150  67.820  1.00  0.00           C
ATOM   2687  HE2 PHE A 755      76.340  58.880  67.020  1.00  0.00           H
ATOM   2688  C   PHE A 755      73.030  55.020  69.270  1.00  0.00           C
ATOM   2689  O   PHE A 755      72.890  54.930  68.080  1.00  0.00           O
ATOM   2690  N   TRP A 756      73.340  53.960  70.010  1.00  0.00           N
ATOM   2691  HN  TRP A 756      73.410  54.070  70.990  1.00  0.00           H
ATOM   2692  CA  TRP A 756      73.470  52.650  69.360  1.00  0.00           C
ATOM   2693  HA  TRP A 756      74.290  52.690  68.660  1.00  0.00           H
ATOM   2694  CB  TRP A 756      73.980  51.560  70.450  1.00  0.00           C
ATOM   2695  HB1 TRP A 756      73.300  51.640  71.330  1.00  0.00           H
ATOM   2696  HB2 TRP A 756      74.970  51.940  70.820  1.00  0.00           H
ATOM   2697  CG  TRP A 756      73.940  50.080  70.130  1.00  0.00           C
ATOM   2698  CD1 TRP A 756      73.330  49.040  70.760  1.00  0.00           C
ATOM   2699  HD1 TRP A 756      72.880  49.090  71.740  1.00  0.00           H
ATOM   2700  NE1 TRP A 756      73.460  47.910  70.020  1.00  0.00           N
ATOM   2701  HE1 TRP A 756      73.080  47.050  70.280  1.00  0.00           H
ATOM   2702  CE2 TRP A 756      74.080  48.180  68.840  1.00  0.00           C
ATOM   2703  CD2 TRP A 756      74.510  49.530  68.920  1.00  0.00           C
ATOM   2704  CE3 TRP A 756      75.230  50.050  67.830  1.00  0.00           C
ATOM   2705  HE3 TRP A 756      75.510  51.090  67.810  1.00  0.00           H
ATOM   2706  CZ3 TRP A 756      75.550  49.240  66.780  1.00  0.00           C
ATOM   2707  HZ3 TRP A 756      76.260  49.610  66.040  1.00  0.00           H
ATOM   2708  CZ2 TRP A 756      74.460  47.420  67.790  1.00  0.00           C
ATOM   2709  HZ2 TRP A 756      74.150  46.380  67.800  1.00  0.00           H
ATOM   2710  CH2 TRP A 756      75.180  47.970  66.730  1.00  0.00           C
ATOM   2711  HH2 TRP A 756      75.510  47.270  65.990  1.00  0.00           H
ATOM   2712  C   TRP A 756      72.280  52.150  68.560  1.00  0.00           C
ATOM   2713  O   TRP A 756      72.400  51.540  67.550  1.00  0.00           O
ATOM   2714  N   CYS A 757      71.060  52.370  69.060  1.00  0.00           N
ATOM   2715  HN  CYS A 757      71.080  52.820  69.950  1.00  0.00           H
ATOM   2716  CA  CYS A 757      69.840  52.110  68.300  1.00  0.00           C
ATOM   2717  HA  CYS A 757      69.870  51.060  68.060  1.00  0.00           H
ATOM   2718  CB  CYS A 757      68.590  52.490  69.160  1.00  0.00           C
ATOM   2719  HB1 CYS A 757      67.700  52.220  68.560  1.00  0.00           H
ATOM   2720  HB2 CYS A 757      68.570  53.590  69.310  1.00  0.00           H
ATOM   2721  SG  CYS A 757      68.560  51.540  70.630  1.00  0.00           S
ATOM   2722  HG1 CYS A 757      69.290  52.400  71.320  1.00  0.00           H
ATOM   2723  C   CYS A 757      69.780  52.880  66.920  1.00  0.00           C
ATOM   2724  O   CYS A 757      69.290  52.380  65.910  1.00  0.00           O
ATOM   2725  N   VAL A 758      70.190  54.130  66.910  1.00  0.00           N
ATOM   2726  HN  VAL A 758      70.500  54.530  67.760  1.00  0.00           H
ATOM   2727  CA  VAL A 758      70.270  54.960  65.700  1.00  0.00           C
ATOM   2728  HA  VAL A 758      69.320  54.720  65.230  1.00  0.00           H
ATOM   2729  CB  VAL A 758      70.520  56.470  65.990  1.00  0.00           C
ATOM   2730  HB  VAL A 758      71.300  56.640  66.770  1.00  0.00           H
ATOM   2731  CG1 VAL A 758      71.010  57.200  64.730  1.00  0.00           C
ATOM   2732 HG11 VAL A 758      70.330  56.950  63.890  1.00  0.00           H
ATOM   2733 HG12 VAL A 758      72.080  56.990  64.530  1.00  0.00           H
ATOM   2734 HG13 VAL A 758      70.950  58.290  64.900  1.00  0.00           H
ATOM   2735  CG2 VAL A 758      69.170  57.100  66.470  1.00  0.00           C
ATOM   2736 HG21 VAL A 758      68.750  56.590  67.360  1.00  0.00           H
ATOM   2737 HG22 VAL A 758      68.470  57.060  65.610  1.00  0.00           H
ATOM   2738 HG23 VAL A 758      69.410  58.130  66.800  1.00  0.00           H
ATOM   2739  C   VAL A 758      71.240  54.360  64.750  1.00  0.00           C
ATOM   2740  O   VAL A 758      70.990  54.250  63.520  1.00  0.00           O
ATOM   2741  N   ILE A 759      72.430  53.960  65.250  1.00  0.00           N
ATOM   2742  HN  ILE A 759      72.620  54.140  66.210  1.00  0.00           H
ATOM   2743  CA  ILE A 759      73.430  53.170  64.460  1.00  0.00           C
ATOM   2744  HA  ILE A 759      73.690  53.850  63.660  1.00  0.00           H
ATOM   2745  CB  ILE A 759      74.720  52.810  65.230  1.00  0.00           C
ATOM   2746  HB  ILE A 759      74.550  52.270  66.180  1.00  0.00           H
ATOM   2747  CG2 ILE A 759      75.720  51.900  64.380  1.00  0.00           C
ATOM   2748 HG21 ILE A 759      75.200  50.980  64.010  1.00  0.00           H
ATOM   2749 HG22 ILE A 759      76.550  51.550  65.040  1.00  0.00           H
ATOM   2750 HG23 ILE A 759      76.070  52.500  63.520  1.00  0.00           H
ATOM   2751  CG1 ILE A 759      75.280  54.150  65.680  1.00  0.00           C
ATOM   2752 HG11 ILE A 759      76.120  53.860  66.340  1.00  0.00           H
ATOM   2753 HG12 ILE A 759      74.480  54.660  66.260  1.00  0.00           H
ATOM   2754  CD  ILE A 759      75.760  55.050  64.530  1.00  0.00           C
ATOM   2755  HD1 ILE A 759      76.490  55.820  64.890  1.00  0.00           H
ATOM   2756  HD2 ILE A 759      74.900  55.580  64.070  1.00  0.00           H
ATOM   2757  HD3 ILE A 759      76.150  54.480  63.660  1.00  0.00           H
ATOM   2758  C   ILE A 759      72.890  51.920  63.820  1.00  0.00           C
ATOM   2759  O   ILE A 759      73.070  51.640  62.650  1.00  0.00           O
ATOM   2760  N   LEU A 760      72.150  51.060  64.570  1.00  0.00           N
ATOM   2761  HN  LEU A 760      72.050  51.220  65.550  1.00  0.00           H
ATOM   2762  CA  LEU A 760      71.450  50.000  63.920  1.00  0.00           C
ATOM   2763  HA  LEU A 760      72.180  49.400  63.400  1.00  0.00           H
ATOM   2764  CB  LEU A 760      70.770  49.250  65.070  1.00  0.00           C
ATOM   2765  HB1 LEU A 760      70.030  48.510  64.680  1.00  0.00           H
ATOM   2766  HB2 LEU A 760      70.210  49.860  65.810  1.00  0.00           H
ATOM   2767  CG  LEU A 760      71.550  48.300  66.010  1.00  0.00           C
ATOM   2768  HG  LEU A 760      72.470  48.820  66.320  1.00  0.00           H
ATOM   2769  CD1 LEU A 760      70.730  47.880  67.190  1.00  0.00           C
ATOM   2770 HD11 LEU A 760      71.350  47.130  67.740  1.00  0.00           H
ATOM   2771 HD12 LEU A 760      69.780  47.420  66.880  1.00  0.00           H
ATOM   2772 HD13 LEU A 760      70.500  48.760  67.820  1.00  0.00           H
ATOM   2773  CD2 LEU A 760      72.050  47.060  65.200  1.00  0.00           C
ATOM   2774 HD21 LEU A 760      72.610  47.420  64.320  1.00  0.00           H
ATOM   2775 HD22 LEU A 760      71.190  46.450  64.820  1.00  0.00           H
ATOM   2776 HD23 LEU A 760      72.630  46.440  65.920  1.00  0.00           H
ATOM   2777  C   LEU A 760      70.360  50.380  62.970  1.00  0.00           C
ATOM   2778  O   LEU A 760      70.340  49.710  61.950  1.00  0.00           O
ATOM   2779  N   PHE A 761      69.550  51.490  63.150  1.00  0.00           N
ATOM   2780  HN  PHE A 761      69.530  51.950  64.040  1.00  0.00           H
ATOM   2781  CA  PHE A 761      68.560  51.910  62.190  1.00  0.00           C
ATOM   2782  HA  PHE A 761      67.910  51.070  62.040  1.00  0.00           H
ATOM   2783  CB  PHE A 761      67.870  53.130  62.820  1.00  0.00           C
ATOM   2784  HB1 PHE A 761      68.700  53.860  62.870  1.00  0.00           H
ATOM   2785  HB2 PHE A 761      67.610  52.740  63.830  1.00  0.00           H
ATOM   2786  CG  PHE A 761      66.650  53.680  62.110  1.00  0.00           C
ATOM   2787  CD1 PHE A 761      66.900  54.720  61.190  1.00  0.00           C
ATOM   2788  HD1 PHE A 761      67.860  55.190  61.000  1.00  0.00           H
ATOM   2789  CE1 PHE A 761      65.870  55.290  60.510  1.00  0.00           C
ATOM   2790  HE1 PHE A 761      66.120  56.160  59.920  1.00  0.00           H
ATOM   2791  CZ  PHE A 761      64.550  54.780  60.680  1.00  0.00           C
ATOM   2792  HZ  PHE A 761      63.710  55.110  60.100  1.00  0.00           H
ATOM   2793  CD2 PHE A 761      65.330  53.110  62.270  1.00  0.00           C
ATOM   2794  HD2 PHE A 761      65.080  52.320  62.960  1.00  0.00           H
ATOM   2795  CE2 PHE A 761      64.320  53.660  61.490  1.00  0.00           C
ATOM   2796  HE2 PHE A 761      63.310  53.320  61.530  1.00  0.00           H
ATOM   2797  C   PHE A 761      69.200  52.330  60.860  1.00  0.00           C
ATOM   2798  O   PHE A 761      68.820  51.830  59.830  1.00  0.00           O
ATOM   2799  N   PHE A 762      70.260  53.130  60.850  1.00  0.00           N
ATOM   2800  HN  PHE A 762      70.530  53.410  61.760  1.00  0.00           H
ATOM   2801  CA  PHE A 762      71.050  53.500  59.700  1.00  0.00           C
ATOM   2802  HA  PHE A 762      70.450  53.950  58.920  1.00  0.00           H
ATOM   2803  CB  PHE A 762      72.130  54.570  59.960  1.00  0.00           C
ATOM   2804  HB1 PHE A 762      73.050  54.600  59.340  1.00  0.00           H
ATOM   2805  HB2 PHE A 762      72.540  54.390  60.980  1.00  0.00           H
ATOM   2806  CG  PHE A 762      71.520  55.940  59.980  1.00  0.00           C
ATOM   2807  CD1 PHE A 762      70.890  56.500  58.820  1.00  0.00           C
ATOM   2808  HD1 PHE A 762      70.930  55.980  57.880  1.00  0.00           H
ATOM   2809  CE1 PHE A 762      70.520  57.830  58.790  1.00  0.00           C
ATOM   2810  HE1 PHE A 762      70.210  58.280  57.850  1.00  0.00           H
ATOM   2811  CZ  PHE A 762      70.690  58.540  59.930  1.00  0.00           C
ATOM   2812  HZ  PHE A 762      70.460  59.580  60.030  1.00  0.00           H
ATOM   2813  CD2 PHE A 762      71.510  56.710  61.160  1.00  0.00           C
ATOM   2814  HD2 PHE A 762      72.010  56.350  62.060  1.00  0.00           H
ATOM   2815  CE2 PHE A 762      71.160  58.020  61.160  1.00  0.00           C
ATOM   2816  HE2 PHE A 762      71.260  58.670  62.020  1.00  0.00           H
ATOM   2817  C   PHE A 762      71.770  52.310  59.040  1.00  0.00           C
ATOM   2818  O   PHE A 762      71.590  52.160  57.830  1.00  0.00           O
ATOM   2819  N   THR A 763      72.440  51.480  59.840  1.00  0.00           N
ATOM   2820  HN  THR A 763      72.620  51.650  60.800  1.00  0.00           H
ATOM   2821  CA  THR A 763      73.180  50.260  59.330  1.00  0.00           C
ATOM   2822  HA  THR A 763      73.790  50.570  58.500  1.00  0.00           H
ATOM   2823  CB  THR A 763      74.000  49.530  60.370  1.00  0.00           C
ATOM   2824  HB  THR A 763      73.410  49.190  61.240  1.00  0.00           H
ATOM   2825  OG1 THR A 763      74.870  50.460  60.960  1.00  0.00           O
ATOM   2826  HG1 THR A 763      74.340  50.860  61.660  1.00  0.00           H
ATOM   2827  CG2 THR A 763      74.830  48.370  59.730  1.00  0.00           C
ATOM   2828 HG21 THR A 763      74.320  47.420  59.460  1.00  0.00           H
ATOM   2829 HG22 THR A 763      75.500  48.000  60.540  1.00  0.00           H
ATOM   2830 HG23 THR A 763      75.510  48.700  58.910  1.00  0.00           H
ATOM   2831  C   THR A 763      72.260  49.240  58.840  1.00  0.00           C
ATOM   2832  O   THR A 763      72.530  48.630  57.840  1.00  0.00           O
ATOM   2833  N   THR A 764      71.040  49.080  59.420  1.00  0.00           N
ATOM   2834  HN  THR A 764      70.880  49.500  60.320  1.00  0.00           H
ATOM   2835  CA  THR A 764      69.980  48.310  58.870  1.00  0.00           C
ATOM   2836  HA  THR A 764      70.440  47.340  58.780  1.00  0.00           H
ATOM   2837  CB  THR A 764      68.790  48.060  59.750  1.00  0.00           C
ATOM   2838  HB  THR A 764      68.330  49.000  60.140  1.00  0.00           H
ATOM   2839  OG1 THR A 764      69.130  47.270  60.870  1.00  0.00           O
ATOM   2840  HG1 THR A 764      69.710  47.840  61.370  1.00  0.00           H
ATOM   2841  CG2 THR A 764      67.650  47.270  59.040  1.00  0.00           C
ATOM   2842 HG21 THR A 764      68.060  46.280  58.730  1.00  0.00           H
ATOM   2843 HG22 THR A 764      67.220  47.760  58.140  1.00  0.00           H
ATOM   2844 HG23 THR A 764      66.840  47.080  59.770  1.00  0.00           H
ATOM   2845  C   THR A 764      69.620  48.760  57.450  1.00  0.00           C
ATOM   2846  O   THR A 764      69.510  47.900  56.550  1.00  0.00           O
ATOM   2847  N   PHE A 765      69.430  50.070  57.280  1.00  0.00           N
ATOM   2848  HN  PHE A 765      69.510  50.710  58.040  1.00  0.00           H
ATOM   2849  CA  PHE A 765      68.990  50.650  56.040  1.00  0.00           C
ATOM   2850  HA  PHE A 765      68.070  50.160  55.780  1.00  0.00           H
ATOM   2851  CB  PHE A 765      68.720  52.090  56.210  1.00  0.00           C
ATOM   2852  HB1 PHE A 765      69.490  52.660  56.770  1.00  0.00           H
ATOM   2853  HB2 PHE A 765      67.800  52.070  56.830  1.00  0.00           H
ATOM   2854  CG  PHE A 765      68.400  52.790  54.900  1.00  0.00           C
ATOM   2855  CD1 PHE A 765      69.240  53.690  54.280  1.00  0.00           C
ATOM   2856  HD1 PHE A 765      70.190  53.900  54.770  1.00  0.00           H
ATOM   2857  CE1 PHE A 765      68.840  54.360  53.110  1.00  0.00           C
ATOM   2858  HE1 PHE A 765      69.530  55.150  52.830  1.00  0.00           H
ATOM   2859  CZ  PHE A 765      67.600  54.050  52.530  1.00  0.00           C
ATOM   2860  HZ  PHE A 765      67.220  54.670  51.740  1.00  0.00           H
ATOM   2861  CD2 PHE A 765      67.150  52.530  54.350  1.00  0.00           C
ATOM   2862  HD2 PHE A 765      66.480  51.890  54.910  1.00  0.00           H
ATOM   2863  CE2 PHE A 765      66.730  53.080  53.120  1.00  0.00           C
ATOM   2864  HE2 PHE A 765      65.710  52.960  52.790  1.00  0.00           H
ATOM   2865  C   PHE A 765      70.040  50.340  55.020  1.00  0.00           C
ATOM   2866  O   PHE A 765      69.810  49.880  53.870  1.00  0.00           O
ATOM   2867  N   PHE A 766      71.300  50.440  55.400  1.00  0.00           N
ATOM   2868  HN  PHE A 766      71.470  50.860  56.280  1.00  0.00           H
ATOM   2869  CA  PHE A 766      72.400  50.400  54.510  1.00  0.00           C
ATOM   2870  HA  PHE A 766      72.170  50.980  53.630  1.00  0.00           H
ATOM   2871  CB  PHE A 766      73.710  50.950  55.080  1.00  0.00           C
ATOM   2872  HB1 PHE A 766      74.590  50.600  54.500  1.00  0.00           H
ATOM   2873  HB2 PHE A 766      73.790  50.620  56.140  1.00  0.00           H
ATOM   2874  CG  PHE A 766      73.720  52.480  54.860  1.00  0.00           C
ATOM   2875  CD1 PHE A 766      73.690  53.320  55.970  1.00  0.00           C
ATOM   2876  HD1 PHE A 766      73.780  52.930  56.970  1.00  0.00           H
ATOM   2877  CE1 PHE A 766      73.700  54.720  55.740  1.00  0.00           C
ATOM   2878  HE1 PHE A 766      73.720  55.300  56.640  1.00  0.00           H
ATOM   2879  CZ  PHE A 766      73.640  55.260  54.460  1.00  0.00           C
ATOM   2880  HZ  PHE A 766      73.680  56.320  54.250  1.00  0.00           H
ATOM   2881  CD2 PHE A 766      73.690  53.040  53.530  1.00  0.00           C
ATOM   2882  HD2 PHE A 766      73.750  52.420  52.650  1.00  0.00           H
ATOM   2883  CE2 PHE A 766      73.670  54.380  53.360  1.00  0.00           C
ATOM   2884  HE2 PHE A 766      73.790  54.890  52.420  1.00  0.00           H
ATOM   2885  C   PHE A 766      72.680  48.920  54.060  1.00  0.00           C
ATOM   2886  O   PHE A 766      72.990  48.620  52.900  1.00  0.00           O
ATOM   2887  N   LEU A 767      72.700  48.000  54.980  1.00  0.00           N
ATOM   2888  HN  LEU A 767      72.330  48.260  55.880  1.00  0.00           H
ATOM   2889  CA  LEU A 767      72.970  46.650  54.840  1.00  0.00           C
ATOM   2890  HA  LEU A 767      73.880  46.650  54.260  1.00  0.00           H
ATOM   2891  CB  LEU A 767      73.270  46.020  56.240  1.00  0.00           C
ATOM   2892  HB1 LEU A 767      72.370  46.340  56.830  1.00  0.00           H
ATOM   2893  HB2 LEU A 767      74.130  46.570  56.700  1.00  0.00           H
ATOM   2894  CG  LEU A 767      73.620  44.570  56.400  1.00  0.00           C
ATOM   2895  HG  LEU A 767      72.810  43.940  55.960  1.00  0.00           H
ATOM   2896  CD1 LEU A 767      74.960  44.260  55.700  1.00  0.00           C
ATOM   2897 HD11 LEU A 767      75.380  43.240  55.820  1.00  0.00           H
ATOM   2898 HD12 LEU A 767      75.750  45.000  55.900  1.00  0.00           H
ATOM   2899 HD13 LEU A 767      74.730  44.320  54.610  1.00  0.00           H
ATOM   2900  CD2 LEU A 767      73.680  44.070  57.800  1.00  0.00           C
ATOM   2901 HD21 LEU A 767      72.780  44.400  58.360  1.00  0.00           H
ATOM   2902 HD22 LEU A 767      74.560  44.500  58.330  1.00  0.00           H
ATOM   2903 HD23 LEU A 767      73.700  42.970  57.760  1.00  0.00           H
ATOM   2904  C   LEU A 767      71.840  45.970  54.000  1.00  0.00           C
ATOM   2905  O   LEU A 767      72.120  45.300  52.980  1.00  0.00           O
ATOM   2906  N   SER A 768      70.600  46.410  54.270  1.00  0.00           N
ATOM   2907  HN  SER A 768      70.650  47.000  55.060  1.00  0.00           H
ATOM   2908  CA  SER A 768      69.470  46.080  53.440  1.00  0.00           C
ATOM   2909  HA  SER A 768      69.480  45.000  53.430  1.00  0.00           H
ATOM   2910  CB  SER A 768      68.150  46.500  54.050  1.00  0.00           C
ATOM   2911  HB1 SER A 768      68.080  46.150  55.100  1.00  0.00           H
ATOM   2912  HB2 SER A 768      67.260  46.160  53.480  1.00  0.00           H
ATOM   2913  OG  SER A 768      67.880  47.920  54.130  1.00  0.00           O
ATOM   2914  HG1 SER A 768      68.570  48.320  54.650  1.00  0.00           H
ATOM   2915  C   SER A 768      69.640  46.530  52.040  1.00  0.00           C
ATOM   2916  O   SER A 768      69.310  45.780  51.090  1.00  0.00           O
ATOM   2917  N   SER A 769      70.050  47.790  51.840  1.00  0.00           N
ATOM   2918  HN  SER A 769      70.300  48.430  52.570  1.00  0.00           H
ATOM   2919  CA  SER A 769      70.150  48.360  50.460  1.00  0.00           C
ATOM   2920  HA  SER A 769      69.200  48.170  49.980  1.00  0.00           H
ATOM   2921  CB  SER A 769      70.580  49.870  50.490  1.00  0.00           C
ATOM   2922  HB1 SER A 769      71.670  50.020  50.640  1.00  0.00           H
ATOM   2923  HB2 SER A 769      69.990  50.480  51.210  1.00  0.00           H
ATOM   2924  OG  SER A 769      70.190  50.510  49.360  1.00  0.00           O
ATOM   2925  HG1 SER A 769      70.830  50.290  48.680  1.00  0.00           H
ATOM   2926  C   SER A 769      71.290  47.660  49.740  1.00  0.00           C
ATOM   2927  O   SER A 769      71.130  47.290  48.590  1.00  0.00           O
ATOM   2928  N   PHE A 770      72.430  47.380  50.450  1.00  0.00           N
ATOM   2929  HN  PHE A 770      72.600  47.700  51.370  1.00  0.00           H
ATOM   2930  CA  PHE A 770      73.560  46.720  49.960  1.00  0.00           C
ATOM   2931  HA  PHE A 770      74.050  47.270  49.170  1.00  0.00           H
ATOM   2932  CB  PHE A 770      74.710  46.830  51.060  1.00  0.00           C
ATOM   2933  HB1 PHE A 770      74.240  46.500  52.010  1.00  0.00           H
ATOM   2934  HB2 PHE A 770      75.040  47.890  51.020  1.00  0.00           H
ATOM   2935  CG  PHE A 770      75.930  45.930  50.830  1.00  0.00           C
ATOM   2936  CD1 PHE A 770      76.630  45.920  49.610  1.00  0.00           C
ATOM   2937  HD1 PHE A 770      76.370  46.520  48.740  1.00  0.00           H
ATOM   2938  CE1 PHE A 770      77.870  45.310  49.470  1.00  0.00           C
ATOM   2939  HE1 PHE A 770      78.410  45.320  48.530  1.00  0.00           H
ATOM   2940  CZ  PHE A 770      78.350  44.490  50.480  1.00  0.00           C
ATOM   2941  HZ  PHE A 770      79.210  43.900  50.170  1.00  0.00           H
ATOM   2942  CD2 PHE A 770      76.610  45.350  51.960  1.00  0.00           C
ATOM   2943  HD2 PHE A 770      75.990  45.350  52.850  1.00  0.00           H
ATOM   2944  CE2 PHE A 770      77.750  44.560  51.730  1.00  0.00           C
ATOM   2945  HE2 PHE A 770      78.270  44.080  52.550  1.00  0.00           H
ATOM   2946  C   PHE A 770      73.380  45.280  49.370  1.00  0.00           C
ATOM   2947  O   PHE A 770      73.640  45.010  48.220  1.00  0.00           O
ATOM   2948  N   LEU A 771      72.650  44.450  50.180  1.00  0.00           N
ATOM   2949  HN  LEU A 771      72.490  44.660  51.140  1.00  0.00           H
ATOM   2950  CA  LEU A 771      72.230  43.070  49.850  1.00  0.00           C
ATOM   2951  HA  LEU A 771      73.040  42.680  49.240  1.00  0.00           H
ATOM   2952  CB  LEU A 771      72.060  42.170  51.140  1.00  0.00           C
ATOM   2953  HB1 LEU A 771      71.860  41.110  50.850  1.00  0.00           H
ATOM   2954  HB2 LEU A 771      71.220  42.620  51.710  1.00  0.00           H
ATOM   2955  CG  LEU A 771      73.330  42.200  51.990  1.00  0.00           C
ATOM   2956  HG  LEU A 771      73.340  43.190  52.490  1.00  0.00           H
ATOM   2957  CD1 LEU A 771      73.430  41.050  52.980  1.00  0.00           C
ATOM   2958 HD11 LEU A 771      72.500  40.850  53.550  1.00  0.00           H
ATOM   2959 HD12 LEU A 771      74.190  41.350  53.740  1.00  0.00           H
ATOM   2960 HD13 LEU A 771      73.650  40.100  52.460  1.00  0.00           H
ATOM   2961  CD2 LEU A 771      74.630  42.110  51.130  1.00  0.00           C
ATOM   2962 HD21 LEU A 771      74.720  42.880  50.350  1.00  0.00           H
ATOM   2963 HD22 LEU A 771      74.740  41.140  50.610  1.00  0.00           H
ATOM   2964 HD23 LEU A 771      75.550  42.240  51.750  1.00  0.00           H
ATOM   2965  C   LEU A 771      70.980  43.000  49.000  1.00  0.00           C
ATOM   2966  O   LEU A 771      70.820  42.030  48.190  1.00  0.00           O
ATOM   2967  N   LYS A 772      70.010  44.010  49.080  1.00  0.00           N
ATOM   2968  HN  LYS A 772      69.940  44.660  49.830  1.00  0.00           H
ATOM   2969  CA  LYS A 772      68.860  43.950  48.130  1.00  0.00           C
ATOM   2970  HA  LYS A 772      68.580  42.930  47.970  1.00  0.00           H
ATOM   2971  CB  LYS A 772      67.550  44.560  48.910  1.00  0.00           C
ATOM   2972  HB1 LYS A 772      67.780  45.640  49.010  1.00  0.00           H
ATOM   2973  HB2 LYS A 772      67.520  44.300  49.980  1.00  0.00           H
ATOM   2974  CG  LYS A 772      66.200  44.220  48.250  1.00  0.00           C
ATOM   2975  HG1 LYS A 772      66.310  44.210  47.150  1.00  0.00           H
ATOM   2976  HG2 LYS A 772      65.570  45.040  48.650  1.00  0.00           H
ATOM   2977  CD  LYS A 772      65.790  42.850  48.600  1.00  0.00           C
ATOM   2978  HD1 LYS A 772      65.800  42.650  49.690  1.00  0.00           H
ATOM   2979  HD2 LYS A 772      66.480  42.070  48.220  1.00  0.00           H
ATOM   2980  CE  LYS A 772      64.380  42.420  48.100  1.00  0.00           C
ATOM   2981  HE1 LYS A 772      63.670  43.120  48.580  1.00  0.00           H
ATOM   2982  HE2 LYS A 772      64.170  41.350  48.330  1.00  0.00           H
ATOM   2983  NZ  LYS A 772      64.250  42.530  46.610  1.00  0.00           N
ATOM   2984  HZ1 LYS A 772      64.890  41.890  46.100  1.00  0.00           H
ATOM   2985  HZ2 LYS A 772      64.390  43.490  46.230  1.00  0.00           H
ATOM   2986  HZ3 LYS A 772      63.300  42.210  46.330  1.00  0.00           H
ATOM   2987  C   LYS A 772      69.180  44.530  46.690  1.00  0.00           C
ATOM   2988  O   LYS A 772      68.630  44.100  45.680  1.00  0.00           O
ATOM   2989  N   GLN A 773      70.250  45.350  46.610  1.00  0.00           N
ATOM   2990  HN  GLN A 773      70.720  45.840  47.340  1.00  0.00           H
ATOM   2991  CA  GLN A 773      70.660  45.970  45.360  1.00  0.00           C
ATOM   2992  HA  GLN A 773      69.910  45.680  44.630  1.00  0.00           H
ATOM   2993  CB  GLN A 773      70.680  47.450  45.460  1.00  0.00           C
ATOM   2994  HB1 GLN A 773      71.040  47.890  44.520  1.00  0.00           H
ATOM   2995  HB2 GLN A 773      71.480  47.670  46.200  1.00  0.00           H
ATOM   2996  CG  GLN A 773      69.440  48.150  46.050  1.00  0.00           C
ATOM   2997  HG1 GLN A 773      69.550  49.260  46.120  1.00  0.00           H
ATOM   2998  HG2 GLN A 773      69.410  47.720  47.070  1.00  0.00           H
ATOM   2999  CD  GLN A 773      68.170  47.840  45.300  1.00  0.00           C
ATOM   3000  OE1 GLN A 773      67.200  47.390  45.900  1.00  0.00           O
ATOM   3001  NE2 GLN A 773      68.130  48.230  43.990  1.00  0.00           N
ATOM   3002 HE21 GLN A 773      67.240  48.440  43.580  1.00  0.00           H
ATOM   3003 HE22 GLN A 773      69.010  48.390  43.540  1.00  0.00           H
ATOM   3004  C   GLN A 773      72.020  45.380  44.880  1.00  0.00           C
ATOM   3005  O   GLN A 773      72.610  45.870  43.930  1.00  0.00           O
ATOM   3006  N   PHE A 774      72.460  44.310  45.540  1.00  0.00           N
ATOM   3007  HN  PHE A 774      71.970  44.070  46.370  1.00  0.00           H
ATOM   3008  CA  PHE A 774      73.620  43.490  45.210  1.00  0.00           C
ATOM   3009  HA  PHE A 774      74.520  44.090  45.210  1.00  0.00           H
ATOM   3010  CB  PHE A 774      73.650  42.360  46.290  1.00  0.00           C
ATOM   3011  HB1 PHE A 774      73.080  41.490  45.900  1.00  0.00           H
ATOM   3012  HB2 PHE A 774      73.120  42.720  47.200  1.00  0.00           H
ATOM   3013  CG  PHE A 774      74.970  41.840  46.570  1.00  0.00           C
ATOM   3014  CD1 PHE A 774      75.590  42.270  47.710  1.00  0.00           C
ATOM   3015  HD1 PHE A 774      75.180  43.100  48.280  1.00  0.00           H
ATOM   3016  CE1 PHE A 774      76.750  41.680  48.230  1.00  0.00           C
ATOM   3017  HE1 PHE A 774      77.130  42.170  49.110  1.00  0.00           H
ATOM   3018  CZ  PHE A 774      77.320  40.620  47.500  1.00  0.00           C
ATOM   3019  HZ  PHE A 774      78.210  40.110  47.820  1.00  0.00           H
ATOM   3020  CD2 PHE A 774      75.570  40.810  45.880  1.00  0.00           C
ATOM   3021  HD2 PHE A 774      75.180  40.310  45.010  1.00  0.00           H
ATOM   3022  CE2 PHE A 774      76.790  40.210  46.240  1.00  0.00           C
ATOM   3023  HE2 PHE A 774      77.100  39.270  45.790  1.00  0.00           H
ATOM   3024  C   PHE A 774      73.640  42.840  43.810  1.00  0.00           C
ATOM   3025  O   PHE A 774      74.650  42.810  43.110  1.00  0.00           O
ATOM   3026  N   LYS A 775      72.370  42.370  43.470  1.00  0.00           N
ATOM   3027  HN  LYS A 775      71.630  42.310  44.150  1.00  0.00           H
ATOM   3028  CA  LYS A 775      71.930  41.790  42.130  1.00  0.00           C
ATOM   3029  HA  LYS A 775      71.140  41.130  42.420  1.00  0.00           H
ATOM   3030  CB  LYS A 775      71.370  42.920  41.150  1.00  0.00           C
ATOM   3031  HB1 LYS A 775      70.960  42.170  40.440  1.00  0.00           H
ATOM   3032  HB2 LYS A 775      72.150  43.600  40.720  1.00  0.00           H
ATOM   3033  CG  LYS A 775      70.180  43.700  41.650  1.00  0.00           C
ATOM   3034  HG1 LYS A 775      70.340  44.130  42.670  1.00  0.00           H
ATOM   3035  HG2 LYS A 775      69.320  43.010  41.710  1.00  0.00           H
ATOM   3036  CD  LYS A 775      69.910  44.900  40.680  1.00  0.00           C
ATOM   3037  HD1 LYS A 775      68.850  45.140  40.910  1.00  0.00           H
ATOM   3038  HD2 LYS A 775      69.920  44.470  39.650  1.00  0.00           H
ATOM   3039  CE  LYS A 775      70.730  46.150  40.900  1.00  0.00           C
ATOM   3040  HE1 LYS A 775      71.810  46.000  40.670  1.00  0.00           H
ATOM   3041  HE2 LYS A 775      70.680  46.530  41.940  1.00  0.00           H
ATOM   3042  NZ  LYS A 775      70.250  47.250  40.020  1.00  0.00           N
ATOM   3043  HZ1 LYS A 775      69.360  46.990  39.540  1.00  0.00           H
ATOM   3044  HZ2 LYS A 775      70.960  47.450  39.290  1.00  0.00           H
ATOM   3045  HZ3 LYS A 775      70.180  48.100  40.620  1.00  0.00           H
ATOM   3046  C   LYS A 775      72.990  40.770  41.460  1.00  0.00           C
ATOM   3047  O   LYS A 775      74.010  40.390  42.020  1.00  0.00           O
ATOM   3048  N   THR A 776      72.640  40.270  40.270  1.00  0.00           N
ATOM   3049  HN  THR A 776      71.700  40.400  39.950  1.00  0.00           H
ATOM   3050  CA  THR A 776      73.520  39.390  39.500  1.00  0.00           C
ATOM   3051  HA  THR A 776      74.390  39.230  40.120  1.00  0.00           H
ATOM   3052  CB  THR A 776      72.980  37.980  39.190  1.00  0.00           C
ATOM   3053  HB  THR A 776      72.060  38.140  38.570  1.00  0.00           H
ATOM   3054  OG1 THR A 776      72.710  37.320  40.400  1.00  0.00           O
ATOM   3055  HG1 THR A 776      71.960  37.760  40.810  1.00  0.00           H
ATOM   3056  CG2 THR A 776      73.980  37.090  38.440  1.00  0.00           C
ATOM   3057 HG21 THR A 776      74.150  37.440  37.400  1.00  0.00           H
ATOM   3058 HG22 THR A 776      73.600  36.040  38.440  1.00  0.00           H
ATOM   3059 HG23 THR A 776      74.910  37.160  39.040  1.00  0.00           H
ATOM   3060  C   THR A 776      73.910  40.120  38.240  1.00  0.00           C
ATOM   3061  O   THR A 776      73.120  40.270  37.290  1.00  0.00           O
ATOM   3062  N   LYS A 777      75.210  40.520  38.180  1.00  0.00           N
ATOM   3063  HN  LYS A 777      75.800  40.210  38.930  1.00  0.00           H
ATOM   3064  CA  LYS A 777      75.880  41.090  37.060  1.00  0.00           C
ATOM   3065  HA  LYS A 777      75.430  40.670  36.180  1.00  0.00           H
ATOM   3066  CB  LYS A 777      75.660  42.620  37.020  1.00  0.00           C
ATOM   3067  HB1 LYS A 777      74.580  42.780  36.860  1.00  0.00           H
ATOM   3068  HB2 LYS A 777      76.010  43.020  36.040  1.00  0.00           H
ATOM   3069  CG  LYS A 777      76.220  43.420  38.230  1.00  0.00           C
ATOM   3070  HG1 LYS A 777      77.310  43.240  38.240  1.00  0.00           H
ATOM   3071  HG2 LYS A 777      75.940  43.140  39.270  1.00  0.00           H
ATOM   3072  CD  LYS A 777      75.980  44.910  38.120  1.00  0.00           C
ATOM   3073  HD1 LYS A 777      76.210  45.200  37.070  1.00  0.00           H
ATOM   3074  HD2 LYS A 777      76.600  45.530  38.790  1.00  0.00           H
ATOM   3075  CE  LYS A 777      74.460  45.140  38.310  1.00  0.00           C
ATOM   3076  HE1 LYS A 777      74.220  44.540  39.220  1.00  0.00           H
ATOM   3077  HE2 LYS A 777      73.900  44.790  37.430  1.00  0.00           H
ATOM   3078  NZ  LYS A 777      74.150  46.500  38.590  1.00  0.00           N
ATOM   3079  HZ1 LYS A 777      74.760  47.220  38.150  1.00  0.00           H
ATOM   3080  HZ2 LYS A 777      74.340  46.630  39.610  1.00  0.00           H
ATOM   3081  HZ3 LYS A 777      73.180  46.800  38.350  1.00  0.00           H
ATOM   3082  C   LYS A 777      77.320  40.570  36.990  1.00  0.00           C
ATOM   3083  O   LYS A 777      77.730  39.860  37.900  1.00  0.00           O
ATOM   3084  N   ARG A 778      78.030  40.750  35.870  1.00  0.00           N
ATOM   3085  HN  ARG A 778      77.630  41.360  35.180  1.00  0.00           H
ATOM   3086  CA  ARG A 778      79.320  40.120  35.730  1.00  0.00           C
ATOM   3087  HA  ARG A 778      79.220  39.070  35.930  1.00  0.00           H
ATOM   3088  CB  ARG A 778      79.780  40.100  34.240  1.00  0.00           C
ATOM   3089  HB1 ARG A 778      80.870  39.850  34.240  1.00  0.00           H
ATOM   3090  HB2 ARG A 778      79.770  41.110  33.780  1.00  0.00           H
ATOM   3091  CG  ARG A 778      79.060  39.070  33.380  1.00  0.00           C
ATOM   3092  HG1 ARG A 778      78.080  39.420  33.000  1.00  0.00           H
ATOM   3093  HG2 ARG A 778      78.900  38.150  33.980  1.00  0.00           H
ATOM   3094  CD  ARG A 778      79.870  38.640  32.140  1.00  0.00           C
ATOM   3095  HD1 ARG A 778      80.080  39.560  31.550  1.00  0.00           H
ATOM   3096  HD2 ARG A 778      79.220  37.930  31.590  1.00  0.00           H
ATOM   3097  NE  ARG A 778      81.080  37.920  32.610  1.00  0.00           N
ATOM   3098  HE  ARG A 778      81.010  37.500  33.520  1.00  0.00           H
ATOM   3099  CZ  ARG A 778      81.940  37.410  31.790  1.00  0.00           C
ATOM   3100  NH1 ARG A 778      82.010  37.620  30.500  1.00  0.00           N
ATOM   3101 HH11 ARG A 778      81.510  38.410  30.140  1.00  0.00           H
ATOM   3102 HH12 ARG A 778      82.820  37.280  30.020  1.00  0.00           H
ATOM   3103  NH2 ARG A 778      82.910  36.580  32.300  1.00  0.00           N
ATOM   3104 HH21 ARG A 778      82.800  36.290  33.250  1.00  0.00           H
ATOM   3105 HH22 ARG A 778      83.610  36.150  31.720  1.00  0.00           H
ATOM   3106  C   ARG A 778      80.290  40.580  36.770  1.00  0.00           C
ATOM   3107  O   ARG A 778      80.070  41.680  37.320  1.00  0.00           O
ATOM   3108  N   TYR A 779      81.350  39.830  37.010  1.00  0.00           N
ATOM   3109  HN  TYR A 779      81.540  39.110  36.350  1.00  0.00           H
ATOM   3110  CA  TYR A 779      82.170  39.920  38.210  1.00  0.00           C
ATOM   3111  HA  TYR A 779      83.030  39.300  38.040  1.00  0.00           H
ATOM   3112  CB  TYR A 779      82.850  41.340  38.270  1.00  0.00           C
ATOM   3113  HB1 TYR A 779      82.150  42.190  38.140  1.00  0.00           H
ATOM   3114  HB2 TYR A 779      83.530  41.530  37.420  1.00  0.00           H
ATOM   3115  CG  TYR A 779      83.560  41.610  39.570  1.00  0.00           C
ATOM   3116  CD1 TYR A 779      82.920  41.860  40.760  1.00  0.00           C
ATOM   3117  HD1 TYR A 779      81.850  41.860  40.690  1.00  0.00           H
ATOM   3118  CE1 TYR A 779      83.610  42.110  41.930  1.00  0.00           C
ATOM   3119  HE1 TYR A 779      83.140  42.350  42.870  1.00  0.00           H
ATOM   3120  CZ  TYR A 779      84.970  42.250  41.950  1.00  0.00           C
ATOM   3121  OH  TYR A 779      85.650  42.640  43.120  1.00  0.00           O
ATOM   3122  HH  TYR A 779      86.590  42.720  42.910  1.00  0.00           H
ATOM   3123  CD2 TYR A 779      85.010  41.780  39.500  1.00  0.00           C
ATOM   3124  HD2 TYR A 779      85.500  41.850  38.540  1.00  0.00           H
ATOM   3125  CE2 TYR A 779      85.710  42.090  40.730  1.00  0.00           C
ATOM   3126  HE2 TYR A 779      86.760  42.270  40.570  1.00  0.00           H
ATOM   3127  C   TYR A 779      81.630  39.320  39.520  1.00  0.00           C
ATOM   3128  O   TYR A 779      80.650  39.850  40.070  1.00  0.00           O
ATOM   3129  N   PHE A 780      82.370  38.280  40.090  1.00  0.00           N
ATOM   3130  HN  PHE A 780      83.150  37.970  39.560  1.00  0.00           H
ATOM   3131  CA  PHE A 780      82.090  37.620  41.220  1.00  0.00           C
ATOM   3132  HA  PHE A 780      82.980  37.060  41.470  1.00  0.00           H
ATOM   3133  CB  PHE A 780      81.730  38.540  42.520  1.00  0.00           C
ATOM   3134  HB1 PHE A 780      80.800  39.090  42.270  1.00  0.00           H
ATOM   3135  HB2 PHE A 780      82.540  39.300  42.540  1.00  0.00           H
ATOM   3136  CG  PHE A 780      81.610  37.860  43.880  1.00  0.00           C
ATOM   3137  CD1 PHE A 780      82.620  37.210  44.540  1.00  0.00           C
ATOM   3138  HD1 PHE A 780      83.540  36.980  44.010  1.00  0.00           H
ATOM   3139  CE1 PHE A 780      82.470  36.660  45.820  1.00  0.00           C
ATOM   3140  HE1 PHE A 780      83.260  36.080  46.280  1.00  0.00           H
ATOM   3141  CZ  PHE A 780      81.290  36.880  46.480  1.00  0.00           C
ATOM   3142  HZ  PHE A 780      81.140  36.380  47.420  1.00  0.00           H
ATOM   3143  CD2 PHE A 780      80.400  38.080  44.560  1.00  0.00           C
ATOM   3144  HD2 PHE A 780      79.640  38.670  44.070  1.00  0.00           H
ATOM   3145  CE2 PHE A 780      80.230  37.620  45.860  1.00  0.00           C
ATOM   3146  HE2 PHE A 780      79.440  38.030  46.470  1.00  0.00           H
ATOM   3147  C   PHE A 780      81.050  36.570  40.910  1.00  0.00           C
ATOM   3148  O   PHE A 780      80.040  36.820  40.240  1.00  0.00           O
ATOM   3149  N   PRO A 781      81.250  35.220  41.220  1.00  0.00           N
ATOM   3150  CD  PRO A 781      82.220  34.680  42.170  1.00  0.00           C
ATOM   3151  HD1 PRO A 781      81.810  34.940  43.170  1.00  0.00           H
ATOM   3152  HD2 PRO A 781      83.250  35.090  42.060  1.00  0.00           H
ATOM   3153  CA  PRO A 781      80.250  34.220  40.880  1.00  0.00           C
ATOM   3154  HA  PRO A 781      80.380  34.170  39.810  1.00  0.00           H
ATOM   3155  CB  PRO A 781      80.690  32.940  41.600  1.00  0.00           C
ATOM   3156  HB1 PRO A 781      80.570  31.960  41.090  1.00  0.00           H
ATOM   3157  HB2 PRO A 781      80.040  32.900  42.490  1.00  0.00           H
ATOM   3158  CG  PRO A 781      82.130  33.160  42.010  1.00  0.00           C
ATOM   3159  HG1 PRO A 781      82.450  32.670  42.950  1.00  0.00           H
ATOM   3160  HG2 PRO A 781      82.790  32.750  41.220  1.00  0.00           H
ATOM   3161  C   PRO A 781      78.800  34.520  40.980  1.00  0.00           C
ATOM   3162  O   PRO A 781      78.260  34.950  42.010  1.00  0.00           O
ATOM   3163  N   THR A 782      78.130  34.170  39.840  1.00  0.00           N
ATOM   3164  HN  THR A 782      78.690  33.650  39.170  1.00  0.00           H
ATOM   3165  CA  THR A 782      76.690  34.370  39.550  1.00  0.00           C
ATOM   3166  HA  THR A 782      76.430  35.380  39.830  1.00  0.00           H
ATOM   3167  CB  THR A 782      76.410  34.130  38.100  1.00  0.00           C
ATOM   3168  HB  THR A 782      77.260  33.560  37.670  1.00  0.00           H
ATOM   3169  OG1 THR A 782      76.240  35.270  37.250  1.00  0.00           O
ATOM   3170  HG1 THR A 782      76.730  36.000  37.650  1.00  0.00           H
ATOM   3171  CG2 THR A 782      75.210  33.270  37.640  1.00  0.00           C
ATOM   3172 HG21 THR A 782      75.270  32.260  38.070  1.00  0.00           H
ATOM   3173 HG22 THR A 782      74.980  33.240  36.550  1.00  0.00           H
ATOM   3174 HG23 THR A 782      74.290  33.740  38.070  1.00  0.00           H
ATOM   3175  C   THR A 782      75.840  33.620  40.460  1.00  0.00           C
ATOM   3176  O   THR A 782      74.890  34.100  41.040  1.00  0.00           O
ATOM   3177  N   LYS A 783      76.230  32.370  40.720  1.00  0.00           N
ATOM   3178  HN  LYS A 783      76.960  32.000  40.160  1.00  0.00           H
ATOM   3179  CA  LYS A 783      75.550  31.520  41.720  1.00  0.00           C
ATOM   3180  HA  LYS A 783      74.480  31.520  41.570  1.00  0.00           H
ATOM   3181  CB  LYS A 783      75.810  29.990  41.500  1.00  0.00           C
ATOM   3182  HB1 LYS A 783      75.380  29.350  42.310  1.00  0.00           H
ATOM   3183  HB2 LYS A 783      76.900  29.810  41.340  1.00  0.00           H
ATOM   3184  CG  LYS A 783      75.210  29.470  40.130  1.00  0.00           C
ATOM   3185  HG1 LYS A 783      75.450  30.160  39.300  1.00  0.00           H
ATOM   3186  HG2 LYS A 783      74.110  29.520  40.310  1.00  0.00           H
ATOM   3187  CD  LYS A 783      75.700  28.080  39.790  1.00  0.00           C
ATOM   3188  HD1 LYS A 783      75.560  27.370  40.620  1.00  0.00           H
ATOM   3189  HD2 LYS A 783      76.800  28.100  39.680  1.00  0.00           H
ATOM   3190  CE  LYS A 783      75.090  27.590  38.450  1.00  0.00           C
ATOM   3191  HE1 LYS A 783      75.410  28.390  37.740  1.00  0.00           H
ATOM   3192  HE2 LYS A 783      74.000  27.450  38.360  1.00  0.00           H
ATOM   3193  NZ  LYS A 783      75.830  26.320  38.170  1.00  0.00           N
ATOM   3194  HZ1 LYS A 783      75.330  25.940  37.340  1.00  0.00           H
ATOM   3195  HZ2 LYS A 783      75.720  25.620  38.930  1.00  0.00           H
ATOM   3196  HZ3 LYS A 783      76.830  26.410  37.910  1.00  0.00           H
ATOM   3197  C   LYS A 783      75.630  32.060  43.180  1.00  0.00           C
ATOM   3198  O   LYS A 783      74.650  32.060  43.920  1.00  0.00           O
ATOM   3199  N   VAL A 784      76.740  32.580  43.710  1.00  0.00           N
ATOM   3200  HN  VAL A 784      77.500  32.560  43.050  1.00  0.00           H
ATOM   3201  CA  VAL A 784      76.930  33.380  44.950  1.00  0.00           C
ATOM   3202  HA  VAL A 784      76.540  32.700  45.700  1.00  0.00           H
ATOM   3203  CB  VAL A 784      78.390  33.560  45.220  1.00  0.00           C
ATOM   3204  HB  VAL A 784      78.910  34.000  44.350  1.00  0.00           H
ATOM   3205  CG1 VAL A 784      78.470  34.440  46.540  1.00  0.00           C
ATOM   3206 HG11 VAL A 784      77.910  35.390  46.410  1.00  0.00           H
ATOM   3207 HG12 VAL A 784      79.560  34.590  46.660  1.00  0.00           H
ATOM   3208 HG13 VAL A 784      77.970  33.920  47.390  1.00  0.00           H
ATOM   3209  CG2 VAL A 784      78.980  32.150  45.640  1.00  0.00           C
ATOM   3210 HG21 VAL A 784      80.080  32.270  45.760  1.00  0.00           H
ATOM   3211 HG22 VAL A 784      78.980  31.320  44.890  1.00  0.00           H
ATOM   3212 HG23 VAL A 784      78.610  31.820  46.630  1.00  0.00           H
ATOM   3213  C   VAL A 784      76.070  34.740  45.000  1.00  0.00           C
ATOM   3214  O   VAL A 784      75.300  34.970  45.950  1.00  0.00           O
ATOM   3215  N   ARG A 785      76.130  35.510  43.930  1.00  0.00           N
ATOM   3216  HN  ARG A 785      76.840  35.390  43.250  1.00  0.00           H
ATOM   3217  CA  ARG A 785      75.270  36.760  43.700  1.00  0.00           C
ATOM   3218  HA  ARG A 785      75.460  37.420  44.550  1.00  0.00           H
ATOM   3219  CB  ARG A 785      75.770  37.490  42.420  1.00  0.00           C
ATOM   3220  HB1 ARG A 785      75.110  38.370  42.300  1.00  0.00           H
ATOM   3221  HB2 ARG A 785      75.810  36.900  41.480  1.00  0.00           H
ATOM   3222  CG  ARG A 785      77.210  38.170  42.560  1.00  0.00           C
ATOM   3223  HG1 ARG A 785      77.880  37.280  42.590  1.00  0.00           H
ATOM   3224  HG2 ARG A 785      77.430  38.660  43.530  1.00  0.00           H
ATOM   3225  CD  ARG A 785      77.630  39.120  41.440  1.00  0.00           C
ATOM   3226  HD1 ARG A 785      77.170  38.660  40.530  1.00  0.00           H
ATOM   3227  HD2 ARG A 785      78.710  39.200  41.210  1.00  0.00           H
ATOM   3228  NE  ARG A 785      76.950  40.400  41.570  1.00  0.00           N
ATOM   3229  HE  ARG A 785      76.120  40.470  42.120  1.00  0.00           H
ATOM   3230  CZ  ARG A 785      77.520  41.590  41.300  1.00  0.00           C
ATOM   3231  NH1 ARG A 785      78.620  41.690  40.560  1.00  0.00           N
ATOM   3232 HH11 ARG A 785      79.040  42.590  40.410  1.00  0.00           H
ATOM   3233 HH12 ARG A 785      79.080  40.920  40.140  1.00  0.00           H
ATOM   3234  NH2 ARG A 785      76.950  42.720  41.610  1.00  0.00           N
ATOM   3235 HH21 ARG A 785      76.120  42.770  42.170  1.00  0.00           H
ATOM   3236 HH22 ARG A 785      77.370  43.580  41.350  1.00  0.00           H
ATOM   3237  C   ARG A 785      73.750  36.580  43.730  1.00  0.00           C
ATOM   3238  O   ARG A 785      73.060  37.230  44.550  1.00  0.00           O
ATOM   3239  N   SER A 786      73.170  35.640  42.940  1.00  0.00           N
ATOM   3240  HN  SER A 786      73.650  35.180  42.200  1.00  0.00           H
ATOM   3241  CA  SER A 786      71.740  35.240  43.040  1.00  0.00           C
ATOM   3242  HA  SER A 786      71.170  36.150  42.940  1.00  0.00           H
ATOM   3243  CB  SER A 786      71.410  34.300  41.830  1.00  0.00           C
ATOM   3244  HB1 SER A 786      71.580  34.850  40.890  1.00  0.00           H
ATOM   3245  HB2 SER A 786      70.310  34.100  41.810  1.00  0.00           H
ATOM   3246  OG  SER A 786      72.280  33.170  41.760  1.00  0.00           O
ATOM   3247  HG1 SER A 786      73.100  33.350  41.300  1.00  0.00           H
ATOM   3248  C   SER A 786      71.250  34.690  44.370  1.00  0.00           C
ATOM   3249  O   SER A 786      70.210  35.050  44.820  1.00  0.00           O
ATOM   3250  N   THR A 787      72.150  33.950  45.040  1.00  0.00           N
ATOM   3251  HN  THR A 787      72.980  33.570  44.640  1.00  0.00           H
ATOM   3252  CA  THR A 787      71.930  33.450  46.410  1.00  0.00           C
ATOM   3253  HA  THR A 787      70.950  32.990  46.470  1.00  0.00           H
ATOM   3254  CB  THR A 787      72.930  32.360  46.870  1.00  0.00           C
ATOM   3255  HB  THR A 787      73.930  32.850  46.840  1.00  0.00           H
ATOM   3256  OG1 THR A 787      73.030  31.210  45.930  1.00  0.00           O
ATOM   3257  HG1 THR A 787      73.410  31.610  45.130  1.00  0.00           H
ATOM   3258  CG2 THR A 787      72.670  31.760  48.260  1.00  0.00           C
ATOM   3259 HG21 THR A 787      73.180  30.780  48.380  1.00  0.00           H
ATOM   3260 HG22 THR A 787      71.610  31.460  48.180  1.00  0.00           H
ATOM   3261 HG23 THR A 787      72.900  32.480  49.070  1.00  0.00           H
ATOM   3262  C   THR A 787      71.860  34.550  47.520  1.00  0.00           C
ATOM   3263  O   THR A 787      70.800  34.740  48.120  1.00  0.00           O
ATOM   3264  N   ILE A 788      72.850  35.440  47.560  1.00  0.00           N
ATOM   3265  HN  ILE A 788      73.680  35.330  47.030  1.00  0.00           H
ATOM   3266  CA  ILE A 788      72.690  36.700  48.280  1.00  0.00           C
ATOM   3267  HA  ILE A 788      72.640  36.440  49.320  1.00  0.00           H
ATOM   3268  CB  ILE A 788      74.040  37.440  48.180  1.00  0.00           C
ATOM   3269  HB  ILE A 788      74.340  37.310  47.110  1.00  0.00           H
ATOM   3270  CG2 ILE A 788      73.950  38.900  48.510  1.00  0.00           C
ATOM   3271 HG21 ILE A 788      73.340  39.500  47.780  1.00  0.00           H
ATOM   3272 HG22 ILE A 788      74.930  39.430  48.510  1.00  0.00           H
ATOM   3273 HG23 ILE A 788      73.450  39.060  49.490  1.00  0.00           H
ATOM   3274  CG1 ILE A 788      75.160  36.690  48.950  1.00  0.00           C
ATOM   3275 HG11 ILE A 788      76.090  37.170  48.580  1.00  0.00           H
ATOM   3276 HG12 ILE A 788      75.340  35.640  48.620  1.00  0.00           H
ATOM   3277  CD  ILE A 788      75.020  36.800  50.480  1.00  0.00           C
ATOM   3278  HD1 ILE A 788      74.070  36.370  50.860  1.00  0.00           H
ATOM   3279  HD2 ILE A 788      75.010  37.880  50.690  1.00  0.00           H
ATOM   3280  HD3 ILE A 788      75.840  36.200  50.920  1.00  0.00           H
ATOM   3281  C   ILE A 788      71.520  37.540  48.020  1.00  0.00           C
ATOM   3282  O   ILE A 788      70.970  38.120  48.950  1.00  0.00           O
ATOM   3283  N   SER A 789      71.160  37.610  46.720  1.00  0.00           N
ATOM   3284  HN  SER A 789      71.680  37.260  45.940  1.00  0.00           H
ATOM   3285  CA  SER A 789      70.130  38.570  46.230  1.00  0.00           C
ATOM   3286  HA  SER A 789      70.230  39.530  46.720  1.00  0.00           H
ATOM   3287  CB  SER A 789      70.170  38.600  44.670  1.00  0.00           C
ATOM   3288  HB1 SER A 789      69.930  37.580  44.330  1.00  0.00           H
ATOM   3289  HB2 SER A 789      71.210  38.770  44.340  1.00  0.00           H
ATOM   3290  OG  SER A 789      69.300  39.530  44.040  1.00  0.00           O
ATOM   3291  HG1 SER A 789      69.390  40.380  44.480  1.00  0.00           H
ATOM   3292  C   SER A 789      68.700  38.120  46.670  1.00  0.00           C
ATOM   3293  O   SER A 789      67.790  38.910  46.930  1.00  0.00           O
ATOM   3294  N   ASP A 790      68.440  36.780  46.790  1.00  0.00           N
ATOM   3295  HN  ASP A 790      69.090  36.130  46.400  1.00  0.00           H
ATOM   3296  CA  ASP A 790      67.170  36.280  47.170  1.00  0.00           C
ATOM   3297  HA  ASP A 790      66.420  36.980  46.860  1.00  0.00           H
ATOM   3298  CB  ASP A 790      66.790  34.980  46.370  1.00  0.00           C
ATOM   3299  HB1 ASP A 790      65.820  34.620  46.760  1.00  0.00           H
ATOM   3300  HB2 ASP A 790      67.450  34.080  46.490  1.00  0.00           H
ATOM   3301  CG  ASP A 790      66.690  35.230  44.890  1.00  0.00           C
ATOM   3302  OD1 ASP A 790      66.720  34.280  44.040  1.00  0.00           O
ATOM   3303  OD2 ASP A 790      66.450  36.390  44.570  1.00  0.00           O
ATOM   3304  C   ASP A 790      66.970  36.060  48.690  1.00  0.00           C
ATOM   3305  O   ASP A 790      65.900  35.650  49.180  1.00  0.00           O
ATOM   3306  N   PHE A 791      68.000  36.190  49.500  1.00  0.00           N
ATOM   3307  HN  PHE A 791      68.910  36.420  49.180  1.00  0.00           H
ATOM   3308  CA  PHE A 791      68.010  35.820  50.890  1.00  0.00           C
ATOM   3309  HA  PHE A 791      67.090  35.330  51.190  1.00  0.00           H
ATOM   3310  CB  PHE A 791      69.160  34.790  51.090  1.00  0.00           C
ATOM   3311  HB1 PHE A 791      70.120  35.340  50.930  1.00  0.00           H
ATOM   3312  HB2 PHE A 791      68.920  34.020  50.340  1.00  0.00           H
ATOM   3313  CG  PHE A 791      69.330  34.200  52.460  1.00  0.00           C
ATOM   3314  CD1 PHE A 791      68.140  33.600  53.010  1.00  0.00           C
ATOM   3315  HD1 PHE A 791      67.250  33.480  52.410  1.00  0.00           H
ATOM   3316  CE1 PHE A 791      68.220  33.130  54.300  1.00  0.00           C
ATOM   3317  HE1 PHE A 791      67.330  32.770  54.800  1.00  0.00           H
ATOM   3318  CZ  PHE A 791      69.470  32.880  54.880  1.00  0.00           C
ATOM   3319  HZ  PHE A 791      69.470  32.410  55.860  1.00  0.00           H
ATOM   3320  CD2 PHE A 791      70.520  34.080  53.080  1.00  0.00           C
ATOM   3321  HD2 PHE A 791      71.420  34.480  52.640  1.00  0.00           H
ATOM   3322  CE2 PHE A 791      70.650  33.410  54.330  1.00  0.00           C
ATOM   3323  HE2 PHE A 791      71.570  33.100  54.790  1.00  0.00           H
ATOM   3324  C   PHE A 791      68.230  37.060  51.680  1.00  0.00           C
ATOM   3325  O   PHE A 791      68.070  37.080  52.890  1.00  0.00           O
ATOM   3326  N   ALA A 792      68.600  38.190  51.030  1.00  0.00           N
ATOM   3327  HN  ALA A 792      68.440  38.160  50.050  1.00  0.00           H
ATOM   3328  CA  ALA A 792      69.280  39.430  51.480  1.00  0.00           C
ATOM   3329  HA  ALA A 792      70.250  39.170  51.850  1.00  0.00           H
ATOM   3330  CB  ALA A 792      69.260  40.480  50.380  1.00  0.00           C
ATOM   3331  HB1 ALA A 792      69.520  41.490  50.760  1.00  0.00           H
ATOM   3332  HB2 ALA A 792      68.250  40.590  49.950  1.00  0.00           H
ATOM   3333  HB3 ALA A 792      70.000  40.150  49.620  1.00  0.00           H
ATOM   3334  C   ALA A 792      68.630  40.100  52.690  1.00  0.00           C
ATOM   3335  O   ALA A 792      69.350  40.570  53.620  1.00  0.00           O
ATOM   3336  N   VAL A 793      67.290  40.220  52.730  1.00  0.00           N
ATOM   3337  HN  VAL A 793      66.750  39.740  52.040  1.00  0.00           H
ATOM   3338  CA  VAL A 793      66.660  40.930  53.890  1.00  0.00           C
ATOM   3339  HA  VAL A 793      67.320  41.740  54.140  1.00  0.00           H
ATOM   3340  CB  VAL A 793      65.230  41.320  53.580  1.00  0.00           C
ATOM   3341  HB  VAL A 793      64.640  40.430  53.260  1.00  0.00           H
ATOM   3342  CG1 VAL A 793      64.530  41.920  54.880  1.00  0.00           C
ATOM   3343 HG11 VAL A 793      63.480  42.170  54.610  1.00  0.00           H
ATOM   3344 HG12 VAL A 793      65.040  42.890  55.090  1.00  0.00           H
ATOM   3345 HG13 VAL A 793      64.430  41.290  55.790  1.00  0.00           H
ATOM   3346  CG2 VAL A 793      65.210  42.390  52.470  1.00  0.00           C
ATOM   3347 HG21 VAL A 793      64.220  42.340  51.990  1.00  0.00           H
ATOM   3348 HG22 VAL A 793      65.990  42.320  51.680  1.00  0.00           H
ATOM   3349 HG23 VAL A 793      65.330  43.360  53.000  1.00  0.00           H
ATOM   3350  C   VAL A 793      66.660  39.970  55.120  1.00  0.00           C
ATOM   3351  O   VAL A 793      66.890  40.410  56.250  1.00  0.00           O
ATOM   3352  N   PHE A 794      66.450  38.660  54.970  1.00  0.00           N
ATOM   3353  HN  PHE A 794      66.300  38.230  54.080  1.00  0.00           H
ATOM   3354  CA  PHE A 794      66.460  37.710  56.120  1.00  0.00           C
ATOM   3355  HA  PHE A 794      65.740  38.040  56.850  1.00  0.00           H
ATOM   3356  CB  PHE A 794      65.990  36.280  55.610  1.00  0.00           C
ATOM   3357  HB1 PHE A 794      65.850  35.710  56.550  1.00  0.00           H
ATOM   3358  HB2 PHE A 794      66.890  35.900  55.090  1.00  0.00           H
ATOM   3359  CG  PHE A 794      64.790  36.330  54.690  1.00  0.00           C
ATOM   3360  CD1 PHE A 794      64.890  35.660  53.510  1.00  0.00           C
ATOM   3361  HD1 PHE A 794      65.790  35.060  53.420  1.00  0.00           H
ATOM   3362  CE1 PHE A 794      63.910  35.850  52.510  1.00  0.00           C
ATOM   3363  HE1 PHE A 794      64.060  35.370  51.550  1.00  0.00           H
ATOM   3364  CZ  PHE A 794      62.800  36.780  52.720  1.00  0.00           C
ATOM   3365  HZ  PHE A 794      62.090  36.930  51.910  1.00  0.00           H
ATOM   3366  CD2 PHE A 794      63.670  37.130  54.910  1.00  0.00           C
ATOM   3367  HD2 PHE A 794      63.490  37.560  55.880  1.00  0.00           H
ATOM   3368  CE2 PHE A 794      62.660  37.400  53.940  1.00  0.00           C
ATOM   3369  HE2 PHE A 794      61.880  38.160  54.070  1.00  0.00           H
ATOM   3370  C   PHE A 794      67.860  37.560  56.710  1.00  0.00           C
ATOM   3371  O   PHE A 794      67.980  37.470  57.960  1.00  0.00           O
ATOM   3372  N   LEU A 795      68.880  37.520  55.840  1.00  0.00           N
ATOM   3373  HN  LEU A 795      68.740  37.390  54.850  1.00  0.00           H
ATOM   3374  CA  LEU A 795      70.300  37.510  56.210  1.00  0.00           C
ATOM   3375  HA  LEU A 795      70.390  36.700  56.910  1.00  0.00           H
ATOM   3376  CB  LEU A 795      71.180  37.320  54.900  1.00  0.00           C
ATOM   3377  HB1 LEU A 795      70.820  37.990  54.080  1.00  0.00           H
ATOM   3378  HB2 LEU A 795      70.890  36.350  54.420  1.00  0.00           H
ATOM   3379  CG  LEU A 795      72.690  37.340  55.050  1.00  0.00           C
ATOM   3380  HG  LEU A 795      72.950  38.320  55.520  1.00  0.00           H
ATOM   3381  CD1 LEU A 795      73.120  36.240  55.950  1.00  0.00           C
ATOM   3382 HD11 LEU A 795      72.860  35.220  55.580  1.00  0.00           H
ATOM   3383 HD12 LEU A 795      72.560  36.320  56.900  1.00  0.00           H
ATOM   3384 HD13 LEU A 795      74.180  36.370  56.260  1.00  0.00           H
ATOM   3385  CD2 LEU A 795      73.280  37.200  53.670  1.00  0.00           C
ATOM   3386 HD21 LEU A 795      72.850  36.320  53.160  1.00  0.00           H
ATOM   3387 HD22 LEU A 795      74.390  37.080  53.540  1.00  0.00           H
ATOM   3388 HD23 LEU A 795      73.060  38.100  53.070  1.00  0.00           H
ATOM   3389  C   LEU A 795      70.710  38.760  56.950  1.00  0.00           C
ATOM   3390  O   LEU A 795      71.490  38.690  57.910  1.00  0.00           O
ATOM   3391  N   THR A 796      70.180  39.940  56.480  1.00  0.00           N
ATOM   3392  HN  THR A 796      69.650  39.840  55.640  1.00  0.00           H
ATOM   3393  CA  THR A 796      70.460  41.290  57.080  1.00  0.00           C
ATOM   3394  HA  THR A 796      71.530  41.360  56.950  1.00  0.00           H
ATOM   3395  CB  THR A 796      69.690  42.440  56.380  1.00  0.00           C
ATOM   3396  HB  THR A 796      68.590  42.370  56.380  1.00  0.00           H
ATOM   3397  OG1 THR A 796      70.070  42.650  55.030  1.00  0.00           O
ATOM   3398  HG1 THR A 796      70.060  41.820  54.550  1.00  0.00           H
ATOM   3399  CG2 THR A 796      69.850  43.840  57.130  1.00  0.00           C
ATOM   3400 HG21 THR A 796      69.630  43.700  58.210  1.00  0.00           H
ATOM   3401 HG22 THR A 796      69.340  44.610  56.520  1.00  0.00           H
ATOM   3402 HG23 THR A 796      70.920  44.160  57.200  1.00  0.00           H
ATOM   3403  C   THR A 796      70.180  41.320  58.520  1.00  0.00           C
ATOM   3404  O   THR A 796      70.880  41.800  59.360  1.00  0.00           O
ATOM   3405  N   ILE A 797      69.000  40.770  58.830  1.00  0.00           N
ATOM   3406  HN  ILE A 797      68.470  40.250  58.160  1.00  0.00           H
ATOM   3407  CA  ILE A 797      68.570  40.810  60.220  1.00  0.00           C
ATOM   3408  HA  ILE A 797      68.770  41.770  60.670  1.00  0.00           H
ATOM   3409  CB  ILE A 797      66.950  40.670  60.380  1.00  0.00           C
ATOM   3410  HB  ILE A 797      66.770  39.660  59.940  1.00  0.00           H
ATOM   3411  CG2 ILE A 797      66.500  40.570  61.900  1.00  0.00           C
ATOM   3412 HG21 ILE A 797      67.050  39.700  62.320  1.00  0.00           H
ATOM   3413 HG22 ILE A 797      65.430  40.280  61.980  1.00  0.00           H
ATOM   3414 HG23 ILE A 797      66.670  41.530  62.460  1.00  0.00           H
ATOM   3415  CG1 ILE A 797      66.280  41.770  59.570  1.00  0.00           C
ATOM   3416 HG11 ILE A 797      66.730  41.980  58.580  1.00  0.00           H
ATOM   3417 HG12 ILE A 797      66.280  42.750  60.110  1.00  0.00           H
ATOM   3418  CD  ILE A 797      64.770  41.390  59.510  1.00  0.00           C
ATOM   3419  HD1 ILE A 797      64.170  41.460  60.440  1.00  0.00           H
ATOM   3420  HD2 ILE A 797      64.720  40.370  59.080  1.00  0.00           H
ATOM   3421  HD3 ILE A 797      64.330  42.100  58.780  1.00  0.00           H
ATOM   3422  C   ILE A 797      69.500  39.860  61.100  1.00  0.00           C
ATOM   3423  O   ILE A 797      69.870  40.200  62.220  1.00  0.00           O
ATOM   3424  N   VAL A 798      69.950  38.710  60.630  1.00  0.00           N
ATOM   3425  HN  VAL A 798      69.690  38.460  59.690  1.00  0.00           H
ATOM   3426  CA  VAL A 798      70.840  37.820  61.350  1.00  0.00           C
ATOM   3427  HA  VAL A 798      70.420  37.610  62.320  1.00  0.00           H
ATOM   3428  CB  VAL A 798      71.160  36.520  60.660  1.00  0.00           C
ATOM   3429  HB  VAL A 798      71.620  36.660  59.660  1.00  0.00           H
ATOM   3430  CG1 VAL A 798      72.090  35.570  61.550  1.00  0.00           C
ATOM   3431 HG11 VAL A 798      71.760  35.730  62.590  1.00  0.00           H
ATOM   3432 HG12 VAL A 798      73.170  35.820  61.470  1.00  0.00           H
ATOM   3433 HG13 VAL A 798      72.000  34.490  61.340  1.00  0.00           H
ATOM   3434  CG2 VAL A 798      69.850  35.790  60.440  1.00  0.00           C
ATOM   3435 HG21 VAL A 798      69.370  35.640  61.410  1.00  0.00           H
ATOM   3436 HG22 VAL A 798      70.070  34.790  60.000  1.00  0.00           H
ATOM   3437 HG23 VAL A 798      69.180  36.360  59.750  1.00  0.00           H
ATOM   3438  C   VAL A 798      72.140  38.520  61.570  1.00  0.00           C
ATOM   3439  O   VAL A 798      72.710  38.490  62.690  1.00  0.00           O
ATOM   3440  N   ILE A 799      72.640  39.300  60.590  1.00  0.00           N
ATOM   3441  HN  ILE A 799      72.290  39.200  59.660  1.00  0.00           H
ATOM   3442  CA  ILE A 799      73.870  40.000  60.650  1.00  0.00           C
ATOM   3443  HA  ILE A 799      74.680  39.320  60.820  1.00  0.00           H
ATOM   3444  CB  ILE A 799      74.330  40.590  59.290  1.00  0.00           C
ATOM   3445  HB  ILE A 799      73.500  41.100  58.750  1.00  0.00           H
ATOM   3446  CG2 ILE A 799      75.540  41.580  59.420  1.00  0.00           C
ATOM   3447 HG21 ILE A 799      75.180  42.490  59.950  1.00  0.00           H
ATOM   3448 HG22 ILE A 799      75.980  41.870  58.450  1.00  0.00           H
ATOM   3449 HG23 ILE A 799      76.370  41.110  59.980  1.00  0.00           H
ATOM   3450  CG1 ILE A 799      74.630  39.420  58.350  1.00  0.00           C
ATOM   3451 HG11 ILE A 799      73.700  38.850  58.190  1.00  0.00           H
ATOM   3452 HG12 ILE A 799      75.370  38.710  58.770  1.00  0.00           H
ATOM   3453  CD  ILE A 799      74.940  40.030  56.930  1.00  0.00           C
ATOM   3454  HD1 ILE A 799      74.230  40.840  56.660  1.00  0.00           H
ATOM   3455  HD2 ILE A 799      74.980  39.230  56.150  1.00  0.00           H
ATOM   3456  HD3 ILE A 799      75.990  40.380  56.980  1.00  0.00           H
ATOM   3457  C   ILE A 799      73.800  41.040  61.790  1.00  0.00           C
ATOM   3458  O   ILE A 799      74.720  41.170  62.570  1.00  0.00           O
ATOM   3459  N   MET A 800      72.650  41.780  61.970  1.00  0.00           N
ATOM   3460  HN  MET A 800      72.010  41.720  61.220  1.00  0.00           H
ATOM   3461  CA  MET A 800      72.460  42.710  62.960  1.00  0.00           C
ATOM   3462  HA  MET A 800      73.390  43.250  63.070  1.00  0.00           H
ATOM   3463  CB  MET A 800      71.400  43.690  62.560  1.00  0.00           C
ATOM   3464  HB1 MET A 800      71.320  44.450  63.370  1.00  0.00           H
ATOM   3465  HB2 MET A 800      70.410  43.200  62.460  1.00  0.00           H
ATOM   3466  CG  MET A 800      71.770  44.440  61.250  1.00  0.00           C
ATOM   3467  HG1 MET A 800      70.900  44.610  60.570  1.00  0.00           H
ATOM   3468  HG2 MET A 800      72.490  43.800  60.680  1.00  0.00           H
ATOM   3469  SD  MET A 800      72.420  46.080  61.560  1.00  0.00           S
ATOM   3470  CE  MET A 800      74.070  45.830  62.360  1.00  0.00           C
ATOM   3471  HE1 MET A 800      74.430  46.870  62.490  1.00  0.00           H
ATOM   3472  HE2 MET A 800      74.740  45.160  61.780  1.00  0.00           H
ATOM   3473  HE3 MET A 800      74.030  45.360  63.370  1.00  0.00           H
ATOM   3474  C   MET A 800      72.220  42.210  64.370  1.00  0.00           C
ATOM   3475  O   MET A 800      72.680  42.890  65.350  1.00  0.00           O
ATOM   3476  N   VAL A 801      71.640  41.000  64.490  1.00  0.00           N
ATOM   3477  HN  VAL A 801      71.060  40.690  63.740  1.00  0.00           H
ATOM   3478  CA  VAL A 801      71.480  40.370  65.760  1.00  0.00           C
ATOM   3479  HA  VAL A 801      71.130  41.100  66.490  1.00  0.00           H
ATOM   3480  CB  VAL A 801      70.470  39.270  65.760  1.00  0.00           C
ATOM   3481  HB  VAL A 801      70.810  38.410  65.120  1.00  0.00           H
ATOM   3482  CG1 VAL A 801      70.440  38.630  67.220  1.00  0.00           C
ATOM   3483 HG11 VAL A 801      71.420  38.110  67.370  1.00  0.00           H
ATOM   3484 HG12 VAL A 801      69.660  37.850  67.280  1.00  0.00           H
ATOM   3485 HG13 VAL A 801      70.300  39.430  67.990  1.00  0.00           H
ATOM   3486  CG2 VAL A 801      69.060  39.820  65.480  1.00  0.00           C
ATOM   3487 HG21 VAL A 801      68.800  40.560  66.270  1.00  0.00           H
ATOM   3488 HG22 VAL A 801      68.280  39.050  65.560  1.00  0.00           H
ATOM   3489 HG23 VAL A 801      68.940  40.280  64.480  1.00  0.00           H
ATOM   3490  C   VAL A 801      72.860  39.930  66.320  1.00  0.00           C
ATOM   3491  O   VAL A 801      73.200  40.090  67.470  1.00  0.00           O
ATOM   3492  N   THR A 802      73.720  39.490  65.420  1.00  0.00           N
ATOM   3493  HN  THR A 802      73.560  39.320  64.440  1.00  0.00           H
ATOM   3494  CA  THR A 802      75.080  39.210  65.720  1.00  0.00           C
ATOM   3495  HA  THR A 802      75.090  38.570  66.590  1.00  0.00           H
ATOM   3496  CB  THR A 802      75.650  38.410  64.520  1.00  0.00           C
ATOM   3497  HB  THR A 802      75.830  39.160  63.730  1.00  0.00           H
ATOM   3498  OG1 THR A 802      74.710  37.480  63.980  1.00  0.00           O
ATOM   3499  HG1 THR A 802      74.070  38.020  63.510  1.00  0.00           H
ATOM   3500  CG2 THR A 802      77.010  37.650  64.860  1.00  0.00           C
ATOM   3501 HG21 THR A 802      77.570  37.510  63.910  1.00  0.00           H
ATOM   3502 HG22 THR A 802      76.930  36.630  65.300  1.00  0.00           H
ATOM   3503 HG23 THR A 802      77.610  38.280  65.550  1.00  0.00           H
ATOM   3504  C   THR A 802      75.890  40.450  66.020  1.00  0.00           C
ATOM   3505  O   THR A 802      76.620  40.500  67.030  1.00  0.00           O
ATOM   3506  N   ILE A 803      75.680  41.480  65.200  1.00  0.00           N
ATOM   3507  HN  ILE A 803      75.230  41.510  64.310  1.00  0.00           H
ATOM   3508  CA  ILE A 803      76.400  42.670  65.470  1.00  0.00           C
ATOM   3509  HA  ILE A 803      77.430  42.460  65.720  1.00  0.00           H
ATOM   3510  CB  ILE A 803      76.570  43.490  64.150  1.00  0.00           C
ATOM   3511  HB  ILE A 803      75.580  43.510  63.650  1.00  0.00           H
ATOM   3512  CG2 ILE A 803      76.970  44.940  64.550  1.00  0.00           C
ATOM   3513 HG21 ILE A 803      78.040  45.040  64.830  1.00  0.00           H
ATOM   3514 HG22 ILE A 803      76.360  45.430  65.320  1.00  0.00           H
ATOM   3515 HG23 ILE A 803      76.900  45.590  63.650  1.00  0.00           H
ATOM   3516  CG1 ILE A 803      77.460  42.750  63.100  1.00  0.00           C
ATOM   3517 HG11 ILE A 803      76.940  41.790  62.870  1.00  0.00           H
ATOM   3518 HG12 ILE A 803      78.400  42.430  63.600  1.00  0.00           H
ATOM   3519  CD  ILE A 803      77.730  43.430  61.740  1.00  0.00           C
ATOM   3520  HD1 ILE A 803      78.070  42.610  61.080  1.00  0.00           H
ATOM   3521  HD2 ILE A 803      78.560  44.150  61.850  1.00  0.00           H
ATOM   3522  HD3 ILE A 803      76.790  43.880  61.350  1.00  0.00           H
ATOM   3523  C   ILE A 803      75.950  43.390  66.750  1.00  0.00           C
ATOM   3524  O   ILE A 803      76.640  44.030  67.580  1.00  0.00           O
ATOM   3525  N   ASP A 804      74.700  43.150  67.160  1.00  0.00           N
ATOM   3526  HN  ASP A 804      73.990  42.760  66.570  1.00  0.00           H
ATOM   3527  CA  ASP A 804      74.080  43.610  68.440  1.00  0.00           C
ATOM   3528  HA  ASP A 804      74.280  44.670  68.520  1.00  0.00           H
ATOM   3529  CB  ASP A 804      72.510  43.550  68.480  1.00  0.00           C
ATOM   3530  HB1 ASP A 804      72.090  42.550  68.290  1.00  0.00           H
ATOM   3531  HB2 ASP A 804      71.940  44.160  67.750  1.00  0.00           H
ATOM   3532  CG  ASP A 804      71.890  43.970  69.790  1.00  0.00           C
ATOM   3533  OD1 ASP A 804      72.140  45.140  70.200  1.00  0.00           O
ATOM   3534  OD2 ASP A 804      70.950  43.220  70.180  1.00  0.00           O
ATOM   3535  C   ASP A 804      74.840  42.950  69.650  1.00  0.00           C
ATOM   3536  O   ASP A 804      75.090  43.580  70.660  1.00  0.00           O
ATOM   3537  N   TYR A 805      75.160  41.620  69.520  1.00  0.00           N
ATOM   3538  HN  TYR A 805      74.890  41.120  68.700  1.00  0.00           H
ATOM   3539  CA  TYR A 805      75.930  40.800  70.480  1.00  0.00           C
ATOM   3540  HA  TYR A 805      75.530  40.770  71.490  1.00  0.00           H
ATOM   3541  CB  TYR A 805      75.950  39.330  69.960  1.00  0.00           C
ATOM   3542  HB1 TYR A 805      76.170  39.370  68.880  1.00  0.00           H
ATOM   3543  HB2 TYR A 805      74.990  38.810  70.160  1.00  0.00           H
ATOM   3544  CG  TYR A 805      77.000  38.290  70.460  1.00  0.00           C
ATOM   3545  CD1 TYR A 805      77.970  37.930  69.560  1.00  0.00           C
ATOM   3546  HD1 TYR A 805      77.980  38.390  68.580  1.00  0.00           H
ATOM   3547  CE1 TYR A 805      79.010  36.990  69.850  1.00  0.00           C
ATOM   3548  HE1 TYR A 805      79.690  36.640  69.090  1.00  0.00           H
ATOM   3549  CZ  TYR A 805      78.980  36.310  71.100  1.00  0.00           C
ATOM   3550  OH  TYR A 805      79.870  35.320  71.470  1.00  0.00           O
ATOM   3551  HH  TYR A 805      79.590  34.790  72.220  1.00  0.00           H
ATOM   3552  CD2 TYR A 805      77.090  37.760  71.760  1.00  0.00           C
ATOM   3553  HD2 TYR A 805      76.500  38.270  72.520  1.00  0.00           H
ATOM   3554  CE2 TYR A 805      78.010  36.710  72.080  1.00  0.00           C
ATOM   3555  HE2 TYR A 805      77.970  36.170  73.010  1.00  0.00           H
ATOM   3556  C   TYR A 805      77.270  41.360  70.550  1.00  0.00           C
ATOM   3557  O   TYR A 805      77.680  41.640  71.650  1.00  0.00           O
ATOM   3558  N   LEU A 806      77.930  41.680  69.420  1.00  0.00           N
ATOM   3559  HN  LEU A 806      77.420  41.490  68.590  1.00  0.00           H
ATOM   3560  CA  LEU A 806      79.310  42.240  69.400  1.00  0.00           C
ATOM   3561  HA  LEU A 806      79.890  41.510  69.960  1.00  0.00           H
ATOM   3562  CB  LEU A 806      79.820  42.490  67.960  1.00  0.00           C
ATOM   3563  HB1 LEU A 806      80.840  42.920  68.050  1.00  0.00           H
ATOM   3564  HB2 LEU A 806      79.170  43.170  67.380  1.00  0.00           H
ATOM   3565  CG  LEU A 806      80.070  41.140  67.170  1.00  0.00           C
ATOM   3566  HG  LEU A 806      79.070  40.740  66.920  1.00  0.00           H
ATOM   3567  CD1 LEU A 806      80.840  41.480  65.940  1.00  0.00           C
ATOM   3568 HD11 LEU A 806      81.620  42.220  66.190  1.00  0.00           H
ATOM   3569 HD12 LEU A 806      80.170  41.980  65.220  1.00  0.00           H
ATOM   3570 HD13 LEU A 806      81.330  40.600  65.460  1.00  0.00           H
ATOM   3571  CD2 LEU A 806      80.950  40.160  67.910  1.00  0.00           C
ATOM   3572 HD21 LEU A 806      81.850  40.760  68.210  1.00  0.00           H
ATOM   3573 HD22 LEU A 806      81.170  39.260  67.290  1.00  0.00           H
ATOM   3574 HD23 LEU A 806      80.480  39.790  68.850  1.00  0.00           H
ATOM   3575  C   LEU A 806      79.470  43.570  70.210  1.00  0.00           C
ATOM   3576  O   LEU A 806      80.470  43.850  70.840  1.00  0.00           O
ATOM   3577  N   VAL A 807      78.510  44.470  70.070  1.00  0.00           N
ATOM   3578  HN  VAL A 807      77.700  44.190  69.590  1.00  0.00           H
ATOM   3579  CA  VAL A 807      78.540  45.790  70.790  1.00  0.00           C
ATOM   3580  HA  VAL A 807      79.540  46.160  70.630  1.00  0.00           H
ATOM   3581  CB  VAL A 807      77.500  46.690  70.180  1.00  0.00           C
ATOM   3582  HB  VAL A 807      76.570  46.090  70.180  1.00  0.00           H
ATOM   3583  CG1 VAL A 807      77.290  47.980  70.870  1.00  0.00           C
ATOM   3584 HG11 VAL A 807      76.430  48.470  70.360  1.00  0.00           H
ATOM   3585 HG12 VAL A 807      78.120  48.690  70.690  1.00  0.00           H
ATOM   3586 HG13 VAL A 807      77.010  47.910  71.950  1.00  0.00           H
ATOM   3587  CG2 VAL A 807      77.980  46.910  68.700  1.00  0.00           C
ATOM   3588 HG21 VAL A 807      77.230  47.560  68.210  1.00  0.00           H
ATOM   3589 HG22 VAL A 807      78.190  46.010  68.080  1.00  0.00           H
ATOM   3590 HG23 VAL A 807      78.970  47.390  68.790  1.00  0.00           H
ATOM   3591  C   VAL A 807      78.400  45.860  72.400  1.00  0.00           C
ATOM   3592  O   VAL A 807      78.920  46.740  73.110  1.00  0.00           O
ATOM   3593  N   GLY A 808      77.690  44.880  72.980  1.00  0.00           N
ATOM   3594  HN  GLY A 808      77.380  44.130  72.390  1.00  0.00           H
ATOM   3595  CA  GLY A 808      77.610  44.650  74.400  1.00  0.00           C
ATOM   3596  HA1 GLY A 808      78.620  44.530  74.770  1.00  0.00           H
ATOM   3597  HA2 GLY A 808      76.990  43.770  74.510  1.00  0.00           H
ATOM   3598  C   GLY A 808      76.810  45.790  75.180  1.00  0.00           C
ATOM   3599  O   GLY A 808      77.120  46.110  76.320  1.00  0.00           O
ATOM   3600  N   VAL A 809      75.800  46.240  74.490  1.00  0.00           N
ATOM   3601  HN  VAL A 809      75.450  45.790  73.670  1.00  0.00           H
ATOM   3602  CA  VAL A 809      74.930  47.310  74.920  1.00  0.00           C
ATOM   3603  HA  VAL A 809      75.050  47.480  75.980  1.00  0.00           H
ATOM   3604  CB  VAL A 809      75.010  48.660  74.130  1.00  0.00           C
ATOM   3605  HB  VAL A 809      74.970  48.360  73.070  1.00  0.00           H
ATOM   3606  CG1 VAL A 809      73.840  49.610  74.430  1.00  0.00           C
ATOM   3607 HG11 VAL A 809      72.920  49.150  73.990  1.00  0.00           H
ATOM   3608 HG12 VAL A 809      73.880  50.570  73.860  1.00  0.00           H
ATOM   3609 HG13 VAL A 809      73.670  49.720  75.520  1.00  0.00           H
ATOM   3610  CG2 VAL A 809      76.300  49.420  74.350  1.00  0.00           C
ATOM   3611 HG21 VAL A 809      77.260  48.860  74.290  1.00  0.00           H
ATOM   3612 HG22 VAL A 809      76.320  49.990  75.300  1.00  0.00           H
ATOM   3613 HG23 VAL A 809      76.380  50.280  73.640  1.00  0.00           H
ATOM   3614  C   VAL A 809      73.570  46.740  74.730  1.00  0.00           C
ATOM   3615  O   VAL A 809      73.370  46.110  73.700  1.00  0.00           O
ATOM   3616  N   PRO A 810      72.530  46.870  75.590  1.00  0.00           N
ATOM   3617  CD  PRO A 810      72.710  47.410  76.930  1.00  0.00           C
ATOM   3618  HD1 PRO A 810      73.240  48.390  76.970  1.00  0.00           H
ATOM   3619  HD2 PRO A 810      73.330  46.720  77.550  1.00  0.00           H
ATOM   3620  CA  PRO A 810      71.270  46.120  75.390  1.00  0.00           C
ATOM   3621  HA  PRO A 810      71.370  45.170  74.880  1.00  0.00           H
ATOM   3622  CB  PRO A 810      70.830  45.940  76.780  1.00  0.00           C
ATOM   3623  HB1 PRO A 810      71.340  45.110  77.320  1.00  0.00           H
ATOM   3624  HB2 PRO A 810      69.770  45.700  76.990  1.00  0.00           H
ATOM   3625  CG  PRO A 810      71.310  47.190  77.400  1.00  0.00           C
ATOM   3626  HG1 PRO A 810      70.730  48.070  77.030  1.00  0.00           H
ATOM   3627  HG2 PRO A 810      71.270  47.230  78.510  1.00  0.00           H
ATOM   3628  C   PRO A 810      70.210  46.880  74.620  1.00  0.00           C
ATOM   3629  O   PRO A 810      69.270  47.380  75.230  1.00  0.00           O
ATOM   3630  N   SER A 811      70.310  47.040  73.230  1.00  0.00           N
ATOM   3631  HN  SER A 811      71.190  46.800  72.830  1.00  0.00           H
ATOM   3632  CA  SER A 811      69.230  47.530  72.320  1.00  0.00           C
ATOM   3633  HA  SER A 811      69.130  48.600  72.470  1.00  0.00           H
ATOM   3634  CB  SER A 811      69.490  47.350  70.830  1.00  0.00           C
ATOM   3635  HB1 SER A 811      70.380  47.920  70.500  1.00  0.00           H
ATOM   3636  HB2 SER A 811      68.650  47.630  70.160  1.00  0.00           H
ATOM   3637  OG  SER A 811      69.690  45.980  70.440  1.00  0.00           O
ATOM   3638  HG1 SER A 811      70.610  45.720  70.490  1.00  0.00           H
ATOM   3639  C   SER A 811      67.840  46.920  72.600  1.00  0.00           C
ATOM   3640  O   SER A 811      67.710  45.690  72.510  1.00  0.00           O
ATOM   3641  N   PRO A 812      66.710  47.630  72.730  1.00  0.00           N
ATOM   3642  CD  PRO A 812      66.670  49.040  72.730  1.00  0.00           C
ATOM   3643  HD1 PRO A 812      66.990  49.480  71.760  1.00  0.00           H
ATOM   3644  HD2 PRO A 812      67.380  49.460  73.480  1.00  0.00           H
ATOM   3645  CA  PRO A 812      65.350  46.990  72.700  1.00  0.00           C
ATOM   3646  HA  PRO A 812      65.250  46.650  73.720  1.00  0.00           H
ATOM   3647  CB  PRO A 812      64.490  48.230  72.390  1.00  0.00           C
ATOM   3648  HB1 PRO A 812      63.460  47.990  72.740  1.00  0.00           H
ATOM   3649  HB2 PRO A 812      64.350  48.410  71.310  1.00  0.00           H
ATOM   3650  CG  PRO A 812      65.250  49.410  73.020  1.00  0.00           C
ATOM   3651  HG1 PRO A 812      64.850  50.320  72.540  1.00  0.00           H
ATOM   3652  HG2 PRO A 812      64.950  49.390  74.090  1.00  0.00           H
ATOM   3653  C   PRO A 812      65.050  45.810  71.780  1.00  0.00           C
ATOM   3654  O   PRO A 812      65.320  45.890  70.590  1.00  0.00           O
ATOM   3655  N   LYS A 813      64.350  44.820  72.270  1.00  0.00           N
ATOM   3656  HN  LYS A 813      63.970  45.070  73.160  1.00  0.00           H
ATOM   3657  CA  LYS A 813      63.830  43.730  71.480  1.00  0.00           C
ATOM   3658  HA  LYS A 813      64.180  43.790  70.450  1.00  0.00           H
ATOM   3659  CB  LYS A 813      64.350  42.430  72.140  1.00  0.00           C
ATOM   3660  HB1 LYS A 813      64.060  41.550  71.520  1.00  0.00           H
ATOM   3661  HB2 LYS A 813      63.810  42.400  73.100  1.00  0.00           H
ATOM   3662  CG  LYS A 813      65.860  42.410  72.400  1.00  0.00           C
ATOM   3663  HG1 LYS A 813      66.030  41.370  72.760  1.00  0.00           H
ATOM   3664  HG2 LYS A 813      66.030  43.080  73.270  1.00  0.00           H
ATOM   3665  CD  LYS A 813      66.750  42.750  71.230  1.00  0.00           C
ATOM   3666  HD1 LYS A 813      66.660  43.810  70.920  1.00  0.00           H
ATOM   3667  HD2 LYS A 813      66.400  42.030  70.450  1.00  0.00           H
ATOM   3668  CE  LYS A 813      68.190  42.330  71.480  1.00  0.00           C
ATOM   3669  HE1 LYS A 813      68.580  41.990  70.500  1.00  0.00           H
ATOM   3670  HE2 LYS A 813      68.320  41.460  72.150  1.00  0.00           H
ATOM   3671  NZ  LYS A 813      68.910  43.480  71.880  1.00  0.00           N
ATOM   3672  HZ1 LYS A 813      68.440  44.400  71.830  1.00  0.00           H
ATOM   3673  HZ2 LYS A 813      69.770  43.530  71.300  1.00  0.00           H
ATOM   3674  HZ3 LYS A 813      69.180  43.330  72.870  1.00  0.00           H
ATOM   3675  C   LYS A 813      62.350  43.640  71.370  1.00  0.00           C
ATOM   3676  O   LYS A 813      61.600  43.990  72.260  1.00  0.00           O
ATOM   3677  N   LEU A 814      61.890  43.090  70.230  1.00  0.00           N
ATOM   3678  HN  LEU A 814      62.540  42.730  69.560  1.00  0.00           H
ATOM   3679  CA  LEU A 814      60.470  42.730  70.080  1.00  0.00           C
ATOM   3680  HA  LEU A 814      59.940  43.670  70.200  1.00  0.00           H
ATOM   3681  CB  LEU A 814      60.200  42.050  68.710  1.00  0.00           C
ATOM   3682  HB1 LEU A 814      60.910  41.200  68.580  1.00  0.00           H
ATOM   3683  HB2 LEU A 814      60.550  42.850  68.020  1.00  0.00           H
ATOM   3684  CG  LEU A 814      58.760  41.670  68.270  1.00  0.00           C
ATOM   3685  HG  LEU A 814      58.340  41.020  69.060  1.00  0.00           H
ATOM   3686  CD1 LEU A 814      57.770  42.880  68.090  1.00  0.00           C
ATOM   3687 HD11 LEU A 814      57.700  43.440  69.050  1.00  0.00           H
ATOM   3688 HD12 LEU A 814      56.740  42.490  67.940  1.00  0.00           H
ATOM   3689 HD13 LEU A 814      58.190  43.590  67.350  1.00  0.00           H
ATOM   3690  CD2 LEU A 814      58.770  40.980  66.970  1.00  0.00           C
ATOM   3691 HD21 LEU A 814      59.410  41.540  66.270  1.00  0.00           H
ATOM   3692 HD22 LEU A 814      57.740  40.790  66.600  1.00  0.00           H
ATOM   3693 HD23 LEU A 814      59.190  39.960  67.070  1.00  0.00           H
ATOM   3694  C   LEU A 814      59.930  41.860  71.210  1.00  0.00           C
ATOM   3695  O   LEU A 814      60.620  40.920  71.570  1.00  0.00           O
ATOM   3696  N   HSD A 815      58.760  42.180  71.830  1.00  0.00           N
ATOM   3697  HN  HSD A 815      58.250  42.980  71.520  1.00  0.00           H
ATOM   3698  CA  HSD A 815      58.080  41.580  72.970  1.00  0.00           C
ATOM   3699  HA  HSD A 815      58.180  40.500  73.040  1.00  0.00           H
ATOM   3700  CB  HSD A 815      58.660  42.140  74.280  1.00  0.00           C
ATOM   3701  HB1 HSD A 815      59.760  42.000  74.200  1.00  0.00           H
ATOM   3702  HB2 HSD A 815      58.180  41.630  75.150  1.00  0.00           H
ATOM   3703  ND1 HSD A 815      59.280  44.620  73.980  1.00  0.00           N
ATOM   3704  HD1 HSD A 815      59.820  44.410  73.170  1.00  0.00           H
ATOM   3705  CG  HSD A 815      58.520  43.650  74.630  1.00  0.00           C
ATOM   3706  CE1 HSD A 815      59.110  45.750  74.690  1.00  0.00           C
ATOM   3707  HE1 HSD A 815      59.710  46.630  74.420  1.00  0.00           H
ATOM   3708  NE2 HSD A 815      58.450  45.550  75.800  1.00  0.00           N
ATOM   3709  CD2 HSD A 815      58.080  44.220  75.770  1.00  0.00           C
ATOM   3710  HD2 HSD A 815      57.430  43.820  76.550  1.00  0.00           H
ATOM   3711  C   HSD A 815      56.570  41.870  72.730  1.00  0.00           C
ATOM   3712  O   HSD A 815      56.140  43.020  72.440  1.00  0.00           O
ATOM   3713  N   VAL A 816      55.770  40.790  73.010  1.00  0.00           N
ATOM   3714  HN  VAL A 816      56.140  39.880  73.210  1.00  0.00           H
ATOM   3715  CA  VAL A 816      54.330  40.960  73.190  1.00  0.00           C
ATOM   3716  HA  VAL A 816      53.970  41.510  72.350  1.00  0.00           H
ATOM   3717  CB  VAL A 816      53.490  39.610  73.150  1.00  0.00           C
ATOM   3718  HB  VAL A 816      53.890  38.910  73.910  1.00  0.00           H
ATOM   3719  CG1 VAL A 816      52.030  39.860  73.600  1.00  0.00           C
ATOM   3720 HG11 VAL A 816      51.420  40.430  72.870  1.00  0.00           H
ATOM   3721 HG12 VAL A 816      51.960  40.180  74.660  1.00  0.00           H
ATOM   3722 HG13 VAL A 816      51.550  38.850  73.580  1.00  0.00           H
ATOM   3723  CG2 VAL A 816      53.600  38.920  71.750  1.00  0.00           C
ATOM   3724 HG21 VAL A 816      53.330  39.590  70.920  1.00  0.00           H
ATOM   3725 HG22 VAL A 816      52.910  38.050  71.860  1.00  0.00           H
ATOM   3726 HG23 VAL A 816      54.660  38.620  71.660  1.00  0.00           H
ATOM   3727  C   VAL A 816      54.060  41.690  74.440  1.00  0.00           C
ATOM   3728  O   VAL A 816      54.510  41.250  75.500  1.00  0.00           O
ATOM   3729  N   PRO A 817      53.360  42.890  74.390  1.00  0.00           N
ATOM   3730  CD  PRO A 817      53.070  43.730  73.220  1.00  0.00           C
ATOM   3731  HD1 PRO A 817      52.360  43.170  72.570  1.00  0.00           H
ATOM   3732  HD2 PRO A 817      54.050  43.880  72.730  1.00  0.00           H
ATOM   3733  CA  PRO A 817      53.120  43.680  75.640  1.00  0.00           C
ATOM   3734  HA  PRO A 817      54.010  44.230  75.920  1.00  0.00           H
ATOM   3735  CB  PRO A 817      52.000  44.660  75.240  1.00  0.00           C
ATOM   3736  HB1 PRO A 817      51.990  45.600  75.830  1.00  0.00           H
ATOM   3737  HB2 PRO A 817      51.010  44.140  75.160  1.00  0.00           H
ATOM   3738  CG  PRO A 817      52.360  44.950  73.760  1.00  0.00           C
ATOM   3739  HG1 PRO A 817      51.610  45.310  73.020  1.00  0.00           H
ATOM   3740  HG2 PRO A 817      53.100  45.790  73.800  1.00  0.00           H
ATOM   3741  C   PRO A 817      52.640  42.970  76.860  1.00  0.00           C
ATOM   3742  O   PRO A 817      51.950  41.990  76.760  1.00  0.00           O
ATOM   3743  N   GLU A 818      53.030  43.410  78.100  1.00  0.00           N
ATOM   3744  HN  GLU A 818      53.570  44.230  78.170  1.00  0.00           H
ATOM   3745  CA  GLU A 818      52.540  42.850  79.330  1.00  0.00           C
ATOM   3746  HA  GLU A 818      52.520  41.800  79.120  1.00  0.00           H
ATOM   3747  CB  GLU A 818      53.520  42.890  80.520  1.00  0.00           C
ATOM   3748  HB1 GLU A 818      52.970  42.530  81.410  1.00  0.00           H
ATOM   3749  HB2 GLU A 818      53.850  43.940  80.690  1.00  0.00           H
ATOM   3750  CG  GLU A 818      54.830  42.030  80.200  1.00  0.00           C
ATOM   3751  HG1 GLU A 818      55.510  42.050  81.080  1.00  0.00           H
ATOM   3752  HG2 GLU A 818      55.340  42.480  79.320  1.00  0.00           H
ATOM   3753  CD  GLU A 818      54.520  40.590  79.880  1.00  0.00           C
ATOM   3754  OE1 GLU A 818      53.450  40.100  80.280  1.00  0.00           O
ATOM   3755  OE2 GLU A 818      55.400  39.860  79.240  1.00  0.00           O
ATOM   3756  C   GLU A 818      51.040  43.350  79.660  1.00  0.00           C
ATOM   3757  O   GLU A 818      50.710  44.500  79.430  1.00  0.00           O
ATOM   3758  N   LYS A 819      50.180  42.460  80.250  1.00  0.00           N
ATOM   3759  HN  LYS A 819      50.480  41.660  80.750  1.00  0.00           H
ATOM   3760  CA  LYS A 819      48.780  42.900  80.420  1.00  0.00           C
ATOM   3761  HA  LYS A 819      48.420  43.420  79.540  1.00  0.00           H
ATOM   3762  CB  LYS A 819      47.870  41.640  80.490  1.00  0.00           C
ATOM   3763  HB1 LYS A 819      46.850  42.050  80.600  1.00  0.00           H
ATOM   3764  HB2 LYS A 819      48.130  41.020  81.370  1.00  0.00           H
ATOM   3765  CG  LYS A 819      47.780  40.760  79.230  1.00  0.00           C
ATOM   3766  HG1 LYS A 819      48.780  40.250  79.250  1.00  0.00           H
ATOM   3767  HG2 LYS A 819      47.610  41.330  78.290  1.00  0.00           H
ATOM   3768  CD  LYS A 819      46.640  39.710  79.320  1.00  0.00           C
ATOM   3769  HD1 LYS A 819      46.880  39.050  80.200  1.00  0.00           H
ATOM   3770  HD2 LYS A 819      46.690  39.170  78.350  1.00  0.00           H
ATOM   3771  CE  LYS A 819      45.230  40.260  79.640  1.00  0.00           C
ATOM   3772  HE1 LYS A 819      45.030  40.990  78.830  1.00  0.00           H
ATOM   3773  HE2 LYS A 819      45.160  40.730  80.640  1.00  0.00           H
ATOM   3774  NZ  LYS A 819      44.290  39.220  79.410  1.00  0.00           N
ATOM   3775  HZ1 LYS A 819      43.550  39.300  80.130  1.00  0.00           H
ATOM   3776  HZ2 LYS A 819      44.740  38.310  79.600  1.00  0.00           H
ATOM   3777  HZ3 LYS A 819      43.830  39.230  78.480  1.00  0.00           H
ATOM   3778  C   LYS A 819      48.490  43.790  81.650  1.00  0.00           C
ATOM   3779  O   LYS A 819      49.020  43.590  82.790  1.00  0.00           O
ATOM   3780  N   PHE A 820      47.590  44.800  81.360  1.00  0.00           N
ATOM   3781  HN  PHE A 820      47.230  44.920  80.450  1.00  0.00           H
ATOM   3782  CA  PHE A 820      47.080  45.660  82.350  1.00  0.00           C
ATOM   3783  HA  PHE A 820      47.740  45.850  83.180  1.00  0.00           H
ATOM   3784  CB  PHE A 820      46.880  47.100  81.750  1.00  0.00           C
ATOM   3785  HB1 PHE A 820      46.010  47.010  81.070  1.00  0.00           H
ATOM   3786  HB2 PHE A 820      47.870  47.370  81.320  1.00  0.00           H
ATOM   3787  CG  PHE A 820      46.600  48.210  82.690  1.00  0.00           C
ATOM   3788  CD1 PHE A 820      45.580  48.210  83.740  1.00  0.00           C
ATOM   3789  HD1 PHE A 820      44.850  47.420  83.670  1.00  0.00           H
ATOM   3790  CE1 PHE A 820      45.320  49.280  84.590  1.00  0.00           C
ATOM   3791  HE1 PHE A 820      44.480  49.230  85.250  1.00  0.00           H
ATOM   3792  CZ  PHE A 820      46.190  50.350  84.590  1.00  0.00           C
ATOM   3793  HZ  PHE A 820      45.940  51.160  85.270  1.00  0.00           H
ATOM   3794  CD2 PHE A 820      47.500  49.290  82.880  1.00  0.00           C
ATOM   3795  HD2 PHE A 820      48.360  49.350  82.210  1.00  0.00           H
ATOM   3796  CE2 PHE A 820      47.320  50.330  83.820  1.00  0.00           C
ATOM   3797  HE2 PHE A 820      47.980  51.170  83.990  1.00  0.00           H
ATOM   3798  C   PHE A 820      45.820  45.000  82.860  1.00  0.00           C
ATOM   3799  O   PHE A 820      45.080  44.500  82.000  1.00  0.00           O
ATOM   3800  N   GLU A 821      45.700  44.790  84.180  1.00  0.00           N
ATOM   3801  HN  GLU A 821      46.410  45.230  84.720  1.00  0.00           H
ATOM   3802  CA  GLU A 821      44.650  44.020  84.860  1.00  0.00           C
ATOM   3803  HA  GLU A 821      44.600  43.040  84.400  1.00  0.00           H
ATOM   3804  CB  GLU A 821      45.120  43.900  86.320  1.00  0.00           C
ATOM   3805  HB1 GLU A 821      44.250  43.610  86.950  1.00  0.00           H
ATOM   3806  HB2 GLU A 821      45.400  44.840  86.850  1.00  0.00           H
ATOM   3807  CG  GLU A 821      46.260  42.880  86.430  1.00  0.00           C
ATOM   3808  HG1 GLU A 821      47.190  43.450  86.200  1.00  0.00           H
ATOM   3809  HG2 GLU A 821      46.220  42.080  85.650  1.00  0.00           H
ATOM   3810  CD  GLU A 821      46.250  42.170  87.770  1.00  0.00           C
ATOM   3811  OE1 GLU A 821      45.730  42.680  88.790  1.00  0.00           O
ATOM   3812  OE2 GLU A 821      46.810  41.030  87.850  1.00  0.00           O
ATOM   3813  C   GLU A 821      43.220  44.690  84.880  1.00  0.00           C
ATOM   3814  O   GLU A 821      43.100  45.930  85.000  1.00  0.00           O
ATOM   3815  N   PRO A 822      42.120  43.920  84.830  1.00  0.00           N
ATOM   3816  CD  PRO A 822      42.020  42.480  84.640  1.00  0.00           C
ATOM   3817  HD1 PRO A 822      42.420  41.960  85.540  1.00  0.00           H
ATOM   3818  HD2 PRO A 822      42.590  42.300  83.710  1.00  0.00           H
ATOM   3819  CA  PRO A 822      40.780  44.470  85.030  1.00  0.00           C
ATOM   3820  HA  PRO A 822      40.670  45.030  84.110  1.00  0.00           H
ATOM   3821  CB  PRO A 822      39.890  43.270  85.170  1.00  0.00           C
ATOM   3822  HB1 PRO A 822      38.900  43.490  84.700  1.00  0.00           H
ATOM   3823  HB2 PRO A 822      39.770  43.010  86.240  1.00  0.00           H
ATOM   3824  CG  PRO A 822      40.580  42.160  84.410  1.00  0.00           C
ATOM   3825  HG1 PRO A 822      40.250  41.130  84.670  1.00  0.00           H
ATOM   3826  HG2 PRO A 822      40.320  42.260  83.340  1.00  0.00           H
ATOM   3827  C   PRO A 822      40.570  45.480  86.050  1.00  0.00           C
ATOM   3828  O   PRO A 822      40.850  45.120  87.300  1.00  0.00           O
ATOM   3829  N   THR A 823      40.090  46.720  85.750  1.00  0.00           N
ATOM   3830  HN  THR A 823      39.910  46.890  84.790  1.00  0.00           H
ATOM   3831  CA  THR A 823      39.600  47.750  86.730  1.00  0.00           C
ATOM   3832  HA  THR A 823      39.630  47.320  87.730  1.00  0.00           H
ATOM   3833  CB  THR A 823      40.320  49.090  86.600  1.00  0.00           C
ATOM   3834  HB  THR A 823      39.940  49.690  85.730  1.00  0.00           H
ATOM   3835  OG1 THR A 823      41.650  48.930  86.400  1.00  0.00           O
ATOM   3836  HG1 THR A 823      41.840  48.110  85.940  1.00  0.00           H
ATOM   3837  CG2 THR A 823      40.060  49.980  87.840  1.00  0.00           C
ATOM   3838 HG21 THR A 823      40.610  50.940  87.770  1.00  0.00           H
ATOM   3839 HG22 THR A 823      40.470  49.520  88.770  1.00  0.00           H
ATOM   3840 HG23 THR A 823      38.990  50.240  88.010  1.00  0.00           H
ATOM   3841  C   THR A 823      38.130  47.960  86.430  1.00  0.00           C
ATOM   3842  O   THR A 823      37.400  48.210  87.370  1.00  0.00           O
ATOM   3843  N   HSD A 824      37.740  47.890  85.200  1.00  0.00           N
ATOM   3844  HN  HSD A 824      38.380  47.870  84.430  1.00  0.00           H
ATOM   3845  CA  HSD A 824      36.380  47.700  84.740  1.00  0.00           C
ATOM   3846  HA  HSD A 824      35.690  48.400  85.190  1.00  0.00           H
ATOM   3847  CB  HSD A 824      36.250  47.980  83.220  1.00  0.00           C
ATOM   3848  HB1 HSD A 824      35.220  47.800  82.850  1.00  0.00           H
ATOM   3849  HB2 HSD A 824      36.930  47.300  82.660  1.00  0.00           H
ATOM   3850  ND1 HSD A 824      37.910  49.670  82.370  1.00  0.00           N
ATOM   3851  HD1 HSD A 824      38.670  49.030  82.250  1.00  0.00           H
ATOM   3852  CG  HSD A 824      36.690  49.340  82.890  1.00  0.00           C
ATOM   3853  CE1 HSD A 824      37.910  51.020  82.130  1.00  0.00           C
ATOM   3854  HE1 HSD A 824      38.760  51.610  81.760  1.00  0.00           H
ATOM   3855  NE2 HSD A 824      36.740  51.620  82.510  1.00  0.00           N
ATOM   3856  CD2 HSD A 824      36.010  50.550  82.950  1.00  0.00           C
ATOM   3857  HD2 HSD A 824      34.980  50.730  83.230  1.00  0.00           H
ATOM   3858  C   HSD A 824      35.860  46.320  85.020  1.00  0.00           C
ATOM   3859  O   HSD A 824      36.590  45.340  84.950  1.00  0.00           O
ATOM   3860  N   PRO A 825      34.550  46.020  85.300  1.00  0.00           N
ATOM   3861  CD  PRO A 825      33.620  47.180  85.570  1.00  0.00           C
ATOM   3862  HD1 PRO A 825      33.460  47.830  84.690  1.00  0.00           H
ATOM   3863  HD2 PRO A 825      33.960  47.680  86.500  1.00  0.00           H
ATOM   3864  CA  PRO A 825      33.890  44.760  85.170  1.00  0.00           C
ATOM   3865  HA  PRO A 825      33.910  44.220  86.100  1.00  0.00           H
ATOM   3866  CB  PRO A 825      32.360  45.140  84.960  1.00  0.00           C
ATOM   3867  HB1 PRO A 825      31.630  44.420  85.400  1.00  0.00           H
ATOM   3868  HB2 PRO A 825      32.030  45.350  83.910  1.00  0.00           H
ATOM   3869  CG  PRO A 825      32.340  46.390  85.800  1.00  0.00           C
ATOM   3870  HG1 PRO A 825      31.550  47.070  85.380  1.00  0.00           H
ATOM   3871  HG2 PRO A 825      32.170  46.040  86.840  1.00  0.00           H
ATOM   3872  C   PRO A 825      34.270  43.930  84.000  1.00  0.00           C
ATOM   3873  O   PRO A 825      34.390  44.420  82.870  1.00  0.00           O
ATOM   3874  N   GLU A 826      34.550  42.620  84.180  1.00  0.00           N
ATOM   3875  HN  GLU A 826      34.470  42.330  85.130  1.00  0.00           H
ATOM   3876  CA  GLU A 826      34.840  41.700  83.020  1.00  0.00           C
ATOM   3877  HA  GLU A 826      35.720  42.080  82.540  1.00  0.00           H
ATOM   3878  CB  GLU A 826      35.260  40.250  83.430  1.00  0.00           C
ATOM   3879  HB1 GLU A 826      35.520  39.790  82.460  1.00  0.00           H
ATOM   3880  HB2 GLU A 826      34.410  39.710  83.900  1.00  0.00           H
ATOM   3881  CG  GLU A 826      36.470  40.260  84.360  1.00  0.00           C
ATOM   3882  HG1 GLU A 826      36.180  40.760  85.310  1.00  0.00           H
ATOM   3883  HG2 GLU A 826      37.280  40.900  83.920  1.00  0.00           H
ATOM   3884  CD  GLU A 826      36.770  38.890  84.740  1.00  0.00           C
ATOM   3885  OE1 GLU A 826      35.990  38.340  85.560  1.00  0.00           O
ATOM   3886  OE2 GLU A 826      37.760  38.290  84.260  1.00  0.00           O
ATOM   3887  C   GLU A 826      33.770  41.690  81.890  1.00  0.00           C
ATOM   3888  O   GLU A 826      32.540  41.940  82.090  1.00  0.00           O
ATOM   3889  N   ARG A 827      34.250  41.520  80.590  1.00  0.00           N
ATOM   3890  HN  ARG A 827      35.230  41.360  80.450  1.00  0.00           H
ATOM   3891  CA  ARG A 827      33.450  41.600  79.390  1.00  0.00           C
ATOM   3892  HA  ARG A 827      32.940  42.560  79.400  1.00  0.00           H
ATOM   3893  CB  ARG A 827      34.290  41.680  78.050  1.00  0.00           C
ATOM   3894  HB1 ARG A 827      34.780  42.670  78.140  1.00  0.00           H
ATOM   3895  HB2 ARG A 827      33.670  41.710  77.130  1.00  0.00           H
ATOM   3896  CG  ARG A 827      35.320  40.480  77.920  1.00  0.00           C
ATOM   3897  HG1 ARG A 827      35.020  39.520  78.410  1.00  0.00           H
ATOM   3898  HG2 ARG A 827      36.220  40.870  78.430  1.00  0.00           H
ATOM   3899  CD  ARG A 827      35.850  40.150  76.530  1.00  0.00           C
ATOM   3900  HD1 ARG A 827      36.760  39.510  76.450  1.00  0.00           H
ATOM   3901  HD2 ARG A 827      36.010  41.140  76.070  1.00  0.00           H
ATOM   3902  NE  ARG A 827      34.720  39.590  75.780  1.00  0.00           N
ATOM   3903  HE  ARG A 827      33.840  39.260  76.110  1.00  0.00           H
ATOM   3904  CZ  ARG A 827      34.810  39.190  74.500  1.00  0.00           C
ATOM   3905  NH1 ARG A 827      35.830  39.250  73.700  1.00  0.00           N
ATOM   3906 HH11 ARG A 827      36.700  39.540  74.130  1.00  0.00           H
ATOM   3907 HH12 ARG A 827      35.550  39.540  72.790  1.00  0.00           H
ATOM   3908  NH2 ARG A 827      33.630  38.840  73.980  1.00  0.00           N
ATOM   3909 HH21 ARG A 827      32.900  38.640  74.630  1.00  0.00           H
ATOM   3910 HH22 ARG A 827      33.580  38.440  73.060  1.00  0.00           H
ATOM   3911  C   ARG A 827      32.470  40.480  79.150  1.00  0.00           C
ATOM   3912  O   ARG A 827      32.540  39.420  79.790  1.00  0.00           O
ATOM   3913  N   GLY A 828      31.470  40.680  78.260  1.00  0.00           N
ATOM   3914  HN  GLY A 828      31.280  41.600  77.920  1.00  0.00           H
ATOM   3915  CA  GLY A 828      30.600  39.620  77.670  1.00  0.00           C
ATOM   3916  HA1 GLY A 828      30.060  40.110  76.860  1.00  0.00           H
ATOM   3917  HA2 GLY A 828      29.970  39.250  78.460  1.00  0.00           H
ATOM   3918  C   GLY A 828      31.070  38.500  76.850  1.00  0.00           C
ATOM   3919  O   GLY A 828      32.190  38.320  76.410  1.00  0.00           O
ATOM   3920  N   TRP A 829      30.110  37.610  76.630  1.00  0.00           N
ATOM   3921  HN  TRP A 829      29.220  37.630  77.070  1.00  0.00           H
ATOM   3922  CA  TRP A 829      30.230  36.590  75.600  1.00  0.00           C
ATOM   3923  HA  TRP A 829      31.260  36.250  75.620  1.00  0.00           H
ATOM   3924  CB  TRP A 829      29.260  35.400  75.790  1.00  0.00           C
ATOM   3925  HB1 TRP A 829      28.230  35.780  75.610  1.00  0.00           H
ATOM   3926  HB2 TRP A 829      29.270  35.110  76.850  1.00  0.00           H
ATOM   3927  CG  TRP A 829      29.290  34.170  74.920  1.00  0.00           C
ATOM   3928  CD1 TRP A 829      30.310  33.230  75.090  1.00  0.00           C
ATOM   3929  HD1 TRP A 829      31.130  33.290  75.800  1.00  0.00           H
ATOM   3930  NE1 TRP A 829      30.100  32.160  74.240  1.00  0.00           N
ATOM   3931  HE1 TRP A 829      30.600  31.320  74.250  1.00  0.00           H
ATOM   3932  CE2 TRP A 829      28.990  32.420  73.490  1.00  0.00           C
ATOM   3933  CD2 TRP A 829      28.440  33.650  73.880  1.00  0.00           C
ATOM   3934  CE3 TRP A 829      27.160  33.950  73.360  1.00  0.00           C
ATOM   3935  HE3 TRP A 829      26.670  34.850  73.700  1.00  0.00           H
ATOM   3936  CZ3 TRP A 829      26.540  33.150  72.370  1.00  0.00           C
ATOM   3937  HZ3 TRP A 829      25.610  33.440  71.900  1.00  0.00           H
ATOM   3938  CZ2 TRP A 829      28.340  31.570  72.580  1.00  0.00           C
ATOM   3939  HZ2 TRP A 829      28.890  30.720  72.200  1.00  0.00           H
ATOM   3940  CH2 TRP A 829      27.270  32.000  71.880  1.00  0.00           C
ATOM   3941  HH2 TRP A 829      26.830  31.480  71.050  1.00  0.00           H
ATOM   3942  C   TRP A 829      30.060  37.160  74.210  1.00  0.00           C
ATOM   3943  O   TRP A 829      30.870  36.900  73.340  1.00  0.00           O
ATOM   3944  N   ILE A 830      29.060  37.990  74.010  1.00  0.00           N
ATOM   3945  HN  ILE A 830      28.410  38.230  74.730  1.00  0.00           H
ATOM   3946  CA  ILE A 830      29.010  39.030  72.990  1.00  0.00           C
ATOM   3947  HA  ILE A 830      29.970  39.040  72.500  1.00  0.00           H
ATOM   3948  CB  ILE A 830      27.900  38.700  71.980  1.00  0.00           C
ATOM   3949  HB  ILE A 830      28.020  39.500  71.210  1.00  0.00           H
ATOM   3950  CG2 ILE A 830      28.000  37.340  71.300  1.00  0.00           C
ATOM   3951 HG21 ILE A 830      29.010  37.190  70.870  1.00  0.00           H
ATOM   3952 HG22 ILE A 830      27.230  37.160  70.520  1.00  0.00           H
ATOM   3953 HG23 ILE A 830      27.730  36.550  72.040  1.00  0.00           H
ATOM   3954  CG1 ILE A 830      26.480  38.860  72.580  1.00  0.00           C
ATOM   3955 HG11 ILE A 830      26.420  39.820  73.130  1.00  0.00           H
ATOM   3956 HG12 ILE A 830      26.250  37.940  73.160  1.00  0.00           H
ATOM   3957  CD  ILE A 830      25.410  39.050  71.440  1.00  0.00           C
ATOM   3958  HD1 ILE A 830      24.410  38.950  71.930  1.00  0.00           H
ATOM   3959  HD2 ILE A 830      25.550  38.330  70.610  1.00  0.00           H
ATOM   3960  HD3 ILE A 830      25.560  40.040  70.960  1.00  0.00           H
ATOM   3961  C   ILE A 830      28.780  40.360  73.580  1.00  0.00           C
ATOM   3962  O   ILE A 830      28.340  40.450  74.720  1.00  0.00           O
ATOM   3963  N   ILE A 831      29.130  41.460  72.940  1.00  0.00           N
ATOM   3964  HN  ILE A 831      29.500  41.290  72.020  1.00  0.00           H
ATOM   3965  CA  ILE A 831      28.970  42.870  73.430  1.00  0.00           C
ATOM   3966  HA  ILE A 831      28.900  42.820  74.510  1.00  0.00           H
ATOM   3967  CB  ILE A 831      30.180  43.730  73.200  1.00  0.00           C
ATOM   3968  HB  ILE A 831      30.240  44.000  72.120  1.00  0.00           H
ATOM   3969  CG2 ILE A 831      30.020  45.030  74.040  1.00  0.00           C
ATOM   3970 HG21 ILE A 831      30.970  45.580  73.830  1.00  0.00           H
ATOM   3971 HG22 ILE A 831      30.000  44.900  75.140  1.00  0.00           H
ATOM   3972 HG23 ILE A 831      29.140  45.600  73.670  1.00  0.00           H
ATOM   3973  CG1 ILE A 831      31.570  43.000  73.540  1.00  0.00           C
ATOM   3974 HG11 ILE A 831      32.260  43.860  73.370  1.00  0.00           H
ATOM   3975 HG12 ILE A 831      31.780  42.250  72.750  1.00  0.00           H
ATOM   3976  CD  ILE A 831      31.620  42.410  74.920  1.00  0.00           C
ATOM   3977  HD1 ILE A 831      31.560  43.300  75.570  1.00  0.00           H
ATOM   3978  HD2 ILE A 831      32.600  41.950  75.190  1.00  0.00           H
ATOM   3979  HD3 ILE A 831      30.870  41.600  75.010  1.00  0.00           H
ATOM   3980  C   ILE A 831      27.740  43.520  72.850  1.00  0.00           C
ATOM   3981  O   ILE A 831      27.630  43.790  71.650  1.00  0.00           O
ATOM   3982  N   SER A 832      26.740  43.810  73.690  1.00  0.00           N
ATOM   3983  HN  SER A 832      26.820  43.520  74.640  1.00  0.00           H
ATOM   3984  CA  SER A 832      25.660  44.680  73.340  1.00  0.00           C
ATOM   3985  HA  SER A 832      25.230  44.230  72.450  1.00  0.00           H
ATOM   3986  CB  SER A 832      24.650  44.690  74.590  1.00  0.00           C
ATOM   3987  HB1 SER A 832      25.130  45.220  75.450  1.00  0.00           H
ATOM   3988  HB2 SER A 832      24.440  43.630  74.860  1.00  0.00           H
ATOM   3989  OG  SER A 832      23.420  45.390  74.330  1.00  0.00           O
ATOM   3990  HG1 SER A 832      22.850  45.020  75.010  1.00  0.00           H
ATOM   3991  C   SER A 832      26.040  46.120  73.030  1.00  0.00           C
ATOM   3992  O   SER A 832      26.890  46.670  73.840  1.00  0.00           O
ATOM   3993  N   PRO A 833      25.520  46.720  71.980  1.00  0.00           N
ATOM   3994  CD  PRO A 833      24.710  46.080  70.980  1.00  0.00           C
ATOM   3995  HD1 PRO A 833      23.810  45.640  71.460  1.00  0.00           H
ATOM   3996  HD2 PRO A 833      25.270  45.370  70.330  1.00  0.00           H
ATOM   3997  CA  PRO A 833      25.860  48.120  71.640  1.00  0.00           C
ATOM   3998  HA  PRO A 833      26.910  48.330  71.690  1.00  0.00           H
ATOM   3999  CB  PRO A 833      25.150  48.300  70.260  1.00  0.00           C
ATOM   4000  HB1 PRO A 833      25.860  48.370  69.410  1.00  0.00           H
ATOM   4001  HB2 PRO A 833      24.720  49.310  70.080  1.00  0.00           H
ATOM   4002  CG  PRO A 833      24.110  47.150  70.080  1.00  0.00           C
ATOM   4003  HG1 PRO A 833      23.160  47.520  70.500  1.00  0.00           H
ATOM   4004  HG2 PRO A 833      23.980  46.770  69.030  1.00  0.00           H
ATOM   4005  C   PRO A 833      25.150  49.050  72.670  1.00  0.00           C
ATOM   4006  O   PRO A 833      25.610  50.150  72.910  1.00  0.00           O
ATOM   4007  N   LEU A 834      24.010  48.580  73.240  1.00  0.00           N
ATOM   4008  HN  LEU A 834      23.780  47.640  73.010  1.00  0.00           H
ATOM   4009  CA  LEU A 834      23.310  49.350  74.230  1.00  0.00           C
ATOM   4010  HA  LEU A 834      23.570  50.390  74.100  1.00  0.00           H
ATOM   4011  CB  LEU A 834      21.860  49.110  74.030  1.00  0.00           C
ATOM   4012  HB1 LEU A 834      21.640  48.010  74.010  1.00  0.00           H
ATOM   4013  HB2 LEU A 834      21.540  49.540  73.060  1.00  0.00           H
ATOM   4014  CG  LEU A 834      21.010  49.760  75.080  1.00  0.00           C
ATOM   4015  HG  LEU A 834      21.250  49.420  76.110  1.00  0.00           H
ATOM   4016  CD1 LEU A 834      21.090  51.280  75.090  1.00  0.00           C
ATOM   4017 HD11 LEU A 834      22.100  51.640  75.400  1.00  0.00           H
ATOM   4018 HD12 LEU A 834      20.430  51.660  75.880  1.00  0.00           H
ATOM   4019 HD13 LEU A 834      20.820  51.570  74.050  1.00  0.00           H
ATOM   4020  CD2 LEU A 834      19.560  49.260  74.740  1.00  0.00           C
ATOM   4021 HD21 LEU A 834      18.880  49.780  75.460  1.00  0.00           H
ATOM   4022 HD22 LEU A 834      19.380  48.170  74.810  1.00  0.00           H
ATOM   4023 HD23 LEU A 834      19.230  49.550  73.730  1.00  0.00           H
ATOM   4024  C   LEU A 834      23.750  49.050  75.680  1.00  0.00           C
ATOM   4025  O   LEU A 834      24.170  49.960  76.410  1.00  0.00           O
ATOM   4026  N   GLY A 835      23.780  47.750  76.150  1.00  0.00           N
ATOM   4027  HN  GLY A 835      23.610  47.040  75.490  1.00  0.00           H
ATOM   4028  CA  GLY A 835      23.930  47.410  77.550  1.00  0.00           C
ATOM   4029  HA1 GLY A 835      24.970  47.320  77.830  1.00  0.00           H
ATOM   4030  HA2 GLY A 835      23.550  46.410  77.680  1.00  0.00           H
ATOM   4031  C   GLY A 835      23.260  48.270  78.580  1.00  0.00           C
ATOM   4032  O   GLY A 835      22.060  48.520  78.520  1.00  0.00           O
ATOM   4033  N   ASP A 836      24.120  48.730  79.520  1.00  0.00           N
ATOM   4034  HN  ASP A 836      25.080  48.470  79.450  1.00  0.00           H
ATOM   4035  CA  ASP A 836      23.830  49.600  80.690  1.00  0.00           C
ATOM   4036  HA  ASP A 836      22.980  49.180  81.190  1.00  0.00           H
ATOM   4037  CB  ASP A 836      24.930  49.480  81.690  1.00  0.00           C
ATOM   4038  HB1 ASP A 836      24.600  49.970  82.620  1.00  0.00           H
ATOM   4039  HB2 ASP A 836      25.890  49.940  81.370  1.00  0.00           H
ATOM   4040  CG  ASP A 836      25.080  48.010  82.020  1.00  0.00           C
ATOM   4041  OD1 ASP A 836      24.060  47.480  82.440  1.00  0.00           O
ATOM   4042  OD2 ASP A 836      26.130  47.350  81.830  1.00  0.00           O
ATOM   4043  C   ASP A 836      23.660  51.040  80.260  1.00  0.00           C
ATOM   4044  O   ASP A 836      23.000  51.810  80.850  1.00  0.00           O
ATOM   4045  N   ASN A 837      24.290  51.400  79.090  1.00  0.00           N
ATOM   4046  HN  ASN A 837      24.620  50.860  78.320  1.00  0.00           H
ATOM   4047  CA  ASN A 837      24.180  52.740  78.550  1.00  0.00           C
ATOM   4048  HA  ASN A 837      24.590  53.290  79.390  1.00  0.00           H
ATOM   4049  CB  ASN A 837      25.200  52.960  77.350  1.00  0.00           C
ATOM   4050  HB1 ASN A 837      25.020  53.960  76.920  1.00  0.00           H
ATOM   4051  HB2 ASN A 837      25.010  52.120  76.650  1.00  0.00           H
ATOM   4052  CG  ASN A 837      26.690  52.900  77.870  1.00  0.00           C
ATOM   4053  OD1 ASN A 837      26.830  53.060  79.030  1.00  0.00           O
ATOM   4054  ND2 ASN A 837      27.650  52.570  76.960  1.00  0.00           N
ATOM   4055 HD21 ASN A 837      28.620  52.450  77.180  1.00  0.00           H
ATOM   4056 HD22 ASN A 837      27.370  52.300  76.050  1.00  0.00           H
ATOM   4057  C   ASN A 837      22.780  53.310  78.220  1.00  0.00           C
ATOM   4058  O   ASN A 837      21.840  52.550  77.830  1.00  0.00           O
ATOM   4059  N   PRO A 838      22.440  54.600  78.410  1.00  0.00           N
ATOM   4060  CD  PRO A 838      23.240  55.630  79.040  1.00  0.00           C
ATOM   4061  HD1 PRO A 838      23.970  56.080  78.330  1.00  0.00           H
ATOM   4062  HD2 PRO A 838      23.680  55.360  80.030  1.00  0.00           H
ATOM   4063  CA  PRO A 838      21.210  55.240  77.780  1.00  0.00           C
ATOM   4064  HA  PRO A 838      20.410  54.660  78.220  1.00  0.00           H
ATOM   4065  CB  PRO A 838      21.440  56.750  78.080  1.00  0.00           C
ATOM   4066  HB1 PRO A 838      20.450  57.210  78.280  1.00  0.00           H
ATOM   4067  HB2 PRO A 838      22.030  57.300  77.290  1.00  0.00           H
ATOM   4068  CG  PRO A 838      22.220  56.650  79.340  1.00  0.00           C
ATOM   4069  HG1 PRO A 838      22.580  57.580  79.810  1.00  0.00           H
ATOM   4070  HG2 PRO A 838      21.550  56.160  80.080  1.00  0.00           H
ATOM   4071  C   PRO A 838      20.860  54.950  76.300  1.00  0.00           C
ATOM   4072  O   PRO A 838      21.790  54.910  75.530  1.00  0.00           O
ATOM   4073  N   TRP A 839      19.550  54.820  75.970  1.00  0.00           N
ATOM   4074  HN  TRP A 839      18.950  54.870  76.760  1.00  0.00           H
ATOM   4075  CA  TRP A 839      19.030  54.460  74.680  1.00  0.00           C
ATOM   4076  HA  TRP A 839      19.500  53.530  74.400  1.00  0.00           H
ATOM   4077  CB  TRP A 839      17.530  54.320  74.740  1.00  0.00           C
ATOM   4078  HB1 TRP A 839      17.250  54.380  73.660  1.00  0.00           H
ATOM   4079  HB2 TRP A 839      17.150  55.260  75.190  1.00  0.00           H
ATOM   4080  CG  TRP A 839      16.930  53.190  75.450  1.00  0.00           C
ATOM   4081  CD1 TRP A 839      16.830  53.020  76.840  1.00  0.00           C
ATOM   4082  HD1 TRP A 839      16.960  53.790  77.570  1.00  0.00           H
ATOM   4083  NE1 TRP A 839      16.570  51.690  77.110  1.00  0.00           N
ATOM   4084  HE1 TRP A 839      16.310  51.340  77.980  1.00  0.00           H
ATOM   4085  CE2 TRP A 839      16.360  51.070  75.880  1.00  0.00           C
ATOM   4086  CD2 TRP A 839      16.570  51.990  74.860  1.00  0.00           C
ATOM   4087  CE3 TRP A 839      16.480  51.560  73.520  1.00  0.00           C
ATOM   4088  HE3 TRP A 839      16.690  52.250  72.710  1.00  0.00           H
ATOM   4089  CZ3 TRP A 839      16.130  50.210  73.200  1.00  0.00           C
ATOM   4090  HZ3 TRP A 839      16.030  49.830  72.190  1.00  0.00           H
ATOM   4091  CZ2 TRP A 839      16.140  49.680  75.610  1.00  0.00           C
ATOM   4092  HZ2 TRP A 839      16.110  48.960  76.410  1.00  0.00           H
ATOM   4093  CH2 TRP A 839      16.060  49.280  74.260  1.00  0.00           C
ATOM   4094  HH2 TRP A 839      15.770  48.280  74.020  1.00  0.00           H
ATOM   4095  C   TRP A 839      19.430  55.380  73.590  1.00  0.00           C
ATOM   4096  O   TRP A 839      19.700  54.930  72.480  1.00  0.00           O
ATOM   4097  N   TRP A 840      19.410  56.740  73.830  1.00  0.00           N
ATOM   4098  HN  TRP A 840      19.160  57.090  74.740  1.00  0.00           H
ATOM   4099  CA  TRP A 840      20.000  57.810  73.060  1.00  0.00           C
ATOM   4100  HA  TRP A 840      19.410  57.880  72.160  1.00  0.00           H
ATOM   4101  CB  TRP A 840      19.840  59.280  73.590  1.00  0.00           C
ATOM   4102  HB1 TRP A 840      18.820  59.660  73.420  1.00  0.00           H
ATOM   4103  HB2 TRP A 840      20.310  60.000  72.890  1.00  0.00           H
ATOM   4104  CG  TRP A 840      20.110  59.510  75.020  1.00  0.00           C
ATOM   4105  CD1 TRP A 840      19.210  59.670  75.940  1.00  0.00           C
ATOM   4106  HD1 TRP A 840      18.160  59.560  75.660  1.00  0.00           H
ATOM   4107  NE1 TRP A 840      19.690  59.780  77.170  1.00  0.00           N
ATOM   4108  HE1 TRP A 840      19.370  59.410  78.010  1.00  0.00           H
ATOM   4109  CE2 TRP A 840      21.040  59.830  77.060  1.00  0.00           C
ATOM   4110  CD2 TRP A 840      21.370  59.760  75.700  1.00  0.00           C
ATOM   4111  CE3 TRP A 840      22.710  59.780  75.300  1.00  0.00           C
ATOM   4112  HE3 TRP A 840      22.930  59.590  74.260  1.00  0.00           H
ATOM   4113  CZ3 TRP A 840      23.690  59.880  76.270  1.00  0.00           C
ATOM   4114  HZ3 TRP A 840      24.740  59.950  75.990  1.00  0.00           H
ATOM   4115  CZ2 TRP A 840      22.040  60.080  77.960  1.00  0.00           C
ATOM   4116  HZ2 TRP A 840      21.700  60.130  78.980  1.00  0.00           H
ATOM   4117  CH2 TRP A 840      23.330  60.020  77.610  1.00  0.00           C
ATOM   4118  HH2 TRP A 840      24.100  60.240  78.330  1.00  0.00           H
ATOM   4119  C   TRP A 840      21.500  57.610  72.570  1.00  0.00           C
ATOM   4120  O   TRP A 840      21.850  58.180  71.560  1.00  0.00           O
ATOM   4121  N   THR A 841      22.300  56.780  73.280  1.00  0.00           N
ATOM   4122  HN  THR A 841      21.920  56.290  74.050  1.00  0.00           H
ATOM   4123  CA  THR A 841      23.620  56.290  72.740  1.00  0.00           C
ATOM   4124  HA  THR A 841      24.270  57.150  72.610  1.00  0.00           H
ATOM   4125  CB  THR A 841      24.480  55.480  73.770  1.00  0.00           C
ATOM   4126  HB  THR A 841      25.560  55.390  73.520  1.00  0.00           H
ATOM   4127  OG1 THR A 841      24.000  54.250  74.240  1.00  0.00           O
ATOM   4128  HG1 THR A 841      23.290  54.350  74.870  1.00  0.00           H
ATOM   4129  CG2 THR A 841      24.620  56.360  75.020  1.00  0.00           C
ATOM   4130 HG21 THR A 841      25.090  57.320  74.740  1.00  0.00           H
ATOM   4131 HG22 THR A 841      25.280  55.820  75.730  1.00  0.00           H
ATOM   4132 HG23 THR A 841      23.610  56.530  75.430  1.00  0.00           H
ATOM   4133  C   THR A 841      23.650  55.550  71.450  1.00  0.00           C
ATOM   4134  O   THR A 841      24.650  55.600  70.690  1.00  0.00           O
ATOM   4135  N   LEU A 842      22.610  54.810  71.070  1.00  0.00           N
ATOM   4136  HN  LEU A 842      21.860  54.710  71.730  1.00  0.00           H
ATOM   4137  CA  LEU A 842      22.440  54.140  69.800  1.00  0.00           C
ATOM   4138  HA  LEU A 842      23.370  53.610  69.630  1.00  0.00           H
ATOM   4139  CB  LEU A 842      21.240  53.180  69.780  1.00  0.00           C
ATOM   4140  HB1 LEU A 842      21.000  52.810  68.760  1.00  0.00           H
ATOM   4141  HB2 LEU A 842      20.380  53.830  70.040  1.00  0.00           H
ATOM   4142  CG  LEU A 842      21.200  52.000  70.770  1.00  0.00           C
ATOM   4143  HG  LEU A 842      21.510  52.380  71.770  1.00  0.00           H
ATOM   4144  CD1 LEU A 842      19.770  51.570  70.890  1.00  0.00           C
ATOM   4145 HD11 LEU A 842      19.700  50.690  71.560  1.00  0.00           H
ATOM   4146 HD12 LEU A 842      19.360  51.420  69.870  1.00  0.00           H
ATOM   4147 HD13 LEU A 842      19.050  52.290  71.340  1.00  0.00           H
ATOM   4148  CD2 LEU A 842      22.060  50.810  70.180  1.00  0.00           C
ATOM   4149 HD21 LEU A 842      21.800  50.570  69.130  1.00  0.00           H
ATOM   4150 HD22 LEU A 842      21.980  49.920  70.830  1.00  0.00           H
ATOM   4151 HD23 LEU A 842      23.150  51.000  70.200  1.00  0.00           H
ATOM   4152  C   LEU A 842      22.310  55.210  68.740  1.00  0.00           C
ATOM   4153  O   LEU A 842      22.560  54.910  67.560  1.00  0.00           O
ATOM   4154  N   LEU A 843      21.890  56.480  69.010  1.00  0.00           N
ATOM   4155  HN  LEU A 843      21.700  56.670  69.970  1.00  0.00           H
ATOM   4156  CA  LEU A 843      21.640  57.620  68.070  1.00  0.00           C
ATOM   4157  HA  LEU A 843      21.610  57.030  67.170  1.00  0.00           H
ATOM   4158  CB  LEU A 843      20.350  58.520  68.220  1.00  0.00           C
ATOM   4159  HB1 LEU A 843      20.390  59.180  67.330  1.00  0.00           H
ATOM   4160  HB2 LEU A 843      20.420  59.150  69.140  1.00  0.00           H
ATOM   4161  CG  LEU A 843      19.020  57.700  68.210  1.00  0.00           C
ATOM   4162  HG  LEU A 843      19.090  56.820  68.890  1.00  0.00           H
ATOM   4163  CD1 LEU A 843      17.890  58.470  68.730  1.00  0.00           C
ATOM   4164 HD11 LEU A 843      17.960  58.640  69.830  1.00  0.00           H
ATOM   4165 HD12 LEU A 843      16.920  57.930  68.700  1.00  0.00           H
ATOM   4166 HD13 LEU A 843      17.720  59.450  68.250  1.00  0.00           H
ATOM   4167  CD2 LEU A 843      18.680  57.180  66.810  1.00  0.00           C
ATOM   4168 HD21 LEU A 843      19.390  56.440  66.400  1.00  0.00           H
ATOM   4169 HD22 LEU A 843      18.360  58.020  66.150  1.00  0.00           H
ATOM   4170 HD23 LEU A 843      17.710  56.660  66.990  1.00  0.00           H
ATOM   4171  C   LEU A 843      22.880  58.430  67.920  1.00  0.00           C
ATOM   4172  O   LEU A 843      23.220  58.850  66.780  1.00  0.00           O
ATOM   4173  N   ILE A 844      23.600  58.760  68.960  1.00  0.00           N
ATOM   4174  HN  ILE A 844      23.410  58.340  69.850  1.00  0.00           H
ATOM   4175  CA  ILE A 844      24.760  59.600  68.750  1.00  0.00           C
ATOM   4176  HA  ILE A 844      24.470  60.310  67.990  1.00  0.00           H
ATOM   4177  CB  ILE A 844      25.040  60.530  69.900  1.00  0.00           C
ATOM   4178  HB  ILE A 844      25.800  61.290  69.630  1.00  0.00           H
ATOM   4179  CG2 ILE A 844      23.720  61.210  70.210  1.00  0.00           C
ATOM   4180 HG21 ILE A 844      23.990  62.050  70.880  1.00  0.00           H
ATOM   4181 HG22 ILE A 844      23.020  60.610  70.820  1.00  0.00           H
ATOM   4182 HG23 ILE A 844      23.160  61.520  69.300  1.00  0.00           H
ATOM   4183  CG1 ILE A 844      25.490  59.860  71.240  1.00  0.00           C
ATOM   4184 HG11 ILE A 844      24.760  59.060  71.480  1.00  0.00           H
ATOM   4185 HG12 ILE A 844      25.420  60.680  71.970  1.00  0.00           H
ATOM   4186  CD  ILE A 844      26.920  59.370  71.260  1.00  0.00           C
ATOM   4187  HD1 ILE A 844      26.970  58.330  70.850  1.00  0.00           H
ATOM   4188  HD2 ILE A 844      27.160  59.200  72.340  1.00  0.00           H
ATOM   4189  HD3 ILE A 844      27.700  60.000  70.790  1.00  0.00           H
ATOM   4190  C   ILE A 844      26.040  58.900  68.270  1.00  0.00           C
ATOM   4191  O   ILE A 844      26.920  59.540  67.750  1.00  0.00           O
ATOM   4192  N   ALA A 845      26.040  57.570  68.340  1.00  0.00           N
ATOM   4193  HN  ALA A 845      25.490  57.110  69.040  1.00  0.00           H
ATOM   4194  CA  ALA A 845      27.080  56.730  67.780  1.00  0.00           C
ATOM   4195  HA  ALA A 845      28.050  56.970  68.170  1.00  0.00           H
ATOM   4196  CB  ALA A 845      26.890  55.330  68.260  1.00  0.00           C
ATOM   4197  HB1 ALA A 845      25.810  55.020  68.220  1.00  0.00           H
ATOM   4198  HB2 ALA A 845      27.220  55.300  69.320  1.00  0.00           H
ATOM   4199  HB3 ALA A 845      27.400  54.550  67.640  1.00  0.00           H
ATOM   4200  C   ALA A 845      27.100  56.760  66.260  1.00  0.00           C
ATOM   4201  O   ALA A 845      28.140  56.450  65.640  1.00  0.00           O
ATOM   4202  N   ALA A 846      25.960  57.180  65.650  1.00  0.00           N
ATOM   4203  HN  ALA A 846      25.190  57.470  66.210  1.00  0.00           H
ATOM   4204  CA  ALA A 846      25.930  57.470  64.270  1.00  0.00           C
ATOM   4205  HA  ALA A 846      26.230  56.560  63.760  1.00  0.00           H
ATOM   4206  CB  ALA A 846      24.570  58.050  63.920  1.00  0.00           C
ATOM   4207  HB1 ALA A 846      23.640  57.570  64.300  1.00  0.00           H
ATOM   4208  HB2 ALA A 846      24.460  58.170  62.820  1.00  0.00           H
ATOM   4209  HB3 ALA A 846      24.520  59.080  64.320  1.00  0.00           H
ATOM   4210  C   ALA A 846      27.040  58.490  63.990  1.00  0.00           C
ATOM   4211  O   ALA A 846      27.870  58.400  63.060  1.00  0.00           O
ATOM   4212  N   ILE A 847      27.130  59.590  64.830  1.00  0.00           N
ATOM   4213  HN  ILE A 847      26.570  59.630  65.650  1.00  0.00           H
ATOM   4214  CA  ILE A 847      27.900  60.820  64.530  1.00  0.00           C
ATOM   4215  HA  ILE A 847      27.460  61.070  63.580  1.00  0.00           H
ATOM   4216  CB  ILE A 847      27.610  61.860  65.650  1.00  0.00           C
ATOM   4217  HB  ILE A 847      28.130  61.470  66.530  1.00  0.00           H
ATOM   4218  CG2 ILE A 847      28.300  63.180  65.400  1.00  0.00           C
ATOM   4219 HG21 ILE A 847      28.040  63.780  66.300  1.00  0.00           H
ATOM   4220 HG22 ILE A 847      27.960  63.700  64.470  1.00  0.00           H
ATOM   4221 HG23 ILE A 847      29.400  63.120  65.270  1.00  0.00           H
ATOM   4222  CG1 ILE A 847      26.080  61.940  65.750  1.00  0.00           C
ATOM   4223 HG11 ILE A 847      25.990  62.710  66.550  1.00  0.00           H
ATOM   4224 HG12 ILE A 847      25.520  61.050  66.110  1.00  0.00           H
ATOM   4225  CD  ILE A 847      25.290  62.640  64.660  1.00  0.00           C
ATOM   4226  HD1 ILE A 847      24.200  62.550  64.870  1.00  0.00           H
ATOM   4227  HD2 ILE A 847      25.640  62.290  63.680  1.00  0.00           H
ATOM   4228  HD3 ILE A 847      25.480  63.730  64.670  1.00  0.00           H
ATOM   4229  C   ILE A 847      29.470  60.660  64.320  1.00  0.00           C
ATOM   4230  O   ILE A 847      30.000  61.210  63.430  1.00  0.00           O
ATOM   4231  N   PRO A 848      30.250  59.850  65.150  1.00  0.00           N
ATOM   4232  CD  PRO A 848      29.840  59.420  66.490  1.00  0.00           C
ATOM   4233  HD1 PRO A 848      28.890  58.880  66.600  1.00  0.00           H
ATOM   4234  HD2 PRO A 848      29.740  60.340  67.110  1.00  0.00           H
ATOM   4235  CA  PRO A 848      31.620  59.420  64.840  1.00  0.00           C
ATOM   4236  HA  PRO A 848      32.120  60.250  64.370  1.00  0.00           H
ATOM   4237  CB  PRO A 848      32.200  59.040  66.250  1.00  0.00           C
ATOM   4238  HB1 PRO A 848      32.800  59.820  66.770  1.00  0.00           H
ATOM   4239  HB2 PRO A 848      32.860  58.170  66.080  1.00  0.00           H
ATOM   4240  CG  PRO A 848      30.970  58.560  67.060  1.00  0.00           C
ATOM   4241  HG1 PRO A 848      30.850  57.470  66.840  1.00  0.00           H
ATOM   4242  HG2 PRO A 848      31.120  58.680  68.150  1.00  0.00           H
ATOM   4243  C   PRO A 848      31.740  58.270  63.820  1.00  0.00           C
ATOM   4244  O   PRO A 848      32.690  58.280  63.060  1.00  0.00           O
ATOM   4245  N   ALA A 849      30.760  57.280  63.830  1.00  0.00           N
ATOM   4246  HN  ALA A 849      30.020  57.320  64.500  1.00  0.00           H
ATOM   4247  CA  ALA A 849      30.690  56.320  62.750  1.00  0.00           C
ATOM   4248  HA  ALA A 849      31.560  55.700  62.880  1.00  0.00           H
ATOM   4249  CB  ALA A 849      29.400  55.440  62.910  1.00  0.00           C
ATOM   4250  HB1 ALA A 849      29.510  54.960  63.910  1.00  0.00           H
ATOM   4251  HB2 ALA A 849      29.300  54.620  62.180  1.00  0.00           H
ATOM   4252  HB3 ALA A 849      28.510  56.110  62.900  1.00  0.00           H
ATOM   4253  C   ALA A 849      30.660  56.910  61.380  1.00  0.00           C
ATOM   4254  O   ALA A 849      31.270  56.370  60.480  1.00  0.00           O
ATOM   4255  N   LEU A 850      30.000  58.040  61.140  1.00  0.00           N
ATOM   4256  HN  LEU A 850      29.310  58.320  61.820  1.00  0.00           H
ATOM   4257  CA  LEU A 850      29.930  58.850  59.930  1.00  0.00           C
ATOM   4258  HA  LEU A 850      29.540  58.280  59.110  1.00  0.00           H
ATOM   4259  CB  LEU A 850      28.910  60.050  60.150  1.00  0.00           C
ATOM   4260  HB1 LEU A 850      29.030  60.260  61.230  1.00  0.00           H
ATOM   4261  HB2 LEU A 850      27.940  59.520  60.080  1.00  0.00           H
ATOM   4262  CG  LEU A 850      29.140  61.330  59.310  1.00  0.00           C
ATOM   4263  HG  LEU A 850      30.210  61.450  59.060  1.00  0.00           H
ATOM   4264  CD1 LEU A 850      28.320  61.270  58.010  1.00  0.00           C
ATOM   4265 HD11 LEU A 850      28.220  62.260  57.510  1.00  0.00           H
ATOM   4266 HD12 LEU A 850      27.340  60.820  58.260  1.00  0.00           H
ATOM   4267 HD13 LEU A 850      28.880  60.630  57.300  1.00  0.00           H
ATOM   4268  CD2 LEU A 850      28.510  62.480  60.140  1.00  0.00           C
ATOM   4269 HD21 LEU A 850      27.430  62.230  60.240  1.00  0.00           H
ATOM   4270 HD22 LEU A 850      28.770  63.410  59.610  1.00  0.00           H
ATOM   4271 HD23 LEU A 850      28.860  62.680  61.180  1.00  0.00           H
ATOM   4272  C   LEU A 850      31.330  59.300  59.480  1.00  0.00           C
ATOM   4273  O   LEU A 850      31.700  59.170  58.350  1.00  0.00           O
ATOM   4274  N   LEU A 851      32.050  59.940  60.440  1.00  0.00           N
ATOM   4275  HN  LEU A 851      31.590  60.220  61.270  1.00  0.00           H
ATOM   4276  CA  LEU A 851      33.400  60.410  60.140  1.00  0.00           C
ATOM   4277  HA  LEU A 851      33.320  60.890  59.180  1.00  0.00           H
ATOM   4278  CB  LEU A 851      33.930  61.390  61.190  1.00  0.00           C
ATOM   4279  HB1 LEU A 851      33.830  61.000  62.220  1.00  0.00           H
ATOM   4280  HB2 LEU A 851      33.250  62.270  61.110  1.00  0.00           H
ATOM   4281  CG  LEU A 851      35.400  61.940  60.970  1.00  0.00           C
ATOM   4282  HG  LEU A 851      36.170  61.150  60.830  1.00  0.00           H
ATOM   4283  CD1 LEU A 851      35.540  62.900  59.720  1.00  0.00           C
ATOM   4284 HD11 LEU A 851      35.350  62.360  58.770  1.00  0.00           H
ATOM   4285 HD12 LEU A 851      36.590  63.260  59.630  1.00  0.00           H
ATOM   4286 HD13 LEU A 851      34.860  63.770  59.810  1.00  0.00           H
ATOM   4287  CD2 LEU A 851      35.910  62.850  62.100  1.00  0.00           C
ATOM   4288 HD21 LEU A 851      36.900  63.220  61.750  1.00  0.00           H
ATOM   4289 HD22 LEU A 851      36.090  62.200  62.980  1.00  0.00           H
ATOM   4290 HD23 LEU A 851      35.220  63.630  62.480  1.00  0.00           H
ATOM   4291  C   LEU A 851      34.350  59.200  59.830  1.00  0.00           C
ATOM   4292  O   LEU A 851      35.120  59.180  58.880  1.00  0.00           O
ATOM   4293  N   CYS A 852      34.280  58.170  60.650  1.00  0.00           N
ATOM   4294  HN  CYS A 852      33.720  58.200  61.470  1.00  0.00           H
ATOM   4295  CA  CYS A 852      35.070  56.910  60.590  1.00  0.00           C
ATOM   4296  HA  CYS A 852      36.090  57.240  60.470  1.00  0.00           H
ATOM   4297  CB  CYS A 852      34.750  56.040  61.830  1.00  0.00           C
ATOM   4298  HB1 CYS A 852      33.640  55.940  61.780  1.00  0.00           H
ATOM   4299  HB2 CYS A 852      35.060  56.640  62.710  1.00  0.00           H
ATOM   4300  SG  CYS A 852      35.590  54.430  61.950  1.00  0.00           S
ATOM   4301  HG1 CYS A 852      36.820  54.900  61.830  1.00  0.00           H
ATOM   4302  C   CYS A 852      34.710  56.140  59.250  1.00  0.00           C
ATOM   4303  O   CYS A 852      35.670  55.650  58.700  1.00  0.00           O
ATOM   4304  N   THR A 853      33.460  56.160  58.740  1.00  0.00           N
ATOM   4305  HN  THR A 853      32.690  56.460  59.310  1.00  0.00           H
ATOM   4306  CA  THR A 853      33.130  55.510  57.500  1.00  0.00           C
ATOM   4307  HA  THR A 853      33.530  54.510  57.450  1.00  0.00           H
ATOM   4308  CB  THR A 853      31.610  55.490  57.390  1.00  0.00           C
ATOM   4309  HB  THR A 853      31.230  56.530  57.400  1.00  0.00           H
ATOM   4310  OG1 THR A 853      31.000  54.770  58.390  1.00  0.00           O
ATOM   4311  HG1 THR A 853      31.190  55.320  59.150  1.00  0.00           H
ATOM   4312  CG2 THR A 853      31.310  54.750  56.060  1.00  0.00           C
ATOM   4313 HG21 THR A 853      31.630  55.360  55.190  1.00  0.00           H
ATOM   4314 HG22 THR A 853      30.230  54.710  55.840  1.00  0.00           H
ATOM   4315 HG23 THR A 853      31.760  53.740  56.020  1.00  0.00           H
ATOM   4316  C   THR A 853      33.760  56.190  56.310  1.00  0.00           C
ATOM   4317  O   THR A 853      34.250  55.520  55.410  1.00  0.00           O
ATOM   4318  N   ILE A 854      33.830  57.530  56.270  1.00  0.00           N
ATOM   4319  HN  ILE A 854      33.330  58.130  56.890  1.00  0.00           H
ATOM   4320  CA  ILE A 854      34.610  58.250  55.270  1.00  0.00           C
ATOM   4321  HA  ILE A 854      34.290  57.850  54.330  1.00  0.00           H
ATOM   4322  CB  ILE A 854      34.320  59.780  55.400  1.00  0.00           C
ATOM   4323  HB  ILE A 854      34.540  60.030  56.470  1.00  0.00           H
ATOM   4324  CG2 ILE A 854      35.210  60.570  54.410  1.00  0.00           C
ATOM   4325 HG21 ILE A 854      35.100  60.040  53.450  1.00  0.00           H
ATOM   4326 HG22 ILE A 854      36.290  60.600  54.650  1.00  0.00           H
ATOM   4327 HG23 ILE A 854      34.960  61.630  54.220  1.00  0.00           H
ATOM   4328  CG1 ILE A 854      32.850  60.120  55.320  1.00  0.00           C
ATOM   4329 HG11 ILE A 854      32.200  59.370  55.810  1.00  0.00           H
ATOM   4330 HG12 ILE A 854      32.530  60.150  54.260  1.00  0.00           H
ATOM   4331  CD  ILE A 854      32.420  61.490  55.890  1.00  0.00           C
ATOM   4332  HD1 ILE A 854      31.310  61.510  55.930  1.00  0.00           H
ATOM   4333  HD2 ILE A 854      32.690  62.370  55.260  1.00  0.00           H
ATOM   4334  HD3 ILE A 854      32.880  61.690  56.880  1.00  0.00           H
ATOM   4335  C   ILE A 854      36.100  58.010  55.350  1.00  0.00           C
ATOM   4336  O   ILE A 854      36.720  57.710  54.360  1.00  0.00           O
ATOM   4337  N   LEU A 855      36.640  57.980  56.540  1.00  0.00           N
ATOM   4338  HN  LEU A 855      36.040  58.180  57.310  1.00  0.00           H
ATOM   4339  CA  LEU A 855      38.070  57.610  56.780  1.00  0.00           C
ATOM   4340  HA  LEU A 855      38.820  58.250  56.350  1.00  0.00           H
ATOM   4341  CB  LEU A 855      38.480  57.800  58.250  1.00  0.00           C
ATOM   4342  HB1 LEU A 855      39.480  57.340  58.400  1.00  0.00           H
ATOM   4343  HB2 LEU A 855      37.790  57.180  58.860  1.00  0.00           H
ATOM   4344  CG  LEU A 855      38.480  59.250  58.740  1.00  0.00           C
ATOM   4345  HG  LEU A 855      37.470  59.640  58.490  1.00  0.00           H
ATOM   4346  CD1 LEU A 855      38.580  59.350  60.300  1.00  0.00           C
ATOM   4347 HD11 LEU A 855      38.160  58.500  60.880  1.00  0.00           H
ATOM   4348 HD12 LEU A 855      38.120  60.260  60.750  1.00  0.00           H
ATOM   4349 HD13 LEU A 855      39.660  59.420  60.540  1.00  0.00           H
ATOM   4350  CD2 LEU A 855      39.570  60.150  58.160  1.00  0.00           C
ATOM   4351 HD21 LEU A 855      40.530  59.760  58.600  1.00  0.00           H
ATOM   4352 HD22 LEU A 855      39.400  61.180  58.530  1.00  0.00           H
ATOM   4353 HD23 LEU A 855      39.550  60.170  57.060  1.00  0.00           H
ATOM   4354  C   LEU A 855      38.510  56.220  56.300  1.00  0.00           C
ATOM   4355  O   LEU A 855      39.600  56.050  55.740  1.00  0.00           O
ATOM   4356  N   ILE A 856      37.670  55.210  56.480  1.00  0.00           N
ATOM   4357  HN  ILE A 856      36.880  55.410  57.060  1.00  0.00           H
ATOM   4358  CA  ILE A 856      37.860  53.930  55.850  1.00  0.00           C
ATOM   4359  HA  ILE A 856      38.830  53.590  56.210  1.00  0.00           H
ATOM   4360  CB  ILE A 856      36.890  52.780  56.350  1.00  0.00           C
ATOM   4361  HB  ILE A 856      35.860  53.180  56.360  1.00  0.00           H
ATOM   4362  CG2 ILE A 856      36.970  51.480  55.570  1.00  0.00           C
ATOM   4363 HG21 ILE A 856      38.000  51.110  55.370  1.00  0.00           H
ATOM   4364 HG22 ILE A 856      36.630  51.660  54.530  1.00  0.00           H
ATOM   4365 HG23 ILE A 856      36.360  50.650  56.000  1.00  0.00           H
ATOM   4366  CG1 ILE A 856      37.120  52.640  57.870  1.00  0.00           C
ATOM   4367 HG11 ILE A 856      37.180  53.610  58.390  1.00  0.00           H
ATOM   4368 HG12 ILE A 856      38.070  52.070  58.010  1.00  0.00           H
ATOM   4369  CD  ILE A 856      36.110  51.750  58.640  1.00  0.00           C
ATOM   4370  HD1 ILE A 856      36.290  51.640  59.730  1.00  0.00           H
ATOM   4371  HD2 ILE A 856      36.060  50.720  58.220  1.00  0.00           H
ATOM   4372  HD3 ILE A 856      35.100  52.210  58.600  1.00  0.00           H
ATOM   4373  C   ILE A 856      37.880  53.910  54.310  1.00  0.00           C
ATOM   4374  O   ILE A 856      38.700  53.350  53.630  1.00  0.00           O
ATOM   4375  N   PHE A 857      36.860  54.650  53.630  1.00  0.00           N
ATOM   4376  HN  PHE A 857      36.190  55.190  54.140  1.00  0.00           H
ATOM   4377  CA  PHE A 857      36.900  54.820  52.170  1.00  0.00           C
ATOM   4378  HA  PHE A 857      36.890  53.800  51.820  1.00  0.00           H
ATOM   4379  CB  PHE A 857      35.580  55.530  51.750  1.00  0.00           C
ATOM   4380  HB1 PHE A 857      35.290  56.280  52.520  1.00  0.00           H
ATOM   4381  HB2 PHE A 857      34.660  54.930  51.890  1.00  0.00           H
ATOM   4382  CG  PHE A 857      35.480  56.060  50.340  1.00  0.00           C
ATOM   4383  CD1 PHE A 857      35.590  57.460  50.210  1.00  0.00           C
ATOM   4384  HD1 PHE A 857      35.570  58.140  51.050  1.00  0.00           H
ATOM   4385  CE1 PHE A 857      35.600  58.090  48.930  1.00  0.00           C
ATOM   4386  HE1 PHE A 857      35.520  59.160  48.800  1.00  0.00           H
ATOM   4387  CZ  PHE A 857      35.450  57.280  47.790  1.00  0.00           C
ATOM   4388  HZ  PHE A 857      35.380  57.760  46.830  1.00  0.00           H
ATOM   4389  CD2 PHE A 857      35.420  55.280  49.160  1.00  0.00           C
ATOM   4390  HD2 PHE A 857      35.270  54.210  49.230  1.00  0.00           H
ATOM   4391  CE2 PHE A 857      35.240  55.880  47.890  1.00  0.00           C
ATOM   4392  HE2 PHE A 857      35.130  55.260  47.000  1.00  0.00           H
ATOM   4393  C   PHE A 857      38.160  55.650  51.750  1.00  0.00           C
ATOM   4394  O   PHE A 857      38.900  55.370  50.820  1.00  0.00           O
ATOM   4395  N   MET A 858      38.680  56.570  52.660  1.00  0.00           N
ATOM   4396  HN  MET A 858      38.280  56.850  53.530  1.00  0.00           H
ATOM   4397  CA  MET A 858      39.960  57.160  52.250  1.00  0.00           C
ATOM   4398  HA  MET A 858      39.800  57.490  51.240  1.00  0.00           H
ATOM   4399  CB  MET A 858      40.340  58.430  53.180  1.00  0.00           C
ATOM   4400  HB1 MET A 858      41.350  58.730  52.850  1.00  0.00           H
ATOM   4401  HB2 MET A 858      40.290  58.200  54.260  1.00  0.00           H
ATOM   4402  CG  MET A 858      39.380  59.670  52.880  1.00  0.00           C
ATOM   4403  HG1 MET A 858      39.830  60.440  53.550  1.00  0.00           H
ATOM   4404  HG2 MET A 858      38.340  59.440  53.190  1.00  0.00           H
ATOM   4405  SD  MET A 858      39.580  60.280  51.220  1.00  0.00           S
ATOM   4406  CE  MET A 858      38.220  59.680  50.250  1.00  0.00           C
ATOM   4407  HE1 MET A 858      38.270  60.020  49.200  1.00  0.00           H
ATOM   4408  HE2 MET A 858      37.260  60.040  50.670  1.00  0.00           H
ATOM   4409  HE3 MET A 858      38.220  58.580  50.330  1.00  0.00           H
ATOM   4410  C   MET A 858      41.120  56.160  52.270  1.00  0.00           C
ATOM   4411  O   MET A 858      41.930  56.180  51.330  1.00  0.00           O
ATOM   4412  N   ASP A 859      41.230  55.240  53.300  1.00  0.00           N
ATOM   4413  HN  ASP A 859      40.560  55.430  54.020  1.00  0.00           H
ATOM   4414  CA  ASP A 859      42.270  54.240  53.410  1.00  0.00           C
ATOM   4415  HA  ASP A 859      43.280  54.550  53.170  1.00  0.00           H
ATOM   4416  CB  ASP A 859      42.520  53.590  54.830  1.00  0.00           C
ATOM   4417  HB1 ASP A 859      43.150  52.680  54.710  1.00  0.00           H
ATOM   4418  HB2 ASP A 859      41.600  53.210  55.310  1.00  0.00           H
ATOM   4419  CG  ASP A 859      43.160  54.590  55.760  1.00  0.00           C
ATOM   4420  OD1 ASP A 859      44.040  55.360  55.340  1.00  0.00           O
ATOM   4421  OD2 ASP A 859      42.870  54.580  56.980  1.00  0.00           O
ATOM   4422  C   ASP A 859      42.050  53.250  52.280  1.00  0.00           C
ATOM   4423  O   ASP A 859      43.000  52.780  51.600  1.00  0.00           O
ATOM   4424  N   GLN A 860      40.740  52.940  51.900  1.00  0.00           N
ATOM   4425  HN  GLN A 860      39.930  53.130  52.440  1.00  0.00           H
ATOM   4426  CA  GLN A 860      40.470  52.180  50.650  1.00  0.00           C
ATOM   4427  HA  GLN A 860      41.030  51.270  50.700  1.00  0.00           H
ATOM   4428  CB  GLN A 860      39.000  51.670  50.490  1.00  0.00           C
ATOM   4429  HB1 GLN A 860      38.910  51.160  49.510  1.00  0.00           H
ATOM   4430  HB2 GLN A 860      38.210  52.440  50.390  1.00  0.00           H
ATOM   4431  CG  GLN A 860      38.510  50.660  51.600  1.00  0.00           C
ATOM   4432  HG1 GLN A 860      37.840  49.930  51.090  1.00  0.00           H
ATOM   4433  HG2 GLN A 860      37.900  51.230  52.320  1.00  0.00           H
ATOM   4434  CD  GLN A 860      39.610  49.800  52.310  1.00  0.00           C
ATOM   4435  OE1 GLN A 860      39.830  48.600  52.020  1.00  0.00           O
ATOM   4436  NE2 GLN A 860      40.190  50.300  53.370  1.00  0.00           N
ATOM   4437 HE21 GLN A 860      39.910  51.230  53.620  1.00  0.00           H
ATOM   4438 HE22 GLN A 860      40.850  49.730  53.860  1.00  0.00           H
ATOM   4439  C   GLN A 860      41.020  52.810  49.360  1.00  0.00           C
ATOM   4440  O   GLN A 860      41.500  52.120  48.420  1.00  0.00           O
ATOM   4441  N   GLN A 861      41.040  54.110  49.220  1.00  0.00           N
ATOM   4442  HN  GLN A 861      40.640  54.730  49.890  1.00  0.00           H
ATOM   4443  CA  GLN A 861      41.600  54.730  48.140  1.00  0.00           C
ATOM   4444  HA  GLN A 861      41.460  54.200  47.210  1.00  0.00           H
ATOM   4445  CB  GLN A 861      40.820  56.090  47.850  1.00  0.00           C
ATOM   4446  HB1 GLN A 861      41.370  56.670  47.080  1.00  0.00           H
ATOM   4447  HB2 GLN A 861      40.870  56.720  48.770  1.00  0.00           H
ATOM   4448  CG  GLN A 861      39.320  55.790  47.400  1.00  0.00           C
ATOM   4449  HG1 GLN A 861      38.900  56.520  46.680  1.00  0.00           H
ATOM   4450  HG2 GLN A 861      38.700  55.740  48.320  1.00  0.00           H
ATOM   4451  CD  GLN A 861      39.110  54.420  46.700  1.00  0.00           C
ATOM   4452  OE1 GLN A 861      38.380  53.560  47.200  1.00  0.00           O
ATOM   4453  NE2 GLN A 861      39.730  54.170  45.510  1.00  0.00           N
ATOM   4454 HE21 GLN A 861      39.970  54.960  44.950  1.00  0.00           H
ATOM   4455 HE22 GLN A 861      39.450  53.370  45.000  1.00  0.00           H
ATOM   4456  C   GLN A 861      43.150  54.930  48.080  1.00  0.00           C
ATOM   4457  O   GLN A 861      43.740  54.980  47.000  1.00  0.00           O
ATOM   4458  N   ILE A 862      43.750  55.070  49.280  1.00  0.00           N
ATOM   4459  HN  ILE A 862      43.100  55.110  50.040  1.00  0.00           H
ATOM   4460  CA  ILE A 862      45.240  55.220  49.440  1.00  0.00           C
ATOM   4461  HA  ILE A 862      45.650  56.020  48.840  1.00  0.00           H
ATOM   4462  CB  ILE A 862      45.610  55.600  50.900  1.00  0.00           C
ATOM   4463  HB  ILE A 862      45.050  54.980  51.630  1.00  0.00           H
ATOM   4464  CG2 ILE A 862      47.140  55.640  51.140  1.00  0.00           C
ATOM   4465 HG21 ILE A 862      47.540  56.380  50.410  1.00  0.00           H
ATOM   4466 HG22 ILE A 862      47.520  54.600  51.060  1.00  0.00           H
ATOM   4467 HG23 ILE A 862      47.450  55.980  52.150  1.00  0.00           H
ATOM   4468  CG1 ILE A 862      45.120  57.090  51.080  1.00  0.00           C
ATOM   4469 HG11 ILE A 862      44.030  57.140  50.870  1.00  0.00           H
ATOM   4470 HG12 ILE A 862      45.810  57.670  50.420  1.00  0.00           H
ATOM   4471  CD  ILE A 862      45.280  57.840  52.500  1.00  0.00           C
ATOM   4472  HD1 ILE A 862      46.340  57.680  52.760  1.00  0.00           H
ATOM   4473  HD2 ILE A 862      44.620  57.290  53.220  1.00  0.00           H
ATOM   4474  HD3 ILE A 862      44.960  58.900  52.580  1.00  0.00           H
ATOM   4475  C   ILE A 862      45.810  53.910  49.110  1.00  0.00           C
ATOM   4476  O   ILE A 862      46.820  53.790  48.370  1.00  0.00           O
ATOM   4477  N   THR A 863      45.140  52.830  49.630  1.00  0.00           N
ATOM   4478  HN  THR A 863      44.310  52.890  50.180  1.00  0.00           H
ATOM   4479  CA  THR A 863      45.560  51.420  49.370  1.00  0.00           C
ATOM   4480  HA  THR A 863      46.610  51.220  49.530  1.00  0.00           H
ATOM   4481  CB  THR A 863      44.860  50.370  50.250  1.00  0.00           C
ATOM   4482  HB  THR A 863      45.120  49.360  49.880  1.00  0.00           H
ATOM   4483  OG1 THR A 863      43.390  50.590  50.240  1.00  0.00           O
ATOM   4484  HG1 THR A 863      43.210  51.490  50.510  1.00  0.00           H
ATOM   4485  CG2 THR A 863      45.230  50.450  51.700  1.00  0.00           C
ATOM   4486 HG21 THR A 863      44.650  49.720  52.300  1.00  0.00           H
ATOM   4487 HG22 THR A 863      45.110  51.430  52.200  1.00  0.00           H
ATOM   4488 HG23 THR A 863      46.330  50.270  51.830  1.00  0.00           H
ATOM   4489  C   THR A 863      45.480  51.160  47.920  1.00  0.00           C
ATOM   4490  O   THR A 863      46.420  50.640  47.370  1.00  0.00           O
ATOM   4491  N   ALA A 864      44.360  51.560  47.230  1.00  0.00           N
ATOM   4492  HN  ALA A 864      43.750  52.230  47.640  1.00  0.00           H
ATOM   4493  CA  ALA A 864      44.060  51.240  45.830  1.00  0.00           C
ATOM   4494  HA  ALA A 864      43.830  50.190  45.770  1.00  0.00           H
ATOM   4495  CB  ALA A 864      42.760  51.990  45.560  1.00  0.00           C
ATOM   4496  HB1 ALA A 864      41.890  51.560  46.090  1.00  0.00           H
ATOM   4497  HB2 ALA A 864      42.620  51.910  44.460  1.00  0.00           H
ATOM   4498  HB3 ALA A 864      42.940  53.070  45.790  1.00  0.00           H
ATOM   4499  C   ALA A 864      45.130  51.690  44.810  1.00  0.00           C
ATOM   4500  O   ALA A 864      45.590  51.000  43.920  1.00  0.00           O
ATOM   4501  N   VAL A 865      45.710  52.920  45.000  1.00  0.00           N
ATOM   4502  HN  VAL A 865      45.480  53.460  45.800  1.00  0.00           H
ATOM   4503  CA  VAL A 865      46.630  53.620  44.070  1.00  0.00           C
ATOM   4504  HA  VAL A 865      46.340  53.550  43.030  1.00  0.00           H
ATOM   4505  CB  VAL A 865      46.580  55.070  44.390  1.00  0.00           C
ATOM   4506  HB  VAL A 865      45.540  55.440  44.350  1.00  0.00           H
ATOM   4507  CG1 VAL A 865      47.150  55.410  45.750  1.00  0.00           C
ATOM   4508 HG11 VAL A 865      46.480  55.090  46.570  1.00  0.00           H
ATOM   4509 HG12 VAL A 865      47.270  56.510  45.820  1.00  0.00           H
ATOM   4510 HG13 VAL A 865      48.140  54.910  45.930  1.00  0.00           H
ATOM   4511  CG2 VAL A 865      47.430  55.890  43.370  1.00  0.00           C
ATOM   4512 HG21 VAL A 865      47.020  55.750  42.350  1.00  0.00           H
ATOM   4513 HG22 VAL A 865      48.500  55.560  43.390  1.00  0.00           H
ATOM   4514 HG23 VAL A 865      47.360  56.960  43.670  1.00  0.00           H
ATOM   4515  C   VAL A 865      48.020  53.000  44.010  1.00  0.00           C
ATOM   4516  O   VAL A 865      48.710  52.900  42.990  1.00  0.00           O
ATOM   4517  N   ILE A 866      48.490  52.320  45.050  1.00  0.00           N
ATOM   4518  HN  ILE A 866      48.110  52.610  45.930  1.00  0.00           H
ATOM   4519  CA  ILE A 866      49.780  51.650  44.970  1.00  0.00           C
ATOM   4520  HA  ILE A 866      50.440  52.130  44.260  1.00  0.00           H
ATOM   4521  CB  ILE A 866      50.430  51.940  46.280  1.00  0.00           C
ATOM   4522  HB  ILE A 866      49.820  51.540  47.120  1.00  0.00           H
ATOM   4523  CG2 ILE A 866      51.840  51.300  46.470  1.00  0.00           C
ATOM   4524 HG21 ILE A 866      51.830  50.200  46.300  1.00  0.00           H
ATOM   4525 HG22 ILE A 866      52.160  51.370  47.530  1.00  0.00           H
ATOM   4526 HG23 ILE A 866      52.580  51.810  45.800  1.00  0.00           H
ATOM   4527  CG1 ILE A 866      50.670  53.480  46.350  1.00  0.00           C
ATOM   4528 HG11 ILE A 866      49.710  53.890  46.700  1.00  0.00           H
ATOM   4529 HG12 ILE A 866      50.900  53.950  45.360  1.00  0.00           H
ATOM   4530  CD  ILE A 866      51.800  53.960  47.290  1.00  0.00           C
ATOM   4531  HD1 ILE A 866      51.680  55.060  47.380  1.00  0.00           H
ATOM   4532  HD2 ILE A 866      52.850  53.870  46.960  1.00  0.00           H
ATOM   4533  HD3 ILE A 866      51.650  53.600  48.330  1.00  0.00           H
ATOM   4534  C   ILE A 866      49.460  50.240  44.630  1.00  0.00           C
ATOM   4535  O   ILE A 866      50.090  49.670  43.720  1.00  0.00           O
ATOM   4536  N   ILE A 867      48.470  49.560  45.320  1.00  0.00           N
ATOM   4537  HN  ILE A 867      47.840  49.990  45.960  1.00  0.00           H
ATOM   4538  CA  ILE A 867      48.280  48.150  45.120  1.00  0.00           C
ATOM   4539  HA  ILE A 867      49.240  47.680  45.250  1.00  0.00           H
ATOM   4540  CB  ILE A 867      47.310  47.570  46.260  1.00  0.00           C
ATOM   4541  HB  ILE A 867      46.330  48.090  46.160  1.00  0.00           H
ATOM   4542  CG2 ILE A 867      47.010  46.050  46.040  1.00  0.00           C
ATOM   4543 HG21 ILE A 867      46.650  45.890  45.000  1.00  0.00           H
ATOM   4544 HG22 ILE A 867      46.250  45.620  46.730  1.00  0.00           H
ATOM   4545 HG23 ILE A 867      47.940  45.470  46.180  1.00  0.00           H
ATOM   4546  CG1 ILE A 867      47.890  47.740  47.650  1.00  0.00           C
ATOM   4547 HG11 ILE A 867      48.150  48.800  47.850  1.00  0.00           H
ATOM   4548 HG12 ILE A 867      48.640  46.950  47.850  1.00  0.00           H
ATOM   4549  CD  ILE A 867      46.820  47.570  48.720  1.00  0.00           C
ATOM   4550  HD1 ILE A 867      46.520  46.510  48.600  1.00  0.00           H
ATOM   4551  HD2 ILE A 867      45.950  48.200  48.410  1.00  0.00           H
ATOM   4552  HD3 ILE A 867      46.990  47.780  49.800  1.00  0.00           H
ATOM   4553  C   ILE A 867      47.840  47.810  43.720  1.00  0.00           C
ATOM   4554  O   ILE A 867      48.350  46.850  43.080  1.00  0.00           O
ATOM   4555  N   ASN A 868      46.890  48.540  43.060  1.00  0.00           N
ATOM   4556  HN  ASN A 868      46.500  49.370  43.470  1.00  0.00           H
ATOM   4557  CA  ASN A 868      46.400  48.180  41.710  1.00  0.00           C
ATOM   4558  HA  ASN A 868      46.700  47.170  41.480  1.00  0.00           H
ATOM   4559  CB  ASN A 868      44.850  48.140  41.680  1.00  0.00           C
ATOM   4560  HB1 ASN A 868      44.520  47.730  40.700  1.00  0.00           H
ATOM   4561  HB2 ASN A 868      44.690  49.230  41.750  1.00  0.00           H
ATOM   4562  CG  ASN A 868      44.260  47.480  42.910  1.00  0.00           C
ATOM   4563  OD1 ASN A 868      44.280  46.290  43.210  1.00  0.00           O
ATOM   4564  ND2 ASN A 868      43.770  48.320  43.810  1.00  0.00           N
ATOM   4565 HD21 ASN A 868      43.380  49.160  43.450  1.00  0.00           H
ATOM   4566 HD22 ASN A 868      43.400  47.910  44.650  1.00  0.00           H
ATOM   4567  C   ASN A 868      46.890  49.080  40.570  1.00  0.00           C
ATOM   4568  O   ASN A 868      46.350  49.170  39.430  1.00  0.00           O
ATOM   4569  N   ARG A 869      48.070  49.680  40.830  1.00  0.00           N
ATOM   4570  HN  ARG A 869      48.450  49.630  41.750  1.00  0.00           H
ATOM   4571  CA  ARG A 869      48.670  50.560  39.830  1.00  0.00           C
ATOM   4572  HA  ARG A 869      48.040  51.430  39.800  1.00  0.00           H
ATOM   4573  CB  ARG A 869      50.090  51.020  40.310  1.00  0.00           C
ATOM   4574  HB1 ARG A 869      49.780  51.410  41.310  1.00  0.00           H
ATOM   4575  HB2 ARG A 869      50.510  51.780  39.610  1.00  0.00           H
ATOM   4576  CG  ARG A 869      51.140  49.930  40.560  1.00  0.00           C
ATOM   4577  HG1 ARG A 869      51.470  49.600  39.560  1.00  0.00           H
ATOM   4578  HG2 ARG A 869      50.730  49.120  41.200  1.00  0.00           H
ATOM   4579  CD  ARG A 869      52.310  50.660  41.290  1.00  0.00           C
ATOM   4580  HD1 ARG A 869      51.920  51.120  42.230  1.00  0.00           H
ATOM   4581  HD2 ARG A 869      52.920  51.370  40.690  1.00  0.00           H
ATOM   4582  NE  ARG A 869      53.300  49.540  41.610  1.00  0.00           N
ATOM   4583  HE  ARG A 869      53.090  48.630  41.260  1.00  0.00           H
ATOM   4584  CZ  ARG A 869      54.310  49.760  42.440  1.00  0.00           C
ATOM   4585  NH1 ARG A 869      54.570  50.890  43.000  1.00  0.00           N
ATOM   4586 HH11 ARG A 869      53.890  51.610  42.840  1.00  0.00           H
ATOM   4587 HH12 ARG A 869      55.310  51.010  43.650  1.00  0.00           H
ATOM   4588  NH2 ARG A 869      55.130  48.810  42.750  1.00  0.00           N
ATOM   4589 HH21 ARG A 869      55.100  47.870  42.380  1.00  0.00           H
ATOM   4590 HH22 ARG A 869      55.860  48.980  43.410  1.00  0.00           H
ATOM   4591  C   ARG A 869      48.860  50.010  38.330  1.00  0.00           C
ATOM   4592  O   ARG A 869      48.800  48.840  38.060  1.00  0.00           O
ATOM   4593  N   LYS A 870      49.120  50.930  37.360  1.00  0.00           N
ATOM   4594  HN  LYS A 870      49.230  51.860  37.700  1.00  0.00           H
ATOM   4595  CA  LYS A 870      49.640  50.540  36.050  1.00  0.00           C
ATOM   4596  HA  LYS A 870      48.750  50.080  35.650  1.00  0.00           H
ATOM   4597  CB  LYS A 870      50.110  51.830  35.320  1.00  0.00           C
ATOM   4598  HB1 LYS A 870      50.770  51.660  34.440  1.00  0.00           H
ATOM   4599  HB2 LYS A 870      50.540  52.440  36.140  1.00  0.00           H
ATOM   4600  CG  LYS A 870      48.890  52.580  34.830  1.00  0.00           C
ATOM   4601  HG1 LYS A 870      49.360  53.550  34.600  1.00  0.00           H
ATOM   4602  HG2 LYS A 870      48.170  52.760  35.650  1.00  0.00           H
ATOM   4603  CD  LYS A 870      48.300  52.110  33.510  1.00  0.00           C
ATOM   4604  HD1 LYS A 870      47.810  51.160  33.750  1.00  0.00           H
ATOM   4605  HD2 LYS A 870      49.170  51.850  32.870  1.00  0.00           H
ATOM   4606  CE  LYS A 870      47.320  53.130  32.830  1.00  0.00           C
ATOM   4607  HE1 LYS A 870      47.660  54.180  32.830  1.00  0.00           H
ATOM   4608  HE2 LYS A 870      46.410  53.130  33.460  1.00  0.00           H
ATOM   4609  NZ  LYS A 870      46.920  52.720  31.470  1.00  0.00           N
ATOM   4610  HZ1 LYS A 870      47.020  51.690  31.400  1.00  0.00           H
ATOM   4611  HZ2 LYS A 870      47.600  53.190  30.850  1.00  0.00           H
ATOM   4612  HZ3 LYS A 870      45.980  53.080  31.210  1.00  0.00           H
ATOM   4613  C   LYS A 870      50.750  49.490  36.060  1.00  0.00           C
ATOM   4614  O   LYS A 870      51.590  49.540  36.920  1.00  0.00           O
ATOM   4615  N   GLU A 871      50.710  48.470  35.220  1.00  0.00           N
ATOM   4616  HN  GLU A 871      49.930  48.530  34.600  1.00  0.00           H
ATOM   4617  CA  GLU A 871      51.590  47.270  35.180  1.00  0.00           C
ATOM   4618  HA  GLU A 871      51.430  46.850  34.200  1.00  0.00           H
ATOM   4619  CB  GLU A 871      53.130  47.580  34.970  1.00  0.00           C
ATOM   4620  HB1 GLU A 871      53.550  46.660  34.500  1.00  0.00           H
ATOM   4621  HB2 GLU A 871      53.560  48.020  35.890  1.00  0.00           H
ATOM   4622  CG  GLU A 871      53.390  48.500  33.710  1.00  0.00           C
ATOM   4623  HG1 GLU A 871      53.110  49.550  33.880  1.00  0.00           H
ATOM   4624  HG2 GLU A 871      52.780  48.040  32.900  1.00  0.00           H
ATOM   4625  CD  GLU A 871      54.820  48.390  33.250  1.00  0.00           C
ATOM   4626  OE1 GLU A 871      55.120  47.460  32.460  1.00  0.00           O
ATOM   4627  OE2 GLU A 871      55.750  49.230  33.590  1.00  0.00           O
ATOM   4628  C   GLU A 871      51.300  46.230  36.240  1.00  0.00           C
ATOM   4629  O   GLU A 871      51.990  45.230  36.390  1.00  0.00           O
ATOM   4630  N   HSD A 872      50.180  46.430  37.000  1.00  0.00           N
ATOM   4631  HN  HSD A 872      49.670  47.270  36.910  1.00  0.00           H
ATOM   4632  CA  HSD A 872      49.670  45.230  37.710  1.00  0.00           C
ATOM   4633  HA  HSD A 872      50.330  44.380  37.730  1.00  0.00           H
ATOM   4634  CB  HSD A 872      49.230  45.600  39.170  1.00  0.00           C
ATOM   4635  HB1 HSD A 872      48.730  44.710  39.610  1.00  0.00           H
ATOM   4636  HB2 HSD A 872      48.460  46.400  39.180  1.00  0.00           H
ATOM   4637  ND1 HSD A 872      50.430  45.690  41.430  1.00  0.00           N
ATOM   4638  HD1 HSD A 872      49.650  45.340  41.950  1.00  0.00           H
ATOM   4639  CG  HSD A 872      50.350  45.970  40.130  1.00  0.00           C
ATOM   4640  CE1 HSD A 872      51.670  46.170  41.850  1.00  0.00           C
ATOM   4641  HE1 HSD A 872      51.880  46.210  42.920  1.00  0.00           H
ATOM   4642  NE2 HSD A 872      52.280  46.810  40.910  1.00  0.00           N
ATOM   4643  CD2 HSD A 872      51.450  46.730  39.830  1.00  0.00           C
ATOM   4644  HD2 HSD A 872      51.550  47.360  38.970  1.00  0.00           H
ATOM   4645  C   HSD A 872      48.420  44.690  37.020  1.00  0.00           C
ATOM   4646  O   HSD A 872      47.470  45.400  36.840  1.00  0.00           O
ATOM   4647  N   LYS A 873      48.350  43.390  36.620  1.00  0.00           N
ATOM   4648  HN  LYS A 873      49.170  42.820  36.750  1.00  0.00           H
ATOM   4649  CA  LYS A 873      47.310  42.910  35.740  1.00  0.00           C
ATOM   4650  HA  LYS A 873      46.620  43.660  35.390  1.00  0.00           H
ATOM   4651  CB  LYS A 873      47.830  42.420  34.360  1.00  0.00           C
ATOM   4652  HB1 LYS A 873      47.000  41.890  33.850  1.00  0.00           H
ATOM   4653  HB2 LYS A 873      48.610  41.650  34.540  1.00  0.00           H
ATOM   4654  CG  LYS A 873      48.500  43.560  33.540  1.00  0.00           C
ATOM   4655  HG1 LYS A 873      49.210  43.060  32.830  1.00  0.00           H
ATOM   4656  HG2 LYS A 873      49.160  44.130  34.210  1.00  0.00           H
ATOM   4657  CD  LYS A 873      47.370  44.370  32.910  1.00  0.00           C
ATOM   4658  HD1 LYS A 873      46.880  44.980  33.690  1.00  0.00           H
ATOM   4659  HD2 LYS A 873      46.610  43.670  32.530  1.00  0.00           H
ATOM   4660  CE  LYS A 873      47.820  45.210  31.730  1.00  0.00           C
ATOM   4661  HE1 LYS A 873      48.240  44.500  30.990  1.00  0.00           H
ATOM   4662  HE2 LYS A 873      48.550  45.970  32.080  1.00  0.00           H
ATOM   4663  NZ  LYS A 873      46.530  45.870  31.130  1.00  0.00           N
ATOM   4664  HZ1 LYS A 873      45.760  45.820  31.820  1.00  0.00           H
ATOM   4665  HZ2 LYS A 873      46.160  45.400  30.280  1.00  0.00           H
ATOM   4666  HZ3 LYS A 873      46.730  46.860  30.900  1.00  0.00           H
ATOM   4667  C   LYS A 873      46.500  41.770  36.370  1.00  0.00           C
ATOM   4668  O   LYS A 873      46.980  40.820  36.880  1.00  0.00           O
ATOM   4669  N   LEU A 874      45.180  41.920  36.370  1.00  0.00           N
ATOM   4670  HN  LEU A 874      44.820  42.740  35.910  1.00  0.00           H
ATOM   4671  CA  LEU A 874      44.230  41.130  37.190  1.00  0.00           C
ATOM   4672  HA  LEU A 874      44.630  40.240  37.640  1.00  0.00           H
ATOM   4673  CB  LEU A 874      43.700  42.030  38.290  1.00  0.00           C
ATOM   4674  HB1 LEU A 874      42.920  41.430  38.810  1.00  0.00           H
ATOM   4675  HB2 LEU A 874      43.190  42.890  37.810  1.00  0.00           H
ATOM   4676  CG  LEU A 874      44.770  42.680  39.230  1.00  0.00           C
ATOM   4677  HG  LEU A 874      45.570  41.920  39.390  1.00  0.00           H
ATOM   4678  CD1 LEU A 874      45.160  44.050  38.820  1.00  0.00           C
ATOM   4679 HD11 LEU A 874      45.610  44.040  37.800  1.00  0.00           H
ATOM   4680 HD12 LEU A 874      46.030  44.410  39.420  1.00  0.00           H
ATOM   4681 HD13 LEU A 874      44.320  44.760  38.700  1.00  0.00           H
ATOM   4682  CD2 LEU A 874      44.290  42.930  40.690  1.00  0.00           C
ATOM   4683 HD21 LEU A 874      43.640  43.820  40.660  1.00  0.00           H
ATOM   4684 HD22 LEU A 874      45.170  43.100  41.350  1.00  0.00           H
ATOM   4685 HD23 LEU A 874      43.820  42.040  41.180  1.00  0.00           H
ATOM   4686  C   LEU A 874      43.100  40.630  36.390  1.00  0.00           C
ATOM   4687  O   LEU A 874      42.210  41.350  35.950  1.00  0.00           O
ATOM   4688  N   LYS A 875      43.110  39.300  36.100  1.00  0.00           N
ATOM   4689  HN  LYS A 875      43.930  38.810  36.380  1.00  0.00           H
ATOM   4690  CA  LYS A 875      42.280  38.570  35.280  1.00  0.00           C
ATOM   4691  HA  LYS A 875      42.490  39.040  34.320  1.00  0.00           H
ATOM   4692  CB  LYS A 875      42.900  37.190  35.000  1.00  0.00           C
ATOM   4693  HB1 LYS A 875      43.840  37.440  34.470  1.00  0.00           H
ATOM   4694  HB2 LYS A 875      42.250  36.620  34.300  1.00  0.00           H
ATOM   4695  CG  LYS A 875      43.160  36.350  36.260  1.00  0.00           C
ATOM   4696  HG1 LYS A 875      42.210  36.010  36.730  1.00  0.00           H
ATOM   4697  HG2 LYS A 875      43.580  37.100  36.970  1.00  0.00           H
ATOM   4698  CD  LYS A 875      44.110  35.220  36.010  1.00  0.00           C
ATOM   4699  HD1 LYS A 875      44.980  35.630  35.430  1.00  0.00           H
ATOM   4700  HD2 LYS A 875      43.510  34.580  35.330  1.00  0.00           H
ATOM   4701  CE  LYS A 875      44.700  34.380  37.220  1.00  0.00           C
ATOM   4702  HE1 LYS A 875      45.690  33.980  36.910  1.00  0.00           H
ATOM   4703  HE2 LYS A 875      43.970  33.590  37.480  1.00  0.00           H
ATOM   4704  NZ  LYS A 875      44.910  35.340  38.400  1.00  0.00           N
ATOM   4705  HZ1 LYS A 875      45.200  36.220  37.940  1.00  0.00           H
ATOM   4706  HZ2 LYS A 875      45.650  35.060  39.080  1.00  0.00           H
ATOM   4707  HZ3 LYS A 875      44.000  35.500  38.870  1.00  0.00           H
ATOM   4708  C   LYS A 875      40.790  38.610  35.580  1.00  0.00           C
ATOM   4709  O   LYS A 875      39.990  38.690  34.650  1.00  0.00           O
ATOM   4710  N   LYS A 876      40.330  38.610  36.810  1.00  0.00           N
ATOM   4711  HN  LYS A 876      40.960  38.490  37.580  1.00  0.00           H
ATOM   4712  CA  LYS A 876      38.880  38.800  37.190  1.00  0.00           C
ATOM   4713  HA  LYS A 876      38.250  38.790  36.310  1.00  0.00           H
ATOM   4714  CB  LYS A 876      38.360  37.650  38.170  1.00  0.00           C
ATOM   4715  HB1 LYS A 876      37.250  37.650  38.230  1.00  0.00           H
ATOM   4716  HB2 LYS A 876      38.930  37.810  39.110  1.00  0.00           H
ATOM   4717  CG  LYS A 876      38.710  36.260  37.680  1.00  0.00           C
ATOM   4718  HG1 LYS A 876      39.800  36.220  37.520  1.00  0.00           H
ATOM   4719  HG2 LYS A 876      38.180  36.200  36.710  1.00  0.00           H
ATOM   4720  CD  LYS A 876      38.290  35.010  38.530  1.00  0.00           C
ATOM   4721  HD1 LYS A 876      38.510  34.110  37.930  1.00  0.00           H
ATOM   4722  HD2 LYS A 876      37.200  35.170  38.420  1.00  0.00           H
ATOM   4723  CE  LYS A 876      38.780  35.010  39.950  1.00  0.00           C
ATOM   4724  HE1 LYS A 876      38.220  34.280  40.560  1.00  0.00           H
ATOM   4725  HE2 LYS A 876      38.720  36.030  40.420  1.00  0.00           H
ATOM   4726  NZ  LYS A 876      40.250  34.730  40.080  1.00  0.00           N
ATOM   4727  HZ1 LYS A 876      40.780  35.520  40.510  1.00  0.00           H
ATOM   4728  HZ2 LYS A 876      40.730  34.350  39.240  1.00  0.00           H
ATOM   4729  HZ3 LYS A 876      40.310  33.900  40.710  1.00  0.00           H
ATOM   4730  C   LYS A 876      38.560  40.140  37.860  1.00  0.00           C
ATOM   4731  O   LYS A 876      37.500  40.170  38.500  1.00  0.00           O
ATOM   4732  N   GLY A 877      39.330  41.190  37.760  1.00  0.00           N
ATOM   4733  HN  GLY A 877      40.080  41.080  37.110  1.00  0.00           H
ATOM   4734  CA  GLY A 877      39.280  42.440  38.500  1.00  0.00           C
ATOM   4735  HA1 GLY A 877      38.350  42.900  38.210  1.00  0.00           H
ATOM   4736  HA2 GLY A 877      40.150  43.000  38.180  1.00  0.00           H
ATOM   4737  C   GLY A 877      39.500  42.340  40.020  1.00  0.00           C
ATOM   4738  O   GLY A 877      39.440  41.220  40.630  1.00  0.00           O
ATOM   4739  N   ALA A 878      39.800  43.520  40.640  1.00  0.00           N
ATOM   4740  HN  ALA A 878      39.950  44.330  40.080  1.00  0.00           H
ATOM   4741  CA  ALA A 878      39.930  43.840  42.100  1.00  0.00           C
ATOM   4742  HA  ALA A 878      40.640  43.190  42.590  1.00  0.00           H
ATOM   4743  CB  ALA A 878      40.560  45.230  42.270  1.00  0.00           C
ATOM   4744  HB1 ALA A 878      39.960  46.040  41.810  1.00  0.00           H
ATOM   4745  HB2 ALA A 878      41.620  45.360  41.960  1.00  0.00           H
ATOM   4746  HB3 ALA A 878      40.660  45.490  43.340  1.00  0.00           H
ATOM   4747  C   ALA A 878      38.640  43.800  42.930  1.00  0.00           C
ATOM   4748  O   ALA A 878      38.660  43.490  44.110  1.00  0.00           O
ATOM   4749  N   GLY A 879      37.430  44.150  42.360  1.00  0.00           N
ATOM   4750  HN  GLY A 879      37.420  44.430  41.390  1.00  0.00           H
ATOM   4751  CA  GLY A 879      36.140  44.050  43.100  1.00  0.00           C
ATOM   4752  HA1 GLY A 879      36.020  43.100  43.590  1.00  0.00           H
ATOM   4753  HA2 GLY A 879      35.310  44.290  42.460  1.00  0.00           H
ATOM   4754  C   GLY A 879      36.120  45.110  44.220  1.00  0.00           C
ATOM   4755  O   GLY A 879      35.820  44.800  45.340  1.00  0.00           O
ATOM   4756  N   TYR A 880      36.480  46.350  44.090  1.00  0.00           N
ATOM   4757  HN  TYR A 880      36.730  46.510  43.140  1.00  0.00           H
ATOM   4758  CA  TYR A 880      36.770  47.400  45.020  1.00  0.00           C
ATOM   4759  HA  TYR A 880      37.520  47.120  45.750  1.00  0.00           H
ATOM   4760  CB  TYR A 880      36.940  48.700  44.270  1.00  0.00           C
ATOM   4761  HB1 TYR A 880      36.960  49.500  45.030  1.00  0.00           H
ATOM   4762  HB2 TYR A 880      36.110  48.870  43.540  1.00  0.00           H
ATOM   4763  CG  TYR A 880      38.310  48.780  43.550  1.00  0.00           C
ATOM   4764  CD1 TYR A 880      38.320  49.070  42.160  1.00  0.00           C
ATOM   4765  HD1 TYR A 880      37.410  49.140  41.590  1.00  0.00           H
ATOM   4766  CE1 TYR A 880      39.600  49.260  41.560  1.00  0.00           C
ATOM   4767  HE1 TYR A 880      39.710  49.390  40.500  1.00  0.00           H
ATOM   4768  CZ  TYR A 880      40.690  49.370  42.380  1.00  0.00           C
ATOM   4769  OH  TYR A 880      41.950  49.660  41.730  1.00  0.00           O
ATOM   4770  HH  TYR A 880      42.000  49.160  40.910  1.00  0.00           H
ATOM   4771  CD2 TYR A 880      39.420  48.850  44.330  1.00  0.00           C
ATOM   4772  HD2 TYR A 880      39.330  48.870  45.410  1.00  0.00           H
ATOM   4773  CE2 TYR A 880      40.710  49.230  43.760  1.00  0.00           C
ATOM   4774  HE2 TYR A 880      41.540  49.330  44.440  1.00  0.00           H
ATOM   4775  C   TYR A 880      35.540  47.680  45.910  1.00  0.00           C
ATOM   4776  O   TYR A 880      35.740  47.980  47.090  1.00  0.00           O
ATOM   4777  N   HSD A 881      34.380  47.670  45.310  1.00  0.00           N
ATOM   4778  HN  HSD A 881      34.420  47.550  44.330  1.00  0.00           H
ATOM   4779  CA  HSD A 881      33.160  47.590  46.160  1.00  0.00           C
ATOM   4780  HA  HSD A 881      33.130  48.420  46.850  1.00  0.00           H
ATOM   4781  CB  HSD A 881      31.910  47.680  45.270  1.00  0.00           C
ATOM   4782  HB1 HSD A 881      31.000  47.690  45.900  1.00  0.00           H
ATOM   4783  HB2 HSD A 881      31.710  46.860  44.560  1.00  0.00           H
ATOM   4784  ND1 HSD A 881      30.890  49.420  43.650  1.00  0.00           N
ATOM   4785  HD1 HSD A 881      30.420  48.730  43.120  1.00  0.00           H
ATOM   4786  CG  HSD A 881      31.780  49.070  44.700  1.00  0.00           C
ATOM   4787  CE1 HSD A 881      31.020  50.770  43.510  1.00  0.00           C
ATOM   4788  HE1 HSD A 881      30.740  51.150  42.530  1.00  0.00           H
ATOM   4789  NE2 HSD A 881      31.870  51.330  44.430  1.00  0.00           N
ATOM   4790  CD2 HSD A 881      32.320  50.270  45.160  1.00  0.00           C
ATOM   4791  HD2 HSD A 881      33.030  50.390  45.970  1.00  0.00           H
ATOM   4792  C   HSD A 881      32.990  46.370  47.140  1.00  0.00           C
ATOM   4793  O   HSD A 881      32.720  46.440  48.310  1.00  0.00           O
ATOM   4794  N   LEU A 882      33.310  45.170  46.600  1.00  0.00           N
ATOM   4795  HN  LEU A 882      33.710  45.200  45.680  1.00  0.00           H
ATOM   4796  CA  LEU A 882      33.300  43.910  47.360  1.00  0.00           C
ATOM   4797  HA  LEU A 882      32.320  43.810  47.810  1.00  0.00           H
ATOM   4798  CB  LEU A 882      33.540  42.780  46.410  1.00  0.00           C
ATOM   4799  HB1 LEU A 882      34.640  42.740  46.260  1.00  0.00           H
ATOM   4800  HB2 LEU A 882      32.920  42.950  45.510  1.00  0.00           H
ATOM   4801  CG  LEU A 882      33.000  41.310  46.920  1.00  0.00           C
ATOM   4802  HG  LEU A 882      32.040  41.410  47.480  1.00  0.00           H
ATOM   4803  CD1 LEU A 882      32.710  40.500  45.610  1.00  0.00           C
ATOM   4804 HD11 LEU A 882      31.790  40.700  45.010  1.00  0.00           H
ATOM   4805 HD12 LEU A 882      32.680  39.390  45.770  1.00  0.00           H
ATOM   4806 HD13 LEU A 882      33.660  40.590  45.040  1.00  0.00           H
ATOM   4807  CD2 LEU A 882      34.110  40.550  47.690  1.00  0.00           C
ATOM   4808 HD21 LEU A 882      35.130  40.440  47.250  1.00  0.00           H
ATOM   4809 HD22 LEU A 882      33.680  39.520  47.840  1.00  0.00           H
ATOM   4810 HD23 LEU A 882      34.340  40.910  48.710  1.00  0.00           H
ATOM   4811  C   LEU A 882      34.290  43.950  48.520  1.00  0.00           C
ATOM   4812  O   LEU A 882      34.020  43.580  49.660  1.00  0.00           O
ATOM   4813  N   ASP A 883      35.490  44.460  48.210  1.00  0.00           N
ATOM   4814  HN  ASP A 883      35.670  44.610  47.230  1.00  0.00           H
ATOM   4815  CA  ASP A 883      36.590  44.610  49.150  1.00  0.00           C
ATOM   4816  HA  ASP A 883      36.710  43.610  49.540  1.00  0.00           H
ATOM   4817  CB  ASP A 883      37.890  45.130  48.480  1.00  0.00           C
ATOM   4818  HB1 ASP A 883      38.720  44.960  49.210  1.00  0.00           H
ATOM   4819  HB2 ASP A 883      37.980  46.210  48.200  1.00  0.00           H
ATOM   4820  CG  ASP A 883      38.380  44.260  47.310  1.00  0.00           C
ATOM   4821  OD1 ASP A 883      38.300  43.010  47.180  1.00  0.00           O
ATOM   4822  OD2 ASP A 883      38.790  45.040  46.290  1.00  0.00           O
ATOM   4823  HD2 ASP A 883      38.990  44.510  45.510  1.00  0.00           H
ATOM   4824  C   ASP A 883      36.210  45.550  50.360  1.00  0.00           C
ATOM   4825  O   ASP A 883      36.490  45.310  51.510  1.00  0.00           O
ATOM   4826  N   LEU A 884      35.450  46.690  50.040  1.00  0.00           N
ATOM   4827  HN  LEU A 884      35.330  46.910  49.080  1.00  0.00           H
ATOM   4828  CA  LEU A 884      34.920  47.600  51.040  1.00  0.00           C
ATOM   4829  HA  LEU A 884      35.660  47.990  51.730  1.00  0.00           H
ATOM   4830  CB  LEU A 884      34.460  48.770  50.190  1.00  0.00           C
ATOM   4831  HB1 LEU A 884      33.740  48.410  49.440  1.00  0.00           H
ATOM   4832  HB2 LEU A 884      35.280  49.190  49.580  1.00  0.00           H
ATOM   4833  CG  LEU A 884      33.950  49.960  50.950  1.00  0.00           C
ATOM   4834  HG  LEU A 884      32.980  49.740  51.440  1.00  0.00           H
ATOM   4835  CD1 LEU A 884      34.890  50.510  52.040  1.00  0.00           C
ATOM   4836 HD11 LEU A 884      34.440  51.400  52.520  1.00  0.00           H
ATOM   4837 HD12 LEU A 884      35.770  51.010  51.590  1.00  0.00           H
ATOM   4838 HD13 LEU A 884      35.150  49.770  52.830  1.00  0.00           H
ATOM   4839  CD2 LEU A 884      33.720  51.160  50.030  1.00  0.00           C
ATOM   4840 HD21 LEU A 884      34.620  51.220  49.370  1.00  0.00           H
ATOM   4841 HD22 LEU A 884      33.700  52.090  50.620  1.00  0.00           H
ATOM   4842 HD23 LEU A 884      32.810  51.210  49.400  1.00  0.00           H
ATOM   4843  C   LEU A 884      33.930  46.900  51.890  1.00  0.00           C
ATOM   4844  O   LEU A 884      34.010  47.170  53.130  1.00  0.00           O
ATOM   4845  N   LEU A 885      33.050  46.080  51.390  1.00  0.00           N
ATOM   4846  HN  LEU A 885      33.000  45.960  50.390  1.00  0.00           H
ATOM   4847  CA  LEU A 885      32.000  45.350  52.070  1.00  0.00           C
ATOM   4848  HA  LEU A 885      31.400  46.050  52.630  1.00  0.00           H
ATOM   4849  CB  LEU A 885      31.190  44.630  50.920  1.00  0.00           C
ATOM   4850  HB1 LEU A 885      31.850  43.980  50.310  1.00  0.00           H
ATOM   4851  HB2 LEU A 885      30.870  45.460  50.250  1.00  0.00           H
ATOM   4852  CG  LEU A 885      29.950  43.800  51.420  1.00  0.00           C
ATOM   4853  HG  LEU A 885      29.570  44.200  52.390  1.00  0.00           H
ATOM   4854  CD1 LEU A 885      28.880  43.820  50.320  1.00  0.00           C
ATOM   4855 HD11 LEU A 885      27.960  43.330  50.730  1.00  0.00           H
ATOM   4856 HD12 LEU A 885      29.110  43.110  49.500  1.00  0.00           H
ATOM   4857 HD13 LEU A 885      28.700  44.800  49.830  1.00  0.00           H
ATOM   4858  CD2 LEU A 885      30.300  42.380  51.790  1.00  0.00           C
ATOM   4859 HD21 LEU A 885      30.930  41.940  50.990  1.00  0.00           H
ATOM   4860 HD22 LEU A 885      29.430  41.750  52.020  1.00  0.00           H
ATOM   4861 HD23 LEU A 885      30.950  42.250  52.680  1.00  0.00           H
ATOM   4862  C   LEU A 885      32.620  44.360  53.050  1.00  0.00           C
ATOM   4863  O   LEU A 885      32.290  44.470  54.260  1.00  0.00           O
ATOM   4864  N   MET A 886      33.660  43.510  52.620  1.00  0.00           N
ATOM   4865  HN  MET A 886      33.690  43.160  51.690  1.00  0.00           H
ATOM   4866  CA  MET A 886      34.550  42.760  53.460  1.00  0.00           C
ATOM   4867  HA  MET A 886      33.860  42.030  53.870  1.00  0.00           H
ATOM   4868  CB  MET A 886      35.460  41.860  52.530  1.00  0.00           C
ATOM   4869  HB1 MET A 886      36.350  41.410  53.000  1.00  0.00           H
ATOM   4870  HB2 MET A 886      35.940  42.540  51.800  1.00  0.00           H
ATOM   4871  CG  MET A 886      34.750  40.690  51.730  1.00  0.00           C
ATOM   4872  HG1 MET A 886      35.530  40.280  51.040  1.00  0.00           H
ATOM   4873  HG2 MET A 886      34.040  41.210  51.050  1.00  0.00           H
ATOM   4874  SD  MET A 886      33.880  39.430  52.670  1.00  0.00           S
ATOM   4875  CE  MET A 886      35.000  39.050  54.090  1.00  0.00           C
ATOM   4876  HE1 MET A 886      34.620  38.300  54.810  1.00  0.00           H
ATOM   4877  HE2 MET A 886      35.190  39.960  54.700  1.00  0.00           H
ATOM   4878  HE3 MET A 886      35.960  38.580  53.790  1.00  0.00           H
ATOM   4879  C   MET A 886      35.270  43.440  54.590  1.00  0.00           C
ATOM   4880  O   MET A 886      35.420  42.960  55.750  1.00  0.00           O
ATOM   4881  N   VAL A 887      35.770  44.660  54.270  1.00  0.00           N
ATOM   4882  HN  VAL A 887      35.900  45.140  53.400  1.00  0.00           H
ATOM   4883  CA  VAL A 887      36.300  45.500  55.330  1.00  0.00           C
ATOM   4884  HA  VAL A 887      37.000  44.910  55.900  1.00  0.00           H
ATOM   4885  CB  VAL A 887      36.930  46.760  54.790  1.00  0.00           C
ATOM   4886  HB  VAL A 887      36.430  47.120  53.860  1.00  0.00           H
ATOM   4887  CG1 VAL A 887      37.160  47.890  55.740  1.00  0.00           C
ATOM   4888 HG11 VAL A 887      37.760  48.680  55.240  1.00  0.00           H
ATOM   4889 HG12 VAL A 887      37.730  47.560  56.630  1.00  0.00           H
ATOM   4890 HG13 VAL A 887      36.200  48.400  55.970  1.00  0.00           H
ATOM   4891  CG2 VAL A 887      38.310  46.370  54.290  1.00  0.00           C
ATOM   4892 HG21 VAL A 887      38.910  46.050  55.160  1.00  0.00           H
ATOM   4893 HG22 VAL A 887      38.830  47.200  53.770  1.00  0.00           H
ATOM   4894 HG23 VAL A 887      38.270  45.640  53.460  1.00  0.00           H
ATOM   4895  C   VAL A 887      35.320  45.940  56.410  1.00  0.00           C
ATOM   4896  O   VAL A 887      35.580  45.810  57.610  1.00  0.00           O
ATOM   4897  N   GLY A 888      34.130  46.420  56.070  1.00  0.00           N
ATOM   4898  HN  GLY A 888      34.000  46.670  55.120  1.00  0.00           H
ATOM   4899  CA  GLY A 888      33.030  46.850  56.940  1.00  0.00           C
ATOM   4900  HA1 GLY A 888      32.310  47.320  56.300  1.00  0.00           H
ATOM   4901  HA2 GLY A 888      33.500  47.560  57.600  1.00  0.00           H
ATOM   4902  C   GLY A 888      32.310  45.840  57.700  1.00  0.00           C
ATOM   4903  O   GLY A 888      31.930  46.100  58.880  1.00  0.00           O
ATOM   4904  N   VAL A 889      32.110  44.650  57.030  1.00  0.00           N
ATOM   4905  HN  VAL A 889      32.320  44.660  56.050  1.00  0.00           H
ATOM   4906  CA  VAL A 889      31.490  43.460  57.590  1.00  0.00           C
ATOM   4907  HA  VAL A 889      30.570  43.770  58.070  1.00  0.00           H
ATOM   4908  CB  VAL A 889      31.230  42.390  56.480  1.00  0.00           C
ATOM   4909  HB  VAL A 889      32.150  42.240  55.860  1.00  0.00           H
ATOM   4910  CG1 VAL A 889      30.660  41.140  57.140  1.00  0.00           C
ATOM   4911 HG11 VAL A 889      30.360  40.440  56.330  1.00  0.00           H
ATOM   4912 HG12 VAL A 889      29.820  41.440  57.810  1.00  0.00           H
ATOM   4913 HG13 VAL A 889      31.370  40.590  57.790  1.00  0.00           H
ATOM   4914  CG2 VAL A 889      30.000  42.890  55.680  1.00  0.00           C
ATOM   4915 HG21 VAL A 889      29.110  43.130  56.290  1.00  0.00           H
ATOM   4916 HG22 VAL A 889      29.640  42.060  55.030  1.00  0.00           H
ATOM   4917 HG23 VAL A 889      30.290  43.760  55.060  1.00  0.00           H
ATOM   4918  C   VAL A 889      32.440  42.930  58.660  1.00  0.00           C
ATOM   4919  O   VAL A 889      31.950  42.700  59.800  1.00  0.00           O
ATOM   4920  N   MET A 890      33.680  42.750  58.300  1.00  0.00           N
ATOM   4921  HN  MET A 890      34.070  43.080  57.440  1.00  0.00           H
ATOM   4922  CA  MET A 890      34.570  42.230  59.310  1.00  0.00           C
ATOM   4923  HA  MET A 890      34.140  41.300  59.660  1.00  0.00           H
ATOM   4924  CB  MET A 890      35.910  41.810  58.780  1.00  0.00           C
ATOM   4925  HB1 MET A 890      36.670  41.630  59.570  1.00  0.00           H
ATOM   4926  HB2 MET A 890      36.320  42.540  58.050  1.00  0.00           H
ATOM   4927  CG  MET A 890      35.770  40.430  58.050  1.00  0.00           C
ATOM   4928  HG1 MET A 890      36.770  40.040  57.800  1.00  0.00           H
ATOM   4929  HG2 MET A 890      35.310  40.660  57.070  1.00  0.00           H
ATOM   4930  SD  MET A 890      34.810  39.070  58.860  1.00  0.00           S
ATOM   4931  CE  MET A 890      35.910  38.700  60.260  1.00  0.00           C
ATOM   4932  HE1 MET A 890      36.880  38.290  59.920  1.00  0.00           H
ATOM   4933  HE2 MET A 890      35.410  38.040  61.010  1.00  0.00           H
ATOM   4934  HE3 MET A 890      36.210  39.570  60.880  1.00  0.00           H
ATOM   4935  C   MET A 890      34.730  43.080  60.620  1.00  0.00           C
ATOM   4936  O   MET A 890      34.820  42.610  61.720  1.00  0.00           O
ATOM   4937  N   LEU A 891      34.850  44.420  60.400  1.00  0.00           N
ATOM   4938  HN  LEU A 891      35.040  44.840  59.520  1.00  0.00           H
ATOM   4939  CA  LEU A 891      34.810  45.360  61.500  1.00  0.00           C
ATOM   4940  HA  LEU A 891      35.650  45.140  62.150  1.00  0.00           H
ATOM   4941  CB  LEU A 891      34.900  46.770  60.830  1.00  0.00           C
ATOM   4942  HB1 LEU A 891      34.180  46.860  59.980  1.00  0.00           H
ATOM   4943  HB2 LEU A 891      35.860  46.820  60.280  1.00  0.00           H
ATOM   4944  CG  LEU A 891      34.830  48.060  61.660  1.00  0.00           C
ATOM   4945  HG  LEU A 891      35.320  47.890  62.640  1.00  0.00           H
ATOM   4946  CD1 LEU A 891      35.630  49.200  61.020  1.00  0.00           C
ATOM   4947 HD11 LEU A 891      35.330  49.410  59.970  1.00  0.00           H
ATOM   4948 HD12 LEU A 891      36.720  49.000  60.960  1.00  0.00           H
ATOM   4949 HD13 LEU A 891      35.410  50.170  61.510  1.00  0.00           H
ATOM   4950  CD2 LEU A 891      33.330  48.490  61.890  1.00  0.00           C
ATOM   4951 HD21 LEU A 891      32.740  47.810  62.540  1.00  0.00           H
ATOM   4952 HD22 LEU A 891      32.840  48.680  60.910  1.00  0.00           H
ATOM   4953 HD23 LEU A 891      33.330  49.420  62.500  1.00  0.00           H
ATOM   4954  C   LEU A 891      33.610  45.220  62.380  1.00  0.00           C
ATOM   4955  O   LEU A 891      33.630  45.290  63.570  1.00  0.00           O
ATOM   4956  N   GLY A 892      32.470  44.910  61.740  1.00  0.00           N
ATOM   4957  HN  GLY A 892      32.400  44.720  60.760  1.00  0.00           H
ATOM   4958  CA  GLY A 892      31.220  44.570  62.460  1.00  0.00           C
ATOM   4959  HA1 GLY A 892      30.350  44.440  61.830  1.00  0.00           H
ATOM   4960  HA2 GLY A 892      30.970  45.440  63.050  1.00  0.00           H
ATOM   4961  C   GLY A 892      31.220  43.310  63.230  1.00  0.00           C
ATOM   4962  O   GLY A 892      30.690  43.260  64.340  1.00  0.00           O
ATOM   4963  N   VAL A 893      31.790  42.170  62.680  1.00  0.00           N
ATOM   4964  HN  VAL A 893      32.220  42.310  61.790  1.00  0.00           H
ATOM   4965  CA  VAL A 893      31.930  40.840  63.280  1.00  0.00           C
ATOM   4966  HA  VAL A 893      30.990  40.530  63.710  1.00  0.00           H
ATOM   4967  CB  VAL A 893      32.250  39.780  62.280  1.00  0.00           C
ATOM   4968  HB  VAL A 893      33.170  40.010  61.700  1.00  0.00           H
ATOM   4969  CG1 VAL A 893      32.520  38.340  62.950  1.00  0.00           C
ATOM   4970 HG11 VAL A 893      31.660  38.200  63.630  1.00  0.00           H
ATOM   4971 HG12 VAL A 893      33.470  38.370  63.520  1.00  0.00           H
ATOM   4972 HG13 VAL A 893      32.560  37.570  62.150  1.00  0.00           H
ATOM   4973  CG2 VAL A 893      31.060  39.710  61.350  1.00  0.00           C
ATOM   4974 HG21 VAL A 893      30.150  39.610  61.970  1.00  0.00           H
ATOM   4975 HG22 VAL A 893      31.070  38.720  60.850  1.00  0.00           H
ATOM   4976 HG23 VAL A 893      31.090  40.590  60.670  1.00  0.00           H
ATOM   4977  C   VAL A 893      32.790  40.910  64.470  1.00  0.00           C
ATOM   4978  O   VAL A 893      32.490  40.460  65.590  1.00  0.00           O
ATOM   4979  N   CYS A 894      33.970  41.540  64.290  1.00  0.00           N
ATOM   4980  HN  CYS A 894      34.220  41.990  63.430  1.00  0.00           H
ATOM   4981  CA  CYS A 894      34.930  41.840  65.320  1.00  0.00           C
ATOM   4982  HA  CYS A 894      35.270  40.870  65.650  1.00  0.00           H
ATOM   4983  CB  CYS A 894      36.190  42.610  64.880  1.00  0.00           C
ATOM   4984  HB1 CYS A 894      36.870  42.840  65.720  1.00  0.00           H
ATOM   4985  HB2 CYS A 894      35.890  43.600  64.450  1.00  0.00           H
ATOM   4986  SG  CYS A 894      37.140  41.620  63.750  1.00  0.00           S
ATOM   4987  HG1 CYS A 894      36.580  42.170  62.690  1.00  0.00           H
ATOM   4988  C   CYS A 894      34.380  42.640  66.410  1.00  0.00           C
ATOM   4989  O   CYS A 894      34.690  42.350  67.590  1.00  0.00           O
ATOM   4990  N   SER A 895      33.510  43.630  66.080  1.00  0.00           N
ATOM   4991  HN  SER A 895      33.210  43.780  65.140  1.00  0.00           H
ATOM   4992  CA  SER A 895      32.770  44.320  67.110  1.00  0.00           C
ATOM   4993  HA  SER A 895      33.400  44.660  67.920  1.00  0.00           H
ATOM   4994  CB  SER A 895      32.060  45.650  66.440  1.00  0.00           C
ATOM   4995  HB1 SER A 895      31.530  46.260  67.190  1.00  0.00           H
ATOM   4996  HB2 SER A 895      31.320  45.370  65.650  1.00  0.00           H
ATOM   4997  OG  SER A 895      33.090  46.560  65.960  1.00  0.00           O
ATOM   4998  HG1 SER A 895      33.390  46.230  65.100  1.00  0.00           H
ATOM   4999  C   SER A 895      31.720  43.510  67.990  1.00  0.00           C
ATOM   5000  O   SER A 895      31.650  43.820  69.190  1.00  0.00           O
ATOM   5001  N   VAL A 896      30.930  42.550  67.400  1.00  0.00           N
ATOM   5002  HN  VAL A 896      30.920  42.360  66.430  1.00  0.00           H
ATOM   5003  CA  VAL A 896      30.070  41.720  68.260  1.00  0.00           C
ATOM   5004  HA  VAL A 896      29.390  42.410  68.740  1.00  0.00           H
ATOM   5005  CB  VAL A 896      29.260  40.780  67.350  1.00  0.00           C
ATOM   5006  HB  VAL A 896      30.050  40.170  66.870  1.00  0.00           H
ATOM   5007  CG1 VAL A 896      28.360  39.900  68.260  1.00  0.00           C
ATOM   5008 HG11 VAL A 896      27.840  40.420  69.100  1.00  0.00           H
ATOM   5009 HG12 VAL A 896      28.970  39.240  68.910  1.00  0.00           H
ATOM   5010 HG13 VAL A 896      27.690  39.220  67.670  1.00  0.00           H
ATOM   5011  CG2 VAL A 896      28.280  41.590  66.370  1.00  0.00           C
ATOM   5012 HG21 VAL A 896      27.860  40.990  65.530  1.00  0.00           H
ATOM   5013 HG22 VAL A 896      28.820  42.390  65.820  1.00  0.00           H
ATOM   5014 HG23 VAL A 896      27.470  42.210  66.820  1.00  0.00           H
ATOM   5015  C   VAL A 896      30.840  40.920  69.340  1.00  0.00           C
ATOM   5016  O   VAL A 896      30.460  40.770  70.500  1.00  0.00           O
ATOM   5017  N   MET A 897      32.000  40.410  69.050  1.00  0.00           N
ATOM   5018  HN  MET A 897      32.160  40.550  68.070  1.00  0.00           H
ATOM   5019  CA  MET A 897      32.850  39.640  69.790  1.00  0.00           C
ATOM   5020  HA  MET A 897      32.270  38.960  70.390  1.00  0.00           H
ATOM   5021  CB  MET A 897      33.700  38.580  69.040  1.00  0.00           C
ATOM   5022  HB1 MET A 897      34.420  38.080  69.720  1.00  0.00           H
ATOM   5023  HB2 MET A 897      34.340  39.060  68.270  1.00  0.00           H
ATOM   5024  CG  MET A 897      32.770  37.500  68.490  1.00  0.00           C
ATOM   5025  HG1 MET A 897      32.080  37.960  67.750  1.00  0.00           H
ATOM   5026  HG2 MET A 897      32.260  37.050  69.370  1.00  0.00           H
ATOM   5027  SD  MET A 897      33.670  36.130  67.680  1.00  0.00           S
ATOM   5028  CE  MET A 897      32.370  35.170  66.950  1.00  0.00           C
ATOM   5029  HE1 MET A 897      31.530  35.060  67.670  1.00  0.00           H
ATOM   5030  HE2 MET A 897      32.620  34.170  66.530  1.00  0.00           H
ATOM   5031  HE3 MET A 897      31.960  35.770  66.120  1.00  0.00           H
ATOM   5032  C   MET A 897      33.680  40.550  70.710  1.00  0.00           C
ATOM   5033  O   MET A 897      34.460  40.030  71.550  1.00  0.00           O
ATOM   5034  N   GLY A 898      33.600  41.820  70.490  1.00  0.00           N
ATOM   5035  HN  GLY A 898      32.880  42.200  69.900  1.00  0.00           H
ATOM   5036  CA  GLY A 898      34.330  42.860  71.250  1.00  0.00           C
ATOM   5037  HA1 GLY A 898      34.160  42.590  72.280  1.00  0.00           H
ATOM   5038  HA2 GLY A 898      33.900  43.780  70.880  1.00  0.00           H
ATOM   5039  C   GLY A 898      35.840  42.980  71.190  1.00  0.00           C
ATOM   5040  O   GLY A 898      36.510  43.410  72.120  1.00  0.00           O
ATOM   5041  N   LEU A 899      36.340  42.690  69.970  1.00  0.00           N
ATOM   5042  HN  LEU A 899      35.900  42.480  69.100  1.00  0.00           H
ATOM   5043  CA  LEU A 899      37.750  42.580  69.730  1.00  0.00           C
ATOM   5044  HA  LEU A 899      38.250  42.580  70.680  1.00  0.00           H
ATOM   5045  CB  LEU A 899      38.180  41.220  69.040  1.00  0.00           C
ATOM   5046  HB1 LEU A 899      39.250  41.200  68.720  1.00  0.00           H
ATOM   5047  HB2 LEU A 899      37.630  41.200  68.080  1.00  0.00           H
ATOM   5048  CG  LEU A 899      37.900  39.850  69.610  1.00  0.00           C
ATOM   5049  HG  LEU A 899      36.840  39.810  69.910  1.00  0.00           H
ATOM   5050  CD1 LEU A 899      38.110  38.830  68.510  1.00  0.00           C
ATOM   5051 HD11 LEU A 899      39.170  38.810  68.210  1.00  0.00           H
ATOM   5052 HD12 LEU A 899      37.490  39.090  67.630  1.00  0.00           H
ATOM   5053 HD13 LEU A 899      37.900  37.800  68.860  1.00  0.00           H
ATOM   5054  CD2 LEU A 899      38.740  39.450  70.880  1.00  0.00           C
ATOM   5055 HD21 LEU A 899      39.800  39.670  70.640  1.00  0.00           H
ATOM   5056 HD22 LEU A 899      38.600  38.370  71.110  1.00  0.00           H
ATOM   5057 HD23 LEU A 899      38.320  40.060  71.700  1.00  0.00           H
ATOM   5058  C   LEU A 899      38.120  43.780  68.810  1.00  0.00           C
ATOM   5059  O   LEU A 899      37.190  44.300  68.120  1.00  0.00           O
ATOM   5060  N   PRO A 900      39.350  44.240  68.710  1.00  0.00           N
[truncated: 7,490,634 more chars]
