# Supplementary material for: CryoEM and computational modeling structural insights into the pH regulator NBCn1
Source: Nat Commun. 2025 Nov 11;16:9932. doi: 10.1038/s41467-025-64868-z (PMC12606367; doi:10.1038/s41467-025-64868-z)
Supplement: Supplementary file 8 — Supplementary Data 6 [file 41467_2025_64868_MOESM8_ESM.zip › 1us_unrestr_MD_OF_IF_transition_apoNBCn1/transition_rep1_traj5_last.pdb]

REMARK    GENERATED BY TRJCONV
TITLE     Title t= 1000000.00000 step= 500000000
REMARK    THIS IS A SIMULATION BOX
CRYST1   97.028   97.028  102.662  90.00  90.00  90.00 P 1           1
MODEL        1
ATOM      1  N   LEU A 585      29.780  38.570  37.480  1.00  0.00           N
ATOM      2  HT1 LEU A 585      30.430  38.040  36.870  1.00  0.00           H
ATOM      3  HT2 LEU A 585      29.560  39.490  37.060  1.00  0.00           H
ATOM      4  HT3 LEU A 585      28.900  38.010  37.450  1.00  0.00           H
ATOM      5  CA  LEU A 585      30.220  38.620  38.920  1.00  0.00           C
ATOM      6  HA  LEU A 585      31.150  39.170  38.940  1.00  0.00           H
ATOM      7  CB  LEU A 585      29.040  39.230  39.770  1.00  0.00           C
ATOM      8  HB1 LEU A 585      28.070  38.700  39.670  1.00  0.00           H
ATOM      9  HB2 LEU A 585      28.780  40.260  39.420  1.00  0.00           H
ATOM     10  CG  LEU A 585      29.410  39.350  41.310  1.00  0.00           C
ATOM     11  HG  LEU A 585      29.620  38.350  41.730  1.00  0.00           H
ATOM     12  CD1 LEU A 585      30.610  40.300  41.430  1.00  0.00           C
ATOM     13 HD11 LEU A 585      30.940  40.330  42.490  1.00  0.00           H
ATOM     14 HD12 LEU A 585      30.230  41.320  41.150  1.00  0.00           H
ATOM     15 HD13 LEU A 585      31.440  39.900  40.820  1.00  0.00           H
ATOM     16  CD2 LEU A 585      28.250  39.730  42.230  1.00  0.00           C
ATOM     17 HD21 LEU A 585      28.410  39.590  43.320  1.00  0.00           H
ATOM     18 HD22 LEU A 585      27.490  38.990  41.900  1.00  0.00           H
ATOM     19 HD23 LEU A 585      27.820  40.740  42.070  1.00  0.00           H
ATOM     20  C   LEU A 585      30.440  37.200  39.420  1.00  0.00           C
ATOM     21  O   LEU A 585      31.620  36.970  39.680  1.00  0.00           O
ATOM     22  N   ILE A 586      29.440  36.290  39.540  1.00  0.00           N
ATOM     23  HN  ILE A 586      28.560  36.470  39.110  1.00  0.00           H
ATOM     24  CA  ILE A 586      29.590  34.880  39.980  1.00  0.00           C
ATOM     25  HA  ILE A 586      30.570  34.810  40.440  1.00  0.00           H
ATOM     26  CB  ILE A 586      28.570  34.550  41.030  1.00  0.00           C
ATOM     27  HB  ILE A 586      28.750  33.570  41.530  1.00  0.00           H
ATOM     28  CG2 ILE A 586      28.640  35.500  42.350  1.00  0.00           C
ATOM     29 HG21 ILE A 586      28.140  36.440  42.040  1.00  0.00           H
ATOM     30 HG22 ILE A 586      29.680  35.610  42.720  1.00  0.00           H
ATOM     31 HG23 ILE A 586      28.100  34.900  43.130  1.00  0.00           H
ATOM     32  CG1 ILE A 586      27.080  34.470  40.490  1.00  0.00           C
ATOM     33 HG11 ILE A 586      27.120  34.020  39.470  1.00  0.00           H
ATOM     34 HG12 ILE A 586      26.590  35.460  40.390  1.00  0.00           H
ATOM     35  CD  ILE A 586      26.220  33.420  41.250  1.00  0.00           C
ATOM     36  HD1 ILE A 586      26.720  32.420  41.260  1.00  0.00           H
ATOM     37  HD2 ILE A 586      25.240  33.150  40.820  1.00  0.00           H
ATOM     38  HD3 ILE A 586      25.990  33.710  42.300  1.00  0.00           H
ATOM     39  C   ILE A 586      29.620  33.850  38.840  1.00  0.00           C
ATOM     40  O   ILE A 586      30.010  32.740  39.060  1.00  0.00           O
ATOM     41  N   LEU A 587      29.350  34.270  37.580  1.00  0.00           N
ATOM     42  HN  LEU A 587      29.000  35.200  37.490  1.00  0.00           H
ATOM     43  CA  LEU A 587      29.480  33.370  36.430  1.00  0.00           C
ATOM     44  HA  LEU A 587      29.130  32.370  36.690  1.00  0.00           H
ATOM     45  CB  LEU A 587      28.620  33.770  35.240  1.00  0.00           C
ATOM     46  HB1 LEU A 587      28.980  34.740  34.850  1.00  0.00           H
ATOM     47  HB2 LEU A 587      27.640  34.100  35.660  1.00  0.00           H
ATOM     48  CG  LEU A 587      28.620  32.790  34.030  1.00  0.00           C
ATOM     49  HG  LEU A 587      29.690  32.630  33.770  1.00  0.00           H
ATOM     50  CD1 LEU A 587      28.080  31.460  34.440  1.00  0.00           C
ATOM     51 HD11 LEU A 587      27.940  30.760  33.580  1.00  0.00           H
ATOM     52 HD12 LEU A 587      27.120  31.660  34.950  1.00  0.00           H
ATOM     53 HD13 LEU A 587      28.770  30.920  35.140  1.00  0.00           H
ATOM     54  CD2 LEU A 587      27.820  33.440  32.850  1.00  0.00           C
ATOM     55 HD21 LEU A 587      27.840  32.850  31.910  1.00  0.00           H
ATOM     56 HD22 LEU A 587      28.140  34.470  32.570  1.00  0.00           H
ATOM     57 HD23 LEU A 587      26.780  33.400  33.250  1.00  0.00           H
ATOM     58  C   LEU A 587      30.920  33.140  36.010  1.00  0.00           C
ATOM     59  O   LEU A 587      31.380  32.040  35.620  1.00  0.00           O
ATOM     60  N   ASP A 588      31.730  34.190  36.280  1.00  0.00           N
ATOM     61  HN  ASP A 588      31.240  34.990  36.610  1.00  0.00           H
ATOM     62  CA  ASP A 588      33.180  34.370  36.200  1.00  0.00           C
ATOM     63  HA  ASP A 588      33.390  34.060  35.190  1.00  0.00           H
ATOM     64  CB  ASP A 588      33.560  35.750  36.800  1.00  0.00           C
ATOM     65  HB1 ASP A 588      34.640  35.900  36.580  1.00  0.00           H
ATOM     66  HB2 ASP A 588      33.320  35.730  37.890  1.00  0.00           H
ATOM     67  CG  ASP A 588      32.780  36.930  36.230  1.00  0.00           C
ATOM     68  OD1 ASP A 588      33.410  37.940  35.790  1.00  0.00           O
ATOM     69  OD2 ASP A 588      31.510  36.900  36.270  1.00  0.00           O
ATOM     70  C   ASP A 588      33.980  33.360  37.010  1.00  0.00           C
ATOM     71  O   ASP A 588      34.960  32.910  36.520  1.00  0.00           O
ATOM     72  N   ILE A 589      33.400  32.950  38.150  1.00  0.00           N
ATOM     73  HN  ILE A 589      32.590  33.430  38.470  1.00  0.00           H
ATOM     74  CA  ILE A 589      33.980  32.010  39.130  1.00  0.00           C
ATOM     75  HA  ILE A 589      34.960  32.290  39.470  1.00  0.00           H
ATOM     76  CB  ILE A 589      33.070  31.820  40.360  1.00  0.00           C
ATOM     77  HB  ILE A 589      32.020  31.530  40.080  1.00  0.00           H
ATOM     78  CG2 ILE A 589      33.670  30.840  41.370  1.00  0.00           C
ATOM     79 HG21 ILE A 589      34.730  31.060  41.630  1.00  0.00           H
ATOM     80 HG22 ILE A 589      33.540  29.810  40.980  1.00  0.00           H
ATOM     81 HG23 ILE A 589      33.090  30.940  42.310  1.00  0.00           H
ATOM     82  CG1 ILE A 589      32.850  33.220  41.120  1.00  0.00           C
ATOM     83 HG11 ILE A 589      32.100  33.000  41.920  1.00  0.00           H
ATOM     84 HG12 ILE A 589      32.510  33.920  40.330  1.00  0.00           H
ATOM     85  CD  ILE A 589      34.090  33.860  41.700  1.00  0.00           C
ATOM     86  HD1 ILE A 589      34.880  33.930  40.910  1.00  0.00           H
ATOM     87  HD2 ILE A 589      34.520  33.130  42.420  1.00  0.00           H
ATOM     88  HD3 ILE A 589      33.970  34.870  42.150  1.00  0.00           H
ATOM     89  C   ILE A 589      34.140  30.620  38.410  1.00  0.00           C
ATOM     90  O   ILE A 589      35.140  29.980  38.740  1.00  0.00           O
ATOM     91  N   LYS A 590      33.250  30.100  37.530  1.00  0.00           N
ATOM     92  HN  LYS A 590      32.460  30.670  37.280  1.00  0.00           H
ATOM     93  CA  LYS A 590      33.360  28.810  36.910  1.00  0.00           C
ATOM     94  HA  LYS A 590      33.610  28.110  37.690  1.00  0.00           H
ATOM     95  CB  LYS A 590      31.960  28.570  36.220  1.00  0.00           C
ATOM     96  HB1 LYS A 590      31.710  29.430  35.550  1.00  0.00           H
ATOM     97  HB2 LYS A 590      31.260  28.400  37.050  1.00  0.00           H
ATOM     98  CG  LYS A 590      31.820  27.380  35.280  1.00  0.00           C
ATOM     99  HG1 LYS A 590      32.440  27.400  34.360  1.00  0.00           H
ATOM    100  HG2 LYS A 590      30.780  27.360  34.870  1.00  0.00           H
ATOM    101  CD  LYS A 590      32.000  26.030  35.910  1.00  0.00           C
ATOM    102  HD1 LYS A 590      32.920  26.050  36.540  1.00  0.00           H
ATOM    103  HD2 LYS A 590      32.230  25.340  35.070  1.00  0.00           H
ATOM    104  CE  LYS A 590      30.910  25.530  36.910  1.00  0.00           C
ATOM    105  HE1 LYS A 590      30.490  26.300  37.590  1.00  0.00           H
ATOM    106  HE2 LYS A 590      31.270  24.660  37.490  1.00  0.00           H
ATOM    107  NZ  LYS A 590      29.850  24.940  36.090  1.00  0.00           N
ATOM    108  HZ1 LYS A 590      29.330  25.650  35.540  1.00  0.00           H
ATOM    109  HZ2 LYS A 590      29.190  24.320  36.620  1.00  0.00           H
ATOM    110  HZ3 LYS A 590      30.340  24.390  35.350  1.00  0.00           H
ATOM    111  C   LYS A 590      34.550  28.670  36.070  1.00  0.00           C
ATOM    112  O   LYS A 590      35.340  27.700  36.070  1.00  0.00           O
ATOM    113  N   ARG A 591      34.860  29.740  35.270  1.00  0.00           N
ATOM    114  HN  ARG A 591      34.350  30.590  35.390  1.00  0.00           H
ATOM    115  CA  ARG A 591      35.970  29.750  34.330  1.00  0.00           C
ATOM    116  HA  ARG A 591      36.130  28.770  33.890  1.00  0.00           H
ATOM    117  CB  ARG A 591      35.630  30.860  33.320  1.00  0.00           C
ATOM    118  HB1 ARG A 591      36.500  31.060  32.650  1.00  0.00           H
ATOM    119  HB2 ARG A 591      35.430  31.810  33.850  1.00  0.00           H
ATOM    120  CG  ARG A 591      34.310  30.570  32.590  1.00  0.00           C
ATOM    121  HG1 ARG A 591      33.790  29.770  33.180  1.00  0.00           H
ATOM    122  HG2 ARG A 591      34.480  30.130  31.590  1.00  0.00           H
ATOM    123  CD  ARG A 591      33.340  31.770  32.490  1.00  0.00           C
ATOM    124  HD1 ARG A 591      33.760  32.470  31.750  1.00  0.00           H
ATOM    125  HD2 ARG A 591      33.050  32.370  33.380  1.00  0.00           H
ATOM    126  NE  ARG A 591      32.070  31.210  31.860  1.00  0.00           N
ATOM    127  HE  ARG A 591      31.940  30.240  32.060  1.00  0.00           H
ATOM    128  CZ  ARG A 591      31.080  31.860  31.250  1.00  0.00           C
ATOM    129  NH1 ARG A 591      31.130  33.200  31.120  1.00  0.00           N
ATOM    130 HH11 ARG A 591      31.780  33.660  31.720  1.00  0.00           H
ATOM    131 HH12 ARG A 591      30.530  33.590  30.430  1.00  0.00           H
ATOM    132  NH2 ARG A 591      30.080  31.130  30.830  1.00  0.00           N
ATOM    133 HH21 ARG A 591      30.250  30.130  30.860  1.00  0.00           H
ATOM    134 HH22 ARG A 591      29.490  31.520  30.130  1.00  0.00           H
ATOM    135  C   ARG A 591      37.260  30.250  35.010  1.00  0.00           C
ATOM    136  O   ARG A 591      38.410  29.850  34.690  1.00  0.00           O
ATOM    137  N   LYS A 592      37.160  31.080  36.060  1.00  0.00           N
ATOM    138  HN  LYS A 592      36.340  31.600  36.250  1.00  0.00           H
ATOM    139  CA  LYS A 592      38.280  31.630  36.760  1.00  0.00           C
ATOM    140  HA  LYS A 592      39.010  31.870  36.000  1.00  0.00           H
ATOM    141  CB  LYS A 592      37.960  32.940  37.520  1.00  0.00           C
ATOM    142  HB1 LYS A 592      38.730  33.110  38.300  1.00  0.00           H
ATOM    143  HB2 LYS A 592      36.950  32.740  37.950  1.00  0.00           H
ATOM    144  CG  LYS A 592      37.790  34.140  36.620  1.00  0.00           C
ATOM    145  HG1 LYS A 592      37.130  34.940  37.010  1.00  0.00           H
ATOM    146  HG2 LYS A 592      37.320  33.850  35.670  1.00  0.00           H
ATOM    147  CD  LYS A 592      39.170  34.800  36.330  1.00  0.00           C
ATOM    148  HD1 LYS A 592      39.840  34.040  35.840  1.00  0.00           H
ATOM    149  HD2 LYS A 592      39.780  34.980  37.250  1.00  0.00           H
ATOM    150  CE  LYS A 592      39.190  36.010  35.430  1.00  0.00           C
ATOM    151  HE1 LYS A 592      40.200  36.280  35.030  1.00  0.00           H
ATOM    152  HE2 LYS A 592      38.800  36.890  35.990  1.00  0.00           H
ATOM    153  NZ  LYS A 592      38.300  35.810  34.330  1.00  0.00           N
ATOM    154  HZ1 LYS A 592      37.360  35.650  34.760  1.00  0.00           H
ATOM    155  HZ2 LYS A 592      38.640  34.950  33.860  1.00  0.00           H
ATOM    156  HZ3 LYS A 592      38.290  36.570  33.620  1.00  0.00           H
ATOM    157  C   LYS A 592      38.940  30.610  37.700  1.00  0.00           C
ATOM    158  O   LYS A 592      40.110  30.530  37.920  1.00  0.00           O
ATOM    159  N   ALA A 593      38.180  29.670  38.270  1.00  0.00           N
ATOM    160  HN  ALA A 593      37.200  29.530  38.150  1.00  0.00           H
ATOM    161  CA  ALA A 593      38.710  28.660  39.210  1.00  0.00           C
ATOM    162  HA  ALA A 593      39.010  29.220  40.090  1.00  0.00           H
ATOM    163  CB  ALA A 593      37.550  27.900  39.710  1.00  0.00           C
ATOM    164  HB1 ALA A 593      37.080  28.410  40.580  1.00  0.00           H
ATOM    165  HB2 ALA A 593      37.820  26.910  40.120  1.00  0.00           H
ATOM    166  HB3 ALA A 593      36.740  27.740  38.960  1.00  0.00           H
ATOM    167  C   ALA A 593      39.790  27.770  38.680  1.00  0.00           C
ATOM    168  O   ALA A 593      40.900  27.700  39.290  1.00  0.00           O
ATOM    169  N   PRO A 594      39.690  27.130  37.510  1.00  0.00           N
ATOM    170  CD  PRO A 594      38.460  26.840  36.760  1.00  0.00           C
ATOM    171  HD1 PRO A 594      37.940  27.780  36.440  1.00  0.00           H
ATOM    172  HD2 PRO A 594      37.670  26.300  37.320  1.00  0.00           H
ATOM    173  CA  PRO A 594      40.830  26.430  36.960  1.00  0.00           C
ATOM    174  HA  PRO A 594      41.290  25.870  37.750  1.00  0.00           H
ATOM    175  CB  PRO A 594      40.250  25.500  35.910  1.00  0.00           C
ATOM    176  HB1 PRO A 594      40.250  24.410  36.170  1.00  0.00           H
ATOM    177  HB2 PRO A 594      40.810  25.520  34.960  1.00  0.00           H
ATOM    178  CG  PRO A 594      38.830  26.010  35.610  1.00  0.00           C
ATOM    179  HG1 PRO A 594      38.710  26.600  34.670  1.00  0.00           H
ATOM    180  HG2 PRO A 594      38.240  25.070  35.550  1.00  0.00           H
ATOM    181  C   PRO A 594      41.920  27.290  36.410  1.00  0.00           C
ATOM    182  O   PRO A 594      43.060  26.880  36.500  1.00  0.00           O
ATOM    183  N   PHE A 595      41.610  28.440  35.880  1.00  0.00           N
ATOM    184  HN  PHE A 595      40.640  28.670  35.780  1.00  0.00           H
ATOM    185  CA  PHE A 595      42.550  29.410  35.430  1.00  0.00           C
ATOM    186  HA  PHE A 595      43.230  28.820  34.830  1.00  0.00           H
ATOM    187  CB  PHE A 595      41.800  30.490  34.620  1.00  0.00           C
ATOM    188  HB1 PHE A 595      40.980  30.920  35.230  1.00  0.00           H
ATOM    189  HB2 PHE A 595      41.390  30.070  33.690  1.00  0.00           H
ATOM    190  CG  PHE A 595      42.670  31.670  34.160  1.00  0.00           C
ATOM    191  CD1 PHE A 595      43.760  31.470  33.260  1.00  0.00           C
ATOM    192  HD1 PHE A 595      44.190  30.510  33.040  1.00  0.00           H
ATOM    193  CE1 PHE A 595      44.360  32.610  32.790  1.00  0.00           C
ATOM    194  HE1 PHE A 595      45.200  32.540  32.120  1.00  0.00           H
ATOM    195  CZ  PHE A 595      43.840  33.900  32.920  1.00  0.00           C
ATOM    196  HZ  PHE A 595      44.290  34.730  32.410  1.00  0.00           H
ATOM    197  CD2 PHE A 595      42.210  32.950  34.490  1.00  0.00           C
ATOM    198  HD2 PHE A 595      41.410  33.060  35.190  1.00  0.00           H
ATOM    199  CE2 PHE A 595      42.760  34.060  33.790  1.00  0.00           C
ATOM    200  HE2 PHE A 595      42.310  35.040  33.920  1.00  0.00           H
ATOM    201  C   PHE A 595      43.490  30.040  36.530  1.00  0.00           C
ATOM    202  O   PHE A 595      44.750  30.110  36.370  1.00  0.00           O
ATOM    203  N   PHE A 596      42.930  30.440  37.750  1.00  0.00           N
ATOM    204  HN  PHE A 596      41.950  30.350  37.920  1.00  0.00           H
ATOM    205  CA  PHE A 596      43.790  30.870  38.890  1.00  0.00           C
ATOM    206  HA  PHE A 596      44.350  31.740  38.580  1.00  0.00           H
ATOM    207  CB  PHE A 596      42.960  31.370  40.130  1.00  0.00           C
ATOM    208  HB1 PHE A 596      43.610  31.730  40.950  1.00  0.00           H
ATOM    209  HB2 PHE A 596      42.400  30.490  40.520  1.00  0.00           H
ATOM    210  CG  PHE A 596      41.970  32.470  39.850  1.00  0.00           C
ATOM    211  CD1 PHE A 596      40.800  32.490  40.630  1.00  0.00           C
ATOM    212  HD1 PHE A 596      40.560  31.640  41.260  1.00  0.00           H
ATOM    213  CE1 PHE A 596      40.050  33.720  40.620  1.00  0.00           C
ATOM    214  HE1 PHE A 596      39.200  33.880  41.280  1.00  0.00           H
ATOM    215  CZ  PHE A 596      40.440  34.760  39.820  1.00  0.00           C
ATOM    216  HZ  PHE A 596      39.880  35.680  39.830  1.00  0.00           H
ATOM    217  CD2 PHE A 596      42.410  33.630  39.110  1.00  0.00           C
ATOM    218  HD2 PHE A 596      43.400  33.620  38.680  1.00  0.00           H
ATOM    219  CE2 PHE A 596      41.590  34.770  39.080  1.00  0.00           C
ATOM    220  HE2 PHE A 596      41.900  35.670  38.550  1.00  0.00           H
ATOM    221  C   PHE A 596      44.600  29.650  39.370  1.00  0.00           C
ATOM    222  O   PHE A 596      45.810  29.800  39.620  1.00  0.00           O
ATOM    223  N   LEU A 597      43.990  28.360  39.510  1.00  0.00           N
ATOM    224  HN  LEU A 597      43.050  28.220  39.230  1.00  0.00           H
ATOM    225  CA  LEU A 597      44.740  27.140  39.850  1.00  0.00           C
ATOM    226  HA  LEU A 597      45.210  27.190  40.830  1.00  0.00           H
ATOM    227  CB  LEU A 597      43.790  25.900  40.040  1.00  0.00           C
ATOM    228  HB1 LEU A 597      42.930  25.800  39.330  1.00  0.00           H
ATOM    229  HB2 LEU A 597      43.120  25.960  40.920  1.00  0.00           H
ATOM    230  CG  LEU A 597      44.390  24.450  40.070  1.00  0.00           C
ATOM    231  HG  LEU A 597      45.060  24.310  39.190  1.00  0.00           H
ATOM    232  CD1 LEU A 597      45.080  24.210  41.440  1.00  0.00           C
ATOM    233 HD11 LEU A 597      45.980  24.850  41.530  1.00  0.00           H
ATOM    234 HD12 LEU A 597      45.360  23.130  41.360  1.00  0.00           H
ATOM    235 HD13 LEU A 597      44.320  24.280  42.250  1.00  0.00           H
ATOM    236  CD2 LEU A 597      43.260  23.450  39.790  1.00  0.00           C
ATOM    237 HD21 LEU A 597      42.450  23.500  40.550  1.00  0.00           H
ATOM    238 HD22 LEU A 597      43.600  22.400  39.620  1.00  0.00           H
ATOM    239 HD23 LEU A 597      42.740  23.800  38.870  1.00  0.00           H
ATOM    240  C   LEU A 597      45.860  26.780  38.880  1.00  0.00           C
ATOM    241  O   LEU A 597      46.960  26.250  39.230  1.00  0.00           O
ATOM    242  N   SER A 598      45.670  27.020  37.550  1.00  0.00           N
ATOM    243  HN  SER A 598      44.780  27.230  37.170  1.00  0.00           H
ATOM    244  CA  SER A 598      46.720  26.810  36.570  1.00  0.00           C
ATOM    245  HA  SER A 598      47.010  25.770  36.650  1.00  0.00           H
ATOM    246  CB  SER A 598      46.140  26.910  35.110  1.00  0.00           C
ATOM    247  HB1 SER A 598      46.860  27.250  34.340  1.00  0.00           H
ATOM    248  HB2 SER A 598      45.210  27.520  35.020  1.00  0.00           H
ATOM    249  OG  SER A 598      45.710  25.590  34.800  1.00  0.00           O
ATOM    250  HG1 SER A 598      46.460  25.020  34.910  1.00  0.00           H
ATOM    251  C   SER A 598      48.080  27.530  36.760  1.00  0.00           C
ATOM    252  O   SER A 598      49.190  26.990  36.580  1.00  0.00           O
ATOM    253  N   ASP A 599      47.920  28.860  37.250  1.00  0.00           N
ATOM    254  HN  ASP A 599      47.020  29.220  37.490  1.00  0.00           H
ATOM    255  CA  ASP A 599      49.040  29.720  37.480  1.00  0.00           C
ATOM    256  HA  ASP A 599      49.800  29.490  36.750  1.00  0.00           H
ATOM    257  CB  ASP A 599      48.630  31.270  37.480  1.00  0.00           C
ATOM    258  HB1 ASP A 599      49.480  31.910  37.790  1.00  0.00           H
ATOM    259  HB2 ASP A 599      47.740  31.420  38.130  1.00  0.00           H
ATOM    260  CG  ASP A 599      48.170  31.820  36.160  1.00  0.00           C
ATOM    261  OD1 ASP A 599      47.400  32.810  36.200  1.00  0.00           O
ATOM    262  OD2 ASP A 599      48.580  31.340  35.090  1.00  0.00           O
ATOM    263  C   ASP A 599      49.790  29.510  38.840  1.00  0.00           C
ATOM    264  O   ASP A 599      50.760  30.170  39.170  1.00  0.00           O
ATOM    265  N   PHE A 600      49.310  28.620  39.720  1.00  0.00           N
ATOM    266  HN  PHE A 600      48.480  28.120  39.480  1.00  0.00           H
ATOM    267  CA  PHE A 600      50.040  28.130  40.860  1.00  0.00           C
ATOM    268  HA  PHE A 600      50.290  29.050  41.370  1.00  0.00           H
ATOM    269  CB  PHE A 600      49.310  27.430  42.050  1.00  0.00           C
ATOM    270  HB1 PHE A 600      50.000  26.900  42.750  1.00  0.00           H
ATOM    271  HB2 PHE A 600      48.630  26.680  41.600  1.00  0.00           H
ATOM    272  CG  PHE A 600      48.430  28.310  42.850  1.00  0.00           C
ATOM    273  CD1 PHE A 600      47.270  28.860  42.350  1.00  0.00           C
ATOM    274  HD1 PHE A 600      46.940  28.470  41.400  1.00  0.00           H
ATOM    275  CE1 PHE A 600      46.510  29.710  43.110  1.00  0.00           C
ATOM    276  HE1 PHE A 600      45.610  30.150  42.710  1.00  0.00           H
ATOM    277  CZ  PHE A 600      46.800  29.960  44.490  1.00  0.00           C
ATOM    278  HZ  PHE A 600      46.050  30.560  44.970  1.00  0.00           H
ATOM    279  CD2 PHE A 600      48.730  28.420  44.220  1.00  0.00           C
ATOM    280  HD2 PHE A 600      49.700  28.090  44.560  1.00  0.00           H
ATOM    281  CE2 PHE A 600      47.970  29.350  45.050  1.00  0.00           C
ATOM    282  HE2 PHE A 600      48.320  29.520  46.060  1.00  0.00           H
ATOM    283  C   PHE A 600      51.210  27.220  40.500  1.00  0.00           C
ATOM    284  O   PHE A 600      51.190  26.550  39.450  1.00  0.00           O
ATOM    285  N   LYS A 601      52.320  27.280  41.240  1.00  0.00           N
ATOM    286  HN  LYS A 601      52.250  27.750  42.130  1.00  0.00           H
ATOM    287  CA  LYS A 601      53.490  26.510  41.050  1.00  0.00           C
ATOM    288  HA  LYS A 601      53.560  26.040  40.090  1.00  0.00           H
ATOM    289  CB  LYS A 601      54.710  27.460  41.100  1.00  0.00           C
ATOM    290  HB1 LYS A 601      55.640  26.850  41.090  1.00  0.00           H
ATOM    291  HB2 LYS A 601      54.710  28.050  42.050  1.00  0.00           H
ATOM    292  CG  LYS A 601      54.720  28.530  40.040  1.00  0.00           C
ATOM    293  HG1 LYS A 601      55.590  29.130  40.380  1.00  0.00           H
ATOM    294  HG2 LYS A 601      53.820  29.180  39.940  1.00  0.00           H
ATOM    295  CD  LYS A 601      55.150  27.930  38.650  1.00  0.00           C
ATOM    296  HD1 LYS A 601      54.450  27.160  38.230  1.00  0.00           H
ATOM    297  HD2 LYS A 601      56.050  27.300  38.830  1.00  0.00           H
ATOM    298  CE  LYS A 601      55.450  28.950  37.550  1.00  0.00           C
ATOM    299  HE1 LYS A 601      55.860  28.350  36.700  1.00  0.00           H
ATOM    300  HE2 LYS A 601      56.210  29.630  37.970  1.00  0.00           H
ATOM    301  NZ  LYS A 601      54.270  29.610  37.150  1.00  0.00           N
ATOM    302  HZ1 LYS A 601      54.450  30.210  36.310  1.00  0.00           H
ATOM    303  HZ2 LYS A 601      54.090  30.360  37.860  1.00  0.00           H
ATOM    304  HZ3 LYS A 601      53.450  28.990  37.020  1.00  0.00           H
ATOM    305  C   LYS A 601      53.610  25.420  42.050  1.00  0.00           C
ATOM    306  O   LYS A 601      53.160  25.620  43.200  1.00  0.00           O
ATOM    307  N   ASP A 602      54.160  24.300  41.710  1.00  0.00           N
ATOM    308  HN  ASP A 602      54.330  23.960  40.780  1.00  0.00           H
ATOM    309  CA  ASP A 602      54.740  23.350  42.650  1.00  0.00           C
ATOM    310  HA  ASP A 602      54.330  23.420  43.640  1.00  0.00           H
ATOM    311  CB  ASP A 602      54.460  21.890  42.170  1.00  0.00           C
ATOM    312  HB1 ASP A 602      53.380  21.700  42.340  1.00  0.00           H
ATOM    313  HB2 ASP A 602      55.150  21.220  42.750  1.00  0.00           H
ATOM    314  CG  ASP A 602      54.720  21.580  40.660  1.00  0.00           C
ATOM    315  OD1 ASP A 602      54.340  20.470  40.260  1.00  0.00           O
ATOM    316  OD2 ASP A 602      55.280  22.390  39.880  1.00  0.00           O
ATOM    317  C   ASP A 602      56.170  23.620  42.820  1.00  0.00           C
ATOM    318  O   ASP A 602      56.620  24.030  43.900  1.00  0.00           O
ATOM    319  N   ALA A 603      56.970  23.460  41.700  1.00  0.00           N
ATOM    320  HN  ALA A 603      56.460  23.120  40.900  1.00  0.00           H
ATOM    321  CA  ALA A 603      58.380  23.910  41.490  1.00  0.00           C
ATOM    322  HA  ALA A 603      59.050  23.200  41.930  1.00  0.00           H
ATOM    323  CB  ALA A 603      58.740  24.000  39.980  1.00  0.00           C
ATOM    324  HB1 ALA A 603      59.760  24.420  39.810  1.00  0.00           H
ATOM    325  HB2 ALA A 603      58.020  24.580  39.360  1.00  0.00           H
ATOM    326  HB3 ALA A 603      58.770  22.990  39.520  1.00  0.00           H
ATOM    327  C   ALA A 603      58.660  25.280  42.080  1.00  0.00           C
ATOM    328  O   ALA A 603      57.860  26.210  42.020  1.00  0.00           O
ATOM    329  N   LEU A 604      59.850  25.410  42.700  1.00  0.00           N
ATOM    330  HN  LEU A 604      60.650  24.830  42.720  1.00  0.00           H
ATOM    331  CA  LEU A 604      60.180  26.630  43.340  1.00  0.00           C
ATOM    332  HA  LEU A 604      59.320  26.990  43.890  1.00  0.00           H
ATOM    333  CB  LEU A 604      61.240  26.390  44.460  1.00  0.00           C
ATOM    334  HB1 LEU A 604      62.150  25.990  43.980  1.00  0.00           H
ATOM    335  HB2 LEU A 604      61.050  25.600  45.220  1.00  0.00           H
ATOM    336  CG  LEU A 604      61.550  27.700  45.280  1.00  0.00           C
ATOM    337  HG  LEU A 604      61.940  28.390  44.490  1.00  0.00           H
ATOM    338  CD1 LEU A 604      60.330  28.210  46.030  1.00  0.00           C
ATOM    339 HD11 LEU A 604      59.650  28.670  45.280  1.00  0.00           H
ATOM    340 HD12 LEU A 604      60.540  29.070  46.710  1.00  0.00           H
ATOM    341 HD13 LEU A 604      59.820  27.400  46.610  1.00  0.00           H
ATOM    342  CD2 LEU A 604      62.760  27.370  46.320  1.00  0.00           C
ATOM    343 HD21 LEU A 604      63.670  26.980  45.810  1.00  0.00           H
ATOM    344 HD22 LEU A 604      62.450  26.530  46.980  1.00  0.00           H
ATOM    345 HD23 LEU A 604      63.220  28.220  46.860  1.00  0.00           H
ATOM    346  C   LEU A 604      60.620  27.770  42.340  1.00  0.00           C
ATOM    347  O   LEU A 604      61.400  27.520  41.440  1.00  0.00           O
ATOM    348  N   SER A 605      60.020  28.960  42.460  1.00  0.00           N
ATOM    349  HN  SER A 605      59.310  29.200  43.100  1.00  0.00           H
ATOM    350  CA  SER A 605      60.320  30.050  41.510  1.00  0.00           C
ATOM    351  HA  SER A 605      60.760  29.630  40.620  1.00  0.00           H
ATOM    352  CB  SER A 605      59.040  30.850  41.100  1.00  0.00           C
ATOM    353  HB1 SER A 605      59.320  31.590  40.330  1.00  0.00           H
ATOM    354  HB2 SER A 605      58.660  31.360  42.000  1.00  0.00           H
ATOM    355  OG  SER A 605      58.040  29.860  40.660  1.00  0.00           O
ATOM    356  HG1 SER A 605      57.770  29.400  41.450  1.00  0.00           H
ATOM    357  C   SER A 605      61.300  30.970  42.220  1.00  0.00           C
ATOM    358  O   SER A 605      61.540  30.990  43.410  1.00  0.00           O
ATOM    359  N   LEU A 606      61.940  31.790  41.410  1.00  0.00           N
ATOM    360  HN  LEU A 606      61.780  31.730  40.430  1.00  0.00           H
ATOM    361  CA  LEU A 606      62.890  32.800  41.880  1.00  0.00           C
ATOM    362  HA  LEU A 606      63.640  32.320  42.510  1.00  0.00           H
ATOM    363  CB  LEU A 606      63.720  33.490  40.670  1.00  0.00           C
ATOM    364  HB1 LEU A 606      64.280  34.350  41.090  1.00  0.00           H
ATOM    365  HB2 LEU A 606      62.950  33.810  39.940  1.00  0.00           H
ATOM    366  CG  LEU A 606      64.620  32.600  39.840  1.00  0.00           C
ATOM    367  HG  LEU A 606      64.060  31.660  39.620  1.00  0.00           H
ATOM    368  CD1 LEU A 606      65.010  33.320  38.600  1.00  0.00           C
ATOM    369 HD11 LEU A 606      65.720  32.820  37.910  1.00  0.00           H
ATOM    370 HD12 LEU A 606      65.540  34.270  38.810  1.00  0.00           H
ATOM    371 HD13 LEU A 606      64.100  33.630  38.040  1.00  0.00           H
ATOM    372  CD2 LEU A 606      65.770  32.300  40.740  1.00  0.00           C
ATOM    373 HD21 LEU A 606      66.160  33.290  41.060  1.00  0.00           H
ATOM    374 HD22 LEU A 606      66.520  31.610  40.290  1.00  0.00           H
ATOM    375 HD23 LEU A 606      65.420  31.750  41.640  1.00  0.00           H
ATOM    376  C   LEU A 606      62.270  33.850  42.750  1.00  0.00           C
ATOM    377  O   LEU A 606      61.110  34.170  42.630  1.00  0.00           O
ATOM    378  N   GLN A 607      63.020  34.390  43.670  1.00  0.00           N
ATOM    379  HN  GLN A 607      64.010  34.200  43.680  1.00  0.00           H
ATOM    380  CA  GLN A 607      62.630  35.390  44.640  1.00  0.00           C
ATOM    381  HA  GLN A 607      63.490  35.440  45.300  1.00  0.00           H
ATOM    382  CB  GLN A 607      62.510  36.850  44.130  1.00  0.00           C
ATOM    383  HB1 GLN A 607      62.160  37.550  44.930  1.00  0.00           H
ATOM    384  HB2 GLN A 607      61.710  36.910  43.350  1.00  0.00           H
ATOM    385  CG  GLN A 607      63.900  37.370  43.620  1.00  0.00           C
ATOM    386  HG1 GLN A 607      64.870  37.280  44.130  1.00  0.00           H
ATOM    387  HG2 GLN A 607      63.720  38.470  43.620  1.00  0.00           H
ATOM    388  CD  GLN A 607      64.250  36.940  42.160  1.00  0.00           C
ATOM    389  OE1 GLN A 607      63.340  36.900  41.350  1.00  0.00           O
ATOM    390  NE2 GLN A 607      65.460  36.620  41.830  1.00  0.00           N
ATOM    391 HE21 GLN A 607      66.180  36.510  42.530  1.00  0.00           H
ATOM    392 HE22 GLN A 607      65.730  36.650  40.870  1.00  0.00           H
ATOM    393  C   GLN A 607      61.570  35.080  45.630  1.00  0.00           C
ATOM    394  O   GLN A 607      61.260  35.860  46.530  1.00  0.00           O
ATOM    395  N   CYS A 608      60.950  33.860  45.520  1.00  0.00           N
ATOM    396  HN  CYS A 608      61.190  33.250  44.760  1.00  0.00           H
ATOM    397  CA  CYS A 608      59.860  33.380  46.390  1.00  0.00           C
ATOM    398  HA  CYS A 608      59.110  34.150  46.320  1.00  0.00           H
ATOM    399  CB  CYS A 608      59.170  32.100  45.780  1.00  0.00           C
ATOM    400  HB1 CYS A 608      59.880  31.300  45.480  1.00  0.00           H
ATOM    401  HB2 CYS A 608      58.670  32.430  44.840  1.00  0.00           H
ATOM    402  SG  CYS A 608      57.970  31.200  46.970  1.00  0.00           S
ATOM    403  HG1 CYS A 608      58.480  31.660  48.100  1.00  0.00           H
ATOM    404  C   CYS A 608      60.230  33.430  47.940  1.00  0.00           C
ATOM    405  O   CYS A 608      59.530  33.990  48.830  1.00  0.00           O
ATOM    406  N   LEU A 609      61.390  32.870  48.300  1.00  0.00           N
ATOM    407  HN  LEU A 609      61.970  32.440  47.610  1.00  0.00           H
ATOM    408  CA  LEU A 609      61.890  32.680  49.640  1.00  0.00           C
ATOM    409  HA  LEU A 609      61.070  32.700  50.350  1.00  0.00           H
ATOM    410  CB  LEU A 609      62.760  31.440  49.720  1.00  0.00           C
ATOM    411  HB1 LEU A 609      63.160  31.480  50.760  1.00  0.00           H
ATOM    412  HB2 LEU A 609      63.550  31.440  48.950  1.00  0.00           H
ATOM    413  CG  LEU A 609      61.990  30.130  49.410  1.00  0.00           C
ATOM    414  HG  LEU A 609      61.780  30.170  48.320  1.00  0.00           H
ATOM    415  CD1 LEU A 609      62.920  28.850  49.680  1.00  0.00           C
ATOM    416 HD11 LEU A 609      62.460  27.990  49.130  1.00  0.00           H
ATOM    417 HD12 LEU A 609      62.950  28.670  50.770  1.00  0.00           H
ATOM    418 HD13 LEU A 609      63.930  29.020  49.230  1.00  0.00           H
ATOM    419  CD2 LEU A 609      60.790  29.920  50.300  1.00  0.00           C
ATOM    420 HD21 LEU A 609      59.980  30.640  50.060  1.00  0.00           H
ATOM    421 HD22 LEU A 609      61.110  30.090  51.350  1.00  0.00           H
ATOM    422 HD23 LEU A 609      60.370  28.910  50.150  1.00  0.00           H
ATOM    423  C   LEU A 609      62.680  33.950  50.100  1.00  0.00           C
ATOM    424  O   LEU A 609      62.690  34.300  51.270  1.00  0.00           O
ATOM    425  N   ALA A 610      63.230  34.780  49.130  1.00  0.00           N
ATOM    426  HN  ALA A 610      63.260  34.530  48.160  1.00  0.00           H
ATOM    427  CA  ALA A 610      63.810  36.060  49.460  1.00  0.00           C
ATOM    428  HA  ALA A 610      64.550  36.010  50.240  1.00  0.00           H
ATOM    429  CB  ALA A 610      64.580  36.600  48.270  1.00  0.00           C
ATOM    430  HB1 ALA A 610      64.020  36.270  47.380  1.00  0.00           H
ATOM    431  HB2 ALA A 610      65.570  36.110  48.210  1.00  0.00           H
ATOM    432  HB3 ALA A 610      64.750  37.700  48.200  1.00  0.00           H
ATOM    433  C   ALA A 610      62.670  37.030  49.810  1.00  0.00           C
ATOM    434  O   ALA A 610      62.690  37.620  50.920  1.00  0.00           O
ATOM    435  N   SER A 611      61.590  37.150  48.940  1.00  0.00           N
ATOM    436  HN  SER A 611      61.670  36.690  48.060  1.00  0.00           H
ATOM    437  CA  SER A 611      60.300  37.950  49.180  1.00  0.00           C
ATOM    438  HA  SER A 611      60.630  38.960  49.350  1.00  0.00           H
ATOM    439  CB  SER A 611      59.280  37.940  48.090  1.00  0.00           C
ATOM    440  HB1 SER A 611      59.580  38.530  47.200  1.00  0.00           H
ATOM    441  HB2 SER A 611      58.340  38.390  48.470  1.00  0.00           H
ATOM    442  OG  SER A 611      59.000  36.640  47.610  1.00  0.00           O
ATOM    443  HG1 SER A 611      59.800  36.350  47.160  1.00  0.00           H
ATOM    444  C   SER A 611      59.620  37.540  50.580  1.00  0.00           C
ATOM    445  O   SER A 611      59.330  38.480  51.370  1.00  0.00           O
ATOM    446  N   ILE A 612      59.360  36.210  50.830  1.00  0.00           N
ATOM    447  HN  ILE A 612      59.700  35.550  50.160  1.00  0.00           H
ATOM    448  CA  ILE A 612      58.680  35.650  52.040  1.00  0.00           C
ATOM    449  HA  ILE A 612      57.710  36.110  52.160  1.00  0.00           H
ATOM    450  CB  ILE A 612      58.440  34.120  51.840  1.00  0.00           C
ATOM    451  HB  ILE A 612      59.390  33.820  51.360  1.00  0.00           H
ATOM    452  CG2 ILE A 612      58.190  33.440  53.140  1.00  0.00           C
ATOM    453 HG21 ILE A 612      57.270  33.860  53.570  1.00  0.00           H
ATOM    454 HG22 ILE A 612      59.030  33.340  53.860  1.00  0.00           H
ATOM    455 HG23 ILE A 612      57.880  32.390  52.930  1.00  0.00           H
ATOM    456  CG1 ILE A 612      57.240  33.850  50.850  1.00  0.00           C
ATOM    457 HG11 ILE A 612      57.260  34.520  49.960  1.00  0.00           H
ATOM    458 HG12 ILE A 612      56.310  34.110  51.420  1.00  0.00           H
ATOM    459  CD  ILE A 612      57.160  32.410  50.380  1.00  0.00           C
ATOM    460  HD1 ILE A 612      58.010  32.220  49.680  1.00  0.00           H
ATOM    461  HD2 ILE A 612      56.190  32.180  49.890  1.00  0.00           H
ATOM    462  HD3 ILE A 612      57.170  31.700  51.240  1.00  0.00           H
ATOM    463  C   ILE A 612      59.490  36.050  53.270  1.00  0.00           C
ATOM    464  O   ILE A 612      58.890  36.650  54.200  1.00  0.00           O
ATOM    465  N   LEU A 613      60.750  35.850  53.340  1.00  0.00           N
ATOM    466  HN  LEU A 613      61.320  35.440  52.640  1.00  0.00           H
ATOM    467  CA  LEU A 613      61.470  36.230  54.530  1.00  0.00           C
ATOM    468  HA  LEU A 613      60.930  35.920  55.420  1.00  0.00           H
ATOM    469  CB  LEU A 613      62.780  35.450  54.650  1.00  0.00           C
ATOM    470  HB1 LEU A 613      63.290  35.730  55.600  1.00  0.00           H
ATOM    471  HB2 LEU A 613      63.410  35.800  53.810  1.00  0.00           H
ATOM    472  CG  LEU A 613      62.640  33.990  54.530  1.00  0.00           C
ATOM    473  HG  LEU A 613      61.880  33.680  53.780  1.00  0.00           H
ATOM    474  CD1 LEU A 613      63.980  33.300  54.210  1.00  0.00           C
ATOM    475 HD11 LEU A 613      63.840  32.210  54.020  1.00  0.00           H
ATOM    476 HD12 LEU A 613      64.610  33.570  55.080  1.00  0.00           H
ATOM    477 HD13 LEU A 613      64.470  33.720  53.300  1.00  0.00           H
ATOM    478  CD2 LEU A 613      62.180  33.280  55.790  1.00  0.00           C
ATOM    479 HD21 LEU A 613      62.600  33.680  56.730  1.00  0.00           H
ATOM    480 HD22 LEU A 613      62.240  32.180  55.750  1.00  0.00           H
ATOM    481 HD23 LEU A 613      61.090  33.440  55.900  1.00  0.00           H
ATOM    482  C   LEU A 613      61.690  37.710  54.690  1.00  0.00           C
ATOM    483  O   LEU A 613      62.060  38.180  55.760  1.00  0.00           O
ATOM    484  N   PHE A 614      61.570  38.490  53.640  1.00  0.00           N
ATOM    485  HN  PHE A 614      61.450  38.030  52.760  1.00  0.00           H
ATOM    486  CA  PHE A 614      61.480  39.960  53.710  1.00  0.00           C
ATOM    487  HA  PHE A 614      62.250  40.270  54.420  1.00  0.00           H
ATOM    488  CB  PHE A 614      61.830  40.640  52.310  1.00  0.00           C
ATOM    489  HB1 PHE A 614      61.320  40.020  51.540  1.00  0.00           H
ATOM    490  HB2 PHE A 614      62.930  40.610  52.140  1.00  0.00           H
ATOM    491  CG  PHE A 614      61.490  42.040  52.160  1.00  0.00           C
ATOM    492  CD1 PHE A 614      61.230  42.480  50.840  1.00  0.00           C
ATOM    493  HD1 PHE A 614      60.950  41.810  50.040  1.00  0.00           H
ATOM    494  CE1 PHE A 614      60.980  43.830  50.630  1.00  0.00           C
ATOM    495  HE1 PHE A 614      60.690  44.040  49.610  1.00  0.00           H
ATOM    496  CZ  PHE A 614      61.360  44.780  51.590  1.00  0.00           C
ATOM    497  HZ  PHE A 614      61.110  45.820  51.560  1.00  0.00           H
ATOM    498  CD2 PHE A 614      61.820  43.000  53.200  1.00  0.00           C
ATOM    499  HD2 PHE A 614      62.110  42.720  54.200  1.00  0.00           H
ATOM    500  CE2 PHE A 614      61.850  44.360  52.810  1.00  0.00           C
ATOM    501  HE2 PHE A 614      62.210  45.090  53.520  1.00  0.00           H
ATOM    502  C   PHE A 614      60.130  40.410  54.350  1.00  0.00           C
ATOM    503  O   PHE A 614      60.160  41.200  55.310  1.00  0.00           O
ATOM    504  N   LEU A 615      59.020  40.030  53.670  1.00  0.00           N
ATOM    505  HN  LEU A 615      59.180  39.590  52.790  1.00  0.00           H
ATOM    506  CA  LEU A 615      57.700  40.320  54.120  1.00  0.00           C
ATOM    507  HA  LEU A 615      57.630  41.380  54.250  1.00  0.00           H
ATOM    508  CB  LEU A 615      56.720  39.780  52.950  1.00  0.00           C
ATOM    509  HB1 LEU A 615      55.690  39.990  53.300  1.00  0.00           H
ATOM    510  HB2 LEU A 615      56.860  38.690  52.820  1.00  0.00           H
ATOM    511  CG  LEU A 615      56.750  40.330  51.610  1.00  0.00           C
ATOM    512  HG  LEU A 615      57.770  40.300  51.180  1.00  0.00           H
ATOM    513  CD1 LEU A 615      55.610  39.690  50.720  1.00  0.00           C
ATOM    514 HD11 LEU A 615      55.670  38.590  50.580  1.00  0.00           H
ATOM    515 HD12 LEU A 615      55.770  40.000  49.670  1.00  0.00           H
ATOM    516 HD13 LEU A 615      54.580  39.870  51.100  1.00  0.00           H
ATOM    517  CD2 LEU A 615      56.500  41.870  51.690  1.00  0.00           C
ATOM    518 HD21 LEU A 615      55.680  42.140  52.400  1.00  0.00           H
ATOM    519 HD22 LEU A 615      56.250  42.260  50.680  1.00  0.00           H
ATOM    520 HD23 LEU A 615      57.400  42.350  52.130  1.00  0.00           H
ATOM    521  C   LEU A 615      57.150  39.740  55.490  1.00  0.00           C
ATOM    522  O   LEU A 615      56.470  40.500  56.300  1.00  0.00           O
ATOM    523  N   TYR A 616      57.350  38.440  55.760  1.00  0.00           N
ATOM    524  HN  TYR A 616      57.890  37.960  55.080  1.00  0.00           H
ATOM    525  CA  TYR A 616      56.630  37.690  56.790  1.00  0.00           C
ATOM    526  HA  TYR A 616      55.610  37.440  56.560  1.00  0.00           H
ATOM    527  CB  TYR A 616      57.450  36.320  56.970  1.00  0.00           C
ATOM    528  HB1 TYR A 616      58.510  36.650  57.060  1.00  0.00           H
ATOM    529  HB2 TYR A 616      57.310  35.630  56.120  1.00  0.00           H
ATOM    530  CG  TYR A 616      57.010  35.530  58.240  1.00  0.00           C
ATOM    531  CD1 TYR A 616      55.650  35.300  58.540  1.00  0.00           C
ATOM    532  HD1 TYR A 616      54.890  35.620  57.840  1.00  0.00           H
ATOM    533  CE1 TYR A 616      55.240  34.560  59.660  1.00  0.00           C
ATOM    534  HE1 TYR A 616      54.180  34.480  59.800  1.00  0.00           H
ATOM    535  CZ  TYR A 616      56.250  34.130  60.610  1.00  0.00           C
ATOM    536  OH  TYR A 616      55.860  33.610  61.870  1.00  0.00           O
ATOM    537  HH  TYR A 616      55.030  34.020  62.150  1.00  0.00           H
ATOM    538  CD2 TYR A 616      57.910  35.050  59.220  1.00  0.00           C
ATOM    539  HD2 TYR A 616      58.960  35.190  58.980  1.00  0.00           H
ATOM    540  CE2 TYR A 616      57.570  34.370  60.380  1.00  0.00           C
ATOM    541  HE2 TYR A 616      58.330  34.030  61.080  1.00  0.00           H
ATOM    542  C   TYR A 616      56.470  38.420  58.160  1.00  0.00           C
ATOM    543  O   TYR A 616      55.350  38.890  58.460  1.00  0.00           O
ATOM    544  N   CYS A 617      57.560  38.550  58.920  1.00  0.00           N
ATOM    545  HN  CYS A 617      58.420  38.270  58.490  1.00  0.00           H
ATOM    546  CA  CYS A 617      57.530  39.160  60.240  1.00  0.00           C
ATOM    547  HA  CYS A 617      56.750  38.670  60.810  1.00  0.00           H
ATOM    548  CB  CYS A 617      58.870  39.110  60.860  1.00  0.00           C
ATOM    549  HB1 CYS A 617      58.880  39.470  61.910  1.00  0.00           H
ATOM    550  HB2 CYS A 617      59.500  39.770  60.230  1.00  0.00           H
ATOM    551  SG  CYS A 617      59.640  37.460  60.940  1.00  0.00           S
ATOM    552  HG1 CYS A 617      59.230  37.130  59.720  1.00  0.00           H
ATOM    553  C   CYS A 617      57.070  40.560  60.140  1.00  0.00           C
ATOM    554  O   CYS A 617      56.290  41.000  60.970  1.00  0.00           O
ATOM    555  N   ALA A 618      57.520  41.340  59.220  1.00  0.00           N
ATOM    556  HN  ALA A 618      58.010  40.980  58.430  1.00  0.00           H
ATOM    557  CA  ALA A 618      57.130  42.820  59.120  1.00  0.00           C
ATOM    558  HA  ALA A 618      57.310  43.250  60.090  1.00  0.00           H
ATOM    559  CB  ALA A 618      58.080  43.510  58.140  1.00  0.00           C
ATOM    560  HB1 ALA A 618      57.970  44.610  58.020  1.00  0.00           H
ATOM    561  HB2 ALA A 618      58.180  42.890  57.220  1.00  0.00           H
ATOM    562  HB3 ALA A 618      59.090  43.670  58.590  1.00  0.00           H
ATOM    563  C   ALA A 618      55.630  43.150  58.830  1.00  0.00           C
ATOM    564  O   ALA A 618      55.060  44.250  59.100  1.00  0.00           O
ATOM    565  N   CYS A 619      54.940  42.190  58.300  1.00  0.00           N
ATOM    566  HN  CYS A 619      55.510  41.400  58.080  1.00  0.00           H
ATOM    567  CA  CYS A 619      53.510  42.200  58.080  1.00  0.00           C
ATOM    568  HA  CYS A 619      53.160  43.180  57.770  1.00  0.00           H
ATOM    569  CB  CYS A 619      53.150  41.220  56.910  1.00  0.00           C
ATOM    570  HB1 CYS A 619      53.650  40.230  56.970  1.00  0.00           H
ATOM    571  HB2 CYS A 619      53.620  41.670  56.010  1.00  0.00           H
ATOM    572  SG  CYS A 619      51.360  40.990  56.610  1.00  0.00           S
ATOM    573  HG1 CYS A 619      51.000  42.170  56.140  1.00  0.00           H
ATOM    574  C   CYS A 619      52.760  41.830  59.380  1.00  0.00           C
ATOM    575  O   CYS A 619      51.680  42.430  59.610  1.00  0.00           O
ATOM    576  N   MET A 620      53.240  40.930  60.270  1.00  0.00           N
ATOM    577  HN  MET A 620      54.070  40.410  60.070  1.00  0.00           H
ATOM    578  CA  MET A 620      52.510  40.610  61.500  1.00  0.00           C
ATOM    579  HA  MET A 620      51.450  40.840  61.510  1.00  0.00           H
ATOM    580  CB  MET A 620      52.720  39.150  61.820  1.00  0.00           C
ATOM    581  HB1 MET A 620      52.230  38.660  60.950  1.00  0.00           H
ATOM    582  HB2 MET A 620      52.190  38.730  62.690  1.00  0.00           H
ATOM    583  CG  MET A 620      54.070  38.470  61.870  1.00  0.00           C
ATOM    584  HG1 MET A 620      54.700  39.130  61.240  1.00  0.00           H
ATOM    585  HG2 MET A 620      53.990  37.530  61.300  1.00  0.00           H
ATOM    586  SD  MET A 620      54.810  38.170  63.640  1.00  0.00           S
ATOM    587  CE  MET A 620      56.130  37.190  62.900  1.00  0.00           C
ATOM    588  HE1 MET A 620      56.490  36.350  63.530  1.00  0.00           H
ATOM    589  HE2 MET A 620      57.040  37.790  62.720  1.00  0.00           H
ATOM    590  HE3 MET A 620      55.820  36.760  61.920  1.00  0.00           H
ATOM    591  C   MET A 620      52.980  41.380  62.750  1.00  0.00           C
ATOM    592  O   MET A 620      52.210  41.510  63.720  1.00  0.00           O
ATOM    593  N   SER A 621      54.140  41.990  62.840  1.00  0.00           N
ATOM    594  HN  SER A 621      54.840  41.730  62.170  1.00  0.00           H
ATOM    595  CA  SER A 621      54.460  42.960  63.920  1.00  0.00           C
ATOM    596  HA  SER A 621      54.450  42.450  64.870  1.00  0.00           H
ATOM    597  CB  SER A 621      55.880  43.500  63.780  1.00  0.00           C
ATOM    598  HB1 SER A 621      56.150  43.830  62.760  1.00  0.00           H
ATOM    599  HB2 SER A 621      56.520  42.660  64.140  1.00  0.00           H
ATOM    600  OG  SER A 621      56.160  44.610  64.690  1.00  0.00           O
ATOM    601  HG1 SER A 621      56.010  44.230  65.550  1.00  0.00           H
ATOM    602  C   SER A 621      53.450  44.080  64.050  1.00  0.00           C
ATOM    603  O   SER A 621      53.100  44.370  65.190  1.00  0.00           O
ATOM    604  N   PRO A 622      52.860  44.680  62.990  1.00  0.00           N
ATOM    605  CD  PRO A 622      53.400  44.780  61.610  1.00  0.00           C
ATOM    606  HD1 PRO A 622      53.470  43.800  61.110  1.00  0.00           H
ATOM    607  HD2 PRO A 622      54.390  45.280  61.600  1.00  0.00           H
ATOM    608  CA  PRO A 622      51.920  45.700  63.250  1.00  0.00           C
ATOM    609  HA  PRO A 622      52.300  46.360  64.020  1.00  0.00           H
ATOM    610  CB  PRO A 622      51.720  46.440  61.940  1.00  0.00           C
ATOM    611  HB1 PRO A 622      52.260  47.410  62.010  1.00  0.00           H
ATOM    612  HB2 PRO A 622      50.690  46.660  61.590  1.00  0.00           H
ATOM    613  CG  PRO A 622      52.390  45.560  60.830  1.00  0.00           C
ATOM    614  HG1 PRO A 622      51.670  44.840  60.400  1.00  0.00           H
ATOM    615  HG2 PRO A 622      52.840  46.240  60.080  1.00  0.00           H
ATOM    616  C   PRO A 622      50.540  45.100  63.770  1.00  0.00           C
ATOM    617  O   PRO A 622      49.910  45.730  64.590  1.00  0.00           O
ATOM    618  N   VAL A 623      50.230  43.860  63.290  1.00  0.00           N
ATOM    619  HN  VAL A 623      50.880  43.360  62.700  1.00  0.00           H
ATOM    620  CA  VAL A 623      49.140  43.060  63.760  1.00  0.00           C
ATOM    621  HA  VAL A 623      48.240  43.620  63.600  1.00  0.00           H
ATOM    622  CB  VAL A 623      48.960  41.760  62.970  1.00  0.00           C
ATOM    623  HB  VAL A 623      49.840  41.100  63.160  1.00  0.00           H
ATOM    624  CG1 VAL A 623      47.730  40.890  63.550  1.00  0.00           C
ATOM    625 HG11 VAL A 623      47.620  39.970  62.940  1.00  0.00           H
ATOM    626 HG12 VAL A 623      46.820  41.520  63.470  1.00  0.00           H
ATOM    627 HG13 VAL A 623      48.050  40.660  64.590  1.00  0.00           H
ATOM    628  CG2 VAL A 623      48.720  42.060  61.510  1.00  0.00           C
ATOM    629 HG21 VAL A 623      48.750  41.160  60.850  1.00  0.00           H
ATOM    630 HG22 VAL A 623      49.490  42.700  61.010  1.00  0.00           H
ATOM    631 HG23 VAL A 623      47.760  42.530  61.190  1.00  0.00           H
ATOM    632  C   VAL A 623      49.230  42.800  65.310  1.00  0.00           C
ATOM    633  O   VAL A 623      48.240  42.990  66.060  1.00  0.00           O
ATOM    634  N   ILE A 624      50.460  42.440  65.750  1.00  0.00           N
ATOM    635  HN  ILE A 624      51.220  42.450  65.110  1.00  0.00           H
ATOM    636  CA  ILE A 624      50.820  42.240  67.130  1.00  0.00           C
ATOM    637  HA  ILE A 624      50.260  41.430  67.570  1.00  0.00           H
ATOM    638  CB  ILE A 624      52.060  41.580  67.380  1.00  0.00           C
ATOM    639  HB  ILE A 624      52.870  42.140  66.860  1.00  0.00           H
ATOM    640  CG2 ILE A 624      52.450  41.450  68.910  1.00  0.00           C
ATOM    641 HG21 ILE A 624      52.650  42.420  69.410  1.00  0.00           H
ATOM    642 HG22 ILE A 624      53.420  40.930  68.910  1.00  0.00           H
ATOM    643 HG23 ILE A 624      51.690  40.880  69.490  1.00  0.00           H
ATOM    644  CG1 ILE A 624      52.120  40.260  66.760  1.00  0.00           C
ATOM    645 HG11 ILE A 624      51.640  40.280  65.760  1.00  0.00           H
ATOM    646 HG12 ILE A 624      51.420  39.580  67.300  1.00  0.00           H
ATOM    647  CD  ILE A 624      53.450  39.590  66.710  1.00  0.00           C
ATOM    648  HD1 ILE A 624      53.780  39.380  67.750  1.00  0.00           H
ATOM    649  HD2 ILE A 624      54.190  40.250  66.210  1.00  0.00           H
ATOM    650  HD3 ILE A 624      53.360  38.580  66.250  1.00  0.00           H
ATOM    651  C   ILE A 624      50.540  43.440  67.970  1.00  0.00           C
ATOM    652  O   ILE A 624      49.800  43.380  68.900  1.00  0.00           O
ATOM    653  N   THR A 625      51.090  44.630  67.390  1.00  0.00           N
ATOM    654  HN  THR A 625      51.510  44.550  66.500  1.00  0.00           H
ATOM    655  CA  THR A 625      50.960  45.930  68.020  1.00  0.00           C
ATOM    656  HA  THR A 625      51.200  45.880  69.070  1.00  0.00           H
ATOM    657  CB  THR A 625      51.830  47.000  67.400  1.00  0.00           C
ATOM    658  HB  THR A 625      51.420  47.210  66.390  1.00  0.00           H
ATOM    659  OG1 THR A 625      53.130  46.480  67.320  1.00  0.00           O
ATOM    660  HG1 THR A 625      53.060  45.740  66.730  1.00  0.00           H
ATOM    661  CG2 THR A 625      51.870  48.290  68.200  1.00  0.00           C
ATOM    662 HG21 THR A 625      52.240  48.060  69.220  1.00  0.00           H
ATOM    663 HG22 THR A 625      50.870  48.740  68.320  1.00  0.00           H
ATOM    664 HG23 THR A 625      52.480  49.000  67.600  1.00  0.00           H
ATOM    665  C   THR A 625      49.520  46.420  68.130  1.00  0.00           C
ATOM    666  O   THR A 625      49.080  46.870  69.190  1.00  0.00           O
ATOM    667  N   PHE A 626      48.730  46.330  67.010  1.00  0.00           N
ATOM    668  HN  PHE A 626      49.200  46.030  66.180  1.00  0.00           H
ATOM    669  CA  PHE A 626      47.240  46.610  66.860  1.00  0.00           C
ATOM    670  HA  PHE A 626      47.170  47.630  67.220  1.00  0.00           H
ATOM    671  CB  PHE A 626      46.690  46.390  65.390  1.00  0.00           C
ATOM    672  HB1 PHE A 626      46.820  45.390  64.940  1.00  0.00           H
ATOM    673  HB2 PHE A 626      47.100  47.210  64.780  1.00  0.00           H
ATOM    674  CG  PHE A 626      45.130  46.500  65.330  1.00  0.00           C
ATOM    675  CD1 PHE A 626      44.460  45.250  65.490  1.00  0.00           C
ATOM    676  HD1 PHE A 626      45.020  44.340  65.680  1.00  0.00           H
ATOM    677  CE1 PHE A 626      43.070  45.110  65.560  1.00  0.00           C
ATOM    678  HE1 PHE A 626      42.710  44.120  65.760  1.00  0.00           H
ATOM    679  CZ  PHE A 626      42.290  46.300  65.310  1.00  0.00           C
ATOM    680  HZ  PHE A 626      41.210  46.270  65.340  1.00  0.00           H
ATOM    681  CD2 PHE A 626      44.290  47.630  65.140  1.00  0.00           C
ATOM    682  HD2 PHE A 626      44.780  48.590  64.980  1.00  0.00           H
ATOM    683  CE2 PHE A 626      42.890  47.500  65.080  1.00  0.00           C
ATOM    684  HE2 PHE A 626      42.200  48.300  64.880  1.00  0.00           H
ATOM    685  C   PHE A 626      46.480  45.780  67.900  1.00  0.00           C
ATOM    686  O   PHE A 626      45.690  46.270  68.680  1.00  0.00           O
ATOM    687  N   GLY A 627      46.810  44.480  68.000  1.00  0.00           N
ATOM    688  HN  GLY A 627      47.360  44.050  67.290  1.00  0.00           H
ATOM    689  CA  GLY A 627      46.230  43.560  68.900  1.00  0.00           C
ATOM    690  HA1 GLY A 627      46.750  42.620  68.730  1.00  0.00           H
ATOM    691  HA2 GLY A 627      45.180  43.520  68.680  1.00  0.00           H
ATOM    692  C   GLY A 627      46.420  43.940  70.340  1.00  0.00           C
ATOM    693  O   GLY A 627      45.410  44.020  71.040  1.00  0.00           O
ATOM    694  N   GLY A 628      47.630  44.300  70.770  1.00  0.00           N
ATOM    695  HN  GLY A 628      48.340  44.260  70.080  1.00  0.00           H
ATOM    696  CA  GLY A 628      47.990  44.780  72.150  1.00  0.00           C
ATOM    697  HA1 GLY A 628      49.070  44.820  72.110  1.00  0.00           H
ATOM    698  HA2 GLY A 628      47.640  44.200  72.980  1.00  0.00           H
ATOM    699  C   GLY A 628      47.490  46.200  72.420  1.00  0.00           C
ATOM    700  O   GLY A 628      46.990  46.550  73.450  1.00  0.00           O
ATOM    701  N   LEU A 629      47.640  47.170  71.520  1.00  0.00           N
ATOM    702  HN  LEU A 629      48.120  46.930  70.690  1.00  0.00           H
ATOM    703  CA  LEU A 629      47.260  48.540  71.700  1.00  0.00           C
ATOM    704  HA  LEU A 629      47.670  48.890  72.630  1.00  0.00           H
ATOM    705  CB  LEU A 629      47.990  49.360  70.600  1.00  0.00           C
ATOM    706  HB1 LEU A 629      47.790  48.870  69.620  1.00  0.00           H
ATOM    707  HB2 LEU A 629      49.070  49.320  70.830  1.00  0.00           H
ATOM    708  CG  LEU A 629      47.720  50.880  70.600  1.00  0.00           C
ATOM    709  HG  LEU A 629      46.660  50.950  70.260  1.00  0.00           H
ATOM    710  CD1 LEU A 629      47.830  51.450  71.980  1.00  0.00           C
ATOM    711 HD11 LEU A 629      47.050  51.000  72.620  1.00  0.00           H
ATOM    712 HD12 LEU A 629      47.420  52.480  72.060  1.00  0.00           H
ATOM    713 HD13 LEU A 629      48.860  51.370  72.390  1.00  0.00           H
ATOM    714  CD2 LEU A 629      48.580  51.700  69.630  1.00  0.00           C
ATOM    715 HD21 LEU A 629      48.100  52.690  69.540  1.00  0.00           H
ATOM    716 HD22 LEU A 629      48.540  51.230  68.630  1.00  0.00           H
ATOM    717 HD23 LEU A 629      49.580  51.880  70.060  1.00  0.00           H
ATOM    718  C   LEU A 629      45.720  48.790  71.740  1.00  0.00           C
ATOM    719  O   LEU A 629      45.150  49.500  72.580  1.00  0.00           O
ATOM    720  N   LEU A 630      44.900  48.100  70.910  1.00  0.00           N
ATOM    721  HN  LEU A 630      45.170  47.540  70.140  1.00  0.00           H
ATOM    722  CA  LEU A 630      43.470  48.080  71.000  1.00  0.00           C
ATOM    723  HA  LEU A 630      43.130  49.070  71.270  1.00  0.00           H
ATOM    724  CB  LEU A 630      42.750  47.710  69.660  1.00  0.00           C
ATOM    725  HB1 LEU A 630      43.070  46.720  69.260  1.00  0.00           H
ATOM    726  HB2 LEU A 630      43.090  48.560  69.010  1.00  0.00           H
ATOM    727  CG  LEU A 630      41.190  47.550  69.640  1.00  0.00           C
ATOM    728  HG  LEU A 630      40.960  46.720  70.350  1.00  0.00           H
ATOM    729  CD1 LEU A 630      40.460  48.870  70.120  1.00  0.00           C
ATOM    730 HD11 LEU A 630      40.970  49.200  71.030  1.00  0.00           H
ATOM    731 HD12 LEU A 630      39.410  48.650  70.430  1.00  0.00           H
ATOM    732 HD13 LEU A 630      40.520  49.720  69.390  1.00  0.00           H
ATOM    733  CD2 LEU A 630      40.730  47.180  68.240  1.00  0.00           C
ATOM    734 HD21 LEU A 630      40.910  46.140  67.910  1.00  0.00           H
ATOM    735 HD22 LEU A 630      41.170  47.900  67.520  1.00  0.00           H
ATOM    736 HD23 LEU A 630      39.640  47.300  68.080  1.00  0.00           H
ATOM    737  C   LEU A 630      43.000  47.180  72.140  1.00  0.00           C
ATOM    738  O   LEU A 630      41.950  47.430  72.690  1.00  0.00           O
ATOM    739  N   GLY A 631      43.810  46.150  72.460  1.00  0.00           N
ATOM    740  HN  GLY A 631      44.590  45.810  71.930  1.00  0.00           H
ATOM    741  CA  GLY A 631      43.790  45.510  73.760  1.00  0.00           C
ATOM    742  HA1 GLY A 631      44.650  44.850  73.800  1.00  0.00           H
ATOM    743  HA2 GLY A 631      42.870  44.960  73.840  1.00  0.00           H
ATOM    744  C   GLY A 631      43.870  46.330  75.020  1.00  0.00           C
ATOM    745  O   GLY A 631      42.890  46.330  75.770  1.00  0.00           O
ATOM    746  N   GLU A 632      44.840  47.160  75.180  1.00  0.00           N
ATOM    747  HN  GLU A 632      45.620  47.250  74.570  1.00  0.00           H
ATOM    748  CA  GLU A 632      44.850  48.270  76.190  1.00  0.00           C
ATOM    749  HA  GLU A 632      44.970  47.680  77.090  1.00  0.00           H
ATOM    750  CB  GLU A 632      46.130  49.150  76.160  1.00  0.00           C
ATOM    751  HB1 GLU A 632      46.080  50.040  76.830  1.00  0.00           H
ATOM    752  HB2 GLU A 632      46.140  49.670  75.180  1.00  0.00           H
ATOM    753  CG  GLU A 632      47.460  48.420  76.530  1.00  0.00           C
ATOM    754  HG1 GLU A 632      47.740  47.610  75.820  1.00  0.00           H
ATOM    755  HG2 GLU A 632      47.350  48.010  77.560  1.00  0.00           H
ATOM    756  CD  GLU A 632      48.760  49.300  76.590  1.00  0.00           C
ATOM    757  OE1 GLU A 632      49.170  49.640  75.480  1.00  0.00           O
ATOM    758  OE2 GLU A 632      49.440  49.420  77.660  1.00  0.00           O
ATOM    759  C   GLU A 632      43.650  49.120  76.270  1.00  0.00           C
ATOM    760  O   GLU A 632      43.090  49.300  77.360  1.00  0.00           O
ATOM    761  N   ALA A 633      43.140  49.600  75.090  1.00  0.00           N
ATOM    762  HN  ALA A 633      43.710  49.400  74.290  1.00  0.00           H
ATOM    763  CA  ALA A 633      42.050  50.520  75.080  1.00  0.00           C
ATOM    764  HA  ALA A 633      42.140  51.300  75.820  1.00  0.00           H
ATOM    765  CB  ALA A 633      41.850  51.060  73.600  1.00  0.00           C
ATOM    766  HB1 ALA A 633      41.890  50.300  72.790  1.00  0.00           H
ATOM    767  HB2 ALA A 633      42.400  51.970  73.310  1.00  0.00           H
ATOM    768  HB3 ALA A 633      40.830  51.460  73.390  1.00  0.00           H
ATOM    769  C   ALA A 633      40.790  49.710  75.500  1.00  0.00           C
ATOM    770  O   ALA A 633      39.950  50.290  76.230  1.00  0.00           O
ATOM    771  N   THR A 634      40.610  48.430  75.200  1.00  0.00           N
ATOM    772  HN  THR A 634      41.240  47.820  74.710  1.00  0.00           H
ATOM    773  CA  THR A 634      39.360  47.710  75.560  1.00  0.00           C
ATOM    774  HA  THR A 634      38.600  48.410  75.860  1.00  0.00           H
ATOM    775  CB  THR A 634      38.920  46.850  74.340  1.00  0.00           C
ATOM    776  HB  THR A 634      37.930  46.380  74.530  1.00  0.00           H
ATOM    777  OG1 THR A 634      39.850  45.960  73.840  1.00  0.00           O
ATOM    778  HG1 THR A 634      40.450  46.450  73.270  1.00  0.00           H
ATOM    779  CG2 THR A 634      38.630  47.820  73.160  1.00  0.00           C
ATOM    780 HG21 THR A 634      38.260  47.200  72.320  1.00  0.00           H
ATOM    781 HG22 THR A 634      39.530  48.420  72.910  1.00  0.00           H
ATOM    782 HG23 THR A 634      37.810  48.470  73.540  1.00  0.00           H
ATOM    783  C   THR A 634      39.620  46.880  76.740  1.00  0.00           C
ATOM    784  O   THR A 634      38.690  46.140  77.190  1.00  0.00           O
ATOM    785  N   GLU A 635      40.830  46.970  77.410  1.00  0.00           N
ATOM    786  HN  GLU A 635      41.380  47.760  77.160  1.00  0.00           H
ATOM    787  CA  GLU A 635      41.140  46.270  78.640  1.00  0.00           C
ATOM    788  HA  GLU A 635      42.160  46.500  78.940  1.00  0.00           H
ATOM    789  CB  GLU A 635      40.190  46.690  79.750  1.00  0.00           C
ATOM    790  HB1 GLU A 635      40.120  45.980  80.600  1.00  0.00           H
ATOM    791  HB2 GLU A 635      39.130  46.880  79.530  1.00  0.00           H
ATOM    792  CG  GLU A 635      40.660  48.010  80.490  1.00  0.00           C
ATOM    793  HG1 GLU A 635      40.850  48.860  79.800  1.00  0.00           H
ATOM    794  HG2 GLU A 635      41.530  47.750  81.130  1.00  0.00           H
ATOM    795  CD  GLU A 635      39.560  48.440  81.490  1.00  0.00           C
ATOM    796  OE1 GLU A 635      39.200  47.540  82.320  1.00  0.00           O
ATOM    797  OE2 GLU A 635      39.170  49.630  81.480  1.00  0.00           O
ATOM    798  C   GLU A 635      41.290  44.750  78.470  1.00  0.00           C
ATOM    799  O   GLU A 635      40.940  44.000  79.320  1.00  0.00           O
ATOM    800  N   GLY A 636      41.810  44.320  77.340  1.00  0.00           N
ATOM    801  HN  GLY A 636      42.080  44.960  76.610  1.00  0.00           H
ATOM    802  CA  GLY A 636      42.080  42.830  77.160  1.00  0.00           C
ATOM    803  HA1 GLY A 636      42.290  42.300  78.080  1.00  0.00           H
ATOM    804  HA2 GLY A 636      42.890  42.760  76.450  1.00  0.00           H
ATOM    805  C   GLY A 636      41.020  42.140  76.420  1.00  0.00           C
ATOM    806  O   GLY A 636      41.170  40.950  76.140  1.00  0.00           O
ATOM    807  N   ARG A 637      40.000  42.920  75.970  1.00  0.00           N
ATOM    808  HN  ARG A 637      40.020  43.870  76.240  1.00  0.00           H
ATOM    809  CA  ARG A 637      39.020  42.330  75.010  1.00  0.00           C
ATOM    810  HA  ARG A 637      38.730  41.330  75.290  1.00  0.00           H
ATOM    811  CB  ARG A 637      37.630  43.110  74.980  1.00  0.00           C
ATOM    812  HB1 ARG A 637      37.000  42.660  74.170  1.00  0.00           H
ATOM    813  HB2 ARG A 637      37.880  44.150  74.670  1.00  0.00           H
ATOM    814  CG  ARG A 637      37.080  43.050  76.420  1.00  0.00           C
ATOM    815  HG1 ARG A 637      37.920  43.280  77.100  1.00  0.00           H
ATOM    816  HG2 ARG A 637      36.810  41.990  76.600  1.00  0.00           H
ATOM    817  CD  ARG A 637      35.810  43.870  76.640  1.00  0.00           C
ATOM    818  HD1 ARG A 637      35.020  43.440  75.990  1.00  0.00           H
ATOM    819  HD2 ARG A 637      36.010  44.960  76.570  1.00  0.00           H
ATOM    820  NE  ARG A 637      35.350  43.610  78.050  1.00  0.00           N
ATOM    821  HE  ARG A 637      34.740  42.830  78.190  1.00  0.00           H
ATOM    822  CZ  ARG A 637      35.970  44.050  79.160  1.00  0.00           C
ATOM    823  NH1 ARG A 637      36.980  44.880  79.200  1.00  0.00           N
ATOM    824 HH11 ARG A 637      37.440  44.880  80.080  1.00  0.00           H
ATOM    825 HH12 ARG A 637      37.340  45.230  78.340  1.00  0.00           H
ATOM    826  NH2 ARG A 637      35.540  43.490  80.330  1.00  0.00           N
ATOM    827 HH21 ARG A 637      34.620  43.090  80.340  1.00  0.00           H
ATOM    828 HH22 ARG A 637      35.790  43.960  81.180  1.00  0.00           H
ATOM    829  C   ARG A 637      39.510  42.250  73.550  1.00  0.00           C
ATOM    830  O   ARG A 637      38.810  41.890  72.620  1.00  0.00           O
ATOM    831  N   LEU A 638      40.820  42.620  73.320  1.00  0.00           N
ATOM    832  HN  LEU A 638      41.490  43.060  73.910  1.00  0.00           H
ATOM    833  CA  LEU A 638      41.520  42.060  72.230  1.00  0.00           C
ATOM    834  HA  LEU A 638      41.030  41.180  71.860  1.00  0.00           H
ATOM    835  CB  LEU A 638      41.680  43.170  71.130  1.00  0.00           C
ATOM    836  HB1 LEU A 638      42.170  44.110  71.440  1.00  0.00           H
ATOM    837  HB2 LEU A 638      40.650  43.510  70.870  1.00  0.00           H
ATOM    838  CG  LEU A 638      42.560  42.690  69.860  1.00  0.00           C
ATOM    839  HG  LEU A 638      43.590  42.420  70.180  1.00  0.00           H
ATOM    840  CD1 LEU A 638      41.920  41.450  69.270  1.00  0.00           C
ATOM    841 HD11 LEU A 638      42.050  40.510  69.840  1.00  0.00           H
ATOM    842 HD12 LEU A 638      42.450  41.340  68.300  1.00  0.00           H
ATOM    843 HD13 LEU A 638      40.840  41.630  69.050  1.00  0.00           H
ATOM    844  CD2 LEU A 638      42.520  43.840  68.840  1.00  0.00           C
ATOM    845 HD21 LEU A 638      41.490  44.070  68.460  1.00  0.00           H
ATOM    846 HD22 LEU A 638      43.110  43.590  67.920  1.00  0.00           H
ATOM    847 HD23 LEU A 638      42.850  44.790  69.300  1.00  0.00           H
ATOM    848  C   LEU A 638      42.870  41.650  72.710  1.00  0.00           C
ATOM    849  O   LEU A 638      43.550  42.380  73.450  1.00  0.00           O
ATOM    850  N   SER A 639      43.430  40.570  72.250  1.00  0.00           N
ATOM    851  HN  SER A 639      42.850  39.840  71.880  1.00  0.00           H
ATOM    852  CA  SER A 639      44.820  40.240  72.240  1.00  0.00           C
ATOM    853  HA  SER A 639      45.290  41.130  72.610  1.00  0.00           H
ATOM    854  CB  SER A 639      45.070  39.050  73.220  1.00  0.00           C
ATOM    855  HB1 SER A 639      44.780  39.440  74.210  1.00  0.00           H
ATOM    856  HB2 SER A 639      46.130  38.730  73.290  1.00  0.00           H
ATOM    857  OG  SER A 639      44.380  37.830  72.920  1.00  0.00           O
ATOM    858  HG1 SER A 639      43.490  38.160  72.740  1.00  0.00           H
ATOM    859  C   SER A 639      45.380  40.020  70.860  1.00  0.00           C
ATOM    860  O   SER A 639      44.680  39.770  69.910  1.00  0.00           O
ATOM    861  N   ALA A 640      46.730  40.110  70.700  1.00  0.00           N
ATOM    862  HN  ALA A 640      47.200  40.450  71.520  1.00  0.00           H
ATOM    863  CA  ALA A 640      47.570  39.790  69.610  1.00  0.00           C
ATOM    864  HA  ALA A 640      47.540  40.600  68.880  1.00  0.00           H
ATOM    865  CB  ALA A 640      49.020  39.700  70.130  1.00  0.00           C
ATOM    866  HB1 ALA A 640      49.560  39.110  69.360  1.00  0.00           H
ATOM    867  HB2 ALA A 640      49.140  39.240  71.140  1.00  0.00           H
ATOM    868  HB3 ALA A 640      49.520  40.690  70.140  1.00  0.00           H
ATOM    869  C   ALA A 640      47.240  38.510  68.860  1.00  0.00           C
ATOM    870  O   ALA A 640      47.070  38.460  67.690  1.00  0.00           O
ATOM    871  N   ILE A 641      47.070  37.400  69.560  1.00  0.00           N
ATOM    872  HN  ILE A 641      47.420  37.430  70.500  1.00  0.00           H
ATOM    873  CA  ILE A 641      46.640  36.040  68.940  1.00  0.00           C
ATOM    874  HA  ILE A 641      47.290  35.800  68.120  1.00  0.00           H
ATOM    875  CB  ILE A 641      46.630  35.040  70.110  1.00  0.00           C
ATOM    876  HB  ILE A 641      47.710  35.040  70.380  1.00  0.00           H
ATOM    877  CG2 ILE A 641      45.840  35.400  71.380  1.00  0.00           C
ATOM    878 HG21 ILE A 641      46.180  36.370  71.800  1.00  0.00           H
ATOM    879 HG22 ILE A 641      45.860  34.680  72.220  1.00  0.00           H
ATOM    880 HG23 ILE A 641      44.790  35.570  71.080  1.00  0.00           H
ATOM    881  CG1 ILE A 641      46.440  33.550  69.790  1.00  0.00           C
ATOM    882 HG11 ILE A 641      45.420  33.400  69.360  1.00  0.00           H
ATOM    883 HG12 ILE A 641      46.460  33.050  70.780  1.00  0.00           H
ATOM    884  CD  ILE A 641      47.550  33.090  68.880  1.00  0.00           C
ATOM    885  HD1 ILE A 641      47.400  33.750  68.000  1.00  0.00           H
ATOM    886  HD2 ILE A 641      47.470  32.030  68.560  1.00  0.00           H
ATOM    887  HD3 ILE A 641      48.490  33.230  69.470  1.00  0.00           H
ATOM    888  C   ILE A 641      45.300  36.010  68.320  1.00  0.00           C
ATOM    889  O   ILE A 641      45.140  35.420  67.240  1.00  0.00           O
ATOM    890  N   GLU A 642      44.220  36.610  68.810  1.00  0.00           N
ATOM    891  HN  GLU A 642      44.320  37.150  69.650  1.00  0.00           H
ATOM    892  CA  GLU A 642      42.990  36.890  68.050  1.00  0.00           C
ATOM    893  HA  GLU A 642      42.600  35.910  67.800  1.00  0.00           H
ATOM    894  CB  GLU A 642      42.020  37.710  68.970  1.00  0.00           C
ATOM    895  HB1 GLU A 642      41.150  37.960  68.350  1.00  0.00           H
ATOM    896  HB2 GLU A 642      42.550  38.650  69.250  1.00  0.00           H
ATOM    897  CG  GLU A 642      41.570  37.030  70.320  1.00  0.00           C
ATOM    898  HG1 GLU A 642      42.480  36.550  70.770  1.00  0.00           H
ATOM    899  HG2 GLU A 642      40.840  36.260  70.060  1.00  0.00           H
ATOM    900  CD  GLU A 642      41.040  37.960  71.370  1.00  0.00           C
ATOM    901  OE1 GLU A 642      39.730  38.100  71.490  1.00  0.00           O
ATOM    902  OE2 GLU A 642      41.770  38.480  72.240  1.00  0.00           O
ATOM    903  C   GLU A 642      43.230  37.770  66.780  1.00  0.00           C
ATOM    904  O   GLU A 642      42.580  37.510  65.740  1.00  0.00           O
ATOM    905  N   SER A 643      44.160  38.770  66.820  1.00  0.00           N
ATOM    906  HN  SER A 643      44.600  38.970  67.690  1.00  0.00           H
ATOM    907  CA  SER A 643      44.420  39.670  65.620  1.00  0.00           C
ATOM    908  HA  SER A 643      43.460  40.050  65.290  1.00  0.00           H
ATOM    909  CB  SER A 643      45.220  40.950  66.040  1.00  0.00           C
ATOM    910  HB1 SER A 643      45.360  41.670  65.210  1.00  0.00           H
ATOM    911  HB2 SER A 643      46.150  40.490  66.440  1.00  0.00           H
ATOM    912  OG  SER A 643      44.500  41.510  67.110  1.00  0.00           O
ATOM    913  HG1 SER A 643      44.750  41.070  67.920  1.00  0.00           H
ATOM    914  C   SER A 643      45.150  38.940  64.420  1.00  0.00           C
ATOM    915  O   SER A 643      44.780  39.170  63.280  1.00  0.00           O
ATOM    916  N   LEU A 644      46.130  38.040  64.760  1.00  0.00           N
ATOM    917  HN  LEU A 644      46.430  37.880  65.690  1.00  0.00           H
ATOM    918  CA  LEU A 644      46.820  37.250  63.770  1.00  0.00           C
ATOM    919  HA  LEU A 644      47.150  37.880  62.970  1.00  0.00           H
ATOM    920  CB  LEU A 644      47.980  36.390  64.380  1.00  0.00           C
ATOM    921  HB1 LEU A 644      48.510  35.830  63.580  1.00  0.00           H
ATOM    922  HB2 LEU A 644      47.530  35.670  65.100  1.00  0.00           H
ATOM    923  CG  LEU A 644      48.980  37.270  65.150  1.00  0.00           C
ATOM    924  HG  LEU A 644      48.620  38.000  65.900  1.00  0.00           H
ATOM    925  CD1 LEU A 644      49.670  36.190  66.110  1.00  0.00           C
ATOM    926 HD11 LEU A 644      50.410  36.630  66.810  1.00  0.00           H
ATOM    927 HD12 LEU A 644      50.060  35.390  65.460  1.00  0.00           H
ATOM    928 HD13 LEU A 644      48.940  35.720  66.790  1.00  0.00           H
ATOM    929  CD2 LEU A 644      50.010  37.940  64.200  1.00  0.00           C
ATOM    930 HD21 LEU A 644      49.470  38.570  63.460  1.00  0.00           H
ATOM    931 HD22 LEU A 644      50.340  37.050  63.620  1.00  0.00           H
ATOM    932 HD23 LEU A 644      50.880  38.440  64.680  1.00  0.00           H
ATOM    933  C   LEU A 644      45.800  36.220  63.150  1.00  0.00           C
ATOM    934  O   LEU A 644      45.990  35.840  62.020  1.00  0.00           O
ATOM    935  N   PHE A 645      44.830  35.590  63.920  1.00  0.00           N
ATOM    936  HN  PHE A 645      44.890  35.810  64.890  1.00  0.00           H
ATOM    937  CA  PHE A 645      43.900  34.640  63.340  1.00  0.00           C
ATOM    938  HA  PHE A 645      44.470  34.010  62.680  1.00  0.00           H
ATOM    939  CB  PHE A 645      43.160  33.810  64.440  1.00  0.00           C
ATOM    940  HB1 PHE A 645      42.480  33.080  63.960  1.00  0.00           H
ATOM    941  HB2 PHE A 645      42.570  34.460  65.130  1.00  0.00           H
ATOM    942  CG  PHE A 645      44.050  32.920  65.210  1.00  0.00           C
ATOM    943  CD1 PHE A 645      43.750  32.640  66.510  1.00  0.00           C
ATOM    944  HD1 PHE A 645      42.930  33.200  66.960  1.00  0.00           H
ATOM    945  CE1 PHE A 645      44.480  31.750  67.330  1.00  0.00           C
ATOM    946  HE1 PHE A 645      44.260  31.690  68.390  1.00  0.00           H
ATOM    947  CZ  PHE A 645      45.620  31.180  66.780  1.00  0.00           C
ATOM    948  HZ  PHE A 645      46.250  30.550  67.400  1.00  0.00           H
ATOM    949  CD2 PHE A 645      45.160  32.250  64.640  1.00  0.00           C
ATOM    950  HD2 PHE A 645      45.400  32.350  63.590  1.00  0.00           H
ATOM    951  CE2 PHE A 645      45.860  31.310  65.420  1.00  0.00           C
ATOM    952  HE2 PHE A 645      46.600  30.720  64.900  1.00  0.00           H
ATOM    953  C   PHE A 645      42.900  35.260  62.440  1.00  0.00           C
ATOM    954  O   PHE A 645      42.440  34.550  61.570  1.00  0.00           O
ATOM    955  N   GLY A 646      42.490  36.520  62.730  1.00  0.00           N
ATOM    956  HN  GLY A 646      42.780  37.020  63.550  1.00  0.00           H
ATOM    957  CA  GLY A 646      41.430  37.100  61.860  1.00  0.00           C
ATOM    958  HA1 GLY A 646      41.110  38.050  62.250  1.00  0.00           H
ATOM    959  HA2 GLY A 646      40.660  36.350  61.940  1.00  0.00           H
ATOM    960  C   GLY A 646      42.000  37.310  60.480  1.00  0.00           C
ATOM    961  O   GLY A 646      41.450  36.960  59.420  1.00  0.00           O
ATOM    962  N   ALA A 647      43.230  37.830  60.490  1.00  0.00           N
ATOM    963  HN  ALA A 647      43.560  37.910  61.430  1.00  0.00           H
ATOM    964  CA  ALA A 647      44.120  38.000  59.340  1.00  0.00           C
ATOM    965  HA  ALA A 647      43.550  38.490  58.560  1.00  0.00           H
ATOM    966  CB  ALA A 647      45.260  38.930  59.690  1.00  0.00           C
ATOM    967  HB1 ALA A 647      44.730  39.760  60.210  1.00  0.00           H
ATOM    968  HB2 ALA A 647      45.870  39.310  58.840  1.00  0.00           H
ATOM    969  HB3 ALA A 647      46.020  38.460  60.350  1.00  0.00           H
ATOM    970  C   ALA A 647      44.570  36.750  58.650  1.00  0.00           C
ATOM    971  O   ALA A 647      44.350  36.670  57.440  1.00  0.00           O
ATOM    972  N   SER A 648      45.030  35.720  59.350  1.00  0.00           N
ATOM    973  HN  SER A 648      45.220  35.840  60.330  1.00  0.00           H
ATOM    974  CA  SER A 648      45.290  34.430  58.790  1.00  0.00           C
ATOM    975  HA  SER A 648      46.060  34.590  58.050  1.00  0.00           H
ATOM    976  CB  SER A 648      45.910  33.600  59.880  1.00  0.00           C
ATOM    977  HB1 SER A 648      45.230  33.410  60.730  1.00  0.00           H
ATOM    978  HB2 SER A 648      46.820  34.080  60.260  1.00  0.00           H
ATOM    979  OG  SER A 648      46.200  32.230  59.580  1.00  0.00           O
ATOM    980  HG1 SER A 648      46.990  32.230  59.040  1.00  0.00           H
ATOM    981  C   SER A 648      44.050  33.790  58.110  1.00  0.00           C
ATOM    982  O   SER A 648      44.170  33.360  56.920  1.00  0.00           O
ATOM    983  N   LEU A 649      42.910  33.720  58.770  1.00  0.00           N
ATOM    984  HN  LEU A 649      43.010  33.950  59.730  1.00  0.00           H
ATOM    985  CA  LEU A 649      41.650  33.090  58.240  1.00  0.00           C
ATOM    986  HA  LEU A 649      41.900  32.080  57.990  1.00  0.00           H
ATOM    987  CB  LEU A 649      40.550  33.130  59.340  1.00  0.00           C
ATOM    988  HB1 LEU A 649      40.560  34.160  59.720  1.00  0.00           H
ATOM    989  HB2 LEU A 649      40.900  32.490  60.180  1.00  0.00           H
ATOM    990  CG  LEU A 649      39.110  32.750  58.940  1.00  0.00           C
ATOM    991  HG  LEU A 649      38.780  33.450  58.130  1.00  0.00           H
ATOM    992  CD1 LEU A 649      39.060  31.320  58.330  1.00  0.00           C
ATOM    993 HD11 LEU A 649      39.530  30.560  58.990  1.00  0.00           H
ATOM    994 HD12 LEU A 649      39.620  31.300  57.360  1.00  0.00           H
ATOM    995 HD13 LEU A 649      38.010  31.050  58.100  1.00  0.00           H
ATOM    996  CD2 LEU A 649      38.150  32.890  60.140  1.00  0.00           C
ATOM    997 HD21 LEU A 649      38.490  32.200  60.930  1.00  0.00           H
ATOM    998 HD22 LEU A 649      37.130  32.550  59.830  1.00  0.00           H
ATOM    999 HD23 LEU A 649      38.110  33.940  60.500  1.00  0.00           H
ATOM   1000  C   LEU A 649      41.120  33.800  56.940  1.00  0.00           C
ATOM   1001  O   LEU A 649      40.680  33.170  55.950  1.00  0.00           O
ATOM   1002  N   THR A 650      41.140  35.160  56.990  1.00  0.00           N
ATOM   1003  HN  THR A 650      41.380  35.650  57.830  1.00  0.00           H
ATOM   1004  CA  THR A 650      40.680  36.030  55.870  1.00  0.00           C
ATOM   1005  HA  THR A 650      39.760  35.610  55.520  1.00  0.00           H
ATOM   1006  CB  THR A 650      40.520  37.580  56.110  1.00  0.00           C
ATOM   1007  HB  THR A 650      41.380  37.860  56.750  1.00  0.00           H
ATOM   1008  OG1 THR A 650      39.390  37.770  56.860  1.00  0.00           O
ATOM   1009  HG1 THR A 650      39.570  37.440  57.740  1.00  0.00           H
ATOM   1010  CG2 THR A 650      40.460  38.450  54.850  1.00  0.00           C
ATOM   1011 HG21 THR A 650      41.510  38.530  54.460  1.00  0.00           H
ATOM   1012 HG22 THR A 650      40.270  39.550  54.890  1.00  0.00           H
ATOM   1013 HG23 THR A 650      39.840  38.010  54.040  1.00  0.00           H
ATOM   1014  C   THR A 650      41.590  35.890  54.710  1.00  0.00           C
ATOM   1015  O   THR A 650      41.200  35.760  53.600  1.00  0.00           O
ATOM   1016  N   GLY A 651      42.940  35.770  54.970  1.00  0.00           N
ATOM   1017  HN  GLY A 651      43.260  35.520  55.880  1.00  0.00           H
ATOM   1018  CA  GLY A 651      43.950  35.840  53.960  1.00  0.00           C
ATOM   1019  HA1 GLY A 651      44.850  36.110  54.500  1.00  0.00           H
ATOM   1020  HA2 GLY A 651      43.730  36.550  53.180  1.00  0.00           H
ATOM   1021  C   GLY A 651      44.050  34.560  53.130  1.00  0.00           C
ATOM   1022  O   GLY A 651      44.150  34.710  51.890  1.00  0.00           O
ATOM   1023  N   ILE A 652      43.960  33.400  53.720  1.00  0.00           N
ATOM   1024  HN  ILE A 652      43.650  33.460  54.660  1.00  0.00           H
ATOM   1025  CA  ILE A 652      43.950  32.120  53.070  1.00  0.00           C
ATOM   1026  HA  ILE A 652      44.790  32.030  52.400  1.00  0.00           H
ATOM   1027  CB  ILE A 652      44.000  30.960  54.070  1.00  0.00           C
ATOM   1028  HB  ILE A 652      43.300  31.110  54.920  1.00  0.00           H
ATOM   1029  CG2 ILE A 652      43.810  29.650  53.260  1.00  0.00           C
ATOM   1030 HG21 ILE A 652      43.820  28.670  53.770  1.00  0.00           H
ATOM   1031 HG22 ILE A 652      44.440  29.550  52.340  1.00  0.00           H
ATOM   1032 HG23 ILE A 652      42.740  29.630  52.960  1.00  0.00           H
ATOM   1033  CG1 ILE A 652      45.440  31.010  54.660  1.00  0.00           C
ATOM   1034 HG11 ILE A 652      45.590  32.090  54.870  1.00  0.00           H
ATOM   1035 HG12 ILE A 652      46.110  30.640  53.860  1.00  0.00           H
ATOM   1036  CD  ILE A 652      45.610  30.210  56.010  1.00  0.00           C
ATOM   1037  HD1 ILE A 652      45.270  29.200  55.720  1.00  0.00           H
ATOM   1038  HD2 ILE A 652      44.970  30.560  56.860  1.00  0.00           H
ATOM   1039  HD3 ILE A 652      46.670  30.080  56.290  1.00  0.00           H
ATOM   1040  C   ILE A 652      42.710  32.050  52.180  1.00  0.00           C
ATOM   1041  O   ILE A 652      42.830  31.740  51.000  1.00  0.00           O
ATOM   1042  N   ALA A 653      41.550  32.340  52.710  1.00  0.00           N
ATOM   1043  HN  ALA A 653      41.450  32.640  53.650  1.00  0.00           H
ATOM   1044  CA  ALA A 653      40.340  32.350  51.950  1.00  0.00           C
ATOM   1045  HA  ALA A 653      40.020  31.330  51.730  1.00  0.00           H
ATOM   1046  CB  ALA A 653      39.280  32.870  52.860  1.00  0.00           C
ATOM   1047  HB1 ALA A 653      39.630  33.800  53.370  1.00  0.00           H
ATOM   1048  HB2 ALA A 653      39.200  32.080  53.640  1.00  0.00           H
ATOM   1049  HB3 ALA A 653      38.240  33.010  52.500  1.00  0.00           H
ATOM   1050  C   ALA A 653      40.360  33.360  50.710  1.00  0.00           C
ATOM   1051  O   ALA A 653      40.110  32.950  49.590  1.00  0.00           O
ATOM   1052  N   TYR A 654      40.820  34.610  50.960  1.00  0.00           N
ATOM   1053  HN  TYR A 654      40.840  34.830  51.930  1.00  0.00           H
ATOM   1054  CA  TYR A 654      40.940  35.670  50.030  1.00  0.00           C
ATOM   1055  HA  TYR A 654      39.940  35.820  49.620  1.00  0.00           H
ATOM   1056  CB  TYR A 654      41.220  37.040  50.670  1.00  0.00           C
ATOM   1057  HB1 TYR A 654      42.060  36.790  51.340  1.00  0.00           H
ATOM   1058  HB2 TYR A 654      40.420  37.500  51.290  1.00  0.00           H
ATOM   1059  CG  TYR A 654      41.790  38.080  49.680  1.00  0.00           C
ATOM   1060  CD1 TYR A 654      42.970  38.800  49.960  1.00  0.00           C
ATOM   1061  HD1 TYR A 654      43.600  38.600  50.820  1.00  0.00           H
ATOM   1062  CE1 TYR A 654      43.480  39.780  49.050  1.00  0.00           C
ATOM   1063  HE1 TYR A 654      44.470  40.140  49.250  1.00  0.00           H
ATOM   1064  CZ  TYR A 654      42.760  40.050  47.870  1.00  0.00           C
ATOM   1065  OH  TYR A 654      43.190  41.090  47.000  1.00  0.00           O
ATOM   1066  HH  TYR A 654      44.120  41.200  47.210  1.00  0.00           H
ATOM   1067  CD2 TYR A 654      41.090  38.410  48.500  1.00  0.00           C
ATOM   1068  HD2 TYR A 654      40.180  37.910  48.190  1.00  0.00           H
ATOM   1069  CE2 TYR A 654      41.570  39.410  47.620  1.00  0.00           C
ATOM   1070  HE2 TYR A 654      40.950  39.560  46.760  1.00  0.00           H
ATOM   1071  C   TYR A 654      41.880  35.300  48.880  1.00  0.00           C
ATOM   1072  O   TYR A 654      41.590  35.590  47.710  1.00  0.00           O
ATOM   1073  N   SER A 655      43.030  34.680  49.220  1.00  0.00           N
ATOM   1074  HN  SER A 655      43.280  34.330  50.120  1.00  0.00           H
ATOM   1075  CA  SER A 655      44.070  34.420  48.170  1.00  0.00           C
ATOM   1076  HA  SER A 655      44.160  35.380  47.670  1.00  0.00           H
ATOM   1077  CB  SER A 655      45.450  33.980  48.730  1.00  0.00           C
ATOM   1078  HB1 SER A 655      46.160  34.020  47.870  1.00  0.00           H
ATOM   1079  HB2 SER A 655      45.270  32.950  49.100  1.00  0.00           H
ATOM   1080  OG  SER A 655      45.920  34.880  49.690  1.00  0.00           O
ATOM   1081  HG1 SER A 655      45.390  34.700  50.470  1.00  0.00           H
ATOM   1082  C   SER A 655      43.640  33.360  47.200  1.00  0.00           C
ATOM   1083  O   SER A 655      44.180  33.350  46.090  1.00  0.00           O
ATOM   1084  N   LEU A 656      42.750  32.450  47.510  1.00  0.00           N
ATOM   1085  HN  LEU A 656      42.210  32.630  48.330  1.00  0.00           H
ATOM   1086  CA  LEU A 656      42.300  31.490  46.480  1.00  0.00           C
ATOM   1087  HA  LEU A 656      43.210  31.040  46.120  1.00  0.00           H
ATOM   1088  CB  LEU A 656      41.350  30.430  47.040  1.00  0.00           C
ATOM   1089  HB1 LEU A 656      41.200  29.590  46.320  1.00  0.00           H
ATOM   1090  HB2 LEU A 656      40.410  30.940  47.340  1.00  0.00           H
ATOM   1091  CG  LEU A 656      41.850  29.690  48.260  1.00  0.00           C
ATOM   1092  HG  LEU A 656      41.950  30.400  49.100  1.00  0.00           H
ATOM   1093  CD1 LEU A 656      40.800  28.540  48.660  1.00  0.00           C
ATOM   1094 HD11 LEU A 656      41.420  28.070  49.450  1.00  0.00           H
ATOM   1095 HD12 LEU A 656      40.640  27.880  47.770  1.00  0.00           H
ATOM   1096 HD13 LEU A 656      39.810  28.750  49.120  1.00  0.00           H
ATOM   1097  CD2 LEU A 656      43.210  29.110  47.930  1.00  0.00           C
ATOM   1098 HD21 LEU A 656      43.900  29.910  47.610  1.00  0.00           H
ATOM   1099 HD22 LEU A 656      43.150  28.320  47.160  1.00  0.00           H
ATOM   1100 HD23 LEU A 656      43.650  28.660  48.850  1.00  0.00           H
ATOM   1101  C   LEU A 656      41.650  32.090  45.210  1.00  0.00           C
ATOM   1102  O   LEU A 656      42.050  31.860  44.060  1.00  0.00           O
ATOM   1103  N   PHE A 657      40.800  33.110  45.370  1.00  0.00           N
ATOM   1104  HN  PHE A 657      40.750  33.490  46.290  1.00  0.00           H
ATOM   1105  CA  PHE A 657      40.080  33.740  44.240  1.00  0.00           C
ATOM   1106  HA  PHE A 657      40.330  33.180  43.360  1.00  0.00           H
ATOM   1107  CB  PHE A 657      38.480  33.640  44.360  1.00  0.00           C
ATOM   1108  HB1 PHE A 657      38.040  34.110  43.460  1.00  0.00           H
ATOM   1109  HB2 PHE A 657      38.170  34.230  45.250  1.00  0.00           H
ATOM   1110  CG  PHE A 657      37.830  32.330  44.430  1.00  0.00           C
ATOM   1111  CD1 PHE A 657      38.310  31.360  43.540  1.00  0.00           C
ATOM   1112  HD1 PHE A 657      39.200  31.600  42.970  1.00  0.00           H
ATOM   1113  CE1 PHE A 657      37.660  30.140  43.360  1.00  0.00           C
ATOM   1114  HE1 PHE A 657      38.010  29.410  42.650  1.00  0.00           H
ATOM   1115  CZ  PHE A 657      36.500  29.920  44.140  1.00  0.00           C
ATOM   1116  HZ  PHE A 657      36.040  28.940  44.040  1.00  0.00           H
ATOM   1117  CD2 PHE A 657      36.690  32.040  45.270  1.00  0.00           C
ATOM   1118  HD2 PHE A 657      36.280  32.850  45.860  1.00  0.00           H
ATOM   1119  CE2 PHE A 657      35.980  30.860  45.070  1.00  0.00           C
ATOM   1120  HE2 PHE A 657      35.110  30.590  45.630  1.00  0.00           H
ATOM   1121  C   PHE A 657      40.550  35.150  43.960  1.00  0.00           C
ATOM   1122  O   PHE A 657      40.010  35.890  43.080  1.00  0.00           O
ATOM   1123  N   ALA A 658      41.640  35.620  44.580  1.00  0.00           N
ATOM   1124  HN  ALA A 658      42.000  35.190  45.410  1.00  0.00           H
ATOM   1125  CA  ALA A 658      42.300  36.840  44.240  1.00  0.00           C
ATOM   1126  HA  ALA A 658      41.590  37.610  44.520  1.00  0.00           H
ATOM   1127  CB  ALA A 658      43.540  37.010  45.100  1.00  0.00           C
ATOM   1128  HB1 ALA A 658      43.300  37.560  46.040  1.00  0.00           H
ATOM   1129  HB2 ALA A 658      44.340  37.600  44.600  1.00  0.00           H
ATOM   1130  HB3 ALA A 658      44.110  36.070  45.260  1.00  0.00           H
ATOM   1131  C   ALA A 658      42.670  37.040  42.810  1.00  0.00           C
ATOM   1132  O   ALA A 658      43.310  36.180  42.200  1.00  0.00           O
ATOM   1133  N   GLY A 659      42.340  38.230  42.190  1.00  0.00           N
ATOM   1134  HN  GLY A 659      41.870  38.950  42.700  1.00  0.00           H
ATOM   1135  CA  GLY A 659      42.510  38.320  40.700  1.00  0.00           C
ATOM   1136  HA1 GLY A 659      41.990  39.230  40.450  1.00  0.00           H
ATOM   1137  HA2 GLY A 659      42.110  37.450  40.210  1.00  0.00           H
ATOM   1138  C   GLY A 659      43.940  38.420  40.330  1.00  0.00           C
ATOM   1139  O   GLY A 659      44.400  37.760  39.440  1.00  0.00           O
ATOM   1140  N   GLN A 660      44.590  39.300  41.080  1.00  0.00           N
ATOM   1141  HN  GLN A 660      44.220  39.790  41.860  1.00  0.00           H
ATOM   1142  CA  GLN A 660      46.050  39.420  40.960  1.00  0.00           C
ATOM   1143  HA  GLN A 660      46.430  38.590  40.390  1.00  0.00           H
ATOM   1144  CB  GLN A 660      46.390  40.640  40.130  1.00  0.00           C
ATOM   1145  HB1 GLN A 660      46.090  41.590  40.630  1.00  0.00           H
ATOM   1146  HB2 GLN A 660      45.850  40.550  39.170  1.00  0.00           H
ATOM   1147  CG  GLN A 660      47.890  40.840  39.910  1.00  0.00           C
ATOM   1148  HG1 GLN A 660      48.510  40.960  40.830  1.00  0.00           H
ATOM   1149  HG2 GLN A 660      47.950  41.620  39.120  1.00  0.00           H
ATOM   1150  CD  GLN A 660      48.560  39.600  39.280  1.00  0.00           C
ATOM   1151  OE1 GLN A 660      49.180  38.760  39.970  1.00  0.00           O
ATOM   1152  NE2 GLN A 660      48.370  39.350  37.980  1.00  0.00           N
ATOM   1153 HE21 GLN A 660      47.830  40.000  37.430  1.00  0.00           H
ATOM   1154 HE22 GLN A 660      48.910  38.620  37.570  1.00  0.00           H
ATOM   1155  C   GLN A 660      46.730  39.510  42.390  1.00  0.00           C
ATOM   1156  O   GLN A 660      46.510  40.590  42.970  1.00  0.00           O
ATOM   1157  N   PRO A 661      47.380  38.530  43.020  1.00  0.00           N
ATOM   1158  CD  PRO A 661      47.130  37.150  42.530  1.00  0.00           C
ATOM   1159  HD1 PRO A 661      47.770  36.930  41.650  1.00  0.00           H
ATOM   1160  HD2 PRO A 661      46.050  36.870  42.460  1.00  0.00           H
ATOM   1161  CA  PRO A 661      47.410  38.560  44.510  1.00  0.00           C
ATOM   1162  HA  PRO A 661      46.600  39.030  45.050  1.00  0.00           H
ATOM   1163  CB  PRO A 661      47.330  37.070  44.930  1.00  0.00           C
ATOM   1164  HB1 PRO A 661      46.250  36.820  45.070  1.00  0.00           H
ATOM   1165  HB2 PRO A 661      47.850  36.870  45.890  1.00  0.00           H
ATOM   1166  CG  PRO A 661      47.770  36.260  43.650  1.00  0.00           C
ATOM   1167  HG1 PRO A 661      48.880  36.300  43.560  1.00  0.00           H
ATOM   1168  HG2 PRO A 661      47.430  35.210  43.570  1.00  0.00           H
ATOM   1169  C   PRO A 661      48.730  39.230  44.950  1.00  0.00           C
ATOM   1170  O   PRO A 661      49.620  38.630  45.530  1.00  0.00           O
ATOM   1171  N   LEU A 662      48.880  40.530  44.520  1.00  0.00           N
ATOM   1172  HN  LEU A 662      48.290  40.950  43.840  1.00  0.00           H
ATOM   1173  CA  LEU A 662      50.050  41.280  44.980  1.00  0.00           C
ATOM   1174  HA  LEU A 662      50.910  40.660  45.150  1.00  0.00           H
ATOM   1175  CB  LEU A 662      50.450  42.290  43.830  1.00  0.00           C
ATOM   1176  HB1 LEU A 662      51.120  43.120  44.140  1.00  0.00           H
ATOM   1177  HB2 LEU A 662      49.520  42.800  43.500  1.00  0.00           H
ATOM   1178  CG  LEU A 662      51.130  41.580  42.670  1.00  0.00           C
ATOM   1179  HG  LEU A 662      50.400  40.800  42.370  1.00  0.00           H
ATOM   1180  CD1 LEU A 662      51.120  42.460  41.410  1.00  0.00           C
ATOM   1181 HD11 LEU A 662      51.130  41.880  40.460  1.00  0.00           H
ATOM   1182 HD12 LEU A 662      52.010  43.110  41.530  1.00  0.00           H
ATOM   1183 HD13 LEU A 662      50.210  43.100  41.400  1.00  0.00           H
ATOM   1184  CD2 LEU A 662      52.630  41.070  42.980  1.00  0.00           C
ATOM   1185 HD21 LEU A 662      52.580  40.290  43.770  1.00  0.00           H
ATOM   1186 HD22 LEU A 662      53.240  41.900  43.390  1.00  0.00           H
ATOM   1187 HD23 LEU A 662      53.000  40.680  42.010  1.00  0.00           H
ATOM   1188  C   LEU A 662      49.800  41.970  46.320  1.00  0.00           C
ATOM   1189  O   LEU A 662      50.610  42.340  47.160  1.00  0.00           O
ATOM   1190  N   THR A 663      48.460  41.990  46.610  1.00  0.00           N
ATOM   1191  HN  THR A 663      47.880  41.620  45.890  1.00  0.00           H
ATOM   1192  CA  THR A 663      47.960  42.460  47.900  1.00  0.00           C
ATOM   1193  HA  THR A 663      48.220  43.520  47.890  1.00  0.00           H
ATOM   1194  CB  THR A 663      46.460  42.320  47.900  1.00  0.00           C
ATOM   1195  HB  THR A 663      45.940  42.040  48.840  1.00  0.00           H
ATOM   1196  OG1 THR A 663      46.000  41.330  46.990  1.00  0.00           O
ATOM   1197  HG1 THR A 663      46.470  40.500  47.070  1.00  0.00           H
ATOM   1198  CG2 THR A 663      45.810  43.540  47.420  1.00  0.00           C
ATOM   1199 HG21 THR A 663      44.700  43.540  47.480  1.00  0.00           H
ATOM   1200 HG22 THR A 663      45.960  43.840  46.360  1.00  0.00           H
ATOM   1201 HG23 THR A 663      46.110  44.410  48.040  1.00  0.00           H
ATOM   1202  C   THR A 663      48.490  41.830  49.160  1.00  0.00           C
ATOM   1203  O   THR A 663      48.490  40.630  49.370  1.00  0.00           O
ATOM   1204  N   ILE A 664      48.950  42.600  50.170  1.00  0.00           N
ATOM   1205  HN  ILE A 664      48.960  43.600  50.130  1.00  0.00           H
ATOM   1206  CA  ILE A 664      49.210  42.120  51.480  1.00  0.00           C
ATOM   1207  HA  ILE A 664      48.940  41.070  51.580  1.00  0.00           H
ATOM   1208  CB  ILE A 664      50.640  42.270  51.950  1.00  0.00           C
ATOM   1209  HB  ILE A 664      50.890  43.330  51.760  1.00  0.00           H
ATOM   1210  CG2 ILE A 664      50.690  42.160  53.510  1.00  0.00           C
ATOM   1211 HG21 ILE A 664      51.770  42.270  53.710  1.00  0.00           H
ATOM   1212 HG22 ILE A 664      50.380  41.160  53.900  1.00  0.00           H
ATOM   1213 HG23 ILE A 664      50.210  42.970  54.080  1.00  0.00           H
ATOM   1214  CG1 ILE A 664      51.660  41.410  51.180  1.00  0.00           C
ATOM   1215 HG11 ILE A 664      52.670  41.880  51.270  1.00  0.00           H
ATOM   1216 HG12 ILE A 664      51.360  41.400  50.110  1.00  0.00           H
ATOM   1217  CD  ILE A 664      51.970  40.020  51.630  1.00  0.00           C
ATOM   1218  HD1 ILE A 664      52.550  39.590  50.770  1.00  0.00           H
ATOM   1219  HD2 ILE A 664      51.060  39.390  51.660  1.00  0.00           H
ATOM   1220  HD3 ILE A 664      52.460  39.920  52.630  1.00  0.00           H
ATOM   1221  C   ILE A 664      48.290  42.940  52.490  1.00  0.00           C
ATOM   1222  O   ILE A 664      48.160  44.090  52.410  1.00  0.00           O
ATOM   1223  N   LEU A 665      47.610  42.270  53.400  1.00  0.00           N
ATOM   1224  HN  LEU A 665      47.560  41.280  53.280  1.00  0.00           H
ATOM   1225  CA  LEU A 665      46.650  42.780  54.390  1.00  0.00           C
ATOM   1226  HA  LEU A 665      46.210  43.630  53.880  1.00  0.00           H
ATOM   1227  CB  LEU A 665      45.620  41.770  54.810  1.00  0.00           C
ATOM   1228  HB1 LEU A 665      44.700  42.200  55.270  1.00  0.00           H
ATOM   1229  HB2 LEU A 665      46.020  40.950  55.440  1.00  0.00           H
ATOM   1230  CG  LEU A 665      44.970  40.970  53.660  1.00  0.00           C
ATOM   1231  HG  LEU A 665      45.810  40.360  53.260  1.00  0.00           H
ATOM   1232  CD1 LEU A 665      44.080  39.930  54.260  1.00  0.00           C
ATOM   1233 HD11 LEU A 665      44.650  39.290  54.950  1.00  0.00           H
ATOM   1234 HD12 LEU A 665      43.700  39.270  53.450  1.00  0.00           H
ATOM   1235 HD13 LEU A 665      43.200  40.400  54.760  1.00  0.00           H
ATOM   1236  CD2 LEU A 665      44.170  41.660  52.540  1.00  0.00           C
ATOM   1237 HD21 LEU A 665      43.670  40.910  51.910  1.00  0.00           H
ATOM   1238 HD22 LEU A 665      44.830  42.300  51.900  1.00  0.00           H
ATOM   1239 HD23 LEU A 665      43.470  42.380  53.000  1.00  0.00           H
ATOM   1240  C   LEU A 665      47.250  43.550  55.550  1.00  0.00           C
ATOM   1241  O   LEU A 665      48.320  43.200  56.040  1.00  0.00           O
ATOM   1242  N   GLY A 666      46.520  44.620  56.130  1.00  0.00           N
ATOM   1243  HN  GLY A 666      45.800  45.070  55.610  1.00  0.00           H
ATOM   1244  CA  GLY A 666      46.770  45.220  57.380  1.00  0.00           C
ATOM   1245  HA1 GLY A 666      47.560  45.960  57.410  1.00  0.00           H
ATOM   1246  HA2 GLY A 666      46.890  44.390  58.060  1.00  0.00           H
ATOM   1247  C   GLY A 666      45.580  45.920  57.920  1.00  0.00           C
ATOM   1248  O   GLY A 666      44.510  45.890  57.260  1.00  0.00           O
ATOM   1249  N   SER A 667      45.690  46.560  59.110  1.00  0.00           N
ATOM   1250  HN  SER A 667      46.520  46.500  59.650  1.00  0.00           H
ATOM   1251  CA  SER A 667      44.570  47.280  59.720  1.00  0.00           C
ATOM   1252  HA  SER A 667      43.690  46.690  59.540  1.00  0.00           H
ATOM   1253  CB  SER A 667      44.710  47.360  61.260  1.00  0.00           C
ATOM   1254  HB1 SER A 667      45.550  47.990  61.630  1.00  0.00           H
ATOM   1255  HB2 SER A 667      44.920  46.280  61.480  1.00  0.00           H
ATOM   1256  OG  SER A 667      43.560  47.800  61.820  1.00  0.00           O
ATOM   1257  HG1 SER A 667      42.900  47.120  61.730  1.00  0.00           H
ATOM   1258  C   SER A 667      44.230  48.670  59.130  1.00  0.00           C
ATOM   1259  O   SER A 667      45.160  49.490  59.010  1.00  0.00           O
ATOM   1260  N   THR A 668      42.980  48.810  58.680  1.00  0.00           N
ATOM   1261  HN  THR A 668      42.220  48.180  58.850  1.00  0.00           H
ATOM   1262  CA  THR A 668      42.530  50.130  58.120  1.00  0.00           C
ATOM   1263  HA  THR A 668      43.280  50.400  57.400  1.00  0.00           H
ATOM   1264  CB  THR A 668      41.180  50.080  57.380  1.00  0.00           C
ATOM   1265  HB  THR A 668      41.210  49.100  56.850  1.00  0.00           H
ATOM   1266  OG1 THR A 668      40.960  51.200  56.510  1.00  0.00           O
ATOM   1267  HG1 THR A 668      41.640  51.170  55.830  1.00  0.00           H
ATOM   1268  CG2 THR A 668      39.960  50.110  58.300  1.00  0.00           C
ATOM   1269 HG21 THR A 668      39.910  51.110  58.790  1.00  0.00           H
ATOM   1270 HG22 THR A 668      39.950  49.230  58.960  1.00  0.00           H
ATOM   1271 HG23 THR A 668      39.040  50.180  57.680  1.00  0.00           H
ATOM   1272  C   THR A 668      42.550  51.270  59.150  1.00  0.00           C
ATOM   1273  O   THR A 668      42.030  51.110  60.260  1.00  0.00           O
ATOM   1274  N   GLY A 669      43.130  52.390  58.850  1.00  0.00           N
ATOM   1275  HN  GLY A 669      43.390  52.550  57.900  1.00  0.00           H
ATOM   1276  CA  GLY A 669      43.560  53.440  59.760  1.00  0.00           C
ATOM   1277  HA1 GLY A 669      43.570  54.310  59.100  1.00  0.00           H
ATOM   1278  HA2 GLY A 669      44.520  53.180  60.170  1.00  0.00           H
ATOM   1279  C   GLY A 669      42.780  53.790  60.970  1.00  0.00           C
ATOM   1280  O   GLY A 669      43.270  53.510  62.080  1.00  0.00           O
ATOM   1281  N   PRO A 670      41.650  54.450  60.970  1.00  0.00           N
ATOM   1282  CD  PRO A 670      41.090  55.250  59.820  1.00  0.00           C
ATOM   1283  HD1 PRO A 670      40.980  54.580  58.940  1.00  0.00           H
ATOM   1284  HD2 PRO A 670      41.830  56.050  59.580  1.00  0.00           H
ATOM   1285  CA  PRO A 670      40.840  54.690  62.200  1.00  0.00           C
ATOM   1286  HA  PRO A 670      41.510  54.800  63.040  1.00  0.00           H
ATOM   1287  CB  PRO A 670      39.860  55.900  61.920  1.00  0.00           C
ATOM   1288  HB1 PRO A 670      40.440  56.830  62.090  1.00  0.00           H
ATOM   1289  HB2 PRO A 670      38.920  55.840  62.500  1.00  0.00           H
ATOM   1290  CG  PRO A 670      39.670  55.780  60.360  1.00  0.00           C
ATOM   1291  HG1 PRO A 670      38.890  55.080  60.030  1.00  0.00           H
ATOM   1292  HG2 PRO A 670      39.420  56.810  60.010  1.00  0.00           H
ATOM   1293  C   PRO A 670      40.060  53.460  62.690  1.00  0.00           C
ATOM   1294  O   PRO A 670      39.290  53.640  63.610  1.00  0.00           O
ATOM   1295  N   VAL A 671      40.230  52.200  62.330  1.00  0.00           N
ATOM   1296  HN  VAL A 671      40.860  51.900  61.630  1.00  0.00           H
ATOM   1297  CA  VAL A 671      39.380  51.110  62.920  1.00  0.00           C
ATOM   1298  HA  VAL A 671      38.330  51.350  62.950  1.00  0.00           H
ATOM   1299  CB  VAL A 671      39.370  49.810  62.150  1.00  0.00           C
ATOM   1300  HB  VAL A 671      39.340  50.000  61.050  1.00  0.00           H
ATOM   1301  CG1 VAL A 671      40.740  49.110  62.290  1.00  0.00           C
ATOM   1302 HG11 VAL A 671      40.770  48.660  63.310  1.00  0.00           H
ATOM   1303 HG12 VAL A 671      41.570  49.840  62.150  1.00  0.00           H
ATOM   1304 HG13 VAL A 671      40.860  48.300  61.550  1.00  0.00           H
ATOM   1305  CG2 VAL A 671      38.140  48.910  62.500  1.00  0.00           C
ATOM   1306 HG21 VAL A 671      38.300  48.600  63.560  1.00  0.00           H
ATOM   1307 HG22 VAL A 671      38.260  47.950  61.950  1.00  0.00           H
ATOM   1308 HG23 VAL A 671      37.140  49.310  62.230  1.00  0.00           H
ATOM   1309  C   VAL A 671      39.680  50.710  64.380  1.00  0.00           C
ATOM   1310  O   VAL A 671      38.730  50.440  65.130  1.00  0.00           O
ATOM   1311  N   LEU A 672      40.940  50.930  64.820  1.00  0.00           N
ATOM   1312  HN  LEU A 672      41.680  51.050  64.160  1.00  0.00           H
ATOM   1313  CA  LEU A 672      41.350  51.040  66.220  1.00  0.00           C
ATOM   1314  HA  LEU A 672      40.990  50.140  66.690  1.00  0.00           H
ATOM   1315  CB  LEU A 672      42.880  51.100  66.200  1.00  0.00           C
ATOM   1316  HB1 LEU A 672      43.240  51.700  65.330  1.00  0.00           H
ATOM   1317  HB2 LEU A 672      43.160  50.050  66.010  1.00  0.00           H
ATOM   1318  CG  LEU A 672      43.560  51.440  67.500  1.00  0.00           C
ATOM   1319  HG  LEU A 672      42.890  51.220  68.370  1.00  0.00           H
ATOM   1320  CD1 LEU A 672      44.830  50.590  67.780  1.00  0.00           C
ATOM   1321 HD11 LEU A 672      44.680  49.480  67.740  1.00  0.00           H
ATOM   1322 HD12 LEU A 672      45.300  50.670  68.780  1.00  0.00           H
ATOM   1323 HD13 LEU A 672      45.640  50.880  67.090  1.00  0.00           H
ATOM   1324  CD2 LEU A 672      43.930  52.910  67.760  1.00  0.00           C
ATOM   1325 HD21 LEU A 672      42.960  53.450  67.880  1.00  0.00           H
ATOM   1326 HD22 LEU A 672      44.660  53.360  67.050  1.00  0.00           H
ATOM   1327 HD23 LEU A 672      44.430  52.900  68.760  1.00  0.00           H
ATOM   1328  C   LEU A 672      40.620  52.080  66.930  1.00  0.00           C
ATOM   1329  O   LEU A 672      40.140  51.770  68.010  1.00  0.00           O
ATOM   1330  N   VAL A 673      40.560  53.350  66.410  1.00  0.00           N
ATOM   1331  HN  VAL A 673      41.080  53.680  65.630  1.00  0.00           H
ATOM   1332  CA  VAL A 673      39.800  54.410  67.060  1.00  0.00           C
ATOM   1333  HA  VAL A 673      40.040  54.500  68.110  1.00  0.00           H
ATOM   1334  CB  VAL A 673      40.050  55.700  66.320  1.00  0.00           C
ATOM   1335  HB  VAL A 673      39.650  55.760  65.290  1.00  0.00           H
ATOM   1336  CG1 VAL A 673      39.510  56.890  67.180  1.00  0.00           C
ATOM   1337 HG11 VAL A 673      38.400  56.950  67.150  1.00  0.00           H
ATOM   1338 HG12 VAL A 673      39.870  57.850  66.740  1.00  0.00           H
ATOM   1339 HG13 VAL A 673      39.780  56.840  68.250  1.00  0.00           H
ATOM   1340  CG2 VAL A 673      41.640  55.860  66.160  1.00  0.00           C
ATOM   1341 HG21 VAL A 673      42.040  55.000  65.570  1.00  0.00           H
ATOM   1342 HG22 VAL A 673      42.080  55.950  67.180  1.00  0.00           H
ATOM   1343 HG23 VAL A 673      41.970  56.740  65.560  1.00  0.00           H
ATOM   1344  C   VAL A 673      38.270  54.130  67.100  1.00  0.00           C
ATOM   1345  O   VAL A 673      37.580  54.340  68.090  1.00  0.00           O
ATOM   1346  N   PHE A 674      37.660  53.560  66.060  1.00  0.00           N
ATOM   1347  HN  PHE A 674      38.140  53.280  65.230  1.00  0.00           H
ATOM   1348  CA  PHE A 674      36.260  53.040  66.040  1.00  0.00           C
ATOM   1349  HA  PHE A 674      35.620  53.860  66.280  1.00  0.00           H
ATOM   1350  CB  PHE A 674      35.830  52.460  64.640  1.00  0.00           C
ATOM   1351  HB1 PHE A 674      34.870  51.900  64.720  1.00  0.00           H
ATOM   1352  HB2 PHE A 674      36.630  51.740  64.410  1.00  0.00           H
ATOM   1353  CG  PHE A 674      35.670  53.300  63.380  1.00  0.00           C
ATOM   1354  CD1 PHE A 674      34.710  52.830  62.450  1.00  0.00           C
ATOM   1355  HD1 PHE A 674      34.140  51.920  62.590  1.00  0.00           H
ATOM   1356  CE1 PHE A 674      34.550  53.560  61.230  1.00  0.00           C
ATOM   1357  HE1 PHE A 674      33.950  53.050  60.490  1.00  0.00           H
ATOM   1358  CZ  PHE A 674      35.180  54.760  61.070  1.00  0.00           C
ATOM   1359  HZ  PHE A 674      35.070  55.260  60.120  1.00  0.00           H
ATOM   1360  CD2 PHE A 674      36.350  54.520  63.190  1.00  0.00           C
ATOM   1361  HD2 PHE A 674      37.070  54.830  63.900  1.00  0.00           H
ATOM   1362  CE2 PHE A 674      36.040  55.290  62.090  1.00  0.00           C
ATOM   1363  HE2 PHE A 674      36.640  56.160  61.870  1.00  0.00           H
ATOM   1364  C   PHE A 674      35.970  51.990  67.050  1.00  0.00           C
ATOM   1365  O   PHE A 674      34.950  52.110  67.720  1.00  0.00           O
ATOM   1366  N   GLU A 675      36.820  50.990  67.200  1.00  0.00           N
ATOM   1367  HN  GLU A 675      37.520  50.840  66.510  1.00  0.00           H
ATOM   1368  CA  GLU A 675      36.690  49.950  68.190  1.00  0.00           C
ATOM   1369  HA  GLU A 675      35.630  49.790  68.240  1.00  0.00           H
ATOM   1370  CB  GLU A 675      37.560  48.750  67.940  1.00  0.00           C
ATOM   1371  HB1 GLU A 675      37.760  48.060  68.780  1.00  0.00           H
ATOM   1372  HB2 GLU A 675      38.550  49.250  67.820  1.00  0.00           H
ATOM   1373  CG  GLU A 675      37.160  48.030  66.700  1.00  0.00           C
ATOM   1374  HG1 GLU A 675      37.900  47.260  66.350  1.00  0.00           H
ATOM   1375  HG2 GLU A 675      37.100  48.750  65.850  1.00  0.00           H
ATOM   1376  CD  GLU A 675      35.840  47.280  66.770  1.00  0.00           C
ATOM   1377  OE1 GLU A 675      35.270  46.860  65.730  1.00  0.00           O
ATOM   1378  OE2 GLU A 675      35.600  46.850  67.920  1.00  0.00           O
ATOM   1379  C   GLU A 675      36.940  50.470  69.610  1.00  0.00           C
ATOM   1380  O   GLU A 675      36.260  50.160  70.580  1.00  0.00           O
ATOM   1381  N   LYS A 676      37.870  51.430  69.890  1.00  0.00           N
ATOM   1382  HN  LYS A 676      38.430  51.700  69.110  1.00  0.00           H
ATOM   1383  CA  LYS A 676      37.930  52.140  71.170  1.00  0.00           C
ATOM   1384  HA  LYS A 676      37.920  51.360  71.910  1.00  0.00           H
ATOM   1385  CB  LYS A 676      39.300  53.010  71.140  1.00  0.00           C
ATOM   1386  HB1 LYS A 676      39.150  53.690  70.290  1.00  0.00           H
ATOM   1387  HB2 LYS A 676      40.130  52.310  70.890  1.00  0.00           H
ATOM   1388  CG  LYS A 676      39.620  53.970  72.230  1.00  0.00           C
ATOM   1389  HG1 LYS A 676      39.540  53.380  73.180  1.00  0.00           H
ATOM   1390  HG2 LYS A 676      38.940  54.820  72.380  1.00  0.00           H
ATOM   1391  CD  LYS A 676      41.060  54.710  72.140  1.00  0.00           C
ATOM   1392  HD1 LYS A 676      41.860  53.940  72.120  1.00  0.00           H
ATOM   1393  HD2 LYS A 676      41.280  55.350  73.020  1.00  0.00           H
ATOM   1394  CE  LYS A 676      41.210  55.690  70.990  1.00  0.00           C
ATOM   1395  HE1 LYS A 676      40.300  56.320  70.910  1.00  0.00           H
ATOM   1396  HE2 LYS A 676      41.230  55.240  69.990  1.00  0.00           H
ATOM   1397  NZ  LYS A 676      42.490  56.590  71.110  1.00  0.00           N
ATOM   1398  HZ1 LYS A 676      43.320  55.990  70.920  1.00  0.00           H
ATOM   1399  HZ2 LYS A 676      42.650  57.030  72.040  1.00  0.00           H
ATOM   1400  HZ3 LYS A 676      42.310  57.360  70.420  1.00  0.00           H
ATOM   1401  C   LYS A 676      36.650  52.930  71.540  1.00  0.00           C
ATOM   1402  O   LYS A 676      36.250  52.880  72.710  1.00  0.00           O
ATOM   1403  N   ILE A 677      36.100  53.720  70.580  1.00  0.00           N
ATOM   1404  HN  ILE A 677      36.490  53.760  69.670  1.00  0.00           H
ATOM   1405  CA  ILE A 677      34.920  54.540  70.790  1.00  0.00           C
ATOM   1406  HA  ILE A 677      34.920  55.080  71.730  1.00  0.00           H
ATOM   1407  CB  ILE A 677      34.800  55.660  69.740  1.00  0.00           C
ATOM   1408  HB  ILE A 677      34.910  55.200  68.730  1.00  0.00           H
ATOM   1409  CG2 ILE A 677      33.480  56.460  69.580  1.00  0.00           C
ATOM   1410 HG21 ILE A 677      32.540  55.900  69.330  1.00  0.00           H
ATOM   1411 HG22 ILE A 677      33.730  57.020  68.660  1.00  0.00           H
ATOM   1412 HG23 ILE A 677      33.390  57.190  70.420  1.00  0.00           H
ATOM   1413  CG1 ILE A 677      36.040  56.660  69.880  1.00  0.00           C
ATOM   1414 HG11 ILE A 677      36.990  56.110  69.770  1.00  0.00           H
ATOM   1415 HG12 ILE A 677      36.030  57.040  70.930  1.00  0.00           H
ATOM   1416  CD  ILE A 677      36.330  57.830  68.900  1.00  0.00           C
ATOM   1417  HD1 ILE A 677      36.590  57.520  67.860  1.00  0.00           H
ATOM   1418  HD2 ILE A 677      37.160  58.480  69.270  1.00  0.00           H
ATOM   1419  HD3 ILE A 677      35.390  58.410  68.810  1.00  0.00           H
ATOM   1420  C   ILE A 677      33.670  53.620  70.940  1.00  0.00           C
ATOM   1421  O   ILE A 677      32.800  53.970  71.720  1.00  0.00           O
ATOM   1422  N   LEU A 678      33.620  52.490  70.180  1.00  0.00           N
ATOM   1423  HN  LEU A 678      34.350  52.440  69.510  1.00  0.00           H
ATOM   1424  CA  LEU A 678      32.800  51.350  70.440  1.00  0.00           C
ATOM   1425  HA  LEU A 678      31.750  51.600  70.340  1.00  0.00           H
ATOM   1426  CB  LEU A 678      33.080  50.240  69.440  1.00  0.00           C
ATOM   1427  HB1 LEU A 678      34.080  49.780  69.630  1.00  0.00           H
ATOM   1428  HB2 LEU A 678      33.140  50.610  68.400  1.00  0.00           H
ATOM   1429  CG  LEU A 678      31.990  49.040  69.300  1.00  0.00           C
ATOM   1430  HG  LEU A 678      31.740  48.700  70.330  1.00  0.00           H
ATOM   1431  CD1 LEU A 678      30.660  49.540  68.740  1.00  0.00           C
ATOM   1432 HD11 LEU A 678      30.220  50.280  69.430  1.00  0.00           H
ATOM   1433 HD12 LEU A 678      29.950  48.690  68.710  1.00  0.00           H
ATOM   1434 HD13 LEU A 678      30.770  49.940  67.710  1.00  0.00           H
ATOM   1435  CD2 LEU A 678      32.420  47.880  68.470  1.00  0.00           C
ATOM   1436 HD21 LEU A 678      32.730  48.300  67.490  1.00  0.00           H
ATOM   1437 HD22 LEU A 678      31.520  47.220  68.430  1.00  0.00           H
ATOM   1438 HD23 LEU A 678      33.230  47.320  69.000  1.00  0.00           H
ATOM   1439  C   LEU A 678      32.800  50.720  71.840  1.00  0.00           C
ATOM   1440  O   LEU A 678      31.760  50.460  72.460  1.00  0.00           O
ATOM   1441  N   TYR A 679      33.950  50.490  72.450  1.00  0.00           N
ATOM   1442  HN  TYR A 679      34.820  50.580  71.970  1.00  0.00           H
ATOM   1443  CA  TYR A 679      34.060  50.070  73.780  1.00  0.00           C
ATOM   1444  HA  TYR A 679      33.560  49.130  73.830  1.00  0.00           H
ATOM   1445  CB  TYR A 679      35.500  49.770  74.030  1.00  0.00           C
ATOM   1446  HB1 TYR A 679      36.210  50.540  73.670  1.00  0.00           H
ATOM   1447  HB2 TYR A 679      35.740  48.810  73.530  1.00  0.00           H
ATOM   1448  CG  TYR A 679      35.870  49.480  75.460  1.00  0.00           C
ATOM   1449  CD1 TYR A 679      35.600  48.240  76.100  1.00  0.00           C
ATOM   1450  HD1 TYR A 679      35.050  47.490  75.540  1.00  0.00           H
ATOM   1451  CE1 TYR A 679      35.910  48.080  77.490  1.00  0.00           C
ATOM   1452  HE1 TYR A 679      35.460  47.220  77.970  1.00  0.00           H
ATOM   1453  CZ  TYR A 679      36.740  49.050  78.080  1.00  0.00           C
ATOM   1454  OH  TYR A 679      37.120  48.750  79.390  1.00  0.00           O
ATOM   1455  HH  TYR A 679      37.740  49.430  79.690  1.00  0.00           H
ATOM   1456  CD2 TYR A 679      36.490  50.450  76.170  1.00  0.00           C
ATOM   1457  HD2 TYR A 679      36.730  51.380  75.680  1.00  0.00           H
ATOM   1458  CE2 TYR A 679      37.020  50.250  77.460  1.00  0.00           C
ATOM   1459  HE2 TYR A 679      37.430  51.100  77.990  1.00  0.00           H
ATOM   1460  C   TYR A 679      33.460  51.070  74.800  1.00  0.00           C
ATOM   1461  O   TYR A 679      32.660  50.680  75.640  1.00  0.00           O
ATOM   1462  N   LYS A 680      33.750  52.350  74.640  1.00  0.00           N
ATOM   1463  HN  LYS A 680      34.570  52.560  74.110  1.00  0.00           H
ATOM   1464  CA  LYS A 680      33.090  53.410  75.430  1.00  0.00           C
ATOM   1465  HA  LYS A 680      33.280  53.060  76.440  1.00  0.00           H
ATOM   1466  CB  LYS A 680      33.780  54.720  75.100  1.00  0.00           C
ATOM   1467  HB1 LYS A 680      33.790  55.070  74.040  1.00  0.00           H
ATOM   1468  HB2 LYS A 680      34.840  54.550  75.390  1.00  0.00           H
ATOM   1469  CG  LYS A 680      33.220  56.010  75.750  1.00  0.00           C
ATOM   1470  HG1 LYS A 680      32.170  56.210  75.440  1.00  0.00           H
ATOM   1471  HG2 LYS A 680      33.770  56.800  75.210  1.00  0.00           H
ATOM   1472  CD  LYS A 680      33.440  56.140  77.220  1.00  0.00           C
ATOM   1473  HD1 LYS A 680      34.510  55.850  77.350  1.00  0.00           H
ATOM   1474  HD2 LYS A 680      32.840  55.390  77.790  1.00  0.00           H
ATOM   1475  CE  LYS A 680      33.280  57.580  77.800  1.00  0.00           C
ATOM   1476  HE1 LYS A 680      32.330  58.100  77.550  1.00  0.00           H
ATOM   1477  HE2 LYS A 680      34.050  58.300  77.420  1.00  0.00           H
ATOM   1478  NZ  LYS A 680      33.380  57.550  79.210  1.00  0.00           N
ATOM   1479  HZ1 LYS A 680      34.330  57.300  79.530  1.00  0.00           H
ATOM   1480  HZ2 LYS A 680      32.700  56.910  79.670  1.00  0.00           H
ATOM   1481  HZ3 LYS A 680      33.180  58.460  79.700  1.00  0.00           H
ATOM   1482  C   LYS A 680      31.620  53.430  75.290  1.00  0.00           C
ATOM   1483  O   LYS A 680      30.910  53.460  76.310  1.00  0.00           O
ATOM   1484  N   PHE A 681      31.050  53.360  74.110  1.00  0.00           N
ATOM   1485  HN  PHE A 681      31.680  53.500  73.350  1.00  0.00           H
ATOM   1486  CA  PHE A 681      29.630  53.200  73.780  1.00  0.00           C
ATOM   1487  HA  PHE A 681      29.140  54.070  74.190  1.00  0.00           H
ATOM   1488  CB  PHE A 681      29.490  53.190  72.260  1.00  0.00           C
ATOM   1489  HB1 PHE A 681      29.920  52.270  71.830  1.00  0.00           H
ATOM   1490  HB2 PHE A 681      30.110  54.080  72.020  1.00  0.00           H
ATOM   1491  CG  PHE A 681      28.070  53.330  71.790  1.00  0.00           C
ATOM   1492  CD1 PHE A 681      27.420  52.220  71.240  1.00  0.00           C
ATOM   1493  HD1 PHE A 681      27.970  51.300  71.150  1.00  0.00           H
ATOM   1494  CE1 PHE A 681      26.120  52.370  70.760  1.00  0.00           C
ATOM   1495  HE1 PHE A 681      25.790  51.600  70.090  1.00  0.00           H
ATOM   1496  CZ  PHE A 681      25.470  53.640  70.880  1.00  0.00           C
ATOM   1497  HZ  PHE A 681      24.540  53.720  70.330  1.00  0.00           H
ATOM   1498  CD2 PHE A 681      27.380  54.590  72.020  1.00  0.00           C
ATOM   1499  HD2 PHE A 681      27.820  55.410  72.560  1.00  0.00           H
ATOM   1500  CE2 PHE A 681      26.100  54.760  71.450  1.00  0.00           C
ATOM   1501  HE2 PHE A 681      25.690  55.750  71.400  1.00  0.00           H
ATOM   1502  C   PHE A 681      28.900  52.060  74.500  1.00  0.00           C
ATOM   1503  O   PHE A 681      27.920  52.300  75.220  1.00  0.00           O
ATOM   1504  N   CYS A 682      29.520  50.810  74.380  1.00  0.00           N
ATOM   1505  HN  CYS A 682      30.320  50.830  73.780  1.00  0.00           H
ATOM   1506  CA  CYS A 682      29.150  49.650  75.160  1.00  0.00           C
ATOM   1507  HA  CYS A 682      28.080  49.590  75.030  1.00  0.00           H
ATOM   1508  CB  CYS A 682      29.810  48.360  74.570  1.00  0.00           C
ATOM   1509  HB1 CYS A 682      29.340  47.470  75.040  1.00  0.00           H
ATOM   1510  HB2 CYS A 682      30.870  48.300  74.880  1.00  0.00           H
ATOM   1511  SG  CYS A 682      29.520  48.260  72.790  1.00  0.00           S
ATOM   1512  HG1 CYS A 682      30.440  49.090  72.330  1.00  0.00           H
ATOM   1513  C   CYS A 682      29.360  49.570  76.650  1.00  0.00           C
ATOM   1514  O   CYS A 682      28.690  48.810  77.340  1.00  0.00           O
ATOM   1515  N   ARG A 683      30.400  50.320  77.150  1.00  0.00           N
ATOM   1516  HN  ARG A 683      31.060  50.710  76.510  1.00  0.00           H
ATOM   1517  CA  ARG A 683      30.400  50.690  78.620  1.00  0.00           C
ATOM   1518  HA  ARG A 683      30.250  49.760  79.150  1.00  0.00           H
ATOM   1519  CB  ARG A 683      31.750  51.280  79.110  1.00  0.00           C
ATOM   1520  HB1 ARG A 683      31.590  51.470  80.200  1.00  0.00           H
ATOM   1521  HB2 ARG A 683      31.890  52.270  78.630  1.00  0.00           H
ATOM   1522  CG  ARG A 683      33.010  50.330  79.040  1.00  0.00           C
ATOM   1523  HG1 ARG A 683      33.900  50.950  79.310  1.00  0.00           H
ATOM   1524  HG2 ARG A 683      33.060  49.910  78.020  1.00  0.00           H
ATOM   1525  CD  ARG A 683      32.900  49.130  80.050  1.00  0.00           C
ATOM   1526  HD1 ARG A 683      32.230  48.350  79.610  1.00  0.00           H
ATOM   1527  HD2 ARG A 683      32.380  49.410  80.980  1.00  0.00           H
ATOM   1528  NE  ARG A 683      34.210  48.520  80.220  1.00  0.00           N
ATOM   1529  HE  ARG A 683      35.040  48.980  79.910  1.00  0.00           H
ATOM   1530  CZ  ARG A 683      34.400  47.480  80.990  1.00  0.00           C
ATOM   1531  NH1 ARG A 683      33.390  46.770  81.510  1.00  0.00           N
ATOM   1532 HH11 ARG A 683      32.420  46.990  81.520  1.00  0.00           H
ATOM   1533 HH12 ARG A 683      33.570  46.040  82.170  1.00  0.00           H
ATOM   1534  NH2 ARG A 683      35.600  47.010  81.270  1.00  0.00           N
ATOM   1535 HH21 ARG A 683      36.420  47.540  81.050  1.00  0.00           H
ATOM   1536 HH22 ARG A 683      35.610  46.300  81.970  1.00  0.00           H
ATOM   1537  C   ARG A 683      29.250  51.550  79.110  1.00  0.00           C
ATOM   1538  O   ARG A 683      28.670  51.230  80.130  1.00  0.00           O
ATOM   1539  N   ASP A 684      28.910  52.630  78.360  1.00  0.00           N
ATOM   1540  HN  ASP A 684      29.480  52.850  77.560  1.00  0.00           H
ATOM   1541  CA  ASP A 684      28.110  53.700  78.920  1.00  0.00           C
ATOM   1542  HA  ASP A 684      28.330  53.590  79.970  1.00  0.00           H
ATOM   1543  CB  ASP A 684      28.310  55.140  78.260  1.00  0.00           C
ATOM   1544  HB1 ASP A 684      27.700  55.360  77.350  1.00  0.00           H
ATOM   1545  HB2 ASP A 684      29.400  55.200  78.030  1.00  0.00           H
ATOM   1546  CG  ASP A 684      28.200  56.210  79.320  1.00  0.00           C
ATOM   1547  OD1 ASP A 684      28.930  56.230  80.360  1.00  0.00           O
ATOM   1548  OD2 ASP A 684      27.380  57.140  79.140  1.00  0.00           O
ATOM   1549  C   ASP A 684      26.570  53.460  78.800  1.00  0.00           C
ATOM   1550  O   ASP A 684      25.770  53.450  79.700  1.00  0.00           O
ATOM   1551  N   TYR A 685      26.270  52.940  77.610  1.00  0.00           N
ATOM   1552  HN  TYR A 685      27.020  52.760  76.990  1.00  0.00           H
ATOM   1553  CA  TYR A 685      24.950  52.460  77.270  1.00  0.00           C
ATOM   1554  HA  TYR A 685      24.180  52.970  77.830  1.00  0.00           H
ATOM   1555  CB  TYR A 685      24.500  52.700  75.770  1.00  0.00           C
ATOM   1556  HB1 TYR A 685      23.510  52.260  75.520  1.00  0.00           H
ATOM   1557  HB2 TYR A 685      25.200  52.160  75.090  1.00  0.00           H
ATOM   1558  CG  TYR A 685      24.340  54.200  75.580  1.00  0.00           C
ATOM   1559  CD1 TYR A 685      25.270  54.810  74.710  1.00  0.00           C
ATOM   1560  HD1 TYR A 685      26.150  54.260  74.440  1.00  0.00           H
ATOM   1561  CE1 TYR A 685      25.050  56.130  74.260  1.00  0.00           C
ATOM   1562  HE1 TYR A 685      25.770  56.750  73.760  1.00  0.00           H
ATOM   1563  CZ  TYR A 685      23.870  56.820  74.820  1.00  0.00           C
ATOM   1564  OH  TYR A 685      23.630  58.170  74.550  1.00  0.00           O
ATOM   1565  HH  TYR A 685      22.890  58.460  75.090  1.00  0.00           H
ATOM   1566  CD2 TYR A 685      23.210  54.880  75.990  1.00  0.00           C
ATOM   1567  HD2 TYR A 685      22.390  54.440  76.540  1.00  0.00           H
ATOM   1568  CE2 TYR A 685      23.000  56.180  75.660  1.00  0.00           C
ATOM   1569  HE2 TYR A 685      22.140  56.720  76.020  1.00  0.00           H
ATOM   1570  C   TYR A 685      24.730  51.040  77.680  1.00  0.00           C
ATOM   1571  O   TYR A 685      23.650  50.520  77.510  1.00  0.00           O
ATOM   1572  N   GLN A 686      25.810  50.340  78.320  1.00  0.00           N
ATOM   1573  HN  GLN A 686      26.670  50.850  78.370  1.00  0.00           H
ATOM   1574  CA  GLN A 686      25.640  48.980  78.830  1.00  0.00           C
ATOM   1575  HA  GLN A 686      26.610  48.610  79.120  1.00  0.00           H
ATOM   1576  CB  GLN A 686      24.880  48.870  80.210  1.00  0.00           C
ATOM   1577  HB1 GLN A 686      24.790  47.820  80.550  1.00  0.00           H
ATOM   1578  HB2 GLN A 686      23.870  49.290  80.020  1.00  0.00           H
ATOM   1579  CG  GLN A 686      25.600  49.600  81.380  1.00  0.00           C
ATOM   1580  HG1 GLN A 686      24.980  49.890  82.250  1.00  0.00           H
ATOM   1581  HG2 GLN A 686      25.970  50.560  80.980  1.00  0.00           H
ATOM   1582  CD  GLN A 686      26.810  48.820  81.960  1.00  0.00           C
ATOM   1583  OE1 GLN A 686      26.670  47.660  82.230  1.00  0.00           O
ATOM   1584  NE2 GLN A 686      27.920  49.450  82.250  1.00  0.00           N
ATOM   1585 HE21 GLN A 686      28.480  48.950  82.900  1.00  0.00           H
ATOM   1586 HE22 GLN A 686      27.910  50.450  82.140  1.00  0.00           H
ATOM   1587  C   GLN A 686      25.100  47.950  77.900  1.00  0.00           C
ATOM   1588  O   GLN A 686      24.050  47.360  78.150  1.00  0.00           O
ATOM   1589  N   LEU A 687      25.860  47.740  76.810  1.00  0.00           N
ATOM   1590  HN  LEU A 687      26.650  48.340  76.740  1.00  0.00           H
ATOM   1591  CA  LEU A 687      25.620  46.800  75.750  1.00  0.00           C
ATOM   1592  HA  LEU A 687      24.690  46.320  76.040  1.00  0.00           H
ATOM   1593  CB  LEU A 687      25.590  47.530  74.330  1.00  0.00           C
ATOM   1594  HB1 LEU A 687      25.070  46.890  73.580  1.00  0.00           H
ATOM   1595  HB2 LEU A 687      26.620  47.680  73.980  1.00  0.00           H
ATOM   1596  CG  LEU A 687      24.860  48.860  74.250  1.00  0.00           C
ATOM   1597  HG  LEU A 687      25.190  49.450  75.120  1.00  0.00           H
ATOM   1598  CD1 LEU A 687      25.180  49.590  72.940  1.00  0.00           C
ATOM   1599 HD11 LEU A 687      24.720  50.600  72.890  1.00  0.00           H
ATOM   1600 HD12 LEU A 687      24.810  49.000  72.080  1.00  0.00           H
ATOM   1601 HD13 LEU A 687      26.270  49.790  72.820  1.00  0.00           H
ATOM   1602  CD2 LEU A 687      23.300  48.670  74.360  1.00  0.00           C
ATOM   1603 HD21 LEU A 687      22.870  48.120  73.500  1.00  0.00           H
ATOM   1604 HD22 LEU A 687      22.900  49.700  74.300  1.00  0.00           H
ATOM   1605 HD23 LEU A 687      22.970  48.250  75.330  1.00  0.00           H
ATOM   1606  C   LEU A 687      26.780  45.820  75.810  1.00  0.00           C
ATOM   1607  O   LEU A 687      27.760  45.990  76.480  1.00  0.00           O
ATOM   1608  N   SER A 688      26.560  44.610  75.170  1.00  0.00           N
ATOM   1609  HN  SER A 688      25.650  44.400  74.820  1.00  0.00           H
ATOM   1610  CA  SER A 688      27.550  43.550  75.000  1.00  0.00           C
ATOM   1611  HA  SER A 688      28.160  43.490  75.880  1.00  0.00           H
ATOM   1612  CB  SER A 688      26.840  42.230  74.900  1.00  0.00           C
ATOM   1613  HB1 SER A 688      25.980  42.350  74.210  1.00  0.00           H
ATOM   1614  HB2 SER A 688      26.400  41.950  75.890  1.00  0.00           H
ATOM   1615  OG  SER A 688      27.750  41.110  74.520  1.00  0.00           O
ATOM   1616  HG1 SER A 688      28.560  41.250  74.990  1.00  0.00           H
ATOM   1617  C   SER A 688      28.480  43.790  73.830  1.00  0.00           C
ATOM   1618  O   SER A 688      28.060  43.850  72.700  1.00  0.00           O
ATOM   1619  N   TYR A 689      29.810  44.080  74.120  1.00  0.00           N
ATOM   1620  HN  TYR A 689      30.050  44.130  75.090  1.00  0.00           H
ATOM   1621  CA  TYR A 689      30.860  44.570  73.170  1.00  0.00           C
ATOM   1622  HA  TYR A 689      30.400  45.450  72.760  1.00  0.00           H
ATOM   1623  CB  TYR A 689      32.270  45.000  73.900  1.00  0.00           C
ATOM   1624  HB1 TYR A 689      32.540  44.150  74.570  1.00  0.00           H
ATOM   1625  HB2 TYR A 689      31.920  45.880  74.470  1.00  0.00           H
ATOM   1626  CG  TYR A 689      33.460  45.370  73.000  1.00  0.00           C
ATOM   1627  CD1 TYR A 689      33.370  46.550  72.310  1.00  0.00           C
ATOM   1628  HD1 TYR A 689      32.540  47.240  72.380  1.00  0.00           H
ATOM   1629  CE1 TYR A 689      34.440  47.010  71.450  1.00  0.00           C
ATOM   1630  HE1 TYR A 689      34.370  47.930  70.890  1.00  0.00           H
ATOM   1631  CZ  TYR A 689      35.660  46.270  71.380  1.00  0.00           C
ATOM   1632  OH  TYR A 689      36.740  46.580  70.400  1.00  0.00           O
ATOM   1633  HH  TYR A 689      36.290  46.900  69.610  1.00  0.00           H
ATOM   1634  CD2 TYR A 689      34.630  44.650  72.900  1.00  0.00           C
ATOM   1635  HD2 TYR A 689      34.730  43.700  73.400  1.00  0.00           H
ATOM   1636  CE2 TYR A 689      35.710  45.110  72.170  1.00  0.00           C
ATOM   1637  HE2 TYR A 689      36.550  44.440  72.060  1.00  0.00           H
ATOM   1638  C   TYR A 689      31.110  43.640  72.020  1.00  0.00           C
ATOM   1639  O   TYR A 689      31.240  44.090  70.880  1.00  0.00           O
ATOM   1640  N   LEU A 690      31.180  42.330  72.310  1.00  0.00           N
ATOM   1641  HN  LEU A 690      31.050  42.030  73.250  1.00  0.00           H
ATOM   1642  CA  LEU A 690      31.340  41.370  71.210  1.00  0.00           C
ATOM   1643  HA  LEU A 690      32.210  41.700  70.670  1.00  0.00           H
ATOM   1644  CB  LEU A 690      31.520  39.870  71.580  1.00  0.00           C
ATOM   1645  HB1 LEU A 690      31.950  39.390  70.690  1.00  0.00           H
ATOM   1646  HB2 LEU A 690      30.540  39.430  71.820  1.00  0.00           H
ATOM   1647  CG  LEU A 690      32.570  39.580  72.740  1.00  0.00           C
ATOM   1648  HG  LEU A 690      32.100  39.860  73.710  1.00  0.00           H
ATOM   1649  CD1 LEU A 690      32.810  38.080  72.960  1.00  0.00           C
ATOM   1650 HD11 LEU A 690      33.190  37.630  72.020  1.00  0.00           H
ATOM   1651 HD12 LEU A 690      31.870  37.510  73.180  1.00  0.00           H
ATOM   1652 HD13 LEU A 690      33.490  38.060  73.830  1.00  0.00           H
ATOM   1653  CD2 LEU A 690      33.920  40.340  72.640  1.00  0.00           C
ATOM   1654 HD21 LEU A 690      34.740  39.890  73.220  1.00  0.00           H
ATOM   1655 HD22 LEU A 690      33.820  41.440  72.810  1.00  0.00           H
ATOM   1656 HD23 LEU A 690      34.320  40.370  71.610  1.00  0.00           H
ATOM   1657  C   LEU A 690      30.220  41.330  70.200  1.00  0.00           C
ATOM   1658  O   LEU A 690      30.410  41.300  69.010  1.00  0.00           O
ATOM   1659  N   SER A 691      28.920  41.370  70.720  1.00  0.00           N
ATOM   1660  HN  SER A 691      28.740  41.530  71.680  1.00  0.00           H
ATOM   1661  CA  SER A 691      27.680  41.220  69.890  1.00  0.00           C
ATOM   1662  HA  SER A 691      27.960  40.460  69.170  1.00  0.00           H
ATOM   1663  CB  SER A 691      26.320  41.000  70.650  1.00  0.00           C
ATOM   1664  HB1 SER A 691      25.430  41.020  69.980  1.00  0.00           H
ATOM   1665  HB2 SER A 691      26.120  41.820  71.360  1.00  0.00           H
ATOM   1666  OG  SER A 691      26.330  39.790  71.310  1.00  0.00           O
ATOM   1667  HG1 SER A 691      26.010  39.200  70.620  1.00  0.00           H
ATOM   1668  C   SER A 691      27.380  42.410  69.040  1.00  0.00           C
ATOM   1669  O   SER A 691      26.940  42.310  67.870  1.00  0.00           O
ATOM   1670  N   LEU A 692      27.560  43.600  69.550  1.00  0.00           N
ATOM   1671  HN  LEU A 692      27.750  43.600  70.530  1.00  0.00           H
ATOM   1672  CA  LEU A 692      27.550  44.810  68.820  1.00  0.00           C
ATOM   1673  HA  LEU A 692      26.610  44.880  68.310  1.00  0.00           H
ATOM   1674  CB  LEU A 692      27.490  46.140  69.670  1.00  0.00           C
ATOM   1675  HB1 LEU A 692      28.490  46.130  70.150  1.00  0.00           H
ATOM   1676  HB2 LEU A 692      26.690  46.060  70.440  1.00  0.00           H
ATOM   1677  CG  LEU A 692      27.240  47.470  68.910  1.00  0.00           C
ATOM   1678  HG  LEU A 692      28.040  47.650  68.150  1.00  0.00           H
ATOM   1679  CD1 LEU A 692      25.980  47.510  68.070  1.00  0.00           C
ATOM   1680 HD11 LEU A 692      25.230  46.790  68.450  1.00  0.00           H
ATOM   1681 HD12 LEU A 692      26.260  47.240  67.030  1.00  0.00           H
ATOM   1682 HD13 LEU A 692      25.480  48.500  68.060  1.00  0.00           H
ATOM   1683  CD2 LEU A 692      27.270  48.620  69.880  1.00  0.00           C
ATOM   1684 HD21 LEU A 692      28.270  48.640  70.380  1.00  0.00           H
ATOM   1685 HD22 LEU A 692      26.440  48.480  70.600  1.00  0.00           H
ATOM   1686 HD23 LEU A 692      27.200  49.530  69.270  1.00  0.00           H
ATOM   1687  C   LEU A 692      28.590  44.930  67.700  1.00  0.00           C
ATOM   1688  O   LEU A 692      28.210  45.270  66.600  1.00  0.00           O
ATOM   1689  N   ARG A 693      29.890  44.600  68.020  1.00  0.00           N
ATOM   1690  HN  ARG A 693      30.180  44.320  68.930  1.00  0.00           H
ATOM   1691  CA  ARG A 693      30.970  44.510  67.000  1.00  0.00           C
ATOM   1692  HA  ARG A 693      31.080  45.470  66.530  1.00  0.00           H
ATOM   1693  CB  ARG A 693      32.310  44.060  67.640  1.00  0.00           C
ATOM   1694  HB1 ARG A 693      32.040  43.180  68.270  1.00  0.00           H
ATOM   1695  HB2 ARG A 693      32.690  44.850  68.330  1.00  0.00           H
ATOM   1696  CG  ARG A 693      33.490  43.710  66.750  1.00  0.00           C
ATOM   1697  HG1 ARG A 693      33.680  44.650  66.200  1.00  0.00           H
ATOM   1698  HG2 ARG A 693      33.300  42.900  66.010  1.00  0.00           H
ATOM   1699  CD  ARG A 693      34.790  43.360  67.460  1.00  0.00           C
ATOM   1700  HD1 ARG A 693      34.940  44.130  68.250  1.00  0.00           H
ATOM   1701  HD2 ARG A 693      35.600  43.400  66.700  1.00  0.00           H
ATOM   1702  NE  ARG A 693      34.650  42.000  68.060  1.00  0.00           N
ATOM   1703  HE  ARG A 693      33.840  41.430  67.900  1.00  0.00           H
ATOM   1704  CZ  ARG A 693      35.560  41.430  68.830  1.00  0.00           C
ATOM   1705  NH1 ARG A 693      36.660  42.090  69.180  1.00  0.00           N
ATOM   1706 HH11 ARG A 693      37.420  41.540  69.570  1.00  0.00           H
ATOM   1707 HH12 ARG A 693      36.710  43.050  68.910  1.00  0.00           H
ATOM   1708  NH2 ARG A 693      35.390  40.240  69.310  1.00  0.00           N
ATOM   1709 HH21 ARG A 693      34.680  39.640  68.930  1.00  0.00           H
ATOM   1710 HH22 ARG A 693      36.250  39.810  69.610  1.00  0.00           H
ATOM   1711  C   ARG A 693      30.660  43.540  65.870  1.00  0.00           C
ATOM   1712  O   ARG A 693      30.860  43.760  64.690  1.00  0.00           O
ATOM   1713  N   THR A 694      29.980  42.410  66.260  1.00  0.00           N
ATOM   1714  HN  THR A 694      29.920  42.210  67.230  1.00  0.00           H
ATOM   1715  CA  THR A 694      29.530  41.350  65.370  1.00  0.00           C
ATOM   1716  HA  THR A 694      30.310  41.170  64.640  1.00  0.00           H
ATOM   1717  CB  THR A 694      29.150  40.100  66.130  1.00  0.00           C
ATOM   1718  HB  THR A 694      28.540  40.380  67.010  1.00  0.00           H
ATOM   1719  OG1 THR A 694      30.310  39.440  66.620  1.00  0.00           O
ATOM   1720  HG1 THR A 694      30.380  38.640  66.070  1.00  0.00           H
ATOM   1721  CG2 THR A 694      28.480  39.080  65.250  1.00  0.00           C
ATOM   1722 HG21 THR A 694      29.070  38.710  64.380  1.00  0.00           H
ATOM   1723 HG22 THR A 694      27.470  39.300  64.860  1.00  0.00           H
ATOM   1724 HG23 THR A 694      28.430  38.160  65.870  1.00  0.00           H
ATOM   1725  C   THR A 694      28.340  41.790  64.520  1.00  0.00           C
ATOM   1726  O   THR A 694      28.350  41.500  63.320  1.00  0.00           O
ATOM   1727  N   SER A 695      27.330  42.580  65.030  1.00  0.00           N
ATOM   1728  HN  SER A 695      27.390  42.800  66.000  1.00  0.00           H
ATOM   1729  CA  SER A 695      26.300  43.190  64.270  1.00  0.00           C
ATOM   1730  HA  SER A 695      25.700  42.410  63.810  1.00  0.00           H
ATOM   1731  CB  SER A 695      25.310  43.800  65.220  1.00  0.00           C
ATOM   1732  HB1 SER A 695      25.760  44.620  65.820  1.00  0.00           H
ATOM   1733  HB2 SER A 695      24.980  43.050  65.960  1.00  0.00           H
ATOM   1734  OG  SER A 695      24.220  44.400  64.550  1.00  0.00           O
ATOM   1735  HG1 SER A 695      23.560  43.710  64.470  1.00  0.00           H
ATOM   1736  C   SER A 695      26.740  44.190  63.160  1.00  0.00           C
ATOM   1737  O   SER A 695      26.390  44.210  61.950  1.00  0.00           O
ATOM   1738  N   ILE A 696      27.700  45.080  63.590  1.00  0.00           N
ATOM   1739  HN  ILE A 696      28.020  44.940  64.520  1.00  0.00           H
ATOM   1740  CA  ILE A 696      28.410  46.060  62.740  1.00  0.00           C
ATOM   1741  HA  ILE A 696      27.650  46.730  62.380  1.00  0.00           H
ATOM   1742  CB  ILE A 696      29.390  46.910  63.550  1.00  0.00           C
ATOM   1743  HB  ILE A 696      30.000  46.180  64.130  1.00  0.00           H
ATOM   1744  CG2 ILE A 696      30.200  47.720  62.490  1.00  0.00           C
ATOM   1745 HG21 ILE A 696      30.860  47.060  61.890  1.00  0.00           H
ATOM   1746 HG22 ILE A 696      30.900  48.410  63.040  1.00  0.00           H
ATOM   1747 HG23 ILE A 696      29.580  48.390  61.860  1.00  0.00           H
ATOM   1748  CG1 ILE A 696      28.570  47.770  64.540  1.00  0.00           C
ATOM   1749 HG11 ILE A 696      27.780  47.300  65.170  1.00  0.00           H
ATOM   1750 HG12 ILE A 696      27.870  48.350  63.910  1.00  0.00           H
ATOM   1751  CD  ILE A 696      29.400  48.620  65.510  1.00  0.00           C
ATOM   1752  HD1 ILE A 696      30.090  47.970  66.100  1.00  0.00           H
ATOM   1753  HD2 ILE A 696      28.700  49.170  66.170  1.00  0.00           H
ATOM   1754  HD3 ILE A 696      30.080  49.330  64.990  1.00  0.00           H
ATOM   1755  C   ILE A 696      29.160  45.400  61.520  1.00  0.00           C
ATOM   1756  O   ILE A 696      29.040  45.800  60.370  1.00  0.00           O
ATOM   1757  N   GLY A 697      29.760  44.300  61.880  1.00  0.00           N
ATOM   1758  HN  GLY A 697      29.760  44.150  62.860  1.00  0.00           H
ATOM   1759  CA  GLY A 697      30.510  43.460  60.930  1.00  0.00           C
ATOM   1760  HA1 GLY A 697      31.060  42.750  61.520  1.00  0.00           H
ATOM   1761  HA2 GLY A 697      31.260  44.090  60.460  1.00  0.00           H
ATOM   1762  C   GLY A 697      29.650  42.750  59.800  1.00  0.00           C
ATOM   1763  O   GLY A 697      29.940  42.820  58.620  1.00  0.00           O
ATOM   1764  N   LEU A 698      28.500  42.120  60.130  1.00  0.00           N
ATOM   1765  HN  LEU A 698      28.160  42.130  61.070  1.00  0.00           H
ATOM   1766  CA  LEU A 698      27.520  41.620  59.220  1.00  0.00           C
ATOM   1767  HA  LEU A 698      28.080  40.950  58.590  1.00  0.00           H
ATOM   1768  CB  LEU A 698      26.380  40.710  59.870  1.00  0.00           C
ATOM   1769  HB1 LEU A 698      25.610  40.440  59.100  1.00  0.00           H
ATOM   1770  HB2 LEU A 698      25.880  41.420  60.570  1.00  0.00           H
ATOM   1771  CG  LEU A 698      26.870  39.500  60.680  1.00  0.00           C
ATOM   1772  HG  LEU A 698      27.450  39.840  61.560  1.00  0.00           H
ATOM   1773  CD1 LEU A 698      25.680  38.720  61.250  1.00  0.00           C
ATOM   1774 HD11 LEU A 698      25.220  38.120  60.420  1.00  0.00           H
ATOM   1775 HD12 LEU A 698      24.830  39.400  61.480  1.00  0.00           H
ATOM   1776 HD13 LEU A 698      26.060  38.030  62.030  1.00  0.00           H
ATOM   1777  CD2 LEU A 698      27.790  38.540  59.830  1.00  0.00           C
ATOM   1778 HD21 LEU A 698      28.750  39.040  59.580  1.00  0.00           H
ATOM   1779 HD22 LEU A 698      27.370  38.450  58.800  1.00  0.00           H
ATOM   1780 HD23 LEU A 698      27.870  37.540  60.300  1.00  0.00           H
ATOM   1781  C   LEU A 698      26.840  42.680  58.400  1.00  0.00           C
ATOM   1782  O   LEU A 698      26.550  42.480  57.220  1.00  0.00           O
ATOM   1783  N   TRP A 699      26.510  43.840  59.000  1.00  0.00           N
ATOM   1784  HN  TRP A 699      26.540  43.960  59.990  1.00  0.00           H
ATOM   1785  CA  TRP A 699      26.050  44.980  58.130  1.00  0.00           C
ATOM   1786  HA  TRP A 699      25.170  44.590  57.630  1.00  0.00           H
ATOM   1787  CB  TRP A 699      25.520  46.190  58.900  1.00  0.00           C
ATOM   1788  HB1 TRP A 699      25.450  47.050  58.200  1.00  0.00           H
ATOM   1789  HB2 TRP A 699      26.230  46.290  59.740  1.00  0.00           H
ATOM   1790  CG  TRP A 699      24.170  46.080  59.550  1.00  0.00           C
ATOM   1791  CD1 TRP A 699      23.920  46.040  60.920  1.00  0.00           C
ATOM   1792  HD1 TRP A 699      24.730  45.900  61.620  1.00  0.00           H
ATOM   1793  NE1 TRP A 699      22.560  46.380  61.120  1.00  0.00           N
ATOM   1794  HE1 TRP A 699      22.220  46.710  61.970  1.00  0.00           H
ATOM   1795  CE2 TRP A 699      21.930  46.590  59.890  1.00  0.00           C
ATOM   1796  CD2 TRP A 699      22.880  46.410  58.900  1.00  0.00           C
ATOM   1797  CE3 TRP A 699      22.510  46.680  57.580  1.00  0.00           C
ATOM   1798  HE3 TRP A 699      23.250  46.730  56.800  1.00  0.00           H
ATOM   1799  CZ3 TRP A 699      21.200  47.030  57.330  1.00  0.00           C
ATOM   1800  HZ3 TRP A 699      21.000  47.210  56.290  1.00  0.00           H
ATOM   1801  CZ2 TRP A 699      20.590  46.860  59.590  1.00  0.00           C
ATOM   1802  HZ2 TRP A 699      19.800  46.990  60.320  1.00  0.00           H
ATOM   1803  CH2 TRP A 699      20.230  47.070  58.300  1.00  0.00           C
ATOM   1804  HH2 TRP A 699      19.190  47.220  58.020  1.00  0.00           H
ATOM   1805  C   TRP A 699      27.120  45.440  57.070  1.00  0.00           C
ATOM   1806  O   TRP A 699      26.940  45.610  55.880  1.00  0.00           O
ATOM   1807  N   THR A 700      28.400  45.590  57.470  1.00  0.00           N
ATOM   1808  HN  THR A 700      28.610  45.450  58.440  1.00  0.00           H
ATOM   1809  CA  THR A 700      29.510  46.070  56.740  1.00  0.00           C
ATOM   1810  HA  THR A 700      29.260  47.060  56.390  1.00  0.00           H
ATOM   1811  CB  THR A 700      30.810  46.220  57.450  1.00  0.00           C
ATOM   1812  HB  THR A 700      31.160  45.290  57.940  1.00  0.00           H
ATOM   1813  OG1 THR A 700      30.520  47.240  58.420  1.00  0.00           O
ATOM   1814  HG1 THR A 700      30.150  46.820  59.200  1.00  0.00           H
ATOM   1815  CG2 THR A 700      31.880  46.850  56.540  1.00  0.00           C
ATOM   1816 HG21 THR A 700      31.970  46.420  55.510  1.00  0.00           H
ATOM   1817 HG22 THR A 700      32.950  46.930  56.820  1.00  0.00           H
ATOM   1818 HG23 THR A 700      31.550  47.890  56.330  1.00  0.00           H
ATOM   1819  C   THR A 700      29.820  45.200  55.610  1.00  0.00           C
ATOM   1820  O   THR A 700      29.840  45.620  54.460  1.00  0.00           O
ATOM   1821  N   SER A 701      29.770  43.840  55.860  1.00  0.00           N
ATOM   1822  HN  SER A 701      29.890  43.510  56.800  1.00  0.00           H
ATOM   1823  CA  SER A 701      29.930  42.700  54.870  1.00  0.00           C
ATOM   1824  HA  SER A 701      30.810  42.720  54.240  1.00  0.00           H
ATOM   1825  CB  SER A 701      29.820  41.340  55.600  1.00  0.00           C
ATOM   1826  HB1 SER A 701      28.760  41.280  55.940  1.00  0.00           H
ATOM   1827  HB2 SER A 701      30.510  41.270  56.450  1.00  0.00           H
ATOM   1828  OG  SER A 701      30.030  40.210  54.850  1.00  0.00           O
ATOM   1829  HG1 SER A 701      30.950  40.160  54.550  1.00  0.00           H
ATOM   1830  C   SER A 701      28.920  42.820  53.770  1.00  0.00           C
ATOM   1831  O   SER A 701      29.220  42.530  52.650  1.00  0.00           O
ATOM   1832  N   PHE A 702      27.640  43.100  54.210  1.00  0.00           N
ATOM   1833  HN  PHE A 702      27.520  43.570  55.080  1.00  0.00           H
ATOM   1834  CA  PHE A 702      26.500  43.290  53.340  1.00  0.00           C
ATOM   1835  HA  PHE A 702      26.490  42.430  52.690  1.00  0.00           H
ATOM   1836  CB  PHE A 702      25.070  43.100  54.040  1.00  0.00           C
ATOM   1837  HB1 PHE A 702      25.150  43.660  54.990  1.00  0.00           H
ATOM   1838  HB2 PHE A 702      25.040  42.020  54.280  1.00  0.00           H
ATOM   1839  CG  PHE A 702      23.700  43.420  53.290  1.00  0.00           C
ATOM   1840  CD1 PHE A 702      22.650  44.110  53.910  1.00  0.00           C
ATOM   1841  HD1 PHE A 702      22.870  44.470  54.900  1.00  0.00           H
ATOM   1842  CE1 PHE A 702      21.410  44.240  53.340  1.00  0.00           C
ATOM   1843  HE1 PHE A 702      20.710  44.790  53.940  1.00  0.00           H
ATOM   1844  CZ  PHE A 702      21.160  43.760  52.050  1.00  0.00           C
ATOM   1845  HZ  PHE A 702      20.170  43.800  51.620  1.00  0.00           H
ATOM   1846  CD2 PHE A 702      23.480  42.910  51.970  1.00  0.00           C
ATOM   1847  HD2 PHE A 702      24.230  42.450  51.360  1.00  0.00           H
ATOM   1848  CE2 PHE A 702      22.140  42.940  51.430  1.00  0.00           C
ATOM   1849  HE2 PHE A 702      21.940  42.370  50.530  1.00  0.00           H
ATOM   1850  C   PHE A 702      26.550  44.520  52.360  1.00  0.00           C
ATOM   1851  O   PHE A 702      26.480  44.280  51.150  1.00  0.00           O
ATOM   1852  N   LEU A 703      26.920  45.710  52.930  1.00  0.00           N
ATOM   1853  HN  LEU A 703      27.010  45.870  53.910  1.00  0.00           H
ATOM   1854  CA  LEU A 703      26.990  46.970  52.140  1.00  0.00           C
ATOM   1855  HA  LEU A 703      26.120  47.180  51.530  1.00  0.00           H
ATOM   1856  CB  LEU A 703      27.120  48.170  53.130  1.00  0.00           C
ATOM   1857  HB1 LEU A 703      27.600  49.050  52.670  1.00  0.00           H
ATOM   1858  HB2 LEU A 703      27.770  47.690  53.890  1.00  0.00           H
ATOM   1859  CG  LEU A 703      25.880  48.610  53.890  1.00  0.00           C
ATOM   1860  HG  LEU A 703      25.420  47.720  54.380  1.00  0.00           H
ATOM   1861  CD1 LEU A 703      26.390  49.650  54.840  1.00  0.00           C
ATOM   1862 HD11 LEU A 703      25.520  50.100  55.350  1.00  0.00           H
ATOM   1863 HD12 LEU A 703      26.740  50.490  54.220  1.00  0.00           H
ATOM   1864 HD13 LEU A 703      27.190  49.200  55.460  1.00  0.00           H
ATOM   1865  CD2 LEU A 703      24.700  49.070  53.060  1.00  0.00           C
ATOM   1866 HD21 LEU A 703      23.870  49.310  53.760  1.00  0.00           H
ATOM   1867 HD22 LEU A 703      24.290  48.290  52.370  1.00  0.00           H
ATOM   1868 HD23 LEU A 703      25.040  49.960  52.500  1.00  0.00           H
ATOM   1869  C   LEU A 703      28.130  47.050  51.170  1.00  0.00           C
ATOM   1870  O   LEU A 703      28.140  47.770  50.150  1.00  0.00           O
ATOM   1871  N   CYS A 704      29.250  46.330  51.460  1.00  0.00           N
ATOM   1872  HN  CYS A 704      29.200  46.040  52.410  1.00  0.00           H
ATOM   1873  CA  CYS A 704      30.410  45.970  50.620  1.00  0.00           C
ATOM   1874  HA  CYS A 704      30.730  46.910  50.190  1.00  0.00           H
ATOM   1875  CB  CYS A 704      31.530  45.360  51.520  1.00  0.00           C
ATOM   1876  HB1 CYS A 704      31.240  44.340  51.830  1.00  0.00           H
ATOM   1877  HB2 CYS A 704      31.520  45.960  52.460  1.00  0.00           H
ATOM   1878  SG  CYS A 704      33.170  45.160  50.850  1.00  0.00           S
ATOM   1879  HG1 CYS A 704      32.760  44.350  49.870  1.00  0.00           H
ATOM   1880  C   CYS A 704      30.000  45.090  49.460  1.00  0.00           C
ATOM   1881  O   CYS A 704      30.340  45.310  48.320  1.00  0.00           O
ATOM   1882  N   ILE A 705      29.000  44.160  49.720  1.00  0.00           N
ATOM   1883  HN  ILE A 705      28.720  43.860  50.640  1.00  0.00           H
ATOM   1884  CA  ILE A 705      28.550  43.290  48.680  1.00  0.00           C
ATOM   1885  HA  ILE A 705      29.300  43.050  47.940  1.00  0.00           H
ATOM   1886  CB  ILE A 705      28.020  41.930  49.090  1.00  0.00           C
ATOM   1887  HB  ILE A 705      27.360  42.260  49.930  1.00  0.00           H
ATOM   1888  CG2 ILE A 705      27.090  41.280  48.060  1.00  0.00           C
ATOM   1889 HG21 ILE A 705      27.630  41.190  47.080  1.00  0.00           H
ATOM   1890 HG22 ILE A 705      26.260  42.010  47.940  1.00  0.00           H
ATOM   1891 HG23 ILE A 705      26.780  40.290  48.440  1.00  0.00           H
ATOM   1892  CG1 ILE A 705      29.060  40.960  49.650  1.00  0.00           C
ATOM   1893 HG11 ILE A 705      28.480  40.210  50.210  1.00  0.00           H
ATOM   1894 HG12 ILE A 705      29.690  41.380  50.450  1.00  0.00           H
ATOM   1895  CD  ILE A 705      30.100  40.330  48.770  1.00  0.00           C
ATOM   1896  HD1 ILE A 705      30.600  39.480  49.290  1.00  0.00           H
ATOM   1897  HD2 ILE A 705      30.960  40.960  48.470  1.00  0.00           H
ATOM   1898  HD3 ILE A 705      29.670  39.920  47.840  1.00  0.00           H
ATOM   1899  C   ILE A 705      27.560  44.070  47.710  1.00  0.00           C
ATOM   1900  O   ILE A 705      27.590  43.870  46.530  1.00  0.00           O
ATOM   1901  N   VAL A 706      26.690  44.980  48.380  1.00  0.00           N
ATOM   1902  HN  VAL A 706      26.740  44.960  49.380  1.00  0.00           H
ATOM   1903  CA  VAL A 706      25.780  45.920  47.710  1.00  0.00           C
ATOM   1904  HA  VAL A 706      25.200  45.330  47.010  1.00  0.00           H
ATOM   1905  CB  VAL A 706      24.760  46.600  48.590  1.00  0.00           C
ATOM   1906  HB  VAL A 706      25.240  46.970  49.530  1.00  0.00           H
ATOM   1907  CG1 VAL A 706      23.840  47.690  47.940  1.00  0.00           C
ATOM   1908 HG11 VAL A 706      22.970  47.880  48.610  1.00  0.00           H
ATOM   1909 HG12 VAL A 706      23.550  47.150  47.010  1.00  0.00           H
ATOM   1910 HG13 VAL A 706      24.440  48.600  47.700  1.00  0.00           H
ATOM   1911  CG2 VAL A 706      23.850  45.430  49.010  1.00  0.00           C
ATOM   1912 HG21 VAL A 706      24.230  44.770  49.810  1.00  0.00           H
ATOM   1913 HG22 VAL A 706      23.450  44.770  48.210  1.00  0.00           H
ATOM   1914 HG23 VAL A 706      22.940  45.910  49.440  1.00  0.00           H
ATOM   1915  C   VAL A 706      26.470  47.000  46.800  1.00  0.00           C
ATOM   1916  O   VAL A 706      26.060  47.390  45.720  1.00  0.00           O
ATOM   1917  N   LEU A 707      27.590  47.480  47.370  1.00  0.00           N
ATOM   1918  HN  LEU A 707      27.880  47.140  48.260  1.00  0.00           H
ATOM   1919  CA  LEU A 707      28.570  48.340  46.650  1.00  0.00           C
ATOM   1920  HA  LEU A 707      28.090  49.260  46.360  1.00  0.00           H
ATOM   1921  CB  LEU A 707      29.690  48.670  47.620  1.00  0.00           C
ATOM   1922  HB1 LEU A 707      30.070  47.660  47.880  1.00  0.00           H
ATOM   1923  HB2 LEU A 707      29.340  49.080  48.600  1.00  0.00           H
ATOM   1924  CG  LEU A 707      31.060  49.190  47.060  1.00  0.00           C
ATOM   1925  HG  LEU A 707      31.390  48.390  46.350  1.00  0.00           H
ATOM   1926  CD1 LEU A 707      31.030  50.560  46.300  1.00  0.00           C
ATOM   1927 HD11 LEU A 707      30.410  50.520  45.380  1.00  0.00           H
ATOM   1928 HD12 LEU A 707      32.050  50.860  46.010  1.00  0.00           H
ATOM   1929 HD13 LEU A 707      30.680  51.370  46.980  1.00  0.00           H
ATOM   1930  CD2 LEU A 707      32.000  49.330  48.210  1.00  0.00           C
ATOM   1931 HD21 LEU A 707      31.990  48.370  48.750  1.00  0.00           H
ATOM   1932 HD22 LEU A 707      31.580  50.110  48.880  1.00  0.00           H
ATOM   1933 HD23 LEU A 707      33.020  49.660  47.890  1.00  0.00           H
ATOM   1934  C   LEU A 707      29.210  47.760  45.400  1.00  0.00           C
ATOM   1935  O   LEU A 707      29.300  48.440  44.390  1.00  0.00           O
ATOM   1936  N   VAL A 708      29.610  46.480  45.390  1.00  0.00           N
ATOM   1937  HN  VAL A 708      29.650  45.960  46.240  1.00  0.00           H
ATOM   1938  CA  VAL A 708      29.970  45.710  44.250  1.00  0.00           C
ATOM   1939  HA  VAL A 708      30.640  46.200  43.550  1.00  0.00           H
ATOM   1940  CB  VAL A 708      30.630  44.410  44.700  1.00  0.00           C
ATOM   1941  HB  VAL A 708      29.980  43.820  45.390  1.00  0.00           H
ATOM   1942  CG1 VAL A 708      31.070  43.460  43.530  1.00  0.00           C
ATOM   1943 HG11 VAL A 708      31.330  42.470  43.950  1.00  0.00           H
ATOM   1944 HG12 VAL A 708      32.030  43.760  43.030  1.00  0.00           H
ATOM   1945 HG13 VAL A 708      30.430  43.320  42.630  1.00  0.00           H
ATOM   1946  CG2 VAL A 708      31.930  44.800  45.400  1.00  0.00           C
ATOM   1947 HG21 VAL A 708      32.410  43.830  45.680  1.00  0.00           H
ATOM   1948 HG22 VAL A 708      31.770  45.320  46.370  1.00  0.00           H
ATOM   1949 HG23 VAL A 708      32.620  45.350  44.710  1.00  0.00           H
ATOM   1950  C   VAL A 708      28.760  45.410  43.330  1.00  0.00           C
ATOM   1951  O   VAL A 708      28.900  45.430  42.120  1.00  0.00           O
ATOM   1952  N   ALA A 709      27.620  45.130  43.890  1.00  0.00           N
ATOM   1953  HN  ALA A 709      27.620  44.860  44.860  1.00  0.00           H
ATOM   1954  CA  ALA A 709      26.430  44.690  43.170  1.00  0.00           C
ATOM   1955  HA  ALA A 709      26.660  43.890  42.500  1.00  0.00           H
ATOM   1956  CB  ALA A 709      25.400  44.180  44.150  1.00  0.00           C
ATOM   1957  HB1 ALA A 709      25.960  43.570  44.880  1.00  0.00           H
ATOM   1958  HB2 ALA A 709      24.610  43.600  43.630  1.00  0.00           H
ATOM   1959  HB3 ALA A 709      25.040  45.050  44.740  1.00  0.00           H
ATOM   1960  C   ALA A 709      25.840  45.830  42.250  1.00  0.00           C
ATOM   1961  O   ALA A 709      25.280  45.570  41.190  1.00  0.00           O
ATOM   1962  N   THR A 710      25.970  47.050  42.760  1.00  0.00           N
ATOM   1963  HN  THR A 710      26.380  47.080  43.670  1.00  0.00           H
ATOM   1964  CA  THR A 710      25.490  48.270  42.170  1.00  0.00           C
ATOM   1965  HA  THR A 710      24.700  47.970  41.510  1.00  0.00           H
ATOM   1966  CB  THR A 710      24.920  49.300  43.160  1.00  0.00           C
ATOM   1967  HB  THR A 710      24.720  50.230  42.600  1.00  0.00           H
ATOM   1968  OG1 THR A 710      25.870  49.520  44.200  1.00  0.00           O
ATOM   1969  HG1 THR A 710      25.720  48.830  44.860  1.00  0.00           H
ATOM   1970  CG2 THR A 710      23.650  48.790  43.680  1.00  0.00           C
ATOM   1971 HG21 THR A 710      23.670  47.810  44.220  1.00  0.00           H
ATOM   1972 HG22 THR A 710      22.910  48.620  42.860  1.00  0.00           H
ATOM   1973 HG23 THR A 710      23.240  49.570  44.350  1.00  0.00           H
ATOM   1974  C   THR A 710      26.540  48.930  41.370  1.00  0.00           C
ATOM   1975  O   THR A 710      26.240  49.930  40.720  1.00  0.00           O
ATOM   1976  N   ASP A 711      27.790  48.420  41.220  1.00  0.00           N
ATOM   1977  HN  ASP A 711      27.980  47.530  41.650  1.00  0.00           H
ATOM   1978  CA  ASP A 711      28.820  48.790  40.320  1.00  0.00           C
ATOM   1979  HA  ASP A 711      29.510  47.960  40.320  1.00  0.00           H
ATOM   1980  CB  ASP A 711      28.340  48.690  38.790  1.00  0.00           C
ATOM   1981  HB1 ASP A 711      27.450  49.350  38.760  1.00  0.00           H
ATOM   1982  HB2 ASP A 711      28.110  47.600  38.670  1.00  0.00           H
ATOM   1983  CG  ASP A 711      29.360  49.140  37.830  1.00  0.00           C
ATOM   1984  OD1 ASP A 711      30.560  49.500  38.200  1.00  0.00           O
ATOM   1985  OD2 ASP A 711      29.090  49.130  36.600  1.00  0.00           O
ATOM   1986  C   ASP A 711      29.530  50.100  40.730  1.00  0.00           C
ATOM   1987  O   ASP A 711      28.890  51.180  40.800  1.00  0.00           O
ATOM   1988  N   ALA A 712      30.900  50.150  41.090  1.00  0.00           N
ATOM   1989  HN  ALA A 712      31.530  49.400  40.910  1.00  0.00           H
ATOM   1990  CA  ALA A 712      31.490  51.250  41.910  1.00  0.00           C
ATOM   1991  HA  ALA A 712      30.680  51.760  42.390  1.00  0.00           H
ATOM   1992  CB  ALA A 712      32.570  50.850  42.880  1.00  0.00           C
ATOM   1993  HB1 ALA A 712      32.050  50.190  43.610  1.00  0.00           H
ATOM   1994  HB2 ALA A 712      32.980  51.710  43.460  1.00  0.00           H
ATOM   1995  HB3 ALA A 712      33.450  50.390  42.380  1.00  0.00           H
ATOM   1996  C   ALA A 712      32.150  52.250  40.900  1.00  0.00           C
ATOM   1997  O   ALA A 712      32.930  53.110  41.310  1.00  0.00           O
ATOM   1998  N   SER A 713      31.830  52.110  39.570  1.00  0.00           N
ATOM   1999  HN  SER A 713      31.050  51.520  39.370  1.00  0.00           H
ATOM   2000  CA  SER A 713      32.690  52.620  38.420  1.00  0.00           C
ATOM   2001  HA  SER A 713      33.710  52.410  38.690  1.00  0.00           H
ATOM   2002  CB  SER A 713      32.380  51.920  37.030  1.00  0.00           C
ATOM   2003  HB1 SER A 713      32.990  52.320  36.190  1.00  0.00           H
ATOM   2004  HB2 SER A 713      31.330  52.140  36.770  1.00  0.00           H
ATOM   2005  OG  SER A 713      32.650  50.570  37.130  1.00  0.00           O
ATOM   2006  HG1 SER A 713      31.960  50.200  37.690  1.00  0.00           H
ATOM   2007  C   SER A 713      32.690  54.130  38.330  1.00  0.00           C
ATOM   2008  O   SER A 713      33.720  54.670  37.880  1.00  0.00           O
ATOM   2009  N   SER A 714      31.560  54.740  38.570  1.00  0.00           N
ATOM   2010  HN  SER A 714      30.740  54.280  38.900  1.00  0.00           H
ATOM   2011  CA  SER A 714      31.420  56.180  38.560  1.00  0.00           C
ATOM   2012  HA  SER A 714      31.800  56.630  37.650  1.00  0.00           H
ATOM   2013  CB  SER A 714      30.020  56.740  38.590  1.00  0.00           C
ATOM   2014  HB1 SER A 714      30.190  57.820  38.390  1.00  0.00           H
ATOM   2015  HB2 SER A 714      29.580  56.610  39.600  1.00  0.00           H
ATOM   2016  OG  SER A 714      29.170  56.220  37.540  1.00  0.00           O
ATOM   2017  HG1 SER A 714      28.960  57.020  37.060  1.00  0.00           H
ATOM   2018  C   SER A 714      32.170  56.850  39.690  1.00  0.00           C
ATOM   2019  O   SER A 714      32.790  57.890  39.480  1.00  0.00           O
ATOM   2020  N   LEU A 715      32.230  56.210  40.860  1.00  0.00           N
ATOM   2021  HN  LEU A 715      31.530  55.550  41.120  1.00  0.00           H
ATOM   2022  CA  LEU A 715      33.180  56.610  41.900  1.00  0.00           C
ATOM   2023  HA  LEU A 715      33.080  57.680  42.020  1.00  0.00           H
ATOM   2024  CB  LEU A 715      32.900  55.880  43.180  1.00  0.00           C
ATOM   2025  HB1 LEU A 715      33.620  56.300  43.920  1.00  0.00           H
ATOM   2026  HB2 LEU A 715      33.240  54.820  43.080  1.00  0.00           H
ATOM   2027  CG  LEU A 715      31.540  55.910  43.790  1.00  0.00           C
ATOM   2028  HG  LEU A 715      30.840  55.410  43.090  1.00  0.00           H
ATOM   2029  CD1 LEU A 715      31.410  55.020  45.010  1.00  0.00           C
ATOM   2030 HD11 LEU A 715      30.430  55.210  45.490  1.00  0.00           H
ATOM   2031 HD12 LEU A 715      32.210  55.170  45.770  1.00  0.00           H
ATOM   2032 HD13 LEU A 715      31.460  53.940  44.810  1.00  0.00           H
ATOM   2033  CD2 LEU A 715      31.060  57.310  44.150  1.00  0.00           C
ATOM   2034 HD21 LEU A 715      30.020  57.420  44.530  1.00  0.00           H
ATOM   2035 HD22 LEU A 715      31.210  57.990  43.270  1.00  0.00           H
ATOM   2036 HD23 LEU A 715      31.800  57.790  44.830  1.00  0.00           H
ATOM   2037  C   LEU A 715      34.560  56.470  41.510  1.00  0.00           C
ATOM   2038  O   LEU A 715      35.290  57.350  41.820  1.00  0.00           O
ATOM   2039  N   VAL A 716      35.010  55.350  40.830  1.00  0.00           N
ATOM   2040  HN  VAL A 716      34.390  54.590  40.680  1.00  0.00           H
ATOM   2041  CA  VAL A 716      36.370  55.050  40.500  1.00  0.00           C
ATOM   2042  HA  VAL A 716      36.880  55.200  41.440  1.00  0.00           H
ATOM   2043  CB  VAL A 716      36.630  53.590  39.970  1.00  0.00           C
ATOM   2044  HB  VAL A 716      35.680  53.280  39.490  1.00  0.00           H
ATOM   2045  CG1 VAL A 716      37.790  53.430  38.930  1.00  0.00           C
ATOM   2046 HG11 VAL A 716      38.830  53.670  39.260  1.00  0.00           H
ATOM   2047 HG12 VAL A 716      37.610  54.050  38.030  1.00  0.00           H
ATOM   2048 HG13 VAL A 716      37.860  52.330  38.780  1.00  0.00           H
ATOM   2049  CG2 VAL A 716      36.800  52.660  41.160  1.00  0.00           C
ATOM   2050 HG21 VAL A 716      35.950  52.590  41.870  1.00  0.00           H
ATOM   2051 HG22 VAL A 716      37.620  52.850  41.890  1.00  0.00           H
ATOM   2052 HG23 VAL A 716      36.840  51.610  40.810  1.00  0.00           H
ATOM   2053  C   VAL A 716      36.890  56.030  39.500  1.00  0.00           C
ATOM   2054  O   VAL A 716      38.000  56.610  39.590  1.00  0.00           O
ATOM   2055  N   CYS A 717      36.060  56.370  38.490  1.00  0.00           N
ATOM   2056  HN  CYS A 717      35.240  55.830  38.330  1.00  0.00           H
ATOM   2057  CA  CYS A 717      36.180  57.530  37.600  1.00  0.00           C
ATOM   2058  HA  CYS A 717      37.160  57.480  37.140  1.00  0.00           H
ATOM   2059  CB  CYS A 717      35.020  57.720  36.620  1.00  0.00           C
ATOM   2060  HB1 CYS A 717      34.060  57.620  37.170  1.00  0.00           H
ATOM   2061  HB2 CYS A 717      35.090  56.790  36.030  1.00  0.00           H
ATOM   2062  SG  CYS A 717      35.130  59.200  35.490  1.00  0.00           S
ATOM   2063  HG1 CYS A 717      36.340  58.910  35.020  1.00  0.00           H
ATOM   2064  C   CYS A 717      36.420  58.870  38.370  1.00  0.00           C
ATOM   2065  O   CYS A 717      37.260  59.720  38.060  1.00  0.00           O
ATOM   2066  N   TYR A 718      35.620  59.150  39.490  1.00  0.00           N
ATOM   2067  HN  TYR A 718      34.830  58.570  39.670  1.00  0.00           H
ATOM   2068  CA  TYR A 718      35.640  60.500  40.160  1.00  0.00           C
ATOM   2069  HA  TYR A 718      35.550  61.280  39.430  1.00  0.00           H
ATOM   2070  CB  TYR A 718      34.400  60.560  41.100  1.00  0.00           C
ATOM   2071  HB1 TYR A 718      34.310  59.640  41.720  1.00  0.00           H
ATOM   2072  HB2 TYR A 718      33.500  60.590  40.450  1.00  0.00           H
ATOM   2073  CG  TYR A 718      34.340  61.750  42.050  1.00  0.00           C
ATOM   2074  CD1 TYR A 718      34.500  61.590  43.430  1.00  0.00           C
ATOM   2075  HD1 TYR A 718      34.720  60.600  43.810  1.00  0.00           H
ATOM   2076  CE1 TYR A 718      34.380  62.700  44.290  1.00  0.00           C
ATOM   2077  HE1 TYR A 718      34.500  62.530  45.350  1.00  0.00           H
ATOM   2078  CZ  TYR A 718      34.060  63.980  43.800  1.00  0.00           C
ATOM   2079  OH  TYR A 718      33.830  65.110  44.670  1.00  0.00           O
ATOM   2080  HH  TYR A 718      33.400  65.780  44.140  1.00  0.00           H
ATOM   2081  CD2 TYR A 718      34.100  63.040  41.540  1.00  0.00           C
ATOM   2082  HD2 TYR A 718      34.010  63.180  40.480  1.00  0.00           H
ATOM   2083  CE2 TYR A 718      34.030  64.160  42.380  1.00  0.00           C
ATOM   2084  HE2 TYR A 718      33.920  65.130  41.930  1.00  0.00           H
ATOM   2085  C   TYR A 718      36.880  60.660  41.080  1.00  0.00           C
ATOM   2086  O   TYR A 718      37.160  61.800  41.480  1.00  0.00           O
ATOM   2087  N   ILE A 719      37.580  59.580  41.380  1.00  0.00           N
ATOM   2088  HN  ILE A 719      37.340  58.680  41.030  1.00  0.00           H
ATOM   2089  CA  ILE A 719      38.720  59.690  42.340  1.00  0.00           C
ATOM   2090  HA  ILE A 719      38.330  60.040  43.280  1.00  0.00           H
ATOM   2091  CB  ILE A 719      39.330  58.340  42.820  1.00  0.00           C
ATOM   2092  HB  ILE A 719      40.080  57.900  42.110  1.00  0.00           H
ATOM   2093  CG2 ILE A 719      40.180  58.690  44.070  1.00  0.00           C
ATOM   2094 HG21 ILE A 719      40.410  57.720  44.570  1.00  0.00           H
ATOM   2095 HG22 ILE A 719      39.580  59.260  44.820  1.00  0.00           H
ATOM   2096 HG23 ILE A 719      41.200  59.060  43.850  1.00  0.00           H
ATOM   2097  CG1 ILE A 719      38.270  57.280  43.140  1.00  0.00           C
ATOM   2098 HG11 ILE A 719      37.800  56.980  42.180  1.00  0.00           H
ATOM   2099 HG12 ILE A 719      37.380  57.560  43.750  1.00  0.00           H
ATOM   2100  CD  ILE A 719      38.810  55.910  43.620  1.00  0.00           C
ATOM   2101  HD1 ILE A 719      38.790  55.990  44.720  1.00  0.00           H
ATOM   2102  HD2 ILE A 719      39.860  55.760  43.270  1.00  0.00           H
ATOM   2103  HD3 ILE A 719      38.190  55.090  43.200  1.00  0.00           H
ATOM   2104  C   ILE A 719      39.870  60.620  41.890  1.00  0.00           C
ATOM   2105  O   ILE A 719      40.420  61.450  42.620  1.00  0.00           O
ATOM   2106  N   THR A 720      40.320  60.470  40.650  1.00  0.00           N
ATOM   2107  HN  THR A 720      39.860  59.830  40.030  1.00  0.00           H
ATOM   2108  CA  THR A 720      41.380  61.230  40.000  1.00  0.00           C
ATOM   2109  HA  THR A 720      41.200  61.000  38.960  1.00  0.00           H
ATOM   2110  CB  THR A 720      41.370  62.700  40.110  1.00  0.00           C
ATOM   2111  HB  THR A 720      41.690  62.990  41.140  1.00  0.00           H
ATOM   2112  OG1 THR A 720      40.070  63.310  39.950  1.00  0.00           O
ATOM   2113  HG1 THR A 720      39.510  62.950  40.630  1.00  0.00           H
ATOM   2114  CG2 THR A 720      42.250  63.410  39.120  1.00  0.00           C
ATOM   2115 HG21 THR A 720      42.170  64.510  39.250  1.00  0.00           H
ATOM   2116 HG22 THR A 720      42.080  63.200  38.040  1.00  0.00           H
ATOM   2117 HG23 THR A 720      43.320  63.190  39.300  1.00  0.00           H
ATOM   2118  C   THR A 720      42.770  60.710  40.300  1.00  0.00           C
ATOM   2119  O   THR A 720      43.110  60.570  41.430  1.00  0.00           O
ATOM   2120  N   ARG A 721      43.570  60.350  39.280  1.00  0.00           N
ATOM   2121  HN  ARG A 721      43.280  60.390  38.330  1.00  0.00           H
ATOM   2122  CA  ARG A 721      44.790  59.710  39.550  1.00  0.00           C
ATOM   2123  HA  ARG A 721      44.640  58.810  40.130  1.00  0.00           H
ATOM   2124  CB  ARG A 721      45.430  59.110  38.230  1.00  0.00           C
ATOM   2125  HB1 ARG A 721      45.170  59.730  37.340  1.00  0.00           H
ATOM   2126  HB2 ARG A 721      45.030  58.080  38.180  1.00  0.00           H
ATOM   2127  CG  ARG A 721      46.940  58.920  38.220  1.00  0.00           C
ATOM   2128  HG1 ARG A 721      47.420  58.740  39.210  1.00  0.00           H
ATOM   2129  HG2 ARG A 721      47.310  59.940  37.940  1.00  0.00           H
ATOM   2130  CD  ARG A 721      47.500  57.930  37.130  1.00  0.00           C
ATOM   2131  HD1 ARG A 721      47.160  58.340  36.150  1.00  0.00           H
ATOM   2132  HD2 ARG A 721      47.010  56.930  37.190  1.00  0.00           H
ATOM   2133  NE  ARG A 721      48.950  57.940  37.260  1.00  0.00           N
ATOM   2134  HE  ARG A 721      49.480  58.470  37.930  1.00  0.00           H
ATOM   2135  CZ  ARG A 721      49.710  57.140  36.560  1.00  0.00           C
ATOM   2136  NH1 ARG A 721      49.280  56.300  35.660  1.00  0.00           N
ATOM   2137 HH11 ARG A 721      49.960  55.820  35.110  1.00  0.00           H
ATOM   2138 HH12 ARG A 721      48.390  56.520  35.260  1.00  0.00           H
ATOM   2139  NH2 ARG A 721      51.020  57.270  36.810  1.00  0.00           N
ATOM   2140 HH21 ARG A 721      51.420  57.610  37.660  1.00  0.00           H
ATOM   2141 HH22 ARG A 721      51.620  56.670  36.280  1.00  0.00           H
ATOM   2142  C   ARG A 721      45.780  60.540  40.330  1.00  0.00           C
ATOM   2143  O   ARG A 721      46.540  60.060  41.180  1.00  0.00           O
ATOM   2144  N   PHE A 722      45.760  61.870  40.160  1.00  0.00           N
ATOM   2145  HN  PHE A 722      45.150  62.320  39.500  1.00  0.00           H
ATOM   2146  CA  PHE A 722      46.740  62.760  40.870  1.00  0.00           C
ATOM   2147  HA  PHE A 722      47.750  62.460  40.640  1.00  0.00           H
ATOM   2148  CB  PHE A 722      46.570  64.290  40.530  1.00  0.00           C
ATOM   2149  HB1 PHE A 722      47.360  64.910  41.010  1.00  0.00           H
ATOM   2150  HB2 PHE A 722      45.570  64.600  40.940  1.00  0.00           H
ATOM   2151  CG  PHE A 722      46.600  64.440  39.080  1.00  0.00           C
ATOM   2152  CD1 PHE A 722      45.740  65.390  38.480  1.00  0.00           C
ATOM   2153  HD1 PHE A 722      45.050  65.890  39.140  1.00  0.00           H
ATOM   2154  CE1 PHE A 722      45.710  65.660  37.160  1.00  0.00           C
ATOM   2155  HE1 PHE A 722      45.020  66.380  36.740  1.00  0.00           H
ATOM   2156  CZ  PHE A 722      46.560  64.950  36.270  1.00  0.00           C
ATOM   2157  HZ  PHE A 722      46.460  65.140  35.210  1.00  0.00           H
ATOM   2158  CD2 PHE A 722      47.420  63.690  38.130  1.00  0.00           C
ATOM   2159  HD2 PHE A 722      48.100  62.970  38.560  1.00  0.00           H
ATOM   2160  CE2 PHE A 722      47.380  64.050  36.770  1.00  0.00           C
ATOM   2161  HE2 PHE A 722      48.080  63.530  36.130  1.00  0.00           H
ATOM   2162  C   PHE A 722      46.550  62.710  42.390  1.00  0.00           C
ATOM   2163  O   PHE A 722      47.530  62.670  43.180  1.00  0.00           O
ATOM   2164  N   THR A 723      45.250  62.580  42.820  1.00  0.00           N
ATOM   2165  HN  THR A 723      44.540  62.570  42.130  1.00  0.00           H
ATOM   2166  CA  THR A 723      44.810  62.250  44.170  1.00  0.00           C
ATOM   2167  HA  THR A 723      45.420  62.830  44.830  1.00  0.00           H
ATOM   2168  CB  THR A 723      43.400  62.500  44.510  1.00  0.00           C
ATOM   2169  HB  THR A 723      42.960  61.780  45.230  1.00  0.00           H
ATOM   2170  OG1 THR A 723      42.630  62.670  43.320  1.00  0.00           O
ATOM   2171  HG1 THR A 723      42.320  61.830  42.960  1.00  0.00           H
ATOM   2172  CG2 THR A 723      43.430  63.890  45.160  1.00  0.00           C
ATOM   2173 HG21 THR A 723      42.400  64.270  45.310  1.00  0.00           H
ATOM   2174 HG22 THR A 723      44.140  64.560  44.620  1.00  0.00           H
ATOM   2175 HG23 THR A 723      43.950  63.890  46.150  1.00  0.00           H
ATOM   2176  C   THR A 723      45.180  60.810  44.660  1.00  0.00           C
ATOM   2177  O   THR A 723      45.770  60.620  45.770  1.00  0.00           O
ATOM   2178  N   GLU A 724      45.000  59.820  43.800  1.00  0.00           N
ATOM   2179  HN  GLU A 724      44.560  60.010  42.930  1.00  0.00           H
ATOM   2180  CA  GLU A 724      45.450  58.400  44.050  1.00  0.00           C
ATOM   2181  HA  GLU A 724      44.930  58.030  44.930  1.00  0.00           H
ATOM   2182  CB  GLU A 724      45.080  57.400  42.940  1.00  0.00           C
ATOM   2183  HB1 GLU A 724      45.400  56.370  43.200  1.00  0.00           H
ATOM   2184  HB2 GLU A 724      45.750  57.720  42.110  1.00  0.00           H
ATOM   2185  CG  GLU A 724      43.590  57.280  42.510  1.00  0.00           C
ATOM   2186  HG1 GLU A 724      43.080  58.270  42.580  1.00  0.00           H
ATOM   2187  HG2 GLU A 724      43.050  56.490  43.070  1.00  0.00           H
ATOM   2188  CD  GLU A 724      43.430  56.740  41.050  1.00  0.00           C
ATOM   2189  OE1 GLU A 724      42.280  56.680  40.570  1.00  0.00           O
ATOM   2190  OE2 GLU A 724      44.430  56.260  40.520  1.00  0.00           O
ATOM   2191  C   GLU A 724      46.920  58.320  44.280  1.00  0.00           C
ATOM   2192  O   GLU A 724      47.280  57.770  45.360  1.00  0.00           O
ATOM   2193  N   GLU A 725      47.830  58.850  43.380  1.00  0.00           N
ATOM   2194  HN  GLU A 725      47.520  59.180  42.490  1.00  0.00           H
ATOM   2195  CA  GLU A 725      49.300  58.890  43.540  1.00  0.00           C
ATOM   2196  HA  GLU A 725      49.740  57.910  43.670  1.00  0.00           H
ATOM   2197  CB  GLU A 725      50.020  59.190  42.210  1.00  0.00           C
ATOM   2198  HB1 GLU A 725      51.100  59.170  42.450  1.00  0.00           H
ATOM   2199  HB2 GLU A 725      49.700  60.190  41.850  1.00  0.00           H
ATOM   2200  CG  GLU A 725      49.700  58.200  41.090  1.00  0.00           C
ATOM   2201  HG1 GLU A 725      48.630  58.080  40.830  1.00  0.00           H
ATOM   2202  HG2 GLU A 725      50.090  57.200  41.390  1.00  0.00           H
ATOM   2203  CD  GLU A 725      50.580  58.630  39.850  1.00  0.00           C
ATOM   2204  OE1 GLU A 725      50.340  59.730  39.270  1.00  0.00           O
ATOM   2205  OE2 GLU A 725      51.460  57.790  39.490  1.00  0.00           O
ATOM   2206  C   GLU A 725      49.820  59.720  44.680  1.00  0.00           C
ATOM   2207  O   GLU A 725      50.770  59.260  45.360  1.00  0.00           O
ATOM   2208  N   ALA A 726      49.130  60.790  45.020  1.00  0.00           N
ATOM   2209  HN  ALA A 726      48.340  61.130  44.530  1.00  0.00           H
ATOM   2210  CA  ALA A 726      49.360  61.620  46.190  1.00  0.00           C
ATOM   2211  HA  ALA A 726      50.430  61.800  46.180  1.00  0.00           H
ATOM   2212  CB  ALA A 726      48.420  62.830  46.050  1.00  0.00           C
ATOM   2213  HB1 ALA A 726      48.620  63.350  45.080  1.00  0.00           H
ATOM   2214  HB2 ALA A 726      48.570  63.440  46.970  1.00  0.00           H
ATOM   2215  HB3 ALA A 726      47.380  62.440  45.980  1.00  0.00           H
ATOM   2216  C   ALA A 726      49.060  60.830  47.460  1.00  0.00           C
ATOM   2217  O   ALA A 726      49.900  60.720  48.340  1.00  0.00           O
ATOM   2218  N   PHE A 727      47.910  60.190  47.610  1.00  0.00           N
ATOM   2219  HN  PHE A 727      47.240  60.260  46.870  1.00  0.00           H
ATOM   2220  CA  PHE A 727      47.540  59.370  48.750  1.00  0.00           C
ATOM   2221  HA  PHE A 727      47.590  59.960  49.650  1.00  0.00           H
ATOM   2222  CB  PHE A 727      46.070  58.820  48.500  1.00  0.00           C
ATOM   2223  HB1 PHE A 727      46.000  58.100  47.660  1.00  0.00           H
ATOM   2224  HB2 PHE A 727      45.500  59.730  48.220  1.00  0.00           H
ATOM   2225  CG  PHE A 727      45.390  58.240  49.620  1.00  0.00           C
ATOM   2226  CD1 PHE A 727      45.880  58.390  50.930  1.00  0.00           C
ATOM   2227  HD1 PHE A 727      46.880  58.780  51.110  1.00  0.00           H
ATOM   2228  CE1 PHE A 727      45.120  57.920  52.040  1.00  0.00           C
ATOM   2229  HE1 PHE A 727      45.450  57.850  53.070  1.00  0.00           H
ATOM   2230  CZ  PHE A 727      43.860  57.340  51.850  1.00  0.00           C
ATOM   2231  HZ  PHE A 727      43.270  56.880  52.620  1.00  0.00           H
ATOM   2232  CD2 PHE A 727      44.020  57.800  49.500  1.00  0.00           C
ATOM   2233  HD2 PHE A 727      43.580  57.890  48.530  1.00  0.00           H
ATOM   2234  CE2 PHE A 727      43.260  57.310  50.560  1.00  0.00           C
ATOM   2235  HE2 PHE A 727      42.270  56.940  50.370  1.00  0.00           H
ATOM   2236  C   PHE A 727      48.410  58.180  48.950  1.00  0.00           C
ATOM   2237  O   PHE A 727      48.900  57.850  50.060  1.00  0.00           O
ATOM   2238  N   ALA A 728      48.780  57.500  47.940  1.00  0.00           N
ATOM   2239  HN  ALA A 728      48.360  57.610  47.050  1.00  0.00           H
ATOM   2240  CA  ALA A 728      49.720  56.450  47.940  1.00  0.00           C
ATOM   2241  HA  ALA A 728      49.410  55.680  48.640  1.00  0.00           H
ATOM   2242  CB  ALA A 728      49.900  55.980  46.500  1.00  0.00           C
ATOM   2243  HB1 ALA A 728      50.370  56.790  45.900  1.00  0.00           H
ATOM   2244  HB2 ALA A 728      48.930  55.760  45.990  1.00  0.00           H
ATOM   2245  HB3 ALA A 728      50.600  55.150  46.290  1.00  0.00           H
ATOM   2246  C   ALA A 728      51.160  56.800  48.450  1.00  0.00           C
ATOM   2247  O   ALA A 728      51.770  56.070  49.240  1.00  0.00           O
ATOM   2248  N   ALA A 729      51.670  57.930  47.960  1.00  0.00           N
ATOM   2249  HN  ALA A 729      51.100  58.460  47.330  1.00  0.00           H
ATOM   2250  CA  ALA A 729      52.900  58.550  48.330  1.00  0.00           C
ATOM   2251  HA  ALA A 729      53.640  57.780  48.180  1.00  0.00           H
ATOM   2252  CB  ALA A 729      53.140  59.760  47.380  1.00  0.00           C
ATOM   2253  HB1 ALA A 729      54.180  60.160  47.450  1.00  0.00           H
ATOM   2254  HB2 ALA A 729      52.430  60.620  47.440  1.00  0.00           H
ATOM   2255  HB3 ALA A 729      53.010  59.400  46.340  1.00  0.00           H
ATOM   2256  C   ALA A 729      52.970  58.960  49.790  1.00  0.00           C
ATOM   2257  O   ALA A 729      53.920  58.780  50.620  1.00  0.00           O
ATOM   2258  N   LEU A 730      51.890  59.640  50.190  1.00  0.00           N
ATOM   2259  HN  LEU A 730      51.200  60.040  49.600  1.00  0.00           H
ATOM   2260  CA  LEU A 730      51.560  60.060  51.540  1.00  0.00           C
ATOM   2261  HA  LEU A 730      52.370  60.670  51.920  1.00  0.00           H
ATOM   2262  CB  LEU A 730      50.140  60.670  51.540  1.00  0.00           C
ATOM   2263  HB1 LEU A 730      49.480  59.900  51.100  1.00  0.00           H
ATOM   2264  HB2 LEU A 730      50.020  61.500  50.810  1.00  0.00           H
ATOM   2265  CG  LEU A 730      49.360  60.890  52.810  1.00  0.00           C
ATOM   2266  HG  LEU A 730      49.450  60.020  53.490  1.00  0.00           H
ATOM   2267  CD1 LEU A 730      49.940  62.030  53.690  1.00  0.00           C
ATOM   2268 HD11 LEU A 730      49.160  62.410  54.380  1.00  0.00           H
ATOM   2269 HD12 LEU A 730      50.380  62.840  53.070  1.00  0.00           H
ATOM   2270 HD13 LEU A 730      50.740  61.770  54.420  1.00  0.00           H
ATOM   2271  CD2 LEU A 730      47.890  61.210  52.610  1.00  0.00           C
ATOM   2272 HD21 LEU A 730      47.810  62.300  52.870  1.00  0.00           H
ATOM   2273 HD22 LEU A 730      47.170  60.840  53.370  1.00  0.00           H
ATOM   2274 HD23 LEU A 730      47.290  61.040  51.690  1.00  0.00           H
ATOM   2275  C   LEU A 730      51.650  58.930  52.540  1.00  0.00           C
ATOM   2276  O   LEU A 730      52.370  59.030  53.530  1.00  0.00           O
ATOM   2277  N   ILE A 731      51.070  57.770  52.150  1.00  0.00           N
ATOM   2278  HN  ILE A 731      50.710  57.670  51.230  1.00  0.00           H
ATOM   2279  CA  ILE A 731      51.010  56.690  53.090  1.00  0.00           C
ATOM   2280  HA  ILE A 731      50.620  56.950  54.060  1.00  0.00           H
ATOM   2281  CB  ILE A 731      50.010  55.580  52.660  1.00  0.00           C
ATOM   2282  HB  ILE A 731      50.390  55.150  51.710  1.00  0.00           H
ATOM   2283  CG2 ILE A 731      49.980  54.390  53.680  1.00  0.00           C
ATOM   2284 HG21 ILE A 731      50.920  53.840  53.870  1.00  0.00           H
ATOM   2285 HG22 ILE A 731      49.350  53.610  53.190  1.00  0.00           H
ATOM   2286 HG23 ILE A 731      49.530  54.700  54.640  1.00  0.00           H
ATOM   2287  CG1 ILE A 731      48.600  56.150  52.530  1.00  0.00           C
ATOM   2288 HG11 ILE A 731      48.670  57.210  52.170  1.00  0.00           H
ATOM   2289 HG12 ILE A 731      48.170  56.300  53.540  1.00  0.00           H
ATOM   2290  CD  ILE A 731      47.570  55.300  51.750  1.00  0.00           C
ATOM   2291  HD1 ILE A 731      47.850  55.180  50.680  1.00  0.00           H
ATOM   2292  HD2 ILE A 731      46.560  55.770  51.710  1.00  0.00           H
ATOM   2293  HD3 ILE A 731      47.470  54.310  52.250  1.00  0.00           H
ATOM   2294  C   ILE A 731      52.430  56.030  53.270  1.00  0.00           C
ATOM   2295  O   ILE A 731      52.790  55.510  54.320  1.00  0.00           O
ATOM   2296  N   CYS A 732      53.280  56.070  52.200  1.00  0.00           N
ATOM   2297  HN  CYS A 732      52.980  56.580  51.400  1.00  0.00           H
ATOM   2298  CA  CYS A 732      54.700  55.770  52.300  1.00  0.00           C
ATOM   2299  HA  CYS A 732      54.770  54.730  52.620  1.00  0.00           H
ATOM   2300  CB  CYS A 732      55.410  55.830  50.950  1.00  0.00           C
ATOM   2301  HB1 CYS A 732      56.450  55.480  51.110  1.00  0.00           H
ATOM   2302  HB2 CYS A 732      55.520  56.870  50.570  1.00  0.00           H
ATOM   2303  SG  CYS A 732      54.690  54.700  49.740  1.00  0.00           S
ATOM   2304  HG1 CYS A 732      53.540  55.340  49.930  1.00  0.00           H
ATOM   2305  C   CYS A 732      55.550  56.570  53.340  1.00  0.00           C
ATOM   2306  O   CYS A 732      56.210  55.990  54.200  1.00  0.00           O
ATOM   2307  N   ILE A 733      55.370  57.930  53.290  1.00  0.00           N
ATOM   2308  HN  ILE A 733      54.790  58.320  52.580  1.00  0.00           H
ATOM   2309  CA  ILE A 733      55.850  58.890  54.290  1.00  0.00           C
ATOM   2310  HA  ILE A 733      56.890  58.630  54.340  1.00  0.00           H
ATOM   2311  CB  ILE A 733      55.610  60.440  54.000  1.00  0.00           C
ATOM   2312  HB  ILE A 733      54.520  60.710  53.920  1.00  0.00           H
ATOM   2313  CG2 ILE A 733      56.220  61.290  55.150  1.00  0.00           C
ATOM   2314 HG21 ILE A 733      55.700  61.080  56.110  1.00  0.00           H
ATOM   2315 HG22 ILE A 733      56.110  62.380  54.970  1.00  0.00           H
ATOM   2316 HG23 ILE A 733      57.310  61.070  55.220  1.00  0.00           H
ATOM   2317  CG1 ILE A 733      56.210  61.000  52.620  1.00  0.00           C
ATOM   2318 HG11 ILE A 733      55.990  62.090  52.590  1.00  0.00           H
ATOM   2319 HG12 ILE A 733      55.660  60.580  51.740  1.00  0.00           H
ATOM   2320  CD  ILE A 733      57.670  60.610  52.480  1.00  0.00           C
ATOM   2321  HD1 ILE A 733      57.950  59.560  52.730  1.00  0.00           H
ATOM   2322  HD2 ILE A 733      58.380  61.180  53.120  1.00  0.00           H
ATOM   2323  HD3 ILE A 733      58.020  60.870  51.450  1.00  0.00           H
ATOM   2324  C   ILE A 733      55.390  58.560  55.680  1.00  0.00           C
ATOM   2325  O   ILE A 733      56.230  58.580  56.590  1.00  0.00           O
ATOM   2326  N   ILE A 734      54.100  58.280  55.880  1.00  0.00           N
ATOM   2327  HN  ILE A 734      53.480  58.480  55.120  1.00  0.00           H
ATOM   2328  CA  ILE A 734      53.490  57.960  57.140  1.00  0.00           C
ATOM   2329  HA  ILE A 734      53.880  58.680  57.860  1.00  0.00           H
ATOM   2330  CB  ILE A 734      51.950  57.910  57.110  1.00  0.00           C
ATOM   2331  HB  ILE A 734      51.740  57.070  56.400  1.00  0.00           H
ATOM   2332  CG2 ILE A 734      51.510  57.330  58.500  1.00  0.00           C
ATOM   2333 HG21 ILE A 734      51.750  57.910  59.420  1.00  0.00           H
ATOM   2334 HG22 ILE A 734      51.950  56.320  58.590  1.00  0.00           H
ATOM   2335 HG23 ILE A 734      50.410  57.180  58.470  1.00  0.00           H
ATOM   2336  CG1 ILE A 734      51.250  59.210  56.660  1.00  0.00           C
ATOM   2337 HG11 ILE A 734      50.160  59.050  56.610  1.00  0.00           H
ATOM   2338 HG12 ILE A 734      51.630  59.510  55.660  1.00  0.00           H
ATOM   2339  CD  ILE A 734      51.680  60.440  57.560  1.00  0.00           C
ATOM   2340  HD1 ILE A 734      52.740  60.700  57.390  1.00  0.00           H
ATOM   2341  HD2 ILE A 734      51.600  60.140  58.630  1.00  0.00           H
ATOM   2342  HD3 ILE A 734      50.990  61.290  57.410  1.00  0.00           H
ATOM   2343  C   ILE A 734      54.160  56.640  57.580  1.00  0.00           C
ATOM   2344  O   ILE A 734      54.610  56.560  58.700  1.00  0.00           O
ATOM   2345  N   PHE A 735      54.380  55.680  56.750  1.00  0.00           N
ATOM   2346  HN  PHE A 735      54.080  55.790  55.810  1.00  0.00           H
ATOM   2347  CA  PHE A 735      54.980  54.410  57.080  1.00  0.00           C
ATOM   2348  HA  PHE A 735      54.420  53.890  57.850  1.00  0.00           H
ATOM   2349  CB  PHE A 735      54.870  53.510  55.830  1.00  0.00           C
ATOM   2350  HB1 PHE A 735      55.570  53.900  55.070  1.00  0.00           H
ATOM   2351  HB2 PHE A 735      53.860  53.550  55.370  1.00  0.00           H
ATOM   2352  CG  PHE A 735      55.040  52.020  56.070  1.00  0.00           C
ATOM   2353  CD1 PHE A 735      56.280  51.470  56.000  1.00  0.00           C
ATOM   2354  HD1 PHE A 735      57.110  52.070  55.670  1.00  0.00           H
ATOM   2355  CE1 PHE A 735      56.560  50.070  56.220  1.00  0.00           C
ATOM   2356  HE1 PHE A 735      57.570  49.710  56.180  1.00  0.00           H
ATOM   2357  CZ  PHE A 735      55.490  49.220  56.460  1.00  0.00           C
ATOM   2358  HZ  PHE A 735      55.680  48.170  56.640  1.00  0.00           H
ATOM   2359  CD2 PHE A 735      53.970  51.090  56.350  1.00  0.00           C
ATOM   2360  HD2 PHE A 735      52.940  51.440  56.350  1.00  0.00           H
ATOM   2361  CE2 PHE A 735      54.220  49.730  56.610  1.00  0.00           C
ATOM   2362  HE2 PHE A 735      53.410  49.110  56.930  1.00  0.00           H
ATOM   2363  C   PHE A 735      56.450  54.480  57.600  1.00  0.00           C
ATOM   2364  O   PHE A 735      56.800  53.830  58.550  1.00  0.00           O
ATOM   2365  N   ILE A 736      57.250  55.370  56.960  1.00  0.00           N
ATOM   2366  HN  ILE A 736      56.940  55.890  56.160  1.00  0.00           H
ATOM   2367  CA  ILE A 736      58.510  55.880  57.540  1.00  0.00           C
ATOM   2368  HA  ILE A 736      59.090  55.000  57.770  1.00  0.00           H
ATOM   2369  CB  ILE A 736      59.310  56.650  56.470  1.00  0.00           C
ATOM   2370  HB  ILE A 736      58.540  57.290  56.000  1.00  0.00           H
ATOM   2371  CG2 ILE A 736      60.300  57.760  57.060  1.00  0.00           C
ATOM   2372 HG21 ILE A 736      60.780  58.230  56.170  1.00  0.00           H
ATOM   2373 HG22 ILE A 736      61.150  57.360  57.660  1.00  0.00           H
ATOM   2374 HG23 ILE A 736      59.750  58.520  57.660  1.00  0.00           H
ATOM   2375  CG1 ILE A 736      60.040  55.750  55.470  1.00  0.00           C
ATOM   2376 HG11 ILE A 736      59.250  54.970  55.290  1.00  0.00           H
ATOM   2377 HG12 ILE A 736      60.980  55.320  55.860  1.00  0.00           H
ATOM   2378  CD  ILE A 736      60.290  56.500  54.130  1.00  0.00           C
ATOM   2379  HD1 ILE A 736      61.100  57.270  54.210  1.00  0.00           H
ATOM   2380  HD2 ILE A 736      59.370  57.030  53.770  1.00  0.00           H
ATOM   2381  HD3 ILE A 736      60.590  55.800  53.330  1.00  0.00           H
ATOM   2382  C   ILE A 736      58.420  56.630  58.880  1.00  0.00           C
ATOM   2383  O   ILE A 736      59.220  56.420  59.800  1.00  0.00           O
ATOM   2384  N   TYR A 737      57.440  57.570  59.020  1.00  0.00           N
ATOM   2385  HN  TYR A 737      56.740  57.750  58.320  1.00  0.00           H
ATOM   2386  CA  TYR A 737      57.250  58.480  60.130  1.00  0.00           C
ATOM   2387  HA  TYR A 737      58.190  58.960  60.390  1.00  0.00           H
ATOM   2388  CB  TYR A 737      56.180  59.590  59.760  1.00  0.00           C
ATOM   2389  HB1 TYR A 737      55.160  59.170  59.660  1.00  0.00           H
ATOM   2390  HB2 TYR A 737      56.490  60.130  58.850  1.00  0.00           H
ATOM   2391  CG  TYR A 737      56.140  60.680  60.810  1.00  0.00           C
ATOM   2392  CD1 TYR A 737      57.160  61.670  60.760  1.00  0.00           C
ATOM   2393  HD1 TYR A 737      57.850  61.570  59.930  1.00  0.00           H
ATOM   2394  CE1 TYR A 737      57.120  62.790  61.560  1.00  0.00           C
ATOM   2395  HE1 TYR A 737      57.980  63.420  61.450  1.00  0.00           H
ATOM   2396  CZ  TYR A 737      56.180  62.990  62.520  1.00  0.00           C
ATOM   2397  OH  TYR A 737      56.170  64.120  63.430  1.00  0.00           O
ATOM   2398  HH  TYR A 737      55.670  63.980  64.240  1.00  0.00           H
ATOM   2399  CD2 TYR A 737      55.130  60.900  61.720  1.00  0.00           C
ATOM   2400  HD2 TYR A 737      54.280  60.240  61.780  1.00  0.00           H
ATOM   2401  CE2 TYR A 737      55.050  62.110  62.560  1.00  0.00           C
ATOM   2402  HE2 TYR A 737      54.220  62.180  63.240  1.00  0.00           H
ATOM   2403  C   TYR A 737      56.790  57.660  61.430  1.00  0.00           C
ATOM   2404  O   TYR A 737      57.170  57.900  62.590  1.00  0.00           O
ATOM   2405  N   GLU A 738      55.930  56.570  61.240  1.00  0.00           N
ATOM   2406  HN  GLU A 738      55.430  56.590  60.370  1.00  0.00           H
ATOM   2407  CA  GLU A 738      55.600  55.600  62.290  1.00  0.00           C
ATOM   2408  HA  GLU A 738      55.290  56.160  63.160  1.00  0.00           H
ATOM   2409  CB  GLU A 738      54.430  54.630  61.780  1.00  0.00           C
ATOM   2410  HB1 GLU A 738      54.230  53.770  62.450  1.00  0.00           H
ATOM   2411  HB2 GLU A 738      54.830  54.250  60.820  1.00  0.00           H
ATOM   2412  CG  GLU A 738      53.080  55.410  61.550  1.00  0.00           C
ATOM   2413  HG1 GLU A 738      53.250  56.220  60.820  1.00  0.00           H
ATOM   2414  HG2 GLU A 738      52.820  55.870  62.530  1.00  0.00           H
ATOM   2415  CD  GLU A 738      52.090  54.390  61.020  1.00  0.00           C
ATOM   2416  OE1 GLU A 738      52.310  53.930  59.850  1.00  0.00           O
ATOM   2417  OE2 GLU A 738      51.090  54.010  61.740  1.00  0.00           O
ATOM   2418  C   GLU A 738      56.830  54.800  62.780  1.00  0.00           C
ATOM   2419  O   GLU A 738      56.980  54.650  64.000  1.00  0.00           O
ATOM   2420  N   ALA A 739      57.740  54.280  61.880  1.00  0.00           N
ATOM   2421  HN  ALA A 739      57.520  54.500  60.930  1.00  0.00           H
ATOM   2422  CA  ALA A 739      58.940  53.690  62.300  1.00  0.00           C
ATOM   2423  HA  ALA A 739      58.660  52.890  62.950  1.00  0.00           H
ATOM   2424  CB  ALA A 739      59.570  53.160  61.040  1.00  0.00           C
ATOM   2425  HB1 ALA A 739      58.870  52.410  60.640  1.00  0.00           H
ATOM   2426  HB2 ALA A 739      60.560  52.700  61.270  1.00  0.00           H
ATOM   2427  HB3 ALA A 739      59.740  53.960  60.280  1.00  0.00           H
ATOM   2428  C   ALA A 739      59.900  54.620  63.070  1.00  0.00           C
ATOM   2429  O   ALA A 739      60.510  54.370  64.130  1.00  0.00           O
ATOM   2430  N   LEU A 740      60.110  55.860  62.590  1.00  0.00           N
ATOM   2431  HN  LEU A 740      59.810  56.080  61.670  1.00  0.00           H
ATOM   2432  CA  LEU A 740      60.720  56.960  63.250  1.00  0.00           C
ATOM   2433  HA  LEU A 740      61.740  56.680  63.450  1.00  0.00           H
ATOM   2434  CB  LEU A 740      60.710  58.140  62.290  1.00  0.00           C
ATOM   2435  HB1 LEU A 740      60.960  59.080  62.830  1.00  0.00           H
ATOM   2436  HB2 LEU A 740      59.650  58.180  61.960  1.00  0.00           H
ATOM   2437  CG  LEU A 740      61.730  58.020  61.110  1.00  0.00           C
ATOM   2438  HG  LEU A 740      61.710  57.040  60.590  1.00  0.00           H
ATOM   2439  CD1 LEU A 740      61.510  59.090  60.050  1.00  0.00           C
ATOM   2440 HD11 LEU A 740      61.790  60.120  60.360  1.00  0.00           H
ATOM   2441 HD12 LEU A 740      60.430  59.150  59.790  1.00  0.00           H
ATOM   2442 HD13 LEU A 740      62.100  58.730  59.190  1.00  0.00           H
ATOM   2443  CD2 LEU A 740      63.150  58.270  61.650  1.00  0.00           C
ATOM   2444 HD21 LEU A 740      63.830  58.850  60.980  1.00  0.00           H
ATOM   2445 HD22 LEU A 740      63.640  57.400  62.130  1.00  0.00           H
ATOM   2446 HD23 LEU A 740      63.240  59.050  62.450  1.00  0.00           H
ATOM   2447  C   LEU A 740      60.050  57.260  64.580  1.00  0.00           C
ATOM   2448  O   LEU A 740      60.830  57.460  65.560  1.00  0.00           O
ATOM   2449  N   GLU A 741      58.730  57.440  64.720  1.00  0.00           N
ATOM   2450  HN  GLU A 741      58.250  57.540  63.850  1.00  0.00           H
ATOM   2451  CA  GLU A 741      58.130  57.660  65.980  1.00  0.00           C
ATOM   2452  HA  GLU A 741      58.570  58.470  66.550  1.00  0.00           H
ATOM   2453  CB  GLU A 741      56.620  57.970  65.770  1.00  0.00           C
ATOM   2454  HB1 GLU A 741      56.050  57.120  65.320  1.00  0.00           H
ATOM   2455  HB2 GLU A 741      56.430  58.830  65.080  1.00  0.00           H
ATOM   2456  CG  GLU A 741      55.960  58.260  67.210  1.00  0.00           C
ATOM   2457  HG1 GLU A 741      56.470  59.060  67.780  1.00  0.00           H
ATOM   2458  HG2 GLU A 741      55.930  57.260  67.710  1.00  0.00           H
ATOM   2459  CD  GLU A 741      54.570  58.750  67.000  1.00  0.00           C
ATOM   2460  OE1 GLU A 741      53.740  57.880  66.700  1.00  0.00           O
ATOM   2461  OE2 GLU A 741      54.230  59.940  67.250  1.00  0.00           O
ATOM   2462  C   GLU A 741      58.300  56.500  67.010  1.00  0.00           C
ATOM   2463  O   GLU A 741      58.690  56.720  68.130  1.00  0.00           O
ATOM   2464  N   LYS A 742      58.200  55.220  66.570  1.00  0.00           N
ATOM   2465  HN  LYS A 742      57.930  55.090  65.620  1.00  0.00           H
ATOM   2466  CA  LYS A 742      58.440  54.090  67.440  1.00  0.00           C
ATOM   2467  HA  LYS A 742      57.880  54.200  68.360  1.00  0.00           H
ATOM   2468  CB  LYS A 742      57.960  52.800  66.700  1.00  0.00           C
ATOM   2469  HB1 LYS A 742      58.250  51.920  67.310  1.00  0.00           H
ATOM   2470  HB2 LYS A 742      58.380  52.690  65.680  1.00  0.00           H
ATOM   2471  CG  LYS A 742      56.400  52.780  66.690  1.00  0.00           C
ATOM   2472  HG1 LYS A 742      56.060  53.760  66.270  1.00  0.00           H
ATOM   2473  HG2 LYS A 742      55.900  52.590  67.670  1.00  0.00           H
ATOM   2474  CD  LYS A 742      56.050  51.610  65.700  1.00  0.00           C
ATOM   2475  HD1 LYS A 742      56.340  50.610  66.090  1.00  0.00           H
ATOM   2476  HD2 LYS A 742      56.460  51.750  64.680  1.00  0.00           H
ATOM   2477  CE  LYS A 742      54.550  51.330  65.620  1.00  0.00           C
ATOM   2478  HE1 LYS A 742      54.050  51.190  66.600  1.00  0.00           H
ATOM   2479  HE2 LYS A 742      54.380  50.330  65.180  1.00  0.00           H
ATOM   2480  NZ  LYS A 742      53.990  52.270  64.740  1.00  0.00           N
ATOM   2481  HZ1 LYS A 742      54.210  53.220  65.120  1.00  0.00           H
ATOM   2482  HZ2 LYS A 742      52.960  52.170  64.780  1.00  0.00           H
ATOM   2483  HZ3 LYS A 742      54.260  52.120  63.740  1.00  0.00           H
ATOM   2484  C   LYS A 742      59.870  53.980  67.890  1.00  0.00           C
ATOM   2485  O   LYS A 742      60.210  53.480  68.980  1.00  0.00           O
ATOM   2486  N   LEU A 743      60.820  54.450  67.010  1.00  0.00           N
ATOM   2487  HN  LEU A 743      60.460  54.630  66.100  1.00  0.00           H
ATOM   2488  CA  LEU A 743      62.270  54.490  67.320  1.00  0.00           C
ATOM   2489  HA  LEU A 743      62.570  53.500  67.640  1.00  0.00           H
ATOM   2490  CB  LEU A 743      63.100  55.070  66.110  1.00  0.00           C
ATOM   2491  HB1 LEU A 743      62.690  56.010  65.670  1.00  0.00           H
ATOM   2492  HB2 LEU A 743      62.920  54.410  65.240  1.00  0.00           H
ATOM   2493  CG  LEU A 743      64.630  55.230  66.230  1.00  0.00           C
ATOM   2494  HG  LEU A 743      64.670  56.150  66.850  1.00  0.00           H
ATOM   2495  CD1 LEU A 743      65.300  54.100  67.040  1.00  0.00           C
ATOM   2496 HD11 LEU A 743      65.410  53.210  66.400  1.00  0.00           H
ATOM   2497 HD12 LEU A 743      64.710  53.900  67.970  1.00  0.00           H
ATOM   2498 HD13 LEU A 743      66.350  54.330  67.360  1.00  0.00           H
ATOM   2499  CD2 LEU A 743      65.350  55.490  64.890  1.00  0.00           C
ATOM   2500 HD21 LEU A 743      65.440  54.540  64.320  1.00  0.00           H
ATOM   2501 HD22 LEU A 743      66.390  55.850  65.090  1.00  0.00           H
ATOM   2502 HD23 LEU A 743      64.840  56.290  64.310  1.00  0.00           H
ATOM   2503  C   LEU A 743      62.580  55.380  68.490  1.00  0.00           C
ATOM   2504  O   LEU A 743      63.260  55.030  69.450  1.00  0.00           O
ATOM   2505  N   PHE A 744      61.890  56.550  68.460  1.00  0.00           N
ATOM   2506  HN  PHE A 744      61.100  56.620  67.870  1.00  0.00           H
ATOM   2507  CA  PHE A 744      62.060  57.530  69.500  1.00  0.00           C
ATOM   2508  HA  PHE A 744      63.000  57.360  69.990  1.00  0.00           H
ATOM   2509  CB  PHE A 744      62.190  58.940  68.920  1.00  0.00           C
ATOM   2510  HB1 PHE A 744      62.350  59.600  69.800  1.00  0.00           H
ATOM   2511  HB2 PHE A 744      61.250  59.250  68.410  1.00  0.00           H
ATOM   2512  CG  PHE A 744      63.420  59.130  68.130  1.00  0.00           C
ATOM   2513  CD1 PHE A 744      64.680  59.190  68.680  1.00  0.00           C
ATOM   2514  HD1 PHE A 744      64.770  59.040  69.740  1.00  0.00           H
ATOM   2515  CE1 PHE A 744      65.790  59.110  67.850  1.00  0.00           C
ATOM   2516  HE1 PHE A 744      66.780  58.950  68.260  1.00  0.00           H
ATOM   2517  CZ  PHE A 744      65.720  59.190  66.480  1.00  0.00           C
ATOM   2518  HZ  PHE A 744      66.630  59.090  65.890  1.00  0.00           H
ATOM   2519  CD2 PHE A 744      63.280  59.410  66.700  1.00  0.00           C
ATOM   2520  HD2 PHE A 744      62.280  59.420  66.300  1.00  0.00           H
ATOM   2521  CE2 PHE A 744      64.450  59.320  65.910  1.00  0.00           C
ATOM   2522  HE2 PHE A 744      64.360  59.370  64.830  1.00  0.00           H
ATOM   2523  C   PHE A 744      61.010  57.430  70.600  1.00  0.00           C
ATOM   2524  O   PHE A 744      60.920  58.370  71.440  1.00  0.00           O
ATOM   2525  N   ASP A 745      60.260  56.260  70.680  1.00  0.00           N
ATOM   2526  HN  ASP A 745      60.500  55.530  70.040  1.00  0.00           H
ATOM   2527  CA  ASP A 745      59.340  55.890  71.740  1.00  0.00           C
ATOM   2528  HA  ASP A 745      58.690  56.740  71.910  1.00  0.00           H
ATOM   2529  CB  ASP A 745      58.700  54.550  71.450  1.00  0.00           C
ATOM   2530  HB1 ASP A 745      59.580  53.860  71.430  1.00  0.00           H
ATOM   2531  HB2 ASP A 745      58.270  54.530  70.420  1.00  0.00           H
ATOM   2532  CG  ASP A 745      57.670  53.970  72.400  1.00  0.00           C
ATOM   2533  OD1 ASP A 745      57.450  52.750  72.290  1.00  0.00           O
ATOM   2534  OD2 ASP A 745      57.040  54.570  73.250  1.00  0.00           O
ATOM   2535  C   ASP A 745      60.020  55.830  73.090  1.00  0.00           C
ATOM   2536  O   ASP A 745      59.510  56.340  74.130  1.00  0.00           O
ATOM   2537  N   LEU A 746      61.220  55.190  73.100  1.00  0.00           N
ATOM   2538  HN  LEU A 746      61.680  54.890  72.270  1.00  0.00           H
ATOM   2539  CA  LEU A 746      62.120  55.020  74.300  1.00  0.00           C
ATOM   2540  HA  LEU A 746      61.650  54.230  74.860  1.00  0.00           H
ATOM   2541  CB  LEU A 746      63.560  54.500  73.900  1.00  0.00           C
ATOM   2542  HB1 LEU A 746      64.300  54.500  74.720  1.00  0.00           H
ATOM   2543  HB2 LEU A 746      63.910  55.130  73.050  1.00  0.00           H
ATOM   2544  CG  LEU A 746      63.630  53.070  73.400  1.00  0.00           C
ATOM   2545  HG  LEU A 746      62.880  53.000  72.580  1.00  0.00           H
ATOM   2546  CD1 LEU A 746      65.030  52.690  72.900  1.00  0.00           C
ATOM   2547 HD11 LEU A 746      65.320  53.280  72.000  1.00  0.00           H
ATOM   2548 HD12 LEU A 746      65.010  51.610  72.650  1.00  0.00           H
ATOM   2549 HD13 LEU A 746      65.810  52.840  73.690  1.00  0.00           H
ATOM   2550  CD2 LEU A 746      63.320  52.110  74.550  1.00  0.00           C
ATOM   2551 HD21 LEU A 746      64.160  52.160  75.270  1.00  0.00           H
ATOM   2552 HD22 LEU A 746      63.330  51.010  74.360  1.00  0.00           H
ATOM   2553 HD23 LEU A 746      62.320  52.390  74.960  1.00  0.00           H
ATOM   2554  C   LEU A 746      62.230  56.200  75.300  1.00  0.00           C
ATOM   2555  O   LEU A 746      62.390  57.400  75.050  1.00  0.00           O
ATOM   2556  N   GLY A 747      61.950  55.750  76.570  1.00  0.00           N
ATOM   2557  HN  GLY A 747      61.590  54.830  76.680  1.00  0.00           H
ATOM   2558  CA  GLY A 747      62.300  56.460  77.800  1.00  0.00           C
ATOM   2559  HA1 GLY A 747      62.190  55.880  78.700  1.00  0.00           H
ATOM   2560  HA2 GLY A 747      61.540  57.220  77.920  1.00  0.00           H
ATOM   2561  C   GLY A 747      63.730  56.970  78.030  1.00  0.00           C
ATOM   2562  O   GLY A 747      64.680  56.510  77.440  1.00  0.00           O
ATOM   2563  N   GLU A 748      63.910  57.990  78.890  1.00  0.00           N
ATOM   2564  HN  GLU A 748      63.210  58.470  79.400  1.00  0.00           H
ATOM   2565  CA  GLU A 748      65.170  58.690  78.960  1.00  0.00           C
ATOM   2566  HA  GLU A 748      65.470  58.950  77.960  1.00  0.00           H
ATOM   2567  CB  GLU A 748      64.930  60.000  79.740  1.00  0.00           C
ATOM   2568  HB1 GLU A 748      65.910  60.410  80.100  1.00  0.00           H
ATOM   2569  HB2 GLU A 748      64.440  59.770  80.700  1.00  0.00           H
ATOM   2570  CG  GLU A 748      63.960  61.020  79.060  1.00  0.00           C
ATOM   2571  HG1 GLU A 748      63.020  60.570  78.680  1.00  0.00           H
ATOM   2572  HG2 GLU A 748      64.480  61.470  78.190  1.00  0.00           H
ATOM   2573  CD  GLU A 748      63.710  62.170  79.950  1.00  0.00           C
ATOM   2574  OE1 GLU A 748      62.550  62.390  80.420  1.00  0.00           O
ATOM   2575  OE2 GLU A 748      64.660  62.880  80.300  1.00  0.00           O
ATOM   2576  C   GLU A 748      66.300  57.940  79.650  1.00  0.00           C
ATOM   2577  O   GLU A 748      67.530  58.140  79.440  1.00  0.00           O
ATOM   2578  N   THR A 749      65.840  57.050  80.490  1.00  0.00           N
ATOM   2579  HN  THR A 749      64.900  56.870  80.740  1.00  0.00           H
ATOM   2580  CA  THR A 749      66.800  56.170  81.240  1.00  0.00           C
ATOM   2581  HA  THR A 749      67.650  56.780  81.480  1.00  0.00           H
ATOM   2582  CB  THR A 749      66.210  55.450  82.460  1.00  0.00           C
ATOM   2583  HB  THR A 749      66.810  54.660  82.960  1.00  0.00           H
ATOM   2584  OG1 THR A 749      64.970  54.840  82.080  1.00  0.00           O
ATOM   2585  HG1 THR A 749      64.800  54.190  82.760  1.00  0.00           H
ATOM   2586  CG2 THR A 749      65.930  56.450  83.580  1.00  0.00           C
ATOM   2587 HG21 THR A 749      65.440  57.340  83.150  1.00  0.00           H
ATOM   2588 HG22 THR A 749      66.900  56.760  84.010  1.00  0.00           H
ATOM   2589 HG23 THR A 749      65.340  56.020  84.430  1.00  0.00           H
ATOM   2590  C   THR A 749      67.380  55.090  80.420  1.00  0.00           C
ATOM   2591  O   THR A 749      68.330  54.390  80.700  1.00  0.00           O
ATOM   2592  N   TYR A 750      66.750  54.930  79.190  1.00  0.00           N
ATOM   2593  HN  TYR A 750      65.900  55.420  79.020  1.00  0.00           H
ATOM   2594  CA  TYR A 750      67.240  54.070  78.130  1.00  0.00           C
ATOM   2595  HA  TYR A 750      67.980  53.400  78.540  1.00  0.00           H
ATOM   2596  CB  TYR A 750      66.030  53.260  77.490  1.00  0.00           C
ATOM   2597  HB1 TYR A 750      66.420  52.410  76.880  1.00  0.00           H
ATOM   2598  HB2 TYR A 750      65.380  53.930  76.880  1.00  0.00           H
ATOM   2599  CG  TYR A 750      65.220  52.480  78.560  1.00  0.00           C
ATOM   2600  CD1 TYR A 750      65.800  51.660  79.520  1.00  0.00           C
ATOM   2601  HD1 TYR A 750      66.860  51.550  79.460  1.00  0.00           H
ATOM   2602  CE1 TYR A 750      64.970  51.000  80.480  1.00  0.00           C
ATOM   2603  HE1 TYR A 750      65.370  50.210  81.110  1.00  0.00           H
ATOM   2604  CZ  TYR A 750      63.600  51.280  80.450  1.00  0.00           C
ATOM   2605  OH  TYR A 750      62.660  50.440  81.140  1.00  0.00           O
ATOM   2606  HH  TYR A 750      61.760  50.670  80.910  1.00  0.00           H
ATOM   2607  CD2 TYR A 750      63.910  52.690  78.520  1.00  0.00           C
ATOM   2608  HD2 TYR A 750      63.530  53.300  77.720  1.00  0.00           H
ATOM   2609  CE2 TYR A 750      63.080  52.130  79.470  1.00  0.00           C
ATOM   2610  HE2 TYR A 750      61.990  52.210  79.450  1.00  0.00           H
ATOM   2611  C   TYR A 750      67.970  54.740  76.940  1.00  0.00           C
ATOM   2612  O   TYR A 750      67.830  54.300  75.820  1.00  0.00           O
ATOM   2613  N   ALA A 751      68.690  55.870  77.260  1.00  0.00           N
ATOM   2614  HN  ALA A 751      68.820  56.230  78.190  1.00  0.00           H
ATOM   2615  CA  ALA A 751      69.260  56.830  76.220  1.00  0.00           C
ATOM   2616  HA  ALA A 751      68.610  57.130  75.420  1.00  0.00           H
ATOM   2617  CB  ALA A 751      69.930  57.960  76.950  1.00  0.00           C
ATOM   2618  HB1 ALA A 751      69.140  58.450  77.550  1.00  0.00           H
ATOM   2619  HB2 ALA A 751      70.530  58.710  76.380  1.00  0.00           H
ATOM   2620  HB3 ALA A 751      70.570  57.450  77.690  1.00  0.00           H
ATOM   2621  C   ALA A 751      70.360  56.150  75.510  1.00  0.00           C
ATOM   2622  O   ALA A 751      70.610  56.180  74.310  1.00  0.00           O
ATOM   2623  N   ASP A 752      71.200  55.400  76.210  1.00  0.00           N
ATOM   2624  HN  ASP A 752      71.040  55.410  77.190  1.00  0.00           H
ATOM   2625  CA  ASP A 752      72.230  54.510  75.650  1.00  0.00           C
ATOM   2626  HA  ASP A 752      72.820  55.120  74.990  1.00  0.00           H
ATOM   2627  CB  ASP A 752      73.150  54.070  76.850  1.00  0.00           C
ATOM   2628  HB1 ASP A 752      73.650  54.960  77.280  1.00  0.00           H
ATOM   2629  HB2 ASP A 752      73.900  53.420  76.360  1.00  0.00           H
ATOM   2630  CG  ASP A 752      72.620  53.170  77.940  1.00  0.00           C
ATOM   2631  OD1 ASP A 752      71.420  53.130  78.250  1.00  0.00           O
ATOM   2632  OD2 ASP A 752      73.460  52.610  78.640  1.00  0.00           O
ATOM   2633  C   ASP A 752      71.800  53.320  74.830  1.00  0.00           C
ATOM   2634  O   ASP A 752      72.400  52.960  73.840  1.00  0.00           O
ATOM   2635  N   VAL A 753      70.740  52.640  75.280  1.00  0.00           N
ATOM   2636  HN  VAL A 753      70.360  52.810  76.180  1.00  0.00           H
ATOM   2637  CA  VAL A 753      70.110  51.630  74.410  1.00  0.00           C
ATOM   2638  HA  VAL A 753      70.930  50.980  74.160  1.00  0.00           H
ATOM   2639  CB  VAL A 753      68.980  50.970  75.280  1.00  0.00           C
ATOM   2640  HB  VAL A 753      68.330  51.810  75.610  1.00  0.00           H
ATOM   2641  CG1 VAL A 753      68.110  50.010  74.460  1.00  0.00           C
ATOM   2642 HG11 VAL A 753      67.320  50.550  73.890  1.00  0.00           H
ATOM   2643 HG12 VAL A 753      67.530  49.400  75.180  1.00  0.00           H
ATOM   2644 HG13 VAL A 753      68.720  49.340  73.830  1.00  0.00           H
ATOM   2645  CG2 VAL A 753      69.390  50.320  76.650  1.00  0.00           C
ATOM   2646 HG21 VAL A 753      68.600  49.740  77.170  1.00  0.00           H
ATOM   2647 HG22 VAL A 753      69.630  51.160  77.350  1.00  0.00           H
ATOM   2648 HG23 VAL A 753      70.260  49.660  76.460  1.00  0.00           H
ATOM   2649  C   VAL A 753      69.530  52.280  73.160  1.00  0.00           C
ATOM   2650  O   VAL A 753      69.680  51.820  72.020  1.00  0.00           O
ATOM   2651  N   LEU A 754      68.850  53.450  73.290  1.00  0.00           N
ATOM   2652  HN  LEU A 754      68.590  53.840  74.170  1.00  0.00           H
ATOM   2653  CA  LEU A 754      68.370  54.190  72.180  1.00  0.00           C
ATOM   2654  HA  LEU A 754      67.760  53.530  71.580  1.00  0.00           H
ATOM   2655  CB  LEU A 754      67.510  55.330  72.720  1.00  0.00           C
ATOM   2656  HB1 LEU A 754      68.170  55.920  73.380  1.00  0.00           H
ATOM   2657  HB2 LEU A 754      66.590  55.070  73.280  1.00  0.00           H
ATOM   2658  CG  LEU A 754      67.210  56.470  71.690  1.00  0.00           C
ATOM   2659  HG  LEU A 754      68.190  56.960  71.490  1.00  0.00           H
ATOM   2660  CD1 LEU A 754      66.350  55.910  70.490  1.00  0.00           C
ATOM   2661 HD11 LEU A 754      66.370  56.640  69.640  1.00  0.00           H
ATOM   2662 HD12 LEU A 754      65.310  55.670  70.800  1.00  0.00           H
ATOM   2663 HD13 LEU A 754      66.810  54.960  70.180  1.00  0.00           H
ATOM   2664  CD2 LEU A 754      66.410  57.630  72.460  1.00  0.00           C
ATOM   2665 HD21 LEU A 754      65.470  57.260  72.920  1.00  0.00           H
ATOM   2666 HD22 LEU A 754      66.290  58.520  71.820  1.00  0.00           H
ATOM   2667 HD23 LEU A 754      67.030  57.830  73.360  1.00  0.00           H
ATOM   2668  C   LEU A 754      69.480  54.700  71.280  1.00  0.00           C
ATOM   2669  O   LEU A 754      69.340  54.690  70.010  1.00  0.00           O
ATOM   2670  N   PHE A 755      70.610  55.170  71.760  1.00  0.00           N
ATOM   2671  HN  PHE A 755      70.700  55.180  72.760  1.00  0.00           H
ATOM   2672  CA  PHE A 755      71.760  55.720  71.050  1.00  0.00           C
ATOM   2673  HA  PHE A 755      71.420  56.610  70.560  1.00  0.00           H
ATOM   2674  CB  PHE A 755      72.840  56.170  72.000  1.00  0.00           C
ATOM   2675  HB1 PHE A 755      73.290  55.280  72.490  1.00  0.00           H
ATOM   2676  HB2 PHE A 755      72.480  56.900  72.780  1.00  0.00           H
ATOM   2677  CG  PHE A 755      74.030  56.920  71.250  1.00  0.00           C
ATOM   2678  CD1 PHE A 755      75.250  56.690  71.800  1.00  0.00           C
ATOM   2679  HD1 PHE A 755      75.330  55.900  72.550  1.00  0.00           H
ATOM   2680  CE1 PHE A 755      76.340  57.320  71.310  1.00  0.00           C
ATOM   2681  HE1 PHE A 755      77.290  57.070  71.750  1.00  0.00           H
ATOM   2682  CZ  PHE A 755      76.210  58.250  70.330  1.00  0.00           C
ATOM   2683  HZ  PHE A 755      77.110  58.800  70.060  1.00  0.00           H
ATOM   2684  CD2 PHE A 755      73.890  57.860  70.180  1.00  0.00           C
ATOM   2685  HD2 PHE A 755      72.990  58.090  69.640  1.00  0.00           H
ATOM   2686  CE2 PHE A 755      74.990  58.440  69.660  1.00  0.00           C
ATOM   2687  HE2 PHE A 755      74.940  59.150  68.860  1.00  0.00           H
ATOM   2688  C   PHE A 755      72.310  54.690  70.090  1.00  0.00           C
ATOM   2689  O   PHE A 755      72.430  55.010  68.860  1.00  0.00           O
ATOM   2690  N   TRP A 756      72.490  53.430  70.520  1.00  0.00           N
ATOM   2691  HN  TRP A 756      72.340  53.300  71.500  1.00  0.00           H
ATOM   2692  CA  TRP A 756      72.750  52.240  69.740  1.00  0.00           C
ATOM   2693  HA  TRP A 756      73.620  52.530  69.180  1.00  0.00           H
ATOM   2694  CB  TRP A 756      73.110  51.140  70.660  1.00  0.00           C
ATOM   2695  HB1 TRP A 756      72.290  51.260  71.400  1.00  0.00           H
ATOM   2696  HB2 TRP A 756      74.050  51.430  71.190  1.00  0.00           H
ATOM   2697  CG  TRP A 756      73.230  49.680  70.130  1.00  0.00           C
ATOM   2698  CD1 TRP A 756      72.630  48.580  70.580  1.00  0.00           C
ATOM   2699  HD1 TRP A 756      72.170  48.500  71.560  1.00  0.00           H
ATOM   2700  NE1 TRP A 756      72.830  47.500  69.730  1.00  0.00           N
ATOM   2701  HE1 TRP A 756      72.320  46.680  69.820  1.00  0.00           H
ATOM   2702  CE2 TRP A 756      73.620  47.900  68.690  1.00  0.00           C
ATOM   2703  CD2 TRP A 756      73.940  49.250  68.940  1.00  0.00           C
ATOM   2704  CE3 TRP A 756      74.730  49.940  68.070  1.00  0.00           C
ATOM   2705  HE3 TRP A 756      75.070  50.930  68.330  1.00  0.00           H
ATOM   2706  CZ3 TRP A 756      75.020  49.360  66.760  1.00  0.00           C
ATOM   2707  HZ3 TRP A 756      75.670  49.750  65.990  1.00  0.00           H
ATOM   2708  CZ2 TRP A 756      73.950  47.250  67.490  1.00  0.00           C
ATOM   2709  HZ2 TRP A 756      73.560  46.290  67.170  1.00  0.00           H
ATOM   2710  CH2 TRP A 756      74.640  48.060  66.490  1.00  0.00           C
ATOM   2711  HH2 TRP A 756      74.800  47.600  65.520  1.00  0.00           H
ATOM   2712  C   TRP A 756      71.690  51.880  68.720  1.00  0.00           C
ATOM   2713  O   TRP A 756      71.990  51.650  67.540  1.00  0.00           O
ATOM   2714  N   CYS A 757      70.330  51.950  69.120  1.00  0.00           N
ATOM   2715  HN  CYS A 757      70.070  52.270  70.030  1.00  0.00           H
ATOM   2716  CA  CYS A 757      69.130  51.710  68.250  1.00  0.00           C
ATOM   2717  HA  CYS A 757      69.220  50.680  67.960  1.00  0.00           H
ATOM   2718  CB  CYS A 757      67.660  51.960  69.010  1.00  0.00           C
ATOM   2719  HB1 CYS A 757      66.950  51.770  68.180  1.00  0.00           H
ATOM   2720  HB2 CYS A 757      67.520  53.010  69.320  1.00  0.00           H
ATOM   2721  SG  CYS A 757      67.280  50.890  70.400  1.00  0.00           S
ATOM   2722  HG1 CYS A 757      68.540  50.610  70.710  1.00  0.00           H
ATOM   2723  C   CYS A 757      69.090  52.610  67.010  1.00  0.00           C
ATOM   2724  O   CYS A 757      68.790  52.140  65.930  1.00  0.00           O
ATOM   2725  N   VAL A 758      69.430  53.910  67.080  1.00  0.00           N
ATOM   2726  HN  VAL A 758      69.800  54.200  67.960  1.00  0.00           H
ATOM   2727  CA  VAL A 758      69.510  54.760  65.920  1.00  0.00           C
ATOM   2728  HA  VAL A 758      68.520  54.640  65.520  1.00  0.00           H
ATOM   2729  CB  VAL A 758      69.710  56.180  66.380  1.00  0.00           C
ATOM   2730  HB  VAL A 758      70.640  56.250  67.000  1.00  0.00           H
ATOM   2731  CG1 VAL A 758      69.920  56.970  65.090  1.00  0.00           C
ATOM   2732 HG11 VAL A 758      70.890  56.680  64.640  1.00  0.00           H
ATOM   2733 HG12 VAL A 758      69.970  58.070  65.270  1.00  0.00           H
ATOM   2734 HG13 VAL A 758      69.100  56.740  64.360  1.00  0.00           H
ATOM   2735  CG2 VAL A 758      68.480  56.740  67.180  1.00  0.00           C
ATOM   2736 HG21 VAL A 758      67.520  56.570  66.660  1.00  0.00           H
ATOM   2737 HG22 VAL A 758      68.540  57.860  67.240  1.00  0.00           H
ATOM   2738 HG23 VAL A 758      68.500  56.400  68.230  1.00  0.00           H
ATOM   2739  C   VAL A 758      70.540  54.330  64.960  1.00  0.00           C
ATOM   2740  O   VAL A 758      70.250  54.190  63.750  1.00  0.00           O
ATOM   2741  N   ILE A 759      71.810  54.030  65.430  1.00  0.00           N
ATOM   2742  HN  ILE A 759      71.980  54.080  66.410  1.00  0.00           H
ATOM   2743  CA  ILE A 759      72.910  53.540  64.560  1.00  0.00           C
ATOM   2744  HA  ILE A 759      72.920  54.180  63.690  1.00  0.00           H
ATOM   2745  CB  ILE A 759      74.340  53.590  65.270  1.00  0.00           C
ATOM   2746  HB  ILE A 759      74.170  53.120  66.260  1.00  0.00           H
ATOM   2747  CG2 ILE A 759      75.330  52.780  64.460  1.00  0.00           C
ATOM   2748 HG21 ILE A 759      75.290  53.160  63.410  1.00  0.00           H
ATOM   2749 HG22 ILE A 759      75.040  51.710  64.510  1.00  0.00           H
ATOM   2750 HG23 ILE A 759      76.370  52.850  64.840  1.00  0.00           H
ATOM   2751  CG1 ILE A 759      74.760  55.040  65.600  1.00  0.00           C
ATOM   2752 HG11 ILE A 759      73.820  55.400  66.060  1.00  0.00           H
ATOM   2753 HG12 ILE A 759      75.060  55.580  64.680  1.00  0.00           H
ATOM   2754  CD  ILE A 759      75.790  55.170  66.700  1.00  0.00           C
ATOM   2755  HD1 ILE A 759      76.050  56.230  66.850  1.00  0.00           H
ATOM   2756  HD2 ILE A 759      76.700  54.580  66.470  1.00  0.00           H
ATOM   2757  HD3 ILE A 759      75.530  54.680  67.670  1.00  0.00           H
ATOM   2758  C   ILE A 759      72.560  52.170  63.960  1.00  0.00           C
ATOM   2759  O   ILE A 759      72.820  51.950  62.780  1.00  0.00           O
ATOM   2760  N   LEU A 760      72.050  51.210  64.750  1.00  0.00           N
ATOM   2761  HN  LEU A 760      72.050  51.440  65.720  1.00  0.00           H
ATOM   2762  CA  LEU A 760      71.470  49.880  64.400  1.00  0.00           C
ATOM   2763  HA  LEU A 760      72.380  49.380  64.090  1.00  0.00           H
ATOM   2764  CB  LEU A 760      70.970  49.190  65.740  1.00  0.00           C
ATOM   2765  HB1 LEU A 760      70.280  49.860  66.290  1.00  0.00           H
ATOM   2766  HB2 LEU A 760      71.810  48.940  66.410  1.00  0.00           H
ATOM   2767  CG  LEU A 760      70.370  47.750  65.520  1.00  0.00           C
ATOM   2768  HG  LEU A 760      69.400  47.770  64.980  1.00  0.00           H
ATOM   2769  CD1 LEU A 760      71.330  46.880  64.710  1.00  0.00           C
ATOM   2770 HD11 LEU A 760      71.150  45.830  65.030  1.00  0.00           H
ATOM   2771 HD12 LEU A 760      72.390  47.150  64.860  1.00  0.00           H
ATOM   2772 HD13 LEU A 760      71.100  46.910  63.630  1.00  0.00           H
ATOM   2773  CD2 LEU A 760      69.900  47.060  66.830  1.00  0.00           C
ATOM   2774 HD21 LEU A 760      69.560  46.020  66.670  1.00  0.00           H
ATOM   2775 HD22 LEU A 760      69.040  47.630  67.250  1.00  0.00           H
ATOM   2776 HD23 LEU A 760      70.730  47.060  67.570  1.00  0.00           H
ATOM   2777  C   LEU A 760      70.440  49.920  63.240  1.00  0.00           C
ATOM   2778  O   LEU A 760      70.720  49.330  62.200  1.00  0.00           O
ATOM   2779  N   PHE A 761      69.430  50.720  63.420  1.00  0.00           N
ATOM   2780  HN  PHE A 761      69.360  51.250  64.260  1.00  0.00           H
ATOM   2781  CA  PHE A 761      68.380  51.180  62.560  1.00  0.00           C
ATOM   2782  HA  PHE A 761      67.750  50.350  62.290  1.00  0.00           H
ATOM   2783  CB  PHE A 761      67.410  52.280  63.240  1.00  0.00           C
ATOM   2784  HB1 PHE A 761      68.060  53.090  63.650  1.00  0.00           H
ATOM   2785  HB2 PHE A 761      66.820  51.920  64.120  1.00  0.00           H
ATOM   2786  CG  PHE A 761      66.460  52.960  62.250  1.00  0.00           C
ATOM   2787  CD1 PHE A 761      66.710  54.290  61.910  1.00  0.00           C
ATOM   2788  HD1 PHE A 761      67.550  54.810  62.370  1.00  0.00           H
ATOM   2789  CE1 PHE A 761      65.920  54.970  60.990  1.00  0.00           C
ATOM   2790  HE1 PHE A 761      66.130  56.010  60.800  1.00  0.00           H
ATOM   2791  CZ  PHE A 761      64.740  54.360  60.530  1.00  0.00           C
ATOM   2792  HZ  PHE A 761      64.050  54.870  59.890  1.00  0.00           H
ATOM   2793  CD2 PHE A 761      65.380  52.350  61.600  1.00  0.00           C
ATOM   2794  HD2 PHE A 761      65.210  51.300  61.790  1.00  0.00           H
ATOM   2795  CE2 PHE A 761      64.430  53.060  60.870  1.00  0.00           C
ATOM   2796  HE2 PHE A 761      63.590  52.540  60.420  1.00  0.00           H
ATOM   2797  C   PHE A 761      68.960  51.660  61.200  1.00  0.00           C
ATOM   2798  O   PHE A 761      68.670  51.090  60.200  1.00  0.00           O
ATOM   2799  N   PHE A 762      69.750  52.740  61.170  1.00  0.00           N
ATOM   2800  HN  PHE A 762      69.770  53.150  62.080  1.00  0.00           H
ATOM   2801  CA  PHE A 762      70.260  53.270  59.970  1.00  0.00           C
ATOM   2802  HA  PHE A 762      69.440  53.370  59.270  1.00  0.00           H
ATOM   2803  CB  PHE A 762      71.020  54.680  60.030  1.00  0.00           C
ATOM   2804  HB1 PHE A 762      71.610  54.880  59.120  1.00  0.00           H
ATOM   2805  HB2 PHE A 762      71.640  54.790  60.950  1.00  0.00           H
ATOM   2806  CG  PHE A 762      70.000  55.790  59.900  1.00  0.00           C
ATOM   2807  CD1 PHE A 762      69.480  56.190  58.670  1.00  0.00           C
ATOM   2808  HD1 PHE A 762      69.940  55.740  57.800  1.00  0.00           H
ATOM   2809  CE1 PHE A 762      68.590  57.250  58.580  1.00  0.00           C
ATOM   2810  HE1 PHE A 762      68.190  57.480  57.610  1.00  0.00           H
ATOM   2811  CZ  PHE A 762      68.270  57.970  59.790  1.00  0.00           C
ATOM   2812  HZ  PHE A 762      67.510  58.750  59.820  1.00  0.00           H
ATOM   2813  CD2 PHE A 762      69.690  56.560  61.030  1.00  0.00           C
ATOM   2814  HD2 PHE A 762      70.200  56.400  61.970  1.00  0.00           H
ATOM   2815  CE2 PHE A 762      68.790  57.620  61.050  1.00  0.00           C
ATOM   2816  HE2 PHE A 762      68.530  58.130  61.970  1.00  0.00           H
ATOM   2817  C   PHE A 762      71.270  52.260  59.290  1.00  0.00           C
ATOM   2818  O   PHE A 762      71.260  52.090  58.060  1.00  0.00           O
ATOM   2819  N   THR A 763      72.060  51.540  60.130  1.00  0.00           N
ATOM   2820  HN  THR A 763      72.050  51.850  61.080  1.00  0.00           H
ATOM   2821  CA  THR A 763      73.040  50.600  59.680  1.00  0.00           C
ATOM   2822  HA  THR A 763      73.730  51.070  58.990  1.00  0.00           H
ATOM   2823  CB  THR A 763      74.000  50.040  60.780  1.00  0.00           C
ATOM   2824  HB  THR A 763      73.470  49.440  61.540  1.00  0.00           H
ATOM   2825  OG1 THR A 763      74.750  51.090  61.240  1.00  0.00           O
ATOM   2826  HG1 THR A 763      74.110  51.710  61.590  1.00  0.00           H
ATOM   2827  CG2 THR A 763      74.990  49.120  60.050  1.00  0.00           C
ATOM   2828 HG21 THR A 763      75.370  49.570  59.110  1.00  0.00           H
ATOM   2829 HG22 THR A 763      74.380  48.210  59.900  1.00  0.00           H
ATOM   2830 HG23 THR A 763      75.790  48.960  60.800  1.00  0.00           H
ATOM   2831  C   THR A 763      72.430  49.460  58.870  1.00  0.00           C
ATOM   2832  O   THR A 763      72.890  49.160  57.770  1.00  0.00           O
ATOM   2833  N   THR A 764      71.360  48.870  59.400  1.00  0.00           N
ATOM   2834  HN  THR A 764      71.170  49.030  60.370  1.00  0.00           H
ATOM   2835  CA  THR A 764      70.390  47.980  58.700  1.00  0.00           C
ATOM   2836  HA  THR A 764      70.830  47.000  58.800  1.00  0.00           H
ATOM   2837  CB  THR A 764      69.050  47.880  59.460  1.00  0.00           C
ATOM   2838  HB  THR A 764      68.430  48.800  59.420  1.00  0.00           H
ATOM   2839  OG1 THR A 764      69.270  47.460  60.810  1.00  0.00           O
ATOM   2840  HG1 THR A 764      69.830  48.140  61.200  1.00  0.00           H
ATOM   2841  CG2 THR A 764      68.030  46.900  58.940  1.00  0.00           C
ATOM   2842 HG21 THR A 764      67.170  46.790  59.640  1.00  0.00           H
ATOM   2843 HG22 THR A 764      68.540  45.910  58.980  1.00  0.00           H
ATOM   2844 HG23 THR A 764      67.780  47.120  57.880  1.00  0.00           H
ATOM   2845  C   THR A 764      70.120  48.380  57.280  1.00  0.00           C
ATOM   2846  O   THR A 764      70.230  47.580  56.340  1.00  0.00           O
ATOM   2847  N   PHE A 765      69.580  49.580  57.060  1.00  0.00           N
ATOM   2848  HN  PHE A 765      69.430  50.160  57.860  1.00  0.00           H
ATOM   2849  CA  PHE A 765      69.220  50.120  55.740  1.00  0.00           C
ATOM   2850  HA  PHE A 765      68.580  49.330  55.380  1.00  0.00           H
ATOM   2851  CB  PHE A 765      68.470  51.490  55.880  1.00  0.00           C
ATOM   2852  HB1 PHE A 765      69.130  52.100  56.550  1.00  0.00           H
ATOM   2853  HB2 PHE A 765      67.510  51.370  56.410  1.00  0.00           H
ATOM   2854  CG  PHE A 765      68.290  52.130  54.560  1.00  0.00           C
ATOM   2855  CD1 PHE A 765      69.200  53.130  54.200  1.00  0.00           C
ATOM   2856  HD1 PHE A 765      70.080  53.330  54.790  1.00  0.00           H
ATOM   2857  CE1 PHE A 765      69.120  53.870  53.010  1.00  0.00           C
ATOM   2858  HE1 PHE A 765      69.900  54.580  52.790  1.00  0.00           H
ATOM   2859  CZ  PHE A 765      68.000  53.640  52.190  1.00  0.00           C
ATOM   2860  HZ  PHE A 765      67.970  54.110  51.220  1.00  0.00           H
ATOM   2861  CD2 PHE A 765      67.150  51.910  53.740  1.00  0.00           C
ATOM   2862  HD2 PHE A 765      66.460  51.170  54.110  1.00  0.00           H
ATOM   2863  CE2 PHE A 765      67.030  52.640  52.580  1.00  0.00           C
ATOM   2864  HE2 PHE A 765      66.210  52.360  51.930  1.00  0.00           H
ATOM   2865  C   PHE A 765      70.450  50.120  54.790  1.00  0.00           C
ATOM   2866  O   PHE A 765      70.390  49.720  53.640  1.00  0.00           O
ATOM   2867  N   PHE A 766      71.590  50.500  55.330  1.00  0.00           N
ATOM   2868  HN  PHE A 766      71.710  50.890  56.240  1.00  0.00           H
ATOM   2869  CA  PHE A 766      72.880  50.420  54.600  1.00  0.00           C
ATOM   2870  HA  PHE A 766      72.730  50.860  53.620  1.00  0.00           H
ATOM   2871  CB  PHE A 766      73.980  51.310  55.340  1.00  0.00           C
ATOM   2872  HB1 PHE A 766      74.910  51.380  54.730  1.00  0.00           H
ATOM   2873  HB2 PHE A 766      74.280  50.720  56.230  1.00  0.00           H
ATOM   2874  CG  PHE A 766      73.430  52.670  55.630  1.00  0.00           C
ATOM   2875  CD1 PHE A 766      72.850  53.470  54.640  1.00  0.00           C
ATOM   2876  HD1 PHE A 766      72.570  53.020  53.700  1.00  0.00           H
ATOM   2877  CE1 PHE A 766      72.520  54.840  54.820  1.00  0.00           C
ATOM   2878  HE1 PHE A 766      72.140  55.540  54.090  1.00  0.00           H
ATOM   2879  CZ  PHE A 766      72.830  55.380  56.080  1.00  0.00           C
ATOM   2880  HZ  PHE A 766      72.580  56.420  56.280  1.00  0.00           H
ATOM   2881  CD2 PHE A 766      73.540  53.240  56.930  1.00  0.00           C
ATOM   2882  HD2 PHE A 766      73.890  52.610  57.730  1.00  0.00           H
ATOM   2883  CE2 PHE A 766      73.260  54.590  57.170  1.00  0.00           C
ATOM   2884  HE2 PHE A 766      73.410  55.070  58.130  1.00  0.00           H
ATOM   2885  C   PHE A 766      73.310  49.030  54.190  1.00  0.00           C
ATOM   2886  O   PHE A 766      73.700  48.810  53.050  1.00  0.00           O
ATOM   2887  N   LEU A 767      73.240  47.950  55.050  1.00  0.00           N
ATOM   2888  HN  LEU A 767      73.160  48.180  56.010  1.00  0.00           H
ATOM   2889  CA  LEU A 767      73.470  46.570  54.730  1.00  0.00           C
ATOM   2890  HA  LEU A 767      74.430  46.560  54.250  1.00  0.00           H
ATOM   2891  CB  LEU A 767      73.450  45.690  56.000  1.00  0.00           C
ATOM   2892  HB1 LEU A 767      73.320  44.620  55.710  1.00  0.00           H
ATOM   2893  HB2 LEU A 767      72.480  45.960  56.460  1.00  0.00           H
ATOM   2894  CG  LEU A 767      74.670  45.990  56.930  1.00  0.00           C
ATOM   2895  HG  LEU A 767      74.830  47.090  56.970  1.00  0.00           H
ATOM   2896  CD1 LEU A 767      74.320  45.690  58.420  1.00  0.00           C
ATOM   2897 HD11 LEU A 767      74.090  44.610  58.470  1.00  0.00           H
ATOM   2898 HD12 LEU A 767      73.450  46.360  58.660  1.00  0.00           H
ATOM   2899 HD13 LEU A 767      75.250  45.930  58.970  1.00  0.00           H
ATOM   2900  CD2 LEU A 767      75.900  45.120  56.580  1.00  0.00           C
ATOM   2901 HD21 LEU A 767      76.170  45.230  55.510  1.00  0.00           H
ATOM   2902 HD22 LEU A 767      75.700  44.070  56.870  1.00  0.00           H
ATOM   2903 HD23 LEU A 767      76.790  45.460  57.150  1.00  0.00           H
ATOM   2904  C   LEU A 767      72.530  45.990  53.630  1.00  0.00           C
ATOM   2905  O   LEU A 767      72.970  45.340  52.710  1.00  0.00           O
ATOM   2906  N   SER A 768      71.220  46.290  53.670  1.00  0.00           N
ATOM   2907  HN  SER A 768      70.930  46.770  54.490  1.00  0.00           H
ATOM   2908  CA  SER A 768      70.250  45.660  52.770  1.00  0.00           C
ATOM   2909  HA  SER A 768      70.510  44.640  52.520  1.00  0.00           H
ATOM   2910  CB  SER A 768      68.780  45.740  53.200  1.00  0.00           C
ATOM   2911  HB1 SER A 768      68.270  45.070  52.470  1.00  0.00           H
ATOM   2912  HB2 SER A 768      68.390  46.780  53.200  1.00  0.00           H
ATOM   2913  OG  SER A 768      68.580  45.080  54.440  1.00  0.00           O
ATOM   2914  HG1 SER A 768      69.450  44.870  54.800  1.00  0.00           H
ATOM   2915  C   SER A 768      70.400  46.290  51.430  1.00  0.00           C
ATOM   2916  O   SER A 768      70.350  45.590  50.460  1.00  0.00           O
ATOM   2917  N   SER A 769      70.670  47.570  51.370  1.00  0.00           N
ATOM   2918  HN  SER A 769      70.650  48.110  52.200  1.00  0.00           H
ATOM   2919  CA  SER A 769      70.930  48.300  50.100  1.00  0.00           C
ATOM   2920  HA  SER A 769      70.040  48.030  49.550  1.00  0.00           H
ATOM   2921  CB  SER A 769      70.720  49.850  50.160  1.00  0.00           C
ATOM   2922  HB1 SER A 769      69.670  50.150  50.370  1.00  0.00           H
ATOM   2923  HB2 SER A 769      70.910  50.460  49.250  1.00  0.00           H
ATOM   2924  OG  SER A 769      71.580  50.460  51.130  1.00  0.00           O
ATOM   2925  HG1 SER A 769      71.170  50.270  51.990  1.00  0.00           H
ATOM   2926  C   SER A 769      72.220  47.970  49.390  1.00  0.00           C
ATOM   2927  O   SER A 769      72.300  47.800  48.200  1.00  0.00           O
ATOM   2928  N   PHE A 770      73.300  47.800  50.210  1.00  0.00           N
ATOM   2929  HN  PHE A 770      73.230  48.010  51.180  1.00  0.00           H
ATOM   2930  CA  PHE A 770      74.610  47.300  49.810  1.00  0.00           C
ATOM   2931  HA  PHE A 770      74.970  47.890  48.980  1.00  0.00           H
ATOM   2932  CB  PHE A 770      75.570  47.580  51.030  1.00  0.00           C
ATOM   2933  HB1 PHE A 770      75.350  46.880  51.860  1.00  0.00           H
ATOM   2934  HB2 PHE A 770      75.400  48.610  51.410  1.00  0.00           H
ATOM   2935  CG  PHE A 770      77.050  47.410  50.650  1.00  0.00           C
ATOM   2936  CD1 PHE A 770      77.710  46.160  50.520  1.00  0.00           C
ATOM   2937  HD1 PHE A 770      77.230  45.210  50.680  1.00  0.00           H
ATOM   2938  CE1 PHE A 770      79.090  46.200  50.230  1.00  0.00           C
ATOM   2939  HE1 PHE A 770      79.710  45.330  50.360  1.00  0.00           H
ATOM   2940  CZ  PHE A 770      79.770  47.440  50.120  1.00  0.00           C
ATOM   2941  HZ  PHE A 770      80.840  47.460  49.980  1.00  0.00           H
ATOM   2942  CD2 PHE A 770      77.710  48.620  50.320  1.00  0.00           C
ATOM   2943  HD2 PHE A 770      77.150  49.540  50.330  1.00  0.00           H
ATOM   2944  CE2 PHE A 770      79.060  48.660  50.040  1.00  0.00           C
ATOM   2945  HE2 PHE A 770      79.690  49.540  49.910  1.00  0.00           H
ATOM   2946  C   PHE A 770      74.590  45.930  49.290  1.00  0.00           C
ATOM   2947  O   PHE A 770      75.150  45.570  48.210  1.00  0.00           O
ATOM   2948  N   LEU A 771      73.900  45.090  50.030  1.00  0.00           N
ATOM   2949  HN  LEU A 771      73.570  45.330  50.950  1.00  0.00           H
ATOM   2950  CA  LEU A 771      73.580  43.780  49.620  1.00  0.00           C
ATOM   2951  HA  LEU A 771      74.470  43.370  49.170  1.00  0.00           H
ATOM   2952  CB  LEU A 771      73.070  42.870  50.770  1.00  0.00           C
ATOM   2953  HB1 LEU A 771      72.570  41.960  50.380  1.00  0.00           H
ATOM   2954  HB2 LEU A 771      72.270  43.460  51.260  1.00  0.00           H
ATOM   2955  CG  LEU A 771      74.190  42.470  51.750  1.00  0.00           C
ATOM   2956  HG  LEU A 771      74.740  43.420  51.890  1.00  0.00           H
ATOM   2957  CD1 LEU A 771      73.710  42.020  53.160  1.00  0.00           C
ATOM   2958 HD11 LEU A 771      74.590  41.590  53.690  1.00  0.00           H
ATOM   2959 HD12 LEU A 771      73.020  41.160  53.000  1.00  0.00           H
ATOM   2960 HD13 LEU A 771      73.170  42.820  53.690  1.00  0.00           H
ATOM   2961  CD2 LEU A 771      75.120  41.440  51.010  1.00  0.00           C
ATOM   2962 HD21 LEU A 771      75.590  41.880  50.120  1.00  0.00           H
ATOM   2963 HD22 LEU A 771      74.490  40.540  50.840  1.00  0.00           H
ATOM   2964 HD23 LEU A 771      76.050  41.220  51.570  1.00  0.00           H
ATOM   2965  C   LEU A 771      72.670  43.590  48.350  1.00  0.00           C
ATOM   2966  O   LEU A 771      72.970  42.830  47.410  1.00  0.00           O
ATOM   2967  N   LYS A 772      71.650  44.430  48.160  1.00  0.00           N
ATOM   2968  HN  LYS A 772      71.400  45.110  48.840  1.00  0.00           H
ATOM   2969  CA  LYS A 772      70.920  44.470  46.920  1.00  0.00           C
ATOM   2970  HA  LYS A 772      70.640  43.480  46.590  1.00  0.00           H
ATOM   2971  CB  LYS A 772      69.620  45.430  47.080  1.00  0.00           C
ATOM   2972  HB1 LYS A 772      69.990  46.430  47.370  1.00  0.00           H
ATOM   2973  HB2 LYS A 772      68.950  45.040  47.880  1.00  0.00           H
ATOM   2974  CG  LYS A 772      68.740  45.640  45.790  1.00  0.00           C
ATOM   2975  HG1 LYS A 772      69.350  46.180  45.030  1.00  0.00           H
ATOM   2976  HG2 LYS A 772      67.840  46.260  46.010  1.00  0.00           H
ATOM   2977  CD  LYS A 772      68.370  44.400  45.090  1.00  0.00           C
ATOM   2978  HD1 LYS A 772      68.000  43.600  45.760  1.00  0.00           H
ATOM   2979  HD2 LYS A 772      69.250  43.950  44.590  1.00  0.00           H
ATOM   2980  CE  LYS A 772      67.290  44.580  43.990  1.00  0.00           C
ATOM   2981  HE1 LYS A 772      66.340  44.970  44.400  1.00  0.00           H
ATOM   2982  HE2 LYS A 772      67.030  43.610  43.510  1.00  0.00           H
ATOM   2983  NZ  LYS A 772      67.700  45.470  42.930  1.00  0.00           N
ATOM   2984  HZ1 LYS A 772      68.720  45.290  42.820  1.00  0.00           H
ATOM   2985  HZ2 LYS A 772      67.470  46.470  43.120  1.00  0.00           H
ATOM   2986  HZ3 LYS A 772      67.280  45.210  42.010  1.00  0.00           H
ATOM   2987  C   LYS A 772      71.780  44.910  45.740  1.00  0.00           C
ATOM   2988  O   LYS A 772      71.630  44.410  44.630  1.00  0.00           O
ATOM   2989  N   GLN A 773      72.710  45.830  45.950  1.00  0.00           N
ATOM   2990  HN  GLN A 773      72.860  46.290  46.830  1.00  0.00           H
ATOM   2991  CA  GLN A 773      73.550  46.150  44.800  1.00  0.00           C
ATOM   2992  HA  GLN A 773      72.970  46.020  43.890  1.00  0.00           H
ATOM   2993  CB  GLN A 773      73.990  47.620  44.990  1.00  0.00           C
ATOM   2994  HB1 GLN A 773      74.830  47.850  44.310  1.00  0.00           H
ATOM   2995  HB2 GLN A 773      74.370  47.700  46.030  1.00  0.00           H
ATOM   2996  CG  GLN A 773      72.910  48.750  44.700  1.00  0.00           C
ATOM   2997  HG1 GLN A 773      73.520  49.620  44.380  1.00  0.00           H
ATOM   2998  HG2 GLN A 773      72.290  48.900  45.610  1.00  0.00           H
ATOM   2999  CD  GLN A 773      71.970  48.350  43.580  1.00  0.00           C
ATOM   3000  OE1 GLN A 773      70.750  48.250  43.870  1.00  0.00           O
ATOM   3001  NE2 GLN A 773      72.440  48.080  42.330  1.00  0.00           N
ATOM   3002 HE21 GLN A 773      71.830  47.770  41.610  1.00  0.00           H
ATOM   3003 HE22 GLN A 773      73.410  48.260  42.200  1.00  0.00           H
ATOM   3004  C   GLN A 773      74.850  45.300  44.670  1.00  0.00           C
ATOM   3005  O   GLN A 773      75.810  45.610  43.930  1.00  0.00           O
ATOM   3006  N   PHE A 774      74.910  44.140  45.370  1.00  0.00           N
ATOM   3007  HN  PHE A 774      74.170  43.850  45.970  1.00  0.00           H
ATOM   3008  CA  PHE A 774      76.160  43.350  45.330  1.00  0.00           C
ATOM   3009  HA  PHE A 774      77.000  44.010  45.430  1.00  0.00           H
ATOM   3010  CB  PHE A 774      76.180  42.340  46.560  1.00  0.00           C
ATOM   3011  HB1 PHE A 774      75.340  41.620  46.600  1.00  0.00           H
ATOM   3012  HB2 PHE A 774      76.230  43.010  47.470  1.00  0.00           H
ATOM   3013  CG  PHE A 774      77.510  41.510  46.690  1.00  0.00           C
ATOM   3014  CD1 PHE A 774      78.700  42.140  47.060  1.00  0.00           C
ATOM   3015  HD1 PHE A 774      78.750  43.220  47.150  1.00  0.00           H
ATOM   3016  CE1 PHE A 774      79.920  41.390  47.230  1.00  0.00           C
ATOM   3017  HE1 PHE A 774      80.890  41.860  47.330  1.00  0.00           H
ATOM   3018  CZ  PHE A 774      79.850  40.040  47.250  1.00  0.00           C
ATOM   3019  HZ  PHE A 774      80.780  39.550  47.490  1.00  0.00           H
ATOM   3020  CD2 PHE A 774      77.520  40.130  46.640  1.00  0.00           C
ATOM   3021  HD2 PHE A 774      76.610  39.590  46.440  1.00  0.00           H
ATOM   3022  CE2 PHE A 774      78.700  39.430  46.880  1.00  0.00           C
ATOM   3023  HE2 PHE A 774      78.730  38.360  46.790  1.00  0.00           H
ATOM   3024  C   PHE A 774      76.280  42.460  44.040  1.00  0.00           C
ATOM   3025  O   PHE A 774      77.260  41.760  43.780  1.00  0.00           O
ATOM   3026  N   LYS A 775      75.320  42.320  43.140  1.00  0.00           N
ATOM   3027  HN  LYS A 775      74.370  42.540  43.380  1.00  0.00           H
ATOM   3028  CA  LYS A 775      75.520  41.540  41.900  1.00  0.00           C
ATOM   3029  HA  LYS A 775      76.320  40.800  41.980  1.00  0.00           H
ATOM   3030  CB  LYS A 775      74.170  40.880  41.380  1.00  0.00           C
ATOM   3031  HB1 LYS A 775      73.840  40.220  42.220  1.00  0.00           H
ATOM   3032  HB2 LYS A 775      74.370  40.140  40.580  1.00  0.00           H
ATOM   3033  CG  LYS A 775      72.950  41.830  41.110  1.00  0.00           C
ATOM   3034  HG1 LYS A 775      73.200  42.440  40.210  1.00  0.00           H
ATOM   3035  HG2 LYS A 775      72.890  42.710  41.800  1.00  0.00           H
ATOM   3036  CD  LYS A 775      71.630  41.070  40.970  1.00  0.00           C
ATOM   3037  HD1 LYS A 775      71.370  40.530  41.910  1.00  0.00           H
ATOM   3038  HD2 LYS A 775      71.520  40.380  40.110  1.00  0.00           H
ATOM   3039  CE  LYS A 775      70.610  42.170  40.780  1.00  0.00           C
ATOM   3040  HE1 LYS A 775      70.770  42.720  39.830  1.00  0.00           H
ATOM   3041  HE2 LYS A 775      70.560  42.960  41.550  1.00  0.00           H
ATOM   3042  NZ  LYS A 775      69.290  41.480  40.520  1.00  0.00           N
ATOM   3043  HZ1 LYS A 775      68.530  42.120  40.210  1.00  0.00           H
ATOM   3044  HZ2 LYS A 775      69.010  41.070  41.440  1.00  0.00           H
ATOM   3045  HZ3 LYS A 775      69.330  40.700  39.830  1.00  0.00           H
ATOM   3046  C   LYS A 775      75.870  42.380  40.700  1.00  0.00           C
ATOM   3047  O   LYS A 775      75.750  41.950  39.530  1.00  0.00           O
ATOM   3048  N   THR A 776      76.180  43.670  40.900  1.00  0.00           N
ATOM   3049  HN  THR A 776      76.270  44.050  41.820  1.00  0.00           H
ATOM   3050  CA  THR A 776      76.490  44.580  39.810  1.00  0.00           C
ATOM   3051  HA  THR A 776      75.660  44.560  39.120  1.00  0.00           H
ATOM   3052  CB  THR A 776      76.510  46.080  40.140  1.00  0.00           C
ATOM   3053  HB  THR A 776      77.420  46.210  40.770  1.00  0.00           H
ATOM   3054  OG1 THR A 776      75.300  46.490  40.770  1.00  0.00           O
ATOM   3055  HG1 THR A 776      75.350  47.390  41.090  1.00  0.00           H
ATOM   3056  CG2 THR A 776      76.750  46.910  38.910  1.00  0.00           C
ATOM   3057 HG21 THR A 776      75.920  46.970  38.170  1.00  0.00           H
ATOM   3058 HG22 THR A 776      77.650  46.530  38.380  1.00  0.00           H
ATOM   3059 HG23 THR A 776      77.050  47.930  39.240  1.00  0.00           H
ATOM   3060  C   THR A 776      77.790  44.170  39.060  1.00  0.00           C
ATOM   3061  O   THR A 776      77.850  44.210  37.810  1.00  0.00           O
ATOM   3062  N   LYS A 777      78.860  43.870  39.840  1.00  0.00           N
ATOM   3063  HN  LYS A 777      78.730  43.990  40.820  1.00  0.00           H
ATOM   3064  CA  LYS A 777      80.140  43.410  39.380  1.00  0.00           C
ATOM   3065  HA  LYS A 777      80.500  44.070  38.600  1.00  0.00           H
ATOM   3066  CB  LYS A 777      81.200  43.320  40.480  1.00  0.00           C
ATOM   3067  HB1 LYS A 777      82.180  43.010  40.050  1.00  0.00           H
ATOM   3068  HB2 LYS A 777      80.950  42.630  41.320  1.00  0.00           H
ATOM   3069  CG  LYS A 777      81.450  44.660  41.190  1.00  0.00           C
ATOM   3070  HG1 LYS A 777      82.280  44.510  41.900  1.00  0.00           H
ATOM   3071  HG2 LYS A 777      80.470  44.830  41.690  1.00  0.00           H
ATOM   3072  CD  LYS A 777      81.830  45.840  40.240  1.00  0.00           C
ATOM   3073  HD1 LYS A 777      81.040  45.890  39.460  1.00  0.00           H
ATOM   3074  HD2 LYS A 777      82.850  45.530  39.920  1.00  0.00           H
ATOM   3075  CE  LYS A 777      82.080  47.090  41.030  1.00  0.00           C
ATOM   3076  HE1 LYS A 777      81.100  47.500  41.380  1.00  0.00           H
ATOM   3077  HE2 LYS A 777      82.540  47.770  40.280  1.00  0.00           H
ATOM   3078  NZ  LYS A 777      83.040  46.970  42.120  1.00  0.00           N
ATOM   3079  HZ1 LYS A 777      83.890  46.480  41.760  1.00  0.00           H
ATOM   3080  HZ2 LYS A 777      82.770  46.420  42.950  1.00  0.00           H
ATOM   3081  HZ3 LYS A 777      83.280  47.950  42.380  1.00  0.00           H
ATOM   3082  C   LYS A 777      80.170  42.060  38.660  1.00  0.00           C
ATOM   3083  O   LYS A 777      79.210  41.320  38.760  1.00  0.00           O
ATOM   3084  N   ARG A 778      81.250  41.830  37.860  1.00  0.00           N
ATOM   3085  HN  ARG A 778      82.020  42.450  37.770  1.00  0.00           H
ATOM   3086  CA  ARG A 778      81.390  40.630  37.010  1.00  0.00           C
ATOM   3087  HA  ARG A 778      80.380  40.260  36.890  1.00  0.00           H
ATOM   3088  CB  ARG A 778      81.950  40.950  35.550  1.00  0.00           C
ATOM   3089  HB1 ARG A 778      82.210  40.080  34.930  1.00  0.00           H
ATOM   3090  HB2 ARG A 778      82.800  41.680  35.520  1.00  0.00           H
ATOM   3091  CG  ARG A 778      81.030  41.860  34.610  1.00  0.00           C
ATOM   3092  HG1 ARG A 778      79.980  41.520  34.690  1.00  0.00           H
ATOM   3093  HG2 ARG A 778      81.170  41.560  33.550  1.00  0.00           H
ATOM   3094  CD  ARG A 778      80.790  43.360  34.830  1.00  0.00           C
ATOM   3095  HD1 ARG A 778      80.670  43.460  35.930  1.00  0.00           H
ATOM   3096  HD2 ARG A 778      79.920  43.700  34.230  1.00  0.00           H
ATOM   3097  NE  ARG A 778      82.050  44.010  34.350  1.00  0.00           N
ATOM   3098  HE  ARG A 778      82.840  43.420  34.300  1.00  0.00           H
ATOM   3099  CZ  ARG A 778      82.050  45.170  33.660  1.00  0.00           C
ATOM   3100  NH1 ARG A 778      80.950  45.830  33.390  1.00  0.00           N
ATOM   3101 HH11 ARG A 778      80.150  45.680  33.980  1.00  0.00           H
ATOM   3102 HH12 ARG A 778      81.050  46.650  32.820  1.00  0.00           H
ATOM   3103  NH2 ARG A 778      83.160  45.580  33.140  1.00  0.00           N
ATOM   3104 HH21 ARG A 778      84.030  45.100  33.260  1.00  0.00           H
ATOM   3105 HH22 ARG A 778      83.160  46.520  32.790  1.00  0.00           H
ATOM   3106  C   ARG A 778      82.310  39.620  37.560  1.00  0.00           C
ATOM   3107  O   ARG A 778      82.440  38.470  37.100  1.00  0.00           O
ATOM   3108  N   TYR A 779      83.010  39.950  38.700  1.00  0.00           N
ATOM   3109  HN  TYR A 779      82.840  40.850  39.110  1.00  0.00           H
ATOM   3110  CA  TYR A 779      83.930  38.930  39.270  1.00  0.00           C
ATOM   3111  HA  TYR A 779      84.410  38.330  38.510  1.00  0.00           H
ATOM   3112  CB  TYR A 779      85.090  39.690  39.970  1.00  0.00           C
ATOM   3113  HB1 TYR A 779      84.710  40.320  40.790  1.00  0.00           H
ATOM   3114  HB2 TYR A 779      85.540  40.400  39.240  1.00  0.00           H
ATOM   3115  CG  TYR A 779      86.160  38.690  40.480  1.00  0.00           C
ATOM   3116  CD1 TYR A 779      86.510  38.710  41.840  1.00  0.00           C
ATOM   3117  HD1 TYR A 779      85.710  39.040  42.500  1.00  0.00           H
ATOM   3118  CE1 TYR A 779      87.470  37.850  42.280  1.00  0.00           C
ATOM   3119  HE1 TYR A 779      87.700  37.730  43.330  1.00  0.00           H
ATOM   3120  CZ  TYR A 779      88.310  37.160  41.360  1.00  0.00           C
ATOM   3121  OH  TYR A 779      89.360  36.310  41.850  1.00  0.00           O
ATOM   3122  HH  TYR A 779      90.020  36.220  41.140  1.00  0.00           H
ATOM   3123  CD2 TYR A 779      86.980  38.030  39.570  1.00  0.00           C
ATOM   3124  HD2 TYR A 779      86.830  38.090  38.500  1.00  0.00           H
ATOM   3125  CE2 TYR A 779      88.020  37.280  40.020  1.00  0.00           C
ATOM   3126  HE2 TYR A 779      88.500  36.660  39.280  1.00  0.00           H
ATOM   3127  C   TYR A 779      83.220  38.060  40.330  1.00  0.00           C
ATOM   3128  O   TYR A 779      82.490  38.590  41.170  1.00  0.00           O
ATOM   3129  N   PHE A 780      83.570  36.710  40.300  1.00  0.00           N
ATOM   3130  HN  PHE A 780      84.210  36.490  39.570  1.00  0.00           H
ATOM   3131  CA  PHE A 780      83.040  35.590  41.080  1.00  0.00           C
ATOM   3132  HA  PHE A 780      83.790  34.850  40.840  1.00  0.00           H
ATOM   3133  CB  PHE A 780      83.010  35.990  42.630  1.00  0.00           C
ATOM   3134  HB1 PHE A 780      82.390  36.900  42.670  1.00  0.00           H
ATOM   3135  HB2 PHE A 780      84.000  36.270  43.030  1.00  0.00           H
ATOM   3136  CG  PHE A 780      82.690  34.810  43.490  1.00  0.00           C
ATOM   3137  CD1 PHE A 780      83.650  33.790  43.710  1.00  0.00           C
ATOM   3138  HD1 PHE A 780      84.570  33.690  43.160  1.00  0.00           H
ATOM   3139  CE1 PHE A 780      83.320  32.750  44.640  1.00  0.00           C
ATOM   3140  HE1 PHE A 780      84.060  31.990  44.800  1.00  0.00           H
ATOM   3141  CZ  PHE A 780      82.090  32.750  45.350  1.00  0.00           C
ATOM   3142  HZ  PHE A 780      81.760  31.900  45.910  1.00  0.00           H
ATOM   3143  CD2 PHE A 780      81.520  34.860  44.200  1.00  0.00           C
ATOM   3144  HD2 PHE A 780      80.860  35.700  44.130  1.00  0.00           H
ATOM   3145  CE2 PHE A 780      81.190  33.810  45.040  1.00  0.00           C
ATOM   3146  HE2 PHE A 780      80.250  33.940  45.560  1.00  0.00           H
ATOM   3147  C   PHE A 780      81.620  35.030  40.580  1.00  0.00           C
ATOM   3148  O   PHE A 780      80.870  35.920  40.170  1.00  0.00           O
ATOM   3149  N   PRO A 781      81.170  33.800  40.510  1.00  0.00           N
ATOM   3150  CD  PRO A 781      81.980  32.640  40.910  1.00  0.00           C
ATOM   3151  HD1 PRO A 781      82.020  32.500  42.010  1.00  0.00           H
ATOM   3152  HD2 PRO A 781      83.000  32.720  40.470  1.00  0.00           H
ATOM   3153  CA  PRO A 781      79.990  33.460  39.760  1.00  0.00           C
ATOM   3154  HA  PRO A 781      80.210  33.610  38.710  1.00  0.00           H
ATOM   3155  CB  PRO A 781      79.900  31.920  40.000  1.00  0.00           C
ATOM   3156  HB1 PRO A 781      79.500  31.460  39.090  1.00  0.00           H
ATOM   3157  HB2 PRO A 781      79.300  31.670  40.890  1.00  0.00           H
ATOM   3158  CG  PRO A 781      81.330  31.520  40.260  1.00  0.00           C
ATOM   3159  HG1 PRO A 781      81.320  30.590  40.870  1.00  0.00           H
ATOM   3160  HG2 PRO A 781      81.950  31.270  39.370  1.00  0.00           H
ATOM   3161  C   PRO A 781      78.730  34.240  40.130  1.00  0.00           C
ATOM   3162  O   PRO A 781      78.390  34.390  41.310  1.00  0.00           O
ATOM   3163  N   THR A 782      78.110  34.790  39.080  1.00  0.00           N
ATOM   3164  HN  THR A 782      78.470  34.640  38.160  1.00  0.00           H
ATOM   3165  CA  THR A 782      77.070  35.770  39.240  1.00  0.00           C
ATOM   3166  HA  THR A 782      77.490  36.590  39.810  1.00  0.00           H
ATOM   3167  CB  THR A 782      76.690  36.550  37.940  1.00  0.00           C
ATOM   3168  HB  THR A 782      76.740  35.790  37.140  1.00  0.00           H
ATOM   3169  OG1 THR A 782      77.720  37.510  37.580  1.00  0.00           O
ATOM   3170  HG1 THR A 782      77.690  38.080  38.360  1.00  0.00           H
ATOM   3171  CG2 THR A 782      75.290  37.230  37.990  1.00  0.00           C
ATOM   3172 HG21 THR A 782      75.170  37.880  37.100  1.00  0.00           H
ATOM   3173 HG22 THR A 782      75.210  37.860  38.890  1.00  0.00           H
ATOM   3174 HG23 THR A 782      74.490  36.460  37.940  1.00  0.00           H
ATOM   3175  C   THR A 782      75.840  35.210  39.880  1.00  0.00           C
ATOM   3176  O   THR A 782      75.210  35.910  40.680  1.00  0.00           O
ATOM   3177  N   LYS A 783      75.390  33.990  39.690  1.00  0.00           N
ATOM   3178  HN  LYS A 783      75.970  33.350  39.190  1.00  0.00           H
ATOM   3179  CA  LYS A 783      74.140  33.470  40.290  1.00  0.00           C
ATOM   3180  HA  LYS A 783      73.400  34.270  40.290  1.00  0.00           H
ATOM   3181  CB  LYS A 783      73.730  32.260  39.420  1.00  0.00           C
ATOM   3182  HB1 LYS A 783      74.570  31.540  39.290  1.00  0.00           H
ATOM   3183  HB2 LYS A 783      73.550  32.580  38.370  1.00  0.00           H
ATOM   3184  CG  LYS A 783      72.550  31.450  39.940  1.00  0.00           C
ATOM   3185  HG1 LYS A 783      72.810  30.990  40.910  1.00  0.00           H
ATOM   3186  HG2 LYS A 783      72.430  30.550  39.280  1.00  0.00           H
ATOM   3187  CD  LYS A 783      71.270  32.230  40.020  1.00  0.00           C
ATOM   3188  HD1 LYS A 783      71.170  32.800  39.080  1.00  0.00           H
ATOM   3189  HD2 LYS A 783      71.320  33.000  40.820  1.00  0.00           H
ATOM   3190  CE  LYS A 783      70.030  31.300  40.230  1.00  0.00           C
ATOM   3191  HE1 LYS A 783      69.140  31.970  40.270  1.00  0.00           H
ATOM   3192  HE2 LYS A 783      70.170  30.740  41.170  1.00  0.00           H
ATOM   3193  NZ  LYS A 783      69.920  30.390  39.060  1.00  0.00           N
ATOM   3194  HZ1 LYS A 783      70.640  29.650  39.200  1.00  0.00           H
ATOM   3195  HZ2 LYS A 783      69.950  30.870  38.140  1.00  0.00           H
ATOM   3196  HZ3 LYS A 783      69.030  29.870  39.190  1.00  0.00           H
ATOM   3197  C   LYS A 783      74.290  33.310  41.810  1.00  0.00           C
ATOM   3198  O   LYS A 783      73.390  33.710  42.520  1.00  0.00           O
ATOM   3199  N   VAL A 784      75.450  32.980  42.380  1.00  0.00           N
ATOM   3200  HN  VAL A 784      76.260  32.840  41.810  1.00  0.00           H
ATOM   3201  CA  VAL A 784      75.720  33.070  43.810  1.00  0.00           C
ATOM   3202  HA  VAL A 784      74.930  32.560  44.340  1.00  0.00           H
ATOM   3203  CB  VAL A 784      77.090  32.420  44.110  1.00  0.00           C
ATOM   3204  HB  VAL A 784      77.880  33.000  43.620  1.00  0.00           H
ATOM   3205  CG1 VAL A 784      77.410  32.240  45.590  1.00  0.00           C
ATOM   3206 HG11 VAL A 784      76.600  31.710  46.130  1.00  0.00           H
ATOM   3207 HG12 VAL A 784      77.520  33.250  46.040  1.00  0.00           H
ATOM   3208 HG13 VAL A 784      78.340  31.670  45.790  1.00  0.00           H
ATOM   3209  CG2 VAL A 784      76.950  31.000  43.480  1.00  0.00           C
ATOM   3210 HG21 VAL A 784      76.050  30.470  43.870  1.00  0.00           H
ATOM   3211 HG22 VAL A 784      77.850  30.400  43.710  1.00  0.00           H
ATOM   3212 HG23 VAL A 784      77.140  31.010  42.370  1.00  0.00           H
ATOM   3213  C   VAL A 784      75.680  34.520  44.350  1.00  0.00           C
ATOM   3214  O   VAL A 784      75.120  34.860  45.410  1.00  0.00           O
ATOM   3215  N   ARG A 785      76.240  35.510  43.670  1.00  0.00           N
ATOM   3216  HN  ARG A 785      76.600  35.150  42.800  1.00  0.00           H
ATOM   3217  CA  ARG A 785      76.120  36.960  44.010  1.00  0.00           C
ATOM   3218  HA  ARG A 785      76.380  37.130  45.040  1.00  0.00           H
ATOM   3219  CB  ARG A 785      76.920  37.770  43.040  1.00  0.00           C
ATOM   3220  HB1 ARG A 785      76.800  38.870  43.100  1.00  0.00           H
ATOM   3221  HB2 ARG A 785      76.470  37.610  42.030  1.00  0.00           H
ATOM   3222  CG  ARG A 785      78.420  37.440  43.090  1.00  0.00           C
ATOM   3223  HG1 ARG A 785      78.540  36.480  42.540  1.00  0.00           H
ATOM   3224  HG2 ARG A 785      78.720  37.140  44.120  1.00  0.00           H
ATOM   3225  CD  ARG A 785      79.380  38.420  42.370  1.00  0.00           C
ATOM   3226  HD1 ARG A 785      79.150  38.480  41.280  1.00  0.00           H
ATOM   3227  HD2 ARG A 785      80.340  37.880  42.530  1.00  0.00           H
ATOM   3228  NE  ARG A 785      79.270  39.730  43.000  1.00  0.00           N
ATOM   3229  HE  ARG A 785      78.490  39.990  43.560  1.00  0.00           H
ATOM   3230  CZ  ARG A 785      80.260  40.580  43.240  1.00  0.00           C
ATOM   3231  NH1 ARG A 785      81.410  40.220  42.830  1.00  0.00           N
ATOM   3232 HH11 ARG A 785      81.670  39.520  42.150  1.00  0.00           H
ATOM   3233 HH12 ARG A 785      82.090  40.960  42.820  1.00  0.00           H
ATOM   3234  NH2 ARG A 785      79.940  41.680  43.840  1.00  0.00           N
ATOM   3235 HH21 ARG A 785      79.010  41.810  44.180  1.00  0.00           H
ATOM   3236 HH22 ARG A 785      80.620  42.240  44.300  1.00  0.00           H
ATOM   3237  C   ARG A 785      74.650  37.470  43.960  1.00  0.00           C
ATOM   3238  O   ARG A 785      74.270  38.260  44.810  1.00  0.00           O
ATOM   3239  N   SER A 786      73.830  36.940  42.990  1.00  0.00           N
ATOM   3240  HN  SER A 786      74.290  36.440  42.260  1.00  0.00           H
ATOM   3241  CA  SER A 786      72.390  37.270  42.700  1.00  0.00           C
ATOM   3242  HA  SER A 786      72.330  38.320  42.490  1.00  0.00           H
ATOM   3243  CB  SER A 786      71.870  36.640  41.370  1.00  0.00           C
ATOM   3244  HB1 SER A 786      70.810  37.000  41.370  1.00  0.00           H
ATOM   3245  HB2 SER A 786      71.980  35.540  41.370  1.00  0.00           H
ATOM   3246  OG  SER A 786      72.610  37.210  40.290  1.00  0.00           O
ATOM   3247  HG1 SER A 786      73.480  36.870  40.520  1.00  0.00           H
ATOM   3248  C   SER A 786      71.530  36.700  43.810  1.00  0.00           C
ATOM   3249  O   SER A 786      70.510  37.330  44.240  1.00  0.00           O
ATOM   3250  N   THR A 787      71.830  35.520  44.270  1.00  0.00           N
ATOM   3251  HN  THR A 787      72.550  35.000  43.820  1.00  0.00           H
ATOM   3252  CA  THR A 787      71.240  34.890  45.470  1.00  0.00           C
ATOM   3253  HA  THR A 787      70.180  35.100  45.430  1.00  0.00           H
ATOM   3254  CB  THR A 787      71.440  33.380  45.470  1.00  0.00           C
ATOM   3255  HB  THR A 787      72.540  33.220  45.610  1.00  0.00           H
ATOM   3256  OG1 THR A 787      71.040  32.780  44.280  1.00  0.00           O
ATOM   3257  HG1 THR A 787      71.560  31.970  44.200  1.00  0.00           H
ATOM   3258  CG2 THR A 787      70.590  32.660  46.590  1.00  0.00           C
ATOM   3259 HG21 THR A 787      69.490  32.770  46.480  1.00  0.00           H
ATOM   3260 HG22 THR A 787      70.780  32.950  47.640  1.00  0.00           H
ATOM   3261 HG23 THR A 787      70.850  31.590  46.530  1.00  0.00           H
ATOM   3262  C   THR A 787      71.650  35.620  46.750  1.00  0.00           C
ATOM   3263  O   THR A 787      70.780  35.870  47.540  1.00  0.00           O
ATOM   3264  N   ILE A 788      72.930  36.080  46.940  1.00  0.00           N
ATOM   3265  HN  ILE A 788      73.660  35.980  46.270  1.00  0.00           H
ATOM   3266  CA  ILE A 788      73.230  36.950  48.010  1.00  0.00           C
ATOM   3267  HA  ILE A 788      72.860  36.420  48.870  1.00  0.00           H
ATOM   3268  CB  ILE A 788      74.760  37.190  48.130  1.00  0.00           C
ATOM   3269  HB  ILE A 788      75.220  37.300  47.120  1.00  0.00           H
ATOM   3270  CG2 ILE A 788      75.080  38.360  49.050  1.00  0.00           C
ATOM   3271 HG21 ILE A 788      76.150  38.650  49.060  1.00  0.00           H
ATOM   3272 HG22 ILE A 788      74.790  38.110  50.100  1.00  0.00           H
ATOM   3273 HG23 ILE A 788      74.610  39.310  48.740  1.00  0.00           H
ATOM   3274  CG1 ILE A 788      75.490  35.900  48.710  1.00  0.00           C
ATOM   3275 HG11 ILE A 788      74.940  35.030  48.320  1.00  0.00           H
ATOM   3276 HG12 ILE A 788      75.350  35.930  49.800  1.00  0.00           H
ATOM   3277  CD  ILE A 788      76.950  35.890  48.410  1.00  0.00           C
ATOM   3278  HD1 ILE A 788      77.210  34.890  48.830  1.00  0.00           H
ATOM   3279  HD2 ILE A 788      77.460  36.730  48.940  1.00  0.00           H
ATOM   3280  HD3 ILE A 788      77.130  35.760  47.320  1.00  0.00           H
ATOM   3281  C   ILE A 788      72.450  38.290  47.900  1.00  0.00           C
ATOM   3282  O   ILE A 788      71.930  38.660  48.920  1.00  0.00           O
ATOM   3283  N   SER A 789      72.330  38.960  46.690  1.00  0.00           N
ATOM   3284  HN  SER A 789      72.950  38.730  45.950  1.00  0.00           H
ATOM   3285  CA  SER A 789      71.340  40.040  46.520  1.00  0.00           C
ATOM   3286  HA  SER A 789      71.460  40.780  47.300  1.00  0.00           H
ATOM   3287  CB  SER A 789      71.370  40.630  45.080  1.00  0.00           C
ATOM   3288  HB1 SER A 789      70.590  41.410  45.020  1.00  0.00           H
ATOM   3289  HB2 SER A 789      71.160  39.760  44.420  1.00  0.00           H
ATOM   3290  OG  SER A 789      72.630  41.190  44.910  1.00  0.00           O
ATOM   3291  HG1 SER A 789      72.770  41.830  45.600  1.00  0.00           H
ATOM   3292  C   SER A 789      69.950  39.750  46.950  1.00  0.00           C
ATOM   3293  O   SER A 789      69.300  40.550  47.550  1.00  0.00           O
ATOM   3294  N   ASP A 790      69.420  38.660  46.570  1.00  0.00           N
ATOM   3295  HN  ASP A 790      69.960  38.000  46.060  1.00  0.00           H
ATOM   3296  CA  ASP A 790      68.040  38.250  46.810  1.00  0.00           C
ATOM   3297  HA  ASP A 790      67.480  39.060  46.390  1.00  0.00           H
ATOM   3298  CB  ASP A 790      67.690  36.980  46.110  1.00  0.00           C
ATOM   3299  HB1 ASP A 790      66.660  36.680  46.390  1.00  0.00           H
ATOM   3300  HB2 ASP A 790      68.430  36.230  46.440  1.00  0.00           H
ATOM   3301  CG  ASP A 790      67.650  37.090  44.540  1.00  0.00           C
ATOM   3302  OD1 ASP A 790      67.560  38.180  43.980  1.00  0.00           O
ATOM   3303  OD2 ASP A 790      67.490  36.020  43.860  1.00  0.00           O
ATOM   3304  C   ASP A 790      67.690  38.140  48.280  1.00  0.00           C
ATOM   3305  O   ASP A 790      66.680  38.730  48.760  1.00  0.00           O
ATOM   3306  N   PHE A 791      68.620  37.530  49.070  1.00  0.00           N
ATOM   3307  HN  PHE A 791      69.540  37.380  48.700  1.00  0.00           H
ATOM   3308  CA  PHE A 791      68.400  37.280  50.500  1.00  0.00           C
ATOM   3309  HA  PHE A 791      67.340  37.300  50.690  1.00  0.00           H
ATOM   3310  CB  PHE A 791      69.080  35.900  50.830  1.00  0.00           C
ATOM   3311  HB1 PHE A 791      69.200  35.680  51.910  1.00  0.00           H
ATOM   3312  HB2 PHE A 791      70.140  35.770  50.510  1.00  0.00           H
ATOM   3313  CG  PHE A 791      68.090  34.860  50.360  1.00  0.00           C
ATOM   3314  CD1 PHE A 791      68.450  34.090  49.220  1.00  0.00           C
ATOM   3315  HD1 PHE A 791      69.360  34.280  48.670  1.00  0.00           H
ATOM   3316  CE1 PHE A 791      67.520  33.110  48.780  1.00  0.00           C
ATOM   3317  HE1 PHE A 791      67.750  32.450  47.950  1.00  0.00           H
ATOM   3318  CZ  PHE A 791      66.420  32.780  49.620  1.00  0.00           C
ATOM   3319  HZ  PHE A 791      65.860  31.940  49.240  1.00  0.00           H
ATOM   3320  CD2 PHE A 791      67.070  34.490  51.170  1.00  0.00           C
ATOM   3321  HD2 PHE A 791      66.800  35.070  52.050  1.00  0.00           H
ATOM   3322  CE2 PHE A 791      66.150  33.460  50.750  1.00  0.00           C
ATOM   3323  HE2 PHE A 791      65.310  33.250  51.400  1.00  0.00           H
ATOM   3324  C   PHE A 791      68.860  38.520  51.330  1.00  0.00           C
ATOM   3325  O   PHE A 791      69.080  38.420  52.540  1.00  0.00           O
ATOM   3326  N   ALA A 792      69.070  39.670  50.660  1.00  0.00           N
ATOM   3327  HN  ALA A 792      68.940  39.710  49.670  1.00  0.00           H
ATOM   3328  CA  ALA A 792      69.690  40.900  51.350  1.00  0.00           C
ATOM   3329  HA  ALA A 792      70.750  40.710  51.370  1.00  0.00           H
ATOM   3330  CB  ALA A 792      69.500  42.140  50.340  1.00  0.00           C
ATOM   3331  HB1 ALA A 792      70.100  41.920  49.430  1.00  0.00           H
ATOM   3332  HB2 ALA A 792      69.900  43.090  50.760  1.00  0.00           H
ATOM   3333  HB3 ALA A 792      68.500  42.440  49.950  1.00  0.00           H
ATOM   3334  C   ALA A 792      69.170  41.410  52.620  1.00  0.00           C
ATOM   3335  O   ALA A 792      69.950  41.640  53.500  1.00  0.00           O
ATOM   3336  N   VAL A 793      67.780  41.580  52.680  1.00  0.00           N
ATOM   3337  HN  VAL A 793      67.240  41.300  51.900  1.00  0.00           H
ATOM   3338  CA  VAL A 793      67.140  41.940  53.940  1.00  0.00           C
ATOM   3339  HA  VAL A 793      67.610  42.820  54.350  1.00  0.00           H
ATOM   3340  CB  VAL A 793      65.590  42.330  53.700  1.00  0.00           C
ATOM   3341  HB  VAL A 793      65.130  41.540  53.050  1.00  0.00           H
ATOM   3342  CG1 VAL A 793      64.810  42.770  54.970  1.00  0.00           C
ATOM   3343 HG11 VAL A 793      63.940  43.370  54.640  1.00  0.00           H
ATOM   3344 HG12 VAL A 793      65.490  43.350  55.630  1.00  0.00           H
ATOM   3345 HG13 VAL A 793      64.420  41.900  55.550  1.00  0.00           H
ATOM   3346  CG2 VAL A 793      65.600  43.570  52.800  1.00  0.00           C
ATOM   3347 HG21 VAL A 793      66.250  44.340  53.270  1.00  0.00           H
ATOM   3348 HG22 VAL A 793      64.590  44.030  52.690  1.00  0.00           H
ATOM   3349 HG23 VAL A 793      65.970  43.330  51.780  1.00  0.00           H
ATOM   3350  C   VAL A 793      67.100  40.790  55.010  1.00  0.00           C
ATOM   3351  O   VAL A 793      67.440  41.000  56.180  1.00  0.00           O
ATOM   3352  N   PHE A 794      66.910  39.510  54.600  1.00  0.00           N
ATOM   3353  HN  PHE A 794      66.740  39.350  53.630  1.00  0.00           H
ATOM   3354  CA  PHE A 794      67.110  38.330  55.460  1.00  0.00           C
ATOM   3355  HA  PHE A 794      66.430  38.510  56.270  1.00  0.00           H
ATOM   3356  CB  PHE A 794      66.510  37.100  54.730  1.00  0.00           C
ATOM   3357  HB1 PHE A 794      66.990  37.150  53.720  1.00  0.00           H
ATOM   3358  HB2 PHE A 794      65.430  37.160  54.480  1.00  0.00           H
ATOM   3359  CG  PHE A 794      66.720  35.820  55.400  1.00  0.00           C
ATOM   3360  CD1 PHE A 794      66.070  35.390  56.480  1.00  0.00           C
ATOM   3361  HD1 PHE A 794      65.430  36.040  57.040  1.00  0.00           H
ATOM   3362  CE1 PHE A 794      66.440  34.140  57.030  1.00  0.00           C
ATOM   3363  HE1 PHE A 794      66.070  33.840  57.990  1.00  0.00           H
ATOM   3364  CZ  PHE A 794      67.400  33.260  56.460  1.00  0.00           C
ATOM   3365  HZ  PHE A 794      67.600  32.320  56.960  1.00  0.00           H
ATOM   3366  CD2 PHE A 794      67.670  34.990  54.740  1.00  0.00           C
ATOM   3367  HD2 PHE A 794      68.160  35.280  53.810  1.00  0.00           H
ATOM   3368  CE2 PHE A 794      68.000  33.710  55.280  1.00  0.00           C
ATOM   3369  HE2 PHE A 794      68.650  33.100  54.680  1.00  0.00           H
ATOM   3370  C   PHE A 794      68.520  38.220  56.060  1.00  0.00           C
ATOM   3371  O   PHE A 794      68.580  37.920  57.290  1.00  0.00           O
ATOM   3372  N   LEU A 795      69.590  38.360  55.290  1.00  0.00           N
ATOM   3373  HN  LEU A 795      69.440  38.430  54.310  1.00  0.00           H
ATOM   3374  CA  LEU A 795      71.000  38.440  55.680  1.00  0.00           C
ATOM   3375  HA  LEU A 795      71.370  37.630  56.280  1.00  0.00           H
ATOM   3376  CB  LEU A 795      72.050  38.490  54.520  1.00  0.00           C
ATOM   3377  HB1 LEU A 795      73.020  38.640  55.030  1.00  0.00           H
ATOM   3378  HB2 LEU A 795      71.780  39.380  53.900  1.00  0.00           H
ATOM   3379  CG  LEU A 795      72.020  37.190  53.650  1.00  0.00           C
ATOM   3380  HG  LEU A 795      70.990  36.880  53.360  1.00  0.00           H
ATOM   3381  CD1 LEU A 795      72.600  37.590  52.340  1.00  0.00           C
ATOM   3382 HD11 LEU A 795      72.640  36.750  51.630  1.00  0.00           H
ATOM   3383 HD12 LEU A 795      73.590  38.080  52.520  1.00  0.00           H
ATOM   3384 HD13 LEU A 795      71.990  38.380  51.850  1.00  0.00           H
ATOM   3385  CD2 LEU A 795      72.880  36.110  54.290  1.00  0.00           C
ATOM   3386 HD21 LEU A 795      73.620  36.610  54.960  1.00  0.00           H
ATOM   3387 HD22 LEU A 795      73.540  35.470  53.670  1.00  0.00           H
ATOM   3388 HD23 LEU A 795      72.230  35.490  54.940  1.00  0.00           H
ATOM   3389  C   LEU A 795      71.260  39.610  56.620  1.00  0.00           C
ATOM   3390  O   LEU A 795      72.070  39.540  57.570  1.00  0.00           O
ATOM   3391  N   THR A 796      70.700  40.750  56.320  1.00  0.00           N
ATOM   3392  HN  THR A 796      70.100  40.790  55.530  1.00  0.00           H
ATOM   3393  CA  THR A 796      70.800  41.960  57.090  1.00  0.00           C
ATOM   3394  HA  THR A 796      71.850  42.200  57.220  1.00  0.00           H
ATOM   3395  CB  THR A 796      70.170  43.200  56.370  1.00  0.00           C
ATOM   3396  HB  THR A 796      69.200  42.790  56.040  1.00  0.00           H
ATOM   3397  OG1 THR A 796      70.930  43.480  55.170  1.00  0.00           O
ATOM   3398  HG1 THR A 796      70.850  42.640  54.730  1.00  0.00           H
ATOM   3399  CG2 THR A 796      70.120  44.430  57.290  1.00  0.00           C
ATOM   3400 HG21 THR A 796      69.570  44.270  58.250  1.00  0.00           H
ATOM   3401 HG22 THR A 796      69.480  45.240  56.880  1.00  0.00           H
ATOM   3402 HG23 THR A 796      71.180  44.680  57.440  1.00  0.00           H
ATOM   3403  C   THR A 796      70.260  41.870  58.490  1.00  0.00           C
ATOM   3404  O   THR A 796      70.970  42.190  59.470  1.00  0.00           O
ATOM   3405  N   ILE A 797      69.080  41.280  58.600  1.00  0.00           N
ATOM   3406  HN  ILE A 797      68.410  41.130  57.870  1.00  0.00           H
ATOM   3407  CA  ILE A 797      68.590  40.860  59.890  1.00  0.00           C
ATOM   3408  HA  ILE A 797      68.540  41.700  60.580  1.00  0.00           H
ATOM   3409  CB  ILE A 797      67.170  40.340  59.820  1.00  0.00           C
ATOM   3410  HB  ILE A 797      67.230  39.540  59.050  1.00  0.00           H
ATOM   3411  CG2 ILE A 797      66.540  39.890  61.200  1.00  0.00           C
ATOM   3412 HG21 ILE A 797      65.450  39.660  61.150  1.00  0.00           H
ATOM   3413 HG22 ILE A 797      66.600  40.730  61.930  1.00  0.00           H
ATOM   3414 HG23 ILE A 797      67.070  39.020  61.630  1.00  0.00           H
ATOM   3415  CG1 ILE A 797      66.270  41.440  59.240  1.00  0.00           C
ATOM   3416 HG11 ILE A 797      66.760  41.970  58.380  1.00  0.00           H
ATOM   3417 HG12 ILE A 797      65.960  42.170  60.010  1.00  0.00           H
ATOM   3418  CD  ILE A 797      64.960  40.910  58.620  1.00  0.00           C
ATOM   3419  HD1 ILE A 797      64.300  40.530  59.430  1.00  0.00           H
ATOM   3420  HD2 ILE A 797      65.120  40.230  57.750  1.00  0.00           H
ATOM   3421  HD3 ILE A 797      64.310  41.690  58.190  1.00  0.00           H
ATOM   3422  C   ILE A 797      69.460  39.960  60.600  1.00  0.00           C
ATOM   3423  O   ILE A 797      69.640  40.170  61.790  1.00  0.00           O
ATOM   3424  N   VAL A 798      70.000  38.910  59.960  1.00  0.00           N
ATOM   3425  HN  VAL A 798      69.760  38.840  58.990  1.00  0.00           H
ATOM   3426  CA  VAL A 798      70.910  37.970  60.620  1.00  0.00           C
ATOM   3427  HA  VAL A 798      70.380  37.680  61.520  1.00  0.00           H
ATOM   3428  CB  VAL A 798      71.070  36.710  59.750  1.00  0.00           C
ATOM   3429  HB  VAL A 798      71.420  37.000  58.730  1.00  0.00           H
ATOM   3430  CG1 VAL A 798      72.080  35.710  60.370  1.00  0.00           C
ATOM   3431 HG11 VAL A 798      72.180  34.740  59.840  1.00  0.00           H
ATOM   3432 HG12 VAL A 798      71.880  35.530  61.450  1.00  0.00           H
ATOM   3433 HG13 VAL A 798      73.090  36.180  60.250  1.00  0.00           H
ATOM   3434  CG2 VAL A 798      69.730  35.900  59.720  1.00  0.00           C
ATOM   3435 HG21 VAL A 798      69.760  35.050  59.020  1.00  0.00           H
ATOM   3436 HG22 VAL A 798      68.830  36.550  59.630  1.00  0.00           H
ATOM   3437 HG23 VAL A 798      69.630  35.510  60.760  1.00  0.00           H
ATOM   3438  C   VAL A 798      72.230  38.590  61.080  1.00  0.00           C
ATOM   3439  O   VAL A 798      72.750  38.220  62.160  1.00  0.00           O
ATOM   3440  N   ILE A 799      72.840  39.500  60.300  1.00  0.00           N
ATOM   3441  HN  ILE A 799      72.410  39.670  59.420  1.00  0.00           H
ATOM   3442  CA  ILE A 799      74.070  40.290  60.580  1.00  0.00           C
ATOM   3443  HA  ILE A 799      74.790  39.580  60.950  1.00  0.00           H
ATOM   3444  CB  ILE A 799      74.740  40.930  59.380  1.00  0.00           C
ATOM   3445  HB  ILE A 799      73.970  41.680  59.080  1.00  0.00           H
ATOM   3446  CG2 ILE A 799      76.070  41.630  59.850  1.00  0.00           C
ATOM   3447 HG21 ILE A 799      76.720  40.970  60.470  1.00  0.00           H
ATOM   3448 HG22 ILE A 799      75.830  42.570  60.380  1.00  0.00           H
ATOM   3449 HG23 ILE A 799      76.640  41.940  58.950  1.00  0.00           H
ATOM   3450  CG1 ILE A 799      75.100  39.900  58.350  1.00  0.00           C
ATOM   3451 HG11 ILE A 799      74.360  39.070  58.360  1.00  0.00           H
ATOM   3452 HG12 ILE A 799      76.100  39.450  58.580  1.00  0.00           H
ATOM   3453  CD  ILE A 799      75.150  40.430  56.930  1.00  0.00           C
ATOM   3454  HD1 ILE A 799      75.970  41.170  56.880  1.00  0.00           H
ATOM   3455  HD2 ILE A 799      74.220  40.950  56.610  1.00  0.00           H
ATOM   3456  HD3 ILE A 799      75.400  39.560  56.300  1.00  0.00           H
ATOM   3457  C   ILE A 799      73.840  41.180  61.780  1.00  0.00           C
ATOM   3458  O   ILE A 799      74.580  41.210  62.740  1.00  0.00           O
ATOM   3459  N   MET A 800      72.770  41.900  61.750  1.00  0.00           N
ATOM   3460  HN  MET A 800      72.100  41.760  61.020  1.00  0.00           H
ATOM   3461  CA  MET A 800      72.390  42.800  62.810  1.00  0.00           C
ATOM   3462  HA  MET A 800      73.110  43.570  63.030  1.00  0.00           H
ATOM   3463  CB  MET A 800      71.240  43.760  62.300  1.00  0.00           C
ATOM   3464  HB1 MET A 800      70.780  44.320  63.140  1.00  0.00           H
ATOM   3465  HB2 MET A 800      70.360  43.250  61.860  1.00  0.00           H
ATOM   3466  CG  MET A 800      71.770  44.750  61.120  1.00  0.00           C
ATOM   3467  HG1 MET A 800      70.900  45.250  60.630  1.00  0.00           H
ATOM   3468  HG2 MET A 800      72.230  44.120  60.320  1.00  0.00           H
ATOM   3469  SD  MET A 800      72.880  46.130  61.540  1.00  0.00           S
ATOM   3470  CE  MET A 800      74.400  45.430  62.000  1.00  0.00           C
ATOM   3471  HE1 MET A 800      75.240  46.120  61.800  1.00  0.00           H
ATOM   3472  HE2 MET A 800      74.580  44.510  61.390  1.00  0.00           H
ATOM   3473  HE3 MET A 800      74.300  45.170  63.070  1.00  0.00           H
ATOM   3474  C   MET A 800      72.050  42.160  64.180  1.00  0.00           C
ATOM   3475  O   MET A 800      72.320  42.740  65.230  1.00  0.00           O
ATOM   3476  N   VAL A 801      71.480  40.950  64.160  1.00  0.00           N
ATOM   3477  HN  VAL A 801      71.210  40.510  63.320  1.00  0.00           H
ATOM   3478  CA  VAL A 801      71.300  40.240  65.420  1.00  0.00           C
ATOM   3479  HA  VAL A 801      70.940  40.810  66.250  1.00  0.00           H
ATOM   3480  CB  VAL A 801      70.180  39.250  65.180  1.00  0.00           C
ATOM   3481  HB  VAL A 801      69.260  39.740  64.760  1.00  0.00           H
ATOM   3482  CG1 VAL A 801      70.610  38.060  64.260  1.00  0.00           C
ATOM   3483 HG11 VAL A 801      69.780  37.330  64.190  1.00  0.00           H
ATOM   3484 HG12 VAL A 801      71.560  37.610  64.650  1.00  0.00           H
ATOM   3485 HG13 VAL A 801      70.810  38.560  63.290  1.00  0.00           H
ATOM   3486  CG2 VAL A 801      69.800  38.520  66.510  1.00  0.00           C
ATOM   3487 HG21 VAL A 801      68.780  38.090  66.530  1.00  0.00           H
ATOM   3488 HG22 VAL A 801      69.920  39.210  67.380  1.00  0.00           H
ATOM   3489 HG23 VAL A 801      70.430  37.630  66.720  1.00  0.00           H
ATOM   3490  C   VAL A 801      72.610  39.640  65.960  1.00  0.00           C
ATOM   3491  O   VAL A 801      72.820  39.680  67.170  1.00  0.00           O
ATOM   3492  N   THR A 802      73.590  39.190  65.120  1.00  0.00           N
ATOM   3493  HN  THR A 802      73.430  39.010  64.160  1.00  0.00           H
ATOM   3494  CA  THR A 802      74.950  38.930  65.610  1.00  0.00           C
ATOM   3495  HA  THR A 802      74.850  38.300  66.490  1.00  0.00           H
ATOM   3496  CB  THR A 802      75.880  38.270  64.610  1.00  0.00           C
ATOM   3497  HB  THR A 802      76.890  38.250  65.060  1.00  0.00           H
ATOM   3498  OG1 THR A 802      75.860  38.800  63.270  1.00  0.00           O
ATOM   3499  HG1 THR A 802      75.350  39.620  63.220  1.00  0.00           H
ATOM   3500  CG2 THR A 802      75.470  36.770  64.340  1.00  0.00           C
ATOM   3501 HG21 THR A 802      75.520  36.160  65.270  1.00  0.00           H
ATOM   3502 HG22 THR A 802      76.020  36.240  63.540  1.00  0.00           H
ATOM   3503 HG23 THR A 802      74.410  36.730  64.060  1.00  0.00           H
ATOM   3504  C   THR A 802      75.560  40.120  66.200  1.00  0.00           C
ATOM   3505  O   THR A 802      76.040  40.060  67.340  1.00  0.00           O
ATOM   3506  N   ILE A 803      75.620  41.300  65.540  1.00  0.00           N
ATOM   3507  HN  ILE A 803      75.260  41.260  64.610  1.00  0.00           H
ATOM   3508  CA  ILE A 803      76.230  42.550  66.000  1.00  0.00           C
ATOM   3509  HA  ILE A 803      77.200  42.290  66.400  1.00  0.00           H
ATOM   3510  CB  ILE A 803      76.480  43.560  64.860  1.00  0.00           C
ATOM   3511  HB  ILE A 803      75.540  43.720  64.290  1.00  0.00           H
ATOM   3512  CG2 ILE A 803      76.960  44.940  65.420  1.00  0.00           C
ATOM   3513 HG21 ILE A 803      77.300  45.560  64.560  1.00  0.00           H
ATOM   3514 HG22 ILE A 803      77.910  44.910  65.990  1.00  0.00           H
ATOM   3515 HG23 ILE A 803      76.110  45.440  65.950  1.00  0.00           H
ATOM   3516  CG1 ILE A 803      77.490  42.980  63.830  1.00  0.00           C
ATOM   3517 HG11 ILE A 803      77.360  41.890  63.660  1.00  0.00           H
ATOM   3518 HG12 ILE A 803      78.520  43.100  64.220  1.00  0.00           H
ATOM   3519  CD  ILE A 803      77.560  43.720  62.530  1.00  0.00           C
ATOM   3520  HD1 ILE A 803      77.820  44.760  62.830  1.00  0.00           H
ATOM   3521  HD2 ILE A 803      76.590  43.740  62.000  1.00  0.00           H
ATOM   3522  HD3 ILE A 803      78.370  43.370  61.860  1.00  0.00           H
ATOM   3523  C   ILE A 803      75.370  43.140  67.180  1.00  0.00           C
ATOM   3524  O   ILE A 803      76.000  43.650  68.120  1.00  0.00           O
ATOM   3525  N   ASP A 804      74.000  43.080  67.350  1.00  0.00           N
ATOM   3526  HN  ASP A 804      73.390  42.830  66.610  1.00  0.00           H
ATOM   3527  CA  ASP A 804      73.370  43.470  68.630  1.00  0.00           C
ATOM   3528  HA  ASP A 804      73.790  44.440  68.850  1.00  0.00           H
ATOM   3529  CB  ASP A 804      71.860  43.370  68.500  1.00  0.00           C
ATOM   3530  HB1 ASP A 804      71.660  42.310  68.230  1.00  0.00           H
ATOM   3531  HB2 ASP A 804      71.520  44.010  67.650  1.00  0.00           H
ATOM   3532  CG  ASP A 804      71.040  43.590  69.720  1.00  0.00           C
ATOM   3533  OD1 ASP A 804      70.700  42.740  70.580  1.00  0.00           O
ATOM   3534  OD2 ASP A 804      70.880  44.870  69.990  1.00  0.00           O
ATOM   3535  C   ASP A 804      73.810  42.730  69.790  1.00  0.00           C
ATOM   3536  O   ASP A 804      74.230  43.330  70.720  1.00  0.00           O
ATOM   3537  N   TYR A 805      74.000  41.390  69.620  1.00  0.00           N
ATOM   3538  HN  TYR A 805      73.760  41.030  68.720  1.00  0.00           H
ATOM   3539  CA  TYR A 805      74.630  40.560  70.600  1.00  0.00           C
ATOM   3540  HA  TYR A 805      73.990  40.730  71.450  1.00  0.00           H
ATOM   3541  CB  TYR A 805      74.450  39.040  70.250  1.00  0.00           C
ATOM   3542  HB1 TYR A 805      74.750  38.770  69.210  1.00  0.00           H
ATOM   3543  HB2 TYR A 805      73.390  38.690  70.280  1.00  0.00           H
ATOM   3544  CG  TYR A 805      75.030  38.130  71.170  1.00  0.00           C
ATOM   3545  CD1 TYR A 805      74.550  37.940  72.470  1.00  0.00           C
ATOM   3546  HD1 TYR A 805      73.670  38.520  72.710  1.00  0.00           H
ATOM   3547  CE1 TYR A 805      75.140  37.050  73.370  1.00  0.00           C
ATOM   3548  HE1 TYR A 805      74.720  36.950  74.360  1.00  0.00           H
ATOM   3549  CZ  TYR A 805      76.270  36.280  72.880  1.00  0.00           C
ATOM   3550  OH  TYR A 805      77.010  35.400  73.740  1.00  0.00           O
ATOM   3551  HH  TYR A 805      77.970  35.470  73.610  1.00  0.00           H
ATOM   3552  CD2 TYR A 805      76.120  37.390  70.670  1.00  0.00           C
ATOM   3553  HD2 TYR A 805      76.500  37.590  69.690  1.00  0.00           H
ATOM   3554  CE2 TYR A 805      76.790  36.590  71.620  1.00  0.00           C
ATOM   3555  HE2 TYR A 805      77.670  36.120  71.210  1.00  0.00           H
ATOM   3556  C   TYR A 805      76.130  40.990  70.940  1.00  0.00           C
ATOM   3557  O   TYR A 805      76.510  41.130  72.070  1.00  0.00           O
ATOM   3558  N   LEU A 806      76.970  41.210  69.890  1.00  0.00           N
ATOM   3559  HN  LEU A 806      76.660  41.010  68.970  1.00  0.00           H
ATOM   3560  CA  LEU A 806      78.370  41.550  69.970  1.00  0.00           C
ATOM   3561  HA  LEU A 806      78.690  40.740  70.600  1.00  0.00           H
ATOM   3562  CB  LEU A 806      79.000  41.640  68.540  1.00  0.00           C
ATOM   3563  HB1 LEU A 806      78.650  42.560  68.050  1.00  0.00           H
ATOM   3564  HB2 LEU A 806      78.540  40.790  67.980  1.00  0.00           H
ATOM   3565  CG  LEU A 806      80.520  41.740  68.540  1.00  0.00           C
ATOM   3566  HG  LEU A 806      80.810  42.570  69.220  1.00  0.00           H
ATOM   3567  CD1 LEU A 806      81.220  40.410  69.000  1.00  0.00           C
ATOM   3568 HD11 LEU A 806      80.900  40.110  70.020  1.00  0.00           H
ATOM   3569 HD12 LEU A 806      82.310  40.600  68.910  1.00  0.00           H
ATOM   3570 HD13 LEU A 806      80.980  39.570  68.320  1.00  0.00           H
ATOM   3571  CD2 LEU A 806      81.090  42.100  67.180  1.00  0.00           C
ATOM   3572 HD21 LEU A 806      80.690  41.390  66.430  1.00  0.00           H
ATOM   3573 HD22 LEU A 806      82.190  42.030  67.000  1.00  0.00           H
ATOM   3574 HD23 LEU A 806      80.810  43.140  66.920  1.00  0.00           H
ATOM   3575  C   LEU A 806      78.680  42.850  70.790  1.00  0.00           C
ATOM   3576  O   LEU A 806      79.510  42.930  71.720  1.00  0.00           O
ATOM   3577  N   VAL A 807      77.860  43.900  70.520  1.00  0.00           N
ATOM   3578  HN  VAL A 807      77.150  43.710  69.840  1.00  0.00           H
ATOM   3579  CA  VAL A 807      77.860  45.220  71.150  1.00  0.00           C
ATOM   3580  HA  VAL A 807      78.870  45.600  71.310  1.00  0.00           H
ATOM   3581  CB  VAL A 807      77.200  46.170  70.170  1.00  0.00           C
ATOM   3582  HB  VAL A 807      76.270  45.680  69.850  1.00  0.00           H
ATOM   3583  CG1 VAL A 807      76.860  47.570  70.800  1.00  0.00           C
ATOM   3584 HG11 VAL A 807      76.010  47.580  71.530  1.00  0.00           H
ATOM   3585 HG12 VAL A 807      76.460  48.310  70.070  1.00  0.00           H
ATOM   3586 HG13 VAL A 807      77.790  48.020  71.200  1.00  0.00           H
ATOM   3587  CG2 VAL A 807      78.060  46.170  68.810  1.00  0.00           C
ATOM   3588 HG21 VAL A 807      78.420  45.170  68.490  1.00  0.00           H
ATOM   3589 HG22 VAL A 807      78.980  46.770  69.020  1.00  0.00           H
ATOM   3590 HG23 VAL A 807      77.490  46.600  67.960  1.00  0.00           H
ATOM   3591  C   VAL A 807      77.170  45.190  72.530  1.00  0.00           C
ATOM   3592  O   VAL A 807      77.540  45.930  73.440  1.00  0.00           O
ATOM   3593  N   GLY A 808      76.280  44.210  72.770  1.00  0.00           N
ATOM   3594  HN  GLY A 808      75.930  43.590  72.070  1.00  0.00           H
ATOM   3595  CA  GLY A 808      75.620  43.870  74.070  1.00  0.00           C
ATOM   3596  HA1 GLY A 808      76.370  43.560  74.780  1.00  0.00           H
ATOM   3597  HA2 GLY A 808      75.010  43.010  73.830  1.00  0.00           H
ATOM   3598  C   GLY A 808      74.680  44.770  74.790  1.00  0.00           C
ATOM   3599  O   GLY A 808      74.320  44.600  75.920  1.00  0.00           O
ATOM   3600  N   VAL A 809      74.300  45.850  74.110  1.00  0.00           N
ATOM   3601  HN  VAL A 809      74.470  45.970  73.140  1.00  0.00           H
ATOM   3602  CA  VAL A 809      73.480  46.850  74.760  1.00  0.00           C
ATOM   3603  HA  VAL A 809      73.560  46.820  75.840  1.00  0.00           H
ATOM   3604  CB  VAL A 809      73.990  48.230  74.320  1.00  0.00           C
ATOM   3605  HB  VAL A 809      74.110  48.280  73.230  1.00  0.00           H
ATOM   3606  CG1 VAL A 809      73.020  49.320  74.800  1.00  0.00           C
ATOM   3607 HG11 VAL A 809      73.370  50.360  74.620  1.00  0.00           H
ATOM   3608 HG12 VAL A 809      72.810  49.080  75.860  1.00  0.00           H
ATOM   3609 HG13 VAL A 809      72.030  49.310  74.290  1.00  0.00           H
ATOM   3610  CG2 VAL A 809      75.390  48.520  74.960  1.00  0.00           C
ATOM   3611 HG21 VAL A 809      76.160  47.810  74.610  1.00  0.00           H
ATOM   3612 HG22 VAL A 809      75.380  48.500  76.070  1.00  0.00           H
ATOM   3613 HG23 VAL A 809      75.750  49.560  74.750  1.00  0.00           H
ATOM   3614  C   VAL A 809      72.060  46.610  74.270  1.00  0.00           C
ATOM   3615  O   VAL A 809      71.890  46.560  73.050  1.00  0.00           O
ATOM   3616  N   PRO A 810      71.050  46.310  75.100  1.00  0.00           N
ATOM   3617  CD  PRO A 810      71.150  46.490  76.560  1.00  0.00           C
ATOM   3618  HD1 PRO A 810      71.500  47.510  76.810  1.00  0.00           H
ATOM   3619  HD2 PRO A 810      71.870  45.810  77.070  1.00  0.00           H
ATOM   3620  CA  PRO A 810      69.900  45.440  74.780  1.00  0.00           C
ATOM   3621  HA  PRO A 810      70.220  44.630  74.130  1.00  0.00           H
ATOM   3622  CB  PRO A 810      69.360  44.950  76.130  1.00  0.00           C
ATOM   3623  HB1 PRO A 810      69.760  43.970  76.490  1.00  0.00           H
ATOM   3624  HB2 PRO A 810      68.270  44.740  76.060  1.00  0.00           H
ATOM   3625  CG  PRO A 810      69.780  46.110  77.090  1.00  0.00           C
ATOM   3626  HG1 PRO A 810      69.060  46.950  77.010  1.00  0.00           H
ATOM   3627  HG2 PRO A 810      69.740  45.870  78.180  1.00  0.00           H
ATOM   3628  C   PRO A 810      68.780  46.230  74.040  1.00  0.00           C
ATOM   3629  O   PRO A 810      67.810  46.660  74.620  1.00  0.00           O
ATOM   3630  N   SER A 811      68.890  46.350  72.710  1.00  0.00           N
ATOM   3631  HN  SER A 811      69.700  46.050  72.220  1.00  0.00           H
ATOM   3632  CA  SER A 811      67.810  46.810  71.860  1.00  0.00           C
ATOM   3633  HA  SER A 811      67.700  47.870  72.070  1.00  0.00           H
ATOM   3634  CB  SER A 811      68.160  46.700  70.320  1.00  0.00           C
ATOM   3635  HB1 SER A 811      69.030  47.280  69.930  1.00  0.00           H
ATOM   3636  HB2 SER A 811      67.300  47.170  69.820  1.00  0.00           H
ATOM   3637  OG  SER A 811      68.390  45.320  69.870  1.00  0.00           O
ATOM   3638  HG1 SER A 811      69.310  45.120  70.080  1.00  0.00           H
ATOM   3639  C   SER A 811      66.460  46.170  72.090  1.00  0.00           C
ATOM   3640  O   SER A 811      66.410  45.000  72.310  1.00  0.00           O
ATOM   3641  N   PRO A 812      65.290  46.870  72.040  1.00  0.00           N
ATOM   3642  CD  PRO A 812      65.190  48.330  72.230  1.00  0.00           C
ATOM   3643  HD1 PRO A 812      65.650  48.790  71.340  1.00  0.00           H
ATOM   3644  HD2 PRO A 812      65.760  48.720  73.110  1.00  0.00           H
ATOM   3645  CA  PRO A 812      64.000  46.150  72.050  1.00  0.00           C
ATOM   3646  HA  PRO A 812      63.780  45.870  73.080  1.00  0.00           H
ATOM   3647  CB  PRO A 812      63.100  47.360  71.770  1.00  0.00           C
ATOM   3648  HB1 PRO A 812      62.040  47.130  72.020  1.00  0.00           H
ATOM   3649  HB2 PRO A 812      63.130  47.480  70.670  1.00  0.00           H
ATOM   3650  CG  PRO A 812      63.720  48.620  72.380  1.00  0.00           C
ATOM   3651  HG1 PRO A 812      63.300  49.550  71.950  1.00  0.00           H
ATOM   3652  HG2 PRO A 812      63.410  48.610  73.450  1.00  0.00           H
ATOM   3653  C   PRO A 812      63.900  44.980  71.070  1.00  0.00           C
ATOM   3654  O   PRO A 812      64.310  45.130  69.910  1.00  0.00           O
ATOM   3655  N   LYS A 813      63.460  43.810  71.500  1.00  0.00           N
ATOM   3656  HN  LYS A 813      63.220  43.730  72.470  1.00  0.00           H
ATOM   3657  CA  LYS A 813      63.360  42.600  70.800  1.00  0.00           C
ATOM   3658  HA  LYS A 813      63.980  42.700  69.920  1.00  0.00           H
ATOM   3659  CB  LYS A 813      63.960  41.350  71.620  1.00  0.00           C
ATOM   3660  HB1 LYS A 813      63.670  40.410  71.120  1.00  0.00           H
ATOM   3661  HB2 LYS A 813      63.420  41.400  72.590  1.00  0.00           H
ATOM   3662  CG  LYS A 813      65.490  41.380  71.900  1.00  0.00           C
ATOM   3663  HG1 LYS A 813      65.700  40.430  72.450  1.00  0.00           H
ATOM   3664  HG2 LYS A 813      65.640  42.220  72.610  1.00  0.00           H
ATOM   3665  CD  LYS A 813      66.270  41.430  70.620  1.00  0.00           C
ATOM   3666  HD1 LYS A 813      65.920  42.270  69.980  1.00  0.00           H
ATOM   3667  HD2 LYS A 813      66.060  40.540  70.000  1.00  0.00           H
ATOM   3668  CE  LYS A 813      67.720  41.520  70.760  1.00  0.00           C
ATOM   3669  HE1 LYS A 813      68.190  41.450  69.760  1.00  0.00           H
ATOM   3670  HE2 LYS A 813      67.980  40.610  71.350  1.00  0.00           H
ATOM   3671  NZ  LYS A 813      68.150  42.790  71.380  1.00  0.00           N
ATOM   3672  HZ1 LYS A 813      67.800  42.930  72.360  1.00  0.00           H
ATOM   3673  HZ2 LYS A 813      67.790  43.630  70.890  1.00  0.00           H
ATOM   3674  HZ3 LYS A 813      69.180  42.790  71.330  1.00  0.00           H
ATOM   3675  C   LYS A 813      61.950  42.290  70.440  1.00  0.00           C
ATOM   3676  O   LYS A 813      61.020  42.600  71.130  1.00  0.00           O
ATOM   3677  N   LEU A 814      61.750  41.680  69.260  1.00  0.00           N
ATOM   3678  HN  LEU A 814      62.530  41.350  68.740  1.00  0.00           H
ATOM   3679  CA  LEU A 814      60.430  41.250  68.810  1.00  0.00           C
ATOM   3680  HA  LEU A 814      59.750  42.090  68.840  1.00  0.00           H
ATOM   3681  CB  LEU A 814      60.550  40.710  67.380  1.00  0.00           C
ATOM   3682  HB1 LEU A 814      61.450  40.080  67.210  1.00  0.00           H
ATOM   3683  HB2 LEU A 814      60.760  41.570  66.710  1.00  0.00           H
ATOM   3684  CG  LEU A 814      59.250  40.050  66.820  1.00  0.00           C
ATOM   3685  HG  LEU A 814      58.690  39.450  67.560  1.00  0.00           H
ATOM   3686  CD1 LEU A 814      58.300  41.170  66.280  1.00  0.00           C
ATOM   3687 HD11 LEU A 814      57.850  41.600  67.200  1.00  0.00           H
ATOM   3688 HD12 LEU A 814      57.610  40.700  65.540  1.00  0.00           H
ATOM   3689 HD13 LEU A 814      58.930  41.920  65.740  1.00  0.00           H
ATOM   3690  CD2 LEU A 814      59.640  39.150  65.650  1.00  0.00           C
ATOM   3691 HD21 LEU A 814      60.410  39.550  64.970  1.00  0.00           H
ATOM   3692 HD22 LEU A 814      58.780  38.850  65.010  1.00  0.00           H
ATOM   3693 HD23 LEU A 814      60.110  38.220  66.040  1.00  0.00           H
ATOM   3694  C   LEU A 814      59.870  40.190  69.770  1.00  0.00           C
ATOM   3695  O   LEU A 814      60.600  39.300  70.250  1.00  0.00           O
ATOM   3696  N   HSD A 815      58.540  40.290  70.020  1.00  0.00           N
ATOM   3697  HN  HSD A 815      58.000  40.970  69.540  1.00  0.00           H
ATOM   3698  CA  HSD A 815      57.920  39.250  70.780  1.00  0.00           C
ATOM   3699  HA  HSD A 815      58.560  38.380  70.770  1.00  0.00           H
ATOM   3700  CB  HSD A 815      57.790  39.690  72.190  1.00  0.00           C
ATOM   3701  HB1 HSD A 815      57.350  40.720  72.270  1.00  0.00           H
ATOM   3702  HB2 HSD A 815      58.820  39.770  72.580  1.00  0.00           H
ATOM   3703  ND1 HSD A 815      57.470  37.470  73.400  1.00  0.00           N
ATOM   3704  HD1 HSD A 815      58.380  37.140  73.150  1.00  0.00           H
ATOM   3705  CG  HSD A 815      56.960  38.660  72.990  1.00  0.00           C
ATOM   3706  CE1 HSD A 815      56.560  36.900  74.150  1.00  0.00           C
ATOM   3707  HE1 HSD A 815      56.590  35.860  74.510  1.00  0.00           H
ATOM   3708  NE2 HSD A 815      55.420  37.590  74.220  1.00  0.00           N
ATOM   3709  CD2 HSD A 815      55.710  38.710  73.450  1.00  0.00           C
ATOM   3710  HD2 HSD A 815      55.090  39.600  73.460  1.00  0.00           H
ATOM   3711  C   HSD A 815      56.560  38.900  70.180  1.00  0.00           C
ATOM   3712  O   HSD A 815      55.630  39.690  69.900  1.00  0.00           O
ATOM   3713  N   VAL A 816      56.390  37.570  69.850  1.00  0.00           N
ATOM   3714  HN  VAL A 816      57.140  36.960  70.080  1.00  0.00           H
ATOM   3715  CA  VAL A 816      55.190  36.990  69.340  1.00  0.00           C
ATOM   3716  HA  VAL A 816      54.570  37.840  69.090  1.00  0.00           H
ATOM   3717  CB  VAL A 816      55.380  36.180  68.060  1.00  0.00           C
ATOM   3718  HB  VAL A 816      54.430  35.990  67.520  1.00  0.00           H
ATOM   3719  CG1 VAL A 816      56.360  36.770  67.070  1.00  0.00           C
ATOM   3720 HG11 VAL A 816      56.250  36.380  66.030  1.00  0.00           H
ATOM   3721 HG12 VAL A 816      57.410  36.480  67.310  1.00  0.00           H
ATOM   3722 HG13 VAL A 816      56.390  37.880  67.040  1.00  0.00           H
ATOM   3723  CG2 VAL A 816      55.990  34.780  68.370  1.00  0.00           C
ATOM   3724 HG21 VAL A 816      56.730  34.900  69.190  1.00  0.00           H
ATOM   3725 HG22 VAL A 816      56.440  34.370  67.440  1.00  0.00           H
ATOM   3726 HG23 VAL A 816      55.260  34.030  68.740  1.00  0.00           H
ATOM   3727  C   VAL A 816      54.590  36.080  70.410  1.00  0.00           C
ATOM   3728  O   VAL A 816      55.370  35.610  71.250  1.00  0.00           O
ATOM   3729  N   PRO A 817      53.250  35.710  70.510  1.00  0.00           N
ATOM   3730  CD  PRO A 817      52.250  36.260  69.660  1.00  0.00           C
ATOM   3731  HD1 PRO A 817      52.230  35.710  68.700  1.00  0.00           H
ATOM   3732  HD2 PRO A 817      52.380  37.350  69.550  1.00  0.00           H
ATOM   3733  CA  PRO A 817      52.700  34.810  71.510  1.00  0.00           C
ATOM   3734  HA  PRO A 817      52.640  35.430  72.400  1.00  0.00           H
ATOM   3735  CB  PRO A 817      51.320  34.490  71.040  1.00  0.00           C
ATOM   3736  HB1 PRO A 817      50.640  34.130  71.850  1.00  0.00           H
ATOM   3737  HB2 PRO A 817      51.320  33.770  70.200  1.00  0.00           H
ATOM   3738  CG  PRO A 817      50.920  35.860  70.420  1.00  0.00           C
ATOM   3739  HG1 PRO A 817      50.080  36.000  69.710  1.00  0.00           H
ATOM   3740  HG2 PRO A 817      50.820  36.520  71.300  1.00  0.00           H
ATOM   3741  C   PRO A 817      53.440  33.610  71.850  1.00  0.00           C
ATOM   3742  O   PRO A 817      53.990  32.980  70.970  1.00  0.00           O
ATOM   3743  N   GLU A 818      53.460  33.270  73.130  1.00  0.00           N
ATOM   3744  HN  GLU A 818      53.120  33.990  73.730  1.00  0.00           H
ATOM   3745  CA  GLU A 818      53.860  32.000  73.700  1.00  0.00           C
ATOM   3746  HA  GLU A 818      54.510  31.520  72.980  1.00  0.00           H
ATOM   3747  CB  GLU A 818      54.590  32.270  75.040  1.00  0.00           C
ATOM   3748  HB1 GLU A 818      54.750  31.300  75.560  1.00  0.00           H
ATOM   3749  HB2 GLU A 818      53.910  32.890  75.660  1.00  0.00           H
ATOM   3750  CG  GLU A 818      55.980  32.930  74.880  1.00  0.00           C
ATOM   3751  HG1 GLU A 818      55.840  33.940  74.460  1.00  0.00           H
ATOM   3752  HG2 GLU A 818      56.420  32.270  74.110  1.00  0.00           H
ATOM   3753  CD  GLU A 818      56.910  32.890  76.110  1.00  0.00           C
ATOM   3754  OE1 GLU A 818      56.560  33.510  77.150  1.00  0.00           O
ATOM   3755  OE2 GLU A 818      57.990  32.250  76.070  1.00  0.00           O
ATOM   3756  C   GLU A 818      52.570  31.210  73.940  1.00  0.00           C
ATOM   3757  O   GLU A 818      52.520  30.080  74.320  1.00  0.00           O
ATOM   3758  N   LYS A 819      51.360  31.790  73.790  1.00  0.00           N
ATOM   3759  HN  LYS A 819      51.210  32.710  73.430  1.00  0.00           H
ATOM   3760  CA  LYS A 819      50.090  31.210  74.150  1.00  0.00           C
ATOM   3761  HA  LYS A 819      50.230  30.140  74.270  1.00  0.00           H
ATOM   3762  CB  LYS A 819      49.610  31.700  75.590  1.00  0.00           C
ATOM   3763  HB1 LYS A 819      49.260  32.760  75.500  1.00  0.00           H
ATOM   3764  HB2 LYS A 819      50.450  31.660  76.300  1.00  0.00           H
ATOM   3765  CG  LYS A 819      48.510  30.780  76.030  1.00  0.00           C
ATOM   3766  HG1 LYS A 819      48.640  29.710  75.790  1.00  0.00           H
ATOM   3767  HG2 LYS A 819      47.710  31.040  75.300  1.00  0.00           H
ATOM   3768  CD  LYS A 819      48.120  30.970  77.460  1.00  0.00           C
ATOM   3769  HD1 LYS A 819      47.280  30.260  77.650  1.00  0.00           H
ATOM   3770  HD2 LYS A 819      47.700  31.990  77.530  1.00  0.00           H
ATOM   3771  CE  LYS A 819      49.220  30.930  78.560  1.00  0.00           C
ATOM   3772  HE1 LYS A 819      48.610  30.950  79.490  1.00  0.00           H
ATOM   3773  HE2 LYS A 819      49.940  31.770  78.440  1.00  0.00           H
ATOM   3774  NZ  LYS A 819      49.920  29.660  78.590  1.00  0.00           N
ATOM   3775  HZ1 LYS A 819      49.170  29.000  78.310  1.00  0.00           H
ATOM   3776  HZ2 LYS A 819      50.170  29.570  79.590  1.00  0.00           H
ATOM   3777  HZ3 LYS A 819      50.750  29.630  77.980  1.00  0.00           H
ATOM   3778  C   LYS A 819      49.040  31.400  73.130  1.00  0.00           C
ATOM   3779  O   LYS A 819      48.800  32.500  72.610  1.00  0.00           O
ATOM   3780  N   PHE A 820      48.340  30.260  72.750  1.00  0.00           N
ATOM   3781  HN  PHE A 820      48.550  29.320  73.040  1.00  0.00           H
ATOM   3782  CA  PHE A 820      47.340  30.300  71.630  1.00  0.00           C
ATOM   3783  HA  PHE A 820      47.500  31.090  70.900  1.00  0.00           H
ATOM   3784  CB  PHE A 820      47.340  29.010  70.740  1.00  0.00           C
ATOM   3785  HB1 PHE A 820      48.200  28.940  70.040  1.00  0.00           H
ATOM   3786  HB2 PHE A 820      46.500  29.010  70.010  1.00  0.00           H
ATOM   3787  CG  PHE A 820      47.420  27.720  71.580  1.00  0.00           C
ATOM   3788  CD1 PHE A 820      48.490  26.810  71.390  1.00  0.00           C
ATOM   3789  HD1 PHE A 820      49.400  26.920  70.820  1.00  0.00           H
ATOM   3790  CE1 PHE A 820      48.560  25.580  72.090  1.00  0.00           C
ATOM   3791  HE1 PHE A 820      49.370  24.900  71.880  1.00  0.00           H
ATOM   3792  CZ  PHE A 820      47.520  25.280  73.000  1.00  0.00           C
ATOM   3793  HZ  PHE A 820      47.450  24.390  73.590  1.00  0.00           H
ATOM   3794  CD2 PHE A 820      46.470  27.420  72.540  1.00  0.00           C
ATOM   3795  HD2 PHE A 820      45.680  28.140  72.730  1.00  0.00           H
ATOM   3796  CE2 PHE A 820      46.510  26.220  73.220  1.00  0.00           C
ATOM   3797  HE2 PHE A 820      45.680  25.970  73.880  1.00  0.00           H
ATOM   3798  C   PHE A 820      45.920  30.650  72.060  1.00  0.00           C
ATOM   3799  O   PHE A 820      44.970  30.790  71.290  1.00  0.00           O
ATOM   3800  N   GLU A 821      45.880  30.940  73.370  1.00  0.00           N
ATOM   3801  HN  GLU A 821      46.740  30.830  73.860  1.00  0.00           H
ATOM   3802  CA  GLU A 821      44.640  31.190  74.110  1.00  0.00           C
ATOM   3803  HA  GLU A 821      43.890  30.660  73.540  1.00  0.00           H
ATOM   3804  CB  GLU A 821      44.640  30.680  75.580  1.00  0.00           C
ATOM   3805  HB1 GLU A 821      43.740  30.840  76.210  1.00  0.00           H
ATOM   3806  HB2 GLU A 821      45.510  31.140  76.100  1.00  0.00           H
ATOM   3807  CG  GLU A 821      44.850  29.130  75.630  1.00  0.00           C
ATOM   3808  HG1 GLU A 821      45.920  28.970  75.380  1.00  0.00           H
ATOM   3809  HG2 GLU A 821      44.140  28.690  74.890  1.00  0.00           H
ATOM   3810  CD  GLU A 821      44.640  28.510  76.990  1.00  0.00           C
ATOM   3811  OE1 GLU A 821      45.530  28.640  77.910  1.00  0.00           O
ATOM   3812  OE2 GLU A 821      43.720  27.660  77.140  1.00  0.00           O
ATOM   3813  C   GLU A 821      44.350  32.730  74.340  1.00  0.00           C
ATOM   3814  O   GLU A 821      45.290  33.440  74.780  1.00  0.00           O
ATOM   3815  N   PRO A 822      43.230  33.300  73.920  1.00  0.00           N
ATOM   3816  CD  PRO A 822      42.510  32.720  72.780  1.00  0.00           C
ATOM   3817  HD1 PRO A 822      42.000  31.750  72.990  1.00  0.00           H
ATOM   3818  HD2 PRO A 822      43.170  32.590  71.890  1.00  0.00           H
ATOM   3819  CA  PRO A 822      42.800  34.640  74.200  1.00  0.00           C
ATOM   3820  HA  PRO A 822      43.460  35.280  73.640  1.00  0.00           H
ATOM   3821  CB  PRO A 822      41.430  34.750  73.590  1.00  0.00           C
ATOM   3822  HB1 PRO A 822      41.140  35.810  73.380  1.00  0.00           H
ATOM   3823  HB2 PRO A 822      40.690  34.410  74.340  1.00  0.00           H
ATOM   3824  CG  PRO A 822      41.410  33.780  72.390  1.00  0.00           C
ATOM   3825  HG1 PRO A 822      40.500  33.170  72.230  1.00  0.00           H
ATOM   3826  HG2 PRO A 822      41.840  34.200  71.460  1.00  0.00           H
ATOM   3827  C   PRO A 822      42.840  35.180  75.560  1.00  0.00           C
ATOM   3828  O   PRO A 822      42.870  34.370  76.490  1.00  0.00           O
ATOM   3829  N   THR A 823      42.970  36.490  75.700  1.00  0.00           N
ATOM   3830  HN  THR A 823      42.920  37.180  74.970  1.00  0.00           H
ATOM   3831  CA  THR A 823      43.090  37.070  76.940  1.00  0.00           C
ATOM   3832  HA  THR A 823      43.860  36.470  77.390  1.00  0.00           H
ATOM   3833  CB  THR A 823      43.690  38.450  76.840  1.00  0.00           C
ATOM   3834  HB  THR A 823      43.140  39.010  76.060  1.00  0.00           H
ATOM   3835  OG1 THR A 823      45.060  38.240  76.620  1.00  0.00           O
ATOM   3836  HG1 THR A 823      45.210  37.400  76.170  1.00  0.00           H
ATOM   3837  CG2 THR A 823      43.610  39.370  78.080  1.00  0.00           C
ATOM   3838 HG21 THR A 823      42.540  39.440  78.360  1.00  0.00           H
ATOM   3839 HG22 THR A 823      44.080  40.370  77.910  1.00  0.00           H
ATOM   3840 HG23 THR A 823      44.110  38.910  78.950  1.00  0.00           H
ATOM   3841  C   THR A 823      41.920  37.070  77.860  1.00  0.00           C
ATOM   3842  O   THR A 823      42.000  36.680  79.020  1.00  0.00           O
ATOM   3843  N   HSD A 824      40.700  37.360  77.310  1.00  0.00           N
ATOM   3844  HN  HSD A 824      40.680  37.690  76.370  1.00  0.00           H
ATOM   3845  CA  HSD A 824      39.410  37.380  77.930  1.00  0.00           C
ATOM   3846  HA  HSD A 824      39.480  38.070  78.760  1.00  0.00           H
ATOM   3847  CB  HSD A 824      38.370  38.080  77.010  1.00  0.00           C
ATOM   3848  HB1 HSD A 824      38.070  37.560  76.080  1.00  0.00           H
ATOM   3849  HB2 HSD A 824      38.850  39.040  76.690  1.00  0.00           H
ATOM   3850  ND1 HSD A 824      36.070  37.920  77.980  1.00  0.00           N
ATOM   3851  HD1 HSD A 824      36.060  36.920  77.930  1.00  0.00           H
ATOM   3852  CG  HSD A 824      37.200  38.650  77.730  1.00  0.00           C
ATOM   3853  CE1 HSD A 824      35.160  38.760  78.540  1.00  0.00           C
ATOM   3854  HE1 HSD A 824      34.170  38.410  78.840  1.00  0.00           H
ATOM   3855  NE2 HSD A 824      35.670  39.980  78.750  1.00  0.00           N
ATOM   3856  CD2 HSD A 824      36.960  39.890  78.180  1.00  0.00           C
ATOM   3857  HD2 HSD A 824      37.650  40.730  78.130  1.00  0.00           H
ATOM   3858  C   HSD A 824      38.840  36.090  78.410  1.00  0.00           C
ATOM   3859  O   HSD A 824      39.000  35.020  77.760  1.00  0.00           O
ATOM   3860  N   PRO A 825      38.150  35.910  79.560  1.00  0.00           N
ATOM   3861  CD  PRO A 825      38.160  36.900  80.660  1.00  0.00           C
ATOM   3862  HD1 PRO A 825      37.940  37.860  80.160  1.00  0.00           H
ATOM   3863  HD2 PRO A 825      39.190  36.960  81.080  1.00  0.00           H
ATOM   3864  CA  PRO A 825      37.100  34.930  79.700  1.00  0.00           C
ATOM   3865  HA  PRO A 825      37.720  34.070  79.930  1.00  0.00           H
ATOM   3866  CB  PRO A 825      36.280  35.390  80.880  1.00  0.00           C
ATOM   3867  HB1 PRO A 825      36.040  34.450  81.410  1.00  0.00           H
ATOM   3868  HB2 PRO A 825      35.390  35.900  80.430  1.00  0.00           H
ATOM   3869  CG  PRO A 825      37.140  36.340  81.670  1.00  0.00           C
ATOM   3870  HG1 PRO A 825      36.710  37.200  82.230  1.00  0.00           H
ATOM   3871  HG2 PRO A 825      37.730  35.720  82.360  1.00  0.00           H
ATOM   3872  C   PRO A 825      36.170  34.450  78.520  1.00  0.00           C
ATOM   3873  O   PRO A 825      35.640  35.190  77.690  1.00  0.00           O
ATOM   3874  N   GLU A 826      36.050  33.130  78.380  1.00  0.00           N
ATOM   3875  HN  GLU A 826      36.480  32.640  79.130  1.00  0.00           H
ATOM   3876  CA  GLU A 826      35.490  32.310  77.310  1.00  0.00           C
ATOM   3877  HA  GLU A 826      36.330  32.250  76.640  1.00  0.00           H
ATOM   3878  CB  GLU A 826      35.230  30.960  77.920  1.00  0.00           C
ATOM   3879  HB1 GLU A 826      34.530  31.100  78.770  1.00  0.00           H
ATOM   3880  HB2 GLU A 826      36.200  30.580  78.310  1.00  0.00           H
ATOM   3881  CG  GLU A 826      34.540  29.920  76.960  1.00  0.00           C
ATOM   3882  HG1 GLU A 826      34.940  30.180  75.950  1.00  0.00           H
ATOM   3883  HG2 GLU A 826      33.450  30.120  76.910  1.00  0.00           H
ATOM   3884  CD  GLU A 826      34.680  28.430  77.330  1.00  0.00           C
ATOM   3885  OE1 GLU A 826      35.440  27.760  76.530  1.00  0.00           O
ATOM   3886  OE2 GLU A 826      34.210  27.940  78.460  1.00  0.00           O
ATOM   3887  C   GLU A 826      34.290  32.860  76.540  1.00  0.00           C
ATOM   3888  O   GLU A 826      33.330  33.400  77.090  1.00  0.00           O
ATOM   3889  N   ARG A 827      34.330  32.700  75.190  1.00  0.00           N
ATOM   3890  HN  ARG A 827      35.080  32.170  74.790  1.00  0.00           H
ATOM   3891  CA  ARG A 827      33.240  33.080  74.320  1.00  0.00           C
ATOM   3892  HA  ARG A 827      32.360  33.310  74.900  1.00  0.00           H
ATOM   3893  CB  ARG A 827      33.590  34.340  73.530  1.00  0.00           C
ATOM   3894  HB1 ARG A 827      33.800  35.120  74.290  1.00  0.00           H
ATOM   3895  HB2 ARG A 827      32.850  34.790  72.820  1.00  0.00           H
ATOM   3896  CG  ARG A 827      34.930  34.460  72.740  1.00  0.00           C
ATOM   3897  HG1 ARG A 827      35.840  34.330  73.350  1.00  0.00           H
ATOM   3898  HG2 ARG A 827      34.900  35.510  72.360  1.00  0.00           H
ATOM   3899  CD  ARG A 827      35.000  33.500  71.520  1.00  0.00           C
ATOM   3900  HD1 ARG A 827      34.020  33.480  70.980  1.00  0.00           H
ATOM   3901  HD2 ARG A 827      35.330  32.470  71.770  1.00  0.00           H
ATOM   3902  NE  ARG A 827      36.030  34.100  70.550  1.00  0.00           N
ATOM   3903  HE  ARG A 827      36.820  34.590  70.920  1.00  0.00           H
ATOM   3904  CZ  ARG A 827      35.980  33.800  69.260  1.00  0.00           C
ATOM   3905  NH1 ARG A 827      35.150  32.950  68.750  1.00  0.00           N
ATOM   3906 HH11 ARG A 827      34.420  32.700  69.370  1.00  0.00           H
ATOM   3907 HH12 ARG A 827      35.270  32.720  67.780  1.00  0.00           H
ATOM   3908  NH2 ARG A 827      36.840  34.400  68.480  1.00  0.00           N
ATOM   3909 HH21 ARG A 827      37.430  35.120  68.850  1.00  0.00           H
ATOM   3910 HH22 ARG A 827      36.520  34.350  67.530  1.00  0.00           H
ATOM   3911  C   ARG A 827      32.880  31.950  73.460  1.00  0.00           C
ATOM   3912  O   ARG A 827      33.650  30.970  73.340  1.00  0.00           O
ATOM   3913  N   GLY A 828      31.700  31.960  72.820  1.00  0.00           N
ATOM   3914  HN  GLY A 828      31.010  32.690  72.860  1.00  0.00           H
ATOM   3915  CA  GLY A 828      31.260  30.880  71.990  1.00  0.00           C
ATOM   3916  HA1 GLY A 828      30.260  31.140  71.660  1.00  0.00           H
ATOM   3917  HA2 GLY A 828      31.360  30.010  72.630  1.00  0.00           H
ATOM   3918  C   GLY A 828      32.070  30.740  70.750  1.00  0.00           C
ATOM   3919  O   GLY A 828      32.870  31.610  70.390  1.00  0.00           O
ATOM   3920  N   TRP A 829      31.870  29.640  69.980  1.00  0.00           N
ATOM   3921  HN  TRP A 829      31.270  28.870  70.160  1.00  0.00           H
ATOM   3922  CA  TRP A 829      32.550  29.430  68.700  1.00  0.00           C
ATOM   3923  HA  TRP A 829      33.580  29.730  68.770  1.00  0.00           H
ATOM   3924  CB  TRP A 829      32.350  27.870  68.220  1.00  0.00           C
ATOM   3925  HB1 TRP A 829      31.260  27.700  68.090  1.00  0.00           H
ATOM   3926  HB2 TRP A 829      32.800  27.270  69.050  1.00  0.00           H
ATOM   3927  CG  TRP A 829      33.070  27.590  66.940  1.00  0.00           C
ATOM   3928  CD1 TRP A 829      32.410  27.290  65.760  1.00  0.00           C
ATOM   3929  HD1 TRP A 829      31.380  27.030  65.600  1.00  0.00           H
ATOM   3930  NE1 TRP A 829      33.330  27.290  64.830  1.00  0.00           N
ATOM   3931  HE1 TRP A 829      33.180  27.270  63.870  1.00  0.00           H
ATOM   3932  CE2 TRP A 829      34.570  27.450  65.270  1.00  0.00           C
ATOM   3933  CD2 TRP A 829      34.480  27.600  66.680  1.00  0.00           C
ATOM   3934  CE3 TRP A 829      35.600  27.750  67.500  1.00  0.00           C
ATOM   3935  HE3 TRP A 829      35.510  27.900  68.580  1.00  0.00           H
ATOM   3936  CZ3 TRP A 829      36.760  27.870  66.810  1.00  0.00           C
ATOM   3937  HZ3 TRP A 829      37.660  28.120  67.340  1.00  0.00           H
ATOM   3938  CZ2 TRP A 829      35.790  27.470  64.600  1.00  0.00           C
ATOM   3939  HZ2 TRP A 829      35.910  27.240  63.560  1.00  0.00           H
ATOM   3940  CH2 TRP A 829      36.910  27.730  65.430  1.00  0.00           C
ATOM   3941  HH2 TRP A 829      37.900  27.760  65.010  1.00  0.00           H
ATOM   3942  C   TRP A 829      31.910  30.340  67.660  1.00  0.00           C
ATOM   3943  O   TRP A 829      32.510  30.870  66.730  1.00  0.00           O
ATOM   3944  N   ILE A 830      30.620  30.660  67.830  1.00  0.00           N
ATOM   3945  HN  ILE A 830      30.170  30.260  68.630  1.00  0.00           H
ATOM   3946  CA  ILE A 830      29.860  31.590  67.030  1.00  0.00           C
ATOM   3947  HA  ILE A 830      30.550  32.140  66.400  1.00  0.00           H
ATOM   3948  CB  ILE A 830      28.800  30.800  66.200  1.00  0.00           C
ATOM   3949  HB  ILE A 830      28.160  30.230  66.920  1.00  0.00           H
ATOM   3950  CG2 ILE A 830      27.690  31.660  65.520  1.00  0.00           C
ATOM   3951 HG21 ILE A 830      27.080  32.270  66.210  1.00  0.00           H
ATOM   3952 HG22 ILE A 830      27.040  31.150  64.790  1.00  0.00           H
ATOM   3953 HG23 ILE A 830      28.380  32.390  65.030  1.00  0.00           H
ATOM   3954  CG1 ILE A 830      29.440  29.780  65.200  1.00  0.00           C
ATOM   3955 HG11 ILE A 830      30.370  29.360  65.620  1.00  0.00           H
ATOM   3956 HG12 ILE A 830      29.820  30.240  64.260  1.00  0.00           H
ATOM   3957  CD  ILE A 830      28.440  28.650  64.770  1.00  0.00           C
ATOM   3958  HD1 ILE A 830      27.570  28.900  64.120  1.00  0.00           H
ATOM   3959  HD2 ILE A 830      28.060  27.980  65.560  1.00  0.00           H
ATOM   3960  HD3 ILE A 830      29.000  27.970  64.080  1.00  0.00           H
ATOM   3961  C   ILE A 830      29.300  32.660  67.980  1.00  0.00           C
ATOM   3962  O   ILE A 830      28.890  32.430  69.120  1.00  0.00           O
ATOM   3963  N   ILE A 831      29.360  33.980  67.570  1.00  0.00           N
ATOM   3964  HN  ILE A 831      29.660  34.070  66.630  1.00  0.00           H
ATOM   3965  CA  ILE A 831      28.850  35.090  68.360  1.00  0.00           C
ATOM   3966  HA  ILE A 831      28.810  34.830  69.410  1.00  0.00           H
ATOM   3967  CB  ILE A 831      29.730  36.340  68.200  1.00  0.00           C
ATOM   3968  HB  ILE A 831      29.770  36.710  67.150  1.00  0.00           H
ATOM   3969  CG2 ILE A 831      29.270  37.580  69.080  1.00  0.00           C
ATOM   3970 HG21 ILE A 831      29.880  38.490  68.870  1.00  0.00           H
ATOM   3971 HG22 ILE A 831      29.280  37.380  70.160  1.00  0.00           H
ATOM   3972 HG23 ILE A 831      28.190  37.770  68.960  1.00  0.00           H
ATOM   3973  CG1 ILE A 831      31.240  36.080  68.660  1.00  0.00           C
ATOM   3974 HG11 ILE A 831      31.710  37.070  68.500  1.00  0.00           H
ATOM   3975 HG12 ILE A 831      31.830  35.390  68.020  1.00  0.00           H
ATOM   3976  CD  ILE A 831      31.420  35.710  70.100  1.00  0.00           C
ATOM   3977  HD1 ILE A 831      31.420  36.590  70.790  1.00  0.00           H
ATOM   3978  HD2 ILE A 831      32.360  35.170  70.360  1.00  0.00           H
ATOM   3979  HD3 ILE A 831      30.550  35.050  70.350  1.00  0.00           H
ATOM   3980  C   ILE A 831      27.500  35.430  67.750  1.00  0.00           C
ATOM   3981  O   ILE A 831      27.290  35.410  66.550  1.00  0.00           O
ATOM   3982  N   SER A 832      26.530  35.770  68.620  1.00  0.00           N
ATOM   3983  HN  SER A 832      26.750  35.670  69.590  1.00  0.00           H
ATOM   3984  CA  SER A 832      25.280  36.310  68.260  1.00  0.00           C
ATOM   3985  HA  SER A 832      24.770  35.790  67.460  1.00  0.00           H
ATOM   3986  CB  SER A 832      24.280  36.110  69.360  1.00  0.00           C
ATOM   3987  HB1 SER A 832      24.510  36.670  70.290  1.00  0.00           H
ATOM   3988  HB2 SER A 832      24.280  35.070  69.780  1.00  0.00           H
ATOM   3989  OG  SER A 832      22.980  36.410  68.910  1.00  0.00           O
ATOM   3990  HG1 SER A 832      22.380  36.060  69.580  1.00  0.00           H
ATOM   3991  C   SER A 832      25.360  37.820  68.030  1.00  0.00           C
ATOM   3992  O   SER A 832      25.840  38.590  68.850  1.00  0.00           O
ATOM   3993  N   PRO A 833      24.940  38.390  66.930  1.00  0.00           N
ATOM   3994  CD  PRO A 833      24.670  37.660  65.680  1.00  0.00           C
ATOM   3995  HD1 PRO A 833      23.970  36.820  65.810  1.00  0.00           H
ATOM   3996  HD2 PRO A 833      25.630  37.300  65.250  1.00  0.00           H
ATOM   3997  CA  PRO A 833      24.730  39.860  66.780  1.00  0.00           C
ATOM   3998  HA  PRO A 833      25.590  40.390  67.150  1.00  0.00           H
ATOM   3999  CB  PRO A 833      24.590  40.000  65.230  1.00  0.00           C
ATOM   4000  HB1 PRO A 833      25.600  40.060  64.770  1.00  0.00           H
ATOM   4001  HB2 PRO A 833      24.030  40.920  64.980  1.00  0.00           H
ATOM   4002  CG  PRO A 833      24.000  38.680  64.770  1.00  0.00           C
ATOM   4003  HG1 PRO A 833      22.930  38.690  65.060  1.00  0.00           H
ATOM   4004  HG2 PRO A 833      23.990  38.540  63.670  1.00  0.00           H
ATOM   4005  C   PRO A 833      23.560  40.350  67.540  1.00  0.00           C
ATOM   4006  O   PRO A 833      23.440  41.540  67.630  1.00  0.00           O
ATOM   4007  N   LEU A 834      22.740  39.490  68.210  1.00  0.00           N
ATOM   4008  HN  LEU A 834      23.180  38.580  68.270  1.00  0.00           H
ATOM   4009  CA  LEU A 834      21.500  39.880  68.890  1.00  0.00           C
ATOM   4010  HA  LEU A 834      21.190  40.900  68.770  1.00  0.00           H
ATOM   4011  CB  LEU A 834      20.300  38.970  68.300  1.00  0.00           C
ATOM   4012  HB1 LEU A 834      20.600  37.900  68.240  1.00  0.00           H
ATOM   4013  HB2 LEU A 834      20.080  39.180  67.230  1.00  0.00           H
ATOM   4014  CG  LEU A 834      18.960  38.970  69.070  1.00  0.00           C
ATOM   4015  HG  LEU A 834      19.110  38.320  69.960  1.00  0.00           H
ATOM   4016  CD1 LEU A 834      18.580  40.310  69.790  1.00  0.00           C
ATOM   4017 HD11 LEU A 834      17.620  40.170  70.320  1.00  0.00           H
ATOM   4018 HD12 LEU A 834      18.520  41.140  69.050  1.00  0.00           H
ATOM   4019 HD13 LEU A 834      19.340  40.640  70.530  1.00  0.00           H
ATOM   4020  CD2 LEU A 834      17.880  38.570  68.120  1.00  0.00           C
ATOM   4021 HD21 LEU A 834      17.540  39.360  67.420  1.00  0.00           H
ATOM   4022 HD22 LEU A 834      16.990  38.220  68.670  1.00  0.00           H
ATOM   4023 HD23 LEU A 834      18.340  37.760  67.500  1.00  0.00           H
ATOM   4024  C   LEU A 834      21.790  39.750  70.380  1.00  0.00           C
ATOM   4025  O   LEU A 834      22.220  40.690  71.030  1.00  0.00           O
ATOM   4026  N   GLY A 835      21.580  38.530  70.990  1.00  0.00           N
ATOM   4027  HN  GLY A 835      21.190  37.790  70.470  1.00  0.00           H
ATOM   4028  CA  GLY A 835      21.980  38.180  72.360  1.00  0.00           C
ATOM   4029  HA1 GLY A 835      23.020  38.440  72.440  1.00  0.00           H
ATOM   4030  HA2 GLY A 835      21.760  37.130  72.470  1.00  0.00           H
ATOM   4031  C   GLY A 835      21.210  38.940  73.380  1.00  0.00           C
ATOM   4032  O   GLY A 835      20.020  39.080  73.390  1.00  0.00           O
ATOM   4033  N   ASP A 836      21.910  39.700  74.260  1.00  0.00           N
ATOM   4034  HN  ASP A 836      22.900  39.670  74.290  1.00  0.00           H
ATOM   4035  CA  ASP A 836      21.340  40.630  75.280  1.00  0.00           C
ATOM   4036  HA  ASP A 836      20.350  40.290  75.570  1.00  0.00           H
ATOM   4037  CB  ASP A 836      22.220  40.720  76.570  1.00  0.00           C
ATOM   4038  HB1 ASP A 836      21.960  41.560  77.250  1.00  0.00           H
ATOM   4039  HB2 ASP A 836      23.310  40.820  76.360  1.00  0.00           H
ATOM   4040  CG  ASP A 836      22.040  39.520  77.450  1.00  0.00           C
ATOM   4041  OD1 ASP A 836      21.220  38.670  77.100  1.00  0.00           O
ATOM   4042  OD2 ASP A 836      22.800  39.500  78.420  1.00  0.00           O
ATOM   4043  C   ASP A 836      21.120  42.010  74.840  1.00  0.00           C
ATOM   4044  O   ASP A 836      20.650  42.890  75.560  1.00  0.00           O
ATOM   4045  N   ASN A 837      21.340  42.250  73.530  1.00  0.00           N
ATOM   4046  HN  ASN A 837      21.530  41.460  72.940  1.00  0.00           H
ATOM   4047  CA  ASN A 837      21.400  43.620  73.050  1.00  0.00           C
ATOM   4048  HA  ASN A 837      21.810  44.150  73.890  1.00  0.00           H
ATOM   4049  CB  ASN A 837      22.440  43.860  71.880  1.00  0.00           C
ATOM   4050  HB1 ASN A 837      22.220  44.770  71.290  1.00  0.00           H
ATOM   4051  HB2 ASN A 837      22.470  43.030  71.150  1.00  0.00           H
ATOM   4052  CG  ASN A 837      23.890  44.060  72.450  1.00  0.00           C
ATOM   4053  OD1 ASN A 837      24.210  43.820  73.610  1.00  0.00           O
ATOM   4054  ND2 ASN A 837      24.740  44.510  71.540  1.00  0.00           N
ATOM   4055 HD21 ASN A 837      24.470  44.600  70.590  1.00  0.00           H
ATOM   4056 HD22 ASN A 837      25.620  44.880  71.860  1.00  0.00           H
ATOM   4057  C   ASN A 837      20.030  44.010  72.600  1.00  0.00           C
ATOM   4058  O   ASN A 837      19.300  43.250  71.930  1.00  0.00           O
ATOM   4059  N   PRO A 838      19.590  45.210  72.980  1.00  0.00           N
ATOM   4060  CD  PRO A 838      20.220  46.000  74.000  1.00  0.00           C
ATOM   4061  HD1 PRO A 838      21.030  46.570  73.490  1.00  0.00           H
ATOM   4062  HD2 PRO A 838      20.410  45.360  74.900  1.00  0.00           H
ATOM   4063  CA  PRO A 838      18.260  45.820  72.530  1.00  0.00           C
ATOM   4064  HA  PRO A 838      17.500  45.180  72.970  1.00  0.00           H
ATOM   4065  CB  PRO A 838      18.390  47.200  73.120  1.00  0.00           C
ATOM   4066  HB1 PRO A 838      17.350  47.570  73.270  1.00  0.00           H
ATOM   4067  HB2 PRO A 838      18.930  47.850  72.410  1.00  0.00           H
ATOM   4068  CG  PRO A 838      19.120  46.990  74.460  1.00  0.00           C
ATOM   4069  HG1 PRO A 838      19.590  47.930  74.830  1.00  0.00           H
ATOM   4070  HG2 PRO A 838      18.510  46.420  75.180  1.00  0.00           H
ATOM   4071  C   PRO A 838      17.940  45.870  71.060  1.00  0.00           C
ATOM   4072  O   PRO A 838      18.850  46.130  70.260  1.00  0.00           O
ATOM   4073  N   TRP A 839      16.680  45.700  70.660  1.00  0.00           N
ATOM   4074  HN  TRP A 839      15.900  45.510  71.260  1.00  0.00           H
ATOM   4075  CA  TRP A 839      16.460  45.590  69.190  1.00  0.00           C
ATOM   4076  HA  TRP A 839      16.860  44.610  68.960  1.00  0.00           H
ATOM   4077  CB  TRP A 839      14.930  45.300  68.720  1.00  0.00           C
ATOM   4078  HB1 TRP A 839      14.570  44.400  69.280  1.00  0.00           H
ATOM   4079  HB2 TRP A 839      15.000  45.030  67.640  1.00  0.00           H
ATOM   4080  CG  TRP A 839      14.020  46.440  68.970  1.00  0.00           C
ATOM   4081  CD1 TRP A 839      13.270  46.550  70.120  1.00  0.00           C
ATOM   4082  HD1 TRP A 839      13.200  45.810  70.900  1.00  0.00           H
ATOM   4083  NE1 TRP A 839      12.390  47.630  70.000  1.00  0.00           N
ATOM   4084  HE1 TRP A 839      12.120  48.200  70.740  1.00  0.00           H
ATOM   4085  CE2 TRP A 839      12.600  48.270  68.780  1.00  0.00           C
ATOM   4086  CD2 TRP A 839      13.600  47.520  68.100  1.00  0.00           C
ATOM   4087  CE3 TRP A 839      14.020  48.020  66.860  1.00  0.00           C
ATOM   4088  HE3 TRP A 839      14.670  47.490  66.180  1.00  0.00           H
ATOM   4089  CZ3 TRP A 839      13.570  49.270  66.410  1.00  0.00           C
ATOM   4090  HZ3 TRP A 839      13.950  49.650  65.480  1.00  0.00           H
ATOM   4091  CZ2 TRP A 839      12.190  49.470  68.330  1.00  0.00           C
ATOM   4092  HZ2 TRP A 839      11.450  50.050  68.870  1.00  0.00           H
ATOM   4093  CH2 TRP A 839      12.650  50.010  67.110  1.00  0.00           C
ATOM   4094  HH2 TRP A 839      12.350  51.000  66.790  1.00  0.00           H
ATOM   4095  C   TRP A 839      16.960  46.850  68.370  1.00  0.00           C
ATOM   4096  O   TRP A 839      17.330  46.710  67.250  1.00  0.00           O
ATOM   4097  N   TRP A 840      16.890  48.090  68.920  1.00  0.00           N
ATOM   4098  HN  TRP A 840      16.220  48.100  69.660  1.00  0.00           H
ATOM   4099  CA  TRP A 840      17.450  49.340  68.460  1.00  0.00           C
ATOM   4100  HA  TRP A 840      17.000  49.590  67.530  1.00  0.00           H
ATOM   4101  CB  TRP A 840      17.140  50.250  69.730  1.00  0.00           C
ATOM   4102  HB1 TRP A 840      17.420  49.730  70.680  1.00  0.00           H
ATOM   4103  HB2 TRP A 840      16.030  50.270  69.830  1.00  0.00           H
ATOM   4104  CG  TRP A 840      17.740  51.630  69.710  1.00  0.00           C
ATOM   4105  CD1 TRP A 840      17.300  52.730  69.160  1.00  0.00           C
ATOM   4106  HD1 TRP A 840      16.360  52.830  68.630  1.00  0.00           H
ATOM   4107  NE1 TRP A 840      18.250  53.720  69.320  1.00  0.00           N
ATOM   4108  HE1 TRP A 840      18.430  54.400  68.650  1.00  0.00           H
ATOM   4109  CE2 TRP A 840      19.230  53.330  70.130  1.00  0.00           C
ATOM   4110  CD2 TRP A 840      18.970  51.950  70.420  1.00  0.00           C
ATOM   4111  CE3 TRP A 840      19.890  51.250  71.200  1.00  0.00           C
ATOM   4112  HE3 TRP A 840      19.760  50.200  71.440  1.00  0.00           H
ATOM   4113  CZ3 TRP A 840      21.040  51.860  71.670  1.00  0.00           C
ATOM   4114  HZ3 TRP A 840      21.790  51.300  72.200  1.00  0.00           H
ATOM   4115  CZ2 TRP A 840      20.380  53.950  70.630  1.00  0.00           C
ATOM   4116  HZ2 TRP A 840      20.650  54.960  70.340  1.00  0.00           H
ATOM   4117  CH2 TRP A 840      21.270  53.200  71.400  1.00  0.00           C
ATOM   4118  HH2 TRP A 840      22.140  53.660  71.860  1.00  0.00           H
ATOM   4119  C   TRP A 840      18.950  49.330  68.050  1.00  0.00           C
ATOM   4120  O   TRP A 840      19.390  50.080  67.170  1.00  0.00           O
ATOM   4121  N   THR A 841      19.780  48.500  68.720  1.00  0.00           N
ATOM   4122  HN  THR A 841      19.370  47.820  69.340  1.00  0.00           H
ATOM   4123  CA  THR A 841      21.200  48.360  68.350  1.00  0.00           C
ATOM   4124  HA  THR A 841      21.660  49.330  68.360  1.00  0.00           H
ATOM   4125  CB  THR A 841      22.020  47.470  69.280  1.00  0.00           C
ATOM   4126  HB  THR A 841      23.080  47.550  68.960  1.00  0.00           H
ATOM   4127  OG1 THR A 841      21.530  46.100  69.210  1.00  0.00           O
ATOM   4128  HG1 THR A 841      20.630  46.070  69.540  1.00  0.00           H
ATOM   4129  CG2 THR A 841      22.030  47.980  70.720  1.00  0.00           C
ATOM   4130 HG21 THR A 841      22.500  48.980  70.640  1.00  0.00           H
ATOM   4131 HG22 THR A 841      22.790  47.360  71.240  1.00  0.00           H
ATOM   4132 HG23 THR A 841      21.140  47.960  71.390  1.00  0.00           H
ATOM   4133  C   THR A 841      21.410  47.670  67.020  1.00  0.00           C
ATOM   4134  O   THR A 841      22.390  47.940  66.290  1.00  0.00           O
ATOM   4135  N   LEU A 842      20.420  46.880  66.590  1.00  0.00           N
ATOM   4136  HN  LEU A 842      19.580  46.730  67.100  1.00  0.00           H
ATOM   4137  CA  LEU A 842      20.360  46.210  65.270  1.00  0.00           C
ATOM   4138  HA  LEU A 842      21.320  45.710  65.180  1.00  0.00           H
ATOM   4139  CB  LEU A 842      19.210  45.230  65.070  1.00  0.00           C
ATOM   4140  HB1 LEU A 842      19.350  44.730  64.080  1.00  0.00           H
ATOM   4141  HB2 LEU A 842      18.250  45.760  65.010  1.00  0.00           H
ATOM   4142  CG  LEU A 842      18.990  44.120  66.090  1.00  0.00           C
ATOM   4143  HG  LEU A 842      19.190  44.560  67.090  1.00  0.00           H
ATOM   4144  CD1 LEU A 842      17.560  43.570  65.980  1.00  0.00           C
ATOM   4145 HD11 LEU A 842      17.250  42.810  66.720  1.00  0.00           H
ATOM   4146 HD12 LEU A 842      17.520  43.080  64.980  1.00  0.00           H
ATOM   4147 HD13 LEU A 842      16.820  44.400  66.090  1.00  0.00           H
ATOM   4148  CD2 LEU A 842      19.970  42.950  66.020  1.00  0.00           C
ATOM   4149 HD21 LEU A 842      19.780  42.070  66.670  1.00  0.00           H
ATOM   4150 HD22 LEU A 842      20.960  43.410  66.220  1.00  0.00           H
ATOM   4151 HD23 LEU A 842      20.070  42.600  64.970  1.00  0.00           H
ATOM   4152  C   LEU A 842      20.370  47.180  64.170  1.00  0.00           C
ATOM   4153  O   LEU A 842      21.290  47.200  63.350  1.00  0.00           O
ATOM   4154  N   LEU A 843      19.510  48.150  64.140  1.00  0.00           N
ATOM   4155  HN  LEU A 843      18.780  48.120  64.820  1.00  0.00           H
ATOM   4156  CA  LEU A 843      19.590  49.390  63.440  1.00  0.00           C
ATOM   4157  HA  LEU A 843      19.750  49.080  62.410  1.00  0.00           H
ATOM   4158  CB  LEU A 843      18.230  50.080  63.330  1.00  0.00           C
ATOM   4159  HB1 LEU A 843      18.280  50.950  62.650  1.00  0.00           H
ATOM   4160  HB2 LEU A 843      17.900  50.530  64.290  1.00  0.00           H
ATOM   4161  CG  LEU A 843      17.050  49.120  62.920  1.00  0.00           C
ATOM   4162  HG  LEU A 843      17.040  48.200  63.550  1.00  0.00           H
ATOM   4163  CD1 LEU A 843      15.650  49.840  63.080  1.00  0.00           C
ATOM   4164 HD11 LEU A 843      15.580  50.290  64.090  1.00  0.00           H
ATOM   4165 HD12 LEU A 843      14.870  49.070  63.140  1.00  0.00           H
ATOM   4166 HD13 LEU A 843      15.410  50.560  62.260  1.00  0.00           H
ATOM   4167  CD2 LEU A 843      17.170  48.560  61.470  1.00  0.00           C
ATOM   4168 HD21 LEU A 843      16.310  47.930  61.190  1.00  0.00           H
ATOM   4169 HD22 LEU A 843      18.090  47.960  61.340  1.00  0.00           H
ATOM   4170 HD23 LEU A 843      17.360  49.360  60.720  1.00  0.00           H
ATOM   4171  C   LEU A 843      20.750  50.410  63.670  1.00  0.00           C
ATOM   4172  O   LEU A 843      21.220  51.020  62.690  1.00  0.00           O
ATOM   4173  N   ILE A 844      21.200  50.640  64.920  1.00  0.00           N
ATOM   4174  HN  ILE A 844      20.840  50.180  65.720  1.00  0.00           H
ATOM   4175  CA  ILE A 844      22.270  51.600  65.160  1.00  0.00           C
ATOM   4176  HA  ILE A 844      21.960  52.530  64.700  1.00  0.00           H
ATOM   4177  CB  ILE A 844      22.300  51.930  66.700  1.00  0.00           C
ATOM   4178  HB  ILE A 844      21.340  51.580  67.110  1.00  0.00           H
ATOM   4179  CG2 ILE A 844      23.400  51.290  67.540  1.00  0.00           C
ATOM   4180 HG21 ILE A 844      23.120  51.430  68.610  1.00  0.00           H
ATOM   4181 HG22 ILE A 844      24.380  51.800  67.380  1.00  0.00           H
ATOM   4182 HG23 ILE A 844      23.610  50.260  67.190  1.00  0.00           H
ATOM   4183  CG1 ILE A 844      22.250  53.480  66.920  1.00  0.00           C
ATOM   4184 HG11 ILE A 844      23.110  53.850  66.330  1.00  0.00           H
ATOM   4185 HG12 ILE A 844      22.500  53.670  67.980  1.00  0.00           H
ATOM   4186  CD  ILE A 844      20.890  54.280  66.530  1.00  0.00           C
ATOM   4187  HD1 ILE A 844      20.730  54.240  65.430  1.00  0.00           H
ATOM   4188  HD2 ILE A 844      21.060  55.350  66.790  1.00  0.00           H
ATOM   4189  HD3 ILE A 844      20.050  53.960  67.190  1.00  0.00           H
ATOM   4190  C   ILE A 844      23.690  51.210  64.700  1.00  0.00           C
ATOM   4191  O   ILE A 844      24.480  52.100  64.380  1.00  0.00           O
ATOM   4192  N   ALA A 845      23.940  49.890  64.620  1.00  0.00           N
ATOM   4193  HN  ALA A 845      23.280  49.170  64.800  1.00  0.00           H
ATOM   4194  CA  ALA A 845      25.100  49.350  64.000  1.00  0.00           C
ATOM   4195  HA  ALA A 845      26.000  49.760  64.450  1.00  0.00           H
ATOM   4196  CB  ALA A 845      24.990  47.800  64.230  1.00  0.00           C
ATOM   4197  HB1 ALA A 845      25.820  47.250  63.730  1.00  0.00           H
ATOM   4198  HB2 ALA A 845      24.060  47.400  63.780  1.00  0.00           H
ATOM   4199  HB3 ALA A 845      25.030  47.490  65.300  1.00  0.00           H
ATOM   4200  C   ALA A 845      25.330  49.620  62.530  1.00  0.00           C
ATOM   4201  O   ALA A 845      26.450  49.390  61.980  1.00  0.00           O
ATOM   4202  N   ALA A 846      24.190  50.020  61.820  1.00  0.00           N
ATOM   4203  HN  ALA A 846      23.340  50.280  62.290  1.00  0.00           H
ATOM   4204  CA  ALA A 846      24.250  50.380  60.410  1.00  0.00           C
ATOM   4205  HA  ALA A 846      24.710  49.580  59.850  1.00  0.00           H
ATOM   4206  CB  ALA A 846      22.890  50.830  59.890  1.00  0.00           C
ATOM   4207  HB1 ALA A 846      22.340  51.600  60.480  1.00  0.00           H
ATOM   4208  HB2 ALA A 846      22.250  49.930  60.020  1.00  0.00           H
ATOM   4209  HB3 ALA A 846      22.890  51.260  58.870  1.00  0.00           H
ATOM   4210  C   ALA A 846      25.140  51.560  60.200  1.00  0.00           C
ATOM   4211  O   ALA A 846      25.810  51.730  59.220  1.00  0.00           O
ATOM   4212  N   ILE A 847      25.060  52.500  61.170  1.00  0.00           N
ATOM   4213  HN  ILE A 847      24.550  52.230  61.990  1.00  0.00           H
ATOM   4214  CA  ILE A 847      25.730  53.760  61.220  1.00  0.00           C
ATOM   4215  HA  ILE A 847      25.400  54.260  60.310  1.00  0.00           H
ATOM   4216  CB  ILE A 847      25.210  54.620  62.310  1.00  0.00           C
ATOM   4217  HB  ILE A 847      25.470  54.270  63.330  1.00  0.00           H
ATOM   4218  CG2 ILE A 847      25.900  55.960  62.160  1.00  0.00           C
ATOM   4219 HG21 ILE A 847      26.970  55.850  62.430  1.00  0.00           H
ATOM   4220 HG22 ILE A 847      25.570  56.790  62.820  1.00  0.00           H
ATOM   4221 HG23 ILE A 847      25.850  56.320  61.110  1.00  0.00           H
ATOM   4222  CG1 ILE A 847      23.640  54.770  62.430  1.00  0.00           C
ATOM   4223 HG11 ILE A 847      23.220  53.830  62.840  1.00  0.00           H
ATOM   4224 HG12 ILE A 847      23.170  54.940  61.430  1.00  0.00           H
ATOM   4225  CD  ILE A 847      23.130  55.880  63.370  1.00  0.00           C
ATOM   4226  HD1 ILE A 847      23.340  56.900  62.990  1.00  0.00           H
ATOM   4227  HD2 ILE A 847      23.470  55.780  64.420  1.00  0.00           H
ATOM   4228  HD3 ILE A 847      22.020  55.860  63.330  1.00  0.00           H
ATOM   4229  C   ILE A 847      27.280  53.730  61.100  1.00  0.00           C
ATOM   4230  O   ILE A 847      27.880  54.410  60.220  1.00  0.00           O
ATOM   4231  N   PRO A 848      27.990  52.930  61.910  1.00  0.00           N
ATOM   4232  CD  PRO A 848      27.640  52.620  63.220  1.00  0.00           C
ATOM   4233  HD1 PRO A 848      26.650  52.120  63.360  1.00  0.00           H
ATOM   4234  HD2 PRO A 848      27.640  53.550  63.820  1.00  0.00           H
ATOM   4235  CA  PRO A 848      29.460  52.850  61.850  1.00  0.00           C
ATOM   4236  HA  PRO A 848      29.900  53.800  61.540  1.00  0.00           H
ATOM   4237  CB  PRO A 848      30.010  52.240  63.210  1.00  0.00           C
ATOM   4238  HB1 PRO A 848      30.410  53.090  63.810  1.00  0.00           H
ATOM   4239  HB2 PRO A 848      30.820  51.500  63.030  1.00  0.00           H
ATOM   4240  CG  PRO A 848      28.690  51.680  63.840  1.00  0.00           C
ATOM   4241  HG1 PRO A 848      28.560  50.580  63.680  1.00  0.00           H
ATOM   4242  HG2 PRO A 848      28.720  51.720  64.950  1.00  0.00           H
ATOM   4243  C   PRO A 848      29.850  52.000  60.630  1.00  0.00           C
ATOM   4244  O   PRO A 848      30.960  52.280  60.090  1.00  0.00           O
ATOM   4245  N   ALA A 849      29.110  50.990  60.220  1.00  0.00           N
ATOM   4246  HN  ALA A 849      28.310  50.750  60.770  1.00  0.00           H
ATOM   4247  CA  ALA A 849      29.300  50.080  59.080  1.00  0.00           C
ATOM   4248  HA  ALA A 849      30.260  49.600  59.270  1.00  0.00           H
ATOM   4249  CB  ALA A 849      28.170  49.030  59.090  1.00  0.00           C
ATOM   4250  HB1 ALA A 849      28.160  48.340  59.970  1.00  0.00           H
ATOM   4251  HB2 ALA A 849      28.080  48.460  58.150  1.00  0.00           H
ATOM   4252  HB3 ALA A 849      27.270  49.680  59.190  1.00  0.00           H
ATOM   4253  C   ALA A 849      29.400  50.840  57.770  1.00  0.00           C
ATOM   4254  O   ALA A 849      30.250  50.660  56.920  1.00  0.00           O
ATOM   4255  N   LEU A 850      28.500  51.870  57.580  1.00  0.00           N
ATOM   4256  HN  LEU A 850      27.840  52.010  58.310  1.00  0.00           H
ATOM   4257  CA  LEU A 850      28.480  52.720  56.390  1.00  0.00           C
ATOM   4258  HA  LEU A 850      28.370  52.040  55.550  1.00  0.00           H
ATOM   4259  CB  LEU A 850      27.220  53.490  56.400  1.00  0.00           C
ATOM   4260  HB1 LEU A 850      27.250  54.080  57.340  1.00  0.00           H
ATOM   4261  HB2 LEU A 850      26.320  52.830  56.360  1.00  0.00           H
ATOM   4262  CG  LEU A 850      27.020  54.420  55.170  1.00  0.00           C
ATOM   4263  HG  LEU A 850      27.640  55.340  55.140  1.00  0.00           H
ATOM   4264  CD1 LEU A 850      27.200  53.770  53.800  1.00  0.00           C
ATOM   4265 HD11 LEU A 850      26.630  54.340  53.030  1.00  0.00           H
ATOM   4266 HD12 LEU A 850      26.880  52.700  53.840  1.00  0.00           H
ATOM   4267 HD13 LEU A 850      28.280  53.830  53.560  1.00  0.00           H
ATOM   4268  CD2 LEU A 850      25.640  55.050  55.130  1.00  0.00           C
ATOM   4269 HD21 LEU A 850      25.510  55.710  54.240  1.00  0.00           H
ATOM   4270 HD22 LEU A 850      25.530  55.790  55.960  1.00  0.00           H
ATOM   4271 HD23 LEU A 850      24.800  54.320  55.210  1.00  0.00           H
ATOM   4272  C   LEU A 850      29.800  53.570  56.260  1.00  0.00           C
ATOM   4273  O   LEU A 850      30.360  53.680  55.160  1.00  0.00           O
ATOM   4274  N   LEU A 851      30.370  54.020  57.360  1.00  0.00           N
ATOM   4275  HN  LEU A 851      29.900  53.810  58.230  1.00  0.00           H
ATOM   4276  CA  LEU A 851      31.640  54.660  57.350  1.00  0.00           C
ATOM   4277  HA  LEU A 851      31.780  55.390  56.580  1.00  0.00           H
ATOM   4278  CB  LEU A 851      31.920  55.330  58.680  1.00  0.00           C
ATOM   4279  HB1 LEU A 851      32.900  55.770  58.380  1.00  0.00           H
ATOM   4280  HB2 LEU A 851      32.080  54.550  59.460  1.00  0.00           H
ATOM   4281  CG  LEU A 851      30.740  56.260  59.150  1.00  0.00           C
ATOM   4282  HG  LEU A 851      29.860  55.620  59.340  1.00  0.00           H
ATOM   4283  CD1 LEU A 851      31.020  56.990  60.430  1.00  0.00           C
ATOM   4284 HD11 LEU A 851      30.030  57.280  60.850  1.00  0.00           H
ATOM   4285 HD12 LEU A 851      31.710  57.860  60.330  1.00  0.00           H
ATOM   4286 HD13 LEU A 851      31.460  56.330  61.210  1.00  0.00           H
ATOM   4287  CD2 LEU A 851      30.330  57.360  58.180  1.00  0.00           C
ATOM   4288 HD21 LEU A 851      31.070  58.100  57.840  1.00  0.00           H
ATOM   4289 HD22 LEU A 851      29.350  57.850  58.380  1.00  0.00           H
ATOM   4290 HD23 LEU A 851      30.060  56.810  57.250  1.00  0.00           H
ATOM   4291  C   LEU A 851      32.800  53.640  57.170  1.00  0.00           C
ATOM   4292  O   LEU A 851      33.840  53.890  56.490  1.00  0.00           O
ATOM   4293  N   CYS A 852      32.780  52.420  57.720  1.00  0.00           N
ATOM   4294  HN  CYS A 852      32.150  52.180  58.450  1.00  0.00           H
ATOM   4295  CA  CYS A 852      33.770  51.380  57.490  1.00  0.00           C
ATOM   4296  HA  CYS A 852      34.740  51.740  57.780  1.00  0.00           H
ATOM   4297  CB  CYS A 852      33.410  50.060  58.270  1.00  0.00           C
ATOM   4298  HB1 CYS A 852      34.210  49.340  58.030  1.00  0.00           H
ATOM   4299  HB2 CYS A 852      32.540  49.520  57.820  1.00  0.00           H
ATOM   4300  SG  CYS A 852      33.230  50.010  60.110  1.00  0.00           S
ATOM   4301  HG1 CYS A 852      32.020  50.530  60.170  1.00  0.00           H
ATOM   4302  C   CYS A 852      33.800  50.910  56.070  1.00  0.00           C
ATOM   4303  O   CYS A 852      34.890  50.730  55.520  1.00  0.00           O
ATOM   4304  N   THR A 853      32.610  50.670  55.360  1.00  0.00           N
ATOM   4305  HN  THR A 853      31.740  50.620  55.830  1.00  0.00           H
ATOM   4306  CA  THR A 853      32.510  50.210  54.030  1.00  0.00           C
ATOM   4307  HA  THR A 853      32.990  49.240  54.140  1.00  0.00           H
ATOM   4308  CB  THR A 853      31.040  50.040  53.590  1.00  0.00           C
ATOM   4309  HB  THR A 853      30.630  51.070  53.560  1.00  0.00           H
ATOM   4310  OG1 THR A 853      30.260  49.270  54.450  1.00  0.00           O
ATOM   4311  HG1 THR A 853      30.330  49.750  55.280  1.00  0.00           H
ATOM   4312  CG2 THR A 853      30.990  49.400  52.150  1.00  0.00           C
ATOM   4313 HG21 THR A 853      31.490  50.170  51.520  1.00  0.00           H
ATOM   4314 HG22 THR A 853      29.920  49.280  51.920  1.00  0.00           H
ATOM   4315 HG23 THR A 853      31.540  48.440  52.160  1.00  0.00           H
ATOM   4316  C   THR A 853      33.270  51.170  53.060  1.00  0.00           C
ATOM   4317  O   THR A 853      33.990  50.740  52.180  1.00  0.00           O
ATOM   4318  N   ILE A 854      33.270  52.590  53.330  1.00  0.00           N
ATOM   4319  HN  ILE A 854      32.810  53.040  54.090  1.00  0.00           H
ATOM   4320  CA  ILE A 854      34.010  53.560  52.570  1.00  0.00           C
ATOM   4321  HA  ILE A 854      33.860  53.330  51.530  1.00  0.00           H
ATOM   4322  CB  ILE A 854      33.500  55.020  52.790  1.00  0.00           C
ATOM   4323  HB  ILE A 854      33.700  55.180  53.860  1.00  0.00           H
ATOM   4324  CG2 ILE A 854      34.410  56.070  51.990  1.00  0.00           C
ATOM   4325 HG21 ILE A 854      34.420  55.850  50.900  1.00  0.00           H
ATOM   4326 HG22 ILE A 854      35.430  56.210  52.400  1.00  0.00           H
ATOM   4327 HG23 ILE A 854      33.990  57.100  52.100  1.00  0.00           H
ATOM   4328  CG1 ILE A 854      31.960  55.120  52.430  1.00  0.00           C
ATOM   4329 HG11 ILE A 854      31.510  54.160  52.750  1.00  0.00           H
ATOM   4330 HG12 ILE A 854      31.740  55.330  51.360  1.00  0.00           H
ATOM   4331  CD  ILE A 854      31.220  56.170  53.240  1.00  0.00           C
ATOM   4332  HD1 ILE A 854      31.230  55.890  54.310  1.00  0.00           H
ATOM   4333  HD2 ILE A 854      30.140  56.020  53.040  1.00  0.00           H
ATOM   4334  HD3 ILE A 854      31.610  57.200  53.040  1.00  0.00           H
ATOM   4335  C   ILE A 854      35.510  53.410  52.700  1.00  0.00           C
ATOM   4336  O   ILE A 854      36.250  53.480  51.700  1.00  0.00           O
ATOM   4337  N   LEU A 855      35.970  53.160  53.930  1.00  0.00           N
ATOM   4338  HN  LEU A 855      35.380  53.050  54.730  1.00  0.00           H
ATOM   4339  CA  LEU A 855      37.340  52.980  54.300  1.00  0.00           C
ATOM   4340  HA  LEU A 855      37.880  53.840  53.940  1.00  0.00           H
ATOM   4341  CB  LEU A 855      37.430  52.900  55.840  1.00  0.00           C
ATOM   4342  HB1 LEU A 855      38.320  52.440  56.310  1.00  0.00           H
ATOM   4343  HB2 LEU A 855      36.610  52.240  56.190  1.00  0.00           H
ATOM   4344  CG  LEU A 855      37.180  54.200  56.520  1.00  0.00           C
ATOM   4345  HG  LEU A 855      36.320  54.690  56.030  1.00  0.00           H
ATOM   4346  CD1 LEU A 855      36.970  54.110  57.990  1.00  0.00           C
ATOM   4347 HD11 LEU A 855      36.000  53.670  58.320  1.00  0.00           H
ATOM   4348 HD12 LEU A 855      36.970  55.110  58.450  1.00  0.00           H
ATOM   4349 HD13 LEU A 855      37.760  53.500  58.490  1.00  0.00           H
ATOM   4350  CD2 LEU A 855      38.400  55.180  56.320  1.00  0.00           C
ATOM   4351 HD21 LEU A 855      39.270  55.140  57.010  1.00  0.00           H
ATOM   4352 HD22 LEU A 855      37.960  56.200  56.330  1.00  0.00           H
ATOM   4353 HD23 LEU A 855      38.840  55.010  55.310  1.00  0.00           H
ATOM   4354  C   LEU A 855      38.010  51.730  53.710  1.00  0.00           C
ATOM   4355  O   LEU A 855      39.120  51.800  53.180  1.00  0.00           O
ATOM   4356  N   ILE A 856      37.230  50.580  53.840  1.00  0.00           N
ATOM   4357  HN  ILE A 856      36.370  50.610  54.340  1.00  0.00           H
ATOM   4358  CA  ILE A 856      37.550  49.330  53.200  1.00  0.00           C
ATOM   4359  HA  ILE A 856      38.510  48.940  53.510  1.00  0.00           H
ATOM   4360  CB  ILE A 856      36.480  48.310  53.540  1.00  0.00           C
ATOM   4361  HB  ILE A 856      35.500  48.760  53.290  1.00  0.00           H
ATOM   4362  CG2 ILE A 856      36.540  46.970  52.780  1.00  0.00           C
ATOM   4363 HG21 ILE A 856      35.640  46.340  52.710  1.00  0.00           H
ATOM   4364 HG22 ILE A 856      37.350  46.280  53.130  1.00  0.00           H
ATOM   4365 HG23 ILE A 856      36.630  47.110  51.680  1.00  0.00           H
ATOM   4366  CG1 ILE A 856      36.460  47.880  55.020  1.00  0.00           C
ATOM   4367 HG11 ILE A 856      36.570  48.870  55.500  1.00  0.00           H
ATOM   4368 HG12 ILE A 856      37.300  47.250  55.350  1.00  0.00           H
ATOM   4369  CD  ILE A 856      35.110  47.450  55.610  1.00  0.00           C
ATOM   4370  HD1 ILE A 856      34.360  48.200  55.290  1.00  0.00           H
ATOM   4371  HD2 ILE A 856      35.270  47.330  56.710  1.00  0.00           H
ATOM   4372  HD3 ILE A 856      34.730  46.470  55.230  1.00  0.00           H
ATOM   4373  C   ILE A 856      37.730  49.430  51.690  1.00  0.00           C
ATOM   4374  O   ILE A 856      38.770  49.030  51.180  1.00  0.00           O
ATOM   4375  N   PHE A 857      36.740  50.200  51.030  1.00  0.00           N
ATOM   4376  HN  PHE A 857      36.030  50.650  51.570  1.00  0.00           H
ATOM   4377  CA  PHE A 857      36.730  50.380  49.600  1.00  0.00           C
ATOM   4378  HA  PHE A 857      36.840  49.440  49.090  1.00  0.00           H
ATOM   4379  CB  PHE A 857      35.420  51.070  49.170  1.00  0.00           C
ATOM   4380  HB1 PHE A 857      35.290  51.980  49.780  1.00  0.00           H
ATOM   4381  HB2 PHE A 857      34.600  50.350  49.380  1.00  0.00           H
ATOM   4382  CG  PHE A 857      35.350  51.520  47.730  1.00  0.00           C
ATOM   4383  CD1 PHE A 857      34.800  52.750  47.330  1.00  0.00           C
ATOM   4384  HD1 PHE A 857      34.490  53.520  48.020  1.00  0.00           H
ATOM   4385  CE1 PHE A 857      34.770  53.220  46.010  1.00  0.00           C
ATOM   4386  HE1 PHE A 857      34.540  54.260  45.790  1.00  0.00           H
ATOM   4387  CZ  PHE A 857      35.220  52.340  44.970  1.00  0.00           C
ATOM   4388  HZ  PHE A 857      35.270  52.680  43.940  1.00  0.00           H
ATOM   4389  CD2 PHE A 857      35.760  50.670  46.660  1.00  0.00           C
ATOM   4390  HD2 PHE A 857      36.230  49.720  46.860  1.00  0.00           H
ATOM   4391  CE2 PHE A 857      35.780  51.120  45.330  1.00  0.00           C
ATOM   4392  HE2 PHE A 857      36.210  50.580  44.500  1.00  0.00           H
ATOM   4393  C   PHE A 857      37.970  51.300  49.210  1.00  0.00           C
ATOM   4394  O   PHE A 857      38.720  51.010  48.260  1.00  0.00           O
ATOM   4395  N   MET A 858      38.190  52.400  49.830  1.00  0.00           N
ATOM   4396  HN  MET A 858      37.600  52.790  50.530  1.00  0.00           H
ATOM   4397  CA  MET A 858      39.370  53.160  49.500  1.00  0.00           C
ATOM   4398  HA  MET A 858      39.310  53.400  48.450  1.00  0.00           H
ATOM   4399  CB  MET A 858      39.380  54.500  50.220  1.00  0.00           C
ATOM   4400  HB1 MET A 858      40.390  54.950  50.070  1.00  0.00           H
ATOM   4401  HB2 MET A 858      39.260  54.340  51.310  1.00  0.00           H
ATOM   4402  CG  MET A 858      38.290  55.470  49.740  1.00  0.00           C
ATOM   4403  HG1 MET A 858      38.460  56.330  50.410  1.00  0.00           H
ATOM   4404  HG2 MET A 858      37.350  55.000  50.090  1.00  0.00           H
ATOM   4405  SD  MET A 858      38.020  55.980  47.970  1.00  0.00           S
ATOM   4406  CE  MET A 858      39.460  57.080  47.890  1.00  0.00           C
ATOM   4407  HE1 MET A 858      39.410  57.540  46.880  1.00  0.00           H
ATOM   4408  HE2 MET A 858      40.430  56.530  47.990  1.00  0.00           H
ATOM   4409  HE3 MET A 858      39.510  57.890  48.640  1.00  0.00           H
ATOM   4410  C   MET A 858      40.720  52.390  49.600  1.00  0.00           C
ATOM   4411  O   MET A 858      41.530  52.430  48.730  1.00  0.00           O
ATOM   4412  N   ASP A 859      40.980  51.650  50.750  1.00  0.00           N
ATOM   4413  HN  ASP A 859      40.200  51.690  51.360  1.00  0.00           H
ATOM   4414  CA  ASP A 859      42.140  50.900  51.010  1.00  0.00           C
ATOM   4415  HA  ASP A 859      42.870  51.660  50.720  1.00  0.00           H
ATOM   4416  CB  ASP A 859      42.270  50.320  52.410  1.00  0.00           C
ATOM   4417  HB1 ASP A 859      42.850  49.380  52.330  1.00  0.00           H
ATOM   4418  HB2 ASP A 859      41.280  50.010  52.780  1.00  0.00           H
ATOM   4419  CG  ASP A 859      42.740  51.330  53.430  1.00  0.00           C
ATOM   4420  OD1 ASP A 859      42.970  50.880  54.610  1.00  0.00           O
ATOM   4421  OD2 ASP A 859      42.930  52.550  53.160  1.00  0.00           O
ATOM   4422  C   ASP A 859      42.370  49.830  49.950  1.00  0.00           C
ATOM   4423  O   ASP A 859      43.500  49.590  49.460  1.00  0.00           O
ATOM   4424  N   GLN A 860      41.360  49.150  49.470  1.00  0.00           N
ATOM   4425  HN  GLN A 860      40.520  49.410  49.940  1.00  0.00           H
ATOM   4426  CA  GLN A 860      41.440  48.210  48.360  1.00  0.00           C
ATOM   4427  HA  GLN A 860      42.250  47.520  48.560  1.00  0.00           H
ATOM   4428  CB  GLN A 860      40.250  47.210  48.250  1.00  0.00           C
ATOM   4429  HB1 GLN A 860      40.320  46.700  47.260  1.00  0.00           H
ATOM   4430  HB2 GLN A 860      39.310  47.790  48.150  1.00  0.00           H
ATOM   4431  CG  GLN A 860      40.030  46.130  49.330  1.00  0.00           C
ATOM   4432  HG1 GLN A 860      39.040  45.640  49.300  1.00  0.00           H
ATOM   4433  HG2 GLN A 860      39.940  46.600  50.330  1.00  0.00           H
ATOM   4434  CD  GLN A 860      41.140  45.170  49.310  1.00  0.00           C
ATOM   4435  OE1 GLN A 860      41.450  44.790  50.450  1.00  0.00           O
ATOM   4436  NE2 GLN A 860      41.690  44.670  48.210  1.00  0.00           N
ATOM   4437 HE21 GLN A 860      41.530  45.000  47.280  1.00  0.00           H
ATOM   4438 HE22 GLN A 860      42.120  43.780  48.320  1.00  0.00           H
ATOM   4439  C   GLN A 860      41.770  48.920  47.060  1.00  0.00           C
ATOM   4440  O   GLN A 860      42.700  48.550  46.360  1.00  0.00           O
ATOM   4441  N   GLN A 861      41.030  49.960  46.710  1.00  0.00           N
ATOM   4442  HN  GLN A 861      40.250  50.340  47.210  1.00  0.00           H
ATOM   4443  CA  GLN A 861      41.030  50.520  45.390  1.00  0.00           C
ATOM   4444  HA  GLN A 861      40.960  49.720  44.660  1.00  0.00           H
ATOM   4445  CB  GLN A 861      39.780  51.450  45.310  1.00  0.00           C
ATOM   4446  HB1 GLN A 861      39.880  52.250  46.070  1.00  0.00           H
ATOM   4447  HB2 GLN A 861      38.890  50.810  45.510  1.00  0.00           H
ATOM   4448  CG  GLN A 861      39.430  52.120  43.910  1.00  0.00           C
ATOM   4449  HG1 GLN A 861      40.180  52.950  43.840  1.00  0.00           H
ATOM   4450  HG2 GLN A 861      38.420  52.600  43.960  1.00  0.00           H
ATOM   4451  CD  GLN A 861      39.500  51.150  42.710  1.00  0.00           C
ATOM   4452  OE1 GLN A 861      39.090  50.040  42.780  1.00  0.00           O
ATOM   4453  NE2 GLN A 861      40.010  51.640  41.580  1.00  0.00           N
ATOM   4454 HE21 GLN A 861      40.150  51.070  40.760  1.00  0.00           H
ATOM   4455 HE22 GLN A 861      40.440  52.550  41.600  1.00  0.00           H
ATOM   4456  C   GLN A 861      42.270  51.380  45.140  1.00  0.00           C
ATOM   4457  O   GLN A 861      42.920  51.370  44.070  1.00  0.00           O
ATOM   4458  N   ILE A 862      42.720  52.160  46.120  1.00  0.00           N
ATOM   4459  HN  ILE A 862      42.160  52.350  46.930  1.00  0.00           H
ATOM   4460  CA  ILE A 862      43.980  52.900  46.130  1.00  0.00           C
ATOM   4461  HA  ILE A 862      44.100  53.490  45.230  1.00  0.00           H
ATOM   4462  CB  ILE A 862      44.130  53.720  47.480  1.00  0.00           C
ATOM   4463  HB  ILE A 862      43.890  53.030  48.320  1.00  0.00           H
ATOM   4464  CG2 ILE A 862      45.500  54.320  47.720  1.00  0.00           C
ATOM   4465 HG21 ILE A 862      45.820  55.020  46.930  1.00  0.00           H
ATOM   4466 HG22 ILE A 862      46.220  53.510  47.940  1.00  0.00           H
ATOM   4467 HG23 ILE A 862      45.550  54.910  48.670  1.00  0.00           H
ATOM   4468  CG1 ILE A 862      43.080  54.850  47.510  1.00  0.00           C
ATOM   4469 HG11 ILE A 862      43.260  55.340  48.490  1.00  0.00           H
ATOM   4470 HG12 ILE A 862      42.050  54.450  47.450  1.00  0.00           H
ATOM   4471  CD  ILE A 862      43.190  55.920  46.420  1.00  0.00           C
ATOM   4472  HD1 ILE A 862      43.000  55.430  45.430  1.00  0.00           H
ATOM   4473  HD2 ILE A 862      44.190  56.390  46.360  1.00  0.00           H
ATOM   4474  HD3 ILE A 862      42.380  56.650  46.620  1.00  0.00           H
ATOM   4475  C   ILE A 862      45.140  51.910  45.950  1.00  0.00           C
ATOM   4476  O   ILE A 862      46.050  52.070  45.130  1.00  0.00           O
ATOM   4477  N   THR A 863      45.120  50.820  46.770  1.00  0.00           N
ATOM   4478  HN  THR A 863      44.520  50.730  47.560  1.00  0.00           H
ATOM   4479  CA  THR A 863      46.320  49.930  46.730  1.00  0.00           C
ATOM   4480  HA  THR A 863      47.220  50.500  46.820  1.00  0.00           H
ATOM   4481  CB  THR A 863      46.210  48.990  47.910  1.00  0.00           C
ATOM   4482  HB  THR A 863      45.220  48.480  47.890  1.00  0.00           H
ATOM   4483  OG1 THR A 863      46.160  49.740  49.130  1.00  0.00           O
ATOM   4484  HG1 THR A 863      45.280  49.660  49.520  1.00  0.00           H
ATOM   4485  CG2 THR A 863      47.390  47.980  48.060  1.00  0.00           C
ATOM   4486 HG21 THR A 863      48.400  48.440  47.930  1.00  0.00           H
ATOM   4487 HG22 THR A 863      47.260  47.130  47.360  1.00  0.00           H
ATOM   4488 HG23 THR A 863      47.420  47.530  49.070  1.00  0.00           H
ATOM   4489  C   THR A 863      46.500  49.090  45.470  1.00  0.00           C
ATOM   4490  O   THR A 863      47.540  49.030  44.850  1.00  0.00           O
ATOM   4491  N   ALA A 864      45.370  48.520  45.030  1.00  0.00           N
ATOM   4492  HN  ALA A 864      44.520  48.650  45.510  1.00  0.00           H
ATOM   4493  CA  ALA A 864      45.360  47.730  43.780  1.00  0.00           C
ATOM   4494  HA  ALA A 864      46.020  46.880  43.930  1.00  0.00           H
ATOM   4495  CB  ALA A 864      44.010  47.160  43.550  1.00  0.00           C
ATOM   4496  HB1 ALA A 864      43.150  47.820  43.780  1.00  0.00           H
ATOM   4497  HB2 ALA A 864      43.850  46.260  44.180  1.00  0.00           H
ATOM   4498  HB3 ALA A 864      43.900  46.690  42.550  1.00  0.00           H
ATOM   4499  C   ALA A 864      45.790  48.450  42.480  1.00  0.00           C
ATOM   4500  O   ALA A 864      46.520  47.840  41.650  1.00  0.00           O
ATOM   4501  N   VAL A 865      45.300  49.680  42.240  1.00  0.00           N
ATOM   4502  HN  VAL A 865      44.590  49.990  42.860  1.00  0.00           H
ATOM   4503  CA  VAL A 865      45.690  50.430  41.030  1.00  0.00           C
ATOM   4504  HA  VAL A 865      45.650  49.840  40.130  1.00  0.00           H
ATOM   4505  CB  VAL A 865      44.900  51.770  40.760  1.00  0.00           C
ATOM   4506  HB  VAL A 865      45.370  52.180  39.830  1.00  0.00           H
ATOM   4507  CG1 VAL A 865      43.390  51.410  40.490  1.00  0.00           C
ATOM   4508 HG11 VAL A 865      43.040  51.010  41.470  1.00  0.00           H
ATOM   4509 HG12 VAL A 865      43.320  50.590  39.750  1.00  0.00           H
ATOM   4510 HG13 VAL A 865      42.800  52.290  40.140  1.00  0.00           H
ATOM   4511  CG2 VAL A 865      45.070  52.880  41.760  1.00  0.00           C
ATOM   4512 HG21 VAL A 865      46.020  53.440  41.690  1.00  0.00           H
ATOM   4513 HG22 VAL A 865      44.910  52.610  42.820  1.00  0.00           H
ATOM   4514 HG23 VAL A 865      44.330  53.660  41.460  1.00  0.00           H
ATOM   4515  C   VAL A 865      47.200  50.720  41.040  1.00  0.00           C
ATOM   4516  O   VAL A 865      47.860  50.590  40.010  1.00  0.00           O
ATOM   4517  N   ILE A 866      47.730  50.980  42.270  1.00  0.00           N
ATOM   4518  HN  ILE A 866      47.150  51.040  43.080  1.00  0.00           H
ATOM   4519  CA  ILE A 866      49.260  51.170  42.430  1.00  0.00           C
ATOM   4520  HA  ILE A 866      49.550  51.920  41.700  1.00  0.00           H
ATOM   4521  CB  ILE A 866      49.550  51.660  43.860  1.00  0.00           C
ATOM   4522  HB  ILE A 866      48.930  51.010  44.500  1.00  0.00           H
ATOM   4523  CG2 ILE A 866      51.010  51.570  44.340  1.00  0.00           C
ATOM   4524 HG21 ILE A 866      51.690  52.380  44.010  1.00  0.00           H
ATOM   4525 HG22 ILE A 866      51.600  50.680  44.050  1.00  0.00           H
ATOM   4526 HG23 ILE A 866      51.010  51.620  45.450  1.00  0.00           H
ATOM   4527  CG1 ILE A 866      49.050  53.100  44.110  1.00  0.00           C
ATOM   4528 HG11 ILE A 866      49.130  53.450  45.160  1.00  0.00           H
ATOM   4529 HG12 ILE A 866      47.940  53.130  43.980  1.00  0.00           H
ATOM   4530  CD  ILE A 866      49.750  54.220  43.340  1.00  0.00           C
ATOM   4531  HD1 ILE A 866      50.150  53.810  42.390  1.00  0.00           H
ATOM   4532  HD2 ILE A 866      50.600  54.680  43.880  1.00  0.00           H
ATOM   4533  HD3 ILE A 866      49.010  55.020  43.060  1.00  0.00           H
ATOM   4534  C   ILE A 866      50.090  49.980  42.120  1.00  0.00           C
ATOM   4535  O   ILE A 866      51.020  50.020  41.340  1.00  0.00           O
ATOM   4536  N   ILE A 867      49.650  48.780  42.530  1.00  0.00           N
ATOM   4537  HN  ILE A 867      48.730  48.620  42.890  1.00  0.00           H
ATOM   4538  CA  ILE A 867      50.380  47.560  42.270  1.00  0.00           C
ATOM   4539  HA  ILE A 867      51.430  47.760  42.090  1.00  0.00           H
ATOM   4540  CB  ILE A 867      50.320  46.610  43.440  1.00  0.00           C
ATOM   4541  HB  ILE A 867      50.980  45.750  43.190  1.00  0.00           H
ATOM   4542  CG2 ILE A 867      51.060  47.380  44.590  1.00  0.00           C
ATOM   4543 HG21 ILE A 867      51.250  46.600  45.350  1.00  0.00           H
ATOM   4544 HG22 ILE A 867      50.420  48.230  44.910  1.00  0.00           H
ATOM   4545 HG23 ILE A 867      52.090  47.550  44.220  1.00  0.00           H
ATOM   4546  CG1 ILE A 867      48.950  46.100  43.600  1.00  0.00           C
ATOM   4547 HG11 ILE A 867      48.790  45.420  42.740  1.00  0.00           H
ATOM   4548 HG12 ILE A 867      48.160  46.880  43.700  1.00  0.00           H
ATOM   4549  CD  ILE A 867      48.740  45.250  44.840  1.00  0.00           C
ATOM   4550  HD1 ILE A 867      49.070  45.800  45.750  1.00  0.00           H
ATOM   4551  HD2 ILE A 867      49.410  44.360  44.890  1.00  0.00           H
ATOM   4552  HD3 ILE A 867      47.670  44.990  45.020  1.00  0.00           H
ATOM   4553  C   ILE A 867      49.910  46.880  40.930  1.00  0.00           C
ATOM   4554  O   ILE A 867      50.400  45.790  40.520  1.00  0.00           O
ATOM   4555  N   ASN A 868      48.980  47.540  40.220  1.00  0.00           N
ATOM   4556  HN  ASN A 868      48.710  48.470  40.460  1.00  0.00           H
ATOM   4557  CA  ASN A 868      48.530  47.000  38.990  1.00  0.00           C
ATOM   4558  HA  ASN A 868      49.140  46.180  38.660  1.00  0.00           H
ATOM   4559  CB  ASN A 868      47.040  46.470  38.990  1.00  0.00           C
ATOM   4560  HB1 ASN A 868      46.730  46.220  37.960  1.00  0.00           H
ATOM   4561  HB2 ASN A 868      46.290  47.110  39.500  1.00  0.00           H
ATOM   4562  CG  ASN A 868      47.050  45.130  39.720  1.00  0.00           C
ATOM   4563  OD1 ASN A 868      47.360  44.070  39.110  1.00  0.00           O
ATOM   4564  ND2 ASN A 868      46.620  45.190  41.000  1.00  0.00           N
ATOM   4565 HD21 ASN A 868      46.310  46.050  41.400  1.00  0.00           H
ATOM   4566 HD22 ASN A 868      46.330  44.310  41.400  1.00  0.00           H
ATOM   4567  C   ASN A 868      48.740  48.010  37.880  1.00  0.00           C
ATOM   4568  O   ASN A 868      48.040  47.940  36.900  1.00  0.00           O
ATOM   4569  N   ARG A 869      49.650  49.010  38.000  1.00  0.00           N
ATOM   4570  HN  ARG A 869      50.040  49.240  38.890  1.00  0.00           H
ATOM   4571  CA  ARG A 869      49.990  49.910  36.870  1.00  0.00           C
ATOM   4572  HA  ARG A 869      49.020  50.220  36.500  1.00  0.00           H
ATOM   4573  CB  ARG A 869      50.870  51.120  37.340  1.00  0.00           C
ATOM   4574  HB1 ARG A 869      51.180  51.680  36.420  1.00  0.00           H
ATOM   4575  HB2 ARG A 869      51.840  50.790  37.780  1.00  0.00           H
ATOM   4576  CG  ARG A 869      50.210  52.090  38.310  1.00  0.00           C
ATOM   4577  HG1 ARG A 869      50.830  53.010  38.340  1.00  0.00           H
ATOM   4578  HG2 ARG A 869      50.150  51.580  39.300  1.00  0.00           H
ATOM   4579  CD  ARG A 869      48.820  52.540  37.890  1.00  0.00           C
ATOM   4580  HD1 ARG A 869      48.100  51.700  37.850  1.00  0.00           H
ATOM   4581  HD2 ARG A 869      48.940  52.960  36.870  1.00  0.00           H
ATOM   4582  NE  ARG A 869      48.410  53.610  38.900  1.00  0.00           N
ATOM   4583  HE  ARG A 869      49.110  53.860  39.570  1.00  0.00           H
ATOM   4584  CZ  ARG A 869      47.310  54.290  38.910  1.00  0.00           C
ATOM   4585  NH1 ARG A 869      46.290  54.140  38.140  1.00  0.00           N
ATOM   4586 HH11 ARG A 869      46.300  53.420  37.450  1.00  0.00           H
ATOM   4587 HH12 ARG A 869      45.420  54.580  38.390  1.00  0.00           H
ATOM   4588  NH2 ARG A 869      47.170  55.270  39.870  1.00  0.00           N
ATOM   4589 HH21 ARG A 869      46.260  55.690  39.900  1.00  0.00           H
ATOM   4590 HH22 ARG A 869      47.860  55.470  40.560  1.00  0.00           H
ATOM   4591  C   ARG A 869      50.650  49.270  35.630  1.00  0.00           C
ATOM   4592  O   ARG A 869      51.270  48.180  35.700  1.00  0.00           O
ATOM   4593  N   LYS A 870      50.450  49.910  34.490  1.00  0.00           N
ATOM   4594  HN  LYS A 870      50.140  50.860  34.570  1.00  0.00           H
ATOM   4595  CA  LYS A 870      50.720  49.460  33.160  1.00  0.00           C
ATOM   4596  HA  LYS A 870      49.980  48.700  32.950  1.00  0.00           H
ATOM   4597  CB  LYS A 870      50.550  50.670  32.170  1.00  0.00           C
ATOM   4598  HB1 LYS A 870      51.190  51.500  32.530  1.00  0.00           H
ATOM   4599  HB2 LYS A 870      49.520  51.050  32.010  1.00  0.00           H
ATOM   4600  CG  LYS A 870      50.930  50.300  30.790  1.00  0.00           C
ATOM   4601  HG1 LYS A 870      51.950  49.870  30.790  1.00  0.00           H
ATOM   4602  HG2 LYS A 870      51.170  51.170  30.130  1.00  0.00           H
ATOM   4603  CD  LYS A 870      50.000  49.260  30.100  1.00  0.00           C
ATOM   4604  HD1 LYS A 870      48.970  49.640  30.150  1.00  0.00           H
ATOM   4605  HD2 LYS A 870      49.990  48.400  30.810  1.00  0.00           H
ATOM   4606  CE  LYS A 870      50.500  49.020  28.670  1.00  0.00           C
ATOM   4607  HE1 LYS A 870      50.080  48.050  28.330  1.00  0.00           H
ATOM   4608  HE2 LYS A 870      51.590  49.140  28.500  1.00  0.00           H
ATOM   4609  NZ  LYS A 870      49.830  50.030  27.810  1.00  0.00           N
ATOM   4610  HZ1 LYS A 870      50.150  50.020  26.820  1.00  0.00           H
ATOM   4611  HZ2 LYS A 870      50.140  51.000  28.010  1.00  0.00           H
ATOM   4612  HZ3 LYS A 870      48.800  50.090  27.760  1.00  0.00           H
ATOM   4613  C   LYS A 870      52.110  48.890  33.020  1.00  0.00           C
ATOM   4614  O   LYS A 870      52.360  47.750  32.560  1.00  0.00           O
ATOM   4615  N   GLU A 871      53.170  49.590  33.460  1.00  0.00           N
ATOM   4616  HN  GLU A 871      53.020  50.510  33.810  1.00  0.00           H
ATOM   4617  CA  GLU A 871      54.570  49.200  33.530  1.00  0.00           C
ATOM   4618  HA  GLU A 871      54.850  48.780  32.570  1.00  0.00           H
ATOM   4619  CB  GLU A 871      55.430  50.440  33.890  1.00  0.00           C
ATOM   4620  HB1 GLU A 871      55.180  51.220  33.140  1.00  0.00           H
ATOM   4621  HB2 GLU A 871      56.510  50.190  33.780  1.00  0.00           H
ATOM   4622  CG  GLU A 871      55.280  50.990  35.290  1.00  0.00           C
ATOM   4623  HG1 GLU A 871      55.830  50.470  36.110  1.00  0.00           H
ATOM   4624  HG2 GLU A 871      54.230  50.970  35.670  1.00  0.00           H
ATOM   4625  CD  GLU A 871      55.640  52.460  35.390  1.00  0.00           C
ATOM   4626  OE1 GLU A 871      54.650  53.260  35.500  1.00  0.00           O
ATOM   4627  OE2 GLU A 871      56.800  52.910  35.320  1.00  0.00           O
ATOM   4628  C   GLU A 871      55.030  48.050  34.460  1.00  0.00           C
ATOM   4629  O   GLU A 871      56.150  47.580  34.520  1.00  0.00           O
ATOM   4630  N   HSD A 872      54.080  47.480  35.240  1.00  0.00           N
ATOM   4631  HN  HSD A 872      53.210  47.950  35.340  1.00  0.00           H
ATOM   4632  CA  HSD A 872      54.400  46.200  35.940  1.00  0.00           C
ATOM   4633  HA  HSD A 872      55.420  46.170  36.270  1.00  0.00           H
ATOM   4634  CB  HSD A 872      53.360  45.990  37.160  1.00  0.00           C
ATOM   4635  HB1 HSD A 872      53.670  45.060  37.680  1.00  0.00           H
ATOM   4636  HB2 HSD A 872      52.280  45.880  36.920  1.00  0.00           H
ATOM   4637  ND1 HSD A 872      52.650  48.060  38.450  1.00  0.00           N
ATOM   4638  HD1 HSD A 872      51.870  48.240  37.860  1.00  0.00           H
ATOM   4639  CG  HSD A 872      53.600  47.140  38.100  1.00  0.00           C
ATOM   4640  CE1 HSD A 872      53.210  48.800  39.470  1.00  0.00           C
ATOM   4641  HE1 HSD A 872      52.740  49.670  39.920  1.00  0.00           H
ATOM   4642  NE2 HSD A 872      54.450  48.450  39.750  1.00  0.00           N
ATOM   4643  CD2 HSD A 872      54.650  47.320  38.910  1.00  0.00           C
ATOM   4644  HD2 HSD A 872      55.500  46.670  39.060  1.00  0.00           H
ATOM   4645  C   HSD A 872      54.310  45.030  35.090  1.00  0.00           C
ATOM   4646  O   HSD A 872      54.860  43.990  35.510  1.00  0.00           O
ATOM   4647  N   LYS A 873      53.720  45.180  33.880  1.00  0.00           N
ATOM   4648  HN  LYS A 873      53.500  46.090  33.520  1.00  0.00           H
ATOM   4649  CA  LYS A 873      53.730  44.190  32.780  1.00  0.00           C
ATOM   4650  HA  LYS A 873      53.410  44.730  31.900  1.00  0.00           H
ATOM   4651  CB  LYS A 873      55.110  43.600  32.520  1.00  0.00           C
ATOM   4652  HB1 LYS A 873      54.910  42.890  31.690  1.00  0.00           H
ATOM   4653  HB2 LYS A 873      55.330  42.780  33.230  1.00  0.00           H
ATOM   4654  CG  LYS A 873      56.400  44.490  32.330  1.00  0.00           C
ATOM   4655  HG1 LYS A 873      57.350  43.960  32.120  1.00  0.00           H
ATOM   4656  HG2 LYS A 873      56.620  44.970  33.300  1.00  0.00           H
ATOM   4657  CD  LYS A 873      56.290  45.500  31.180  1.00  0.00           C
ATOM   4658  HD1 LYS A 873      57.260  46.010  31.150  1.00  0.00           H
ATOM   4659  HD2 LYS A 873      55.580  46.310  31.430  1.00  0.00           H
ATOM   4660  CE  LYS A 873      55.850  44.970  29.830  1.00  0.00           C
ATOM   4661  HE1 LYS A 873      54.980  44.290  29.970  1.00  0.00           H
ATOM   4662  HE2 LYS A 873      56.650  44.320  29.410  1.00  0.00           H
ATOM   4663  NZ  LYS A 873      55.490  46.020  28.800  1.00  0.00           N
ATOM   4664  HZ1 LYS A 873      54.580  46.500  28.910  1.00  0.00           H
ATOM   4665  HZ2 LYS A 873      55.470  45.450  27.920  1.00  0.00           H
ATOM   4666  HZ3 LYS A 873      56.210  46.760  28.680  1.00  0.00           H
ATOM   4667  C   LYS A 873      52.670  43.100  33.080  1.00  0.00           C
ATOM   4668  O   LYS A 873      52.990  41.950  32.960  1.00  0.00           O
ATOM   4669  N   LEU A 874      51.380  43.420  33.420  1.00  0.00           N
ATOM   4670  HN  LEU A 874      51.110  44.380  33.350  1.00  0.00           H
ATOM   4671  CA  LEU A 874      50.380  42.480  33.940  1.00  0.00           C
ATOM   4672  HA  LEU A 874      50.960  41.580  34.050  1.00  0.00           H
ATOM   4673  CB  LEU A 874      49.910  42.710  35.410  1.00  0.00           C
ATOM   4674  HB1 LEU A 874      49.310  41.820  35.680  1.00  0.00           H
ATOM   4675  HB2 LEU A 874      49.270  43.610  35.360  1.00  0.00           H
ATOM   4676  CG  LEU A 874      50.960  42.870  36.450  1.00  0.00           C
ATOM   4677  HG  LEU A 874      51.590  43.690  36.040  1.00  0.00           H
ATOM   4678  CD1 LEU A 874      50.370  43.260  37.810  1.00  0.00           C
ATOM   4679 HD11 LEU A 874      51.220  43.480  38.490  1.00  0.00           H
ATOM   4680 HD12 LEU A 874      49.720  42.470  38.230  1.00  0.00           H
ATOM   4681 HD13 LEU A 874      49.760  44.180  37.750  1.00  0.00           H
ATOM   4682  CD2 LEU A 874      51.850  41.610  36.720  1.00  0.00           C
ATOM   4683 HD21 LEU A 874      52.440  41.700  37.660  1.00  0.00           H
ATOM   4684 HD22 LEU A 874      52.600  41.490  35.910  1.00  0.00           H
ATOM   4685 HD23 LEU A 874      51.240  40.700  36.880  1.00  0.00           H
ATOM   4686  C   LEU A 874      49.290  42.230  32.920  1.00  0.00           C
ATOM   4687  O   LEU A 874      48.460  43.130  32.640  1.00  0.00           O
ATOM   4688  N   LYS A 875      49.170  40.960  32.500  1.00  0.00           N
ATOM   4689  HN  LYS A 875      49.880  40.330  32.820  1.00  0.00           H
ATOM   4690  CA  LYS A 875      48.290  40.480  31.500  1.00  0.00           C
ATOM   4691  HA  LYS A 875      47.920  41.280  30.870  1.00  0.00           H
ATOM   4692  CB  LYS A 875      49.050  39.330  30.600  1.00  0.00           C
ATOM   4693  HB1 LYS A 875      48.360  38.850  29.880  1.00  0.00           H
ATOM   4694  HB2 LYS A 875      49.210  38.470  31.300  1.00  0.00           H
ATOM   4695  CG  LYS A 875      50.400  39.710  29.890  1.00  0.00           C
ATOM   4696  HG1 LYS A 875      50.760  38.760  29.430  1.00  0.00           H
ATOM   4697  HG2 LYS A 875      51.180  40.030  30.600  1.00  0.00           H
ATOM   4698  CD  LYS A 875      50.270  40.710  28.770  1.00  0.00           C
ATOM   4699  HD1 LYS A 875      49.980  41.710  29.180  1.00  0.00           H
ATOM   4700  HD2 LYS A 875      49.410  40.570  28.060  1.00  0.00           H
ATOM   4701  CE  LYS A 875      51.510  40.980  27.840  1.00  0.00           C
ATOM   4702  HE1 LYS A 875      51.160  41.520  26.940  1.00  0.00           H
ATOM   4703  HE2 LYS A 875      52.030  40.030  27.560  1.00  0.00           H
ATOM   4704  NZ  LYS A 875      52.550  41.770  28.580  1.00  0.00           N
ATOM   4705  HZ1 LYS A 875      53.170  41.270  29.250  1.00  0.00           H
ATOM   4706  HZ2 LYS A 875      52.190  42.650  28.980  1.00  0.00           H
ATOM   4707  HZ3 LYS A 875      53.240  41.970  27.820  1.00  0.00           H
ATOM   4708  C   LYS A 875      47.170  39.780  32.160  1.00  0.00           C
ATOM   4709  O   LYS A 875      46.170  39.620  31.470  1.00  0.00           O
ATOM   4710  N   LYS A 876      47.330  39.390  33.460  1.00  0.00           N
ATOM   4711  HN  LYS A 876      48.240  39.440  33.850  1.00  0.00           H
ATOM   4712  CA  LYS A 876      46.210  38.800  34.200  1.00  0.00           C
ATOM   4713  HA  LYS A 876      45.460  38.460  33.520  1.00  0.00           H
ATOM   4714  CB  LYS A 876      46.560  37.590  35.090  1.00  0.00           C
ATOM   4715  HB1 LYS A 876      45.740  37.390  35.820  1.00  0.00           H
ATOM   4716  HB2 LYS A 876      47.490  37.880  35.630  1.00  0.00           H
ATOM   4717  CG  LYS A 876      46.550  36.200  34.360  1.00  0.00           C
ATOM   4718  HG1 LYS A 876      45.540  36.030  33.920  1.00  0.00           H
ATOM   4719  HG2 LYS A 876      46.780  35.430  35.120  1.00  0.00           H
ATOM   4720  CD  LYS A 876      47.590  36.140  33.160  1.00  0.00           C
ATOM   4721  HD1 LYS A 876      48.550  36.360  33.670  1.00  0.00           H
ATOM   4722  HD2 LYS A 876      47.390  36.970  32.440  1.00  0.00           H
ATOM   4723  CE  LYS A 876      47.720  34.750  32.530  1.00  0.00           C
ATOM   4724  HE1 LYS A 876      48.450  34.920  31.710  1.00  0.00           H
ATOM   4725  HE2 LYS A 876      46.800  34.380  32.030  1.00  0.00           H
ATOM   4726  NZ  LYS A 876      48.160  33.830  33.570  1.00  0.00           N
ATOM   4727  HZ1 LYS A 876      47.500  33.580  34.340  1.00  0.00           H
ATOM   4728  HZ2 LYS A 876      49.080  34.110  33.960  1.00  0.00           H
ATOM   4729  HZ3 LYS A 876      48.370  32.910  33.160  1.00  0.00           H
ATOM   4730  C   LYS A 876      45.570  39.890  34.950  1.00  0.00           C
ATOM   4731  O   LYS A 876      46.170  40.570  35.790  1.00  0.00           O
ATOM   4732  N   GLY A 877      44.270  39.980  34.760  1.00  0.00           N
ATOM   4733  HN  GLY A 877      43.750  39.340  34.210  1.00  0.00           H
ATOM   4734  CA  GLY A 877      43.370  40.870  35.570  1.00  0.00           C
ATOM   4735  HA1 GLY A 877      42.370  40.500  35.490  1.00  0.00           H
ATOM   4736  HA2 GLY A 877      43.560  41.850  35.170  1.00  0.00           H
ATOM   4737  C   GLY A 877      43.610  41.070  37.030  1.00  0.00           C
ATOM   4738  O   GLY A 877      43.790  40.110  37.730  1.00  0.00           O
ATOM   4739  N   ALA A 878      43.520  42.300  37.510  1.00  0.00           N
ATOM   4740  HN  ALA A 878      43.470  43.030  36.840  1.00  0.00           H
ATOM   4741  CA  ALA A 878      43.470  42.590  38.920  1.00  0.00           C
ATOM   4742  HA  ALA A 878      44.320  42.110  39.390  1.00  0.00           H
ATOM   4743  CB  ALA A 878      43.440  44.120  39.100  1.00  0.00           C
ATOM   4744  HB1 ALA A 878      44.400  44.550  38.730  1.00  0.00           H
ATOM   4745  HB2 ALA A 878      43.340  44.380  40.190  1.00  0.00           H
ATOM   4746  HB3 ALA A 878      42.650  44.640  38.510  1.00  0.00           H
ATOM   4747  C   ALA A 878      42.270  42.160  39.670  1.00  0.00           C
ATOM   4748  O   ALA A 878      42.340  41.810  40.900  1.00  0.00           O
ATOM   4749  N   GLY A 879      41.100  42.270  38.970  1.00  0.00           N
ATOM   4750  HN  GLY A 879      41.230  42.570  38.020  1.00  0.00           H
ATOM   4751  CA  GLY A 879      39.790  41.900  39.450  1.00  0.00           C
ATOM   4752  HA1 GLY A 879      39.980  40.930  39.880  1.00  0.00           H
ATOM   4753  HA2 GLY A 879      39.100  41.860  38.630  1.00  0.00           H
ATOM   4754  C   GLY A 879      39.200  42.720  40.590  1.00  0.00           C
ATOM   4755  O   GLY A 879      38.810  42.160  41.640  1.00  0.00           O
ATOM   4756  N   TYR A 880      39.110  44.120  40.320  1.00  0.00           N
ATOM   4757  HN  TYR A 880      39.620  44.580  39.610  1.00  0.00           H
ATOM   4758  CA  TYR A 880      38.830  45.040  41.400  1.00  0.00           C
ATOM   4759  HA  TYR A 880      39.690  44.810  42.000  1.00  0.00           H
ATOM   4760  CB  TYR A 880      38.900  46.520  40.850  1.00  0.00           C
ATOM   4761  HB1 TYR A 880      39.100  47.280  41.630  1.00  0.00           H
ATOM   4762  HB2 TYR A 880      37.970  46.760  40.270  1.00  0.00           H
ATOM   4763  CG  TYR A 880      40.170  46.830  40.040  1.00  0.00           C
ATOM   4764  CD1 TYR A 880      41.420  46.840  40.740  1.00  0.00           C
ATOM   4765  HD1 TYR A 880      41.490  46.540  41.780  1.00  0.00           H
ATOM   4766  CE1 TYR A 880      42.570  47.190  40.040  1.00  0.00           C
ATOM   4767  HE1 TYR A 880      43.580  47.200  40.430  1.00  0.00           H
ATOM   4768  CZ  TYR A 880      42.450  47.580  38.650  1.00  0.00           C
ATOM   4769  OH  TYR A 880      43.730  47.900  38.060  1.00  0.00           O
ATOM   4770  HH  TYR A 880      43.490  48.170  37.160  1.00  0.00           H
ATOM   4771  CD2 TYR A 880      40.080  47.140  38.660  1.00  0.00           C
ATOM   4772  HD2 TYR A 880      39.090  47.060  38.230  1.00  0.00           H
ATOM   4773  CE2 TYR A 880      41.230  47.440  37.970  1.00  0.00           C
ATOM   4774  HE2 TYR A 880      41.230  47.630  36.910  1.00  0.00           H
ATOM   4775  C   TYR A 880      37.580  44.940  42.200  1.00  0.00           C
ATOM   4776  O   TYR A 880      37.710  44.880  43.450  1.00  0.00           O
ATOM   4777  N   HSD A 881      36.440  44.740  41.600  1.00  0.00           N
ATOM   4778  HN  HSD A 881      36.350  44.680  40.610  1.00  0.00           H
ATOM   4779  CA  HSD A 881      35.180  44.300  42.200  1.00  0.00           C
ATOM   4780  HA  HSD A 881      35.000  44.930  43.060  1.00  0.00           H
ATOM   4781  CB  HSD A 881      34.110  44.550  41.080  1.00  0.00           C
ATOM   4782  HB1 HSD A 881      33.120  44.140  41.390  1.00  0.00           H
ATOM   4783  HB2 HSD A 881      34.460  44.100  40.130  1.00  0.00           H
ATOM   4784  ND1 HSD A 881      34.610  46.780  39.820  1.00  0.00           N
ATOM   4785  HD1 HSD A 881      35.450  46.420  39.400  1.00  0.00           H
ATOM   4786  CG  HSD A 881      33.930  46.040  40.770  1.00  0.00           C
ATOM   4787  CE1 HSD A 881      33.960  47.970  39.700  1.00  0.00           C
ATOM   4788  HE1 HSD A 881      34.210  48.800  39.040  1.00  0.00           H
ATOM   4789  NE2 HSD A 881      32.860  47.990  40.480  1.00  0.00           N
ATOM   4790  CD2 HSD A 881      32.940  46.840  41.220  1.00  0.00           C
ATOM   4791  HD2 HSD A 881      32.150  46.720  41.960  1.00  0.00           H
ATOM   4792  C   HSD A 881      35.100  42.910  42.750  1.00  0.00           C
ATOM   4793  O   HSD A 881      34.480  42.760  43.830  1.00  0.00           O
ATOM   4794  N   LEU A 882      35.700  41.920  42.060  1.00  0.00           N
ATOM   4795  HN  LEU A 882      36.080  41.940  41.140  1.00  0.00           H
ATOM   4796  CA  LEU A 882      35.810  40.590  42.710  1.00  0.00           C
ATOM   4797  HA  LEU A 882      34.810  40.330  43.030  1.00  0.00           H
ATOM   4798  CB  LEU A 882      36.200  39.450  41.700  1.00  0.00           C
ATOM   4799  HB1 LEU A 882      37.110  39.710  41.130  1.00  0.00           H
ATOM   4800  HB2 LEU A 882      35.380  39.240  40.980  1.00  0.00           H
ATOM   4801  CG  LEU A 882      36.610  38.090  42.300  1.00  0.00           C
ATOM   4802  HG  LEU A 882      37.370  38.230  43.090  1.00  0.00           H
ATOM   4803  CD1 LEU A 882      35.460  37.220  42.900  1.00  0.00           C
ATOM   4804 HD11 LEU A 882      35.860  36.490  43.640  1.00  0.00           H
ATOM   4805 HD12 LEU A 882      34.980  36.700  42.040  1.00  0.00           H
ATOM   4806 HD13 LEU A 882      34.720  37.860  43.420  1.00  0.00           H
ATOM   4807  CD2 LEU A 882      37.360  37.220  41.300  1.00  0.00           C
ATOM   4808 HD21 LEU A 882      38.200  37.770  40.850  1.00  0.00           H
ATOM   4809 HD22 LEU A 882      36.760  36.640  40.550  1.00  0.00           H
ATOM   4810 HD23 LEU A 882      37.860  36.390  41.830  1.00  0.00           H
ATOM   4811  C   LEU A 882      36.610  40.530  44.030  1.00  0.00           C
ATOM   4812  O   LEU A 882      36.170  39.950  45.040  1.00  0.00           O
ATOM   4813  N   ASP A 883      37.730  41.170  44.060  1.00  0.00           N
ATOM   4814  HN  ASP A 883      38.080  41.610  43.240  1.00  0.00           H
ATOM   4815  CA  ASP A 883      38.540  41.410  45.280  1.00  0.00           C
ATOM   4816  HA  ASP A 883      38.860  40.410  45.560  1.00  0.00           H
ATOM   4817  CB  ASP A 883      39.790  42.330  45.100  1.00  0.00           C
ATOM   4818  HB1 ASP A 883      40.460  42.440  45.980  1.00  0.00           H
ATOM   4819  HB2 ASP A 883      39.480  43.310  44.690  1.00  0.00           H
ATOM   4820  CG  ASP A 883      40.650  41.550  44.110  1.00  0.00           C
ATOM   4821  OD1 ASP A 883      40.750  40.350  44.030  1.00  0.00           O
ATOM   4822  OD2 ASP A 883      41.300  42.430  43.230  1.00  0.00           O
ATOM   4823  HD2 ASP A 883      41.660  41.890  42.530  1.00  0.00           H
ATOM   4824  C   ASP A 883      37.760  41.930  46.550  1.00  0.00           C
ATOM   4825  O   ASP A 883      37.870  41.320  47.620  1.00  0.00           O
ATOM   4826  N   LEU A 884      36.900  42.990  46.330  1.00  0.00           N
ATOM   4827  HN  LEU A 884      36.770  43.390  45.430  1.00  0.00           H
ATOM   4828  CA  LEU A 884      35.960  43.600  47.330  1.00  0.00           C
ATOM   4829  HA  LEU A 884      36.450  43.900  48.250  1.00  0.00           H
ATOM   4830  CB  LEU A 884      35.220  44.860  46.710  1.00  0.00           C
ATOM   4831  HB1 LEU A 884      34.410  45.230  47.370  1.00  0.00           H
ATOM   4832  HB2 LEU A 884      34.720  44.470  45.800  1.00  0.00           H
ATOM   4833  CG  LEU A 884      36.070  46.140  46.580  1.00  0.00           C
ATOM   4834  HG  LEU A 884      37.020  45.810  46.120  1.00  0.00           H
ATOM   4835  CD1 LEU A 884      35.380  47.100  45.540  1.00  0.00           C
ATOM   4836 HD11 LEU A 884      34.580  47.690  46.050  1.00  0.00           H
ATOM   4837 HD12 LEU A 884      34.970  46.510  44.700  1.00  0.00           H
ATOM   4838 HD13 LEU A 884      36.060  47.780  44.990  1.00  0.00           H
ATOM   4839  CD2 LEU A 884      36.360  46.700  47.980  1.00  0.00           C
ATOM   4840 HD21 LEU A 884      37.030  45.930  48.420  1.00  0.00           H
ATOM   4841 HD22 LEU A 884      35.360  46.720  48.460  1.00  0.00           H
ATOM   4842 HD23 LEU A 884      36.830  47.710  47.960  1.00  0.00           H
ATOM   4843  C   LEU A 884      34.900  42.580  47.740  1.00  0.00           C
ATOM   4844  O   LEU A 884      34.380  42.600  48.840  1.00  0.00           O
ATOM   4845  N   LEU A 885      34.510  41.670  46.850  1.00  0.00           N
ATOM   4846  HN  LEU A 885      34.770  41.710  45.890  1.00  0.00           H
ATOM   4847  CA  LEU A 885      33.650  40.530  47.210  1.00  0.00           C
ATOM   4848  HA  LEU A 885      32.710  40.850  47.640  1.00  0.00           H
ATOM   4849  CB  LEU A 885      33.220  39.770  45.880  1.00  0.00           C
ATOM   4850  HB1 LEU A 885      33.920  39.300  45.160  1.00  0.00           H
ATOM   4851  HB2 LEU A 885      32.830  40.660  45.350  1.00  0.00           H
ATOM   4852  CG  LEU A 885      32.050  38.810  46.040  1.00  0.00           C
ATOM   4853  HG  LEU A 885      31.660  39.110  47.030  1.00  0.00           H
ATOM   4854  CD1 LEU A 885      30.930  39.230  45.080  1.00  0.00           C
ATOM   4855 HD11 LEU A 885      31.120  38.870  44.040  1.00  0.00           H
ATOM   4856 HD12 LEU A 885      30.850  40.340  45.130  1.00  0.00           H
ATOM   4857 HD13 LEU A 885      30.040  38.710  45.490  1.00  0.00           H
ATOM   4858  CD2 LEU A 885      32.420  37.300  46.000  1.00  0.00           C
ATOM   4859 HD21 LEU A 885      32.770  36.930  45.000  1.00  0.00           H
ATOM   4860 HD22 LEU A 885      31.590  36.660  46.380  1.00  0.00           H
ATOM   4861 HD23 LEU A 885      33.210  37.080  46.740  1.00  0.00           H
ATOM   4862  C   LEU A 885      34.170  39.530  48.120  1.00  0.00           C
ATOM   4863  O   LEU A 885      33.430  39.050  48.990  1.00  0.00           O
ATOM   4864  N   MET A 886      35.470  39.180  47.920  1.00  0.00           N
ATOM   4865  HN  MET A 886      35.980  39.460  47.110  1.00  0.00           H
ATOM   4866  CA  MET A 886      36.100  38.290  48.800  1.00  0.00           C
ATOM   4867  HA  MET A 886      35.470  37.410  48.840  1.00  0.00           H
ATOM   4868  CB  MET A 886      37.520  37.810  48.100  1.00  0.00           C
ATOM   4869  HB1 MET A 886      38.060  37.270  48.910  1.00  0.00           H
ATOM   4870  HB2 MET A 886      38.140  38.710  47.910  1.00  0.00           H
ATOM   4871  CG  MET A 886      37.330  36.980  46.770  1.00  0.00           C
ATOM   4872  HG1 MET A 886      38.320  36.610  46.430  1.00  0.00           H
ATOM   4873  HG2 MET A 886      36.880  37.600  45.970  1.00  0.00           H
ATOM   4874  SD  MET A 886      36.210  35.550  46.990  1.00  0.00           S
ATOM   4875  CE  MET A 886      37.520  34.650  47.910  1.00  0.00           C
ATOM   4876  HE1 MET A 886      37.440  33.540  47.880  1.00  0.00           H
ATOM   4877  HE2 MET A 886      37.510  34.810  49.010  1.00  0.00           H
ATOM   4878  HE3 MET A 886      38.520  35.010  47.570  1.00  0.00           H
ATOM   4879  C   MET A 886      36.300  38.860  50.210  1.00  0.00           C
ATOM   4880  O   MET A 886      36.000  38.240  51.230  1.00  0.00           O
ATOM   4881  N   VAL A 887      36.620  40.190  50.260  1.00  0.00           N
ATOM   4882  HN  VAL A 887      36.840  40.690  49.420  1.00  0.00           H
ATOM   4883  CA  VAL A 887      36.800  41.010  51.370  1.00  0.00           C
ATOM   4884  HA  VAL A 887      37.410  40.530  52.130  1.00  0.00           H
ATOM   4885  CB  VAL A 887      37.620  42.290  50.970  1.00  0.00           C
ATOM   4886  HB  VAL A 887      37.210  42.510  49.950  1.00  0.00           H
ATOM   4887  CG1 VAL A 887      37.410  43.460  51.960  1.00  0.00           C
ATOM   4888 HG11 VAL A 887      36.370  43.740  52.250  1.00  0.00           H
ATOM   4889 HG12 VAL A 887      37.780  44.440  51.580  1.00  0.00           H
ATOM   4890 HG13 VAL A 887      37.990  43.160  52.860  1.00  0.00           H
ATOM   4891  CG2 VAL A 887      39.110  41.920  51.000  1.00  0.00           C
ATOM   4892 HG21 VAL A 887      39.170  41.340  51.950  1.00  0.00           H
ATOM   4893 HG22 VAL A 887      39.770  42.820  51.030  1.00  0.00           H
ATOM   4894 HG23 VAL A 887      39.350  41.150  50.230  1.00  0.00           H
ATOM   4895  C   VAL A 887      35.530  41.320  52.090  1.00  0.00           C
ATOM   4896  O   VAL A 887      35.530  41.500  53.350  1.00  0.00           O
ATOM   4897  N   GLY A 888      34.370  41.460  51.400  1.00  0.00           N
ATOM   4898  HN  GLY A 888      34.380  41.500  50.400  1.00  0.00           H
ATOM   4899  CA  GLY A 888      33.070  41.360  52.040  1.00  0.00           C
ATOM   4900  HA1 GLY A 888      32.330  41.550  51.280  1.00  0.00           H
ATOM   4901  HA2 GLY A 888      33.010  42.120  52.800  1.00  0.00           H
ATOM   4902  C   GLY A 888      32.660  40.040  52.820  1.00  0.00           C
ATOM   4903  O   GLY A 888      32.450  40.110  54.020  1.00  0.00           O
ATOM   4904  N   VAL A 889      32.780  38.850  52.100  1.00  0.00           N
ATOM   4905  HN  VAL A 889      33.070  38.950  51.150  1.00  0.00           H
ATOM   4906  CA  VAL A 889      32.480  37.520  52.580  1.00  0.00           C
ATOM   4907  HA  VAL A 889      31.480  37.450  52.980  1.00  0.00           H
ATOM   4908  CB  VAL A 889      32.730  36.420  51.520  1.00  0.00           C
ATOM   4909  HB  VAL A 889      33.670  36.730  51.000  1.00  0.00           H
ATOM   4910  CG1 VAL A 889      32.860  34.920  51.990  1.00  0.00           C
ATOM   4911 HG11 VAL A 889      33.870  34.840  52.450  1.00  0.00           H
ATOM   4912 HG12 VAL A 889      32.920  34.300  51.080  1.00  0.00           H
ATOM   4913 HG13 VAL A 889      31.970  34.620  52.580  1.00  0.00           H
ATOM   4914  CG2 VAL A 889      31.580  36.580  50.610  1.00  0.00           C
ATOM   4915 HG21 VAL A 889      31.590  37.610  50.190  1.00  0.00           H
ATOM   4916 HG22 VAL A 889      30.610  36.600  51.150  1.00  0.00           H
ATOM   4917 HG23 VAL A 889      31.530  35.920  49.710  1.00  0.00           H
ATOM   4918  C   VAL A 889      33.360  37.290  53.850  1.00  0.00           C
ATOM   4919  O   VAL A 889      32.910  36.950  54.870  1.00  0.00           O
ATOM   4920  N   MET A 890      34.640  37.540  53.740  1.00  0.00           N
ATOM   4921  HN  MET A 890      35.050  37.620  52.850  1.00  0.00           H
ATOM   4922  CA  MET A 890      35.530  37.350  54.880  1.00  0.00           C
ATOM   4923  HA  MET A 890      35.360  36.360  55.280  1.00  0.00           H
ATOM   4924  CB  MET A 890      36.990  37.250  54.410  1.00  0.00           C
ATOM   4925  HB1 MET A 890      37.640  37.050  55.300  1.00  0.00           H
ATOM   4926  HB2 MET A 890      37.330  38.150  53.870  1.00  0.00           H
ATOM   4927  CG  MET A 890      37.300  36.040  53.470  1.00  0.00           C
ATOM   4928  HG1 MET A 890      38.400  35.930  53.310  1.00  0.00           H
ATOM   4929  HG2 MET A 890      36.790  36.270  52.520  1.00  0.00           H
ATOM   4930  SD  MET A 890      36.370  34.560  54.020  1.00  0.00           S
ATOM   4931  CE  MET A 890      36.890  34.350  55.780  1.00  0.00           C
ATOM   4932  HE1 MET A 890      37.900  33.890  55.750  1.00  0.00           H
ATOM   4933  HE2 MET A 890      36.360  33.470  56.190  1.00  0.00           H
ATOM   4934  HE3 MET A 890      36.830  35.140  56.560  1.00  0.00           H
ATOM   4935  C   MET A 890      35.470  38.240  56.110  1.00  0.00           C
ATOM   4936  O   MET A 890      35.610  37.800  57.270  1.00  0.00           O
ATOM   4937  N   LEU A 891      34.990  39.500  55.860  1.00  0.00           N
ATOM   4938  HN  LEU A 891      35.030  39.800  54.910  1.00  0.00           H
ATOM   4939  CA  LEU A 891      34.680  40.330  57.040  1.00  0.00           C
ATOM   4940  HA  LEU A 891      35.510  40.300  57.730  1.00  0.00           H
ATOM   4941  CB  LEU A 891      34.230  41.730  56.420  1.00  0.00           C
ATOM   4942  HB1 LEU A 891      33.160  41.670  56.120  1.00  0.00           H
ATOM   4943  HB2 LEU A 891      34.740  41.870  55.450  1.00  0.00           H
ATOM   4944  CG  LEU A 891      34.380  43.000  57.310  1.00  0.00           C
ATOM   4945  HG  LEU A 891      35.330  42.880  57.850  1.00  0.00           H
ATOM   4946  CD1 LEU A 891      34.430  44.310  56.460  1.00  0.00           C
ATOM   4947 HD11 LEU A 891      33.420  44.500  56.070  1.00  0.00           H
ATOM   4948 HD12 LEU A 891      35.090  44.170  55.560  1.00  0.00           H
ATOM   4949 HD13 LEU A 891      34.850  45.100  57.110  1.00  0.00           H
ATOM   4950  CD2 LEU A 891      33.240  43.100  58.340  1.00  0.00           C
ATOM   4951 HD21 LEU A 891      33.480  43.870  59.100  1.00  0.00           H
ATOM   4952 HD22 LEU A 891      33.000  42.100  58.770  1.00  0.00           H
ATOM   4953 HD23 LEU A 891      32.300  43.390  57.810  1.00  0.00           H
ATOM   4954  C   LEU A 891      33.500  39.780  57.750  1.00  0.00           C
ATOM   4955  O   LEU A 891      33.490  39.620  58.970  1.00  0.00           O
ATOM   4956  N   GLY A 892      32.480  39.300  57.040  1.00  0.00           N
ATOM   4957  HN  GLY A 892      32.450  39.640  56.110  1.00  0.00           H
ATOM   4958  CA  GLY A 892      31.360  38.550  57.530  1.00  0.00           C
ATOM   4959  HA1 GLY A 892      30.820  38.150  56.690  1.00  0.00           H
ATOM   4960  HA2 GLY A 892      30.680  39.080  58.180  1.00  0.00           H
ATOM   4961  C   GLY A 892      31.650  37.330  58.290  1.00  0.00           C
ATOM   4962  O   GLY A 892      31.120  37.160  59.400  1.00  0.00           O
ATOM   4963  N   VAL A 893      32.590  36.460  57.850  1.00  0.00           N
ATOM   4964  HN  VAL A 893      33.170  36.750  57.100  1.00  0.00           H
ATOM   4965  CA  VAL A 893      32.870  35.220  58.530  1.00  0.00           C
ATOM   4966  HA  VAL A 893      31.950  34.730  58.780  1.00  0.00           H
ATOM   4967  CB  VAL A 893      33.550  34.270  57.510  1.00  0.00           C
ATOM   4968  HB  VAL A 893      34.290  34.940  57.010  1.00  0.00           H
ATOM   4969  CG1 VAL A 893      34.330  33.100  58.190  1.00  0.00           C
ATOM   4970 HG11 VAL A 893      34.700  32.360  57.440  1.00  0.00           H
ATOM   4971 HG12 VAL A 893      33.690  32.520  58.900  1.00  0.00           H
ATOM   4972 HG13 VAL A 893      35.190  33.490  58.770  1.00  0.00           H
ATOM   4973  CG2 VAL A 893      32.360  33.870  56.520  1.00  0.00           C
ATOM   4974 HG21 VAL A 893      31.710  33.130  57.050  1.00  0.00           H
ATOM   4975 HG22 VAL A 893      32.790  33.360  55.630  1.00  0.00           H
ATOM   4976 HG23 VAL A 893      31.660  34.680  56.190  1.00  0.00           H
ATOM   4977  C   VAL A 893      33.590  35.370  59.830  1.00  0.00           C
ATOM   4978  O   VAL A 893      33.320  34.700  60.830  1.00  0.00           O
ATOM   4979  N   CYS A 894      34.560  36.310  59.820  1.00  0.00           N
ATOM   4980  HN  CYS A 894      34.720  36.760  58.950  1.00  0.00           H
ATOM   4981  CA  CYS A 894      35.410  36.670  60.960  1.00  0.00           C
ATOM   4982  HA  CYS A 894      35.810  35.850  61.540  1.00  0.00           H
ATOM   4983  CB  CYS A 894      36.570  37.640  60.520  1.00  0.00           C
ATOM   4984  HB1 CYS A 894      37.130  38.040  61.390  1.00  0.00           H
ATOM   4985  HB2 CYS A 894      36.120  38.560  60.090  1.00  0.00           H
ATOM   4986  SG  CYS A 894      37.650  36.740  59.430  1.00  0.00           S
ATOM   4987  HG1 CYS A 894      36.970  36.980  58.320  1.00  0.00           H
ATOM   4988  C   CYS A 894      34.540  37.430  61.950  1.00  0.00           C
ATOM   4989  O   CYS A 894      34.810  37.470  63.140  1.00  0.00           O
ATOM   4990  N   SER A 895      33.510  38.130  61.600  1.00  0.00           N
ATOM   4991  HN  SER A 895      33.250  38.280  60.650  1.00  0.00           H
ATOM   4992  CA  SER A 895      32.610  38.810  62.550  1.00  0.00           C
ATOM   4993  HA  SER A 895      33.110  39.420  63.300  1.00  0.00           H
ATOM   4994  CB  SER A 895      31.700  39.780  61.890  1.00  0.00           C
ATOM   4995  HB1 SER A 895      31.090  40.240  62.690  1.00  0.00           H
ATOM   4996  HB2 SER A 895      31.040  39.350  61.100  1.00  0.00           H
ATOM   4997  OG  SER A 895      32.430  40.770  61.240  1.00  0.00           O
ATOM   4998  HG1 SER A 895      32.950  40.420  60.510  1.00  0.00           H
ATOM   4999  C   SER A 895      31.760  37.770  63.370  1.00  0.00           C
ATOM   5000  O   SER A 895      31.680  37.880  64.600  1.00  0.00           O
ATOM   5001  N   VAL A 896      31.200  36.640  62.820  1.00  0.00           N
ATOM   5002  HN  VAL A 896      31.270  36.570  61.830  1.00  0.00           H
ATOM   5003  CA  VAL A 896      30.500  35.590  63.520  1.00  0.00           C
ATOM   5004  HA  VAL A 896      30.000  36.040  64.360  1.00  0.00           H
ATOM   5005  CB  VAL A 896      29.500  34.660  62.790  1.00  0.00           C
ATOM   5006  HB  VAL A 896      29.110  33.850  63.430  1.00  0.00           H
ATOM   5007  CG1 VAL A 896      28.260  35.580  62.450  1.00  0.00           C
ATOM   5008 HG11 VAL A 896      27.510  35.030  61.840  1.00  0.00           H
ATOM   5009 HG12 VAL A 896      28.530  36.500  61.900  1.00  0.00           H
ATOM   5010 HG13 VAL A 896      27.780  35.910  63.400  1.00  0.00           H
ATOM   5011  CG2 VAL A 896      30.130  33.970  61.620  1.00  0.00           C
ATOM   5012 HG21 VAL A 896      30.900  33.240  61.960  1.00  0.00           H
ATOM   5013 HG22 VAL A 896      30.600  34.670  60.900  1.00  0.00           H
ATOM   5014 HG23 VAL A 896      29.470  33.290  61.030  1.00  0.00           H
ATOM   5015  C   VAL A 896      31.520  34.730  64.280  1.00  0.00           C
ATOM   5016  O   VAL A 896      31.220  34.180  65.340  1.00  0.00           O
ATOM   5017  N   MET A 897      32.830  34.650  63.840  1.00  0.00           N
ATOM   5018  HN  MET A 897      33.020  35.030  62.940  1.00  0.00           H
ATOM   5019  CA  MET A 897      33.930  33.990  64.600  1.00  0.00           C
ATOM   5020  HA  MET A 897      33.510  33.180  65.180  1.00  0.00           H
ATOM   5021  CB  MET A 897      34.830  33.250  63.570  1.00  0.00           C
ATOM   5022  HB1 MET A 897      35.620  32.780  64.200  1.00  0.00           H
ATOM   5023  HB2 MET A 897      35.380  33.940  62.900  1.00  0.00           H
ATOM   5024  CG  MET A 897      34.200  32.130  62.740  1.00  0.00           C
ATOM   5025  HG1 MET A 897      33.390  32.580  62.110  1.00  0.00           H
ATOM   5026  HG2 MET A 897      33.840  31.470  63.550  1.00  0.00           H
ATOM   5027  SD  MET A 897      35.320  31.330  61.660  1.00  0.00           S
ATOM   5028  CE  MET A 897      35.960  30.210  63.030  1.00  0.00           C
ATOM   5029  HE1 MET A 897      35.140  29.800  63.660  1.00  0.00           H
ATOM   5030  HE2 MET A 897      36.830  30.640  63.570  1.00  0.00           H
ATOM   5031  HE3 MET A 897      36.400  29.290  62.610  1.00  0.00           H
ATOM   5032  C   MET A 897      34.740  34.870  65.530  1.00  0.00           C
ATOM   5033  O   MET A 897      35.720  34.470  66.110  1.00  0.00           O
ATOM   5034  N   GLY A 898      34.220  36.030  65.870  1.00  0.00           N
ATOM   5035  HN  GLY A 898      33.510  36.430  65.290  1.00  0.00           H
ATOM   5036  CA  GLY A 898      34.680  36.900  66.960  1.00  0.00           C
ATOM   5037  HA1 GLY A 898      34.530  36.300  67.840  1.00  0.00           H
ATOM   5038  HA2 GLY A 898      33.930  37.690  66.970  1.00  0.00           H
ATOM   5039  C   GLY A 898      36.020  37.540  66.930  1.00  0.00           C
ATOM   5040  O   GLY A 898      36.600  37.870  67.980  1.00  0.00           O
ATOM   5041  N   LEU A 899      36.580  37.690  65.680  1.00  0.00           N
ATOM   5042  HN  LEU A 899      36.100  37.580  64.820  1.00  0.00           H
ATOM   5043  CA  LEU A 899      37.940  38.190  65.440  1.00  0.00           C
ATOM   5044  HA  LEU A 899      38.450  38.340  66.380  1.00  0.00           H
ATOM   5045  CB  LEU A 899      38.750  37.250  64.450  1.00  0.00           C
ATOM   5046  HB1 LEU A 899      39.820  37.510  64.470  1.00  0.00           H
ATOM   5047  HB2 LEU A 899      38.190  37.270  63.500  1.00  0.00           H
ATOM   5048  CG  LEU A 899      38.800  35.800  65.020  1.00  0.00           C
ATOM   5049  HG  LEU A 899      37.850  35.490  65.510  1.00  0.00           H
ATOM   5050  CD1 LEU A 899      39.090  34.710  63.870  1.00  0.00           C
ATOM   5051 HD11 LEU A 899      40.140  34.800  63.500  1.00  0.00           H
ATOM   5052 HD12 LEU A 899      38.410  34.920  63.020  1.00  0.00           H
ATOM   5053 HD13 LEU A 899      38.820  33.720  64.290  1.00  0.00           H
ATOM   5054  CD2 LEU A 899      39.910  35.700  66.130  1.00  0.00           C
ATOM   5055 HD21 LEU A 899      39.820  34.760  66.730  1.00  0.00           H
ATOM   5056 HD22 LEU A 899      39.970  36.510  66.900  1.00  0.00           H
ATOM   5057 HD23 LEU A 899      40.840  35.870  65.550  1.00  0.00           H
ATOM   5058  C   LEU A 899      37.920  39.620  64.830  1.00  0.00           C
ATOM   5059  O   LEU A 899      36.900  40.110  64.250  1.00  0.00           O
ATOM   5060  N   PRO A 900      39.040  40.440  64.960  1.00  0.00           N
[truncated: 7,490,634 more chars]
