# Supplementary material for: CryoEM and computational modeling structural insights into the pH regulator NBCn1
Source: Nat Commun. 2025 Nov 11;16:9932. doi: 10.1038/s41467-025-64868-z (PMC12606367; doi:10.1038/s41467-025-64868-z)
Supplement: Supplementary file 8 — Supplementary Data 6 [file 41467_2025_64868_MOESM8_ESM.zip › 1us_unrestr_MD_OF_IF_transition_apoNBCn1/transition_rep2_traj3_first.pdb]

REMARK    GENERATED BY TRJCONV
TITLE     Title t=   0.00000 step= 0
REMARK    THIS IS A SIMULATION BOX
CRYST1   96.739   96.739  103.603  90.00  90.00  90.00 P 1           1
MODEL        1
ATOM      1  N   LEU A 585      29.460  43.500  40.660  1.00  0.00           N
ATOM      2  HT1 LEU A 585      28.480  43.310  40.370  1.00  0.00           H
ATOM      3  HT2 LEU A 585      30.080  43.760  39.870  1.00  0.00           H
ATOM      4  HT3 LEU A 585      29.330  44.340  41.250  1.00  0.00           H
ATOM      5  CA  LEU A 585      30.060  42.350  41.360  1.00  0.00           C
ATOM      6  HA  LEU A 585      31.080  42.650  41.520  1.00  0.00           H
ATOM      7  CB  LEU A 585      29.220  42.110  42.690  1.00  0.00           C
ATOM      8  HB1 LEU A 585      28.160  41.830  42.520  1.00  0.00           H
ATOM      9  HB2 LEU A 585      29.150  43.050  43.270  1.00  0.00           H
ATOM     10  CG  LEU A 585      29.710  40.890  43.540  1.00  0.00           C
ATOM     11  HG  LEU A 585      29.590  39.950  42.970  1.00  0.00           H
ATOM     12  CD1 LEU A 585      31.160  40.920  44.000  1.00  0.00           C
ATOM     13 HD11 LEU A 585      31.410  41.860  44.540  1.00  0.00           H
ATOM     14 HD12 LEU A 585      31.950  40.700  43.240  1.00  0.00           H
ATOM     15 HD13 LEU A 585      31.360  40.130  44.760  1.00  0.00           H
ATOM     16  CD2 LEU A 585      28.750  40.860  44.750  1.00  0.00           C
ATOM     17 HD21 LEU A 585      29.270  40.260  45.520  1.00  0.00           H
ATOM     18 HD22 LEU A 585      27.760  40.380  44.610  1.00  0.00           H
ATOM     19 HD23 LEU A 585      28.690  41.840  45.260  1.00  0.00           H
ATOM     20  C   LEU A 585      30.220  41.130  40.460  1.00  0.00           C
ATOM     21  O   LEU A 585      31.260  40.430  40.540  1.00  0.00           O
ATOM     22  N   ILE A 586      29.210  40.780  39.580  1.00  0.00           N
ATOM     23  HN  ILE A 586      28.390  41.330  39.430  1.00  0.00           H
ATOM     24  CA  ILE A 586      29.260  39.510  38.860  1.00  0.00           C
ATOM     25  HA  ILE A 586      29.310  38.710  39.580  1.00  0.00           H
ATOM     26  CB  ILE A 586      27.940  39.310  38.130  1.00  0.00           C
ATOM     27  HB  ILE A 586      27.680  40.220  37.550  1.00  0.00           H
ATOM     28  CG2 ILE A 586      28.040  38.190  37.100  1.00  0.00           C
ATOM     29 HG21 ILE A 586      28.900  38.270  36.400  1.00  0.00           H
ATOM     30 HG22 ILE A 586      27.160  38.130  36.440  1.00  0.00           H
ATOM     31 HG23 ILE A 586      28.190  37.230  37.650  1.00  0.00           H
ATOM     32  CG1 ILE A 586      26.720  39.080  39.080  1.00  0.00           C
ATOM     33 HG11 ILE A 586      26.460  40.060  39.530  1.00  0.00           H
ATOM     34 HG12 ILE A 586      27.020  38.410  39.910  1.00  0.00           H
ATOM     35  CD  ILE A 586      25.530  38.410  38.530  1.00  0.00           C
ATOM     36  HD1 ILE A 586      25.780  37.400  38.150  1.00  0.00           H
ATOM     37  HD2 ILE A 586      25.090  38.850  37.610  1.00  0.00           H
ATOM     38  HD3 ILE A 586      24.700  38.480  39.270  1.00  0.00           H
ATOM     39  C   ILE A 586      30.590  39.520  37.960  1.00  0.00           C
ATOM     40  O   ILE A 586      31.330  38.520  37.940  1.00  0.00           O
ATOM     41  N   LEU A 587      30.900  40.650  37.290  1.00  0.00           N
ATOM     42  HN  LEU A 587      30.300  41.440  37.350  1.00  0.00           H
ATOM     43  CA  LEU A 587      32.080  40.830  36.480  1.00  0.00           C
ATOM     44  HA  LEU A 587      32.060  40.050  35.740  1.00  0.00           H
ATOM     45  CB  LEU A 587      31.990  42.150  35.630  1.00  0.00           C
ATOM     46  HB1 LEU A 587      32.110  42.950  36.390  1.00  0.00           H
ATOM     47  HB2 LEU A 587      31.040  42.330  35.100  1.00  0.00           H
ATOM     48  CG  LEU A 587      33.210  42.440  34.730  1.00  0.00           C
ATOM     49  HG  LEU A 587      34.100  42.480  35.390  1.00  0.00           H
ATOM     50  CD1 LEU A 587      33.420  41.330  33.710  1.00  0.00           C
ATOM     51 HD11 LEU A 587      33.540  40.360  34.250  1.00  0.00           H
ATOM     52 HD12 LEU A 587      34.240  41.560  33.010  1.00  0.00           H
ATOM     53 HD13 LEU A 587      32.490  41.210  33.110  1.00  0.00           H
ATOM     54  CD2 LEU A 587      33.280  43.850  34.020  1.00  0.00           C
ATOM     55 HD21 LEU A 587      34.190  43.950  33.380  1.00  0.00           H
ATOM     56 HD22 LEU A 587      33.250  44.620  34.810  1.00  0.00           H
ATOM     57 HD23 LEU A 587      32.420  43.990  33.320  1.00  0.00           H
ATOM     58  C   LEU A 587      33.350  40.670  37.220  1.00  0.00           C
ATOM     59  O   LEU A 587      34.220  39.900  36.800  1.00  0.00           O
ATOM     60  N   ASP A 588      33.530  41.220  38.420  1.00  0.00           N
ATOM     61  HN  ASP A 588      32.830  41.810  38.810  1.00  0.00           H
ATOM     62  CA  ASP A 588      34.560  40.940  39.390  1.00  0.00           C
ATOM     63  HA  ASP A 588      35.480  41.230  38.920  1.00  0.00           H
ATOM     64  CB  ASP A 588      34.400  41.730  40.760  1.00  0.00           C
ATOM     65  HB1 ASP A 588      35.220  41.420  41.420  1.00  0.00           H
ATOM     66  HB2 ASP A 588      33.470  41.460  41.300  1.00  0.00           H
ATOM     67  CG  ASP A 588      34.540  43.240  40.610  1.00  0.00           C
ATOM     68  OD1 ASP A 588      34.320  43.820  39.520  1.00  0.00           O
ATOM     69  OD2 ASP A 588      34.870  43.830  41.700  1.00  0.00           O
ATOM     70  C   ASP A 588      34.890  39.440  39.720  1.00  0.00           C
ATOM     71  O   ASP A 588      36.010  38.990  39.590  1.00  0.00           O
ATOM     72  N   ILE A 589      33.840  38.640  39.990  1.00  0.00           N
ATOM     73  HN  ILE A 589      33.000  39.180  39.940  1.00  0.00           H
ATOM     74  CA  ILE A 589      33.850  37.150  40.350  1.00  0.00           C
ATOM     75  HA  ILE A 589      34.600  36.980  41.100  1.00  0.00           H
ATOM     76  CB  ILE A 589      32.420  36.650  40.840  1.00  0.00           C
ATOM     77  HB  ILE A 589      31.610  36.930  40.140  1.00  0.00           H
ATOM     78  CG2 ILE A 589      32.370  35.120  40.860  1.00  0.00           C
ATOM     79 HG21 ILE A 589      32.320  34.660  39.850  1.00  0.00           H
ATOM     80 HG22 ILE A 589      31.390  34.940  41.360  1.00  0.00           H
ATOM     81 HG23 ILE A 589      33.160  34.630  41.470  1.00  0.00           H
ATOM     82  CG1 ILE A 589      32.140  37.260  42.280  1.00  0.00           C
ATOM     83 HG11 ILE A 589      32.360  38.340  42.150  1.00  0.00           H
ATOM     84 HG12 ILE A 589      32.860  36.700  42.900  1.00  0.00           H
ATOM     85  CD  ILE A 589      30.740  37.290  42.940  1.00  0.00           C
ATOM     86  HD1 ILE A 589      30.010  37.680  42.200  1.00  0.00           H
ATOM     87  HD2 ILE A 589      30.810  37.940  43.850  1.00  0.00           H
ATOM     88  HD3 ILE A 589      30.290  36.290  43.140  1.00  0.00           H
ATOM     89  C   ILE A 589      34.400  36.280  39.220  1.00  0.00           C
ATOM     90  O   ILE A 589      35.190  35.400  39.430  1.00  0.00           O
ATOM     91  N   LYS A 590      33.910  36.590  38.020  1.00  0.00           N
ATOM     92  HN  LYS A 590      33.260  37.340  37.930  1.00  0.00           H
ATOM     93  CA  LYS A 590      34.140  35.770  36.880  1.00  0.00           C
ATOM     94  HA  LYS A 590      34.220  34.730  37.140  1.00  0.00           H
ATOM     95  CB  LYS A 590      33.020  36.050  35.800  1.00  0.00           C
ATOM     96  HB1 LYS A 590      33.420  35.560  34.880  1.00  0.00           H
ATOM     97  HB2 LYS A 590      32.830  37.140  35.700  1.00  0.00           H
ATOM     98  CG  LYS A 590      31.600  35.450  36.080  1.00  0.00           C
ATOM     99  HG1 LYS A 590      31.350  35.750  37.120  1.00  0.00           H
ATOM    100  HG2 LYS A 590      31.780  34.360  36.220  1.00  0.00           H
ATOM    101  CD  LYS A 590      30.440  35.610  35.080  1.00  0.00           C
ATOM    102  HD1 LYS A 590      30.380  36.660  34.740  1.00  0.00           H
ATOM    103  HD2 LYS A 590      29.550  35.380  35.700  1.00  0.00           H
ATOM    104  CE  LYS A 590      30.440  34.720  33.800  1.00  0.00           C
ATOM    105  HE1 LYS A 590      30.410  33.680  34.180  1.00  0.00           H
ATOM    106  HE2 LYS A 590      31.300  34.920  33.120  1.00  0.00           H
ATOM    107  NZ  LYS A 590      29.220  34.910  33.040  1.00  0.00           N
ATOM    108  HZ1 LYS A 590      29.260  34.500  32.080  1.00  0.00           H
ATOM    109  HZ2 LYS A 590      29.020  35.920  32.930  1.00  0.00           H
ATOM    110  HZ3 LYS A 590      28.380  34.470  33.470  1.00  0.00           H
ATOM    111  C   LYS A 590      35.480  36.240  36.170  1.00  0.00           C
ATOM    112  O   LYS A 590      36.220  35.420  35.630  1.00  0.00           O
ATOM    113  N   ARG A 591      35.880  37.520  36.190  1.00  0.00           N
ATOM    114  HN  ARG A 591      35.270  38.260  36.480  1.00  0.00           H
ATOM    115  CA  ARG A 591      37.180  37.980  35.860  1.00  0.00           C
ATOM    116  HA  ARG A 591      37.530  37.560  34.920  1.00  0.00           H
ATOM    117  CB  ARG A 591      37.300  39.560  35.940  1.00  0.00           C
ATOM    118  HB1 ARG A 591      38.270  40.000  36.250  1.00  0.00           H
ATOM    119  HB2 ARG A 591      36.700  39.760  36.840  1.00  0.00           H
ATOM    120  CG  ARG A 591      36.860  40.210  34.660  1.00  0.00           C
ATOM    121  HG1 ARG A 591      36.260  41.120  34.890  1.00  0.00           H
ATOM    122  HG2 ARG A 591      36.240  39.490  34.090  1.00  0.00           H
ATOM    123  CD  ARG A 591      38.020  40.500  33.700  1.00  0.00           C
ATOM    124  HD1 ARG A 591      37.600  40.740  32.690  1.00  0.00           H
ATOM    125  HD2 ARG A 591      38.660  39.590  33.590  1.00  0.00           H
ATOM    126  NE  ARG A 591      38.850  41.670  34.140  1.00  0.00           N
ATOM    127  HE  ARG A 591      38.610  42.180  34.970  1.00  0.00           H
ATOM    128  CZ  ARG A 591      40.050  41.980  33.570  1.00  0.00           C
ATOM    129  NH1 ARG A 591      40.450  41.500  32.420  1.00  0.00           N
ATOM    130 HH11 ARG A 591      41.390  41.720  32.130  1.00  0.00           H
ATOM    131 HH12 ARG A 591      39.940  40.800  31.940  1.00  0.00           H
ATOM    132  NH2 ARG A 591      40.740  42.880  34.170  1.00  0.00           N
ATOM    133 HH21 ARG A 591      40.220  43.400  34.840  1.00  0.00           H
ATOM    134 HH22 ARG A 591      41.450  43.270  33.570  1.00  0.00           H
ATOM    135  C   ARG A 591      38.300  37.330  36.650  1.00  0.00           C
ATOM    136  O   ARG A 591      39.280  36.830  36.130  1.00  0.00           O
ATOM    137  N   LYS A 592      38.110  37.370  38.000  1.00  0.00           N
ATOM    138  HN  LYS A 592      37.310  37.840  38.380  1.00  0.00           H
ATOM    139  CA  LYS A 592      38.980  36.750  38.900  1.00  0.00           C
ATOM    140  HA  LYS A 592      39.980  37.000  38.590  1.00  0.00           H
ATOM    141  CB  LYS A 592      38.700  37.350  40.350  1.00  0.00           C
ATOM    142  HB1 LYS A 592      39.060  36.650  41.140  1.00  0.00           H
ATOM    143  HB2 LYS A 592      37.630  37.300  40.640  1.00  0.00           H
ATOM    144  CG  LYS A 592      39.180  38.860  40.590  1.00  0.00           C
ATOM    145  HG1 LYS A 592      39.070  38.960  41.690  1.00  0.00           H
ATOM    146  HG2 LYS A 592      38.450  39.500  40.050  1.00  0.00           H
ATOM    147  CD  LYS A 592      40.680  39.150  40.160  1.00  0.00           C
ATOM    148  HD1 LYS A 592      40.840  40.240  40.310  1.00  0.00           H
ATOM    149  HD2 LYS A 592      40.600  39.070  39.050  1.00  0.00           H
ATOM    150  CE  LYS A 592      41.770  38.320  40.790  1.00  0.00           C
ATOM    151  HE1 LYS A 592      41.790  37.380  40.210  1.00  0.00           H
ATOM    152  HE2 LYS A 592      41.450  38.140  41.840  1.00  0.00           H
ATOM    153  NZ  LYS A 592      43.050  39.020  40.720  1.00  0.00           N
ATOM    154  HZ1 LYS A 592      43.130  39.550  39.830  1.00  0.00           H
ATOM    155  HZ2 LYS A 592      43.950  38.510  40.870  1.00  0.00           H
ATOM    156  HZ3 LYS A 592      43.100  39.760  41.450  1.00  0.00           H
ATOM    157  C   LYS A 592      39.070  35.210  38.990  1.00  0.00           C
ATOM    158  O   LYS A 592      40.150  34.670  39.340  1.00  0.00           O
ATOM    159  N   ALA A 593      38.040  34.410  38.610  1.00  0.00           N
ATOM    160  HN  ALA A 593      37.240  34.870  38.250  1.00  0.00           H
ATOM    161  CA  ALA A 593      38.030  32.950  38.730  1.00  0.00           C
ATOM    162  HA  ALA A 593      38.050  32.800  39.800  1.00  0.00           H
ATOM    163  CB  ALA A 593      36.580  32.540  38.320  1.00  0.00           C
ATOM    164  HB1 ALA A 593      36.540  31.430  38.360  1.00  0.00           H
ATOM    165  HB2 ALA A 593      36.190  32.880  37.330  1.00  0.00           H
ATOM    166  HB3 ALA A 593      35.870  32.880  39.100  1.00  0.00           H
ATOM    167  C   ALA A 593      39.160  32.170  38.060  1.00  0.00           C
ATOM    168  O   ALA A 593      39.570  31.170  38.670  1.00  0.00           O
ATOM    169  N   PRO A 594      39.620  32.490  36.880  1.00  0.00           N
ATOM    170  CD  PRO A 594      38.850  33.050  35.820  1.00  0.00           C
ATOM    171  HD1 PRO A 594      38.350  34.010  36.090  1.00  0.00           H
ATOM    172  HD2 PRO A 594      38.110  32.290  35.460  1.00  0.00           H
ATOM    173  CA  PRO A 594      40.640  31.710  36.240  1.00  0.00           C
ATOM    174  HA  PRO A 594      40.460  30.660  36.430  1.00  0.00           H
ATOM    175  CB  PRO A 594      40.700  32.120  34.790  1.00  0.00           C
ATOM    176  HB1 PRO A 594      40.160  31.290  34.290  1.00  0.00           H
ATOM    177  HB2 PRO A 594      41.680  32.210  34.250  1.00  0.00           H
ATOM    178  CG  PRO A 594      39.810  33.370  34.690  1.00  0.00           C
ATOM    179  HG1 PRO A 594      40.560  34.120  35.030  1.00  0.00           H
ATOM    180  HG2 PRO A 594      39.350  33.600  33.710  1.00  0.00           H
ATOM    181  C   PRO A 594      41.980  32.060  36.980  1.00  0.00           C
ATOM    182  O   PRO A 594      42.870  31.250  37.180  1.00  0.00           O
ATOM    183  N   PHE A 595      42.100  33.340  37.300  1.00  0.00           N
ATOM    184  HN  PHE A 595      41.410  33.930  36.890  1.00  0.00           H
ATOM    185  CA  PHE A 595      43.330  33.890  37.900  1.00  0.00           C
ATOM    186  HA  PHE A 595      44.130  33.550  37.250  1.00  0.00           H
ATOM    187  CB  PHE A 595      43.300  35.440  37.960  1.00  0.00           C
ATOM    188  HB1 PHE A 595      44.250  35.730  38.440  1.00  0.00           H
ATOM    189  HB2 PHE A 595      42.410  35.770  38.540  1.00  0.00           H
ATOM    190  CG  PHE A 595      43.270  36.220  36.680  1.00  0.00           C
ATOM    191  CD1 PHE A 595      43.670  35.630  35.470  1.00  0.00           C
ATOM    192  HD1 PHE A 595      43.910  34.580  35.350  1.00  0.00           H
ATOM    193  CE1 PHE A 595      43.630  36.400  34.270  1.00  0.00           C
ATOM    194  HE1 PHE A 595      44.010  35.990  33.350  1.00  0.00           H
ATOM    195  CZ  PHE A 595      43.180  37.750  34.300  1.00  0.00           C
ATOM    196  HZ  PHE A 595      43.090  38.380  33.430  1.00  0.00           H
ATOM    197  CD2 PHE A 595      42.870  37.550  36.710  1.00  0.00           C
ATOM    198  HD2 PHE A 595      42.560  37.890  37.690  1.00  0.00           H
ATOM    199  CE2 PHE A 595      42.800  38.280  35.530  1.00  0.00           C
ATOM    200  HE2 PHE A 595      42.370  39.270  35.460  1.00  0.00           H
ATOM    201  C   PHE A 595      43.580  33.360  39.310  1.00  0.00           C
ATOM    202  O   PHE A 595      44.680  32.800  39.580  1.00  0.00           O
ATOM    203  N   PHE A 596      42.540  33.230  40.160  1.00  0.00           N
ATOM    204  HN  PHE A 596      41.740  33.800  39.990  1.00  0.00           H
ATOM    205  CA  PHE A 596      42.540  32.590  41.420  1.00  0.00           C
ATOM    206  HA  PHE A 596      43.320  33.010  42.030  1.00  0.00           H
ATOM    207  CB  PHE A 596      41.170  32.950  42.100  1.00  0.00           C
ATOM    208  HB1 PHE A 596      40.420  32.780  41.300  1.00  0.00           H
ATOM    209  HB2 PHE A 596      40.990  34.030  42.300  1.00  0.00           H
ATOM    210  CG  PHE A 596      40.820  32.040  43.310  1.00  0.00           C
ATOM    211  CD1 PHE A 596      39.500  31.620  43.460  1.00  0.00           C
ATOM    212  HD1 PHE A 596      38.770  31.830  42.700  1.00  0.00           H
ATOM    213  CE1 PHE A 596      39.040  31.020  44.660  1.00  0.00           C
ATOM    214  HE1 PHE A 596      38.020  30.720  44.770  1.00  0.00           H
ATOM    215  CZ  PHE A 596      39.910  30.710  45.730  1.00  0.00           C
ATOM    216  HZ  PHE A 596      39.600  30.290  46.670  1.00  0.00           H
ATOM    217  CD2 PHE A 596      41.640  31.850  44.450  1.00  0.00           C
ATOM    218  HD2 PHE A 596      42.660  32.130  44.350  1.00  0.00           H
ATOM    219  CE2 PHE A 596      41.240  31.190  45.630  1.00  0.00           C
ATOM    220  HE2 PHE A 596      42.010  31.210  46.390  1.00  0.00           H
ATOM    221  C   PHE A 596      42.920  31.090  41.410  1.00  0.00           C
ATOM    222  O   PHE A 596      43.660  30.600  42.280  1.00  0.00           O
ATOM    223  N   LEU A 597      42.370  30.300  40.490  1.00  0.00           N
ATOM    224  HN  LEU A 597      41.750  30.750  39.850  1.00  0.00           H
ATOM    225  CA  LEU A 597      42.750  28.870  40.280  1.00  0.00           C
ATOM    226  HA  LEU A 597      42.440  28.290  41.130  1.00  0.00           H
ATOM    227  CB  LEU A 597      41.920  28.470  39.070  1.00  0.00           C
ATOM    228  HB1 LEU A 597      41.960  29.180  38.220  1.00  0.00           H
ATOM    229  HB2 LEU A 597      40.850  28.490  39.370  1.00  0.00           H
ATOM    230  CG  LEU A 597      42.140  26.990  38.700  1.00  0.00           C
ATOM    231  HG  LEU A 597      43.190  26.800  38.380  1.00  0.00           H
ATOM    232  CD1 LEU A 597      41.980  25.970  39.900  1.00  0.00           C
ATOM    233 HD11 LEU A 597      40.960  26.000  40.310  1.00  0.00           H
ATOM    234 HD12 LEU A 597      42.760  26.120  40.690  1.00  0.00           H
ATOM    235 HD13 LEU A 597      42.200  24.930  39.550  1.00  0.00           H
ATOM    236  CD2 LEU A 597      41.150  26.650  37.560  1.00  0.00           C
ATOM    237 HD21 LEU A 597      41.310  25.630  37.170  1.00  0.00           H
ATOM    238 HD22 LEU A 597      41.260  27.350  36.710  1.00  0.00           H
ATOM    239 HD23 LEU A 597      40.120  26.780  37.970  1.00  0.00           H
ATOM    240  C   LEU A 597      44.200  28.750  39.990  1.00  0.00           C
ATOM    241  O   LEU A 597      44.940  27.870  40.410  1.00  0.00           O
ATOM    242  N   SER A 598      44.740  29.650  39.110  1.00  0.00           N
ATOM    243  HN  SER A 598      44.160  30.370  38.740  1.00  0.00           H
ATOM    244  CA  SER A 598      46.150  29.770  38.720  1.00  0.00           C
ATOM    245  HA  SER A 598      46.460  28.810  38.350  1.00  0.00           H
ATOM    246  CB  SER A 598      46.150  30.690  37.520  1.00  0.00           C
ATOM    247  HB1 SER A 598      45.700  31.670  37.790  1.00  0.00           H
ATOM    248  HB2 SER A 598      45.490  30.200  36.780  1.00  0.00           H
ATOM    249  OG  SER A 598      47.380  30.850  36.820  1.00  0.00           O
ATOM    250  HG1 SER A 598      47.320  31.630  36.270  1.00  0.00           H
ATOM    251  C   SER A 598      47.160  30.150  39.790  1.00  0.00           C
ATOM    252  O   SER A 598      48.250  29.590  39.970  1.00  0.00           O
ATOM    253  N   ASP A 599      46.790  31.070  40.670  1.00  0.00           N
ATOM    254  HN  ASP A 599      45.900  31.520  40.540  1.00  0.00           H
ATOM    255  CA  ASP A 599      47.610  31.560  41.810  1.00  0.00           C
ATOM    256  HA  ASP A 599      48.330  32.210  41.370  1.00  0.00           H
ATOM    257  CB  ASP A 599      46.740  32.370  42.710  1.00  0.00           C
ATOM    258  HB1 ASP A 599      47.350  32.680  43.580  1.00  0.00           H
ATOM    259  HB2 ASP A 599      45.890  31.830  43.190  1.00  0.00           H
ATOM    260  CG  ASP A 599      46.260  33.690  42.320  1.00  0.00           C
ATOM    261  OD1 ASP A 599      46.800  34.230  41.360  1.00  0.00           O
ATOM    262  OD2 ASP A 599      45.300  34.130  43.080  1.00  0.00           O
ATOM    263  C   ASP A 599      48.390  30.650  42.740  1.00  0.00           C
ATOM    264  O   ASP A 599      49.550  30.790  42.980  1.00  0.00           O
ATOM    265  N   PHE A 600      47.720  29.560  43.210  1.00  0.00           N
ATOM    266  HN  PHE A 600      46.750  29.380  43.100  1.00  0.00           H
ATOM    267  CA  PHE A 600      48.470  28.640  44.110  1.00  0.00           C
ATOM    268  HA  PHE A 600      48.790  29.250  44.940  1.00  0.00           H
ATOM    269  CB  PHE A 600      47.420  27.570  44.730  1.00  0.00           C
ATOM    270  HB1 PHE A 600      48.010  27.020  45.490  1.00  0.00           H
ATOM    271  HB2 PHE A 600      47.000  26.900  43.950  1.00  0.00           H
ATOM    272  CG  PHE A 600      46.290  28.190  45.470  1.00  0.00           C
ATOM    273  CD1 PHE A 600      46.390  28.750  46.720  1.00  0.00           C
ATOM    274  HD1 PHE A 600      47.370  28.810  47.170  1.00  0.00           H
ATOM    275  CE1 PHE A 600      45.350  29.350  47.340  1.00  0.00           C
ATOM    276  HE1 PHE A 600      45.590  29.900  48.240  1.00  0.00           H
ATOM    277  CZ  PHE A 600      44.090  29.210  46.790  1.00  0.00           C
ATOM    278  HZ  PHE A 600      43.150  29.510  47.270  1.00  0.00           H
ATOM    279  CD2 PHE A 600      45.040  28.090  44.810  1.00  0.00           C
ATOM    280  HD2 PHE A 600      44.860  27.590  43.870  1.00  0.00           H
ATOM    281  CE2 PHE A 600      43.930  28.660  45.500  1.00  0.00           C
ATOM    282  HE2 PHE A 600      42.910  28.660  45.110  1.00  0.00           H
ATOM    283  C   PHE A 600      49.640  27.910  43.540  1.00  0.00           C
ATOM    284  O   PHE A 600      50.630  27.760  44.250  1.00  0.00           O
ATOM    285  N   LYS A 601      49.640  27.430  42.270  1.00  0.00           N
ATOM    286  HN  LYS A 601      48.870  27.670  41.700  1.00  0.00           H
ATOM    287  CA  LYS A 601      50.850  26.930  41.620  1.00  0.00           C
ATOM    288  HA  LYS A 601      51.360  26.250  42.280  1.00  0.00           H
ATOM    289  CB  LYS A 601      50.450  26.010  40.430  1.00  0.00           C
ATOM    290  HB1 LYS A 601      49.860  25.200  40.920  1.00  0.00           H
ATOM    291  HB2 LYS A 601      51.420  25.650  40.040  1.00  0.00           H
ATOM    292  CG  LYS A 601      49.530  26.630  39.350  1.00  0.00           C
ATOM    293  HG1 LYS A 601      48.690  27.220  39.780  1.00  0.00           H
ATOM    294  HG2 LYS A 601      49.090  25.830  38.720  1.00  0.00           H
ATOM    295  CD  LYS A 601      50.180  27.620  38.420  1.00  0.00           C
ATOM    296  HD1 LYS A 601      51.120  27.200  37.980  1.00  0.00           H
ATOM    297  HD2 LYS A 601      50.380  28.550  39.000  1.00  0.00           H
ATOM    298  CE  LYS A 601      49.230  28.090  37.320  1.00  0.00           C
ATOM    299  HE1 LYS A 601      48.300  28.470  37.790  1.00  0.00           H
ATOM    300  HE2 LYS A 601      49.030  27.240  36.640  1.00  0.00           H
ATOM    301  NZ  LYS A 601      49.880  29.170  36.520  1.00  0.00           N
ATOM    302  HZ1 LYS A 601      49.120  29.540  35.920  1.00  0.00           H
ATOM    303  HZ2 LYS A 601      50.590  28.790  35.850  1.00  0.00           H
ATOM    304  HZ3 LYS A 601      50.330  29.860  37.160  1.00  0.00           H
ATOM    305  C   LYS A 601      51.830  28.020  41.160  1.00  0.00           C
ATOM    306  O   LYS A 601      52.940  27.640  40.770  1.00  0.00           O
ATOM    307  N   ASP A 602      51.450  29.390  41.240  1.00  0.00           N
ATOM    308  HN  ASP A 602      50.610  29.730  41.660  1.00  0.00           H
ATOM    309  CA  ASP A 602      52.410  30.430  40.880  1.00  0.00           C
ATOM    310  HA  ASP A 602      53.100  30.060  40.130  1.00  0.00           H
ATOM    311  CB  ASP A 602      51.700  31.650  40.310  1.00  0.00           C
ATOM    312  HB1 ASP A 602      52.420  32.470  40.100  1.00  0.00           H
ATOM    313  HB2 ASP A 602      50.880  32.120  40.910  1.00  0.00           H
ATOM    314  CG  ASP A 602      50.990  31.380  39.010  1.00  0.00           C
ATOM    315  OD1 ASP A 602      51.590  30.550  38.240  1.00  0.00           O
ATOM    316  OD2 ASP A 602      50.150  32.300  38.550  1.00  0.00           O
ATOM    317  C   ASP A 602      53.340  30.790  42.070  1.00  0.00           C
ATOM    318  O   ASP A 602      54.470  31.190  41.940  1.00  0.00           O
ATOM    319  N   ALA A 603      52.820  30.400  43.270  1.00  0.00           N
ATOM    320  HN  ALA A 603      51.840  30.300  43.420  1.00  0.00           H
ATOM    321  CA  ALA A 603      53.550  30.520  44.500  1.00  0.00           C
ATOM    322  HA  ALA A 603      53.990  31.510  44.450  1.00  0.00           H
ATOM    323  CB  ALA A 603      52.570  30.360  45.660  1.00  0.00           C
ATOM    324  HB1 ALA A 603      53.110  30.470  46.620  1.00  0.00           H
ATOM    325  HB2 ALA A 603      52.090  29.370  45.650  1.00  0.00           H
ATOM    326  HB3 ALA A 603      51.770  31.130  45.470  1.00  0.00           H
ATOM    327  C   ALA A 603      54.730  29.540  44.530  1.00  0.00           C
ATOM    328  O   ALA A 603      55.760  29.850  45.160  1.00  0.00           O
ATOM    329  N   LEU A 604      54.630  28.420  43.750  1.00  0.00           N
ATOM    330  HN  LEU A 604      53.830  28.170  43.220  1.00  0.00           H
ATOM    331  CA  LEU A 604      55.670  27.420  43.680  1.00  0.00           C
ATOM    332  HA  LEU A 604      55.910  27.100  44.690  1.00  0.00           H
ATOM    333  CB  LEU A 604      55.100  26.180  42.980  1.00  0.00           C
ATOM    334  HB1 LEU A 604      55.840  25.360  43.080  1.00  0.00           H
ATOM    335  HB2 LEU A 604      55.110  26.370  41.880  1.00  0.00           H
ATOM    336  CG  LEU A 604      53.880  25.460  43.580  1.00  0.00           C
ATOM    337  HG  LEU A 604      53.150  26.230  43.900  1.00  0.00           H
ATOM    338  CD1 LEU A 604      53.280  24.520  42.590  1.00  0.00           C
ATOM    339 HD11 LEU A 604      53.170  25.070  41.630  1.00  0.00           H
ATOM    340 HD12 LEU A 604      52.270  24.230  42.950  1.00  0.00           H
ATOM    341 HD13 LEU A 604      53.930  23.650  42.360  1.00  0.00           H
ATOM    342  CD2 LEU A 604      54.260  24.670  44.930  1.00  0.00           C
ATOM    343 HD21 LEU A 604      54.640  25.330  45.730  1.00  0.00           H
ATOM    344 HD22 LEU A 604      54.970  23.830  44.770  1.00  0.00           H
ATOM    345 HD23 LEU A 604      53.280  24.350  45.340  1.00  0.00           H
ATOM    346  C   LEU A 604      56.950  27.850  42.970  1.00  0.00           C
ATOM    347  O   LEU A 604      58.040  27.340  43.300  1.00  0.00           O
ATOM    348  N   SER A 605      56.780  28.870  42.130  1.00  0.00           N
ATOM    349  HN  SER A 605      55.860  29.240  42.030  1.00  0.00           H
ATOM    350  CA  SER A 605      57.850  29.510  41.480  1.00  0.00           C
ATOM    351  HA  SER A 605      58.760  28.910  41.460  1.00  0.00           H
ATOM    352  CB  SER A 605      57.620  29.790  39.980  1.00  0.00           C
ATOM    353  HB1 SER A 605      56.650  30.330  39.960  1.00  0.00           H
ATOM    354  HB2 SER A 605      57.450  28.830  39.450  1.00  0.00           H
ATOM    355  OG  SER A 605      58.690  30.350  39.250  1.00  0.00           O
ATOM    356  HG1 SER A 605      59.460  29.870  39.560  1.00  0.00           H
ATOM    357  C   SER A 605      58.340  30.750  42.170  1.00  0.00           C
ATOM    358  O   SER A 605      57.740  31.790  41.900  1.00  0.00           O
ATOM    359  N   LEU A 606      59.390  30.760  43.030  1.00  0.00           N
ATOM    360  HN  LEU A 606      59.860  29.940  43.330  1.00  0.00           H
ATOM    361  CA  LEU A 606      60.050  31.890  43.650  1.00  0.00           C
ATOM    362  HA  LEU A 606      60.790  31.410  44.270  1.00  0.00           H
ATOM    363  CB  LEU A 606      60.910  32.680  42.620  1.00  0.00           C
ATOM    364  HB1 LEU A 606      61.400  33.580  43.030  1.00  0.00           H
ATOM    365  HB2 LEU A 606      60.220  33.020  41.820  1.00  0.00           H
ATOM    366  CG  LEU A 606      62.000  31.910  41.850  1.00  0.00           C
ATOM    367  HG  LEU A 606      61.460  31.050  41.380  1.00  0.00           H
ATOM    368  CD1 LEU A 606      62.640  32.760  40.820  1.00  0.00           C
ATOM    369 HD11 LEU A 606      63.580  32.320  40.440  1.00  0.00           H
ATOM    370 HD12 LEU A 606      62.880  33.720  41.330  1.00  0.00           H
ATOM    371 HD13 LEU A 606      62.030  33.010  39.920  1.00  0.00           H
ATOM    372  CD2 LEU A 606      63.040  31.270  42.850  1.00  0.00           C
ATOM    373 HD21 LEU A 606      63.670  30.490  42.380  1.00  0.00           H
ATOM    374 HD22 LEU A 606      62.560  30.890  43.780  1.00  0.00           H
ATOM    375 HD23 LEU A 606      63.640  32.150  43.160  1.00  0.00           H
ATOM    376  C   LEU A 606      59.170  32.790  44.560  1.00  0.00           C
ATOM    377  O   LEU A 606      57.970  32.570  44.820  1.00  0.00           O
ATOM    378  N   GLN A 607      59.800  33.840  45.130  1.00  0.00           N
ATOM    379  HN  GLN A 607      60.780  33.900  44.970  1.00  0.00           H
ATOM    380  CA  GLN A 607      59.310  35.050  45.650  1.00  0.00           C
ATOM    381  HA  GLN A 607      60.200  35.610  45.880  1.00  0.00           H
ATOM    382  CB  GLN A 607      58.370  35.790  44.730  1.00  0.00           C
ATOM    383  HB1 GLN A 607      58.050  36.670  45.330  1.00  0.00           H
ATOM    384  HB2 GLN A 607      57.410  35.230  44.680  1.00  0.00           H
ATOM    385  CG  GLN A 607      58.890  36.180  43.340  1.00  0.00           C
ATOM    386  HG1 GLN A 607      58.080  36.780  42.850  1.00  0.00           H
ATOM    387  HG2 GLN A 607      59.110  35.310  42.680  1.00  0.00           H
ATOM    388  CD  GLN A 607      60.280  36.900  43.400  1.00  0.00           C
ATOM    389  OE1 GLN A 607      61.350  36.380  43.170  1.00  0.00           O
ATOM    390  NE2 GLN A 607      60.250  38.160  43.940  1.00  0.00           N
ATOM    391 HE21 GLN A 607      59.370  38.570  44.210  1.00  0.00           H
ATOM    392 HE22 GLN A 607      61.070  38.720  43.910  1.00  0.00           H
ATOM    393  C   GLN A 607      58.640  34.960  47.020  1.00  0.00           C
ATOM    394  O   GLN A 607      58.900  35.800  47.940  1.00  0.00           O
ATOM    395  N   CYS A 608      57.820  33.880  47.180  1.00  0.00           N
ATOM    396  HN  CYS A 608      57.840  33.280  46.380  1.00  0.00           H
ATOM    397  CA  CYS A 608      56.940  33.670  48.320  1.00  0.00           C
ATOM    398  HA  CYS A 608      56.440  34.620  48.440  1.00  0.00           H
ATOM    399  CB  CYS A 608      56.120  32.320  47.930  1.00  0.00           C
ATOM    400  HB1 CYS A 608      56.810  31.450  47.930  1.00  0.00           H
ATOM    401  HB2 CYS A 608      55.710  32.280  46.900  1.00  0.00           H
ATOM    402  SG  CYS A 608      54.740  31.930  49.060  1.00  0.00           S
ATOM    403  HG1 CYS A 608      55.540  31.660  50.080  1.00  0.00           H
ATOM    404  C   CYS A 608      57.590  33.510  49.740  1.00  0.00           C
ATOM    405  O   CYS A 608      57.110  34.020  50.760  1.00  0.00           O
ATOM    406  N   LEU A 609      58.640  32.690  49.720  1.00  0.00           N
ATOM    407  HN  LEU A 609      58.990  32.460  48.820  1.00  0.00           H
ATOM    408  CA  LEU A 609      59.450  32.400  50.930  1.00  0.00           C
ATOM    409  HA  LEU A 609      58.700  32.340  51.710  1.00  0.00           H
ATOM    410  CB  LEU A 609      60.430  31.130  50.830  1.00  0.00           C
ATOM    411  HB1 LEU A 609      60.750  30.830  51.840  1.00  0.00           H
ATOM    412  HB2 LEU A 609      61.260  31.530  50.200  1.00  0.00           H
ATOM    413  CG  LEU A 609      59.900  29.780  50.190  1.00  0.00           C
ATOM    414  HG  LEU A 609      59.490  30.030  49.190  1.00  0.00           H
ATOM    415  CD1 LEU A 609      61.080  28.780  49.990  1.00  0.00           C
ATOM    416 HD11 LEU A 609      61.680  28.740  50.930  1.00  0.00           H
ATOM    417 HD12 LEU A 609      61.820  29.200  49.280  1.00  0.00           H
ATOM    418 HD13 LEU A 609      60.660  27.790  49.720  1.00  0.00           H
ATOM    419  CD2 LEU A 609      58.830  29.170  51.040  1.00  0.00           C
ATOM    420 HD21 LEU A 609      58.540  28.160  50.660  1.00  0.00           H
ATOM    421 HD22 LEU A 609      57.900  29.780  51.000  1.00  0.00           H
ATOM    422 HD23 LEU A 609      59.230  28.990  52.060  1.00  0.00           H
ATOM    423  C   LEU A 609      60.270  33.590  51.360  1.00  0.00           C
ATOM    424  O   LEU A 609      60.180  34.040  52.460  1.00  0.00           O
ATOM    425  N   ALA A 610      60.860  34.300  50.440  1.00  0.00           N
ATOM    426  HN  ALA A 610      61.030  33.830  49.580  1.00  0.00           H
ATOM    427  CA  ALA A 610      61.510  35.590  50.660  1.00  0.00           C
ATOM    428  HA  ALA A 610      62.290  35.470  51.390  1.00  0.00           H
ATOM    429  CB  ALA A 610      62.200  36.010  49.400  1.00  0.00           C
ATOM    430  HB1 ALA A 610      61.440  36.110  48.590  1.00  0.00           H
ATOM    431  HB2 ALA A 610      62.870  35.160  49.160  1.00  0.00           H
ATOM    432  HB3 ALA A 610      62.830  36.910  49.570  1.00  0.00           H
ATOM    433  C   ALA A 610      60.570  36.660  51.190  1.00  0.00           C
ATOM    434  O   ALA A 610      60.790  37.250  52.270  1.00  0.00           O
ATOM    435  N   SER A 611      59.400  36.780  50.560  1.00  0.00           N
ATOM    436  HN  SER A 611      59.330  36.350  49.660  1.00  0.00           H
ATOM    437  CA  SER A 611      58.300  37.740  50.890  1.00  0.00           C
ATOM    438  HA  SER A 611      58.860  38.660  50.940  1.00  0.00           H
ATOM    439  CB  SER A 611      57.320  38.010  49.770  1.00  0.00           C
ATOM    440  HB1 SER A 611      56.890  37.020  49.510  1.00  0.00           H
ATOM    441  HB2 SER A 611      57.960  38.370  48.920  1.00  0.00           H
ATOM    442  OG  SER A 611      56.260  38.960  50.220  1.00  0.00           O
ATOM    443  HG1 SER A 611      56.430  39.770  49.730  1.00  0.00           H
ATOM    444  C   SER A 611      57.600  37.480  52.200  1.00  0.00           C
ATOM    445  O   SER A 611      57.420  38.380  53.010  1.00  0.00           O
ATOM    446  N   ILE A 612      57.200  36.300  52.560  1.00  0.00           N
ATOM    447  HN  ILE A 612      57.160  35.580  51.870  1.00  0.00           H
ATOM    448  CA  ILE A 612      56.710  36.050  53.900  1.00  0.00           C
ATOM    449  HA  ILE A 612      55.780  36.560  54.060  1.00  0.00           H
ATOM    450  CB  ILE A 612      56.390  34.540  54.030  1.00  0.00           C
ATOM    451  HB  ILE A 612      57.220  33.960  53.560  1.00  0.00           H
ATOM    452  CG2 ILE A 612      56.110  34.190  55.460  1.00  0.00           C
ATOM    453 HG21 ILE A 612      55.780  33.150  55.640  1.00  0.00           H
ATOM    454 HG22 ILE A 612      55.430  34.980  55.850  1.00  0.00           H
ATOM    455 HG23 ILE A 612      57.080  34.120  56.010  1.00  0.00           H
ATOM    456  CG1 ILE A 612      55.110  34.130  53.120  1.00  0.00           C
ATOM    457 HG11 ILE A 612      55.030  34.550  52.090  1.00  0.00           H
ATOM    458 HG12 ILE A 612      54.270  34.550  53.720  1.00  0.00           H
ATOM    459  CD  ILE A 612      55.030  32.650  52.850  1.00  0.00           C
ATOM    460  HD1 ILE A 612      55.870  32.300  52.230  1.00  0.00           H
ATOM    461  HD2 ILE A 612      54.080  32.320  52.370  1.00  0.00           H
ATOM    462  HD3 ILE A 612      55.230  32.120  53.810  1.00  0.00           H
ATOM    463  C   ILE A 612      57.760  36.360  54.990  1.00  0.00           C
ATOM    464  O   ILE A 612      57.490  37.140  55.920  1.00  0.00           O
ATOM    465  N   LEU A 613      59.010  35.900  54.950  1.00  0.00           N
ATOM    466  HN  LEU A 613      59.280  35.300  54.200  1.00  0.00           H
ATOM    467  CA  LEU A 613      60.040  36.160  55.900  1.00  0.00           C
ATOM    468  HA  LEU A 613      59.600  35.940  56.860  1.00  0.00           H
ATOM    469  CB  LEU A 613      61.170  35.250  55.530  1.00  0.00           C
ATOM    470  HB1 LEU A 613      62.080  35.500  56.120  1.00  0.00           H
ATOM    471  HB2 LEU A 613      61.400  35.320  54.450  1.00  0.00           H
ATOM    472  CG  LEU A 613      60.890  33.700  55.830  1.00  0.00           C
ATOM    473  HG  LEU A 613      59.910  33.380  55.430  1.00  0.00           H
ATOM    474  CD1 LEU A 613      62.010  32.770  55.220  1.00  0.00           C
ATOM    475 HD11 LEU A 613      61.940  32.860  54.120  1.00  0.00           H
ATOM    476 HD12 LEU A 613      61.630  31.750  55.450  1.00  0.00           H
ATOM    477 HD13 LEU A 613      63.010  33.020  55.650  1.00  0.00           H
ATOM    478  CD2 LEU A 613      60.680  33.300  57.330  1.00  0.00           C
ATOM    479 HD21 LEU A 613      59.690  33.650  57.700  1.00  0.00           H
ATOM    480 HD22 LEU A 613      61.440  33.710  58.040  1.00  0.00           H
ATOM    481 HD23 LEU A 613      60.700  32.190  57.360  1.00  0.00           H
ATOM    482  C   LEU A 613      60.410  37.650  56.080  1.00  0.00           C
ATOM    483  O   LEU A 613      60.650  38.140  57.240  1.00  0.00           O
ATOM    484  N   PHE A 614      60.400  38.470  54.990  1.00  0.00           N
ATOM    485  HN  PHE A 614      60.330  37.990  54.120  1.00  0.00           H
ATOM    486  CA  PHE A 614      60.450  39.910  54.940  1.00  0.00           C
ATOM    487  HA  PHE A 614      61.220  40.200  55.640  1.00  0.00           H
ATOM    488  CB  PHE A 614      60.540  40.280  53.410  1.00  0.00           C
ATOM    489  HB1 PHE A 614      59.770  39.680  52.900  1.00  0.00           H
ATOM    490  HB2 PHE A 614      61.500  39.920  52.990  1.00  0.00           H
ATOM    491  CG  PHE A 614      60.310  41.770  53.120  1.00  0.00           C
ATOM    492  CD1 PHE A 614      60.790  42.780  54.060  1.00  0.00           C
ATOM    493  HD1 PHE A 614      61.260  42.390  54.950  1.00  0.00           H
ATOM    494  CE1 PHE A 614      60.450  44.130  53.860  1.00  0.00           C
ATOM    495  HE1 PHE A 614      60.650  44.930  54.560  1.00  0.00           H
ATOM    496  CZ  PHE A 614      59.880  44.580  52.630  1.00  0.00           C
ATOM    497  HZ  PHE A 614      59.580  45.610  52.460  1.00  0.00           H
ATOM    498  CD2 PHE A 614      59.680  42.210  51.930  1.00  0.00           C
ATOM    499  HD2 PHE A 614      59.260  41.410  51.330  1.00  0.00           H
ATOM    500  CE2 PHE A 614      59.500  43.600  51.670  1.00  0.00           C
ATOM    501  HE2 PHE A 614      58.900  43.940  50.830  1.00  0.00           H
ATOM    502  C   PHE A 614      59.270  40.590  55.620  1.00  0.00           C
ATOM    503  O   PHE A 614      59.350  41.360  56.580  1.00  0.00           O
ATOM    504  N   LEU A 615      58.040  40.150  55.280  1.00  0.00           N
ATOM    505  HN  LEU A 615      57.950  39.340  54.710  1.00  0.00           H
ATOM    506  CA  LEU A 615      56.850  40.950  55.440  1.00  0.00           C
ATOM    507  HA  LEU A 615      57.090  41.980  55.630  1.00  0.00           H
ATOM    508  CB  LEU A 615      56.200  40.970  54.100  1.00  0.00           C
ATOM    509  HB1 LEU A 615      55.650  40.010  53.980  1.00  0.00           H
ATOM    510  HB2 LEU A 615      56.930  41.160  53.290  1.00  0.00           H
ATOM    511  CG  LEU A 615      55.230  42.180  53.910  1.00  0.00           C
ATOM    512  HG  LEU A 615      54.610  42.310  54.830  1.00  0.00           H
ATOM    513  CD1 LEU A 615      56.070  43.480  53.680  1.00  0.00           C
ATOM    514 HD11 LEU A 615      55.480  44.420  53.750  1.00  0.00           H
ATOM    515 HD12 LEU A 615      56.620  43.540  52.720  1.00  0.00           H
ATOM    516 HD13 LEU A 615      56.720  43.660  54.560  1.00  0.00           H
ATOM    517  CD2 LEU A 615      54.200  41.840  52.760  1.00  0.00           C
ATOM    518 HD21 LEU A 615      54.880  41.660  51.890  1.00  0.00           H
ATOM    519 HD22 LEU A 615      53.490  42.700  52.670  1.00  0.00           H
ATOM    520 HD23 LEU A 615      53.700  40.890  52.990  1.00  0.00           H
ATOM    521  C   LEU A 615      56.040  40.400  56.600  1.00  0.00           C
ATOM    522  O   LEU A 615      55.140  41.110  57.060  1.00  0.00           O
ATOM    523  N   TYR A 616      56.280  39.200  57.130  1.00  0.00           N
ATOM    524  HN  TYR A 616      56.910  38.600  56.650  1.00  0.00           H
ATOM    525  CA  TYR A 616      55.810  38.790  58.390  1.00  0.00           C
ATOM    526  HA  TYR A 616      54.790  39.140  58.470  1.00  0.00           H
ATOM    527  CB  TYR A 616      55.820  37.180  58.510  1.00  0.00           C
ATOM    528  HB1 TYR A 616      56.850  36.860  58.210  1.00  0.00           H
ATOM    529  HB2 TYR A 616      55.030  36.640  57.960  1.00  0.00           H
ATOM    530  CG  TYR A 616      55.570  36.700  59.910  1.00  0.00           C
ATOM    531  CD1 TYR A 616      54.460  37.140  60.630  1.00  0.00           C
ATOM    532  HD1 TYR A 616      53.710  37.730  60.130  1.00  0.00           H
ATOM    533  CE1 TYR A 616      54.310  36.630  61.960  1.00  0.00           C
ATOM    534  HE1 TYR A 616      53.510  37.010  62.570  1.00  0.00           H
ATOM    535  CZ  TYR A 616      55.370  35.930  62.580  1.00  0.00           C
ATOM    536  OH  TYR A 616      55.440  35.770  63.980  1.00  0.00           O
ATOM    537  HH  TYR A 616      54.580  35.980  64.360  1.00  0.00           H
ATOM    538  CD2 TYR A 616      56.540  35.860  60.480  1.00  0.00           C
ATOM    539  HD2 TYR A 616      57.400  35.660  59.880  1.00  0.00           H
ATOM    540  CE2 TYR A 616      56.490  35.580  61.840  1.00  0.00           C
ATOM    541  HE2 TYR A 616      57.300  34.960  62.200  1.00  0.00           H
ATOM    542  C   TYR A 616      56.530  39.580  59.520  1.00  0.00           C
ATOM    543  O   TYR A 616      55.840  40.120  60.380  1.00  0.00           O
ATOM    544  N   CYS A 617      57.860  39.740  59.420  1.00  0.00           N
ATOM    545  HN  CYS A 617      58.330  39.260  58.680  1.00  0.00           H
ATOM    546  CA  CYS A 617      58.630  40.550  60.420  1.00  0.00           C
ATOM    547  HA  CYS A 617      58.290  40.140  61.360  1.00  0.00           H
ATOM    548  CB  CYS A 617      60.190  40.390  60.170  1.00  0.00           C
ATOM    549  HB1 CYS A 617      60.640  41.020  60.960  1.00  0.00           H
ATOM    550  HB2 CYS A 617      60.490  40.830  59.200  1.00  0.00           H
ATOM    551  SG  CYS A 617      60.690  38.670  60.460  1.00  0.00           S
ATOM    552  HG1 CYS A 617      60.490  38.080  59.280  1.00  0.00           H
ATOM    553  C   CYS A 617      58.300  42.010  60.440  1.00  0.00           C
ATOM    554  O   CYS A 617      58.110  42.650  61.490  1.00  0.00           O
ATOM    555  N   ALA A 618      58.180  42.540  59.220  1.00  0.00           N
ATOM    556  HN  ALA A 618      58.290  41.970  58.410  1.00  0.00           H
ATOM    557  CA  ALA A 618      57.910  43.920  59.050  1.00  0.00           C
ATOM    558  HA  ALA A 618      58.640  44.450  59.650  1.00  0.00           H
ATOM    559  CB  ALA A 618      58.120  44.240  57.610  1.00  0.00           C
ATOM    560  HB1 ALA A 618      59.190  44.070  57.360  1.00  0.00           H
ATOM    561  HB2 ALA A 618      57.930  45.300  57.350  1.00  0.00           H
ATOM    562  HB3 ALA A 618      57.550  43.590  56.920  1.00  0.00           H
ATOM    563  C   ALA A 618      56.460  44.270  59.490  1.00  0.00           C
ATOM    564  O   ALA A 618      56.230  45.260  60.220  1.00  0.00           O
ATOM    565  N   CYS A 619      55.460  43.400  59.220  1.00  0.00           N
ATOM    566  HN  CYS A 619      55.660  42.490  58.870  1.00  0.00           H
ATOM    567  CA  CYS A 619      54.070  43.710  59.570  1.00  0.00           C
ATOM    568  HA  CYS A 619      53.920  44.770  59.430  1.00  0.00           H
ATOM    569  CB  CYS A 619      53.080  42.870  58.650  1.00  0.00           C
ATOM    570  HB1 CYS A 619      53.180  41.770  58.790  1.00  0.00           H
ATOM    571  HB2 CYS A 619      53.400  43.000  57.600  1.00  0.00           H
ATOM    572  SG  CYS A 619      51.360  43.400  58.820  1.00  0.00           S
ATOM    573  HG1 CYS A 619      51.350  43.000  60.090  1.00  0.00           H
ATOM    574  C   CYS A 619      53.700  43.450  60.970  1.00  0.00           C
ATOM    575  O   CYS A 619      52.830  44.090  61.520  1.00  0.00           O
ATOM    576  N   MET A 620      54.500  42.590  61.610  1.00  0.00           N
ATOM    577  HN  MET A 620      55.290  42.170  61.180  1.00  0.00           H
ATOM    578  CA  MET A 620      54.330  42.180  63.000  1.00  0.00           C
ATOM    579  HA  MET A 620      53.350  41.750  63.100  1.00  0.00           H
ATOM    580  CB  MET A 620      55.520  41.290  63.360  1.00  0.00           C
ATOM    581  HB1 MET A 620      56.490  41.670  62.980  1.00  0.00           H
ATOM    582  HB2 MET A 620      55.370  40.320  62.850  1.00  0.00           H
ATOM    583  CG  MET A 620      55.810  40.950  64.930  1.00  0.00           C
ATOM    584  HG1 MET A 620      56.250  41.840  65.420  1.00  0.00           H
ATOM    585  HG2 MET A 620      56.700  40.290  64.940  1.00  0.00           H
ATOM    586  SD  MET A 620      54.380  40.260  65.950  1.00  0.00           S
ATOM    587  CE  MET A 620      53.950  38.890  64.830  1.00  0.00           C
ATOM    588  HE1 MET A 620      54.820  38.200  64.810  1.00  0.00           H
ATOM    589  HE2 MET A 620      53.780  39.330  63.830  1.00  0.00           H
ATOM    590  HE3 MET A 620      53.060  38.310  65.170  1.00  0.00           H
ATOM    591  C   MET A 620      54.480  43.320  63.990  1.00  0.00           C
ATOM    592  O   MET A 620      53.730  43.510  64.990  1.00  0.00           O
ATOM    593  N   SER A 621      55.600  44.090  63.890  1.00  0.00           N
ATOM    594  HN  SER A 621      56.350  43.810  63.290  1.00  0.00           H
ATOM    595  CA  SER A 621      55.730  45.140  64.830  1.00  0.00           C
ATOM    596  HA  SER A 621      55.730  44.770  65.850  1.00  0.00           H
ATOM    597  CB  SER A 621      57.070  45.850  64.620  1.00  0.00           C
ATOM    598  HB1 SER A 621      57.310  46.320  63.640  1.00  0.00           H
ATOM    599  HB2 SER A 621      57.840  45.060  64.720  1.00  0.00           H
ATOM    600  OG  SER A 621      57.260  46.910  65.530  1.00  0.00           O
ATOM    601  HG1 SER A 621      56.890  47.730  65.200  1.00  0.00           H
ATOM    602  C   SER A 621      54.590  46.190  64.890  1.00  0.00           C
ATOM    603  O   SER A 621      54.290  46.590  66.020  1.00  0.00           O
ATOM    604  N   PRO A 622      53.910  46.660  63.830  1.00  0.00           N
ATOM    605  CD  PRO A 622      54.540  46.760  62.460  1.00  0.00           C
ATOM    606  HD1 PRO A 622      54.340  45.890  61.800  1.00  0.00           H
ATOM    607  HD2 PRO A 622      55.640  46.880  62.540  1.00  0.00           H
ATOM    608  CA  PRO A 622      52.830  47.610  63.960  1.00  0.00           C
ATOM    609  HA  PRO A 622      53.180  48.480  64.490  1.00  0.00           H
ATOM    610  CB  PRO A 622      52.430  47.960  62.600  1.00  0.00           C
ATOM    611  HB1 PRO A 622      52.070  49.010  62.620  1.00  0.00           H
ATOM    612  HB2 PRO A 622      51.620  47.320  62.180  1.00  0.00           H
ATOM    613  CG  PRO A 622      53.770  47.940  61.830  1.00  0.00           C
ATOM    614  HG1 PRO A 622      53.590  47.650  60.770  1.00  0.00           H
ATOM    615  HG2 PRO A 622      54.420  48.820  61.990  1.00  0.00           H
ATOM    616  C   PRO A 622      51.650  46.900  64.660  1.00  0.00           C
ATOM    617  O   PRO A 622      51.080  47.540  65.520  1.00  0.00           O
ATOM    618  N   VAL A 623      51.320  45.650  64.400  1.00  0.00           N
ATOM    619  HN  VAL A 623      51.710  45.190  63.600  1.00  0.00           H
ATOM    620  CA  VAL A 623      50.320  44.800  65.070  1.00  0.00           C
ATOM    621  HA  VAL A 623      49.340  45.240  64.950  1.00  0.00           H
ATOM    622  CB  VAL A 623      50.350  43.390  64.500  1.00  0.00           C
ATOM    623  HB  VAL A 623      51.360  42.940  64.410  1.00  0.00           H
ATOM    624  CG1 VAL A 623      49.430  42.310  65.300  1.00  0.00           C
ATOM    625 HG11 VAL A 623      49.910  42.200  66.300  1.00  0.00           H
ATOM    626 HG12 VAL A 623      49.460  41.410  64.660  1.00  0.00           H
ATOM    627 HG13 VAL A 623      48.380  42.640  65.460  1.00  0.00           H
ATOM    628  CG2 VAL A 623      49.730  43.440  63.040  1.00  0.00           C
ATOM    629 HG21 VAL A 623      48.630  43.590  63.080  1.00  0.00           H
ATOM    630 HG22 VAL A 623      49.830  42.480  62.490  1.00  0.00           H
ATOM    631 HG23 VAL A 623      50.130  44.330  62.500  1.00  0.00           H
ATOM    632  C   VAL A 623      50.350  44.860  66.620  1.00  0.00           C
ATOM    633  O   VAL A 623      49.400  45.120  67.390  1.00  0.00           O
ATOM    634  N   ILE A 624      51.470  44.560  67.230  1.00  0.00           N
ATOM    635  HN  ILE A 624      52.180  44.330  66.580  1.00  0.00           H
ATOM    636  CA  ILE A 624      51.760  44.690  68.580  1.00  0.00           C
ATOM    637  HA  ILE A 624      50.920  44.220  69.090  1.00  0.00           H
ATOM    638  CB  ILE A 624      53.090  43.980  68.890  1.00  0.00           C
ATOM    639  HB  ILE A 624      53.940  44.530  68.430  1.00  0.00           H
ATOM    640  CG2 ILE A 624      53.230  44.060  70.490  1.00  0.00           C
ATOM    641 HG21 ILE A 624      54.090  43.410  70.730  1.00  0.00           H
ATOM    642 HG22 ILE A 624      52.280  43.650  70.880  1.00  0.00           H
ATOM    643 HG23 ILE A 624      53.490  45.080  70.840  1.00  0.00           H
ATOM    644  CG1 ILE A 624      53.060  42.510  68.360  1.00  0.00           C
ATOM    645 HG11 ILE A 624      54.030  42.060  68.660  1.00  0.00           H
ATOM    646 HG12 ILE A 624      53.050  42.460  67.250  1.00  0.00           H
ATOM    647  CD  ILE A 624      52.080  41.670  69.110  1.00  0.00           C
ATOM    648  HD1 ILE A 624      52.270  41.500  70.190  1.00  0.00           H
ATOM    649  HD2 ILE A 624      51.990  40.640  68.700  1.00  0.00           H
ATOM    650  HD3 ILE A 624      51.040  42.030  68.990  1.00  0.00           H
ATOM    651  C   ILE A 624      51.770  46.150  69.090  1.00  0.00           C
ATOM    652  O   ILE A 624      51.120  46.400  70.100  1.00  0.00           O
ATOM    653  N   THR A 625      52.420  47.080  68.370  1.00  0.00           N
ATOM    654  HN  THR A 625      53.050  46.810  67.650  1.00  0.00           H
ATOM    655  CA  THR A 625      52.380  48.540  68.660  1.00  0.00           C
ATOM    656  HA  THR A 625      52.740  48.670  69.670  1.00  0.00           H
ATOM    657  CB  THR A 625      53.190  49.360  67.690  1.00  0.00           C
ATOM    658  HB  THR A 625      52.810  49.260  66.650  1.00  0.00           H
ATOM    659  OG1 THR A 625      54.540  48.880  67.740  1.00  0.00           O
ATOM    660  HG1 THR A 625      54.580  47.930  67.580  1.00  0.00           H
ATOM    661  CG2 THR A 625      53.280  50.840  68.110  1.00  0.00           C
ATOM    662 HG21 THR A 625      53.730  51.050  69.110  1.00  0.00           H
ATOM    663 HG22 THR A 625      52.300  51.380  68.130  1.00  0.00           H
ATOM    664 HG23 THR A 625      53.820  51.470  67.390  1.00  0.00           H
ATOM    665  C   THR A 625      50.920  49.140  68.800  1.00  0.00           C
ATOM    666  O   THR A 625      50.610  49.500  69.950  1.00  0.00           O
ATOM    667  N   PHE A 626      50.130  49.160  67.760  1.00  0.00           N
ATOM    668  HN  PHE A 626      50.480  48.780  66.900  1.00  0.00           H
ATOM    669  CA  PHE A 626      48.690  49.490  67.710  1.00  0.00           C
ATOM    670  HA  PHE A 626      48.550  50.490  68.100  1.00  0.00           H
ATOM    671  CB  PHE A 626      48.150  49.440  66.310  1.00  0.00           C
ATOM    672  HB1 PHE A 626      47.040  49.450  66.290  1.00  0.00           H
ATOM    673  HB2 PHE A 626      48.400  48.480  65.810  1.00  0.00           H
ATOM    674  CG  PHE A 626      48.670  50.710  65.520  1.00  0.00           C
ATOM    675  CD1 PHE A 626      49.680  50.630  64.560  1.00  0.00           C
ATOM    676  HD1 PHE A 626      50.270  49.750  64.380  1.00  0.00           H
ATOM    677  CE1 PHE A 626      49.960  51.780  63.830  1.00  0.00           C
ATOM    678  HE1 PHE A 626      50.730  51.810  63.070  1.00  0.00           H
ATOM    679  CZ  PHE A 626      49.390  53.030  64.150  1.00  0.00           C
ATOM    680  HZ  PHE A 626      49.760  53.950  63.700  1.00  0.00           H
ATOM    681  CD2 PHE A 626      48.120  51.990  65.870  1.00  0.00           C
ATOM    682  HD2 PHE A 626      47.390  52.040  66.670  1.00  0.00           H
ATOM    683  CE2 PHE A 626      48.500  53.120  65.170  1.00  0.00           C
ATOM    684  HE2 PHE A 626      48.180  54.140  65.380  1.00  0.00           H
ATOM    685  C   PHE A 626      47.780  48.740  68.690  1.00  0.00           C
ATOM    686  O   PHE A 626      46.960  49.380  69.410  1.00  0.00           O
ATOM    687  N   GLY A 627      47.890  47.410  68.920  1.00  0.00           N
ATOM    688  HN  GLY A 627      48.480  46.880  68.310  1.00  0.00           H
ATOM    689  CA  GLY A 627      47.150  46.650  69.950  1.00  0.00           C
ATOM    690  HA1 GLY A 627      47.590  45.670  69.840  1.00  0.00           H
ATOM    691  HA2 GLY A 627      46.090  46.700  69.710  1.00  0.00           H
ATOM    692  C   GLY A 627      47.330  47.210  71.340  1.00  0.00           C
ATOM    693  O   GLY A 627      46.340  47.440  72.060  1.00  0.00           O
ATOM    694  N   GLY A 628      48.590  47.480  71.720  1.00  0.00           N
ATOM    695  HN  GLY A 628      49.370  47.270  71.150  1.00  0.00           H
ATOM    696  CA  GLY A 628      48.850  48.060  73.020  1.00  0.00           C
ATOM    697  HA1 GLY A 628      49.880  48.000  73.320  1.00  0.00           H
ATOM    698  HA2 GLY A 628      48.180  47.690  73.800  1.00  0.00           H
ATOM    699  C   GLY A 628      48.460  49.570  73.080  1.00  0.00           C
ATOM    700  O   GLY A 628      48.070  50.010  74.130  1.00  0.00           O
ATOM    701  N   LEU A 629      48.690  50.310  72.010  1.00  0.00           N
ATOM    702  HN  LEU A 629      49.090  49.870  71.210  1.00  0.00           H
ATOM    703  CA  LEU A 629      48.230  51.730  71.900  1.00  0.00           C
ATOM    704  HA  LEU A 629      48.720  52.210  72.730  1.00  0.00           H
ATOM    705  CB  LEU A 629      48.680  52.370  70.550  1.00  0.00           C
ATOM    706  HB1 LEU A 629      48.100  53.290  70.320  1.00  0.00           H
ATOM    707  HB2 LEU A 629      48.470  51.550  69.830  1.00  0.00           H
ATOM    708  CG  LEU A 629      50.200  52.810  70.460  1.00  0.00           C
ATOM    709  HG  LEU A 629      50.850  51.970  70.780  1.00  0.00           H
ATOM    710  CD1 LEU A 629      50.570  53.070  69.000  1.00  0.00           C
ATOM    711 HD11 LEU A 629      50.210  52.210  68.410  1.00  0.00           H
ATOM    712 HD12 LEU A 629      51.660  53.290  68.960  1.00  0.00           H
ATOM    713 HD13 LEU A 629      50.100  53.970  68.530  1.00  0.00           H
ATOM    714  CD2 LEU A 629      50.560  54.000  71.370  1.00  0.00           C
ATOM    715 HD21 LEU A 629      51.570  54.260  71.000  1.00  0.00           H
ATOM    716 HD22 LEU A 629      50.720  53.750  72.440  1.00  0.00           H
ATOM    717 HD23 LEU A 629      49.880  54.880  71.260  1.00  0.00           H
ATOM    718  C   LEU A 629      46.740  51.910  72.060  1.00  0.00           C
ATOM    719  O   LEU A 629      46.200  52.770  72.760  1.00  0.00           O
ATOM    720  N   LEU A 630      46.010  51.000  71.370  1.00  0.00           N
ATOM    721  HN  LEU A 630      46.410  50.420  70.670  1.00  0.00           H
ATOM    722  CA  LEU A 630      44.560  50.660  71.630  1.00  0.00           C
ATOM    723  HA  LEU A 630      44.070  51.600  71.430  1.00  0.00           H
ATOM    724  CB  LEU A 630      43.920  49.690  70.650  1.00  0.00           C
ATOM    725  HB1 LEU A 630      43.020  49.230  71.090  1.00  0.00           H
ATOM    726  HB2 LEU A 630      44.530  48.800  70.350  1.00  0.00           H
ATOM    727  CG  LEU A 630      43.470  50.300  69.310  1.00  0.00           C
ATOM    728  HG  LEU A 630      44.320  50.900  68.920  1.00  0.00           H
ATOM    729  CD1 LEU A 630      43.120  49.210  68.270  1.00  0.00           C
ATOM    730 HD11 LEU A 630      42.110  48.770  68.460  1.00  0.00           H
ATOM    731 HD12 LEU A 630      43.840  48.380  68.150  1.00  0.00           H
ATOM    732 HD13 LEU A 630      42.960  49.790  67.340  1.00  0.00           H
ATOM    733  CD2 LEU A 630      42.290  51.270  69.500  1.00  0.00           C
ATOM    734 HD21 LEU A 630      41.390  50.830  69.990  1.00  0.00           H
ATOM    735 HD22 LEU A 630      41.870  51.520  68.500  1.00  0.00           H
ATOM    736 HD23 LEU A 630      42.530  52.250  69.940  1.00  0.00           H
ATOM    737  C   LEU A 630      44.190  50.330  73.120  1.00  0.00           C
ATOM    738  O   LEU A 630      43.210  50.790  73.730  1.00  0.00           O
ATOM    739  N   GLY A 631      45.090  49.530  73.690  1.00  0.00           N
ATOM    740  HN  GLY A 631      45.760  49.110  73.080  1.00  0.00           H
ATOM    741  CA  GLY A 631      45.070  49.090  75.110  1.00  0.00           C
ATOM    742  HA1 GLY A 631      45.910  48.410  75.080  1.00  0.00           H
ATOM    743  HA2 GLY A 631      44.140  48.620  75.380  1.00  0.00           H
ATOM    744  C   GLY A 631      45.260  50.190  76.130  1.00  0.00           C
ATOM    745  O   GLY A 631      44.540  50.310  77.130  1.00  0.00           O
ATOM    746  N   GLU A 632      46.240  51.130  75.860  1.00  0.00           N
ATOM    747  HN  GLU A 632      46.830  51.060  75.060  1.00  0.00           H
ATOM    748  CA  GLU A 632      46.350  52.370  76.650  1.00  0.00           C
ATOM    749  HA  GLU A 632      46.190  52.110  77.680  1.00  0.00           H
ATOM    750  CB  GLU A 632      47.710  53.110  76.620  1.00  0.00           C
ATOM    751  HB1 GLU A 632      47.600  53.950  77.330  1.00  0.00           H
ATOM    752  HB2 GLU A 632      47.840  53.460  75.570  1.00  0.00           H
ATOM    753  CG  GLU A 632      48.870  52.200  77.220  1.00  0.00           C
ATOM    754  HG1 GLU A 632      49.850  52.660  76.980  1.00  0.00           H
ATOM    755  HG2 GLU A 632      48.690  51.220  76.730  1.00  0.00           H
ATOM    756  CD  GLU A 632      48.810  51.900  78.680  1.00  0.00           C
ATOM    757  OE1 GLU A 632      48.960  50.660  79.100  1.00  0.00           O
ATOM    758  OE2 GLU A 632      48.760  52.870  79.490  1.00  0.00           O
ATOM    759  C   GLU A 632      45.130  53.310  76.470  1.00  0.00           C
ATOM    760  O   GLU A 632      44.520  53.830  77.400  1.00  0.00           O
ATOM    761  N   ALA A 633      44.660  53.480  75.230  1.00  0.00           N
ATOM    762  HN  ALA A 633      45.150  53.050  74.470  1.00  0.00           H
ATOM    763  CA  ALA A 633      43.530  54.380  74.900  1.00  0.00           C
ATOM    764  HA  ALA A 633      43.750  55.380  75.240  1.00  0.00           H
ATOM    765  CB  ALA A 633      43.380  54.400  73.420  1.00  0.00           C
ATOM    766  HB1 ALA A 633      42.820  53.550  72.960  1.00  0.00           H
ATOM    767  HB2 ALA A 633      44.400  54.390  72.980  1.00  0.00           H
ATOM    768  HB3 ALA A 633      42.740  55.250  73.100  1.00  0.00           H
ATOM    769  C   ALA A 633      42.240  53.950  75.510  1.00  0.00           C
ATOM    770  O   ALA A 633      41.470  54.820  75.920  1.00  0.00           O
ATOM    771  N   THR A 634      41.990  52.710  75.670  1.00  0.00           N
ATOM    772  HN  THR A 634      42.550  52.090  75.120  1.00  0.00           H
ATOM    773  CA  THR A 634      40.690  52.210  76.140  1.00  0.00           C
ATOM    774  HA  THR A 634      40.030  53.050  76.020  1.00  0.00           H
ATOM    775  CB  THR A 634      40.070  51.170  75.210  1.00  0.00           C
ATOM    776  HB  THR A 634      39.090  50.890  75.640  1.00  0.00           H
ATOM    777  OG1 THR A 634      40.900  50.010  75.080  1.00  0.00           O
ATOM    778  HG1 THR A 634      41.430  50.290  74.330  1.00  0.00           H
ATOM    779  CG2 THR A 634      39.950  51.890  73.850  1.00  0.00           C
ATOM    780 HG21 THR A 634      40.940  52.220  73.470  1.00  0.00           H
ATOM    781 HG22 THR A 634      39.260  52.750  73.930  1.00  0.00           H
ATOM    782 HG23 THR A 634      39.650  51.240  73.010  1.00  0.00           H
ATOM    783  C   THR A 634      40.790  51.720  77.580  1.00  0.00           C
ATOM    784  O   THR A 634      39.850  51.150  78.190  1.00  0.00           O
ATOM    785  N   GLU A 635      41.940  51.960  78.110  1.00  0.00           N
ATOM    786  HN  GLU A 635      42.640  52.480  77.610  1.00  0.00           H
ATOM    787  CA  GLU A 635      42.340  51.670  79.500  1.00  0.00           C
ATOM    788  HA  GLU A 635      43.380  51.950  79.450  1.00  0.00           H
ATOM    789  CB  GLU A 635      41.600  52.580  80.520  1.00  0.00           C
ATOM    790  HB1 GLU A 635      41.890  52.370  81.570  1.00  0.00           H
ATOM    791  HB2 GLU A 635      40.510  52.410  80.420  1.00  0.00           H
ATOM    792  CG  GLU A 635      41.900  54.070  80.220  1.00  0.00           C
ATOM    793  HG1 GLU A 635      41.430  54.390  79.260  1.00  0.00           H
ATOM    794  HG2 GLU A 635      42.970  54.280  80.040  1.00  0.00           H
ATOM    795  CD  GLU A 635      41.430  55.030  81.330  1.00  0.00           C
ATOM    796  OE1 GLU A 635      40.300  55.540  81.170  1.00  0.00           O
ATOM    797  OE2 GLU A 635      42.180  55.340  82.280  1.00  0.00           O
ATOM    798  C   GLU A 635      42.200  50.220  79.870  1.00  0.00           C
ATOM    799  O   GLU A 635      41.280  49.800  80.510  1.00  0.00           O
ATOM    800  N   GLY A 636      43.130  49.300  79.380  1.00  0.00           N
ATOM    801  HN  GLY A 636      43.840  49.620  78.760  1.00  0.00           H
ATOM    802  CA  GLY A 636      43.050  47.930  79.830  1.00  0.00           C
ATOM    803  HA1 GLY A 636      42.800  48.000  80.880  1.00  0.00           H
ATOM    804  HA2 GLY A 636      44.020  47.450  79.700  1.00  0.00           H
ATOM    805  C   GLY A 636      42.000  47.070  79.070  1.00  0.00           C
ATOM    806  O   GLY A 636      41.890  45.840  79.310  1.00  0.00           O
ATOM    807  N   ARG A 637      41.350  47.580  77.990  1.00  0.00           N
ATOM    808  HN  ARG A 637      41.620  48.470  77.620  1.00  0.00           H
ATOM    809  CA  ARG A 637      40.360  46.790  77.270  1.00  0.00           C
ATOM    810  HA  ARG A 637      39.990  45.980  77.890  1.00  0.00           H
ATOM    811  CB  ARG A 637      39.090  47.600  77.130  1.00  0.00           C
ATOM    812  HB1 ARG A 637      38.430  47.260  76.300  1.00  0.00           H
ATOM    813  HB2 ARG A 637      39.410  48.620  76.840  1.00  0.00           H
ATOM    814  CG  ARG A 637      38.300  47.880  78.420  1.00  0.00           C
ATOM    815  HG1 ARG A 637      39.000  48.270  79.180  1.00  0.00           H
ATOM    816  HG2 ARG A 637      37.700  46.990  78.730  1.00  0.00           H
ATOM    817  CD  ARG A 637      37.190  48.940  78.250  1.00  0.00           C
ATOM    818  HD1 ARG A 637      36.450  48.390  77.650  1.00  0.00           H
ATOM    819  HD2 ARG A 637      37.500  49.890  77.770  1.00  0.00           H
ATOM    820  NE  ARG A 637      36.620  49.230  79.600  1.00  0.00           N
ATOM    821  HE  ARG A 637      35.760  48.820  79.850  1.00  0.00           H
ATOM    822  CZ  ARG A 637      37.060  50.200  80.430  1.00  0.00           C
ATOM    823  NH1 ARG A 637      38.190  50.810  80.300  1.00  0.00           N
ATOM    824 HH11 ARG A 637      38.530  51.280  81.110  1.00  0.00           H
ATOM    825 HH12 ARG A 637      38.720  50.690  79.460  1.00  0.00           H
ATOM    826  NH2 ARG A 637      36.270  50.470  81.510  1.00  0.00           N
ATOM    827 HH21 ARG A 637      35.320  50.140  81.570  1.00  0.00           H
ATOM    828 HH22 ARG A 637      36.410  51.350  81.960  1.00  0.00           H
ATOM    829  C   ARG A 637      40.870  46.030  76.050  1.00  0.00           C
ATOM    830  O   ARG A 637      40.920  44.800  76.090  1.00  0.00           O
ATOM    831  N   LEU A 638      41.100  46.760  74.920  1.00  0.00           N
ATOM    832  HN  LEU A 638      41.000  47.750  74.990  1.00  0.00           H
ATOM    833  CA  LEU A 638      41.680  46.230  73.630  1.00  0.00           C
ATOM    834  HA  LEU A 638      41.180  45.290  73.420  1.00  0.00           H
ATOM    835  CB  LEU A 638      41.650  47.320  72.460  1.00  0.00           C
ATOM    836  HB1 LEU A 638      42.190  47.030  71.540  1.00  0.00           H
ATOM    837  HB2 LEU A 638      42.050  48.260  72.880  1.00  0.00           H
ATOM    838  CG  LEU A 638      40.120  47.560  72.120  1.00  0.00           C
ATOM    839  HG  LEU A 638      39.700  47.760  73.140  1.00  0.00           H
ATOM    840  CD1 LEU A 638      40.100  48.760  71.150  1.00  0.00           C
ATOM    841 HD11 LEU A 638      40.640  49.640  71.570  1.00  0.00           H
ATOM    842 HD12 LEU A 638      39.060  48.980  70.830  1.00  0.00           H
ATOM    843 HD13 LEU A 638      40.510  48.460  70.160  1.00  0.00           H
ATOM    844  CD2 LEU A 638      39.480  46.320  71.500  1.00  0.00           C
ATOM    845 HD21 LEU A 638      40.210  45.870  70.780  1.00  0.00           H
ATOM    846 HD22 LEU A 638      38.540  46.520  70.960  1.00  0.00           H
ATOM    847 HD23 LEU A 638      39.280  45.510  72.240  1.00  0.00           H
ATOM    848  C   LEU A 638      43.120  45.820  73.770  1.00  0.00           C
ATOM    849  O   LEU A 638      43.800  46.350  74.720  1.00  0.00           O
ATOM    850  N   SER A 639      43.610  44.870  72.960  1.00  0.00           N
ATOM    851  HN  SER A 639      43.020  44.360  72.340  1.00  0.00           H
ATOM    852  CA  SER A 639      44.890  44.190  73.360  1.00  0.00           C
ATOM    853  HA  SER A 639      45.510  44.840  73.950  1.00  0.00           H
ATOM    854  CB  SER A 639      44.720  42.860  74.050  1.00  0.00           C
ATOM    855  HB1 SER A 639      44.100  43.150  74.930  1.00  0.00           H
ATOM    856  HB2 SER A 639      45.690  42.420  74.380  1.00  0.00           H
ATOM    857  OG  SER A 639      43.950  41.930  73.360  1.00  0.00           O
ATOM    858  HG1 SER A 639      43.030  42.180  73.450  1.00  0.00           H
ATOM    859  C   SER A 639      45.670  43.860  72.130  1.00  0.00           C
ATOM    860  O   SER A 639      45.220  43.880  70.970  1.00  0.00           O
ATOM    861  N   ALA A 640      47.010  43.580  72.390  1.00  0.00           N
ATOM    862  HN  ALA A 640      47.250  43.570  73.360  1.00  0.00           H
ATOM    863  CA  ALA A 640      47.940  43.140  71.420  1.00  0.00           C
ATOM    864  HA  ALA A 640      47.900  43.750  70.530  1.00  0.00           H
ATOM    865  CB  ALA A 640      49.440  43.140  71.850  1.00  0.00           C
ATOM    866  HB1 ALA A 640      50.030  42.840  70.960  1.00  0.00           H
ATOM    867  HB2 ALA A 640      49.560  42.470  72.720  1.00  0.00           H
ATOM    868  HB3 ALA A 640      49.700  44.190  72.100  1.00  0.00           H
ATOM    869  C   ALA A 640      47.480  41.760  70.900  1.00  0.00           C
ATOM    870  O   ALA A 640      47.550  41.410  69.710  1.00  0.00           O
ATOM    871  N   ILE A 641      46.930  40.940  71.760  1.00  0.00           N
ATOM    872  HN  ILE A 641      46.840  41.300  72.690  1.00  0.00           H
ATOM    873  CA  ILE A 641      46.640  39.550  71.440  1.00  0.00           C
ATOM    874  HA  ILE A 641      47.390  39.180  70.760  1.00  0.00           H
ATOM    875  CB  ILE A 641      46.520  38.670  72.710  1.00  0.00           C
ATOM    876  HB  ILE A 641      47.500  38.600  73.230  1.00  0.00           H
ATOM    877  CG2 ILE A 641      45.790  39.370  73.900  1.00  0.00           C
ATOM    878 HG21 ILE A 641      44.720  39.600  73.720  1.00  0.00           H
ATOM    879 HG22 ILE A 641      46.260  40.310  74.260  1.00  0.00           H
ATOM    880 HG23 ILE A 641      45.670  38.610  74.710  1.00  0.00           H
ATOM    881  CG1 ILE A 641      46.060  37.150  72.460  1.00  0.00           C
ATOM    882 HG11 ILE A 641      45.000  37.130  72.130  1.00  0.00           H
ATOM    883 HG12 ILE A 641      46.070  36.560  73.400  1.00  0.00           H
ATOM    884  CD  ILE A 641      47.000  36.480  71.420  1.00  0.00           C
ATOM    885  HD1 ILE A 641      46.890  35.390  71.380  1.00  0.00           H
ATOM    886  HD2 ILE A 641      48.070  36.740  71.670  1.00  0.00           H
ATOM    887  HD3 ILE A 641      46.720  36.860  70.410  1.00  0.00           H
ATOM    888  C   ILE A 641      45.260  39.550  70.690  1.00  0.00           C
ATOM    889  O   ILE A 641      45.100  38.730  69.750  1.00  0.00           O
ATOM    890  N   GLU A 642      44.320  40.500  70.870  1.00  0.00           N
ATOM    891  HN  GLU A 642      44.240  40.990  71.740  1.00  0.00           H
ATOM    892  CA  GLU A 642      43.280  40.780  69.920  1.00  0.00           C
ATOM    893  HA  GLU A 642      42.880  39.840  69.590  1.00  0.00           H
ATOM    894  CB  GLU A 642      42.220  41.730  70.450  1.00  0.00           C
ATOM    895  HB1 GLU A 642      41.540  42.150  69.670  1.00  0.00           H
ATOM    896  HB2 GLU A 642      42.870  42.480  70.930  1.00  0.00           H
ATOM    897  CG  GLU A 642      41.300  40.970  71.520  1.00  0.00           C
ATOM    898  HG1 GLU A 642      41.940  40.340  72.170  1.00  0.00           H
ATOM    899  HG2 GLU A 642      40.480  40.310  71.180  1.00  0.00           H
ATOM    900  CD  GLU A 642      40.660  42.040  72.470  1.00  0.00           C
ATOM    901  OE1 GLU A 642      39.420  42.110  72.630  1.00  0.00           O
ATOM    902  OE2 GLU A 642      41.450  42.850  73.070  1.00  0.00           O
ATOM    903  C   GLU A 642      43.790  41.380  68.560  1.00  0.00           C
ATOM    904  O   GLU A 642      43.350  40.910  67.510  1.00  0.00           O
ATOM    905  N   SER A 643      44.760  42.370  68.520  1.00  0.00           N
ATOM    906  HN  SER A 643      45.160  42.660  69.380  1.00  0.00           H
ATOM    907  CA  SER A 643      45.300  42.860  67.250  1.00  0.00           C
ATOM    908  HA  SER A 643      44.430  43.300  66.780  1.00  0.00           H
ATOM    909  CB  SER A 643      46.370  43.940  67.540  1.00  0.00           C
ATOM    910  HB1 SER A 643      47.250  43.510  68.060  1.00  0.00           H
ATOM    911  HB2 SER A 643      46.060  44.650  68.350  1.00  0.00           H
ATOM    912  OG  SER A 643      46.790  44.680  66.380  1.00  0.00           O
ATOM    913  HG1 SER A 643      47.570  45.200  66.600  1.00  0.00           H
ATOM    914  C   SER A 643      45.910  41.860  66.280  1.00  0.00           C
ATOM    915  O   SER A 643      45.610  41.800  65.100  1.00  0.00           O
ATOM    916  N   LEU A 644      46.640  40.920  66.900  1.00  0.00           N
ATOM    917  HN  LEU A 644      46.810  41.050  67.870  1.00  0.00           H
ATOM    918  CA  LEU A 644      47.130  39.730  66.280  1.00  0.00           C
ATOM    919  HA  LEU A 644      47.720  40.050  65.430  1.00  0.00           H
ATOM    920  CB  LEU A 644      47.820  38.770  67.250  1.00  0.00           C
ATOM    921  HB1 LEU A 644      47.870  37.720  66.900  1.00  0.00           H
ATOM    922  HB2 LEU A 644      47.290  38.750  68.230  1.00  0.00           H
ATOM    923  CG  LEU A 644      49.270  39.150  67.620  1.00  0.00           C
ATOM    924  HG  LEU A 644      49.310  40.220  67.900  1.00  0.00           H
ATOM    925  CD1 LEU A 644      49.730  38.310  68.870  1.00  0.00           C
ATOM    926 HD11 LEU A 644      50.710  38.630  69.290  1.00  0.00           H
ATOM    927 HD12 LEU A 644      49.960  37.270  68.590  1.00  0.00           H
ATOM    928 HD13 LEU A 644      49.070  38.330  69.760  1.00  0.00           H
ATOM    929  CD2 LEU A 644      50.250  38.850  66.410  1.00  0.00           C
ATOM    930 HD21 LEU A 644      51.230  39.350  66.570  1.00  0.00           H
ATOM    931 HD22 LEU A 644      49.810  39.050  65.410  1.00  0.00           H
ATOM    932 HD23 LEU A 644      50.350  37.750  66.290  1.00  0.00           H
ATOM    933  C   LEU A 644      46.030  38.910  65.690  1.00  0.00           C
ATOM    934  O   LEU A 644      46.100  38.600  64.490  1.00  0.00           O
ATOM    935  N   PHE A 645      45.040  38.560  66.520  1.00  0.00           N
ATOM    936  HN  PHE A 645      45.050  38.970  67.430  1.00  0.00           H
ATOM    937  CA  PHE A 645      43.990  37.610  66.260  1.00  0.00           C
ATOM    938  HA  PHE A 645      44.450  36.690  65.940  1.00  0.00           H
ATOM    939  CB  PHE A 645      43.210  37.330  67.660  1.00  0.00           C
ATOM    940  HB1 PHE A 645      42.840  38.230  68.190  1.00  0.00           H
ATOM    941  HB2 PHE A 645      43.880  36.770  68.330  1.00  0.00           H
ATOM    942  CG  PHE A 645      41.940  36.450  67.480  1.00  0.00           C
ATOM    943  CD1 PHE A 645      41.920  35.380  66.540  1.00  0.00           C
ATOM    944  HD1 PHE A 645      42.830  35.280  65.990  1.00  0.00           H
ATOM    945  CE1 PHE A 645      40.890  34.470  66.400  1.00  0.00           C
ATOM    946  HE1 PHE A 645      40.840  33.720  65.630  1.00  0.00           H
ATOM    947  CZ  PHE A 645      39.740  34.720  67.120  1.00  0.00           C
ATOM    948  HZ  PHE A 645      38.890  34.100  66.890  1.00  0.00           H
ATOM    949  CD2 PHE A 645      40.810  36.530  68.300  1.00  0.00           C
ATOM    950  HD2 PHE A 645      40.850  37.280  69.070  1.00  0.00           H
ATOM    951  CE2 PHE A 645      39.660  35.720  68.050  1.00  0.00           C
ATOM    952  HE2 PHE A 645      38.760  35.810  68.630  1.00  0.00           H
ATOM    953  C   PHE A 645      43.020  38.120  65.180  1.00  0.00           C
ATOM    954  O   PHE A 645      42.830  37.380  64.190  1.00  0.00           O
ATOM    955  N   GLY A 646      42.500  39.370  65.260  1.00  0.00           N
ATOM    956  HN  GLY A 646      42.770  39.930  66.030  1.00  0.00           H
ATOM    957  CA  GLY A 646      41.740  40.050  64.180  1.00  0.00           C
ATOM    958  HA1 GLY A 646      41.430  40.940  64.700  1.00  0.00           H
ATOM    959  HA2 GLY A 646      40.860  39.450  64.010  1.00  0.00           H
ATOM    960  C   GLY A 646      42.380  40.320  62.860  1.00  0.00           C
ATOM    961  O   GLY A 646      41.780  40.160  61.830  1.00  0.00           O
ATOM    962  N   ALA A 647      43.650  40.690  62.890  1.00  0.00           N
ATOM    963  HN  ALA A 647      44.300  40.750  63.650  1.00  0.00           H
ATOM    964  CA  ALA A 647      44.410  40.900  61.700  1.00  0.00           C
ATOM    965  HA  ALA A 647      43.950  41.610  61.040  1.00  0.00           H
ATOM    966  CB  ALA A 647      45.830  41.460  62.110  1.00  0.00           C
ATOM    967  HB1 ALA A 647      46.630  41.370  61.350  1.00  0.00           H
ATOM    968  HB2 ALA A 647      46.180  40.840  62.950  1.00  0.00           H
ATOM    969  HB3 ALA A 647      45.870  42.520  62.430  1.00  0.00           H
ATOM    970  C   ALA A 647      44.610  39.610  60.990  1.00  0.00           C
ATOM    971  O   ALA A 647      44.530  39.470  59.750  1.00  0.00           O
ATOM    972  N   SER A 648      44.830  38.530  61.770  1.00  0.00           N
ATOM    973  HN  SER A 648      45.090  38.750  62.720  1.00  0.00           H
ATOM    974  CA  SER A 648      44.840  37.090  61.320  1.00  0.00           C
ATOM    975  HA  SER A 648      45.610  37.070  60.560  1.00  0.00           H
ATOM    976  CB  SER A 648      45.310  36.070  62.340  1.00  0.00           C
ATOM    977  HB1 SER A 648      44.570  36.080  63.170  1.00  0.00           H
ATOM    978  HB2 SER A 648      46.240  36.260  62.900  1.00  0.00           H
ATOM    979  OG  SER A 648      45.410  34.770  61.830  1.00  0.00           O
ATOM    980  HG1 SER A 648      46.140  34.740  61.200  1.00  0.00           H
ATOM    981  C   SER A 648      43.520  36.670  60.680  1.00  0.00           C
ATOM    982  O   SER A 648      43.530  36.140  59.570  1.00  0.00           O
ATOM    983  N   LEU A 649      42.420  36.880  61.440  1.00  0.00           N
ATOM    984  HN  LEU A 649      42.490  37.360  62.310  1.00  0.00           H
ATOM    985  CA  LEU A 649      41.090  36.540  61.000  1.00  0.00           C
ATOM    986  HA  LEU A 649      41.060  35.480  60.800  1.00  0.00           H
ATOM    987  CB  LEU A 649      40.090  36.820  62.180  1.00  0.00           C
ATOM    988  HB1 LEU A 649      40.100  37.930  62.230  1.00  0.00           H
ATOM    989  HB2 LEU A 649      40.540  36.300  63.050  1.00  0.00           H
ATOM    990  CG  LEU A 649      38.610  36.320  61.960  1.00  0.00           C
ATOM    991  HG  LEU A 649      38.290  36.370  60.900  1.00  0.00           H
ATOM    992  CD1 LEU A 649      38.670  34.820  62.420  1.00  0.00           C
ATOM    993 HD11 LEU A 649      37.760  34.320  62.040  1.00  0.00           H
ATOM    994 HD12 LEU A 649      38.680  34.730  63.520  1.00  0.00           H
ATOM    995 HD13 LEU A 649      39.640  34.440  62.030  1.00  0.00           H
ATOM    996  CD2 LEU A 649      37.680  37.180  62.820  1.00  0.00           C
ATOM    997 HD21 LEU A 649      38.080  37.200  63.860  1.00  0.00           H
ATOM    998 HD22 LEU A 649      36.680  36.690  62.940  1.00  0.00           H
ATOM    999 HD23 LEU A 649      37.520  38.190  62.410  1.00  0.00           H
ATOM   1000  C   LEU A 649      40.650  37.220  59.700  1.00  0.00           C
ATOM   1001  O   LEU A 649      40.130  36.620  58.830  1.00  0.00           O
ATOM   1002  N   THR A 650      40.850  38.540  59.610  1.00  0.00           N
ATOM   1003  HN  THR A 650      41.330  38.970  60.380  1.00  0.00           H
ATOM   1004  CA  THR A 650      40.580  39.420  58.450  1.00  0.00           C
ATOM   1005  HA  THR A 650      39.590  39.250  58.060  1.00  0.00           H
ATOM   1006  CB  THR A 650      40.610  40.960  58.840  1.00  0.00           C
ATOM   1007  HB  THR A 650      41.650  41.280  59.080  1.00  0.00           H
ATOM   1008  OG1 THR A 650      39.670  41.210  59.910  1.00  0.00           O
ATOM   1009  HG1 THR A 650      40.130  40.920  60.700  1.00  0.00           H
ATOM   1010  CG2 THR A 650      40.050  41.900  57.760  1.00  0.00           C
ATOM   1011 HG21 THR A 650      40.660  41.930  56.820  1.00  0.00           H
ATOM   1012 HG22 THR A 650      40.170  42.970  58.020  1.00  0.00           H
ATOM   1013 HG23 THR A 650      39.030  41.520  57.520  1.00  0.00           H
ATOM   1014  C   THR A 650      41.580  39.230  57.310  1.00  0.00           C
ATOM   1015  O   THR A 650      41.230  39.410  56.160  1.00  0.00           O
ATOM   1016  N   GLY A 651      42.820  38.810  57.630  1.00  0.00           N
ATOM   1017  HN  GLY A 651      43.070  38.710  58.590  1.00  0.00           H
ATOM   1018  CA  GLY A 651      43.860  38.760  56.680  1.00  0.00           C
ATOM   1019  HA1 GLY A 651      44.790  38.740  57.250  1.00  0.00           H
ATOM   1020  HA2 GLY A 651      43.690  39.490  55.910  1.00  0.00           H
ATOM   1021  C   GLY A 651      43.820  37.490  55.930  1.00  0.00           C
ATOM   1022  O   GLY A 651      44.190  37.420  54.760  1.00  0.00           O
ATOM   1023  N   ILE A 652      43.400  36.380  56.660  1.00  0.00           N
ATOM   1024  HN  ILE A 652      43.200  36.340  57.640  1.00  0.00           H
ATOM   1025  CA  ILE A 652      43.230  35.120  56.010  1.00  0.00           C
ATOM   1026  HA  ILE A 652      44.070  35.020  55.340  1.00  0.00           H
ATOM   1027  CB  ILE A 652      43.200  34.000  56.970  1.00  0.00           C
ATOM   1028  HB  ILE A 652      42.720  34.400  57.890  1.00  0.00           H
ATOM   1029  CG2 ILE A 652      42.340  32.780  56.330  1.00  0.00           C
ATOM   1030 HG21 ILE A 652      41.260  33.030  56.410  1.00  0.00           H
ATOM   1031 HG22 ILE A 652      42.590  31.950  57.030  1.00  0.00           H
ATOM   1032 HG23 ILE A 652      42.770  32.520  55.340  1.00  0.00           H
ATOM   1033  CG1 ILE A 652      44.560  33.390  57.460  1.00  0.00           C
ATOM   1034 HG11 ILE A 652      45.350  34.150  57.310  1.00  0.00           H
ATOM   1035 HG12 ILE A 652      44.870  32.570  56.780  1.00  0.00           H
ATOM   1036  CD  ILE A 652      44.370  33.000  58.970  1.00  0.00           C
ATOM   1037  HD1 ILE A 652      44.230  33.970  59.500  1.00  0.00           H
ATOM   1038  HD2 ILE A 652      45.310  32.540  59.350  1.00  0.00           H
ATOM   1039  HD3 ILE A 652      43.460  32.400  59.150  1.00  0.00           H
ATOM   1040  C   ILE A 652      42.070  35.230  55.090  1.00  0.00           C
ATOM   1041  O   ILE A 652      42.150  34.760  53.940  1.00  0.00           O
ATOM   1042  N   ALA A 653      40.970  35.800  55.640  1.00  0.00           N
ATOM   1043  HN  ALA A 653      41.000  36.220  56.540  1.00  0.00           H
ATOM   1044  CA  ALA A 653      39.760  36.020  54.940  1.00  0.00           C
ATOM   1045  HA  ALA A 653      39.490  35.070  54.510  1.00  0.00           H
ATOM   1046  CB  ALA A 653      38.660  36.710  55.840  1.00  0.00           C
ATOM   1047  HB1 ALA A 653      38.450  36.180  56.790  1.00  0.00           H
ATOM   1048  HB2 ALA A 653      37.670  36.790  55.330  1.00  0.00           H
ATOM   1049  HB3 ALA A 653      39.000  37.730  56.130  1.00  0.00           H
ATOM   1050  C   ALA A 653      39.900  36.850  53.660  1.00  0.00           C
ATOM   1051  O   ALA A 653      39.450  36.460  52.580  1.00  0.00           O
ATOM   1052  N   TYR A 654      40.600  38.010  53.740  1.00  0.00           N
ATOM   1053  HN  TYR A 654      40.880  38.350  54.630  1.00  0.00           H
ATOM   1054  CA  TYR A 654      40.890  38.870  52.580  1.00  0.00           C
ATOM   1055  HA  TYR A 654      39.880  39.010  52.220  1.00  0.00           H
ATOM   1056  CB  TYR A 654      41.410  40.200  53.150  1.00  0.00           C
ATOM   1057  HB1 TYR A 654      42.420  40.070  53.590  1.00  0.00           H
ATOM   1058  HB2 TYR A 654      40.730  40.570  53.940  1.00  0.00           H
ATOM   1059  CG  TYR A 654      41.510  41.230  52.080  1.00  0.00           C
ATOM   1060  CD1 TYR A 654      42.670  41.300  51.280  1.00  0.00           C
ATOM   1061  HD1 TYR A 654      43.430  40.560  51.440  1.00  0.00           H
ATOM   1062  CE1 TYR A 654      42.960  42.400  50.430  1.00  0.00           C
ATOM   1063  HE1 TYR A 654      43.850  42.560  49.840  1.00  0.00           H
ATOM   1064  CZ  TYR A 654      41.980  43.420  50.390  1.00  0.00           C
ATOM   1065  OH  TYR A 654      42.170  44.520  49.570  1.00  0.00           O
ATOM   1066  HH  TYR A 654      43.080  44.500  49.270  1.00  0.00           H
ATOM   1067  CD2 TYR A 654      40.610  42.310  51.990  1.00  0.00           C
ATOM   1068  HD2 TYR A 654      39.700  42.460  52.560  1.00  0.00           H
ATOM   1069  CE2 TYR A 654      40.830  43.370  51.090  1.00  0.00           C
ATOM   1070  HE2 TYR A 654      40.150  44.210  51.160  1.00  0.00           H
ATOM   1071  C   TYR A 654      41.750  38.170  51.470  1.00  0.00           C
ATOM   1072  O   TYR A 654      41.430  38.170  50.290  1.00  0.00           O
ATOM   1073  N   SER A 655      42.740  37.370  51.900  1.00  0.00           N
ATOM   1074  HN  SER A 655      42.790  37.210  52.890  1.00  0.00           H
ATOM   1075  CA  SER A 655      43.630  36.560  51.000  1.00  0.00           C
ATOM   1076  HA  SER A 655      44.260  37.240  50.440  1.00  0.00           H
ATOM   1077  CB  SER A 655      44.670  35.730  51.710  1.00  0.00           C
ATOM   1078  HB1 SER A 655      45.270  35.090  51.020  1.00  0.00           H
ATOM   1079  HB2 SER A 655      44.130  35.060  52.390  1.00  0.00           H
ATOM   1080  OG  SER A 655      45.620  36.650  52.310  1.00  0.00           O
ATOM   1081  HG1 SER A 655      45.360  36.880  53.200  1.00  0.00           H
ATOM   1082  C   SER A 655      42.960  35.570  50.190  1.00  0.00           C
ATOM   1083  O   SER A 655      43.330  35.330  49.060  1.00  0.00           O
ATOM   1084  N   LEU A 656      42.000  34.890  50.810  1.00  0.00           N
ATOM   1085  HN  LEU A 656      41.910  35.060  51.790  1.00  0.00           H
ATOM   1086  CA  LEU A 656      41.070  33.980  50.130  1.00  0.00           C
ATOM   1087  HA  LEU A 656      41.740  33.260  49.710  1.00  0.00           H
ATOM   1088  CB  LEU A 656      40.270  33.220  51.210  1.00  0.00           C
ATOM   1089  HB1 LEU A 656      39.450  32.610  50.760  1.00  0.00           H
ATOM   1090  HB2 LEU A 656      39.760  33.920  51.900  1.00  0.00           H
ATOM   1091  CG  LEU A 656      41.090  32.160  52.020  1.00  0.00           C
ATOM   1092  HG  LEU A 656      41.990  32.650  52.450  1.00  0.00           H
ATOM   1093  CD1 LEU A 656      40.300  31.730  53.280  1.00  0.00           C
ATOM   1094 HD11 LEU A 656      39.240  31.460  53.120  1.00  0.00           H
ATOM   1095 HD12 LEU A 656      40.360  32.490  54.090  1.00  0.00           H
ATOM   1096 HD13 LEU A 656      40.870  30.900  53.750  1.00  0.00           H
ATOM   1097  CD2 LEU A 656      41.470  31.040  51.030  1.00  0.00           C
ATOM   1098 HD21 LEU A 656      42.120  31.370  50.190  1.00  0.00           H
ATOM   1099 HD22 LEU A 656      40.550  30.530  50.670  1.00  0.00           H
ATOM   1100 HD23 LEU A 656      42.070  30.270  51.570  1.00  0.00           H
ATOM   1101  C   LEU A 656      40.110  34.570  49.040  1.00  0.00           C
ATOM   1102  O   LEU A 656      40.050  34.040  47.950  1.00  0.00           O
ATOM   1103  N   PHE A 657      39.340  35.630  49.350  1.00  0.00           N
ATOM   1104  HN  PHE A 657      39.450  36.040  50.260  1.00  0.00           H
ATOM   1105  CA  PHE A 657      38.180  36.080  48.570  1.00  0.00           C
ATOM   1106  HA  PHE A 657      38.070  35.490  47.670  1.00  0.00           H
ATOM   1107  CB  PHE A 657      36.980  36.090  49.430  1.00  0.00           C
ATOM   1108  HB1 PHE A 657      36.050  36.420  48.900  1.00  0.00           H
ATOM   1109  HB2 PHE A 657      37.200  36.910  50.150  1.00  0.00           H
ATOM   1110  CG  PHE A 657      36.620  34.750  49.960  1.00  0.00           C
ATOM   1111  CD1 PHE A 657      36.450  34.510  51.310  1.00  0.00           C
ATOM   1112  HD1 PHE A 657      36.720  35.250  52.050  1.00  0.00           H
ATOM   1113  CE1 PHE A 657      35.950  33.250  51.790  1.00  0.00           C
ATOM   1114  HE1 PHE A 657      35.840  33.220  52.860  1.00  0.00           H
ATOM   1115  CZ  PHE A 657      35.570  32.290  50.900  1.00  0.00           C
ATOM   1116  HZ  PHE A 657      35.150  31.360  51.270  1.00  0.00           H
ATOM   1117  CD2 PHE A 657      36.160  33.760  49.100  1.00  0.00           C
ATOM   1118  HD2 PHE A 657      36.240  33.880  48.030  1.00  0.00           H
ATOM   1119  CE2 PHE A 657      35.640  32.550  49.510  1.00  0.00           C
ATOM   1120  HE2 PHE A 657      35.410  31.710  48.880  1.00  0.00           H
ATOM   1121  C   PHE A 657      38.450  37.420  47.850  1.00  0.00           C
ATOM   1122  O   PHE A 657      37.670  37.680  46.970  1.00  0.00           O
ATOM   1123  N   ALA A 658      39.300  38.330  48.320  1.00  0.00           N
ATOM   1124  HN  ALA A 658      39.930  38.040  49.040  1.00  0.00           H
ATOM   1125  CA  ALA A 658      39.510  39.610  47.620  1.00  0.00           C
ATOM   1126  HA  ALA A 658      38.580  40.160  47.560  1.00  0.00           H
ATOM   1127  CB  ALA A 658      40.440  40.470  48.360  1.00  0.00           C
ATOM   1128  HB1 ALA A 658      41.480  40.070  48.320  1.00  0.00           H
ATOM   1129  HB2 ALA A 658      40.060  40.430  49.410  1.00  0.00           H
ATOM   1130  HB3 ALA A 658      40.420  41.490  47.920  1.00  0.00           H
ATOM   1131  C   ALA A 658      40.120  39.390  46.210  1.00  0.00           C
ATOM   1132  O   ALA A 658      40.950  38.470  45.950  1.00  0.00           O
ATOM   1133  N   GLY A 659      39.650  40.180  45.270  1.00  0.00           N
ATOM   1134  HN  GLY A 659      38.890  40.790  45.510  1.00  0.00           H
ATOM   1135  CA  GLY A 659      40.070  40.160  43.910  1.00  0.00           C
ATOM   1136  HA1 GLY A 659      39.280  40.680  43.390  1.00  0.00           H
ATOM   1137  HA2 GLY A 659      40.070  39.140  43.560  1.00  0.00           H
ATOM   1138  C   GLY A 659      41.390  40.880  43.710  1.00  0.00           C
ATOM   1139  O   GLY A 659      42.250  40.450  42.930  1.00  0.00           O
ATOM   1140  N   GLN A 660      41.660  41.850  44.590  1.00  0.00           N
ATOM   1141  HN  GLN A 660      40.920  42.160  45.180  1.00  0.00           H
ATOM   1142  CA  GLN A 660      42.900  42.560  44.780  1.00  0.00           C
ATOM   1143  HA  GLN A 660      43.550  42.500  43.910  1.00  0.00           H
ATOM   1144  CB  GLN A 660      42.510  44.060  45.130  1.00  0.00           C
ATOM   1145  HB1 GLN A 660      42.050  44.050  46.140  1.00  0.00           H
ATOM   1146  HB2 GLN A 660      41.690  44.340  44.440  1.00  0.00           H
ATOM   1147  CG  GLN A 660      43.430  45.260  44.980  1.00  0.00           C
ATOM   1148  HG1 GLN A 660      43.390  45.850  45.910  1.00  0.00           H
ATOM   1149  HG2 GLN A 660      43.140  45.920  44.130  1.00  0.00           H
ATOM   1150  CD  GLN A 660      44.860  44.740  44.790  1.00  0.00           C
ATOM   1151  OE1 GLN A 660      45.510  44.390  45.800  1.00  0.00           O
ATOM   1152  NE2 GLN A 660      45.430  44.780  43.580  1.00  0.00           N
ATOM   1153 HE21 GLN A 660      46.420  44.650  43.600  1.00  0.00           H
ATOM   1154 HE22 GLN A 660      45.030  45.250  42.790  1.00  0.00           H
ATOM   1155  C   GLN A 660      43.500  41.790  45.980  1.00  0.00           C
ATOM   1156  O   GLN A 660      43.030  42.100  47.070  1.00  0.00           O
ATOM   1157  N   PRO A 661      44.560  41.000  45.940  1.00  0.00           N
ATOM   1158  CD  PRO A 661      44.960  40.290  44.710  1.00  0.00           C
ATOM   1159  HD1 PRO A 661      45.570  40.920  44.030  1.00  0.00           H
ATOM   1160  HD2 PRO A 661      44.020  39.910  44.260  1.00  0.00           H
ATOM   1161  CA  PRO A 661      45.120  40.400  47.120  1.00  0.00           C
ATOM   1162  HA  PRO A 661      44.510  40.650  47.970  1.00  0.00           H
ATOM   1163  CB  PRO A 661      45.200  38.930  46.740  1.00  0.00           C
ATOM   1164  HB1 PRO A 661      44.180  38.490  46.750  1.00  0.00           H
ATOM   1165  HB2 PRO A 661      45.800  38.350  47.470  1.00  0.00           H
ATOM   1166  CG  PRO A 661      45.730  39.060  45.250  1.00  0.00           C
ATOM   1167  HG1 PRO A 661      46.810  39.290  45.110  1.00  0.00           H
ATOM   1168  HG2 PRO A 661      45.450  38.190  44.610  1.00  0.00           H
ATOM   1169  C   PRO A 661      46.500  41.000  47.320  1.00  0.00           C
ATOM   1170  O   PRO A 661      47.130  40.510  48.230  1.00  0.00           O
ATOM   1171  N   LEU A 662      46.980  42.010  46.540  1.00  0.00           N
ATOM   1172  HN  LEU A 662      46.510  42.270  45.700  1.00  0.00           H
ATOM   1173  CA  LEU A 662      48.310  42.520  46.860  1.00  0.00           C
ATOM   1174  HA  LEU A 662      49.020  41.720  47.050  1.00  0.00           H
ATOM   1175  CB  LEU A 662      48.830  43.360  45.600  1.00  0.00           C
ATOM   1176  HB1 LEU A 662      49.690  43.950  45.980  1.00  0.00           H
ATOM   1177  HB2 LEU A 662      48.070  44.130  45.340  1.00  0.00           H
ATOM   1178  CG  LEU A 662      49.220  42.610  44.300  1.00  0.00           C
ATOM   1179  HG  LEU A 662      49.720  43.310  43.610  1.00  0.00           H
ATOM   1180  CD1 LEU A 662      50.290  41.470  44.420  1.00  0.00           C
ATOM   1181 HD11 LEU A 662      50.450  41.010  43.430  1.00  0.00           H
ATOM   1182 HD12 LEU A 662      49.960  40.680  45.130  1.00  0.00           H
ATOM   1183 HD13 LEU A 662      51.290  41.880  44.730  1.00  0.00           H
ATOM   1184  CD2 LEU A 662      48.040  42.090  43.420  1.00  0.00           C
ATOM   1185 HD21 LEU A 662      48.400  41.690  42.450  1.00  0.00           H
ATOM   1186 HD22 LEU A 662      47.230  42.840  43.260  1.00  0.00           H
ATOM   1187 HD23 LEU A 662      47.710  41.170  43.940  1.00  0.00           H
ATOM   1188  C   LEU A 662      48.390  43.420  48.040  1.00  0.00           C
ATOM   1189  O   LEU A 662      49.410  43.490  48.670  1.00  0.00           O
ATOM   1190  N   THR A 663      47.270  44.120  48.250  1.00  0.00           N
ATOM   1191  HN  THR A 663      46.490  44.020  47.640  1.00  0.00           H
ATOM   1192  CA  THR A 663      46.910  44.830  49.460  1.00  0.00           C
ATOM   1193  HA  THR A 663      47.530  45.720  49.480  1.00  0.00           H
ATOM   1194  CB  THR A 663      45.510  45.420  49.430  1.00  0.00           C
ATOM   1195  HB  THR A 663      45.080  45.530  50.440  1.00  0.00           H
ATOM   1196  OG1 THR A 663      44.590  44.700  48.560  1.00  0.00           O
ATOM   1197  HG1 THR A 663      44.850  44.910  47.660  1.00  0.00           H
ATOM   1198  CG2 THR A 663      45.540  46.770  48.680  1.00  0.00           C
ATOM   1199 HG21 THR A 663      45.940  46.840  47.640  1.00  0.00           H
ATOM   1200 HG22 THR A 663      46.280  47.320  49.300  1.00  0.00           H
ATOM   1201 HG23 THR A 663      44.580  47.290  48.890  1.00  0.00           H
ATOM   1202  C   THR A 663      47.040  44.130  50.760  1.00  0.00           C
ATOM   1203  O   THR A 663      46.710  42.990  50.950  1.00  0.00           O
ATOM   1204  N   ILE A 664      47.550  44.880  51.790  1.00  0.00           N
ATOM   1205  HN  ILE A 664      47.820  45.830  51.710  1.00  0.00           H
ATOM   1206  CA  ILE A 664      47.800  44.490  53.180  1.00  0.00           C
ATOM   1207  HA  ILE A 664      47.420  43.490  53.250  1.00  0.00           H
ATOM   1208  CB  ILE A 664      49.280  44.590  53.540  1.00  0.00           C
ATOM   1209  HB  ILE A 664      49.490  45.680  53.530  1.00  0.00           H
ATOM   1210  CG2 ILE A 664      49.480  44.140  55.040  1.00  0.00           C
ATOM   1211 HG21 ILE A 664      50.530  43.860  55.260  1.00  0.00           H
ATOM   1212 HG22 ILE A 664      48.970  43.180  55.240  1.00  0.00           H
ATOM   1213 HG23 ILE A 664      48.910  44.820  55.710  1.00  0.00           H
ATOM   1214  CG1 ILE A 664      50.190  43.850  52.610  1.00  0.00           C
ATOM   1215 HG11 ILE A 664      51.270  44.030  52.850  1.00  0.00           H
ATOM   1216 HG12 ILE A 664      50.150  44.140  51.540  1.00  0.00           H
ATOM   1217  CD  ILE A 664      50.010  42.270  52.650  1.00  0.00           C
ATOM   1218  HD1 ILE A 664      50.010  41.760  53.640  1.00  0.00           H
ATOM   1219  HD2 ILE A 664      50.690  41.760  51.930  1.00  0.00           H
ATOM   1220  HD3 ILE A 664      48.960  42.310  52.300  1.00  0.00           H
ATOM   1221  C   ILE A 664      46.940  45.350  54.020  1.00  0.00           C
ATOM   1222  O   ILE A 664      47.110  46.560  53.970  1.00  0.00           O
ATOM   1223  N   LEU A 665      46.090  44.810  54.910  1.00  0.00           N
ATOM   1224  HN  LEU A 665      45.960  43.840  55.100  1.00  0.00           H
ATOM   1225  CA  LEU A 665      45.240  45.650  55.730  1.00  0.00           C
ATOM   1226  HA  LEU A 665      45.170  46.640  55.290  1.00  0.00           H
ATOM   1227  CB  LEU A 665      43.790  45.050  55.980  1.00  0.00           C
ATOM   1228  HB1 LEU A 665      43.190  45.890  56.420  1.00  0.00           H
ATOM   1229  HB2 LEU A 665      43.870  44.300  56.800  1.00  0.00           H
ATOM   1230  CG  LEU A 665      42.990  44.470  54.740  1.00  0.00           C
ATOM   1231  HG  LEU A 665      43.540  43.540  54.420  1.00  0.00           H
ATOM   1232  CD1 LEU A 665      41.690  43.910  55.200  1.00  0.00           C
ATOM   1233 HD11 LEU A 665      41.860  43.220  56.050  1.00  0.00           H
ATOM   1234 HD12 LEU A 665      41.170  43.370  54.390  1.00  0.00           H
ATOM   1235 HD13 LEU A 665      41.100  44.780  55.560  1.00  0.00           H
ATOM   1236  CD2 LEU A 665      42.890  45.450  53.530  1.00  0.00           C
ATOM   1237 HD21 LEU A 665      42.560  44.950  52.610  1.00  0.00           H
ATOM   1238 HD22 LEU A 665      43.910  45.820  53.280  1.00  0.00           H
ATOM   1239 HD23 LEU A 665      42.220  46.280  53.840  1.00  0.00           H
ATOM   1240  C   LEU A 665      45.870  45.850  57.070  1.00  0.00           C
ATOM   1241  O   LEU A 665      46.360  44.840  57.640  1.00  0.00           O
ATOM   1242  N   GLY A 666      45.820  46.990  57.720  1.00  0.00           N
ATOM   1243  HN  GLY A 666      45.290  47.760  57.380  1.00  0.00           H
ATOM   1244  CA  GLY A 666      46.530  47.280  59.010  1.00  0.00           C
ATOM   1245  HA1 GLY A 666      47.260  48.040  58.820  1.00  0.00           H
ATOM   1246  HA2 GLY A 666      46.930  46.360  59.400  1.00  0.00           H
ATOM   1247  C   GLY A 666      45.650  48.000  59.880  1.00  0.00           C
ATOM   1248  O   GLY A 666      44.540  48.420  59.530  1.00  0.00           O
ATOM   1249  N   SER A 667      46.120  48.280  61.150  1.00  0.00           N
ATOM   1250  HN  SER A 667      46.950  47.770  61.370  1.00  0.00           H
ATOM   1251  CA  SER A 667      45.720  49.200  62.110  1.00  0.00           C
ATOM   1252  HA  SER A 667      44.640  49.270  62.000  1.00  0.00           H
ATOM   1253  CB  SER A 667      46.130  48.800  63.590  1.00  0.00           C
ATOM   1254  HB1 SER A 667      45.970  49.700  64.230  1.00  0.00           H
ATOM   1255  HB2 SER A 667      47.200  48.490  63.590  1.00  0.00           H
ATOM   1256  OG  SER A 667      45.330  47.740  64.110  1.00  0.00           O
ATOM   1257  HG1 SER A 667      44.450  48.110  64.120  1.00  0.00           H
ATOM   1258  C   SER A 667      46.390  50.530  61.800  1.00  0.00           C
ATOM   1259  O   SER A 667      47.520  50.610  61.310  1.00  0.00           O
ATOM   1260  N   THR A 668      45.740  51.680  62.090  1.00  0.00           N
ATOM   1261  HN  THR A 668      44.840  51.800  62.520  1.00  0.00           H
ATOM   1262  CA  THR A 668      46.190  52.940  61.550  1.00  0.00           C
ATOM   1263  HA  THR A 668      47.270  52.920  61.630  1.00  0.00           H
ATOM   1264  CB  THR A 668      45.730  53.170  60.120  1.00  0.00           C
ATOM   1265  HB  THR A 668      46.300  52.480  59.470  1.00  0.00           H
ATOM   1266  OG1 THR A 668      46.280  54.400  59.650  1.00  0.00           O
ATOM   1267  HG1 THR A 668      46.050  54.510  58.720  1.00  0.00           H
ATOM   1268  CG2 THR A 668      44.280  53.230  59.720  1.00  0.00           C
ATOM   1269 HG21 THR A 668      44.160  53.380  58.630  1.00  0.00           H
ATOM   1270 HG22 THR A 668      43.760  54.100  60.180  1.00  0.00           H
ATOM   1271 HG23 THR A 668      43.760  52.290  60.030  1.00  0.00           H
ATOM   1272  C   THR A 668      45.800  54.100  62.470  1.00  0.00           C
ATOM   1273  O   THR A 668      44.820  53.900  63.220  1.00  0.00           O
ATOM   1274  N   GLY A 669      46.670  55.190  62.530  1.00  0.00           N
ATOM   1275  HN  GLY A 669      47.540  55.050  62.050  1.00  0.00           H
ATOM   1276  CA  GLY A 669      46.410  56.360  63.370  1.00  0.00           C
ATOM   1277  HA1 GLY A 669      47.040  57.150  62.980  1.00  0.00           H
ATOM   1278  HA2 GLY A 669      46.800  56.160  64.360  1.00  0.00           H
ATOM   1279  C   GLY A 669      44.980  56.890  63.500  1.00  0.00           C
ATOM   1280  O   GLY A 669      44.580  56.970  64.620  1.00  0.00           O
ATOM   1281  N   PRO A 670      44.180  57.200  62.490  1.00  0.00           N
ATOM   1282  CD  PRO A 670      44.630  57.450  61.090  1.00  0.00           C
ATOM   1283  HD1 PRO A 670      45.030  56.500  60.660  1.00  0.00           H
ATOM   1284  HD2 PRO A 670      45.440  58.180  61.200  1.00  0.00           H
ATOM   1285  CA  PRO A 670      42.940  57.840  62.760  1.00  0.00           C
ATOM   1286  HA  PRO A 670      43.140  58.620  63.490  1.00  0.00           H
ATOM   1287  CB  PRO A 670      42.490  58.510  61.410  1.00  0.00           C
ATOM   1288  HB1 PRO A 670      42.720  59.580  61.560  1.00  0.00           H
ATOM   1289  HB2 PRO A 670      41.390  58.440  61.280  1.00  0.00           H
ATOM   1290  CG  PRO A 670      43.350  57.900  60.370  1.00  0.00           C
ATOM   1291  HG1 PRO A 670      42.780  57.030  59.980  1.00  0.00           H
ATOM   1292  HG2 PRO A 670      43.640  58.640  59.600  1.00  0.00           H
ATOM   1293  C   PRO A 670      41.930  56.880  63.240  1.00  0.00           C
ATOM   1294  O   PRO A 670      41.030  57.260  63.920  1.00  0.00           O
ATOM   1295  N   VAL A 671      42.140  55.630  62.860  1.00  0.00           N
ATOM   1296  HN  VAL A 671      42.920  55.320  62.320  1.00  0.00           H
ATOM   1297  CA  VAL A 671      41.320  54.530  63.360  1.00  0.00           C
ATOM   1298  HA  VAL A 671      40.280  54.760  63.150  1.00  0.00           H
ATOM   1299  CB  VAL A 671      41.630  53.230  62.610  1.00  0.00           C
ATOM   1300  HB  VAL A 671      42.710  52.980  62.600  1.00  0.00           H
ATOM   1301  CG1 VAL A 671      40.900  52.040  63.200  1.00  0.00           C
ATOM   1302 HG11 VAL A 671      40.860  51.200  62.480  1.00  0.00           H
ATOM   1303 HG12 VAL A 671      39.870  52.310  63.490  1.00  0.00           H
ATOM   1304 HG13 VAL A 671      41.300  51.640  64.150  1.00  0.00           H
ATOM   1305  CG2 VAL A 671      41.090  53.400  61.120  1.00  0.00           C
ATOM   1306 HG21 VAL A 671      39.980  53.460  61.110  1.00  0.00           H
ATOM   1307 HG22 VAL A 671      41.430  52.610  60.420  1.00  0.00           H
ATOM   1308 HG23 VAL A 671      41.610  54.330  60.830  1.00  0.00           H
ATOM   1309  C   VAL A 671      41.490  54.450  64.920  1.00  0.00           C
ATOM   1310  O   VAL A 671      40.450  54.540  65.650  1.00  0.00           O
ATOM   1311  N   LEU A 672      42.730  54.580  65.460  1.00  0.00           N
ATOM   1312  HN  LEU A 672      43.490  54.280  64.890  1.00  0.00           H
ATOM   1313  CA  LEU A 672      43.040  54.690  66.890  1.00  0.00           C
ATOM   1314  HA  LEU A 672      42.590  53.870  67.420  1.00  0.00           H
ATOM   1315  CB  LEU A 672      44.600  54.740  66.990  1.00  0.00           C
ATOM   1316  HB1 LEU A 672      44.950  55.650  66.460  1.00  0.00           H
ATOM   1317  HB2 LEU A 672      44.860  53.830  66.410  1.00  0.00           H
ATOM   1318  CG  LEU A 672      45.300  54.930  68.340  1.00  0.00           C
ATOM   1319  HG  LEU A 672      44.870  55.830  68.850  1.00  0.00           H
ATOM   1320  CD1 LEU A 672      44.900  53.850  69.400  1.00  0.00           C
ATOM   1321 HD11 LEU A 672      45.670  53.920  70.200  1.00  0.00           H
ATOM   1322 HD12 LEU A 672      45.040  52.850  68.940  1.00  0.00           H
ATOM   1323 HD13 LEU A 672      43.930  54.130  69.860  1.00  0.00           H
ATOM   1324  CD2 LEU A 672      46.820  55.380  68.180  1.00  0.00           C
ATOM   1325 HD21 LEU A 672      47.420  54.550  67.730  1.00  0.00           H
ATOM   1326 HD22 LEU A 672      47.150  55.540  69.230  1.00  0.00           H
ATOM   1327 HD23 LEU A 672      46.960  56.330  67.630  1.00  0.00           H
ATOM   1328  C   LEU A 672      42.610  55.970  67.520  1.00  0.00           C
ATOM   1329  O   LEU A 672      42.170  55.910  68.640  1.00  0.00           O
ATOM   1330  N   VAL A 673      42.670  57.120  66.830  1.00  0.00           N
ATOM   1331  HN  VAL A 673      43.270  57.170  66.030  1.00  0.00           H
ATOM   1332  CA  VAL A 673      42.080  58.300  67.360  1.00  0.00           C
ATOM   1333  HA  VAL A 673      42.300  58.320  68.410  1.00  0.00           H
ATOM   1334  CB  VAL A 673      42.690  59.520  66.580  1.00  0.00           C
ATOM   1335  HB  VAL A 673      42.330  59.340  65.540  1.00  0.00           H
ATOM   1336  CG1 VAL A 673      42.080  60.780  67.180  1.00  0.00           C
ATOM   1337 HG11 VAL A 673      42.220  61.670  66.520  1.00  0.00           H
ATOM   1338 HG12 VAL A 673      42.490  60.990  68.190  1.00  0.00           H
ATOM   1339 HG13 VAL A 673      40.970  60.740  67.210  1.00  0.00           H
ATOM   1340  CG2 VAL A 673      44.280  59.610  66.650  1.00  0.00           C
ATOM   1341 HG21 VAL A 673      44.550  59.650  67.730  1.00  0.00           H
ATOM   1342 HG22 VAL A 673      44.600  60.500  66.060  1.00  0.00           H
ATOM   1343 HG23 VAL A 673      44.720  58.660  66.270  1.00  0.00           H
ATOM   1344  C   VAL A 673      40.540  58.250  67.440  1.00  0.00           C
ATOM   1345  O   VAL A 673      40.070  58.720  68.480  1.00  0.00           O
ATOM   1346  N   PHE A 674      39.810  57.740  66.390  1.00  0.00           N
ATOM   1347  HN  PHE A 674      40.380  57.510  65.610  1.00  0.00           H
ATOM   1348  CA  PHE A 674      38.350  57.540  66.350  1.00  0.00           C
ATOM   1349  HA  PHE A 674      37.900  58.500  66.580  1.00  0.00           H
ATOM   1350  CB  PHE A 674      37.980  57.050  64.930  1.00  0.00           C
ATOM   1351  HB1 PHE A 674      38.470  56.090  64.650  1.00  0.00           H
ATOM   1352  HB2 PHE A 674      38.230  57.840  64.200  1.00  0.00           H
ATOM   1353  CG  PHE A 674      36.450  56.880  64.820  1.00  0.00           C
ATOM   1354  CD1 PHE A 674      35.970  55.590  64.470  1.00  0.00           C
ATOM   1355  HD1 PHE A 674      36.790  54.960  64.140  1.00  0.00           H
ATOM   1356  CE1 PHE A 674      34.620  55.320  64.430  1.00  0.00           C
ATOM   1357  HE1 PHE A 674      34.290  54.320  64.220  1.00  0.00           H
ATOM   1358  CZ  PHE A 674      33.700  56.350  64.670  1.00  0.00           C
ATOM   1359  HZ  PHE A 674      32.620  56.290  64.590  1.00  0.00           H
ATOM   1360  CD2 PHE A 674      35.480  57.900  65.160  1.00  0.00           C
ATOM   1361  HD2 PHE A 674      35.750  58.920  65.350  1.00  0.00           H
ATOM   1362  CE2 PHE A 674      34.110  57.610  65.050  1.00  0.00           C
ATOM   1363  HE2 PHE A 674      33.360  58.360  65.250  1.00  0.00           H
ATOM   1364  C   PHE A 674      37.980  56.570  67.490  1.00  0.00           C
ATOM   1365  O   PHE A 674      37.180  57.000  68.360  1.00  0.00           O
ATOM   1366  N   GLU A 675      38.670  55.400  67.600  1.00  0.00           N
ATOM   1367  HN  GLU A 675      39.430  55.190  66.990  1.00  0.00           H
ATOM   1368  CA  GLU A 675      38.460  54.490  68.730  1.00  0.00           C
ATOM   1369  HA  GLU A 675      37.500  53.990  68.740  1.00  0.00           H
ATOM   1370  CB  GLU A 675      39.500  53.280  68.670  1.00  0.00           C
ATOM   1371  HB1 GLU A 675      39.600  52.700  69.600  1.00  0.00           H
ATOM   1372  HB2 GLU A 675      40.500  53.740  68.550  1.00  0.00           H
ATOM   1373  CG  GLU A 675      39.420  52.300  67.520  1.00  0.00           C
ATOM   1374  HG1 GLU A 675      40.350  51.920  67.050  1.00  0.00           H
ATOM   1375  HG2 GLU A 675      38.840  52.770  66.700  1.00  0.00           H
ATOM   1376  CD  GLU A 675      38.620  51.020  67.940  1.00  0.00           C
ATOM   1377  OE1 GLU A 675      37.490  51.140  68.500  1.00  0.00           O
ATOM   1378  OE2 GLU A 675      39.090  49.880  67.850  1.00  0.00           O
ATOM   1379  C   GLU A 675      38.600  55.200  70.090  1.00  0.00           C
ATOM   1380  O   GLU A 675      37.670  55.170  70.890  1.00  0.00           O
ATOM   1381  N   LYS A 676      39.740  55.920  70.290  1.00  0.00           N
ATOM   1382  HN  LYS A 676      40.480  55.830  69.620  1.00  0.00           H
ATOM   1383  CA  LYS A 676      39.970  56.620  71.530  1.00  0.00           C
ATOM   1384  HA  LYS A 676      39.980  55.910  72.340  1.00  0.00           H
ATOM   1385  CB  LYS A 676      41.440  57.150  71.520  1.00  0.00           C
ATOM   1386  HB1 LYS A 676      41.580  57.720  70.580  1.00  0.00           H
ATOM   1387  HB2 LYS A 676      42.080  56.260  71.320  1.00  0.00           H
ATOM   1388  CG  LYS A 676      42.020  57.910  72.760  1.00  0.00           C
ATOM   1389  HG1 LYS A 676      41.620  57.550  73.740  1.00  0.00           H
ATOM   1390  HG2 LYS A 676      41.730  58.970  72.660  1.00  0.00           H
ATOM   1391  CD  LYS A 676      43.570  57.920  72.610  1.00  0.00           C
ATOM   1392  HD1 LYS A 676      43.860  56.850  72.770  1.00  0.00           H
ATOM   1393  HD2 LYS A 676      43.860  58.620  73.420  1.00  0.00           H
ATOM   1394  CE  LYS A 676      44.240  58.510  71.380  1.00  0.00           C
ATOM   1395  HE1 LYS A 676      43.770  59.490  71.120  1.00  0.00           H
ATOM   1396  HE2 LYS A 676      44.050  57.890  70.480  1.00  0.00           H
ATOM   1397  NZ  LYS A 676      45.660  58.620  71.580  1.00  0.00           N
ATOM   1398  HZ1 LYS A 676      46.120  59.020  70.740  1.00  0.00           H
ATOM   1399  HZ2 LYS A 676      46.050  57.680  71.810  1.00  0.00           H
ATOM   1400  HZ3 LYS A 676      45.870  59.280  72.360  1.00  0.00           H
ATOM   1401  C   LYS A 676      38.990  57.740  71.960  1.00  0.00           C
ATOM   1402  O   LYS A 676      38.480  57.860  73.070  1.00  0.00           O
ATOM   1403  N   ILE A 677      38.500  58.540  70.950  1.00  0.00           N
ATOM   1404  HN  ILE A 677      38.850  58.390  70.030  1.00  0.00           H
ATOM   1405  CA  ILE A 677      37.520  59.520  71.080  1.00  0.00           C
ATOM   1406  HA  ILE A 677      37.820  60.170  71.890  1.00  0.00           H
ATOM   1407  CB  ILE A 677      37.480  60.480  69.870  1.00  0.00           C
ATOM   1408  HB  ILE A 677      37.530  59.890  68.940  1.00  0.00           H
ATOM   1409  CG2 ILE A 677      36.120  61.280  69.730  1.00  0.00           C
ATOM   1410 HG21 ILE A 677      36.310  61.960  68.860  1.00  0.00           H
ATOM   1411 HG22 ILE A 677      35.880  61.970  70.570  1.00  0.00           H
ATOM   1412 HG23 ILE A 677      35.250  60.660  69.450  1.00  0.00           H
ATOM   1413  CG1 ILE A 677      38.770  61.290  70.030  1.00  0.00           C
ATOM   1414 HG11 ILE A 677      38.900  61.770  69.040  1.00  0.00           H
ATOM   1415 HG12 ILE A 677      39.660  60.650  70.200  1.00  0.00           H
ATOM   1416  CD  ILE A 677      38.850  62.410  71.080  1.00  0.00           C
ATOM   1417  HD1 ILE A 677      38.530  61.950  72.050  1.00  0.00           H
ATOM   1418  HD2 ILE A 677      38.090  63.180  70.830  1.00  0.00           H
ATOM   1419  HD3 ILE A 677      39.890  62.790  71.060  1.00  0.00           H
ATOM   1420  C   ILE A 677      36.200  58.850  71.560  1.00  0.00           C
ATOM   1421  O   ILE A 677      35.560  59.310  72.490  1.00  0.00           O
ATOM   1422  N   LEU A 678      35.840  57.720  70.920  1.00  0.00           N
ATOM   1423  HN  LEU A 678      36.310  57.410  70.100  1.00  0.00           H
ATOM   1424  CA  LEU A 678      34.600  57.040  71.200  1.00  0.00           C
ATOM   1425  HA  LEU A 678      33.790  57.740  71.090  1.00  0.00           H
ATOM   1426  CB  LEU A 678      34.360  55.850  70.200  1.00  0.00           C
ATOM   1427  HB1 LEU A 678      33.530  55.210  70.580  1.00  0.00           H
ATOM   1428  HB2 LEU A 678      35.240  55.180  70.320  1.00  0.00           H
ATOM   1429  CG  LEU A 678      33.950  56.170  68.690  1.00  0.00           C
ATOM   1430  HG  LEU A 678      34.910  56.310  68.150  1.00  0.00           H
ATOM   1431  CD1 LEU A 678      33.090  55.030  68.180  1.00  0.00           C
ATOM   1432 HD11 LEU A 678      32.990  54.760  67.100  1.00  0.00           H
ATOM   1433 HD12 LEU A 678      32.030  55.040  68.510  1.00  0.00           H
ATOM   1434 HD13 LEU A 678      33.540  54.130  68.640  1.00  0.00           H
ATOM   1435  CD2 LEU A 678      33.110  57.490  68.660  1.00  0.00           C
ATOM   1436 HD21 LEU A 678      32.760  57.570  67.610  1.00  0.00           H
ATOM   1437 HD22 LEU A 678      33.760  58.370  68.870  1.00  0.00           H
ATOM   1438 HD23 LEU A 678      32.220  57.380  69.300  1.00  0.00           H
ATOM   1439  C   LEU A 678      34.500  56.460  72.620  1.00  0.00           C
ATOM   1440  O   LEU A 678      33.520  56.660  73.330  1.00  0.00           O
ATOM   1441  N   TYR A 679      35.530  55.800  73.120  1.00  0.00           N
ATOM   1442  HN  TYR A 679      36.300  55.640  72.490  1.00  0.00           H
ATOM   1443  CA  TYR A 679      35.680  55.400  74.510  1.00  0.00           C
ATOM   1444  HA  TYR A 679      34.840  54.800  74.830  1.00  0.00           H
ATOM   1445  CB  TYR A 679      36.920  54.490  74.960  1.00  0.00           C
ATOM   1446  HB1 TYR A 679      37.840  54.950  74.530  1.00  0.00           H
ATOM   1447  HB2 TYR A 679      36.860  53.450  74.590  1.00  0.00           H
ATOM   1448  CG  TYR A 679      37.230  54.470  76.460  1.00  0.00           C
ATOM   1449  CD1 TYR A 679      38.390  55.120  76.990  1.00  0.00           C
ATOM   1450  HD1 TYR A 679      39.040  55.680  76.330  1.00  0.00           H
ATOM   1451  CE1 TYR A 679      38.720  54.860  78.370  1.00  0.00           C
ATOM   1452  HE1 TYR A 679      39.600  55.300  78.810  1.00  0.00           H
ATOM   1453  CZ  TYR A 679      37.870  54.000  79.160  1.00  0.00           C
ATOM   1454  OH  TYR A 679      38.090  53.830  80.520  1.00  0.00           O
ATOM   1455  HH  TYR A 679      38.750  54.500  80.710  1.00  0.00           H
ATOM   1456  CD2 TYR A 679      36.430  53.750  77.300  1.00  0.00           C
ATOM   1457  HD2 TYR A 679      35.560  53.200  76.970  1.00  0.00           H
ATOM   1458  CE2 TYR A 679      36.760  53.430  78.610  1.00  0.00           C
ATOM   1459  HE2 TYR A 679      36.050  52.830  79.160  1.00  0.00           H
ATOM   1460  C   TYR A 679      35.650  56.660  75.490  1.00  0.00           C
ATOM   1461  O   TYR A 679      34.990  56.620  76.570  1.00  0.00           O
ATOM   1462  N   LYS A 680      36.390  57.770  75.210  1.00  0.00           N
ATOM   1463  HN  LYS A 680      36.890  57.930  74.350  1.00  0.00           H
ATOM   1464  CA  LYS A 680      36.350  58.940  76.150  1.00  0.00           C
ATOM   1465  HA  LYS A 680      36.610  58.570  77.120  1.00  0.00           H
ATOM   1466  CB  LYS A 680      37.550  59.920  75.940  1.00  0.00           C
ATOM   1467  HB1 LYS A 680      37.300  60.670  76.720  1.00  0.00           H
ATOM   1468  HB2 LYS A 680      37.480  60.320  74.900  1.00  0.00           H
ATOM   1469  CG  LYS A 680      38.880  59.310  76.350  1.00  0.00           C
ATOM   1470  HG1 LYS A 680      39.200  58.580  75.580  1.00  0.00           H
ATOM   1471  HG2 LYS A 680      38.890  58.690  77.270  1.00  0.00           H
ATOM   1472  CD  LYS A 680      39.960  60.430  76.380  1.00  0.00           C
ATOM   1473  HD1 LYS A 680      39.630  61.230  77.080  1.00  0.00           H
ATOM   1474  HD2 LYS A 680      39.910  61.040  75.450  1.00  0.00           H
ATOM   1475  CE  LYS A 680      41.410  59.960  76.740  1.00  0.00           C
ATOM   1476  HE1 LYS A 680      41.790  59.180  76.050  1.00  0.00           H
ATOM   1477  HE2 LYS A 680      41.540  59.540  77.760  1.00  0.00           H
ATOM   1478  NZ  LYS A 680      42.330  61.090  76.700  1.00  0.00           N
ATOM   1479  HZ1 LYS A 680      42.170  61.790  77.450  1.00  0.00           H
ATOM   1480  HZ2 LYS A 680      42.200  61.440  75.730  1.00  0.00           H
ATOM   1481  HZ3 LYS A 680      43.300  60.770  76.890  1.00  0.00           H
ATOM   1482  C   LYS A 680      34.920  59.480  76.300  1.00  0.00           C
ATOM   1483  O   LYS A 680      34.500  59.810  77.380  1.00  0.00           O
ATOM   1484  N   PHE A 681      34.170  59.600  75.210  1.00  0.00           N
ATOM   1485  HN  PHE A 681      34.580  59.270  74.370  1.00  0.00           H
ATOM   1486  CA  PHE A 681      32.800  60.010  75.210  1.00  0.00           C
ATOM   1487  HA  PHE A 681      32.710  61.000  75.640  1.00  0.00           H
ATOM   1488  CB  PHE A 681      32.300  60.040  73.720  1.00  0.00           C
ATOM   1489  HB1 PHE A 681      31.200  59.950  73.620  1.00  0.00           H
ATOM   1490  HB2 PHE A 681      32.790  59.120  73.340  1.00  0.00           H
ATOM   1491  CG  PHE A 681      32.650  61.420  72.990  1.00  0.00           C
ATOM   1492  CD1 PHE A 681      32.930  61.360  71.600  1.00  0.00           C
ATOM   1493  HD1 PHE A 681      32.910  60.440  71.040  1.00  0.00           H
ATOM   1494  CE1 PHE A 681      33.090  62.530  70.830  1.00  0.00           C
ATOM   1495  HE1 PHE A 681      33.140  62.490  69.750  1.00  0.00           H
ATOM   1496  CZ  PHE A 681      33.120  63.810  71.460  1.00  0.00           C
ATOM   1497  HZ  PHE A 681      33.370  64.690  70.880  1.00  0.00           H
ATOM   1498  CD2 PHE A 681      32.580  62.640  73.530  1.00  0.00           C
ATOM   1499  HD2 PHE A 681      32.390  62.740  74.590  1.00  0.00           H
ATOM   1500  CE2 PHE A 681      32.830  63.830  72.830  1.00  0.00           C
ATOM   1501  HE2 PHE A 681      32.780  64.750  73.390  1.00  0.00           H
ATOM   1502  C   PHE A 681      31.890  59.110  76.090  1.00  0.00           C
ATOM   1503  O   PHE A 681      31.160  59.650  76.890  1.00  0.00           O
ATOM   1504  N   CYS A 682      31.990  57.780  75.980  1.00  0.00           N
ATOM   1505  HN  CYS A 682      32.570  57.320  75.300  1.00  0.00           H
ATOM   1506  CA  CYS A 682      31.420  56.800  76.890  1.00  0.00           C
ATOM   1507  HA  CYS A 682      30.350  56.890  76.810  1.00  0.00           H
ATOM   1508  CB  CYS A 682      31.800  55.390  76.340  1.00  0.00           C
ATOM   1509  HB1 CYS A 682      31.200  54.670  76.940  1.00  0.00           H
ATOM   1510  HB2 CYS A 682      32.840  55.050  76.560  1.00  0.00           H
ATOM   1511  SG  CYS A 682      31.180  55.110  74.650  1.00  0.00           S
ATOM   1512  HG1 CYS A 682      32.140  55.750  74.000  1.00  0.00           H
ATOM   1513  C   CYS A 682      31.830  56.910  78.350  1.00  0.00           C
ATOM   1514  O   CYS A 682      30.930  56.750  79.190  1.00  0.00           O
ATOM   1515  N   ARG A 683      33.080  57.130  78.670  1.00  0.00           N
ATOM   1516  HN  ARG A 683      33.720  57.050  77.900  1.00  0.00           H
ATOM   1517  CA  ARG A 683      33.580  57.340  79.960  1.00  0.00           C
ATOM   1518  HA  ARG A 683      33.190  56.560  80.590  1.00  0.00           H
ATOM   1519  CB  ARG A 683      35.130  57.460  79.820  1.00  0.00           C
ATOM   1520  HB1 ARG A 683      35.290  58.420  79.270  1.00  0.00           H
ATOM   1521  HB2 ARG A 683      35.470  56.580  79.240  1.00  0.00           H
ATOM   1522  CG  ARG A 683      36.000  57.440  81.070  1.00  0.00           C
ATOM   1523  HG1 ARG A 683      35.720  56.630  81.780  1.00  0.00           H
ATOM   1524  HG2 ARG A 683      35.700  58.300  81.700  1.00  0.00           H
ATOM   1525  CD  ARG A 683      37.520  57.430  80.860  1.00  0.00           C
ATOM   1526  HD1 ARG A 683      37.910  56.660  80.150  1.00  0.00           H
ATOM   1527  HD2 ARG A 683      38.010  57.240  81.840  1.00  0.00           H
ATOM   1528  NE  ARG A 683      37.850  58.720  80.210  1.00  0.00           N
ATOM   1529  HE  ARG A 683      37.180  59.450  80.110  1.00  0.00           H
ATOM   1530  CZ  ARG A 683      39.200  59.130  80.110  1.00  0.00           C
ATOM   1531  NH1 ARG A 683      40.120  58.370  80.360  1.00  0.00           N
ATOM   1532 HH11 ARG A 683      40.000  57.480  80.800  1.00  0.00           H
ATOM   1533 HH12 ARG A 683      41.060  58.730  80.390  1.00  0.00           H
ATOM   1534  NH2 ARG A 683      39.400  60.350  79.640  1.00  0.00           N
ATOM   1535 HH21 ARG A 683      38.740  61.060  79.390  1.00  0.00           H
ATOM   1536 HH22 ARG A 683      40.360  60.670  79.690  1.00  0.00           H
ATOM   1537  C   ARG A 683      33.020  58.640  80.650  1.00  0.00           C
ATOM   1538  O   ARG A 683      32.840  58.570  81.860  1.00  0.00           O
ATOM   1539  N   ASP A 684      32.870  59.760  79.930  1.00  0.00           N
ATOM   1540  HN  ASP A 684      33.110  59.870  78.970  1.00  0.00           H
ATOM   1541  CA  ASP A 684      32.180  60.890  80.470  1.00  0.00           C
ATOM   1542  HA  ASP A 684      32.630  61.040  81.440  1.00  0.00           H
ATOM   1543  CB  ASP A 684      32.300  62.150  79.610  1.00  0.00           C
ATOM   1544  HB1 ASP A 684      31.510  62.780  80.070  1.00  0.00           H
ATOM   1545  HB2 ASP A 684      32.090  61.960  78.540  1.00  0.00           H
ATOM   1546  CG  ASP A 684      33.660  62.870  79.770  1.00  0.00           C
ATOM   1547  OD1 ASP A 684      34.220  62.650  80.910  1.00  0.00           O
ATOM   1548  OD2 ASP A 684      33.970  63.800  78.960  1.00  0.00           O
ATOM   1549  C   ASP A 684      30.740  60.610  80.820  1.00  0.00           C
ATOM   1550  O   ASP A 684      30.170  61.050  81.860  1.00  0.00           O
ATOM   1551  N   TYR A 685      30.020  59.900  79.930  1.00  0.00           N
ATOM   1552  HN  TYR A 685      30.610  59.430  79.290  1.00  0.00           H
ATOM   1553  CA  TYR A 685      28.590  59.980  79.780  1.00  0.00           C
ATOM   1554  HA  TYR A 685      28.190  60.730  80.440  1.00  0.00           H
ATOM   1555  CB  TYR A 685      28.290  60.320  78.270  1.00  0.00           C
ATOM   1556  HB1 TYR A 685      27.190  60.370  78.190  1.00  0.00           H
ATOM   1557  HB2 TYR A 685      28.600  59.490  77.600  1.00  0.00           H
ATOM   1558  CG  TYR A 685      28.700  61.680  77.820  1.00  0.00           C
ATOM   1559  CD1 TYR A 685      29.020  62.730  78.660  1.00  0.00           C
ATOM   1560  HD1 TYR A 685      28.840  62.680  79.720  1.00  0.00           H
ATOM   1561  CE1 TYR A 685      29.400  64.030  78.070  1.00  0.00           C
ATOM   1562  HE1 TYR A 685      29.700  64.840  78.730  1.00  0.00           H
ATOM   1563  CZ  TYR A 685      29.690  64.130  76.680  1.00  0.00           C
ATOM   1564  OH  TYR A 685      30.210  65.320  76.060  1.00  0.00           O
ATOM   1565  HH  TYR A 685      29.980  66.060  76.640  1.00  0.00           H
ATOM   1566  CD2 TYR A 685      28.990  61.770  76.450  1.00  0.00           C
ATOM   1567  HD2 TYR A 685      28.890  60.910  75.810  1.00  0.00           H
ATOM   1568  CE2 TYR A 685      29.410  62.990  75.860  1.00  0.00           C
ATOM   1569  HE2 TYR A 685      29.380  63.030  74.780  1.00  0.00           H
ATOM   1570  C   TYR A 685      27.880  58.670  80.160  1.00  0.00           C
ATOM   1571  O   TYR A 685      26.760  58.510  79.790  1.00  0.00           O
ATOM   1572  N   GLN A 686      28.640  57.870  80.940  1.00  0.00           N
ATOM   1573  HN  GLN A 686      29.570  58.070  81.220  1.00  0.00           H
ATOM   1574  CA  GLN A 686      28.210  56.610  81.570  1.00  0.00           C
ATOM   1575  HA  GLN A 686      29.070  56.330  82.160  1.00  0.00           H
ATOM   1576  CB  GLN A 686      27.120  56.890  82.660  1.00  0.00           C
ATOM   1577  HB1 GLN A 686      27.020  55.920  83.200  1.00  0.00           H
ATOM   1578  HB2 GLN A 686      26.240  57.240  82.070  1.00  0.00           H
ATOM   1579  CG  GLN A 686      27.320  57.920  83.800  1.00  0.00           C
ATOM   1580  HG1 GLN A 686      26.580  57.740  84.610  1.00  0.00           H
ATOM   1581  HG2 GLN A 686      27.300  58.930  83.340  1.00  0.00           H
ATOM   1582  CD  GLN A 686      28.660  57.790  84.380  1.00  0.00           C
ATOM   1583  OE1 GLN A 686      29.100  56.660  84.690  1.00  0.00           O
ATOM   1584  NE2 GLN A 686      29.420  58.880  84.520  1.00  0.00           N
ATOM   1585 HE21 GLN A 686      30.380  58.790  84.770  1.00  0.00           H
ATOM   1586 HE22 GLN A 686      29.130  59.720  84.050  1.00  0.00           H
ATOM   1587  C   GLN A 686      27.770  55.490  80.660  1.00  0.00           C
ATOM   1588  O   GLN A 686      26.970  54.680  81.080  1.00  0.00           O
ATOM   1589  N   LEU A 687      28.210  55.340  79.370  1.00  0.00           N
ATOM   1590  HN  LEU A 687      28.850  56.020  79.040  1.00  0.00           H
ATOM   1591  CA  LEU A 687      27.860  54.250  78.430  1.00  0.00           C
ATOM   1592  HA  LEU A 687      27.030  53.660  78.760  1.00  0.00           H
ATOM   1593  CB  LEU A 687      27.770  54.750  77.000  1.00  0.00           C
ATOM   1594  HB1 LEU A 687      27.490  54.000  76.230  1.00  0.00           H
ATOM   1595  HB2 LEU A 687      28.780  55.160  76.790  1.00  0.00           H
ATOM   1596  CG  LEU A 687      26.820  55.940  76.720  1.00  0.00           C
ATOM   1597  HG  LEU A 687      26.890  56.670  77.550  1.00  0.00           H
ATOM   1598  CD1 LEU A 687      27.070  56.770  75.470  1.00  0.00           C
ATOM   1599 HD11 LEU A 687      28.180  56.810  75.450  1.00  0.00           H
ATOM   1600 HD12 LEU A 687      26.560  57.760  75.510  1.00  0.00           H
ATOM   1601 HD13 LEU A 687      26.810  56.180  74.560  1.00  0.00           H
ATOM   1602  CD2 LEU A 687      25.330  55.410  76.810  1.00  0.00           C
ATOM   1603 HD21 LEU A 687      25.080  54.900  75.870  1.00  0.00           H
ATOM   1604 HD22 LEU A 687      24.690  56.310  76.890  1.00  0.00           H
ATOM   1605 HD23 LEU A 687      25.140  54.760  77.700  1.00  0.00           H
ATOM   1606  C   LEU A 687      28.870  53.140  78.370  1.00  0.00           C
ATOM   1607  O   LEU A 687      30.070  53.200  78.800  1.00  0.00           O
ATOM   1608  N   SER A 688      28.500  52.010  77.760  1.00  0.00           N
ATOM   1609  HN  SER A 688      27.520  51.930  77.590  1.00  0.00           H
ATOM   1610  CA  SER A 688      29.320  50.940  77.260  1.00  0.00           C
ATOM   1611  HA  SER A 688      30.180  50.820  77.900  1.00  0.00           H
ATOM   1612  CB  SER A 688      28.590  49.540  77.180  1.00  0.00           C
ATOM   1613  HB1 SER A 688      27.560  49.550  76.760  1.00  0.00           H
ATOM   1614  HB2 SER A 688      28.430  49.100  78.200  1.00  0.00           H
ATOM   1615  OG  SER A 688      29.340  48.570  76.440  1.00  0.00           O
ATOM   1616  HG1 SER A 688      29.110  47.770  76.930  1.00  0.00           H
ATOM   1617  C   SER A 688      29.830  51.300  75.860  1.00  0.00           C
ATOM   1618  O   SER A 688      29.060  51.310  74.860  1.00  0.00           O
ATOM   1619  N   TYR A 689      31.170  51.520  75.880  1.00  0.00           N
ATOM   1620  HN  TYR A 689      31.650  51.490  76.760  1.00  0.00           H
ATOM   1621  CA  TYR A 689      31.950  51.680  74.640  1.00  0.00           C
ATOM   1622  HA  TYR A 689      31.600  52.530  74.080  1.00  0.00           H
ATOM   1623  CB  TYR A 689      33.400  52.090  75.040  1.00  0.00           C
ATOM   1624  HB1 TYR A 689      33.680  51.420  75.890  1.00  0.00           H
ATOM   1625  HB2 TYR A 689      33.440  53.170  75.290  1.00  0.00           H
ATOM   1626  CG  TYR A 689      34.520  51.830  73.980  1.00  0.00           C
ATOM   1627  CD1 TYR A 689      34.540  52.550  72.750  1.00  0.00           C
ATOM   1628  HD1 TYR A 689      33.660  53.120  72.490  1.00  0.00           H
ATOM   1629  CE1 TYR A 689      35.630  52.550  71.940  1.00  0.00           C
ATOM   1630  HE1 TYR A 689      35.650  53.220  71.090  1.00  0.00           H
ATOM   1631  CZ  TYR A 689      36.660  51.540  72.150  1.00  0.00           C
ATOM   1632  OH  TYR A 689      37.680  51.210  71.290  1.00  0.00           O
ATOM   1633  HH  TYR A 689      37.470  51.510  70.390  1.00  0.00           H
ATOM   1634  CD2 TYR A 689      35.600  50.970  74.250  1.00  0.00           C
ATOM   1635  HD2 TYR A 689      35.580  50.310  75.100  1.00  0.00           H
ATOM   1636  CE2 TYR A 689      36.680  50.770  73.340  1.00  0.00           C
ATOM   1637  HE2 TYR A 689      37.360  49.960  73.560  1.00  0.00           H
ATOM   1638  C   TYR A 689      31.870  50.440  73.680  1.00  0.00           C
ATOM   1639  O   TYR A 689      31.550  50.650  72.500  1.00  0.00           O
ATOM   1640  N   LEU A 690      31.980  49.180  74.220  1.00  0.00           N
ATOM   1641  HN  LEU A 690      32.260  49.160  75.180  1.00  0.00           H
ATOM   1642  CA  LEU A 690      31.680  47.890  73.610  1.00  0.00           C
ATOM   1643  HA  LEU A 690      32.410  47.830  72.820  1.00  0.00           H
ATOM   1644  CB  LEU A 690      32.010  46.730  74.520  1.00  0.00           C
ATOM   1645  HB1 LEU A 690      31.380  46.760  75.440  1.00  0.00           H
ATOM   1646  HB2 LEU A 690      33.010  47.010  74.960  1.00  0.00           H
ATOM   1647  CG  LEU A 690      32.210  45.270  73.910  1.00  0.00           C
ATOM   1648  HG  LEU A 690      31.290  45.000  73.360  1.00  0.00           H
ATOM   1649  CD1 LEU A 690      33.410  45.100  72.940  1.00  0.00           C
ATOM   1650 HD11 LEU A 690      34.380  45.190  73.460  1.00  0.00           H
ATOM   1651 HD12 LEU A 690      33.480  45.810  72.090  1.00  0.00           H
ATOM   1652 HD13 LEU A 690      33.310  44.120  72.420  1.00  0.00           H
ATOM   1653  CD2 LEU A 690      32.210  44.140  75.060  1.00  0.00           C
ATOM   1654 HD21 LEU A 690      31.340  44.370  75.710  1.00  0.00           H
ATOM   1655 HD22 LEU A 690      33.090  44.320  75.740  1.00  0.00           H
ATOM   1656 HD23 LEU A 690      32.340  43.140  74.600  1.00  0.00           H
ATOM   1657  C   LEU A 690      30.300  47.770  72.920  1.00  0.00           C
ATOM   1658  O   LEU A 690      30.230  47.330  71.820  1.00  0.00           O
ATOM   1659  N   SER A 691      29.240  48.260  73.640  1.00  0.00           N
ATOM   1660  HN  SER A 691      29.440  48.430  74.610  1.00  0.00           H
ATOM   1661  CA  SER A 691      27.900  48.340  73.140  1.00  0.00           C
ATOM   1662  HA  SER A 691      27.760  47.360  72.710  1.00  0.00           H
ATOM   1663  CB  SER A 691      26.940  48.740  74.310  1.00  0.00           C
ATOM   1664  HB1 SER A 691      27.100  49.800  74.600  1.00  0.00           H
ATOM   1665  HB2 SER A 691      27.020  48.100  75.220  1.00  0.00           H
ATOM   1666  OG  SER A 691      25.580  48.660  73.870  1.00  0.00           O
ATOM   1667  HG1 SER A 691      25.500  47.720  73.690  1.00  0.00           H
ATOM   1668  C   SER A 691      27.800  49.390  71.920  1.00  0.00           C
ATOM   1669  O   SER A 691      27.280  49.040  70.830  1.00  0.00           O
ATOM   1670  N   LEU A 692      28.270  50.630  72.150  1.00  0.00           N
ATOM   1671  HN  LEU A 692      28.560  50.870  73.070  1.00  0.00           H
ATOM   1672  CA  LEU A 692      28.230  51.610  71.060  1.00  0.00           C
ATOM   1673  HA  LEU A 692      27.190  51.740  70.790  1.00  0.00           H
ATOM   1674  CB  LEU A 692      28.850  52.950  71.630  1.00  0.00           C
ATOM   1675  HB1 LEU A 692      29.820  52.770  72.150  1.00  0.00           H
ATOM   1676  HB2 LEU A 692      28.200  53.190  72.500  1.00  0.00           H
ATOM   1677  CG  LEU A 692      28.800  54.200  70.720  1.00  0.00           C
ATOM   1678  HG  LEU A 692      29.290  53.950  69.760  1.00  0.00           H
ATOM   1679  CD1 LEU A 692      27.360  54.600  70.300  1.00  0.00           C
ATOM   1680 HD11 LEU A 692      26.790  54.800  71.240  1.00  0.00           H
ATOM   1681 HD12 LEU A 692      26.860  53.810  69.700  1.00  0.00           H
ATOM   1682 HD13 LEU A 692      27.300  55.440  69.580  1.00  0.00           H
ATOM   1683  CD2 LEU A 692      29.430  55.400  71.510  1.00  0.00           C
ATOM   1684 HD21 LEU A 692      29.300  56.380  71.020  1.00  0.00           H
ATOM   1685 HD22 LEU A 692      30.540  55.290  71.430  1.00  0.00           H
ATOM   1686 HD23 LEU A 692      29.130  55.630  72.550  1.00  0.00           H
ATOM   1687  C   LEU A 692      29.030  51.320  69.820  1.00  0.00           C
ATOM   1688  O   LEU A 692      28.570  51.440  68.660  1.00  0.00           O
ATOM   1689  N   ARG A 693      30.210  50.730  70.060  1.00  0.00           N
ATOM   1690  HN  ARG A 693      30.610  50.700  70.970  1.00  0.00           H
ATOM   1691  CA  ARG A 693      31.100  50.290  68.990  1.00  0.00           C
ATOM   1692  HA  ARG A 693      31.400  51.110  68.340  1.00  0.00           H
ATOM   1693  CB  ARG A 693      32.400  49.830  69.720  1.00  0.00           C
ATOM   1694  HB1 ARG A 693      32.290  49.110  70.570  1.00  0.00           H
ATOM   1695  HB2 ARG A 693      32.780  50.760  70.190  1.00  0.00           H
ATOM   1696  CG  ARG A 693      33.650  49.330  68.900  1.00  0.00           C
ATOM   1697  HG1 ARG A 693      33.830  50.180  68.210  1.00  0.00           H
ATOM   1698  HG2 ARG A 693      33.380  48.470  68.260  1.00  0.00           H
ATOM   1699  CD  ARG A 693      34.820  49.020  69.880  1.00  0.00           C
ATOM   1700  HD1 ARG A 693      34.530  48.120  70.460  1.00  0.00           H
ATOM   1701  HD2 ARG A 693      34.950  49.820  70.640  1.00  0.00           H
ATOM   1702  NE  ARG A 693      36.060  48.800  69.120  1.00  0.00           N
ATOM   1703  HE  ARG A 693      36.550  49.640  68.890  1.00  0.00           H
ATOM   1704  CZ  ARG A 693      36.220  47.770  68.300  1.00  0.00           C
ATOM   1705  NH1 ARG A 693      37.390  47.770  67.660  1.00  0.00           N
ATOM   1706 HH11 ARG A 693      38.060  48.520  67.720  1.00  0.00           H
ATOM   1707 HH12 ARG A 693      37.600  47.030  67.030  1.00  0.00           H
ATOM   1708  NH2 ARG A 693      35.400  46.750  68.120  1.00  0.00           N
ATOM   1709 HH21 ARG A 693      34.490  46.830  68.540  1.00  0.00           H
ATOM   1710 HH22 ARG A 693      35.630  45.940  67.580  1.00  0.00           H
ATOM   1711  C   ARG A 693      30.520  49.180  68.170  1.00  0.00           C
ATOM   1712  O   ARG A 693      30.530  49.120  66.950  1.00  0.00           O
ATOM   1713  N   THR A 694      29.880  48.230  68.850  1.00  0.00           N
ATOM   1714  HN  THR A 694      29.800  48.250  69.850  1.00  0.00           H
ATOM   1715  CA  THR A 694      29.140  47.140  68.180  1.00  0.00           C
ATOM   1716  HA  THR A 694      29.880  46.580  67.620  1.00  0.00           H
ATOM   1717  CB  THR A 694      28.520  46.100  69.120  1.00  0.00           C
ATOM   1718  HB  THR A 694      27.760  46.620  69.720  1.00  0.00           H
ATOM   1719  OG1 THR A 694      29.480  45.440  69.900  1.00  0.00           O
ATOM   1720  HG1 THR A 694      29.770  46.130  70.490  1.00  0.00           H
ATOM   1721  CG2 THR A 694      27.880  44.910  68.440  1.00  0.00           C
ATOM   1722 HG21 THR A 694      27.480  44.270  69.260  1.00  0.00           H
ATOM   1723 HG22 THR A 694      28.640  44.400  67.810  1.00  0.00           H
ATOM   1724 HG23 THR A 694      26.990  45.190  67.830  1.00  0.00           H
ATOM   1725  C   THR A 694      28.020  47.660  67.310  1.00  0.00           C
ATOM   1726  O   THR A 694      27.980  47.140  66.180  1.00  0.00           O
ATOM   1727  N   SER A 695      27.140  48.600  67.750  1.00  0.00           N
ATOM   1728  HN  SER A 695      27.320  48.970  68.660  1.00  0.00           H
ATOM   1729  CA  SER A 695      26.020  49.170  67.020  1.00  0.00           C
ATOM   1730  HA  SER A 695      25.390  48.400  66.620  1.00  0.00           H
ATOM   1731  CB  SER A 695      25.250  50.120  68.000  1.00  0.00           C
ATOM   1732  HB1 SER A 695      25.940  50.940  68.320  1.00  0.00           H
ATOM   1733  HB2 SER A 695      25.020  49.540  68.920  1.00  0.00           H
ATOM   1734  OG  SER A 695      24.190  50.780  67.390  1.00  0.00           O
ATOM   1735  HG1 SER A 695      23.850  51.260  68.150  1.00  0.00           H
ATOM   1736  C   SER A 695      26.590  49.970  65.790  1.00  0.00           C
ATOM   1737  O   SER A 695      26.130  49.700  64.680  1.00  0.00           O
ATOM   1738  N   ILE A 696      27.600  50.900  65.930  1.00  0.00           N
ATOM   1739  HN  ILE A 696      27.950  51.070  66.850  1.00  0.00           H
ATOM   1740  CA  ILE A 696      28.370  51.580  64.850  1.00  0.00           C
ATOM   1741  HA  ILE A 696      27.550  52.160  64.460  1.00  0.00           H
ATOM   1742  CB  ILE A 696      29.480  52.480  65.390  1.00  0.00           C
ATOM   1743  HB  ILE A 696      29.920  51.860  66.200  1.00  0.00           H
ATOM   1744  CG2 ILE A 696      30.610  52.870  64.360  1.00  0.00           C
ATOM   1745 HG21 ILE A 696      31.160  52.080  63.790  1.00  0.00           H
ATOM   1746 HG22 ILE A 696      31.310  53.550  64.900  1.00  0.00           H
ATOM   1747 HG23 ILE A 696      30.050  53.490  63.640  1.00  0.00           H
ATOM   1748  CG1 ILE A 696      28.920  53.660  66.190  1.00  0.00           C
ATOM   1749 HG11 ILE A 696      27.940  53.370  66.630  1.00  0.00           H
ATOM   1750 HG12 ILE A 696      28.680  54.480  65.480  1.00  0.00           H
ATOM   1751  CD  ILE A 696      29.890  54.210  67.210  1.00  0.00           C
ATOM   1752  HD1 ILE A 696      30.080  53.490  68.040  1.00  0.00           H
ATOM   1753  HD2 ILE A 696      29.440  55.000  67.860  1.00  0.00           H
ATOM   1754  HD3 ILE A 696      30.790  54.640  66.750  1.00  0.00           H
ATOM   1755  C   ILE A 696      28.950  50.550  63.830  1.00  0.00           C
ATOM   1756  O   ILE A 696      28.970  50.770  62.620  1.00  0.00           O
ATOM   1757  N   GLY A 697      29.410  49.360  64.350  1.00  0.00           N
ATOM   1758  HN  GLY A 697      29.190  49.180  65.310  1.00  0.00           H
ATOM   1759  CA  GLY A 697      30.100  48.330  63.600  1.00  0.00           C
ATOM   1760  HA1 GLY A 697      30.210  47.510  64.300  1.00  0.00           H
ATOM   1761  HA2 GLY A 697      31.020  48.730  63.220  1.00  0.00           H
ATOM   1762  C   GLY A 697      29.220  47.610  62.570  1.00  0.00           C
ATOM   1763  O   GLY A 697      29.630  47.490  61.410  1.00  0.00           O
ATOM   1764  N   LEU A 698      28.040  47.170  63.060  1.00  0.00           N
ATOM   1765  HN  LEU A 698      27.770  47.260  64.010  1.00  0.00           H
ATOM   1766  CA  LEU A 698      27.050  46.670  62.170  1.00  0.00           C
ATOM   1767  HA  LEU A 698      27.470  45.880  61.570  1.00  0.00           H
ATOM   1768  CB  LEU A 698      25.830  46.120  62.920  1.00  0.00           C
ATOM   1769  HB1 LEU A 698      25.050  45.660  62.280  1.00  0.00           H
ATOM   1770  HB2 LEU A 698      25.310  46.980  63.380  1.00  0.00           H
ATOM   1771  CG  LEU A 698      26.020  45.050  64.030  1.00  0.00           C
ATOM   1772  HG  LEU A 698      26.530  45.480  64.920  1.00  0.00           H
ATOM   1773  CD1 LEU A 698      24.680  44.580  64.540  1.00  0.00           C
ATOM   1774 HD11 LEU A 698      24.190  43.980  63.740  1.00  0.00           H
ATOM   1775 HD12 LEU A 698      24.080  45.490  64.770  1.00  0.00           H
ATOM   1776 HD13 LEU A 698      24.760  43.900  65.410  1.00  0.00           H
ATOM   1777  CD2 LEU A 698      26.840  43.880  63.530  1.00  0.00           C
ATOM   1778 HD21 LEU A 698      27.730  44.290  63.000  1.00  0.00           H
ATOM   1779 HD22 LEU A 698      26.220  43.110  63.020  1.00  0.00           H
ATOM   1780 HD23 LEU A 698      27.230  43.260  64.370  1.00  0.00           H
ATOM   1781  C   LEU A 698      26.470  47.720  61.190  1.00  0.00           C
ATOM   1782  O   LEU A 698      26.140  47.470  59.990  1.00  0.00           O
ATOM   1783  N   TRP A 699      26.220  49.050  61.610  1.00  0.00           N
ATOM   1784  HN  TRP A 699      26.200  49.230  62.590  1.00  0.00           H
ATOM   1785  CA  TRP A 699      25.890  50.130  60.600  1.00  0.00           C
ATOM   1786  HA  TRP A 699      25.030  49.710  60.120  1.00  0.00           H
ATOM   1787  CB  TRP A 699      25.460  51.480  61.260  1.00  0.00           C
ATOM   1788  HB1 TRP A 699      25.320  52.130  60.370  1.00  0.00           H
ATOM   1789  HB2 TRP A 699      26.290  51.930  61.830  1.00  0.00           H
ATOM   1790  CG  TRP A 699      24.160  51.500  61.970  1.00  0.00           C
ATOM   1791  CD1 TRP A 699      24.020  51.640  63.340  1.00  0.00           C
ATOM   1792  HD1 TRP A 699      24.820  51.570  64.050  1.00  0.00           H
ATOM   1793  NE1 TRP A 699      22.670  51.790  63.610  1.00  0.00           N
ATOM   1794  HE1 TRP A 699      22.230  51.570  64.460  1.00  0.00           H
ATOM   1795  CE2 TRP A 699      22.000  51.860  62.520  1.00  0.00           C
ATOM   1796  CD2 TRP A 699      22.850  51.680  61.450  1.00  0.00           C
ATOM   1797  CE3 TRP A 699      22.400  51.730  60.140  1.00  0.00           C
ATOM   1798  HE3 TRP A 699      23.120  51.750  59.330  1.00  0.00           H
ATOM   1799  CZ3 TRP A 699      20.990  51.740  59.920  1.00  0.00           C
ATOM   1800  HZ3 TRP A 699      20.630  51.730  58.900  1.00  0.00           H
ATOM   1801  CZ2 TRP A 699      20.630  51.670  62.350  1.00  0.00           C
ATOM   1802  HZ2 TRP A 699      19.960  51.540  63.180  1.00  0.00           H
ATOM   1803  CH2 TRP A 699      20.120  51.590  61.010  1.00  0.00           C
ATOM   1804  HH2 TRP A 699      19.060  51.400  60.920  1.00  0.00           H
ATOM   1805  C   TRP A 699      26.970  50.380  59.550  1.00  0.00           C
ATOM   1806  O   TRP A 699      26.670  50.530  58.390  1.00  0.00           O
ATOM   1807  N   THR A 700      28.250  50.410  59.950  1.00  0.00           N
ATOM   1808  HN  THR A 700      28.440  50.440  60.920  1.00  0.00           H
ATOM   1809  CA  THR A 700      29.350  50.680  59.030  1.00  0.00           C
ATOM   1810  HA  THR A 700      29.160  51.640  58.580  1.00  0.00           H
ATOM   1811  CB  THR A 700      30.710  50.870  59.730  1.00  0.00           C
ATOM   1812  HB  THR A 700      31.020  50.030  60.390  1.00  0.00           H
ATOM   1813  OG1 THR A 700      30.580  52.000  60.610  1.00  0.00           O
ATOM   1814  HG1 THR A 700      30.020  51.690  61.330  1.00  0.00           H
ATOM   1815  CG2 THR A 700      31.830  51.200  58.730  1.00  0.00           C
ATOM   1816 HG21 THR A 700      31.450  51.840  57.900  1.00  0.00           H
ATOM   1817 HG22 THR A 700      32.190  50.260  58.250  1.00  0.00           H
ATOM   1818 HG23 THR A 700      32.690  51.760  59.160  1.00  0.00           H
ATOM   1819  C   THR A 700      29.540  49.510  57.930  1.00  0.00           C
ATOM   1820  O   THR A 700      29.600  49.700  56.730  1.00  0.00           O
ATOM   1821  N   SER A 701      29.490  48.220  58.380  1.00  0.00           N
ATOM   1822  HN  SER A 701      29.310  48.030  59.340  1.00  0.00           H
ATOM   1823  CA  SER A 701      29.470  47.040  57.540  1.00  0.00           C
ATOM   1824  HA  SER A 701      30.320  47.100  56.870  1.00  0.00           H
ATOM   1825  CB  SER A 701      29.690  45.710  58.360  1.00  0.00           C
ATOM   1826  HB1 SER A 701      30.710  45.560  58.760  1.00  0.00           H
ATOM   1827  HB2 SER A 701      29.450  44.830  57.730  1.00  0.00           H
ATOM   1828  OG  SER A 701      28.830  45.680  59.490  1.00  0.00           O
ATOM   1829  HG1 SER A 701      29.280  46.300  60.060  1.00  0.00           H
ATOM   1830  C   SER A 701      28.270  46.920  56.620  1.00  0.00           C
ATOM   1831  O   SER A 701      28.500  46.660  55.420  1.00  0.00           O
ATOM   1832  N   PHE A 702      27.060  47.160  57.160  1.00  0.00           N
ATOM   1833  HN  PHE A 702      26.960  47.340  58.140  1.00  0.00           H
ATOM   1834  CA  PHE A 702      25.860  47.180  56.230  1.00  0.00           C
ATOM   1835  HA  PHE A 702      25.860  46.260  55.680  1.00  0.00           H
ATOM   1836  CB  PHE A 702      24.570  47.370  57.070  1.00  0.00           C
ATOM   1837  HB1 PHE A 702      24.590  48.410  57.440  1.00  0.00           H
ATOM   1838  HB2 PHE A 702      24.630  46.680  57.940  1.00  0.00           H
ATOM   1839  CG  PHE A 702      23.190  47.140  56.290  1.00  0.00           C
ATOM   1840  CD1 PHE A 702      22.050  47.950  56.620  1.00  0.00           C
ATOM   1841  HD1 PHE A 702      22.130  48.500  57.550  1.00  0.00           H
ATOM   1842  CE1 PHE A 702      20.810  47.840  55.900  1.00  0.00           C
ATOM   1843  HE1 PHE A 702      19.950  48.440  56.160  1.00  0.00           H
ATOM   1844  CZ  PHE A 702      20.870  47.200  54.620  1.00  0.00           C
ATOM   1845  HZ  PHE A 702      20.080  47.210  53.890  1.00  0.00           H
ATOM   1846  CD2 PHE A 702      23.060  46.280  55.200  1.00  0.00           C
ATOM   1847  HD2 PHE A 702      23.790  45.580  54.830  1.00  0.00           H
ATOM   1848  CE2 PHE A 702      21.940  46.370  54.360  1.00  0.00           C
ATOM   1849  HE2 PHE A 702      21.890  45.850  53.420  1.00  0.00           H
ATOM   1850  C   PHE A 702      25.980  48.220  55.160  1.00  0.00           C
ATOM   1851  O   PHE A 702      25.620  48.010  53.990  1.00  0.00           O
ATOM   1852  N   LEU A 703      26.520  49.450  55.570  1.00  0.00           N
ATOM   1853  HN  LEU A 703      26.810  49.610  56.510  1.00  0.00           H
ATOM   1854  CA  LEU A 703      26.840  50.540  54.610  1.00  0.00           C
ATOM   1855  HA  LEU A 703      25.930  50.700  54.060  1.00  0.00           H
ATOM   1856  CB  LEU A 703      27.040  51.880  55.380  1.00  0.00           C
ATOM   1857  HB1 LEU A 703      27.470  52.620  54.680  1.00  0.00           H
ATOM   1858  HB2 LEU A 703      27.800  51.700  56.160  1.00  0.00           H
ATOM   1859  CG  LEU A 703      25.800  52.450  56.180  1.00  0.00           C
ATOM   1860  HG  LEU A 703      25.350  51.500  56.520  1.00  0.00           H
ATOM   1861  CD1 LEU A 703      26.200  53.400  57.280  1.00  0.00           C
ATOM   1862 HD11 LEU A 703      25.350  53.610  57.960  1.00  0.00           H
ATOM   1863 HD12 LEU A 703      26.570  54.350  56.840  1.00  0.00           H
ATOM   1864 HD13 LEU A 703      27.070  52.980  57.840  1.00  0.00           H
ATOM   1865  CD2 LEU A 703      24.870  53.210  55.190  1.00  0.00           C
ATOM   1866 HD21 LEU A 703      24.000  53.590  55.760  1.00  0.00           H
ATOM   1867 HD22 LEU A 703      24.530  52.560  54.360  1.00  0.00           H
ATOM   1868 HD23 LEU A 703      25.420  54.130  54.900  1.00  0.00           H
ATOM   1869  C   LEU A 703      27.860  50.170  53.520  1.00  0.00           C
ATOM   1870  O   LEU A 703      27.770  50.540  52.370  1.00  0.00           O
ATOM   1871  N   CYS A 704      28.990  49.520  53.790  1.00  0.00           N
ATOM   1872  HN  CYS A 704      29.250  49.370  54.740  1.00  0.00           H
ATOM   1873  CA  CYS A 704      29.980  49.170  52.770  1.00  0.00           C
ATOM   1874  HA  CYS A 704      30.260  50.070  52.230  1.00  0.00           H
ATOM   1875  CB  CYS A 704      31.180  48.490  53.470  1.00  0.00           C
ATOM   1876  HB1 CYS A 704      31.930  48.170  52.700  1.00  0.00           H
ATOM   1877  HB2 CYS A 704      31.040  47.480  53.920  1.00  0.00           H
ATOM   1878  SG  CYS A 704      32.090  49.570  54.650  1.00  0.00           S
ATOM   1879  HG1 CYS A 704      31.140  49.470  55.570  1.00  0.00           H
ATOM   1880  C   CYS A 704      29.450  48.200  51.800  1.00  0.00           C
ATOM   1881  O   CYS A 704      29.760  48.250  50.640  1.00  0.00           O
ATOM   1882  N   ILE A 705      28.470  47.350  52.230  1.00  0.00           N
ATOM   1883  HN  ILE A 705      28.270  47.250  53.200  1.00  0.00           H
ATOM   1884  CA  ILE A 705      27.620  46.580  51.290  1.00  0.00           C
ATOM   1885  HA  ILE A 705      28.350  46.090  50.660  1.00  0.00           H
ATOM   1886  CB  ILE A 705      26.890  45.530  52.030  1.00  0.00           C
ATOM   1887  HB  ILE A 705      26.530  46.050  52.940  1.00  0.00           H
ATOM   1888  CG2 ILE A 705      25.680  45.030  51.250  1.00  0.00           C
ATOM   1889 HG21 ILE A 705      25.950  44.860  50.180  1.00  0.00           H
ATOM   1890 HG22 ILE A 705      24.870  45.780  51.260  1.00  0.00           H
ATOM   1891 HG23 ILE A 705      25.150  44.170  51.720  1.00  0.00           H
ATOM   1892  CG1 ILE A 705      27.820  44.410  52.650  1.00  0.00           C
ATOM   1893 HG11 ILE A 705      28.710  44.830  53.150  1.00  0.00           H
ATOM   1894 HG12 ILE A 705      28.270  43.780  51.860  1.00  0.00           H
ATOM   1895  CD  ILE A 705      27.180  43.590  53.800  1.00  0.00           C
ATOM   1896  HD1 ILE A 705      26.240  43.180  53.360  1.00  0.00           H
ATOM   1897  HD2 ILE A 705      26.930  44.310  54.610  1.00  0.00           H
ATOM   1898  HD3 ILE A 705      27.850  42.820  54.240  1.00  0.00           H
ATOM   1899  C   ILE A 705      26.750  47.460  50.420  1.00  0.00           C
ATOM   1900  O   ILE A 705      26.750  47.200  49.250  1.00  0.00           O
ATOM   1901  N   VAL A 706      26.110  48.470  50.940  1.00  0.00           N
ATOM   1902  HN  VAL A 706      26.110  48.570  51.930  1.00  0.00           H
ATOM   1903  CA  VAL A 706      25.310  49.470  50.180  1.00  0.00           C
ATOM   1904  HA  VAL A 706      24.670  48.910  49.520  1.00  0.00           H
ATOM   1905  CB  VAL A 706      24.620  50.510  51.030  1.00  0.00           C
ATOM   1906  HB  VAL A 706      25.350  51.050  51.680  1.00  0.00           H
ATOM   1907  CG1 VAL A 706      23.850  51.610  50.130  1.00  0.00           C
ATOM   1908 HG11 VAL A 706      23.010  51.120  49.590  1.00  0.00           H
ATOM   1909 HG12 VAL A 706      24.410  52.290  49.460  1.00  0.00           H
ATOM   1910 HG13 VAL A 706      23.300  52.290  50.810  1.00  0.00           H
ATOM   1911  CG2 VAL A 706      23.560  49.870  51.950  1.00  0.00           C
ATOM   1912 HG21 VAL A 706      23.890  48.910  52.400  1.00  0.00           H
ATOM   1913 HG22 VAL A 706      22.720  49.530  51.320  1.00  0.00           H
ATOM   1914 HG23 VAL A 706      23.240  50.490  52.820  1.00  0.00           H
ATOM   1915  C   VAL A 706      26.100  50.090  49.080  1.00  0.00           C
ATOM   1916  O   VAL A 706      25.550  50.360  47.950  1.00  0.00           O
ATOM   1917  N   LEU A 707      27.390  50.400  49.310  1.00  0.00           N
ATOM   1918  HN  LEU A 707      27.670  50.390  50.260  1.00  0.00           H
ATOM   1919  CA  LEU A 707      28.410  50.950  48.340  1.00  0.00           C
ATOM   1920  HA  LEU A 707      27.910  51.660  47.700  1.00  0.00           H
ATOM   1921  CB  LEU A 707      29.620  51.630  48.940  1.00  0.00           C
ATOM   1922  HB1 LEU A 707      30.400  51.880  48.190  1.00  0.00           H
ATOM   1923  HB2 LEU A 707      30.210  50.850  49.470  1.00  0.00           H
ATOM   1924  CG  LEU A 707      29.340  52.790  49.890  1.00  0.00           C
ATOM   1925  HG  LEU A 707      28.590  52.440  50.620  1.00  0.00           H
ATOM   1926  CD1 LEU A 707      30.740  53.010  50.630  1.00  0.00           C
ATOM   1927 HD11 LEU A 707      31.520  53.230  49.870  1.00  0.00           H
ATOM   1928 HD12 LEU A 707      30.960  52.020  51.080  1.00  0.00           H
ATOM   1929 HD13 LEU A 707      30.640  53.770  51.430  1.00  0.00           H
ATOM   1930  CD2 LEU A 707      28.820  53.980  49.160  1.00  0.00           C
ATOM   1931 HD21 LEU A 707      29.550  54.530  48.530  1.00  0.00           H
ATOM   1932 HD22 LEU A 707      28.440  54.730  49.880  1.00  0.00           H
ATOM   1933 HD23 LEU A 707      28.050  53.730  48.400  1.00  0.00           H
ATOM   1934  C   LEU A 707      28.870  49.910  47.330  1.00  0.00           C
ATOM   1935  O   LEU A 707      29.490  50.230  46.330  1.00  0.00           O
ATOM   1936  N   VAL A 708      28.560  48.620  47.590  1.00  0.00           N
ATOM   1937  HN  VAL A 708      28.080  48.400  48.450  1.00  0.00           H
ATOM   1938  CA  VAL A 708      28.880  47.530  46.630  1.00  0.00           C
ATOM   1939  HA  VAL A 708      29.630  47.750  45.890  1.00  0.00           H
ATOM   1940  CB  VAL A 708      29.430  46.290  47.390  1.00  0.00           C
ATOM   1941  HB  VAL A 708      28.780  46.030  48.250  1.00  0.00           H
ATOM   1942  CG1 VAL A 708      29.320  45.110  46.340  1.00  0.00           C
ATOM   1943 HG11 VAL A 708      29.920  44.230  46.660  1.00  0.00           H
ATOM   1944 HG12 VAL A 708      29.720  45.420  45.350  1.00  0.00           H
ATOM   1945 HG13 VAL A 708      28.240  44.860  46.260  1.00  0.00           H
ATOM   1946  CG2 VAL A 708      30.850  46.570  47.830  1.00  0.00           C
ATOM   1947 HG21 VAL A 708      31.310  45.630  48.200  1.00  0.00           H
ATOM   1948 HG22 VAL A 708      30.800  47.400  48.570  1.00  0.00           H
ATOM   1949 HG23 VAL A 708      31.430  47.090  47.030  1.00  0.00           H
ATOM   1950  C   VAL A 708      27.600  47.330  45.850  1.00  0.00           C
ATOM   1951  O   VAL A 708      27.640  47.200  44.600  1.00  0.00           O
ATOM   1952  N   ALA A 709      26.420  47.410  46.420  1.00  0.00           N
ATOM   1953  HN  ALA A 709      26.300  47.660  47.370  1.00  0.00           H
ATOM   1954  CA  ALA A 709      25.180  47.140  45.630  1.00  0.00           C
ATOM   1955  HA  ALA A 709      25.230  46.420  44.820  1.00  0.00           H
ATOM   1956  CB  ALA A 709      24.020  46.650  46.460  1.00  0.00           C
ATOM   1957  HB1 ALA A 709      23.750  47.380  47.240  1.00  0.00           H
ATOM   1958  HB2 ALA A 709      24.380  45.750  47.000  1.00  0.00           H
ATOM   1959  HB3 ALA A 709      23.090  46.420  45.870  1.00  0.00           H
ATOM   1960  C   ALA A 709      24.710  48.370  44.840  1.00  0.00           C
ATOM   1961  O   ALA A 709      23.970  48.270  43.820  1.00  0.00           O
ATOM   1962  N   THR A 710      25.120  49.550  45.210  1.00  0.00           N
ATOM   1963  HN  THR A 710      25.710  49.600  46.000  1.00  0.00           H
ATOM   1964  CA  THR A 710      24.970  50.870  44.500  1.00  0.00           C
ATOM   1965  HA  THR A 710      24.320  50.710  43.650  1.00  0.00           H
ATOM   1966  CB  THR A 710      24.500  52.030  45.340  1.00  0.00           C
ATOM   1967  HB  THR A 710      24.350  52.890  44.650  1.00  0.00           H
ATOM   1968  OG1 THR A 710      25.400  52.370  46.360  1.00  0.00           O
ATOM   1969  HG1 THR A 710      25.470  51.590  46.910  1.00  0.00           H
ATOM   1970  CG2 THR A 710      23.150  51.710  45.880  1.00  0.00           C
ATOM   1971 HG21 THR A 710      23.190  50.890  46.630  1.00  0.00           H
ATOM   1972 HG22 THR A 710      22.460  51.240  45.150  1.00  0.00           H
ATOM   1973 HG23 THR A 710      22.710  52.610  46.360  1.00  0.00           H
ATOM   1974  C   THR A 710      26.310  51.210  43.840  1.00  0.00           C
ATOM   1975  O   THR A 710      27.320  50.690  44.300  1.00  0.00           O
ATOM   1976  N   ASP A 711      26.360  52.020  42.740  1.00  0.00           N
ATOM   1977  HN  ASP A 711      25.550  52.520  42.470  1.00  0.00           H
ATOM   1978  CA  ASP A 711      27.430  52.300  41.880  1.00  0.00           C
ATOM   1979  HA  ASP A 711      28.010  51.390  41.790  1.00  0.00           H
ATOM   1980  CB  ASP A 711      26.920  52.740  40.500  1.00  0.00           C
ATOM   1981  HB1 ASP A 711      26.530  53.780  40.510  1.00  0.00           H
ATOM   1982  HB2 ASP A 711      26.030  52.210  40.080  1.00  0.00           H
ATOM   1983  CG  ASP A 711      27.970  52.700  39.400  1.00  0.00           C
ATOM   1984  OD1 ASP A 711      29.100  52.170  39.630  1.00  0.00           O
ATOM   1985  OD2 ASP A 711      27.560  53.150  38.340  1.00  0.00           O
ATOM   1986  C   ASP A 711      28.410  53.330  42.450  1.00  0.00           C
ATOM   1987  O   ASP A 711      28.190  54.490  42.390  1.00  0.00           O
ATOM   1988  N   ALA A 712      29.480  52.790  43.080  1.00  0.00           N
ATOM   1989  HN  ALA A 712      29.600  51.820  43.270  1.00  0.00           H
ATOM   1990  CA  ALA A 712      30.500  53.640  43.640  1.00  0.00           C
ATOM   1991  HA  ALA A 712      30.210  54.660  43.420  1.00  0.00           H
ATOM   1992  CB  ALA A 712      30.710  53.290  45.130  1.00  0.00           C
ATOM   1993  HB1 ALA A 712      31.170  54.130  45.670  1.00  0.00           H
ATOM   1994  HB2 ALA A 712      31.370  52.410  45.270  1.00  0.00           H
ATOM   1995  HB3 ALA A 712      29.740  53.080  45.640  1.00  0.00           H
ATOM   1996  C   ALA A 712      31.810  53.490  42.950  1.00  0.00           C
ATOM   1997  O   ALA A 712      32.680  54.290  43.090  1.00  0.00           O
ATOM   1998  N   SER A 713      31.960  52.400  42.200  1.00  0.00           N
ATOM   1999  HN  SER A 713      31.250  51.710  42.230  1.00  0.00           H
ATOM   2000  CA  SER A 713      33.160  52.050  41.410  1.00  0.00           C
ATOM   2001  HA  SER A 713      34.000  52.090  42.090  1.00  0.00           H
ATOM   2002  CB  SER A 713      33.070  50.540  41.000  1.00  0.00           C
ATOM   2003  HB1 SER A 713      34.020  50.290  40.460  1.00  0.00           H
ATOM   2004  HB2 SER A 713      32.250  50.460  40.270  1.00  0.00           H
ATOM   2005  OG  SER A 713      32.920  49.700  42.080  1.00  0.00           O
ATOM   2006  HG1 SER A 713      32.670  48.810  41.810  1.00  0.00           H
ATOM   2007  C   SER A 713      33.380  52.960  40.240  1.00  0.00           C
ATOM   2008  O   SER A 713      34.500  53.160  39.790  1.00  0.00           O
ATOM   2009  N   SER A 714      32.260  53.500  39.680  1.00  0.00           N
ATOM   2010  HN  SER A 714      31.420  53.020  39.940  1.00  0.00           H
ATOM   2011  CA  SER A 714      32.260  54.550  38.690  1.00  0.00           C
ATOM   2012  HA  SER A 714      32.870  54.330  37.830  1.00  0.00           H
ATOM   2013  CB  SER A 714      30.890  55.040  38.140  1.00  0.00           C
ATOM   2014  HB1 SER A 714      31.090  55.680  37.250  1.00  0.00           H
ATOM   2015  HB2 SER A 714      30.380  55.590  38.940  1.00  0.00           H
ATOM   2016  OG  SER A 714      30.160  53.990  37.570  1.00  0.00           O
ATOM   2017  HG1 SER A 714      29.650  53.500  38.220  1.00  0.00           H
ATOM   2018  C   SER A 714      32.960  55.840  39.230  1.00  0.00           C
ATOM   2019  O   SER A 714      33.510  56.620  38.430  1.00  0.00           O
ATOM   2020  N   LEU A 715      32.940  56.120  40.550  1.00  0.00           N
ATOM   2021  HN  LEU A 715      32.600  55.400  41.150  1.00  0.00           H
ATOM   2022  CA  LEU A 715      33.480  57.250  41.250  1.00  0.00           C
ATOM   2023  HA  LEU A 715      33.520  58.110  40.600  1.00  0.00           H
ATOM   2024  CB  LEU A 715      32.610  57.530  42.480  1.00  0.00           C
ATOM   2025  HB1 LEU A 715      32.880  58.490  42.970  1.00  0.00           H
ATOM   2026  HB2 LEU A 715      32.740  56.790  43.300  1.00  0.00           H
ATOM   2027  CG  LEU A 715      31.070  57.550  42.200  1.00  0.00           C
ATOM   2028  HG  LEU A 715      30.680  56.580  41.820  1.00  0.00           H
ATOM   2029  CD1 LEU A 715      30.280  57.810  43.530  1.00  0.00           C
ATOM   2030 HD11 LEU A 715      29.190  57.680  43.280  1.00  0.00           H
ATOM   2031 HD12 LEU A 715      30.690  58.810  43.790  1.00  0.00           H
ATOM   2032 HD13 LEU A 715      30.560  57.080  44.320  1.00  0.00           H
ATOM   2033  CD2 LEU A 715      30.580  58.580  41.190  1.00  0.00           C
ATOM   2034 HD21 LEU A 715      31.040  58.480  40.180  1.00  0.00           H
ATOM   2035 HD22 LEU A 715      30.800  59.590  41.590  1.00  0.00           H
ATOM   2036 HD23 LEU A 715      29.500  58.620  40.950  1.00  0.00           H
ATOM   2037  C   LEU A 715      34.870  56.940  41.700  1.00  0.00           C
ATOM   2038  O   LEU A 715      35.540  57.830  42.220  1.00  0.00           O
ATOM   2039  N   VAL A 716      35.440  55.750  41.490  1.00  0.00           N
ATOM   2040  HN  VAL A 716      34.880  55.020  41.100  1.00  0.00           H
ATOM   2041  CA  VAL A 716      36.860  55.450  41.750  1.00  0.00           C
ATOM   2042  HA  VAL A 716      37.260  56.030  42.560  1.00  0.00           H
ATOM   2043  CB  VAL A 716      36.780  54.000  42.190  1.00  0.00           C
ATOM   2044  HB  VAL A 716      36.160  53.410  41.490  1.00  0.00           H
ATOM   2045  CG1 VAL A 716      38.160  53.310  42.290  1.00  0.00           C
ATOM   2046 HG11 VAL A 716      38.930  53.990  42.710  1.00  0.00           H
ATOM   2047 HG12 VAL A 716      38.510  53.140  41.240  1.00  0.00           H
ATOM   2048 HG13 VAL A 716      38.100  52.340  42.830  1.00  0.00           H
ATOM   2049  CG2 VAL A 716      36.080  53.920  43.580  1.00  0.00           C
ATOM   2050 HG21 VAL A 716      34.990  54.100  43.480  1.00  0.00           H
ATOM   2051 HG22 VAL A 716      36.460  54.540  44.430  1.00  0.00           H
ATOM   2052 HG23 VAL A 716      36.030  52.870  43.940  1.00  0.00           H
ATOM   2053  C   VAL A 716      37.680  55.720  40.490  1.00  0.00           C
ATOM   2054  O   VAL A 716      38.930  55.730  40.520  1.00  0.00           O
ATOM   2055  N   CYS A 717      37.050  56.000  39.310  1.00  0.00           N
ATOM   2056  HN  CYS A 717      36.060  56.070  39.430  1.00  0.00           H
ATOM   2057  CA  CYS A 717      37.570  56.270  38.020  1.00  0.00           C
ATOM   2058  HA  CYS A 717      38.520  55.820  37.790  1.00  0.00           H
ATOM   2059  CB  CYS A 717      36.590  55.850  36.920  1.00  0.00           C
ATOM   2060  HB1 CYS A 717      36.980  56.080  35.900  1.00  0.00           H
ATOM   2061  HB2 CYS A 717      35.630  56.400  36.910  1.00  0.00           H
ATOM   2062  SG  CYS A 717      36.250  54.070  36.940  1.00  0.00           S
ATOM   2063  HG1 CYS A 717      35.820  54.040  38.190  1.00  0.00           H
ATOM   2064  C   CYS A 717      37.820  57.810  37.850  1.00  0.00           C
ATOM   2065  O   CYS A 717      38.340  58.250  36.860  1.00  0.00           O
ATOM   2066  N   TYR A 718      37.330  58.650  38.770  1.00  0.00           N
ATOM   2067  HN  TYR A 718      36.780  58.370  39.550  1.00  0.00           H
ATOM   2068  CA  TYR A 718      37.430  60.050  38.720  1.00  0.00           C
ATOM   2069  HA  TYR A 718      37.860  60.390  37.790  1.00  0.00           H
ATOM   2070  CB  TYR A 718      36.090  60.710  38.900  1.00  0.00           C
ATOM   2071  HB1 TYR A 718      36.150  61.810  38.740  1.00  0.00           H
ATOM   2072  HB2 TYR A 718      35.710  60.430  39.900  1.00  0.00           H
ATOM   2073  CG  TYR A 718      35.050  60.340  37.760  1.00  0.00           C
ATOM   2074  CD1 TYR A 718      35.300  60.510  36.320  1.00  0.00           C
ATOM   2075  HD1 TYR A 718      36.260  60.800  35.900  1.00  0.00           H
ATOM   2076  CE1 TYR A 718      34.340  60.090  35.380  1.00  0.00           C
ATOM   2077  HE1 TYR A 718      34.450  60.130  34.310  1.00  0.00           H
ATOM   2078  CZ  TYR A 718      33.070  59.640  35.830  1.00  0.00           C
ATOM   2079  OH  TYR A 718      32.060  59.330  34.930  1.00  0.00           O
ATOM   2080  HH  TYR A 718      32.380  59.580  34.070  1.00  0.00           H
ATOM   2081  CD2 TYR A 718      33.780  59.840  38.130  1.00  0.00           C
ATOM   2082  HD2 TYR A 718      33.540  59.780  39.180  1.00  0.00           H
ATOM   2083  CE2 TYR A 718      32.820  59.500  37.220  1.00  0.00           C
ATOM   2084  HE2 TYR A 718      31.830  59.150  37.420  1.00  0.00           H
ATOM   2085  C   TYR A 718      38.440  60.610  39.780  1.00  0.00           C
ATOM   2086  O   TYR A 718      38.580  61.830  39.880  1.00  0.00           O
ATOM   2087  N   ILE A 719      39.160  59.780  40.580  1.00  0.00           N
ATOM   2088  HN  ILE A 719      39.240  58.830  40.270  1.00  0.00           H
ATOM   2089  CA  ILE A 719      40.080  60.100  41.630  1.00  0.00           C
ATOM   2090  HA  ILE A 719      39.580  60.930  42.110  1.00  0.00           H
ATOM   2091  CB  ILE A 719      40.310  58.850  42.510  1.00  0.00           C
ATOM   2092  HB  ILE A 719      40.440  57.950  41.870  1.00  0.00           H
ATOM   2093  CG2 ILE A 719      41.540  59.030  43.430  1.00  0.00           C
ATOM   2094 HG21 ILE A 719      41.530  58.440  44.370  1.00  0.00           H
ATOM   2095 HG22 ILE A 719      41.570  60.070  43.830  1.00  0.00           H
ATOM   2096 HG23 ILE A 719      42.450  58.780  42.850  1.00  0.00           H
ATOM   2097  CG1 ILE A 719      39.060  58.540  43.340  1.00  0.00           C
ATOM   2098 HG11 ILE A 719      39.260  57.620  43.930  1.00  0.00           H
ATOM   2099 HG12 ILE A 719      38.250  58.320  42.600  1.00  0.00           H
ATOM   2100  CD  ILE A 719      38.540  59.660  44.210  1.00  0.00           C
ATOM   2101  HD1 ILE A 719      38.200  60.520  43.580  1.00  0.00           H
ATOM   2102  HD2 ILE A 719      39.250  60.090  44.950  1.00  0.00           H
ATOM   2103  HD3 ILE A 719      37.590  59.310  44.660  1.00  0.00           H
ATOM   2104  C   ILE A 719      41.400  60.590  41.100  1.00  0.00           C
ATOM   2105  O   ILE A 719      41.850  61.610  41.660  1.00  0.00           O
ATOM   2106  N   THR A 720      41.960  60.130  39.970  1.00  0.00           N
ATOM   2107  HN  THR A 720      41.650  59.330  39.470  1.00  0.00           H
ATOM   2108  CA  THR A 720      43.020  60.910  39.230  1.00  0.00           C
ATOM   2109  HA  THR A 720      42.900  60.410  38.280  1.00  0.00           H
ATOM   2110  CB  THR A 720      43.000  62.480  39.020  1.00  0.00           C
ATOM   2111  HB  THR A 720      43.750  62.940  38.350  1.00  0.00           H
ATOM   2112  OG1 THR A 720      43.200  63.270  40.180  1.00  0.00           O
ATOM   2113  HG1 THR A 720      42.730  62.880  40.920  1.00  0.00           H
ATOM   2114  CG2 THR A 720      41.590  62.860  38.430  1.00  0.00           C
ATOM   2115 HG21 THR A 720      40.740  62.670  39.120  1.00  0.00           H
ATOM   2116 HG22 THR A 720      41.420  62.250  37.510  1.00  0.00           H
ATOM   2117 HG23 THR A 720      41.510  63.950  38.210  1.00  0.00           H
ATOM   2118  C   THR A 720      44.430  60.670  39.730  1.00  0.00           C
ATOM   2119  O   THR A 720      44.700  60.610  40.950  1.00  0.00           O
ATOM   2120  N   ARG A 721      45.440  60.710  38.860  1.00  0.00           N
ATOM   2121  HN  ARG A 721      45.360  60.890  37.880  1.00  0.00           H
ATOM   2122  CA  ARG A 721      46.780  60.510  39.200  1.00  0.00           C
ATOM   2123  HA  ARG A 721      46.840  59.650  39.850  1.00  0.00           H
ATOM   2124  CB  ARG A 721      47.550  60.390  37.910  1.00  0.00           C
ATOM   2125  HB1 ARG A 721      47.320  61.250  37.240  1.00  0.00           H
ATOM   2126  HB2 ARG A 721      47.260  59.440  37.420  1.00  0.00           H
ATOM   2127  CG  ARG A 721      49.120  60.210  38.040  1.00  0.00           C
ATOM   2128  HG1 ARG A 721      49.560  61.200  38.270  1.00  0.00           H
ATOM   2129  HG2 ARG A 721      49.450  59.960  37.010  1.00  0.00           H
ATOM   2130  CD  ARG A 721      49.510  59.010  38.950  1.00  0.00           C
ATOM   2131  HD1 ARG A 721      48.790  58.200  38.740  1.00  0.00           H
ATOM   2132  HD2 ARG A 721      49.500  59.160  40.050  1.00  0.00           H
ATOM   2133  NE  ARG A 721      50.940  58.830  38.560  1.00  0.00           N
ATOM   2134  HE  ARG A 721      51.440  59.620  38.200  1.00  0.00           H
ATOM   2135  CZ  ARG A 721      51.360  57.640  38.080  1.00  0.00           C
ATOM   2136  NH1 ARG A 721      50.780  56.500  38.370  1.00  0.00           N
ATOM   2137 HH11 ARG A 721      50.210  56.410  39.200  1.00  0.00           H
ATOM   2138 HH12 ARG A 721      51.340  55.780  37.970  1.00  0.00           H
ATOM   2139  NH2 ARG A 721      52.360  57.550  37.200  1.00  0.00           N
ATOM   2140 HH21 ARG A 721      52.670  58.350  36.700  1.00  0.00           H
ATOM   2141 HH22 ARG A 721      52.640  56.630  36.910  1.00  0.00           H
ATOM   2142  C   ARG A 721      47.400  61.670  40.000  1.00  0.00           C
ATOM   2143  O   ARG A 721      48.410  61.420  40.670  1.00  0.00           O
ATOM   2144  N   PHE A 722      46.890  62.910  39.860  1.00  0.00           N
ATOM   2145  HN  PHE A 722      46.150  63.080  39.210  1.00  0.00           H
ATOM   2146  CA  PHE A 722      47.320  63.960  40.760  1.00  0.00           C
ATOM   2147  HA  PHE A 722      48.400  64.010  40.670  1.00  0.00           H
ATOM   2148  CB  PHE A 722      46.650  65.270  40.110  1.00  0.00           C
ATOM   2149  HB1 PHE A 722      45.600  65.170  39.730  1.00  0.00           H
ATOM   2150  HB2 PHE A 722      47.250  65.480  39.190  1.00  0.00           H
ATOM   2151  CG  PHE A 722      46.710  66.580  40.840  1.00  0.00           C
ATOM   2152  CD1 PHE A 722      47.570  67.670  40.500  1.00  0.00           C
ATOM   2153  HD1 PHE A 722      48.300  67.570  39.710  1.00  0.00           H
ATOM   2154  CE1 PHE A 722      47.450  68.950  41.180  1.00  0.00           C
ATOM   2155  HE1 PHE A 722      47.930  69.820  40.750  1.00  0.00           H
ATOM   2156  CZ  PHE A 722      46.560  69.030  42.210  1.00  0.00           C
ATOM   2157  HZ  PHE A 722      46.330  70.010  42.610  1.00  0.00           H
ATOM   2158  CD2 PHE A 722      45.860  66.660  41.960  1.00  0.00           C
ATOM   2159  HD2 PHE A 722      45.280  65.800  42.250  1.00  0.00           H
ATOM   2160  CE2 PHE A 722      45.770  67.900  42.600  1.00  0.00           C
ATOM   2161  HE2 PHE A 722      45.130  68.110  43.450  1.00  0.00           H
ATOM   2162  C   PHE A 722      46.950  63.710  42.200  1.00  0.00           C
ATOM   2163  O   PHE A 722      47.780  63.950  43.110  1.00  0.00           O
ATOM   2164  N   THR A 723      45.730  63.140  42.460  1.00  0.00           N
ATOM   2165  HN  THR A 723      45.050  63.270  41.730  1.00  0.00           H
ATOM   2166  CA  THR A 723      45.290  62.650  43.840  1.00  0.00           C
ATOM   2167  HA  THR A 723      45.350  63.440  44.570  1.00  0.00           H
ATOM   2168  CB  THR A 723      43.850  62.350  43.950  1.00  0.00           C
ATOM   2169  HB  THR A 723      43.570  61.460  43.340  1.00  0.00           H
ATOM   2170  OG1 THR A 723      43.050  63.470  43.470  1.00  0.00           O
ATOM   2171  HG1 THR A 723      42.190  63.100  43.230  1.00  0.00           H
ATOM   2172  CG2 THR A 723      43.340  62.030  45.370  1.00  0.00           C
ATOM   2173 HG21 THR A 723      43.840  61.200  45.910  1.00  0.00           H
ATOM   2174 HG22 THR A 723      42.270  61.760  45.250  1.00  0.00           H
ATOM   2175 HG23 THR A 723      43.410  62.880  46.080  1.00  0.00           H
ATOM   2176  C   THR A 723      46.120  61.470  44.370  1.00  0.00           C
ATOM   2177  O   THR A 723      46.570  61.490  45.480  1.00  0.00           O
ATOM   2178  N   GLU A 724      46.460  60.520  43.520  1.00  0.00           N
ATOM   2179  HN  GLU A 724      46.110  60.580  42.580  1.00  0.00           H
ATOM   2180  CA  GLU A 724      47.250  59.390  43.800  1.00  0.00           C
ATOM   2181  HA  GLU A 724      46.850  58.880  44.660  1.00  0.00           H
ATOM   2182  CB  GLU A 724      47.130  58.710  42.410  1.00  0.00           C
ATOM   2183  HB1 GLU A 724      47.660  59.340  41.660  1.00  0.00           H
ATOM   2184  HB2 GLU A 724      46.060  58.640  42.100  1.00  0.00           H
ATOM   2185  CG  GLU A 724      47.760  57.300  42.430  1.00  0.00           C
ATOM   2186  HG1 GLU A 724      47.080  56.540  42.860  1.00  0.00           H
ATOM   2187  HG2 GLU A 724      48.670  57.240  43.050  1.00  0.00           H
ATOM   2188  CD  GLU A 724      48.080  56.690  41.050  1.00  0.00           C
ATOM   2189  OE1 GLU A 724      47.090  56.280  40.350  1.00  0.00           O
ATOM   2190  OE2 GLU A 724      49.330  56.510  40.750  1.00  0.00           O
ATOM   2191  C   GLU A 724      48.730  59.640  44.130  1.00  0.00           C
ATOM   2192  O   GLU A 724      49.130  59.050  45.120  1.00  0.00           O
ATOM   2193  N   GLU A 725      49.380  60.560  43.440  1.00  0.00           N
ATOM   2194  HN  GLU A 725      49.030  60.910  42.580  1.00  0.00           H
ATOM   2195  CA  GLU A 725      50.720  61.020  43.880  1.00  0.00           C
ATOM   2196  HA  GLU A 725      51.330  60.140  43.950  1.00  0.00           H
ATOM   2197  CB  GLU A 725      51.390  61.920  42.770  1.00  0.00           C
ATOM   2198  HB1 GLU A 725      52.370  62.180  43.210  1.00  0.00           H
ATOM   2199  HB2 GLU A 725      50.750  62.820  42.640  1.00  0.00           H
ATOM   2200  CG  GLU A 725      51.510  61.130  41.480  1.00  0.00           C
ATOM   2201  HG1 GLU A 725      50.650  61.430  40.850  1.00  0.00           H
ATOM   2202  HG2 GLU A 725      51.590  60.050  41.690  1.00  0.00           H
ATOM   2203  CD  GLU A 725      52.830  61.400  40.750  1.00  0.00           C
ATOM   2204  OE1 GLU A 725      53.890  60.950  41.290  1.00  0.00           O
ATOM   2205  OE2 GLU A 725      52.840  61.940  39.640  1.00  0.00           O
ATOM   2206  C   GLU A 725      50.790  61.710  45.200  1.00  0.00           C
ATOM   2207  O   GLU A 725      51.690  61.480  46.050  1.00  0.00           O
ATOM   2208  N   ALA A 726      49.760  62.570  45.430  1.00  0.00           N
ATOM   2209  HN  ALA A 726      49.080  62.760  44.720  1.00  0.00           H
ATOM   2210  CA  ALA A 726      49.780  63.410  46.600  1.00  0.00           C
ATOM   2211  HA  ALA A 726      50.700  63.970  46.660  1.00  0.00           H
ATOM   2212  CB  ALA A 726      48.530  64.340  46.500  1.00  0.00           C
ATOM   2213  HB1 ALA A 726      48.630  65.070  45.670  1.00  0.00           H
ATOM   2214  HB2 ALA A 726      48.440  64.870  47.470  1.00  0.00           H
ATOM   2215  HB3 ALA A 726      47.600  63.790  46.260  1.00  0.00           H
ATOM   2216  C   ALA A 726      49.640  62.700  47.880  1.00  0.00           C
ATOM   2217  O   ALA A 726      50.330  63.010  48.880  1.00  0.00           O
ATOM   2218  N   PHE A 727      48.710  61.770  48.080  1.00  0.00           N
ATOM   2219  HN  PHE A 727      48.080  61.700  47.290  1.00  0.00           H
ATOM   2220  CA  PHE A 727      48.650  60.850  49.240  1.00  0.00           C
ATOM   2221  HA  PHE A 727      48.600  61.440  50.140  1.00  0.00           H
ATOM   2222  CB  PHE A 727      47.380  60.030  49.220  1.00  0.00           C
ATOM   2223  HB1 PHE A 727      47.300  59.210  49.960  1.00  0.00           H
ATOM   2224  HB2 PHE A 727      47.090  59.670  48.210  1.00  0.00           H
ATOM   2225  CG  PHE A 727      46.150  60.880  49.730  1.00  0.00           C
ATOM   2226  CD1 PHE A 727      45.880  60.780  51.110  1.00  0.00           C
ATOM   2227  HD1 PHE A 727      46.500  60.200  51.780  1.00  0.00           H
ATOM   2228  CE1 PHE A 727      44.700  61.300  51.640  1.00  0.00           C
ATOM   2229  HE1 PHE A 727      44.420  61.190  52.670  1.00  0.00           H
ATOM   2230  CZ  PHE A 727      43.830  61.950  50.740  1.00  0.00           C
ATOM   2231  HZ  PHE A 727      42.930  62.300  51.200  1.00  0.00           H
ATOM   2232  CD2 PHE A 727      45.370  61.710  48.920  1.00  0.00           C
ATOM   2233  HD2 PHE A 727      45.670  61.960  47.920  1.00  0.00           H
ATOM   2234  CE2 PHE A 727      44.120  62.160  49.420  1.00  0.00           C
ATOM   2235  HE2 PHE A 727      43.440  62.680  48.770  1.00  0.00           H
ATOM   2236  C   PHE A 727      49.870  59.960  49.450  1.00  0.00           C
ATOM   2237  O   PHE A 727      50.480  60.050  50.520  1.00  0.00           O
ATOM   2238  N   ALA A 728      50.280  59.250  48.360  1.00  0.00           N
ATOM   2239  HN  ALA A 728      49.720  59.320  47.540  1.00  0.00           H
ATOM   2240  CA  ALA A 728      51.450  58.370  48.420  1.00  0.00           C
ATOM   2241  HA  ALA A 728      51.370  57.600  49.170  1.00  0.00           H
ATOM   2242  CB  ALA A 728      51.740  57.830  46.950  1.00  0.00           C
ATOM   2243  HB1 ALA A 728      52.210  58.620  46.320  1.00  0.00           H
ATOM   2244  HB2 ALA A 728      50.760  57.620  46.470  1.00  0.00           H
ATOM   2245  HB3 ALA A 728      52.340  56.890  46.860  1.00  0.00           H
ATOM   2246  C   ALA A 728      52.810  59.050  48.850  1.00  0.00           C
ATOM   2247  O   ALA A 728      53.400  58.600  49.820  1.00  0.00           O
ATOM   2248  N   ALA A 729      53.120  60.200  48.240  1.00  0.00           N
ATOM   2249  HN  ALA A 729      52.550  60.460  47.470  1.00  0.00           H
ATOM   2250  CA  ALA A 729      54.260  61.090  48.510  1.00  0.00           C
ATOM   2251  HA  ALA A 729      55.170  60.580  48.230  1.00  0.00           H
ATOM   2252  CB  ALA A 729      54.140  62.370  47.640  1.00  0.00           C
ATOM   2253  HB1 ALA A 729      54.030  62.000  46.590  1.00  0.00           H
ATOM   2254  HB2 ALA A 729      55.000  63.080  47.790  1.00  0.00           H
ATOM   2255  HB3 ALA A 729      53.150  62.770  47.940  1.00  0.00           H
ATOM   2256  C   ALA A 729      54.340  61.530  50.050  1.00  0.00           C
ATOM   2257  O   ALA A 729      55.330  61.280  50.700  1.00  0.00           O
ATOM   2258  N   LEU A 730      53.150  62.090  50.500  1.00  0.00           N
ATOM   2259  HN  LEU A 730      52.380  62.260  49.900  1.00  0.00           H
ATOM   2260  CA  LEU A 730      52.940  62.590  51.830  1.00  0.00           C
ATOM   2261  HA  LEU A 730      53.770  63.240  51.970  1.00  0.00           H
ATOM   2262  CB  LEU A 730      51.530  63.320  51.950  1.00  0.00           C
ATOM   2263  HB1 LEU A 730      50.690  62.720  51.560  1.00  0.00           H
ATOM   2264  HB2 LEU A 730      51.750  64.130  51.220  1.00  0.00           H
ATOM   2265  CG  LEU A 730      50.910  63.930  53.290  1.00  0.00           C
ATOM   2266  HG  LEU A 730      49.950  64.410  52.990  1.00  0.00           H
ATOM   2267  CD1 LEU A 730      50.660  62.750  54.250  1.00  0.00           C
ATOM   2268 HD11 LEU A 730      50.010  63.000  55.130  1.00  0.00           H
ATOM   2269 HD12 LEU A 730      51.590  62.350  54.710  1.00  0.00           H
ATOM   2270 HD13 LEU A 730      50.050  61.950  53.800  1.00  0.00           H
ATOM   2271  CD2 LEU A 730      51.730  65.010  53.910  1.00  0.00           C
ATOM   2272 HD21 LEU A 730      51.390  65.330  54.910  1.00  0.00           H
ATOM   2273 HD22 LEU A 730      51.840  65.900  53.260  1.00  0.00           H
ATOM   2274 HD23 LEU A 730      52.690  64.500  54.150  1.00  0.00           H
ATOM   2275  C   LEU A 730      53.080  61.430  52.890  1.00  0.00           C
ATOM   2276  O   LEU A 730      53.910  61.520  53.840  1.00  0.00           O
ATOM   2277  N   ILE A 731      52.490  60.260  52.660  1.00  0.00           N
ATOM   2278  HN  ILE A 731      52.010  60.190  51.790  1.00  0.00           H
ATOM   2279  CA  ILE A 731      52.380  59.070  53.490  1.00  0.00           C
ATOM   2280  HA  ILE A 731      52.120  59.420  54.470  1.00  0.00           H
ATOM   2281  CB  ILE A 731      51.350  58.070  53.110  1.00  0.00           C
ATOM   2282  HB  ILE A 731      51.250  57.790  52.040  1.00  0.00           H
ATOM   2283  CG2 ILE A 731      51.580  56.720  53.820  1.00  0.00           C
ATOM   2284 HG21 ILE A 731      51.790  56.940  54.890  1.00  0.00           H
ATOM   2285 HG22 ILE A 731      52.500  56.240  53.410  1.00  0.00           H
ATOM   2286 HG23 ILE A 731      50.740  56.000  53.740  1.00  0.00           H
ATOM   2287  CG1 ILE A 731      49.950  58.690  53.290  1.00  0.00           C
ATOM   2288 HG11 ILE A 731      50.010  59.750  52.960  1.00  0.00           H
ATOM   2289 HG12 ILE A 731      49.820  58.540  54.380  1.00  0.00           H
ATOM   2290  CD  ILE A 731      48.880  57.960  52.490  1.00  0.00           C
ATOM   2291  HD1 ILE A 731      48.800  56.870  52.670  1.00  0.00           H
ATOM   2292  HD2 ILE A 731      49.160  57.830  51.430  1.00  0.00           H
ATOM   2293  HD3 ILE A 731      47.900  58.490  52.560  1.00  0.00           H
ATOM   2294  C   ILE A 731      53.790  58.490  53.620  1.00  0.00           C
ATOM   2295  O   ILE A 731      54.300  58.130  54.710  1.00  0.00           O
ATOM   2296  N   CYS A 732      54.560  58.390  52.470  1.00  0.00           N
ATOM   2297  HN  CYS A 732      54.080  58.530  51.600  1.00  0.00           H
ATOM   2298  CA  CYS A 732      55.980  57.930  52.500  1.00  0.00           C
ATOM   2299  HA  CYS A 732      55.950  56.940  52.920  1.00  0.00           H
ATOM   2300  CB  CYS A 732      56.660  57.890  51.120  1.00  0.00           C
ATOM   2301  HB1 CYS A 732      57.750  57.760  51.260  1.00  0.00           H
ATOM   2302  HB2 CYS A 732      56.680  58.860  50.580  1.00  0.00           H
ATOM   2303  SG  CYS A 732      56.170  56.480  50.040  1.00  0.00           S
ATOM   2304  HG1 CYS A 732      55.190  57.010  49.330  1.00  0.00           H
ATOM   2305  C   CYS A 732      56.820  58.760  53.380  1.00  0.00           C
ATOM   2306  O   CYS A 732      57.490  58.270  54.300  1.00  0.00           O
ATOM   2307  N   ILE A 733      56.750  60.090  53.220  1.00  0.00           N
ATOM   2308  HN  ILE A 733      56.080  60.440  52.570  1.00  0.00           H
ATOM   2309  CA  ILE A 733      57.440  60.980  54.060  1.00  0.00           C
ATOM   2310  HA  ILE A 733      58.430  60.570  54.110  1.00  0.00           H
ATOM   2311  CB  ILE A 733      57.600  62.350  53.400  1.00  0.00           C
ATOM   2312  HB  ILE A 733      56.570  62.620  53.070  1.00  0.00           H
ATOM   2313  CG2 ILE A 733      58.180  63.460  54.380  1.00  0.00           C
ATOM   2314 HG21 ILE A 733      58.910  63.060  55.110  1.00  0.00           H
ATOM   2315 HG22 ILE A 733      57.340  63.860  54.990  1.00  0.00           H
ATOM   2316 HG23 ILE A 733      58.600  64.350  53.860  1.00  0.00           H
ATOM   2317  CG1 ILE A 733      58.420  62.310  52.140  1.00  0.00           C
ATOM   2318 HG11 ILE A 733      58.350  63.300  51.650  1.00  0.00           H
ATOM   2319 HG12 ILE A 733      58.010  61.520  51.480  1.00  0.00           H
ATOM   2320  CD  ILE A 733      59.910  61.990  52.320  1.00  0.00           C
ATOM   2321  HD1 ILE A 733      60.450  62.780  51.760  1.00  0.00           H
ATOM   2322  HD2 ILE A 733      60.080  61.020  51.800  1.00  0.00           H
ATOM   2323  HD3 ILE A 733      60.170  61.870  53.400  1.00  0.00           H
ATOM   2324  C   ILE A 733      57.040  61.070  55.550  1.00  0.00           C
ATOM   2325  O   ILE A 733      57.910  60.990  56.450  1.00  0.00           O
ATOM   2326  N   ILE A 734      55.740  60.900  55.870  1.00  0.00           N
ATOM   2327  HN  ILE A 734      55.080  61.160  55.160  1.00  0.00           H
ATOM   2328  CA  ILE A 734      55.180  60.580  57.220  1.00  0.00           C
ATOM   2329  HA  ILE A 734      55.490  61.370  57.900  1.00  0.00           H
ATOM   2330  CB  ILE A 734      53.660  60.630  57.220  1.00  0.00           C
ATOM   2331  HB  ILE A 734      53.300  60.130  56.300  1.00  0.00           H
ATOM   2332  CG2 ILE A 734      52.990  59.730  58.280  1.00  0.00           C
ATOM   2333 HG21 ILE A 734      53.530  59.790  59.240  1.00  0.00           H
ATOM   2334 HG22 ILE A 734      53.210  58.680  57.970  1.00  0.00           H
ATOM   2335 HG23 ILE A 734      51.900  59.850  58.440  1.00  0.00           H
ATOM   2336  CG1 ILE A 734      53.020  62.030  57.180  1.00  0.00           C
ATOM   2337 HG11 ILE A 734      51.950  61.830  56.960  1.00  0.00           H
ATOM   2338 HG12 ILE A 734      53.470  62.570  56.320  1.00  0.00           H
ATOM   2339  CD  ILE A 734      53.060  62.840  58.530  1.00  0.00           C
ATOM   2340  HD1 ILE A 734      52.520  62.300  59.330  1.00  0.00           H
ATOM   2341  HD2 ILE A 734      52.580  63.830  58.350  1.00  0.00           H
ATOM   2342  HD3 ILE A 734      54.100  62.980  58.890  1.00  0.00           H
ATOM   2343  C   ILE A 734      55.720  59.230  57.800  1.00  0.00           C
ATOM   2344  O   ILE A 734      56.020  59.160  59.030  1.00  0.00           O
ATOM   2345  N   PHE A 735      55.830  58.180  57.050  1.00  0.00           N
ATOM   2346  HN  PHE A 735      55.420  58.160  56.140  1.00  0.00           H
ATOM   2347  CA  PHE A 735      56.360  56.920  57.480  1.00  0.00           C
ATOM   2348  HA  PHE A 735      55.920  56.660  58.430  1.00  0.00           H
ATOM   2349  CB  PHE A 735      56.130  55.870  56.300  1.00  0.00           C
ATOM   2350  HB1 PHE A 735      56.760  56.230  55.450  1.00  0.00           H
ATOM   2351  HB2 PHE A 735      55.080  55.880  55.940  1.00  0.00           H
ATOM   2352  CG  PHE A 735      56.500  54.440  56.750  1.00  0.00           C
ATOM   2353  CD1 PHE A 735      57.600  53.710  56.290  1.00  0.00           C
ATOM   2354  HD1 PHE A 735      58.320  54.220  55.670  1.00  0.00           H
ATOM   2355  CE1 PHE A 735      57.730  52.350  56.550  1.00  0.00           C
ATOM   2356  HE1 PHE A 735      58.600  51.850  56.190  1.00  0.00           H
ATOM   2357  CZ  PHE A 735      56.810  51.680  57.290  1.00  0.00           C
ATOM   2358  HZ  PHE A 735      56.940  50.630  57.490  1.00  0.00           H
ATOM   2359  CD2 PHE A 735      55.650  53.780  57.680  1.00  0.00           C
ATOM   2360  HD2 PHE A 735      54.810  54.330  58.090  1.00  0.00           H
ATOM   2361  CE2 PHE A 735      55.760  52.410  57.950  1.00  0.00           C
ATOM   2362  HE2 PHE A 735      55.040  51.940  58.600  1.00  0.00           H
ATOM   2363  C   PHE A 735      57.880  56.930  57.800  1.00  0.00           C
ATOM   2364  O   PHE A 735      58.230  56.380  58.860  1.00  0.00           O
ATOM   2365  N   ILE A 736      58.750  57.680  57.030  1.00  0.00           N
ATOM   2366  HN  ILE A 736      58.570  58.010  56.110  1.00  0.00           H
ATOM   2367  CA  ILE A 736      60.130  57.730  57.510  1.00  0.00           C
ATOM   2368  HA  ILE A 736      60.380  56.720  57.800  1.00  0.00           H
ATOM   2369  CB  ILE A 736      61.180  58.130  56.430  1.00  0.00           C
ATOM   2370  HB  ILE A 736      62.160  58.240  56.930  1.00  0.00           H
ATOM   2371  CG2 ILE A 736      61.440  56.940  55.490  1.00  0.00           C
ATOM   2372 HG21 ILE A 736      61.870  56.100  56.070  1.00  0.00           H
ATOM   2373 HG22 ILE A 736      62.210  57.030  54.690  1.00  0.00           H
ATOM   2374 HG23 ILE A 736      60.480  56.800  54.940  1.00  0.00           H
ATOM   2375  CG1 ILE A 736      60.850  59.470  55.680  1.00  0.00           C
ATOM   2376 HG11 ILE A 736      60.590  60.280  56.390  1.00  0.00           H
ATOM   2377 HG12 ILE A 736      59.910  59.260  55.130  1.00  0.00           H
ATOM   2378  CD  ILE A 736      61.940  59.860  54.670  1.00  0.00           C
ATOM   2379  HD1 ILE A 736      61.950  59.060  53.890  1.00  0.00           H
ATOM   2380  HD2 ILE A 736      62.980  59.770  55.040  1.00  0.00           H
ATOM   2381  HD3 ILE A 736      61.820  60.890  54.280  1.00  0.00           H
ATOM   2382  C   ILE A 736      60.310  58.670  58.640  1.00  0.00           C
ATOM   2383  O   ILE A 736      61.050  58.420  59.610  1.00  0.00           O
ATOM   2384  N   TYR A 737      59.400  59.670  58.740  1.00  0.00           N
ATOM   2385  HN  TYR A 737      58.700  59.710  58.050  1.00  0.00           H
ATOM   2386  CA  TYR A 737      59.310  60.500  59.890  1.00  0.00           C
ATOM   2387  HA  TYR A 737      60.160  61.140  60.100  1.00  0.00           H
ATOM   2388  CB  TYR A 737      58.270  61.550  59.450  1.00  0.00           C
ATOM   2389  HB1 TYR A 737      57.400  60.900  59.200  1.00  0.00           H
ATOM   2390  HB2 TYR A 737      58.620  62.190  58.620  1.00  0.00           H
ATOM   2391  CG  TYR A 737      57.860  62.530  60.550  1.00  0.00           C
ATOM   2392  CD1 TYR A 737      58.580  63.740  60.690  1.00  0.00           C
ATOM   2393  HD1 TYR A 737      59.470  63.780  60.080  1.00  0.00           H
ATOM   2394  CE1 TYR A 737      58.230  64.690  61.650  1.00  0.00           C
ATOM   2395  HE1 TYR A 737      58.850  65.570  61.680  1.00  0.00           H
ATOM   2396  CZ  TYR A 737      57.080  64.500  62.460  1.00  0.00           C
ATOM   2397  OH  TYR A 737      56.780  65.490  63.390  1.00  0.00           O
ATOM   2398  HH  TYR A 737      56.300  65.100  64.120  1.00  0.00           H
ATOM   2399  CD2 TYR A 737      56.730  62.370  61.340  1.00  0.00           C
ATOM   2400  HD2 TYR A 737      56.150  61.470  61.280  1.00  0.00           H
ATOM   2401  CE2 TYR A 737      56.270  63.390  62.230  1.00  0.00           C
ATOM   2402  HE2 TYR A 737      55.370  63.170  62.790  1.00  0.00           H
ATOM   2403  C   TYR A 737      59.030  59.780  61.260  1.00  0.00           C
ATOM   2404  O   TYR A 737      59.610  60.150  62.280  1.00  0.00           O
ATOM   2405  N   GLU A 738      58.160  58.810  61.210  1.00  0.00           N
ATOM   2406  HN  GLU A 738      57.730  58.610  60.330  1.00  0.00           H
ATOM   2407  CA  GLU A 738      57.790  58.030  62.440  1.00  0.00           C
ATOM   2408  HA  GLU A 738      57.640  58.810  63.170  1.00  0.00           H
ATOM   2409  CB  GLU A 738      56.360  57.350  62.290  1.00  0.00           C
ATOM   2410  HB1 GLU A 738      56.490  56.450  61.650  1.00  0.00           H
ATOM   2411  HB2 GLU A 738      55.760  58.090  61.710  1.00  0.00           H
ATOM   2412  CG  GLU A 738      55.630  57.130  63.570  1.00  0.00           C
ATOM   2413  HG1 GLU A 738      55.430  58.010  64.220  1.00  0.00           H
ATOM   2414  HG2 GLU A 738      56.340  56.450  64.070  1.00  0.00           H
ATOM   2415  CD  GLU A 738      54.340  56.460  63.410  1.00  0.00           C
ATOM   2416  OE1 GLU A 738      54.180  55.660  62.440  1.00  0.00           O
ATOM   2417  OE2 GLU A 738      53.430  56.620  64.330  1.00  0.00           O
ATOM   2418  C   GLU A 738      58.970  57.100  62.760  1.00  0.00           C
ATOM   2419  O   GLU A 738      59.490  57.010  63.910  1.00  0.00           O
ATOM   2420  N   ALA A 739      59.590  56.510  61.720  1.00  0.00           N
ATOM   2421  HN  ALA A 739      59.260  56.670  60.790  1.00  0.00           H
ATOM   2422  CA  ALA A 739      60.700  55.610  61.970  1.00  0.00           C
ATOM   2423  HA  ALA A 739      60.330  54.940  62.730  1.00  0.00           H
ATOM   2424  CB  ALA A 739      61.010  54.680  60.780  1.00  0.00           C
ATOM   2425  HB1 ALA A 739      61.520  55.220  59.950  1.00  0.00           H
ATOM   2426  HB2 ALA A 739      60.030  54.360  60.390  1.00  0.00           H
ATOM   2427  HB3 ALA A 739      61.640  53.800  61.060  1.00  0.00           H
ATOM   2428  C   ALA A 739      61.920  56.230  62.580  1.00  0.00           C
ATOM   2429  O   ALA A 739      62.510  55.800  63.560  1.00  0.00           O
ATOM   2430  N   LEU A 740      62.260  57.430  62.080  1.00  0.00           N
ATOM   2431  HN  LEU A 740      61.860  57.840  61.270  1.00  0.00           H
ATOM   2432  CA  LEU A 740      63.160  58.340  62.720  1.00  0.00           C
ATOM   2433  HA  LEU A 740      64.050  57.770  62.920  1.00  0.00           H
ATOM   2434  CB  LEU A 740      63.510  59.520  61.700  1.00  0.00           C
ATOM   2435  HB1 LEU A 740      64.170  60.270  62.200  1.00  0.00           H
ATOM   2436  HB2 LEU A 740      62.540  59.960  61.390  1.00  0.00           H
ATOM   2437  CG  LEU A 740      64.200  59.060  60.410  1.00  0.00           C
ATOM   2438  HG  LEU A 740      63.790  58.090  60.040  1.00  0.00           H
ATOM   2439  CD1 LEU A 740      64.100  60.160  59.320  1.00  0.00           C
ATOM   2440 HD11 LEU A 740      63.120  60.310  58.820  1.00  0.00           H
ATOM   2441 HD12 LEU A 740      64.740  59.970  58.430  1.00  0.00           H
ATOM   2442 HD13 LEU A 740      64.380  61.130  59.810  1.00  0.00           H
ATOM   2443  CD2 LEU A 740      65.670  58.910  60.680  1.00  0.00           C
ATOM   2444 HD21 LEU A 740      66.070  59.930  60.860  1.00  0.00           H
ATOM   2445 HD22 LEU A 740      66.320  58.630  59.820  1.00  0.00           H
ATOM   2446 HD23 LEU A 740      65.840  58.200  61.520  1.00  0.00           H
ATOM   2447  C   LEU A 740      62.800  58.850  64.140  1.00  0.00           C
ATOM   2448  O   LEU A 740      63.580  58.710  65.050  1.00  0.00           O
ATOM   2449  N   GLU A 741      61.520  59.320  64.340  1.00  0.00           N
ATOM   2450  HN  GLU A 741      60.880  59.370  63.580  1.00  0.00           H
ATOM   2451  CA  GLU A 741      61.130  59.700  65.720  1.00  0.00           C
ATOM   2452  HA  GLU A 741      61.650  60.560  66.110  1.00  0.00           H
ATOM   2453  CB  GLU A 741      59.670  60.130  65.650  1.00  0.00           C
ATOM   2454  HB1 GLU A 741      59.110  59.430  64.980  1.00  0.00           H
ATOM   2455  HB2 GLU A 741      59.740  61.090  65.100  1.00  0.00           H
ATOM   2456  CG  GLU A 741      58.800  60.290  66.940  1.00  0.00           C
ATOM   2457  HG1 GLU A 741      59.260  61.040  67.600  1.00  0.00           H
ATOM   2458  HG2 GLU A 741      58.620  59.360  67.530  1.00  0.00           H
ATOM   2459  CD  GLU A 741      57.400  60.580  66.580  1.00  0.00           C
ATOM   2460  OE1 GLU A 741      56.750  59.700  66.000  1.00  0.00           O
ATOM   2461  OE2 GLU A 741      56.840  61.570  67.080  1.00  0.00           O
ATOM   2462  C   GLU A 741      61.170  58.670  66.740  1.00  0.00           C
ATOM   2463  O   GLU A 741      61.630  58.960  67.820  1.00  0.00           O
ATOM   2464  N   LYS A 742      60.770  57.420  66.460  1.00  0.00           N
ATOM   2465  HN  LYS A 742      60.220  57.280  65.640  1.00  0.00           H
ATOM   2466  CA  LYS A 742      60.790  56.220  67.380  1.00  0.00           C
ATOM   2467  HA  LYS A 742      60.240  56.510  68.260  1.00  0.00           H
ATOM   2468  CB  LYS A 742      59.980  55.020  66.780  1.00  0.00           C
ATOM   2469  HB1 LYS A 742      59.990  54.190  67.530  1.00  0.00           H
ATOM   2470  HB2 LYS A 742      60.570  54.860  65.860  1.00  0.00           H
ATOM   2471  CG  LYS A 742      58.530  55.300  66.460  1.00  0.00           C
ATOM   2472  HG1 LYS A 742      58.410  55.010  65.400  1.00  0.00           H
ATOM   2473  HG2 LYS A 742      58.430  56.410  66.520  1.00  0.00           H
ATOM   2474  CD  LYS A 742      57.570  54.630  67.380  1.00  0.00           C
ATOM   2475  HD1 LYS A 742      57.900  54.850  68.420  1.00  0.00           H
ATOM   2476  HD2 LYS A 742      57.750  53.550  67.230  1.00  0.00           H
ATOM   2477  CE  LYS A 742      56.090  55.020  67.280  1.00  0.00           C
ATOM   2478  HE1 LYS A 742      55.410  54.520  68.010  1.00  0.00           H
ATOM   2479  HE2 LYS A 742      55.810  54.590  66.280  1.00  0.00           H
ATOM   2480  NZ  LYS A 742      55.830  56.500  67.220  1.00  0.00           N
ATOM   2481  HZ1 LYS A 742      56.250  57.000  66.410  1.00  0.00           H
ATOM   2482  HZ2 LYS A 742      56.110  57.000  68.080  1.00  0.00           H
ATOM   2483  HZ3 LYS A 742      54.790  56.580  67.130  1.00  0.00           H
ATOM   2484  C   LYS A 742      62.110  55.750  67.900  1.00  0.00           C
ATOM   2485  O   LYS A 742      62.220  55.540  69.070  1.00  0.00           O
ATOM   2486  N   LEU A 743      63.150  55.820  67.010  1.00  0.00           N
ATOM   2487  HN  LEU A 743      63.030  55.950  66.020  1.00  0.00           H
ATOM   2488  CA  LEU A 743      64.530  55.820  67.540  1.00  0.00           C
ATOM   2489  HA  LEU A 743      64.560  54.950  68.170  1.00  0.00           H
ATOM   2490  CB  LEU A 743      65.430  55.780  66.360  1.00  0.00           C
ATOM   2491  HB1 LEU A 743      65.180  56.720  65.830  1.00  0.00           H
ATOM   2492  HB2 LEU A 743      65.190  55.060  65.540  1.00  0.00           H
ATOM   2493  CG  LEU A 743      66.940  55.580  66.740  1.00  0.00           C
ATOM   2494  HG  LEU A 743      67.220  56.390  67.460  1.00  0.00           H
ATOM   2495  CD1 LEU A 743      67.190  54.210  67.470  1.00  0.00           C
ATOM   2496 HD11 LEU A 743      68.240  54.140  67.820  1.00  0.00           H
ATOM   2497 HD12 LEU A 743      66.970  53.380  66.760  1.00  0.00           H
ATOM   2498 HD13 LEU A 743      66.390  53.990  68.210  1.00  0.00           H
ATOM   2499  CD2 LEU A 743      67.880  55.630  65.600  1.00  0.00           C
ATOM   2500 HD21 LEU A 743      67.650  54.840  64.860  1.00  0.00           H
ATOM   2501 HD22 LEU A 743      68.920  55.440  65.940  1.00  0.00           H
ATOM   2502 HD23 LEU A 743      67.770  56.580  65.040  1.00  0.00           H
ATOM   2503  C   LEU A 743      64.890  57.010  68.510  1.00  0.00           C
ATOM   2504  O   LEU A 743      65.650  56.780  69.510  1.00  0.00           O
ATOM   2505  N   PHE A 744      64.520  58.280  68.230  1.00  0.00           N
ATOM   2506  HN  PHE A 744      63.970  58.590  67.460  1.00  0.00           H
ATOM   2507  CA  PHE A 744      64.780  59.320  69.240  1.00  0.00           C
ATOM   2508  HA  PHE A 744      65.810  59.300  69.560  1.00  0.00           H
ATOM   2509  CB  PHE A 744      64.470  60.820  68.630  1.00  0.00           C
ATOM   2510  HB1 PHE A 744      64.610  61.590  69.420  1.00  0.00           H
ATOM   2511  HB2 PHE A 744      63.420  60.820  68.260  1.00  0.00           H
ATOM   2512  CG  PHE A 744      65.390  61.220  67.480  1.00  0.00           C
ATOM   2513  CD1 PHE A 744      64.730  61.680  66.360  1.00  0.00           C
ATOM   2514  HD1 PHE A 744      63.660  61.630  66.440  1.00  0.00           H
ATOM   2515  CE1 PHE A 744      65.520  62.110  65.260  1.00  0.00           C
ATOM   2516  HE1 PHE A 744      64.990  62.510  64.400  1.00  0.00           H
ATOM   2517  CZ  PHE A 744      66.920  61.970  65.280  1.00  0.00           C
ATOM   2518  HZ  PHE A 744      67.460  62.350  64.420  1.00  0.00           H
ATOM   2519  CD2 PHE A 744      66.770  61.180  67.580  1.00  0.00           C
ATOM   2520  HD2 PHE A 744      67.360  60.900  68.440  1.00  0.00           H
ATOM   2521  CE2 PHE A 744      67.560  61.560  66.460  1.00  0.00           C
ATOM   2522  HE2 PHE A 744      68.630  61.700  66.450  1.00  0.00           H
ATOM   2523  C   PHE A 744      63.960  59.250  70.530  1.00  0.00           C
ATOM   2524  O   PHE A 744      64.420  59.620  71.610  1.00  0.00           O
ATOM   2525  N   ASP A 745      62.650  58.790  70.470  1.00  0.00           N
ATOM   2526  HN  ASP A 745      62.290  58.510  69.580  1.00  0.00           H
ATOM   2527  CA  ASP A 745      61.760  58.610  71.630  1.00  0.00           C
ATOM   2528  HA  ASP A 745      61.890  59.470  72.260  1.00  0.00           H
ATOM   2529  CB  ASP A 745      60.360  58.650  70.980  1.00  0.00           C
ATOM   2530  HB1 ASP A 745      60.240  58.140  70.000  1.00  0.00           H
ATOM   2531  HB2 ASP A 745      60.090  59.720  70.830  1.00  0.00           H
ATOM   2532  CG  ASP A 745      59.310  58.170  71.890  1.00  0.00           C
ATOM   2533  OD1 ASP A 745      59.230  58.530  73.170  1.00  0.00           O
ATOM   2534  OD2 ASP A 745      58.420  57.400  71.440  1.00  0.00           O
ATOM   2535  C   ASP A 745      62.100  57.530  72.550  1.00  0.00           C
ATOM   2536  O   ASP A 745      62.120  57.710  73.770  1.00  0.00           O
ATOM   2537  N   LEU A 746      62.510  56.410  71.960  1.00  0.00           N
ATOM   2538  HN  LEU A 746      62.640  56.470  70.980  1.00  0.00           H
ATOM   2539  CA  LEU A 746      63.090  55.250  72.580  1.00  0.00           C
ATOM   2540  HA  LEU A 746      62.420  54.820  73.310  1.00  0.00           H
ATOM   2541  CB  LEU A 746      63.270  54.130  71.430  1.00  0.00           C
ATOM   2542  HB1 LEU A 746      63.910  54.540  70.620  1.00  0.00           H
ATOM   2543  HB2 LEU A 746      62.280  53.850  71.000  1.00  0.00           H
ATOM   2544  CG  LEU A 746      63.950  52.760  71.860  1.00  0.00           C
ATOM   2545  HG  LEU A 746      64.630  53.030  72.700  1.00  0.00           H
ATOM   2546  CD1 LEU A 746      62.860  51.770  72.470  1.00  0.00           C
ATOM   2547 HD11 LEU A 746      61.990  51.630  71.800  1.00  0.00           H
ATOM   2548 HD12 LEU A 746      62.530  52.230  73.420  1.00  0.00           H
ATOM   2549 HD13 LEU A 746      63.230  50.730  72.540  1.00  0.00           H
ATOM   2550  CD2 LEU A 746      64.760  52.150  70.770  1.00  0.00           C
ATOM   2551 HD21 LEU A 746      65.770  52.610  70.690  1.00  0.00           H
ATOM   2552 HD22 LEU A 746      64.320  52.350  69.770  1.00  0.00           H
ATOM   2553 HD23 LEU A 746      64.920  51.050  70.810  1.00  0.00           H
ATOM   2554  C   LEU A 746      64.340  55.520  73.330  1.00  0.00           C
ATOM   2555  O   LEU A 746      64.560  55.000  74.400  1.00  0.00           O
ATOM   2556  N   GLY A 747      65.180  56.400  72.740  1.00  0.00           N
ATOM   2557  HN  GLY A 747      65.000  56.690  71.800  1.00  0.00           H
ATOM   2558  CA  GLY A 747      66.380  56.800  73.320  1.00  0.00           C
ATOM   2559  HA1 GLY A 747      67.020  57.340  72.640  1.00  0.00           H
ATOM   2560  HA2 GLY A 747      66.920  55.910  73.600  1.00  0.00           H
ATOM   2561  C   GLY A 747      66.330  57.560  74.590  1.00  0.00           C
ATOM   2562  O   GLY A 747      67.250  57.480  75.390  1.00  0.00           O
ATOM   2563  N   GLU A 748      65.270  58.180  74.920  1.00  0.00           N
ATOM   2564  HN  GLU A 748      64.380  58.200  74.470  1.00  0.00           H
ATOM   2565  CA  GLU A 748      65.150  58.850  76.250  1.00  0.00           C
ATOM   2566  HA  GLU A 748      65.910  59.610  76.400  1.00  0.00           H
ATOM   2567  CB  GLU A 748      63.810  59.610  76.330  1.00  0.00           C
ATOM   2568  HB1 GLU A 748      63.640  59.890  77.390  1.00  0.00           H
ATOM   2569  HB2 GLU A 748      62.980  58.900  76.150  1.00  0.00           H
ATOM   2570  CG  GLU A 748      63.700  60.830  75.410  1.00  0.00           C
ATOM   2571  HG1 GLU A 748      63.570  60.400  74.400  1.00  0.00           H
ATOM   2572  HG2 GLU A 748      64.680  61.350  75.510  1.00  0.00           H
ATOM   2573  CD  GLU A 748      62.510  61.680  75.780  1.00  0.00           C
ATOM   2574  OE1 GLU A 748      61.560  61.740  74.960  1.00  0.00           O
ATOM   2575  OE2 GLU A 748      62.540  62.340  76.860  1.00  0.00           O
ATOM   2576  C   GLU A 748      65.240  57.930  77.430  1.00  0.00           C
ATOM   2577  O   GLU A 748      65.870  58.200  78.400  1.00  0.00           O
ATOM   2578  N   THR A 749      64.660  56.800  77.270  1.00  0.00           N
ATOM   2579  HN  THR A 749      64.010  56.640  76.530  1.00  0.00           H
ATOM   2580  CA  THR A 749      64.580  55.740  78.310  1.00  0.00           C
ATOM   2581  HA  THR A 749      64.590  56.230  79.270  1.00  0.00           H
ATOM   2582  CB  THR A 749      63.280  54.910  78.150  1.00  0.00           C
ATOM   2583  HB  THR A 749      63.360  53.880  78.570  1.00  0.00           H
ATOM   2584  OG1 THR A 749      62.760  54.930  76.820  1.00  0.00           O
ATOM   2585  HG1 THR A 749      63.100  54.180  76.330  1.00  0.00           H
ATOM   2586  CG2 THR A 749      62.250  55.500  79.090  1.00  0.00           C
ATOM   2587 HG21 THR A 749      61.360  54.840  79.000  1.00  0.00           H
ATOM   2588 HG22 THR A 749      61.950  56.530  78.800  1.00  0.00           H
ATOM   2589 HG23 THR A 749      62.520  55.350  80.160  1.00  0.00           H
ATOM   2590  C   THR A 749      65.690  54.840  78.330  1.00  0.00           C
ATOM   2591  O   THR A 749      66.030  54.260  79.280  1.00  0.00           O
ATOM   2592  N   TYR A 750      66.420  54.770  77.270  1.00  0.00           N
ATOM   2593  HN  TYR A 750      66.260  55.450  76.550  1.00  0.00           H
ATOM   2594  CA  TYR A 750      67.450  53.750  76.940  1.00  0.00           C
ATOM   2595  HA  TYR A 750      67.720  53.270  77.870  1.00  0.00           H
ATOM   2596  CB  TYR A 750      66.910  52.670  75.930  1.00  0.00           C
ATOM   2597  HB1 TYR A 750      67.720  51.940  75.710  1.00  0.00           H
ATOM   2598  HB2 TYR A 750      66.460  53.120  75.020  1.00  0.00           H
ATOM   2599  CG  TYR A 750      65.850  51.870  76.500  1.00  0.00           C
ATOM   2600  CD1 TYR A 750      66.050  50.880  77.520  1.00  0.00           C
ATOM   2601  HD1 TYR A 750      67.080  50.690  77.790  1.00  0.00           H
ATOM   2602  CE1 TYR A 750      64.990  50.360  78.270  1.00  0.00           C
ATOM   2603  HE1 TYR A 750      65.250  49.490  78.860  1.00  0.00           H
ATOM   2604  CZ  TYR A 750      63.680  50.690  77.930  1.00  0.00           C
ATOM   2605  OH  TYR A 750      62.660  50.080  78.660  1.00  0.00           O
ATOM   2606  HH  TYR A 750      63.170  49.810  79.420  1.00  0.00           H
ATOM   2607  CD2 TYR A 750      64.480  52.130  76.150  1.00  0.00           C
ATOM   2608  HD2 TYR A 750      64.290  52.810  75.340  1.00  0.00           H
ATOM   2609  CE2 TYR A 750      63.400  51.540  76.860  1.00  0.00           C
ATOM   2610  HE2 TYR A 750      62.350  51.630  76.650  1.00  0.00           H
ATOM   2611  C   TYR A 750      68.720  54.310  76.410  1.00  0.00           C
ATOM   2612  O   TYR A 750      69.280  53.830  75.390  1.00  0.00           O
ATOM   2613  N   ALA A 751      69.120  55.410  77.050  1.00  0.00           N
ATOM   2614  HN  ALA A 751      68.460  55.840  77.650  1.00  0.00           H
ATOM   2615  CA  ALA A 751      70.370  56.140  76.870  1.00  0.00           C
ATOM   2616  HA  ALA A 751      70.360  56.630  75.910  1.00  0.00           H
ATOM   2617  CB  ALA A 751      70.390  57.270  77.880  1.00  0.00           C
ATOM   2618  HB1 ALA A 751      69.450  57.850  77.750  1.00  0.00           H
ATOM   2619  HB2 ALA A 751      71.280  57.930  77.730  1.00  0.00           H
ATOM   2620  HB3 ALA A 751      70.360  56.900  78.920  1.00  0.00           H
ATOM   2621  C   ALA A 751      71.570  55.250  77.020  1.00  0.00           C
ATOM   2622  O   ALA A 751      72.420  55.440  76.130  1.00  0.00           O
ATOM   2623  N   ASP A 752      71.670  54.340  77.980  1.00  0.00           N
ATOM   2624  HN  ASP A 752      71.080  54.290  78.770  1.00  0.00           H
ATOM   2625  CA  ASP A 752      72.910  53.560  78.100  1.00  0.00           C
ATOM   2626  HA  ASP A 752      73.630  54.360  77.990  1.00  0.00           H
ATOM   2627  CB  ASP A 752      73.050  52.780  79.410  1.00  0.00           C
ATOM   2628  HB1 ASP A 752      73.930  52.100  79.370  1.00  0.00           H
ATOM   2629  HB2 ASP A 752      72.190  52.100  79.570  1.00  0.00           H
ATOM   2630  CG  ASP A 752      73.110  53.770  80.550  1.00  0.00           C
ATOM   2631  OD1 ASP A 752      73.860  54.700  80.400  1.00  0.00           O
ATOM   2632  OD2 ASP A 752      72.490  53.570  81.640  1.00  0.00           O
ATOM   2633  C   ASP A 752      73.170  52.600  76.920  1.00  0.00           C
ATOM   2634  O   ASP A 752      74.320  52.200  76.680  1.00  0.00           O
ATOM   2635  N   VAL A 753      72.150  52.180  76.160  1.00  0.00           N
ATOM   2636  HN  VAL A 753      71.240  52.240  76.540  1.00  0.00           H
ATOM   2637  CA  VAL A 753      72.190  51.280  75.010  1.00  0.00           C
ATOM   2638  HA  VAL A 753      73.190  50.860  74.930  1.00  0.00           H
ATOM   2639  CB  VAL A 753      71.210  50.110  75.200  1.00  0.00           C
ATOM   2640  HB  VAL A 753      71.360  49.400  74.360  1.00  0.00           H
ATOM   2641  CG1 VAL A 753      71.490  49.140  76.360  1.00  0.00           C
ATOM   2642 HG11 VAL A 753      72.600  49.050  76.380  1.00  0.00           H
ATOM   2643 HG12 VAL A 753      70.890  48.220  76.210  1.00  0.00           H
ATOM   2644 HG13 VAL A 753      71.140  49.550  77.330  1.00  0.00           H
ATOM   2645  CG2 VAL A 753      69.770  50.540  75.290  1.00  0.00           C
ATOM   2646 HG21 VAL A 753      69.060  49.700  75.110  1.00  0.00           H
ATOM   2647 HG22 VAL A 753      69.480  51.260  74.500  1.00  0.00           H
ATOM   2648 HG23 VAL A 753      69.590  50.970  76.300  1.00  0.00           H
ATOM   2649  C   VAL A 753      71.940  51.980  73.640  1.00  0.00           C
ATOM   2650  O   VAL A 753      71.930  51.410  72.530  1.00  0.00           O
ATOM   2651  N   LEU A 754      71.740  53.350  73.720  1.00  0.00           N
ATOM   2652  HN  LEU A 754      71.760  53.760  74.630  1.00  0.00           H
ATOM   2653  CA  LEU A 754      71.330  54.230  72.720  1.00  0.00           C
ATOM   2654  HA  LEU A 754      70.380  53.930  72.280  1.00  0.00           H
ATOM   2655  CB  LEU A 754      71.170  55.630  73.310  1.00  0.00           C
ATOM   2656  HB1 LEU A 754      72.100  55.860  73.870  1.00  0.00           H
ATOM   2657  HB2 LEU A 754      70.370  55.710  74.090  1.00  0.00           H
ATOM   2658  CG  LEU A 754      70.960  56.870  72.390  1.00  0.00           C
ATOM   2659  HG  LEU A 754      71.860  57.030  71.770  1.00  0.00           H
ATOM   2660  CD1 LEU A 754      69.780  56.810  71.390  1.00  0.00           C
ATOM   2661 HD11 LEU A 754      69.880  55.900  70.760  1.00  0.00           H
ATOM   2662 HD12 LEU A 754      69.780  57.770  70.830  1.00  0.00           H
ATOM   2663 HD13 LEU A 754      68.910  56.810  72.070  1.00  0.00           H
ATOM   2664  CD2 LEU A 754      70.940  58.100  73.300  1.00  0.00           C
ATOM   2665 HD21 LEU A 754      70.410  58.950  72.840  1.00  0.00           H
ATOM   2666 HD22 LEU A 754      71.980  58.290  73.640  1.00  0.00           H
ATOM   2667 HD23 LEU A 754      70.260  57.820  74.150  1.00  0.00           H
ATOM   2668  C   LEU A 754      72.350  54.170  71.550  1.00  0.00           C
ATOM   2669  O   LEU A 754      71.980  54.010  70.380  1.00  0.00           O
ATOM   2670  N   PHE A 755      73.680  54.240  71.740  1.00  0.00           N
ATOM   2671  HN  PHE A 755      74.060  54.260  72.670  1.00  0.00           H
ATOM   2672  CA  PHE A 755      74.600  54.110  70.670  1.00  0.00           C
ATOM   2673  HA  PHE A 755      74.350  54.850  69.920  1.00  0.00           H
ATOM   2674  CB  PHE A 755      76.040  54.610  71.100  1.00  0.00           C
ATOM   2675  HB1 PHE A 755      76.310  54.230  72.100  1.00  0.00           H
ATOM   2676  HB2 PHE A 755      75.850  55.680  71.290  1.00  0.00           H
ATOM   2677  CG  PHE A 755      77.140  54.320  70.160  1.00  0.00           C
ATOM   2678  CD1 PHE A 755      77.280  55.040  68.950  1.00  0.00           C
ATOM   2679  HD1 PHE A 755      76.560  55.830  68.790  1.00  0.00           H
ATOM   2680  CE1 PHE A 755      78.420  54.930  68.150  1.00  0.00           C
ATOM   2681  HE1 PHE A 755      78.500  55.590  67.290  1.00  0.00           H
ATOM   2682  CZ  PHE A 755      79.400  53.960  68.420  1.00  0.00           C
ATOM   2683  HZ  PHE A 755      80.260  53.970  67.780  1.00  0.00           H
ATOM   2684  CD2 PHE A 755      78.170  53.410  70.440  1.00  0.00           C
ATOM   2685  HD2 PHE A 755      78.240  52.770  71.310  1.00  0.00           H
ATOM   2686  CE2 PHE A 755      79.280  53.210  69.580  1.00  0.00           C
ATOM   2687  HE2 PHE A 755      80.060  52.470  69.730  1.00  0.00           H
ATOM   2688  C   PHE A 755      74.580  52.770  69.890  1.00  0.00           C
ATOM   2689  O   PHE A 755      74.480  52.840  68.670  1.00  0.00           O
ATOM   2690  N   TRP A 756      74.490  51.540  70.530  1.00  0.00           N
ATOM   2691  HN  TRP A 756      74.700  51.380  71.490  1.00  0.00           H
ATOM   2692  CA  TRP A 756      74.370  50.370  69.770  1.00  0.00           C
ATOM   2693  HA  TRP A 756      75.130  50.390  69.000  1.00  0.00           H
ATOM   2694  CB  TRP A 756      74.610  49.150  70.740  1.00  0.00           C
ATOM   2695  HB1 TRP A 756      74.030  49.130  71.680  1.00  0.00           H
ATOM   2696  HB2 TRP A 756      75.670  49.040  71.040  1.00  0.00           H
ATOM   2697  CG  TRP A 756      74.360  47.740  70.130  1.00  0.00           C
ATOM   2698  CD1 TRP A 756      73.440  46.840  70.550  1.00  0.00           C
ATOM   2699  HD1 TRP A 756      72.760  47.090  71.350  1.00  0.00           H
ATOM   2700  NE1 TRP A 756      73.500  45.750  69.690  1.00  0.00           N
ATOM   2701  HE1 TRP A 756      72.710  45.190  69.600  1.00  0.00           H
ATOM   2702  CE2 TRP A 756      74.570  45.860  68.840  1.00  0.00           C
ATOM   2703  CD2 TRP A 756      75.100  47.150  69.110  1.00  0.00           C
ATOM   2704  CE3 TRP A 756      76.150  47.610  68.290  1.00  0.00           C
ATOM   2705  HE3 TRP A 756      76.550  48.610  68.400  1.00  0.00           H
ATOM   2706  CZ3 TRP A 756      76.620  46.760  67.290  1.00  0.00           C
ATOM   2707  HZ3 TRP A 756      77.370  47.140  66.610  1.00  0.00           H
ATOM   2708  CZ2 TRP A 756      75.170  44.960  67.970  1.00  0.00           C
ATOM   2709  HZ2 TRP A 756      74.930  43.940  67.690  1.00  0.00           H
ATOM   2710  CH2 TRP A 756      76.250  45.440  67.230  1.00  0.00           C
ATOM   2711  HH2 TRP A 756      76.660  44.840  66.440  1.00  0.00           H
ATOM   2712  C   TRP A 756      72.970  50.290  69.140  1.00  0.00           C
ATOM   2713  O   TRP A 756      72.680  49.800  68.050  1.00  0.00           O
ATOM   2714  N   CYS A 757      71.870  50.790  69.790  1.00  0.00           N
ATOM   2715  HN  CYS A 757      71.980  51.270  70.660  1.00  0.00           H
ATOM   2716  CA  CYS A 757      70.510  50.830  69.190  1.00  0.00           C
ATOM   2717  HA  CYS A 757      70.400  49.790  68.910  1.00  0.00           H
ATOM   2718  CB  CYS A 757      69.450  51.420  70.070  1.00  0.00           C
ATOM   2719  HB1 CYS A 757      68.460  51.490  69.580  1.00  0.00           H
ATOM   2720  HB2 CYS A 757      69.830  52.400  70.450  1.00  0.00           H
ATOM   2721  SG  CYS A 757      69.070  50.460  71.510  1.00  0.00           S
ATOM   2722  HG1 CYS A 757      70.190  50.610  72.200  1.00  0.00           H
ATOM   2723  C   CYS A 757      70.470  51.640  67.870  1.00  0.00           C
ATOM   2724  O   CYS A 757      69.980  51.190  66.870  1.00  0.00           O
ATOM   2725  N   VAL A 758      71.150  52.800  67.750  1.00  0.00           N
ATOM   2726  HN  VAL A 758      71.550  53.150  68.590  1.00  0.00           H
ATOM   2727  CA  VAL A 758      71.440  53.660  66.530  1.00  0.00           C
ATOM   2728  HA  VAL A 758      70.560  54.020  66.040  1.00  0.00           H
ATOM   2729  CB  VAL A 758      72.180  55.010  66.820  1.00  0.00           C
ATOM   2730  HB  VAL A 758      73.050  54.790  67.490  1.00  0.00           H
ATOM   2731  CG1 VAL A 758      72.620  55.710  65.550  1.00  0.00           C
ATOM   2732 HG11 VAL A 758      73.430  55.270  64.930  1.00  0.00           H
ATOM   2733 HG12 VAL A 758      73.090  56.660  65.880  1.00  0.00           H
ATOM   2734 HG13 VAL A 758      71.660  55.830  64.990  1.00  0.00           H
ATOM   2735  CG2 VAL A 758      71.260  55.900  67.660  1.00  0.00           C
ATOM   2736 HG21 VAL A 758      70.440  56.430  67.130  1.00  0.00           H
ATOM   2737 HG22 VAL A 758      71.890  56.580  68.280  1.00  0.00           H
ATOM   2738 HG23 VAL A 758      70.680  55.250  68.350  1.00  0.00           H
ATOM   2739  C   VAL A 758      72.350  52.860  65.550  1.00  0.00           C
ATOM   2740  O   VAL A 758      72.080  52.790  64.380  1.00  0.00           O
ATOM   2741  N   ILE A 759      73.410  52.210  66.070  1.00  0.00           N
ATOM   2742  HN  ILE A 759      73.640  52.300  67.030  1.00  0.00           H
ATOM   2743  CA  ILE A 759      74.160  51.320  65.160  1.00  0.00           C
ATOM   2744  HA  ILE A 759      74.540  51.880  64.320  1.00  0.00           H
ATOM   2745  CB  ILE A 759      75.510  50.890  65.860  1.00  0.00           C
ATOM   2746  HB  ILE A 759      75.170  50.410  66.800  1.00  0.00           H
ATOM   2747  CG2 ILE A 759      76.190  49.690  65.120  1.00  0.00           C
ATOM   2748 HG21 ILE A 759      77.070  49.210  65.620  1.00  0.00           H
ATOM   2749 HG22 ILE A 759      76.610  49.930  64.120  1.00  0.00           H
ATOM   2750 HG23 ILE A 759      75.500  48.830  65.010  1.00  0.00           H
ATOM   2751  CG1 ILE A 759      76.460  52.100  66.070  1.00  0.00           C
ATOM   2752 HG11 ILE A 759      76.010  52.750  66.850  1.00  0.00           H
ATOM   2753 HG12 ILE A 759      76.520  52.620  65.100  1.00  0.00           H
ATOM   2754  CD  ILE A 759      77.770  51.570  66.650  1.00  0.00           C
ATOM   2755  HD1 ILE A 759      78.320  50.880  65.980  1.00  0.00           H
ATOM   2756  HD2 ILE A 759      77.620  51.120  67.660  1.00  0.00           H
ATOM   2757  HD3 ILE A 759      78.480  52.410  66.820  1.00  0.00           H
ATOM   2758  C   ILE A 759      73.390  50.160  64.580  1.00  0.00           C
ATOM   2759  O   ILE A 759      73.490  49.840  63.350  1.00  0.00           O
ATOM   2760  N   LEU A 760      72.590  49.390  65.410  1.00  0.00           N
ATOM   2761  HN  LEU A 760      72.610  49.560  66.390  1.00  0.00           H
ATOM   2762  CA  LEU A 760      71.550  48.580  64.830  1.00  0.00           C
ATOM   2763  HA  LEU A 760      72.100  47.790  64.350  1.00  0.00           H
ATOM   2764  CB  LEU A 760      70.660  47.980  65.920  1.00  0.00           C
ATOM   2765  HB1 LEU A 760      69.800  47.410  65.500  1.00  0.00           H
ATOM   2766  HB2 LEU A 760      70.260  48.840  66.500  1.00  0.00           H
ATOM   2767  CG  LEU A 760      71.230  47.010  67.000  1.00  0.00           C
ATOM   2768  HG  LEU A 760      72.100  47.380  67.570  1.00  0.00           H
ATOM   2769  CD1 LEU A 760      70.220  46.870  68.180  1.00  0.00           C
ATOM   2770 HD11 LEU A 760      69.350  46.280  67.830  1.00  0.00           H
ATOM   2771 HD12 LEU A 760      70.020  47.860  68.640  1.00  0.00           H
ATOM   2772 HD13 LEU A 760      70.690  46.250  68.970  1.00  0.00           H
ATOM   2773  CD2 LEU A 760      71.730  45.680  66.420  1.00  0.00           C
ATOM   2774 HD21 LEU A 760      72.510  45.910  65.680  1.00  0.00           H
ATOM   2775 HD22 LEU A 760      70.910  45.190  65.850  1.00  0.00           H
ATOM   2776 HD23 LEU A 760      71.990  44.940  67.210  1.00  0.00           H
ATOM   2777  C   LEU A 760      70.660  49.200  63.820  1.00  0.00           C
ATOM   2778  O   LEU A 760      70.570  48.670  62.750  1.00  0.00           O
ATOM   2779  N   PHE A 761      69.980  50.350  64.120  1.00  0.00           N
ATOM   2780  HN  PHE A 761      70.170  50.810  64.980  1.00  0.00           H
ATOM   2781  CA  PHE A 761      69.000  51.010  63.200  1.00  0.00           C
ATOM   2782  HA  PHE A 761      68.180  50.300  63.110  1.00  0.00           H
ATOM   2783  CB  PHE A 761      68.520  52.360  63.790  1.00  0.00           C
ATOM   2784  HB1 PHE A 761      69.350  53.060  64.010  1.00  0.00           H
ATOM   2785  HB2 PHE A 761      68.030  52.140  64.760  1.00  0.00           H
ATOM   2786  CG  PHE A 761      67.510  53.190  62.950  1.00  0.00           C
ATOM   2787  CD1 PHE A 761      66.140  53.040  63.140  1.00  0.00           C
ATOM   2788  HD1 PHE A 761      65.890  52.190  63.750  1.00  0.00           H
ATOM   2789  CE1 PHE A 761      65.230  53.920  62.440  1.00  0.00           C
ATOM   2790  HE1 PHE A 761      64.160  53.780  62.490  1.00  0.00           H
ATOM   2791  CZ  PHE A 761      65.670  55.040  61.750  1.00  0.00           C
ATOM   2792  HZ  PHE A 761      65.020  55.700  61.200  1.00  0.00           H
ATOM   2793  CD2 PHE A 761      67.950  54.270  62.250  1.00  0.00           C
ATOM   2794  HD2 PHE A 761      68.990  54.560  62.230  1.00  0.00           H
ATOM   2795  CE2 PHE A 761      67.070  55.180  61.660  1.00  0.00           C
ATOM   2796  HE2 PHE A 761      67.440  56.080  61.190  1.00  0.00           H
ATOM   2797  C   PHE A 761      69.520  51.220  61.800  1.00  0.00           C
ATOM   2798  O   PHE A 761      69.050  50.830  60.700  1.00  0.00           O
ATOM   2799  N   PHE A 762      70.710  51.950  61.770  1.00  0.00           N
ATOM   2800  HN  PHE A 762      71.100  52.330  62.600  1.00  0.00           H
ATOM   2801  CA  PHE A 762      71.500  52.180  60.560  1.00  0.00           C
ATOM   2802  HA  PHE A 762      70.790  52.530  59.830  1.00  0.00           H
ATOM   2803  CB  PHE A 762      72.540  53.330  60.830  1.00  0.00           C
ATOM   2804  HB1 PHE A 762      73.410  53.240  60.140  1.00  0.00           H
ATOM   2805  HB2 PHE A 762      73.020  53.100  61.810  1.00  0.00           H
ATOM   2806  CG  PHE A 762      71.780  54.560  60.840  1.00  0.00           C
ATOM   2807  CD1 PHE A 762      71.510  55.190  62.030  1.00  0.00           C
ATOM   2808  HD1 PHE A 762      71.880  54.750  62.950  1.00  0.00           H
ATOM   2809  CE1 PHE A 762      70.790  56.370  62.060  1.00  0.00           C
ATOM   2810  HE1 PHE A 762      70.580  56.790  63.050  1.00  0.00           H
ATOM   2811  CZ  PHE A 762      70.280  56.880  60.870  1.00  0.00           C
ATOM   2812  HZ  PHE A 762      69.630  57.740  60.970  1.00  0.00           H
ATOM   2813  CD2 PHE A 762      71.310  55.070  59.630  1.00  0.00           C
ATOM   2814  HD2 PHE A 762      71.600  54.650  58.680  1.00  0.00           H
ATOM   2815  CE2 PHE A 762      70.570  56.310  59.630  1.00  0.00           C
ATOM   2816  HE2 PHE A 762      70.070  56.580  58.710  1.00  0.00           H
ATOM   2817  C   PHE A 762      72.050  51.000  59.820  1.00  0.00           C
ATOM   2818  O   PHE A 762      72.020  50.830  58.630  1.00  0.00           O
ATOM   2819  N   THR A 763      72.610  50.100  60.610  1.00  0.00           N
ATOM   2820  HN  THR A 763      72.740  50.310  61.580  1.00  0.00           H
ATOM   2821  CA  THR A 763      73.120  48.960  59.980  1.00  0.00           C
ATOM   2822  HA  THR A 763      73.780  49.380  59.240  1.00  0.00           H
ATOM   2823  CB  THR A 763      73.960  48.020  60.950  1.00  0.00           C
ATOM   2824  HB  THR A 763      73.420  47.760  61.900  1.00  0.00           H
ATOM   2825  OG1 THR A 763      75.030  48.770  61.480  1.00  0.00           O
ATOM   2826  HG1 THR A 763      74.620  49.050  62.300  1.00  0.00           H
ATOM   2827  CG2 THR A 763      74.520  46.720  60.280  1.00  0.00           C
ATOM   2828 HG21 THR A 763      75.380  46.370  60.910  1.00  0.00           H
ATOM   2829 HG22 THR A 763      74.880  47.040  59.280  1.00  0.00           H
ATOM   2830 HG23 THR A 763      73.760  45.920  60.190  1.00  0.00           H
ATOM   2831  C   THR A 763      72.100  48.200  59.160  1.00  0.00           C
ATOM   2832  O   THR A 763      72.290  47.690  58.040  1.00  0.00           O
ATOM   2833  N   THR A 764      70.900  48.020  59.810  1.00  0.00           N
ATOM   2834  HN  THR A 764      70.830  48.500  60.680  1.00  0.00           H
ATOM   2835  CA  THR A 764      69.750  47.320  59.250  1.00  0.00           C
ATOM   2836  HA  THR A 764      69.950  46.270  59.100  1.00  0.00           H
ATOM   2837  CB  THR A 764      68.610  47.400  60.210  1.00  0.00           C
ATOM   2838  HB  THR A 764      68.450  48.490  60.330  1.00  0.00           H
ATOM   2839  OG1 THR A 764      68.990  46.780  61.410  1.00  0.00           O
ATOM   2840  HG1 THR A 764      69.710  47.300  61.770  1.00  0.00           H
ATOM   2841  CG2 THR A 764      67.420  46.710  59.700  1.00  0.00           C
ATOM   2842 HG21 THR A 764      67.030  47.320  58.860  1.00  0.00           H
ATOM   2843 HG22 THR A 764      66.570  46.660  60.410  1.00  0.00           H
ATOM   2844 HG23 THR A 764      67.590  45.680  59.330  1.00  0.00           H
ATOM   2845  C   THR A 764      69.350  47.950  57.930  1.00  0.00           C
ATOM   2846  O   THR A 764      69.060  47.310  56.950  1.00  0.00           O
ATOM   2847  N   PHE A 765      69.400  49.290  57.890  1.00  0.00           N
ATOM   2848  HN  PHE A 765      69.460  49.710  58.790  1.00  0.00           H
ATOM   2849  CA  PHE A 765      69.250  50.100  56.700  1.00  0.00           C
ATOM   2850  HA  PHE A 765      68.310  49.800  56.260  1.00  0.00           H
ATOM   2851  CB  PHE A 765      69.140  51.640  56.930  1.00  0.00           C
ATOM   2852  HB1 PHE A 765      70.030  52.010  57.480  1.00  0.00           H
ATOM   2853  HB2 PHE A 765      68.220  51.700  57.550  1.00  0.00           H
ATOM   2854  CG  PHE A 765      68.970  52.460  55.730  1.00  0.00           C
ATOM   2855  CD1 PHE A 765      67.850  52.300  54.850  1.00  0.00           C
ATOM   2856  HD1 PHE A 765      67.180  51.490  55.110  1.00  0.00           H
ATOM   2857  CE1 PHE A 765      67.680  53.090  53.680  1.00  0.00           C
ATOM   2858  HE1 PHE A 765      66.870  53.000  52.960  1.00  0.00           H
ATOM   2859  CZ  PHE A 765      68.560  54.200  53.500  1.00  0.00           C
ATOM   2860  HZ  PHE A 765      68.260  54.790  52.650  1.00  0.00           H
ATOM   2861  CD2 PHE A 765      69.740  53.590  55.520  1.00  0.00           C
ATOM   2862  HD2 PHE A 765      70.540  53.770  56.240  1.00  0.00           H
ATOM   2863  CE2 PHE A 765      69.540  54.430  54.490  1.00  0.00           C
ATOM   2864  HE2 PHE A 765      70.290  55.180  54.280  1.00  0.00           H
ATOM   2865  C   PHE A 765      70.290  49.780  55.700  1.00  0.00           C
ATOM   2866  O   PHE A 765      69.940  49.370  54.610  1.00  0.00           O
ATOM   2867  N   PHE A 766      71.560  50.030  55.980  1.00  0.00           N
ATOM   2868  HN  PHE A 766      71.760  50.460  56.860  1.00  0.00           H
ATOM   2869  CA  PHE A 766      72.690  49.940  55.050  1.00  0.00           C
ATOM   2870  HA  PHE A 766      72.420  50.520  54.190  1.00  0.00           H
ATOM   2871  CB  PHE A 766      74.030  50.510  55.650  1.00  0.00           C
ATOM   2872  HB1 PHE A 766      74.810  50.340  54.880  1.00  0.00           H
ATOM   2873  HB2 PHE A 766      74.370  49.890  56.510  1.00  0.00           H
ATOM   2874  CG  PHE A 766      73.900  51.980  55.940  1.00  0.00           C
ATOM   2875  CD1 PHE A 766      74.400  52.530  57.170  1.00  0.00           C
ATOM   2876  HD1 PHE A 766      74.730  51.880  57.970  1.00  0.00           H
ATOM   2877  CE1 PHE A 766      74.250  53.900  57.380  1.00  0.00           C
ATOM   2878  HE1 PHE A 766      74.520  54.340  58.330  1.00  0.00           H
ATOM   2879  CZ  PHE A 766      73.670  54.740  56.420  1.00  0.00           C
ATOM   2880  HZ  PHE A 766      73.460  55.790  56.590  1.00  0.00           H
ATOM   2881  CD2 PHE A 766      73.260  52.800  55.010  1.00  0.00           C
ATOM   2882  HD2 PHE A 766      72.990  52.360  54.060  1.00  0.00           H
ATOM   2883  CE2 PHE A 766      73.160  54.200  55.210  1.00  0.00           C
ATOM   2884  HE2 PHE A 766      72.740  54.880  54.480  1.00  0.00           H
ATOM   2885  C   PHE A 766      72.970  48.610  54.450  1.00  0.00           C
ATOM   2886  O   PHE A 766      73.120  48.440  53.230  1.00  0.00           O
ATOM   2887  N   LEU A 767      73.000  47.600  55.320  1.00  0.00           N
ATOM   2888  HN  LEU A 767      72.680  47.820  56.240  1.00  0.00           H
ATOM   2889  CA  LEU A 767      73.390  46.210  55.000  1.00  0.00           C
ATOM   2890  HA  LEU A 767      74.350  46.230  54.530  1.00  0.00           H
ATOM   2891  CB  LEU A 767      73.800  45.480  56.320  1.00  0.00           C
ATOM   2892  HB1 LEU A 767      73.050  45.620  57.120  1.00  0.00           H
ATOM   2893  HB2 LEU A 767      74.710  45.950  56.750  1.00  0.00           H
ATOM   2894  CG  LEU A 767      74.180  43.990  56.080  1.00  0.00           C
ATOM   2895  HG  LEU A 767      73.290  43.440  55.730  1.00  0.00           H
ATOM   2896  CD1 LEU A 767      75.240  43.800  54.970  1.00  0.00           C
ATOM   2897 HD11 LEU A 767      74.770  44.030  53.990  1.00  0.00           H
ATOM   2898 HD12 LEU A 767      75.440  42.710  54.970  1.00  0.00           H
ATOM   2899 HD13 LEU A 767      76.180  44.360  55.120  1.00  0.00           H
ATOM   2900  CD2 LEU A 767      74.720  43.310  57.410  1.00  0.00           C
ATOM   2901 HD21 LEU A 767      73.930  43.470  58.170  1.00  0.00           H
ATOM   2902 HD22 LEU A 767      75.610  43.850  57.790  1.00  0.00           H
ATOM   2903 HD23 LEU A 767      75.040  42.260  57.200  1.00  0.00           H
ATOM   2904  C   LEU A 767      72.390  45.490  54.040  1.00  0.00           C
ATOM   2905  O   LEU A 767      72.800  44.820  53.110  1.00  0.00           O
ATOM   2906  N   SER A 768      71.110  45.780  54.250  1.00  0.00           N
ATOM   2907  HN  SER A 768      70.840  46.210  55.100  1.00  0.00           H
ATOM   2908  CA  SER A 768      69.990  45.220  53.430  1.00  0.00           C
ATOM   2909  HA  SER A 768      70.080  44.140  53.380  1.00  0.00           H
ATOM   2910  CB  SER A 768      68.550  45.600  53.970  1.00  0.00           C
ATOM   2911  HB1 SER A 768      67.740  44.970  53.570  1.00  0.00           H
ATOM   2912  HB2 SER A 768      68.410  46.680  53.730  1.00  0.00           H
ATOM   2913  OG  SER A 768      68.380  45.270  55.330  1.00  0.00           O
ATOM   2914  HG1 SER A 768      68.610  46.040  55.840  1.00  0.00           H
ATOM   2915  C   SER A 768      70.050  45.790  52.000  1.00  0.00           C
ATOM   2916  O   SER A 768      69.740  45.140  50.990  1.00  0.00           O
ATOM   2917  N   SER A 769      70.350  47.050  51.900  1.00  0.00           N
ATOM   2918  HN  SER A 769      70.600  47.630  52.680  1.00  0.00           H
ATOM   2919  CA  SER A 769      70.370  47.900  50.750  1.00  0.00           C
ATOM   2920  HA  SER A 769      69.540  47.700  50.090  1.00  0.00           H
ATOM   2921  CB  SER A 769      70.520  49.420  50.940  1.00  0.00           C
ATOM   2922  HB1 SER A 769      70.620  50.000  50.000  1.00  0.00           H
ATOM   2923  HB2 SER A 769      71.460  49.710  51.470  1.00  0.00           H
ATOM   2924  OG  SER A 769      69.420  49.820  51.800  1.00  0.00           O
ATOM   2925  HG1 SER A 769      69.670  49.860  52.730  1.00  0.00           H
ATOM   2926  C   SER A 769      71.510  47.470  49.860  1.00  0.00           C
ATOM   2927  O   SER A 769      71.420  47.310  48.640  1.00  0.00           O
ATOM   2928  N   PHE A 770      72.700  47.230  50.520  1.00  0.00           N
ATOM   2929  HN  PHE A 770      72.910  47.550  51.440  1.00  0.00           H
ATOM   2930  CA  PHE A 770      73.890  46.690  49.920  1.00  0.00           C
ATOM   2931  HA  PHE A 770      74.140  47.290  49.040  1.00  0.00           H
ATOM   2932  CB  PHE A 770      75.030  46.660  51.000  1.00  0.00           C
ATOM   2933  HB1 PHE A 770      74.670  46.070  51.870  1.00  0.00           H
ATOM   2934  HB2 PHE A 770      75.210  47.700  51.340  1.00  0.00           H
ATOM   2935  CG  PHE A 770      76.360  46.130  50.580  1.00  0.00           C
ATOM   2936  CD1 PHE A 770      76.730  44.790  50.810  1.00  0.00           C
ATOM   2937  HD1 PHE A 770      75.980  44.140  51.240  1.00  0.00           H
ATOM   2938  CE1 PHE A 770      77.990  44.250  50.490  1.00  0.00           C
ATOM   2939  HE1 PHE A 770      78.250  43.210  50.660  1.00  0.00           H
ATOM   2940  CZ  PHE A 770      78.950  45.130  49.850  1.00  0.00           C
ATOM   2941  HZ  PHE A 770      79.890  44.740  49.530  1.00  0.00           H
ATOM   2942  CD2 PHE A 770      77.300  46.960  49.930  1.00  0.00           C
ATOM   2943  HD2 PHE A 770      76.840  47.880  49.600  1.00  0.00           H
ATOM   2944  CE2 PHE A 770      78.580  46.510  49.660  1.00  0.00           C
ATOM   2945  HE2 PHE A 770      79.270  47.170  49.160  1.00  0.00           H
ATOM   2946  C   PHE A 770      73.730  45.250  49.340  1.00  0.00           C
ATOM   2947  O   PHE A 770      74.080  44.950  48.160  1.00  0.00           O
ATOM   2948  N   LEU A 771      73.090  44.340  50.110  1.00  0.00           N
ATOM   2949  HN  LEU A 771      72.890  44.570  51.060  1.00  0.00           H
ATOM   2950  CA  LEU A 771      72.700  43.070  49.670  1.00  0.00           C
ATOM   2951  HA  LEU A 771      73.610  42.600  49.330  1.00  0.00           H
ATOM   2952  CB  LEU A 771      72.300  42.110  50.890  1.00  0.00           C
ATOM   2953  HB1 LEU A 771      72.010  41.120  50.470  1.00  0.00           H
ATOM   2954  HB2 LEU A 771      71.360  42.550  51.310  1.00  0.00           H
ATOM   2955  CG  LEU A 771      73.460  41.900  51.870  1.00  0.00           C
ATOM   2956  HG  LEU A 771      73.950  42.860  52.130  1.00  0.00           H
ATOM   2957  CD1 LEU A 771      72.970  41.380  53.250  1.00  0.00           C
ATOM   2958 HD11 LEU A 771      73.830  41.110  53.910  1.00  0.00           H
ATOM   2959 HD12 LEU A 771      72.430  40.440  53.010  1.00  0.00           H
ATOM   2960 HD13 LEU A 771      72.280  42.110  53.700  1.00  0.00           H
ATOM   2961  CD2 LEU A 771      74.520  40.890  51.380  1.00  0.00           C
ATOM   2962 HD21 LEU A 771      74.770  41.180  50.340  1.00  0.00           H
ATOM   2963 HD22 LEU A 771      74.030  39.890  51.340  1.00  0.00           H
ATOM   2964 HD23 LEU A 771      75.350  40.890  52.110  1.00  0.00           H
ATOM   2965  C   LEU A 771      71.610  43.000  48.630  1.00  0.00           C
ATOM   2966  O   LEU A 771      71.650  42.060  47.890  1.00  0.00           O
ATOM   2967  N   LYS A 772      70.610  43.930  48.610  1.00  0.00           N
ATOM   2968  HN  LYS A 772      70.480  44.570  49.360  1.00  0.00           H
ATOM   2969  CA  LYS A 772      69.740  44.070  47.420  1.00  0.00           C
ATOM   2970  HA  LYS A 772      69.240  43.150  47.140  1.00  0.00           H
ATOM   2971  CB  LYS A 772      68.700  45.190  47.590  1.00  0.00           C
ATOM   2972  HB1 LYS A 772      68.360  45.560  46.610  1.00  0.00           H
ATOM   2973  HB2 LYS A 772      69.280  46.020  48.050  1.00  0.00           H
ATOM   2974  CG  LYS A 772      67.600  44.900  48.530  1.00  0.00           C
ATOM   2975  HG1 LYS A 772      66.960  45.810  48.590  1.00  0.00           H
ATOM   2976  HG2 LYS A 772      68.050  44.720  49.530  1.00  0.00           H
ATOM   2977  CD  LYS A 772      66.760  43.660  48.310  1.00  0.00           C
ATOM   2978  HD1 LYS A 772      66.030  43.670  49.150  1.00  0.00           H
ATOM   2979  HD2 LYS A 772      67.240  42.710  48.620  1.00  0.00           H
ATOM   2980  CE  LYS A 772      66.140  43.650  46.950  1.00  0.00           C
ATOM   2981  HE1 LYS A 772      66.900  43.540  46.150  1.00  0.00           H
ATOM   2982  HE2 LYS A 772      65.420  44.490  46.900  1.00  0.00           H
ATOM   2983  NZ  LYS A 772      65.310  42.430  46.780  1.00  0.00           N
ATOM   2984  HZ1 LYS A 772      64.490  42.420  47.400  1.00  0.00           H
ATOM   2985  HZ2 LYS A 772      65.910  41.600  46.960  1.00  0.00           H
ATOM   2986  HZ3 LYS A 772      65.040  42.450  45.780  1.00  0.00           H
ATOM   2987  C   LYS A 772      70.510  44.490  46.190  1.00  0.00           C
ATOM   2988  O   LYS A 772      70.480  43.830  45.170  1.00  0.00           O
ATOM   2989  N   GLN A 773      71.370  45.480  46.340  1.00  0.00           N
ATOM   2990  HN  GLN A 773      71.470  46.050  47.160  1.00  0.00           H
ATOM   2991  CA  GLN A 773      72.130  46.040  45.200  1.00  0.00           C
ATOM   2992  HA  GLN A 773      71.490  45.910  44.350  1.00  0.00           H
ATOM   2993  CB  GLN A 773      72.450  47.530  45.400  1.00  0.00           C
ATOM   2994  HB1 GLN A 773      73.100  47.930  44.600  1.00  0.00           H
ATOM   2995  HB2 GLN A 773      73.030  47.670  46.350  1.00  0.00           H
ATOM   2996  CG  GLN A 773      71.210  48.470  45.690  1.00  0.00           C
ATOM   2997  HG1 GLN A 773      71.630  49.500  45.570  1.00  0.00           H
ATOM   2998  HG2 GLN A 773      70.910  48.460  46.770  1.00  0.00           H
ATOM   2999  CD  GLN A 773      70.050  48.170  44.750  1.00  0.00           C
ATOM   3000  OE1 GLN A 773      69.340  47.180  44.930  1.00  0.00           O
ATOM   3001  NE2 GLN A 773      69.790  49.130  43.840  1.00  0.00           N
ATOM   3002 HE21 GLN A 773      68.950  49.020  43.310  1.00  0.00           H
ATOM   3003 HE22 GLN A 773      70.440  49.890  43.760  1.00  0.00           H
ATOM   3004  C   GLN A 773      73.390  45.150  44.910  1.00  0.00           C
ATOM   3005  O   GLN A 773      74.330  45.540  44.290  1.00  0.00           O
ATOM   3006  N   PHE A 774      73.420  43.930  45.320  1.00  0.00           N
ATOM   3007  HN  PHE A 774      72.570  43.580  45.710  1.00  0.00           H
ATOM   3008  CA  PHE A 774      74.360  42.890  45.000  1.00  0.00           C
ATOM   3009  HA  PHE A 774      75.300  43.430  44.910  1.00  0.00           H
ATOM   3010  CB  PHE A 774      74.470  41.820  46.190  1.00  0.00           C
ATOM   3011  HB1 PHE A 774      73.540  41.250  46.380  1.00  0.00           H
ATOM   3012  HB2 PHE A 774      74.730  42.370  47.130  1.00  0.00           H
ATOM   3013  CG  PHE A 774      75.480  40.770  45.900  1.00  0.00           C
ATOM   3014  CD1 PHE A 774      76.750  41.170  45.410  1.00  0.00           C
ATOM   3015  HD1 PHE A 774      76.970  42.220  45.350  1.00  0.00           H
ATOM   3016  CE1 PHE A 774      77.780  40.240  45.190  1.00  0.00           C
ATOM   3017  HE1 PHE A 774      78.710  40.610  44.810  1.00  0.00           H
ATOM   3018  CZ  PHE A 774      77.480  38.860  45.350  1.00  0.00           C
ATOM   3019  HZ  PHE A 774      78.270  38.130  45.270  1.00  0.00           H
ATOM   3020  CD2 PHE A 774      75.280  39.390  46.180  1.00  0.00           C
ATOM   3021  HD2 PHE A 774      74.290  39.110  46.490  1.00  0.00           H
ATOM   3022  CE2 PHE A 774      76.260  38.450  46.020  1.00  0.00           C
ATOM   3023  HE2 PHE A 774      76.050  37.400  46.140  1.00  0.00           H
ATOM   3024  C   PHE A 774      74.040  42.200  43.660  1.00  0.00           C
ATOM   3025  O   PHE A 774      74.850  41.580  42.960  1.00  0.00           O
ATOM   3026  N   LYS A 775      72.740  42.260  43.330  1.00  0.00           N
ATOM   3027  HN  LYS A 775      72.010  42.670  43.860  1.00  0.00           H
ATOM   3028  CA  LYS A 775      72.130  41.770  42.070  1.00  0.00           C
ATOM   3029  HA  LYS A 775      72.320  40.710  42.060  1.00  0.00           H
ATOM   3030  CB  LYS A 775      70.730  42.180  42.280  1.00  0.00           C
ATOM   3031  HB1 LYS A 775      70.580  43.270  42.120  1.00  0.00           H
ATOM   3032  HB2 LYS A 775      70.510  41.920  43.330  1.00  0.00           H
ATOM   3033  CG  LYS A 775      69.710  41.500  41.260  1.00  0.00           C
ATOM   3034  HG1 LYS A 775      69.690  42.080  40.320  1.00  0.00           H
ATOM   3035  HG2 LYS A 775      68.740  41.790  41.720  1.00  0.00           H
ATOM   3036  CD  LYS A 775      69.940  40.010  40.860  1.00  0.00           C
ATOM   3037  HD1 LYS A 775      70.090  39.390  41.770  1.00  0.00           H
ATOM   3038  HD2 LYS A 775      70.930  39.960  40.370  1.00  0.00           H
ATOM   3039  CE  LYS A 775      68.850  39.440  39.880  1.00  0.00           C
ATOM   3040  HE1 LYS A 775      69.180  38.390  39.800  1.00  0.00           H
ATOM   3041  HE2 LYS A 775      68.720  40.070  38.970  1.00  0.00           H
ATOM   3042  NZ  LYS A 775      67.550  39.540  40.550  1.00  0.00           N
ATOM   3043  HZ1 LYS A 775      67.580  39.150  41.510  1.00  0.00           H
ATOM   3044  HZ2 LYS A 775      66.830  38.970  40.060  1.00  0.00           H
ATOM   3045  HZ3 LYS A 775      67.230  40.520  40.570  1.00  0.00           H
ATOM   3046  C   LYS A 775      72.670  42.310  40.810  1.00  0.00           C
ATOM   3047  O   LYS A 775      72.930  41.610  39.830  1.00  0.00           O
ATOM   3048  N   THR A 776      73.030  43.640  40.810  1.00  0.00           N
ATOM   3049  HN  THR A 776      72.710  44.320  41.460  1.00  0.00           H
ATOM   3050  CA  THR A 776      73.650  44.200  39.580  1.00  0.00           C
ATOM   3051  HA  THR A 776      73.570  43.490  38.770  1.00  0.00           H
ATOM   3052  CB  THR A 776      72.890  45.490  39.120  1.00  0.00           C
ATOM   3053  HB  THR A 776      73.390  46.130  38.350  1.00  0.00           H
ATOM   3054  OG1 THR A 776      72.460  46.290  40.260  1.00  0.00           O
ATOM   3055  HG1 THR A 776      71.770  46.930  40.050  1.00  0.00           H
ATOM   3056  CG2 THR A 776      71.560  45.110  38.450  1.00  0.00           C
ATOM   3057 HG21 THR A 776      71.010  44.380  39.090  1.00  0.00           H
ATOM   3058 HG22 THR A 776      71.750  44.640  37.460  1.00  0.00           H
ATOM   3059 HG23 THR A 776      70.890  45.960  38.210  1.00  0.00           H
ATOM   3060  C   THR A 776      75.110  44.510  39.770  1.00  0.00           C
ATOM   3061  O   THR A 776      75.670  45.210  38.870  1.00  0.00           O
ATOM   3062  N   LYS A 777      75.840  44.020  40.750  1.00  0.00           N
ATOM   3063  HN  LYS A 777      75.440  43.410  41.440  1.00  0.00           H
ATOM   3064  CA  LYS A 777      77.290  44.180  40.750  1.00  0.00           C
ATOM   3065  HA  LYS A 777      77.560  45.180  40.470  1.00  0.00           H
ATOM   3066  CB  LYS A 777      77.870  43.930  42.150  1.00  0.00           C
ATOM   3067  HB1 LYS A 777      78.960  43.950  41.950  1.00  0.00           H
ATOM   3068  HB2 LYS A 777      77.540  42.930  42.490  1.00  0.00           H
ATOM   3069  CG  LYS A 777      77.570  44.980  43.200  1.00  0.00           C
ATOM   3070  HG1 LYS A 777      78.070  44.550  44.090  1.00  0.00           H
ATOM   3071  HG2 LYS A 777      76.490  44.840  43.440  1.00  0.00           H
ATOM   3072  CD  LYS A 777      78.160  46.390  42.880  1.00  0.00           C
ATOM   3073  HD1 LYS A 777      77.610  46.850  42.030  1.00  0.00           H
ATOM   3074  HD2 LYS A 777      79.250  46.360  42.670  1.00  0.00           H
ATOM   3075  CE  LYS A 777      77.900  47.440  44.030  1.00  0.00           C
ATOM   3076  HE1 LYS A 777      78.270  48.430  43.690  1.00  0.00           H
ATOM   3077  HE2 LYS A 777      78.350  47.060  44.980  1.00  0.00           H
ATOM   3078  NZ  LYS A 777      76.450  47.710  44.260  1.00  0.00           N
ATOM   3079  HZ1 LYS A 777      75.970  47.810  43.340  1.00  0.00           H
ATOM   3080  HZ2 LYS A 777      76.190  48.530  44.850  1.00  0.00           H
ATOM   3081  HZ3 LYS A 777      76.040  46.870  44.720  1.00  0.00           H
ATOM   3082  C   LYS A 777      78.000  43.210  39.750  1.00  0.00           C
ATOM   3083  O   LYS A 777      77.390  42.260  39.320  1.00  0.00           O
ATOM   3084  N   ARG A 778      79.260  43.480  39.220  1.00  0.00           N
ATOM   3085  HN  ARG A 778      79.670  44.370  39.410  1.00  0.00           H
ATOM   3086  CA  ARG A 778      80.070  42.510  38.450  1.00  0.00           C
ATOM   3087  HA  ARG A 778      79.400  42.170  37.680  1.00  0.00           H
ATOM   3088  CB  ARG A 778      81.210  43.290  37.750  1.00  0.00           C
ATOM   3089  HB1 ARG A 778      81.830  42.600  37.130  1.00  0.00           H
ATOM   3090  HB2 ARG A 778      81.920  43.650  38.540  1.00  0.00           H
ATOM   3091  CG  ARG A 778      80.720  44.440  36.760  1.00  0.00           C
ATOM   3092  HG1 ARG A 778      80.020  45.150  37.240  1.00  0.00           H
ATOM   3093  HG2 ARG A 778      80.160  43.870  35.980  1.00  0.00           H
ATOM   3094  CD  ARG A 778      81.710  45.160  35.890  1.00  0.00           C
ATOM   3095  HD1 ARG A 778      81.260  45.950  35.240  1.00  0.00           H
ATOM   3096  HD2 ARG A 778      82.100  44.420  35.160  1.00  0.00           H
ATOM   3097  NE  ARG A 778      82.750  45.710  36.840  1.00  0.00           N
ATOM   3098  HE  ARG A 778      83.630  45.210  36.850  1.00  0.00           H
ATOM   3099  CZ  ARG A 778      82.650  46.800  37.540  1.00  0.00           C
ATOM   3100  NH1 ARG A 778      81.590  47.530  37.590  1.00  0.00           N
ATOM   3101 HH11 ARG A 778      80.820  47.320  36.970  1.00  0.00           H
ATOM   3102 HH12 ARG A 778      81.580  48.130  38.390  1.00  0.00           H
ATOM   3103  NH2 ARG A 778      83.590  47.130  38.390  1.00  0.00           N
ATOM   3104 HH21 ARG A 778      84.460  46.640  38.280  1.00  0.00           H
ATOM   3105 HH22 ARG A 778      83.510  48.070  38.710  1.00  0.00           H
ATOM   3106  C   ARG A 778      80.680  41.430  39.310  1.00  0.00           C
ATOM   3107  O   ARG A 778      81.010  41.540  40.460  1.00  0.00           O
ATOM   3108  N   TYR A 779      80.920  40.280  38.610  1.00  0.00           N
ATOM   3109  HN  TYR A 779      80.620  40.280  37.660  1.00  0.00           H
ATOM   3110  CA  TYR A 779      81.380  39.000  39.090  1.00  0.00           C
ATOM   3111  HA  TYR A 779      81.480  38.330  38.260  1.00  0.00           H
ATOM   3112  CB  TYR A 779      82.790  39.140  39.670  1.00  0.00           C
ATOM   3113  HB1 TYR A 779      82.830  39.690  40.630  1.00  0.00           H
ATOM   3114  HB2 TYR A 779      83.510  39.710  39.040  1.00  0.00           H
ATOM   3115  CG  TYR A 779      83.530  37.850  39.900  1.00  0.00           C
ATOM   3116  CD1 TYR A 779      84.270  37.640  41.140  1.00  0.00           C
ATOM   3117  HD1 TYR A 779      84.070  38.310  41.980  1.00  0.00           H
ATOM   3118  CE1 TYR A 779      84.900  36.470  41.340  1.00  0.00           C
ATOM   3119  HE1 TYR A 779      85.320  36.170  42.290  1.00  0.00           H
ATOM   3120  CZ  TYR A 779      85.170  35.610  40.270  1.00  0.00           C
ATOM   3121  OH  TYR A 779      85.960  34.480  40.580  1.00  0.00           O
ATOM   3122  HH  TYR A 779      86.110  33.980  39.770  1.00  0.00           H
ATOM   3123  CD2 TYR A 779      83.770  36.920  38.870  1.00  0.00           C
ATOM   3124  HD2 TYR A 779      83.460  37.170  37.860  1.00  0.00           H
ATOM   3125  CE2 TYR A 779      84.700  35.910  38.950  1.00  0.00           C
ATOM   3126  HE2 TYR A 779      84.890  35.220  38.150  1.00  0.00           H
ATOM   3127  C   TYR A 779      80.340  38.310  40.000  1.00  0.00           C
ATOM   3128  O   TYR A 779      79.250  38.860  40.170  1.00  0.00           O
ATOM   3129  N   PHE A 780      80.630  37.080  40.450  1.00  0.00           N
ATOM   3130  HN  PHE A 780      81.610  36.880  40.450  1.00  0.00           H
ATOM   3131  CA  PHE A 780      79.710  36.230  41.270  1.00  0.00           C
ATOM   3132  HA  PHE A 780      80.420  35.460  41.550  1.00  0.00           H
ATOM   3133  CB  PHE A 780      79.190  36.850  42.540  1.00  0.00           C
ATOM   3134  HB1 PHE A 780      78.480  36.230  43.130  1.00  0.00           H
ATOM   3135  HB2 PHE A 780      78.650  37.790  42.280  1.00  0.00           H
ATOM   3136  CG  PHE A 780      80.340  37.250  43.410  1.00  0.00           C
ATOM   3137  CD1 PHE A 780      81.050  36.280  44.170  1.00  0.00           C
ATOM   3138  HD1 PHE A 780      80.680  35.270  44.080  1.00  0.00           H
ATOM   3139  CE1 PHE A 780      82.220  36.690  44.970  1.00  0.00           C
ATOM   3140  HE1 PHE A 780      82.690  35.980  45.640  1.00  0.00           H
ATOM   3141  CZ  PHE A 780      82.760  37.920  44.990  1.00  0.00           C
ATOM   3142  HZ  PHE A 780      83.530  38.310  45.640  1.00  0.00           H
ATOM   3143  CD2 PHE A 780      80.930  38.580  43.460  1.00  0.00           C
ATOM   3144  HD2 PHE A 780      80.450  39.400  42.940  1.00  0.00           H
ATOM   3145  CE2 PHE A 780      82.070  38.920  44.130  1.00  0.00           C
ATOM   3146  HE2 PHE A 780      82.420  39.940  44.070  1.00  0.00           H
ATOM   3147  C   PHE A 780      78.620  35.480  40.470  1.00  0.00           C
ATOM   3148  O   PHE A 780      78.040  35.930  39.520  1.00  0.00           O
ATOM   3149  N   PRO A 781      78.300  34.320  40.950  1.00  0.00           N
ATOM   3150  CD  PRO A 781      79.020  33.630  42.090  1.00  0.00           C
ATOM   3151  HD1 PRO A 781      78.590  33.920  43.080  1.00  0.00           H
ATOM   3152  HD2 PRO A 781      80.120  33.720  42.060  1.00  0.00           H
ATOM   3153  CA  PRO A 781      77.290  33.460  40.320  1.00  0.00           C
ATOM   3154  HA  PRO A 781      77.640  33.290  39.300  1.00  0.00           H
ATOM   3155  CB  PRO A 781      77.180  32.210  41.240  1.00  0.00           C
ATOM   3156  HB1 PRO A 781      76.890  31.290  40.680  1.00  0.00           H
ATOM   3157  HB2 PRO A 781      76.450  32.420  42.030  1.00  0.00           H
ATOM   3158  CG  PRO A 781      78.590  32.130  41.880  1.00  0.00           C
ATOM   3159  HG1 PRO A 781      78.680  31.590  42.850  1.00  0.00           H
ATOM   3160  HG2 PRO A 781      79.390  31.640  41.310  1.00  0.00           H
ATOM   3161  C   PRO A 781      75.910  34.040  40.220  1.00  0.00           C
ATOM   3162  O   PRO A 781      75.450  34.510  41.260  1.00  0.00           O
ATOM   3163  N   THR A 782      75.240  34.060  38.980  1.00  0.00           N
ATOM   3164  HN  THR A 782      75.530  33.580  38.160  1.00  0.00           H
ATOM   3165  CA  THR A 782      73.900  34.480  38.840  1.00  0.00           C
ATOM   3166  HA  THR A 782      73.940  35.550  38.950  1.00  0.00           H
ATOM   3167  CB  THR A 782      73.300  34.330  37.490  1.00  0.00           C
ATOM   3168  HB  THR A 782      72.220  34.610  37.530  1.00  0.00           H
ATOM   3169  OG1 THR A 782      73.400  32.980  37.000  1.00  0.00           O
ATOM   3170  HG1 THR A 782      74.350  32.830  36.990  1.00  0.00           H
ATOM   3171  CG2 THR A 782      73.950  35.220  36.510  1.00  0.00           C
ATOM   3172 HG21 THR A 782      74.140  36.270  36.830  1.00  0.00           H
ATOM   3173 HG22 THR A 782      73.370  35.390  35.590  1.00  0.00           H
ATOM   3174 HG23 THR A 782      74.970  34.820  36.310  1.00  0.00           H
ATOM   3175  C   THR A 782      72.860  34.140  39.880  1.00  0.00           C
ATOM   3176  O   THR A 782      72.100  35.020  40.330  1.00  0.00           O
ATOM   3177  N   LYS A 783      72.800  32.850  40.300  1.00  0.00           N
ATOM   3178  HN  LYS A 783      73.390  32.140  39.910  1.00  0.00           H
ATOM   3179  CA  LYS A 783      71.870  32.390  41.340  1.00  0.00           C
ATOM   3180  HA  LYS A 783      70.900  32.740  41.010  1.00  0.00           H
ATOM   3181  CB  LYS A 783      71.740  30.830  41.180  1.00  0.00           C
ATOM   3182  HB1 LYS A 783      71.080  30.350  41.930  1.00  0.00           H
ATOM   3183  HB2 LYS A 783      72.740  30.350  41.280  1.00  0.00           H
ATOM   3184  CG  LYS A 783      71.150  30.600  39.810  1.00  0.00           C
ATOM   3185  HG1 LYS A 783      71.910  30.960  39.090  1.00  0.00           H
ATOM   3186  HG2 LYS A 783      70.210  31.190  39.790  1.00  0.00           H
ATOM   3187  CD  LYS A 783      70.850  29.100  39.650  1.00  0.00           C
ATOM   3188  HD1 LYS A 783      70.050  28.920  40.400  1.00  0.00           H
ATOM   3189  HD2 LYS A 783      71.770  28.510  39.850  1.00  0.00           H
ATOM   3190  CE  LYS A 783      70.340  28.820  38.230  1.00  0.00           C
ATOM   3191  HE1 LYS A 783      70.290  27.730  38.000  1.00  0.00           H
ATOM   3192  HE2 LYS A 783      70.880  29.430  37.480  1.00  0.00           H
ATOM   3193  NZ  LYS A 783      68.910  29.270  38.280  1.00  0.00           N
ATOM   3194  HZ1 LYS A 783      68.290  28.590  37.790  1.00  0.00           H
ATOM   3195  HZ2 LYS A 783      68.810  30.180  37.780  1.00  0.00           H
ATOM   3196  HZ3 LYS A 783      68.530  29.470  39.220  1.00  0.00           H
ATOM   3197  C   LYS A 783      72.270  32.820  42.760  1.00  0.00           C
ATOM   3198  O   LYS A 783      71.370  33.130  43.550  1.00  0.00           O
ATOM   3199  N   VAL A 784      73.560  32.790  43.200  1.00  0.00           N
ATOM   3200  HN  VAL A 784      74.210  32.510  42.500  1.00  0.00           H
ATOM   3201  CA  VAL A 784      74.050  33.370  44.490  1.00  0.00           C
ATOM   3202  HA  VAL A 784      73.630  32.800  45.300  1.00  0.00           H
ATOM   3203  CB  VAL A 784      75.580  33.270  44.590  1.00  0.00           C
ATOM   3204  HB  VAL A 784      75.980  33.750  43.680  1.00  0.00           H
ATOM   3205  CG1 VAL A 784      76.150  34.010  45.890  1.00  0.00           C
ATOM   3206 HG11 VAL A 784      75.760  35.050  45.880  1.00  0.00           H
ATOM   3207 HG12 VAL A 784      77.250  34.020  45.760  1.00  0.00           H
ATOM   3208 HG13 VAL A 784      75.820  33.550  46.840  1.00  0.00           H
ATOM   3209  CG2 VAL A 784      75.830  31.850  44.690  1.00  0.00           C
ATOM   3210 HG21 VAL A 784      76.880  31.620  44.990  1.00  0.00           H
ATOM   3211 HG22 VAL A 784      75.510  31.330  43.760  1.00  0.00           H
ATOM   3212 HG23 VAL A 784      75.220  31.420  45.520  1.00  0.00           H
ATOM   3213  C   VAL A 784      73.650  34.770  44.650  1.00  0.00           C
ATOM   3214  O   VAL A 784      73.040  35.070  45.670  1.00  0.00           O
ATOM   3215  N   ARG A 785      73.830  35.600  43.640  1.00  0.00           N
ATOM   3216  HN  ARG A 785      74.190  35.280  42.770  1.00  0.00           H
ATOM   3217  CA  ARG A 785      73.530  37.000  43.630  1.00  0.00           C
ATOM   3218  HA  ARG A 785      73.970  37.390  44.530  1.00  0.00           H
ATOM   3219  CB  ARG A 785      74.050  37.810  42.370  1.00  0.00           C
ATOM   3220  HB1 ARG A 785      73.790  38.860  42.620  1.00  0.00           H
ATOM   3221  HB2 ARG A 785      73.520  37.510  41.440  1.00  0.00           H
ATOM   3222  CG  ARG A 785      75.600  37.830  42.250  1.00  0.00           C
ATOM   3223  HG1 ARG A 785      75.990  36.800  42.100  1.00  0.00           H
ATOM   3224  HG2 ARG A 785      75.860  38.230  43.260  1.00  0.00           H
ATOM   3225  CD  ARG A 785      76.160  38.890  41.270  1.00  0.00           C
ATOM   3226  HD1 ARG A 785      77.190  38.620  40.950  1.00  0.00           H
ATOM   3227  HD2 ARG A 785      76.120  39.910  41.710  1.00  0.00           H
ATOM   3228  NE  ARG A 785      75.350  38.860  40.020  1.00  0.00           N
ATOM   3229  HE  ARG A 785      74.370  38.670  40.130  1.00  0.00           H
ATOM   3230  CZ  ARG A 785      75.820  39.020  38.740  1.00  0.00           C
ATOM   3231  NH1 ARG A 785      77.110  39.250  38.500  1.00  0.00           N
ATOM   3232 HH11 ARG A 785      77.410  39.140  37.540  1.00  0.00           H
ATOM   3233 HH12 ARG A 785      77.740  39.350  39.270  1.00  0.00           H
ATOM   3234  NH2 ARG A 785      75.010  38.860  37.770  1.00  0.00           N
ATOM   3235 HH21 ARG A 785      74.040  38.790  38.010  1.00  0.00           H
ATOM   3236 HH22 ARG A 785      75.440  39.220  36.940  1.00  0.00           H
ATOM   3237  C   ARG A 785      71.990  37.210  43.800  1.00  0.00           C
ATOM   3238  O   ARG A 785      71.570  38.090  44.550  1.00  0.00           O
ATOM   3239  N   SER A 786      71.200  36.470  43.060  1.00  0.00           N
ATOM   3240  HN  SER A 786      71.510  35.900  42.300  1.00  0.00           H
ATOM   3241  CA  SER A 786      69.760  36.320  43.120  1.00  0.00           C
ATOM   3242  HA  SER A 786      69.390  37.310  42.900  1.00  0.00           H
ATOM   3243  CB  SER A 786      69.190  35.310  42.120  1.00  0.00           C
ATOM   3244  HB1 SER A 786      68.110  35.330  42.410  1.00  0.00           H
ATOM   3245  HB2 SER A 786      69.580  34.300  42.350  1.00  0.00           H
ATOM   3246  OG  SER A 786      69.390  35.580  40.700  1.00  0.00           O
ATOM   3247  HG1 SER A 786      70.310  35.500  40.500  1.00  0.00           H
ATOM   3248  C   SER A 786      69.270  36.100  44.570  1.00  0.00           C
ATOM   3249  O   SER A 786      68.450  36.860  45.140  1.00  0.00           O
ATOM   3250  N   THR A 787      69.680  34.940  45.140  1.00  0.00           N
ATOM   3251  HN  THR A 787      70.180  34.200  44.700  1.00  0.00           H
ATOM   3252  CA  THR A 787      69.160  34.550  46.490  1.00  0.00           C
ATOM   3253  HA  THR A 787      68.100  34.460  46.340  1.00  0.00           H
ATOM   3254  CB  THR A 787      69.610  33.170  46.940  1.00  0.00           C
ATOM   3255  HB  THR A 787      70.720  33.170  47.020  1.00  0.00           H
ATOM   3256  OG1 THR A 787      69.340  32.270  45.770  1.00  0.00           O
ATOM   3257  HG1 THR A 787      68.410  32.450  45.620  1.00  0.00           H
ATOM   3258  CG2 THR A 787      68.790  32.670  48.100  1.00  0.00           C
ATOM   3259 HG21 THR A 787      69.030  31.640  48.460  1.00  0.00           H
ATOM   3260 HG22 THR A 787      67.730  32.570  47.780  1.00  0.00           H
ATOM   3261 HG23 THR A 787      68.890  33.350  48.980  1.00  0.00           H
ATOM   3262  C   THR A 787      69.510  35.480  47.610  1.00  0.00           C
ATOM   3263  O   THR A 787      68.740  35.790  48.480  1.00  0.00           O
ATOM   3264  N   ILE A 788      70.750  35.980  47.550  1.00  0.00           N
ATOM   3265  HN  ILE A 788      71.250  35.660  46.740  1.00  0.00           H
ATOM   3266  CA  ILE A 788      71.340  36.980  48.400  1.00  0.00           C
ATOM   3267  HA  ILE A 788      71.280  36.750  49.450  1.00  0.00           H
ATOM   3268  CB  ILE A 788      72.840  37.130  48.070  1.00  0.00           C
ATOM   3269  HB  ILE A 788      72.900  37.170  46.960  1.00  0.00           H
ATOM   3270  CG2 ILE A 788      73.370  38.380  48.760  1.00  0.00           C
ATOM   3271 HG21 ILE A 788      73.090  39.360  48.300  1.00  0.00           H
ATOM   3272 HG22 ILE A 788      74.480  38.370  48.610  1.00  0.00           H
ATOM   3273 HG23 ILE A 788      73.150  38.500  49.840  1.00  0.00           H
ATOM   3274  CG1 ILE A 788      73.600  35.850  48.560  1.00  0.00           C
ATOM   3275 HG11 ILE A 788      74.680  35.940  48.280  1.00  0.00           H
ATOM   3276 HG12 ILE A 788      73.190  35.020  47.940  1.00  0.00           H
ATOM   3277  CD  ILE A 788      73.470  35.450  50.110  1.00  0.00           C
ATOM   3278  HD1 ILE A 788      72.420  35.150  50.300  1.00  0.00           H
ATOM   3279  HD2 ILE A 788      73.740  36.350  50.700  1.00  0.00           H
ATOM   3280  HD3 ILE A 788      74.140  34.570  50.250  1.00  0.00           H
ATOM   3281  C   ILE A 788      70.530  38.330  48.360  1.00  0.00           C
ATOM   3282  O   ILE A 788      70.160  38.810  49.410  1.00  0.00           O
ATOM   3283  N   SER A 789      70.170  38.750  47.120  1.00  0.00           N
ATOM   3284  HN  SER A 789      70.440  38.300  46.280  1.00  0.00           H
ATOM   3285  CA  SER A 789      69.160  39.840  46.790  1.00  0.00           C
ATOM   3286  HA  SER A 789      69.580  40.700  47.280  1.00  0.00           H
ATOM   3287  CB  SER A 789      69.060  40.160  45.270  1.00  0.00           C
ATOM   3288  HB1 SER A 789      68.880  39.180  44.780  1.00  0.00           H
ATOM   3289  HB2 SER A 789      70.020  40.580  44.920  1.00  0.00           H
ATOM   3290  OG  SER A 789      67.990  41.080  44.890  1.00  0.00           O
ATOM   3291  HG1 SER A 789      67.190  40.520  44.870  1.00  0.00           H
ATOM   3292  C   SER A 789      67.750  39.630  47.300  1.00  0.00           C
ATOM   3293  O   SER A 789      67.120  40.510  47.850  1.00  0.00           O
ATOM   3294  N   ASP A 790      67.160  38.410  47.090  1.00  0.00           N
ATOM   3295  HN  ASP A 790      67.610  37.730  46.510  1.00  0.00           H
ATOM   3296  CA  ASP A 790      65.810  38.050  47.530  1.00  0.00           C
ATOM   3297  HA  ASP A 790      65.120  38.830  47.240  1.00  0.00           H
ATOM   3298  CB  ASP A 790      65.310  36.640  47.040  1.00  0.00           C
ATOM   3299  HB1 ASP A 790      64.370  36.330  47.540  1.00  0.00           H
ATOM   3300  HB2 ASP A 790      66.030  35.850  47.310  1.00  0.00           H
ATOM   3301  CG  ASP A 790      65.100  36.450  45.540  1.00  0.00           C
ATOM   3302  OD1 ASP A 790      65.010  37.470  44.870  1.00  0.00           O
ATOM   3303  OD2 ASP A 790      64.960  35.290  45.020  1.00  0.00           O
ATOM   3304  C   ASP A 790      65.780  38.100  49.050  1.00  0.00           C
ATOM   3305  O   ASP A 790      64.880  38.700  49.610  1.00  0.00           O
ATOM   3306  N   PHE A 791      66.740  37.580  49.710  1.00  0.00           N
ATOM   3307  HN  PHE A 791      67.530  37.300  49.170  1.00  0.00           H
ATOM   3308  CA  PHE A 791      66.670  37.280  51.140  1.00  0.00           C
ATOM   3309  HA  PHE A 791      65.660  37.220  51.510  1.00  0.00           H
ATOM   3310  CB  PHE A 791      67.090  35.820  51.610  1.00  0.00           C
ATOM   3311  HB1 PHE A 791      67.310  35.680  52.690  1.00  0.00           H
ATOM   3312  HB2 PHE A 791      68.090  35.750  51.130  1.00  0.00           H
ATOM   3313  CG  PHE A 791      66.110  34.840  51.140  1.00  0.00           C
ATOM   3314  CD1 PHE A 791      65.250  34.290  52.110  1.00  0.00           C
ATOM   3315  HD1 PHE A 791      65.390  34.600  53.130  1.00  0.00           H
ATOM   3316  CE1 PHE A 791      64.240  33.340  51.750  1.00  0.00           C
ATOM   3317  HE1 PHE A 791      63.660  32.880  52.540  1.00  0.00           H
ATOM   3318  CZ  PHE A 791      64.040  33.050  50.440  1.00  0.00           C
ATOM   3319  HZ  PHE A 791      63.310  32.340  50.090  1.00  0.00           H
ATOM   3320  CD2 PHE A 791      66.030  34.280  49.810  1.00  0.00           C
ATOM   3321  HD2 PHE A 791      66.730  34.670  49.080  1.00  0.00           H
ATOM   3322  CE2 PHE A 791      64.970  33.440  49.500  1.00  0.00           C
ATOM   3323  HE2 PHE A 791      64.870  33.070  48.490  1.00  0.00           H
ATOM   3324  C   PHE A 791      67.300  38.430  51.980  1.00  0.00           C
ATOM   3325  O   PHE A 791      67.340  38.400  53.220  1.00  0.00           O
ATOM   3326  N   ALA A 792      67.660  39.590  51.370  1.00  0.00           N
ATOM   3327  HN  ALA A 792      67.520  39.660  50.380  1.00  0.00           H
ATOM   3328  CA  ALA A 792      68.440  40.650  52.030  1.00  0.00           C
ATOM   3329  HA  ALA A 792      69.430  40.270  52.240  1.00  0.00           H
ATOM   3330  CB  ALA A 792      68.550  41.890  51.130  1.00  0.00           C
ATOM   3331  HB1 ALA A 792      67.650  42.500  50.900  1.00  0.00           H
ATOM   3332  HB2 ALA A 792      69.000  41.610  50.150  1.00  0.00           H
ATOM   3333  HB3 ALA A 792      69.220  42.670  51.550  1.00  0.00           H
ATOM   3334  C   ALA A 792      67.990  41.170  53.470  1.00  0.00           C
ATOM   3335  O   ALA A 792      68.780  41.200  54.410  1.00  0.00           O
ATOM   3336  N   VAL A 793      66.700  41.520  53.560  1.00  0.00           N
ATOM   3337  HN  VAL A 793      66.140  41.480  52.730  1.00  0.00           H
ATOM   3338  CA  VAL A 793      66.060  41.900  54.770  1.00  0.00           C
ATOM   3339  HA  VAL A 793      66.700  42.630  55.230  1.00  0.00           H
ATOM   3340  CB  VAL A 793      64.650  42.500  54.590  1.00  0.00           C
ATOM   3341  HB  VAL A 793      63.980  41.800  54.050  1.00  0.00           H
ATOM   3342  CG1 VAL A 793      63.970  42.920  55.920  1.00  0.00           C
ATOM   3343 HG11 VAL A 793      64.740  43.590  56.360  1.00  0.00           H
ATOM   3344 HG12 VAL A 793      63.800  41.940  56.400  1.00  0.00           H
ATOM   3345 HG13 VAL A 793      63.000  43.470  55.870  1.00  0.00           H
ATOM   3346  CG2 VAL A 793      64.780  43.840  53.740  1.00  0.00           C
ATOM   3347 HG21 VAL A 793      63.860  44.320  53.340  1.00  0.00           H
ATOM   3348 HG22 VAL A 793      65.420  43.650  52.850  1.00  0.00           H
ATOM   3349 HG23 VAL A 793      65.440  44.520  54.310  1.00  0.00           H
ATOM   3350  C   VAL A 793      66.020  40.810  55.810  1.00  0.00           C
ATOM   3351  O   VAL A 793      66.440  41.060  56.940  1.00  0.00           O
ATOM   3352  N   PHE A 794      65.610  39.580  55.530  1.00  0.00           N
ATOM   3353  HN  PHE A 794      65.350  39.310  54.610  1.00  0.00           H
ATOM   3354  CA  PHE A 794      65.670  38.500  56.530  1.00  0.00           C
ATOM   3355  HA  PHE A 794      65.120  38.890  57.370  1.00  0.00           H
ATOM   3356  CB  PHE A 794      64.920  37.240  55.970  1.00  0.00           C
ATOM   3357  HB1 PHE A 794      65.330  36.950  54.970  1.00  0.00           H
ATOM   3358  HB2 PHE A 794      63.870  37.580  55.820  1.00  0.00           H
ATOM   3359  CG  PHE A 794      64.900  36.060  56.930  1.00  0.00           C
ATOM   3360  CD1 PHE A 794      64.110  35.900  58.090  1.00  0.00           C
ATOM   3361  HD1 PHE A 794      63.370  36.620  58.400  1.00  0.00           H
ATOM   3362  CE1 PHE A 794      64.200  34.700  58.850  1.00  0.00           C
ATOM   3363  HE1 PHE A 794      63.580  34.490  59.710  1.00  0.00           H
ATOM   3364  CZ  PHE A 794      65.200  33.750  58.560  1.00  0.00           C
ATOM   3365  HZ  PHE A 794      65.280  32.880  59.200  1.00  0.00           H
ATOM   3366  CD2 PHE A 794      65.860  35.020  56.620  1.00  0.00           C
ATOM   3367  HD2 PHE A 794      66.380  35.300  55.710  1.00  0.00           H
ATOM   3368  CE2 PHE A 794      66.050  33.860  57.430  1.00  0.00           C
ATOM   3369  HE2 PHE A 794      66.860  33.170  57.210  1.00  0.00           H
ATOM   3370  C   PHE A 794      67.080  38.130  56.930  1.00  0.00           C
ATOM   3371  O   PHE A 794      67.430  37.980  58.100  1.00  0.00           O
ATOM   3372  N   LEU A 795      67.970  38.150  55.930  1.00  0.00           N
ATOM   3373  HN  LEU A 795      67.590  38.320  55.020  1.00  0.00           H
ATOM   3374  CA  LEU A 795      69.360  37.810  56.080  1.00  0.00           C
ATOM   3375  HA  LEU A 795      69.390  36.880  56.630  1.00  0.00           H
ATOM   3376  CB  LEU A 795      70.090  37.770  54.710  1.00  0.00           C
ATOM   3377  HB1 LEU A 795      69.540  38.580  54.190  1.00  0.00           H
ATOM   3378  HB2 LEU A 795      69.690  36.840  54.250  1.00  0.00           H
ATOM   3379  CG  LEU A 795      71.590  37.900  54.470  1.00  0.00           C
ATOM   3380  HG  LEU A 795      71.830  38.930  54.810  1.00  0.00           H
ATOM   3381  CD1 LEU A 795      72.180  36.710  55.190  1.00  0.00           C
ATOM   3382 HD11 LEU A 795      71.800  36.710  56.230  1.00  0.00           H
ATOM   3383 HD12 LEU A 795      73.290  36.690  55.100  1.00  0.00           H
ATOM   3384 HD13 LEU A 795      71.860  35.810  54.620  1.00  0.00           H
ATOM   3385  CD2 LEU A 795      71.800  37.630  52.950  1.00  0.00           C
ATOM   3386 HD21 LEU A 795      71.710  38.570  52.370  1.00  0.00           H
ATOM   3387 HD22 LEU A 795      71.220  36.750  52.600  1.00  0.00           H
ATOM   3388 HD23 LEU A 795      72.840  37.250  52.860  1.00  0.00           H
ATOM   3389  C   LEU A 795      70.180  38.830  57.010  1.00  0.00           C
ATOM   3390  O   LEU A 795      70.860  38.430  57.920  1.00  0.00           O
ATOM   3391  N   THR A 796      69.850  40.140  56.780  1.00  0.00           N
ATOM   3392  HN  THR A 796      69.330  40.410  55.960  1.00  0.00           H
ATOM   3393  CA  THR A 796      70.340  41.310  57.550  1.00  0.00           C
ATOM   3394  HA  THR A 796      71.400  41.100  57.640  1.00  0.00           H
ATOM   3395  CB  THR A 796      70.070  42.680  56.890  1.00  0.00           C
ATOM   3396  HB  THR A 796      68.970  42.800  56.730  1.00  0.00           H
ATOM   3397  OG1 THR A 796      70.630  42.720  55.550  1.00  0.00           O
ATOM   3398  HG1 THR A 796      70.100  42.130  55.020  1.00  0.00           H
ATOM   3399  CG2 THR A 796      70.730  43.910  57.620  1.00  0.00           C
ATOM   3400 HG21 THR A 796      70.580  44.840  57.030  1.00  0.00           H
ATOM   3401 HG22 THR A 796      71.830  43.740  57.660  1.00  0.00           H
ATOM   3402 HG23 THR A 796      70.410  44.100  58.660  1.00  0.00           H
ATOM   3403  C   THR A 796      69.770  41.270  58.960  1.00  0.00           C
ATOM   3404  O   THR A 796      70.530  41.480  59.950  1.00  0.00           O
ATOM   3405  N   ILE A 797      68.510  40.920  59.150  1.00  0.00           N
ATOM   3406  HN  ILE A 797      67.920  40.860  58.350  1.00  0.00           H
ATOM   3407  CA  ILE A 797      68.010  40.720  60.540  1.00  0.00           C
ATOM   3408  HA  ILE A 797      68.080  41.690  61.010  1.00  0.00           H
ATOM   3409  CB  ILE A 797      66.470  40.530  60.520  1.00  0.00           C
ATOM   3410  HB  ILE A 797      66.340  39.700  59.800  1.00  0.00           H
ATOM   3411  CG2 ILE A 797      65.930  40.110  61.880  1.00  0.00           C
ATOM   3412 HG21 ILE A 797      66.280  40.900  62.590  1.00  0.00           H
ATOM   3413 HG22 ILE A 797      66.270  39.130  62.280  1.00  0.00           H
ATOM   3414 HG23 ILE A 797      64.820  40.150  61.940  1.00  0.00           H
ATOM   3415  CG1 ILE A 797      65.630  41.830  60.020  1.00  0.00           C
ATOM   3416 HG11 ILE A 797      66.350  42.170  59.240  1.00  0.00           H
ATOM   3417 HG12 ILE A 797      65.640  42.580  60.840  1.00  0.00           H
ATOM   3418  CD  ILE A 797      64.290  41.430  59.500  1.00  0.00           C
ATOM   3419  HD1 ILE A 797      63.860  42.360  59.080  1.00  0.00           H
ATOM   3420  HD2 ILE A 797      63.670  41.040  60.340  1.00  0.00           H
ATOM   3421  HD3 ILE A 797      64.370  40.690  58.670  1.00  0.00           H
ATOM   3422  C   ILE A 797      68.630  39.600  61.310  1.00  0.00           C
ATOM   3423  O   ILE A 797      68.900  39.620  62.500  1.00  0.00           O
ATOM   3424  N   VAL A 798      68.870  38.450  60.620  1.00  0.00           N
ATOM   3425  HN  VAL A 798      68.500  38.300  59.710  1.00  0.00           H
ATOM   3426  CA  VAL A 798      69.620  37.350  61.230  1.00  0.00           C
ATOM   3427  HA  VAL A 798      69.060  37.030  62.090  1.00  0.00           H
ATOM   3428  CB  VAL A 798      69.700  36.110  60.330  1.00  0.00           C
ATOM   3429  HB  VAL A 798      70.170  36.360  59.350  1.00  0.00           H
ATOM   3430  CG1 VAL A 798      70.410  35.020  61.030  1.00  0.00           C
ATOM   3431 HG11 VAL A 798      70.280  34.030  60.550  1.00  0.00           H
ATOM   3432 HG12 VAL A 798      69.910  35.030  62.020  1.00  0.00           H
ATOM   3433 HG13 VAL A 798      71.480  35.290  61.180  1.00  0.00           H
ATOM   3434  CG2 VAL A 798      68.360  35.350  60.080  1.00  0.00           C
ATOM   3435 HG21 VAL A 798      68.420  34.360  59.580  1.00  0.00           H
ATOM   3436 HG22 VAL A 798      67.690  35.850  59.340  1.00  0.00           H
ATOM   3437 HG23 VAL A 798      67.740  35.140  60.960  1.00  0.00           H
ATOM   3438  C   VAL A 798      71.020  37.780  61.680  1.00  0.00           C
ATOM   3439  O   VAL A 798      71.530  37.450  62.800  1.00  0.00           O
ATOM   3440  N   ILE A 799      71.680  38.510  60.810  1.00  0.00           N
ATOM   3441  HN  ILE A 799      71.250  38.830  59.980  1.00  0.00           H
ATOM   3442  CA  ILE A 799      72.990  39.000  61.010  1.00  0.00           C
ATOM   3443  HA  ILE A 799      73.530  38.110  61.320  1.00  0.00           H
ATOM   3444  CB  ILE A 799      73.570  39.570  59.680  1.00  0.00           C
ATOM   3445  HB  ILE A 799      72.820  40.250  59.200  1.00  0.00           H
ATOM   3446  CG2 ILE A 799      74.860  40.330  60.020  1.00  0.00           C
ATOM   3447 HG21 ILE A 799      74.660  41.330  60.470  1.00  0.00           H
ATOM   3448 HG22 ILE A 799      75.390  40.610  59.090  1.00  0.00           H
ATOM   3449 HG23 ILE A 799      75.540  39.790  60.710  1.00  0.00           H
ATOM   3450  CG1 ILE A 799      73.890  38.460  58.580  1.00  0.00           C
ATOM   3451 HG11 ILE A 799      73.130  37.650  58.600  1.00  0.00           H
ATOM   3452 HG12 ILE A 799      74.820  37.920  58.850  1.00  0.00           H
ATOM   3453  CD  ILE A 799      74.030  39.040  57.150  1.00  0.00           C
ATOM   3454  HD1 ILE A 799      74.780  39.860  57.120  1.00  0.00           H
ATOM   3455  HD2 ILE A 799      73.110  39.500  56.740  1.00  0.00           H
ATOM   3456  HD3 ILE A 799      74.440  38.340  56.400  1.00  0.00           H
ATOM   3457  C   ILE A 799      73.030  39.940  62.220  1.00  0.00           C
ATOM   3458  O   ILE A 799      73.780  39.730  63.160  1.00  0.00           O
ATOM   3459  N   MET A 800      72.080  40.920  62.150  1.00  0.00           N
ATOM   3460  HN  MET A 800      71.460  41.010  61.380  1.00  0.00           H
ATOM   3461  CA  MET A 800      71.840  41.850  63.280  1.00  0.00           C
ATOM   3462  HA  MET A 800      72.750  42.380  63.530  1.00  0.00           H
ATOM   3463  CB  MET A 800      70.790  42.880  62.800  1.00  0.00           C
ATOM   3464  HB1 MET A 800      70.280  43.280  63.700  1.00  0.00           H
ATOM   3465  HB2 MET A 800      69.940  42.440  62.230  1.00  0.00           H
ATOM   3466  CG  MET A 800      71.380  44.010  61.870  1.00  0.00           C
ATOM   3467  HG1 MET A 800      70.510  44.380  61.300  1.00  0.00           H
ATOM   3468  HG2 MET A 800      72.060  43.500  61.160  1.00  0.00           H
ATOM   3469  SD  MET A 800      71.980  45.510  62.640  1.00  0.00           S
ATOM   3470  CE  MET A 800      73.590  45.100  63.260  1.00  0.00           C
ATOM   3471  HE1 MET A 800      74.170  44.630  62.430  1.00  0.00           H
ATOM   3472  HE2 MET A 800      73.480  44.340  64.060  1.00  0.00           H
ATOM   3473  HE3 MET A 800      74.200  45.960  63.620  1.00  0.00           H
ATOM   3474  C   MET A 800      71.460  41.350  64.680  1.00  0.00           C
ATOM   3475  O   MET A 800      72.000  41.730  65.680  1.00  0.00           O
ATOM   3476  N   VAL A 801      70.480  40.350  64.760  1.00  0.00           N
ATOM   3477  HN  VAL A 801      69.960  40.080  63.950  1.00  0.00           H
ATOM   3478  CA  VAL A 801      70.120  39.620  65.950  1.00  0.00           C
ATOM   3479  HA  VAL A 801      69.860  40.320  66.730  1.00  0.00           H
ATOM   3480  CB  VAL A 801      69.010  38.610  65.740  1.00  0.00           C
ATOM   3481  HB  VAL A 801      69.200  37.940  64.870  1.00  0.00           H
ATOM   3482  CG1 VAL A 801      68.840  37.780  67.020  1.00  0.00           C
ATOM   3483 HG11 VAL A 801      69.680  37.080  67.200  1.00  0.00           H
ATOM   3484 HG12 VAL A 801      68.020  37.030  66.980  1.00  0.00           H
ATOM   3485 HG13 VAL A 801      68.710  38.390  67.940  1.00  0.00           H
ATOM   3486  CG2 VAL A 801      67.730  39.360  65.420  1.00  0.00           C
ATOM   3487 HG21 VAL A 801      67.890  40.070  64.580  1.00  0.00           H
ATOM   3488 HG22 VAL A 801      67.420  39.910  66.340  1.00  0.00           H
ATOM   3489 HG23 VAL A 801      66.860  38.710  65.210  1.00  0.00           H
ATOM   3490  C   VAL A 801      71.380  38.890  66.530  1.00  0.00           C
ATOM   3491  O   VAL A 801      71.680  38.940  67.730  1.00  0.00           O
ATOM   3492  N   THR A 802      72.150  38.280  65.570  1.00  0.00           N
ATOM   3493  HN  THR A 802      71.890  38.230  64.610  1.00  0.00           H
ATOM   3494  CA  THR A 802      73.270  37.400  65.960  1.00  0.00           C
ATOM   3495  HA  THR A 802      72.900  36.760  66.750  1.00  0.00           H
ATOM   3496  CB  THR A 802      73.870  36.630  64.790  1.00  0.00           C
ATOM   3497  HB  THR A 802      74.180  37.400  64.060  1.00  0.00           H
ATOM   3498  OG1 THR A 802      72.930  35.820  64.150  1.00  0.00           O
ATOM   3499  HG1 THR A 802      72.320  36.440  63.750  1.00  0.00           H
ATOM   3500  CG2 THR A 802      74.930  35.600  65.260  1.00  0.00           C
ATOM   3501 HG21 THR A 802      75.180  34.960  64.380  1.00  0.00           H
ATOM   3502 HG22 THR A 802      74.500  35.000  66.110  1.00  0.00           H
ATOM   3503 HG23 THR A 802      75.830  36.090  65.670  1.00  0.00           H
ATOM   3504  C   THR A 802      74.420  38.270  66.460  1.00  0.00           C
ATOM   3505  O   THR A 802      75.120  37.890  67.410  1.00  0.00           O
ATOM   3506  N   ILE A 803      74.740  39.440  65.760  1.00  0.00           N
ATOM   3507  HN  ILE A 803      74.280  39.620  64.900  1.00  0.00           H
ATOM   3508  CA  ILE A 803      75.820  40.250  66.300  1.00  0.00           C
ATOM   3509  HA  ILE A 803      76.610  39.540  66.510  1.00  0.00           H
ATOM   3510  CB  ILE A 803      76.270  41.260  65.310  1.00  0.00           C
ATOM   3511  HB  ILE A 803      76.420  40.620  64.420  1.00  0.00           H
ATOM   3512  CG2 ILE A 803      75.270  42.330  64.930  1.00  0.00           C
ATOM   3513 HG21 ILE A 803      75.760  43.180  64.400  1.00  0.00           H
ATOM   3514 HG22 ILE A 803      74.790  42.790  65.820  1.00  0.00           H
ATOM   3515 HG23 ILE A 803      74.450  41.890  64.320  1.00  0.00           H
ATOM   3516  CG1 ILE A 803      77.660  42.010  65.680  1.00  0.00           C
ATOM   3517 HG11 ILE A 803      77.290  42.720  66.450  1.00  0.00           H
ATOM   3518 HG12 ILE A 803      77.930  42.660  64.820  1.00  0.00           H
ATOM   3519  CD  ILE A 803      78.750  41.250  66.310  1.00  0.00           C
ATOM   3520  HD1 ILE A 803      78.680  40.170  66.060  1.00  0.00           H
ATOM   3521  HD2 ILE A 803      78.720  41.280  67.420  1.00  0.00           H
ATOM   3522  HD3 ILE A 803      79.770  41.530  65.970  1.00  0.00           H
ATOM   3523  C   ILE A 803      75.420  40.860  67.720  1.00  0.00           C
ATOM   3524  O   ILE A 803      76.240  40.850  68.640  1.00  0.00           O
ATOM   3525  N   ASP A 804      74.150  41.340  67.970  1.00  0.00           N
ATOM   3526  HN  ASP A 804      73.420  41.390  67.270  1.00  0.00           H
ATOM   3527  CA  ASP A 804      73.610  41.840  69.270  1.00  0.00           C
ATOM   3528  HA  ASP A 804      74.240  42.630  69.650  1.00  0.00           H
ATOM   3529  CB  ASP A 804      72.160  42.370  68.950  1.00  0.00           C
ATOM   3530  HB1 ASP A 804      71.620  41.520  68.490  1.00  0.00           H
ATOM   3531  HB2 ASP A 804      72.230  43.250  68.270  1.00  0.00           H
ATOM   3532  CG  ASP A 804      71.350  42.770  70.210  1.00  0.00           C
ATOM   3533  OD1 ASP A 804      71.650  43.860  70.710  1.00  0.00           O
ATOM   3534  OD2 ASP A 804      70.600  41.840  70.650  1.00  0.00           O
ATOM   3535  C   ASP A 804      73.570  40.770  70.370  1.00  0.00           C
ATOM   3536  O   ASP A 804      73.910  41.060  71.570  1.00  0.00           O
ATOM   3537  N   TYR A 805      73.250  39.480  70.090  1.00  0.00           N
ATOM   3538  HN  TYR A 805      72.920  39.240  69.180  1.00  0.00           H
ATOM   3539  CA  TYR A 805      73.410  38.330  70.960  1.00  0.00           C
ATOM   3540  HA  TYR A 805      72.930  38.660  71.870  1.00  0.00           H
ATOM   3541  CB  TYR A 805      72.820  37.040  70.350  1.00  0.00           C
ATOM   3542  HB1 TYR A 805      73.370  36.800  69.410  1.00  0.00           H
ATOM   3543  HB2 TYR A 805      71.760  37.110  70.040  1.00  0.00           H
ATOM   3544  CG  TYR A 805      72.920  35.900  71.300  1.00  0.00           C
ATOM   3545  CD1 TYR A 805      72.220  35.890  72.490  1.00  0.00           C
ATOM   3546  HD1 TYR A 805      71.470  36.670  72.600  1.00  0.00           H
ATOM   3547  CE1 TYR A 805      72.220  34.750  73.370  1.00  0.00           C
ATOM   3548  HE1 TYR A 805      71.650  34.610  74.290  1.00  0.00           H
ATOM   3549  CZ  TYR A 805      73.150  33.730  73.090  1.00  0.00           C
ATOM   3550  OH  TYR A 805      73.240  32.580  73.900  1.00  0.00           O
ATOM   3551  HH  TYR A 805      72.660  32.800  74.640  1.00  0.00           H
ATOM   3552  CD2 TYR A 805      73.840  34.850  71.030  1.00  0.00           C
ATOM   3553  HD2 TYR A 805      74.380  34.900  70.100  1.00  0.00           H
ATOM   3554  CE2 TYR A 805      74.000  33.750  71.890  1.00  0.00           C
ATOM   3555  HE2 TYR A 805      74.650  32.960  71.550  1.00  0.00           H
ATOM   3556  C   TYR A 805      74.910  38.190  71.480  1.00  0.00           C
ATOM   3557  O   TYR A 805      75.110  38.090  72.680  1.00  0.00           O
ATOM   3558  N   LEU A 806      75.920  38.290  70.680  1.00  0.00           N
ATOM   3559  HN  LEU A 806      75.690  38.260  69.710  1.00  0.00           H
ATOM   3560  CA  LEU A 806      77.300  38.170  71.020  1.00  0.00           C
ATOM   3561  HA  LEU A 806      77.320  37.290  71.640  1.00  0.00           H
ATOM   3562  CB  LEU A 806      78.260  37.890  69.780  1.00  0.00           C
ATOM   3563  HB1 LEU A 806      79.330  37.770  70.070  1.00  0.00           H
ATOM   3564  HB2 LEU A 806      78.190  38.710  69.030  1.00  0.00           H
ATOM   3565  CG  LEU A 806      77.910  36.550  69.070  1.00  0.00           C
ATOM   3566  HG  LEU A 806      76.850  36.640  68.780  1.00  0.00           H
ATOM   3567  CD1 LEU A 806      78.560  36.530  67.640  1.00  0.00           C
ATOM   3568 HD11 LEU A 806      78.440  37.570  67.250  1.00  0.00           H
ATOM   3569 HD12 LEU A 806      78.210  35.690  67.000  1.00  0.00           H
ATOM   3570 HD13 LEU A 806      79.660  36.470  67.770  1.00  0.00           H
ATOM   3571  CD2 LEU A 806      78.170  35.330  69.980  1.00  0.00           C
ATOM   3572 HD21 LEU A 806      77.540  35.310  70.890  1.00  0.00           H
ATOM   3573 HD22 LEU A 806      79.250  35.460  70.210  1.00  0.00           H
ATOM   3574 HD23 LEU A 806      78.060  34.350  69.470  1.00  0.00           H
ATOM   3575  C   LEU A 806      77.810  39.380  71.760  1.00  0.00           C
ATOM   3576  O   LEU A 806      78.570  39.280  72.710  1.00  0.00           O
ATOM   3577  N   VAL A 807      77.390  40.590  71.350  1.00  0.00           N
ATOM   3578  HN  VAL A 807      76.810  40.700  70.560  1.00  0.00           H
ATOM   3579  CA  VAL A 807      77.680  41.850  72.040  1.00  0.00           C
ATOM   3580  HA  VAL A 807      78.740  42.060  72.040  1.00  0.00           H
ATOM   3581  CB  VAL A 807      77.200  43.040  71.240  1.00  0.00           C
ATOM   3582  HB  VAL A 807      76.150  42.840  70.930  1.00  0.00           H
ATOM   3583  CG1 VAL A 807      77.220  44.320  72.020  1.00  0.00           C
ATOM   3584 HG11 VAL A 807      76.300  44.320  72.640  1.00  0.00           H
ATOM   3585 HG12 VAL A 807      77.140  45.230  71.390  1.00  0.00           H
ATOM   3586 HG13 VAL A 807      78.150  44.510  72.610  1.00  0.00           H
ATOM   3587  CG2 VAL A 807      78.240  43.190  70.110  1.00  0.00           C
ATOM   3588 HG21 VAL A 807      78.270  42.250  69.530  1.00  0.00           H
ATOM   3589 HG22 VAL A 807      79.260  43.320  70.520  1.00  0.00           H
ATOM   3590 HG23 VAL A 807      77.840  43.970  69.410  1.00  0.00           H
ATOM   3591  C   VAL A 807      77.360  41.980  73.500  1.00  0.00           C
ATOM   3592  O   VAL A 807      78.320  42.270  74.280  1.00  0.00           O
ATOM   3593  N   GLY A 808      76.080  41.600  73.820  1.00  0.00           N
ATOM   3594  HN  GLY A 808      75.510  41.310  73.040  1.00  0.00           H
ATOM   3595  CA  GLY A 808      75.490  41.520  75.100  1.00  0.00           C
ATOM   3596  HA1 GLY A 808      76.150  40.970  75.750  1.00  0.00           H
ATOM   3597  HA2 GLY A 808      74.560  40.970  75.050  1.00  0.00           H
ATOM   3598  C   GLY A 808      75.210  42.820  75.700  1.00  0.00           C
ATOM   3599  O   GLY A 808      75.360  43.140  76.870  1.00  0.00           O
ATOM   3600  N   VAL A 809      74.700  43.620  74.880  1.00  0.00           N
ATOM   3601  HN  VAL A 809      74.540  43.310  73.950  1.00  0.00           H
ATOM   3602  CA  VAL A 809      74.140  44.900  75.230  1.00  0.00           C
ATOM   3603  HA  VAL A 809      74.480  45.260  76.180  1.00  0.00           H
ATOM   3604  CB  VAL A 809      74.550  45.880  74.220  1.00  0.00           C
ATOM   3605  HB  VAL A 809      74.330  45.610  73.170  1.00  0.00           H
ATOM   3606  CG1 VAL A 809      73.750  47.170  74.530  1.00  0.00           C
ATOM   3607 HG11 VAL A 809      74.180  47.900  73.820  1.00  0.00           H
ATOM   3608 HG12 VAL A 809      74.030  47.440  75.560  1.00  0.00           H
ATOM   3609 HG13 VAL A 809      72.630  47.130  74.480  1.00  0.00           H
ATOM   3610  CG2 VAL A 809      76.080  46.270  74.390  1.00  0.00           C
ATOM   3611 HG21 VAL A 809      76.350  46.910  73.530  1.00  0.00           H
ATOM   3612 HG22 VAL A 809      76.790  45.420  74.340  1.00  0.00           H
ATOM   3613 HG23 VAL A 809      76.210  46.870  75.320  1.00  0.00           H
ATOM   3614  C   VAL A 809      72.600  44.720  75.220  1.00  0.00           C
ATOM   3615  O   VAL A 809      72.080  44.280  74.280  1.00  0.00           O
ATOM   3616  N   PRO A 810      71.830  45.030  76.260  1.00  0.00           N
ATOM   3617  CD  PRO A 810      72.370  45.550  77.460  1.00  0.00           C
ATOM   3618  HD1 PRO A 810      72.920  46.500  77.280  1.00  0.00           H
ATOM   3619  HD2 PRO A 810      73.010  44.840  78.040  1.00  0.00           H
ATOM   3620  CA  PRO A 810      70.390  44.790  76.300  1.00  0.00           C
ATOM   3621  HA  PRO A 810      70.130  43.810  75.930  1.00  0.00           H
ATOM   3622  CB  PRO A 810      70.070  44.910  77.800  1.00  0.00           C
ATOM   3623  HB1 PRO A 810      70.140  43.840  78.100  1.00  0.00           H
ATOM   3624  HB2 PRO A 810      69.040  45.220  78.060  1.00  0.00           H
ATOM   3625  CG  PRO A 810      71.100  45.860  78.340  1.00  0.00           C
ATOM   3626  HG1 PRO A 810      70.930  46.930  78.130  1.00  0.00           H
ATOM   3627  HG2 PRO A 810      71.350  45.700  79.400  1.00  0.00           H
ATOM   3628  C   PRO A 810      69.590  45.830  75.480  1.00  0.00           C
ATOM   3629  O   PRO A 810      68.710  46.460  76.070  1.00  0.00           O
ATOM   3630  N   SER A 811      69.720  45.740  74.130  1.00  0.00           N
ATOM   3631  HN  SER A 811      70.440  45.190  73.720  1.00  0.00           H
ATOM   3632  CA  SER A 811      68.920  46.590  73.190  1.00  0.00           C
ATOM   3633  HA  SER A 811      68.960  47.620  73.510  1.00  0.00           H
ATOM   3634  CB  SER A 811      69.680  46.550  71.800  1.00  0.00           C
ATOM   3635  HB1 SER A 811      70.760  46.690  72.080  1.00  0.00           H
ATOM   3636  HB2 SER A 811      69.310  47.340  71.110  1.00  0.00           H
ATOM   3637  OG  SER A 811      69.490  45.280  71.150  1.00  0.00           O
ATOM   3638  HG1 SER A 811      70.370  44.920  70.990  1.00  0.00           H
ATOM   3639  C   SER A 811      67.420  46.190  73.110  1.00  0.00           C
ATOM   3640  O   SER A 811      67.190  44.970  72.970  1.00  0.00           O
ATOM   3641  N   PRO A 812      66.420  47.040  73.250  1.00  0.00           N
ATOM   3642  CD  PRO A 812      66.520  48.450  73.790  1.00  0.00           C
ATOM   3643  HD1 PRO A 812      67.230  49.000  73.150  1.00  0.00           H
ATOM   3644  HD2 PRO A 812      67.040  48.280  74.760  1.00  0.00           H
ATOM   3645  CA  PRO A 812      64.960  46.730  73.110  1.00  0.00           C
ATOM   3646  HA  PRO A 812      64.660  46.270  74.040  1.00  0.00           H
ATOM   3647  CB  PRO A 812      64.320  48.060  73.030  1.00  0.00           C
ATOM   3648  HB1 PRO A 812      63.260  47.890  73.310  1.00  0.00           H
ATOM   3649  HB2 PRO A 812      64.290  48.490  72.000  1.00  0.00           H
ATOM   3650  CG  PRO A 812      65.100  48.870  74.010  1.00  0.00           C
ATOM   3651  HG1 PRO A 812      64.860  49.960  74.010  1.00  0.00           H
ATOM   3652  HG2 PRO A 812      64.710  48.560  75.000  1.00  0.00           H
ATOM   3653  C   PRO A 812      64.410  45.780  72.090  1.00  0.00           C
ATOM   3654  O   PRO A 812      64.620  45.910  70.900  1.00  0.00           O
ATOM   3655  N   LYS A 813      63.590  44.810  72.530  1.00  0.00           N
ATOM   3656  HN  LYS A 813      63.330  44.790  73.490  1.00  0.00           H
ATOM   3657  CA  LYS A 813      63.270  43.710  71.670  1.00  0.00           C
ATOM   3658  HA  LYS A 813      63.670  43.890  70.690  1.00  0.00           H
ATOM   3659  CB  LYS A 813      63.800  42.380  72.200  1.00  0.00           C
ATOM   3660  HB1 LYS A 813      63.490  41.610  71.470  1.00  0.00           H
ATOM   3661  HB2 LYS A 813      63.340  42.130  73.180  1.00  0.00           H
ATOM   3662  CG  LYS A 813      65.300  42.320  72.440  1.00  0.00           C
ATOM   3663  HG1 LYS A 813      65.330  41.420  73.090  1.00  0.00           H
ATOM   3664  HG2 LYS A 813      65.570  43.250  73.000  1.00  0.00           H
ATOM   3665  CD  LYS A 813      66.020  42.190  71.090  1.00  0.00           C
ATOM   3666  HD1 LYS A 813      66.000  43.240  70.730  1.00  0.00           H
ATOM   3667  HD2 LYS A 813      65.440  41.490  70.460  1.00  0.00           H
ATOM   3668  CE  LYS A 813      67.410  41.660  71.170  1.00  0.00           C
ATOM   3669  HE1 LYS A 813      67.930  41.300  70.260  1.00  0.00           H
ATOM   3670  HE2 LYS A 813      67.420  40.820  71.900  1.00  0.00           H
ATOM   3671  NZ  LYS A 813      68.320  42.650  71.880  1.00  0.00           N
ATOM   3672  HZ1 LYS A 813      67.970  43.630  71.890  1.00  0.00           H
ATOM   3673  HZ2 LYS A 813      69.300  42.520  71.550  1.00  0.00           H
ATOM   3674  HZ3 LYS A 813      68.310  42.400  72.890  1.00  0.00           H
ATOM   3675  C   LYS A 813      61.730  43.610  71.420  1.00  0.00           C
ATOM   3676  O   LYS A 813      61.030  44.180  72.210  1.00  0.00           O
ATOM   3677  N   LEU A 814      61.250  42.990  70.340  1.00  0.00           N
ATOM   3678  HN  LEU A 814      61.810  42.490  69.700  1.00  0.00           H
ATOM   3679  CA  LEU A 814      59.840  42.670  70.170  1.00  0.00           C
ATOM   3680  HA  LEU A 814      59.270  43.590  70.180  1.00  0.00           H
ATOM   3681  CB  LEU A 814      59.660  42.040  68.760  1.00  0.00           C
ATOM   3682  HB1 LEU A 814      60.320  41.150  68.790  1.00  0.00           H
ATOM   3683  HB2 LEU A 814      60.050  42.780  68.030  1.00  0.00           H
ATOM   3684  CG  LEU A 814      58.290  41.550  68.320  1.00  0.00           C
ATOM   3685  HG  LEU A 814      57.770  41.090  69.180  1.00  0.00           H
ATOM   3686  CD1 LEU A 814      57.500  42.830  67.770  1.00  0.00           C
ATOM   3687 HD11 LEU A 814      56.480  42.450  67.540  1.00  0.00           H
ATOM   3688 HD12 LEU A 814      58.090  43.170  66.900  1.00  0.00           H
ATOM   3689 HD13 LEU A 814      57.550  43.620  68.550  1.00  0.00           H
ATOM   3690  CD2 LEU A 814      58.370  40.340  67.390  1.00  0.00           C
ATOM   3691 HD21 LEU A 814      59.010  40.470  66.480  1.00  0.00           H
ATOM   3692 HD22 LEU A 814      57.370  40.020  67.030  1.00  0.00           H
ATOM   3693 HD23 LEU A 814      58.670  39.440  67.980  1.00  0.00           H
ATOM   3694  C   LEU A 814      59.290  41.830  71.310  1.00  0.00           C
ATOM   3695  O   LEU A 814      60.040  41.050  71.950  1.00  0.00           O
ATOM   3696  N   HSD A 815      58.060  42.170  71.690  1.00  0.00           N
ATOM   3697  HN  HSD A 815      57.560  42.900  71.220  1.00  0.00           H
ATOM   3698  CA  HSD A 815      57.360  41.460  72.710  1.00  0.00           C
ATOM   3699  HA  HSD A 815      57.910  40.560  72.930  1.00  0.00           H
ATOM   3700  CB  HSD A 815      57.130  42.350  74.010  1.00  0.00           C
ATOM   3701  HB1 HSD A 815      56.290  41.980  74.640  1.00  0.00           H
ATOM   3702  HB2 HSD A 815      56.850  43.400  73.820  1.00  0.00           H
ATOM   3703  ND1 HSD A 815      59.660  42.260  74.460  1.00  0.00           N
ATOM   3704  HD1 HSD A 815      60.050  42.000  73.570  1.00  0.00           H
ATOM   3705  CG  HSD A 815      58.330  42.420  74.870  1.00  0.00           C
ATOM   3706  CE1 HSD A 815      60.480  42.410  75.510  1.00  0.00           C
ATOM   3707  HE1 HSD A 815      61.560  42.500  75.460  1.00  0.00           H
ATOM   3708  NE2 HSD A 815      59.760  42.700  76.600  1.00  0.00           N
ATOM   3709  CD2 HSD A 815      58.470  42.760  76.230  1.00  0.00           C
ATOM   3710  HD2 HSD A 815      57.700  43.100  76.890  1.00  0.00           H
ATOM   3711  C   HSD A 815      55.970  41.160  72.310  1.00  0.00           C
ATOM   3712  O   HSD A 815      55.010  41.970  72.290  1.00  0.00           O
ATOM   3713  N   VAL A 816      55.790  39.880  72.020  1.00  0.00           N
ATOM   3714  HN  VAL A 816      56.620  39.350  72.110  1.00  0.00           H
ATOM   3715  CA  VAL A 816      54.510  39.240  71.720  1.00  0.00           C
ATOM   3716  HA  VAL A 816      53.870  40.000  71.300  1.00  0.00           H
ATOM   3717  CB  VAL A 816      54.800  38.130  70.650  1.00  0.00           C
ATOM   3718  HB  VAL A 816      55.600  37.440  71.010  1.00  0.00           H
ATOM   3719  CG1 VAL A 816      53.540  37.330  70.390  1.00  0.00           C
ATOM   3720 HG11 VAL A 816      53.300  36.550  71.150  1.00  0.00           H
ATOM   3721 HG12 VAL A 816      53.520  36.840  69.390  1.00  0.00           H
ATOM   3722 HG13 VAL A 816      52.740  38.090  70.350  1.00  0.00           H
ATOM   3723  CG2 VAL A 816      55.250  38.840  69.340  1.00  0.00           C
ATOM   3724 HG21 VAL A 816      54.740  39.800  69.110  1.00  0.00           H
ATOM   3725 HG22 VAL A 816      55.040  38.240  68.420  1.00  0.00           H
ATOM   3726 HG23 VAL A 816      56.320  39.110  69.370  1.00  0.00           H
ATOM   3727  C   VAL A 816      53.890  38.750  73.070  1.00  0.00           C
ATOM   3728  O   VAL A 816      54.660  38.310  73.920  1.00  0.00           O
ATOM   3729  N   PRO A 817      52.590  38.750  73.210  1.00  0.00           N
ATOM   3730  CD  PRO A 817      51.680  39.770  72.560  1.00  0.00           C
ATOM   3731  HD1 PRO A 817      51.640  39.550  71.470  1.00  0.00           H
ATOM   3732  HD2 PRO A 817      52.080  40.800  72.640  1.00  0.00           H
ATOM   3733  CA  PRO A 817      51.830  38.100  74.270  1.00  0.00           C
ATOM   3734  HA  PRO A 817      52.030  38.770  75.100  1.00  0.00           H
ATOM   3735  CB  PRO A 817      50.340  38.280  73.880  1.00  0.00           C
ATOM   3736  HB1 PRO A 817      49.690  38.140  74.760  1.00  0.00           H
ATOM   3737  HB2 PRO A 817      49.990  37.550  73.120  1.00  0.00           H
ATOM   3738  CG  PRO A 817      50.320  39.660  73.230  1.00  0.00           C
ATOM   3739  HG1 PRO A 817      49.510  39.750  72.470  1.00  0.00           H
ATOM   3740  HG2 PRO A 817      50.210  40.400  74.050  1.00  0.00           H
ATOM   3741  C   PRO A 817      52.180  36.620  74.530  1.00  0.00           C
ATOM   3742  O   PRO A 817      52.810  36.020  73.660  1.00  0.00           O
ATOM   3743  N   GLU A 818      51.740  36.000  75.670  1.00  0.00           N
ATOM   3744  HN  GLU A 818      51.270  36.540  76.360  1.00  0.00           H
ATOM   3745  CA  GLU A 818      52.150  34.620  75.940  1.00  0.00           C
ATOM   3746  HA  GLU A 818      52.620  34.300  75.020  1.00  0.00           H
ATOM   3747  CB  GLU A 818      53.230  34.470  77.070  1.00  0.00           C
ATOM   3748  HB1 GLU A 818      53.330  33.370  77.180  1.00  0.00           H
ATOM   3749  HB2 GLU A 818      52.780  34.850  78.010  1.00  0.00           H
ATOM   3750  CG  GLU A 818      54.560  35.240  76.800  1.00  0.00           C
ATOM   3751  HG1 GLU A 818      54.370  36.330  76.690  1.00  0.00           H
ATOM   3752  HG2 GLU A 818      55.090  34.950  75.860  1.00  0.00           H
ATOM   3753  CD  GLU A 818      55.400  34.970  78.000  1.00  0.00           C
ATOM   3754  OE1 GLU A 818      55.890  33.840  78.200  1.00  0.00           O
ATOM   3755  OE2 GLU A 818      55.580  35.880  78.860  1.00  0.00           O
ATOM   3756  C   GLU A 818      50.910  33.720  76.150  1.00  0.00           C
ATOM   3757  O   GLU A 818      50.960  32.500  76.050  1.00  0.00           O
ATOM   3758  N   LYS A 819      49.700  34.270  76.200  1.00  0.00           N
ATOM   3759  HN  LYS A 819      49.750  35.210  76.520  1.00  0.00           H
ATOM   3760  CA  LYS A 819      48.390  33.660  76.400  1.00  0.00           C
ATOM   3761  HA  LYS A 819      48.530  32.610  76.160  1.00  0.00           H
ATOM   3762  CB  LYS A 819      48.050  33.830  77.950  1.00  0.00           C
ATOM   3763  HB1 LYS A 819      47.860  34.890  78.220  1.00  0.00           H
ATOM   3764  HB2 LYS A 819      49.000  33.530  78.480  1.00  0.00           H
ATOM   3765  CG  LYS A 819      46.960  32.980  78.420  1.00  0.00           C
ATOM   3766  HG1 LYS A 819      47.270  31.940  78.210  1.00  0.00           H
ATOM   3767  HG2 LYS A 819      46.040  33.100  77.810  1.00  0.00           H
ATOM   3768  CD  LYS A 819      46.600  33.140  79.920  1.00  0.00           C
ATOM   3769  HD1 LYS A 819      46.520  34.230  80.120  1.00  0.00           H
ATOM   3770  HD2 LYS A 819      47.420  32.890  80.630  1.00  0.00           H
ATOM   3771  CE  LYS A 819      45.410  32.220  80.410  1.00  0.00           C
ATOM   3772  HE1 LYS A 819      45.850  31.210  80.510  1.00  0.00           H
ATOM   3773  HE2 LYS A 819      44.640  32.260  79.620  1.00  0.00           H
ATOM   3774  NZ  LYS A 819      44.880  32.630  81.730  1.00  0.00           N
ATOM   3775  HZ1 LYS A 819      44.330  33.500  81.570  1.00  0.00           H
ATOM   3776  HZ2 LYS A 819      45.630  32.780  82.440  1.00  0.00           H
ATOM   3777  HZ3 LYS A 819      44.200  31.950  82.110  1.00  0.00           H
ATOM   3778  C   LYS A 819      47.420  34.250  75.510  1.00  0.00           C
ATOM   3779  O   LYS A 819      47.170  35.470  75.450  1.00  0.00           O
ATOM   3780  N   PHE A 820      46.720  33.400  74.700  1.00  0.00           N
ATOM   3781  HN  PHE A 820      46.920  32.430  74.830  1.00  0.00           H
ATOM   3782  CA  PHE A 820      45.410  33.660  74.110  1.00  0.00           C
ATOM   3783  HA  PHE A 820      45.510  34.540  73.500  1.00  0.00           H
ATOM   3784  CB  PHE A 820      45.000  32.670  73.030  1.00  0.00           C
ATOM   3785  HB1 PHE A 820      44.850  31.660  73.460  1.00  0.00           H
ATOM   3786  HB2 PHE A 820      45.580  32.470  72.100  1.00  0.00           H
ATOM   3787  CG  PHE A 820      43.610  33.010  72.340  1.00  0.00           C
ATOM   3788  CD1 PHE A 820      43.570  33.910  71.280  1.00  0.00           C
ATOM   3789  HD1 PHE A 820      44.410  34.480  70.910  1.00  0.00           H
ATOM   3790  CE1 PHE A 820      42.300  34.150  70.650  1.00  0.00           C
ATOM   3791  HE1 PHE A 820      42.200  34.800  69.800  1.00  0.00           H
ATOM   3792  CZ  PHE A 820      41.120  33.570  71.140  1.00  0.00           C
ATOM   3793  HZ  PHE A 820      40.130  33.630  70.730  1.00  0.00           H
ATOM   3794  CD2 PHE A 820      42.470  32.340  72.790  1.00  0.00           C
ATOM   3795  HD2 PHE A 820      42.510  31.600  73.570  1.00  0.00           H
ATOM   3796  CE2 PHE A 820      41.210  32.630  72.220  1.00  0.00           C
ATOM   3797  HE2 PHE A 820      40.360  32.070  72.590  1.00  0.00           H
ATOM   3798  C   PHE A 820      44.290  33.900  75.130  1.00  0.00           C
ATOM   3799  O   PHE A 820      43.700  32.970  75.710  1.00  0.00           O
ATOM   3800  N   GLU A 821      44.060  35.190  75.420  1.00  0.00           N
ATOM   3801  HN  GLU A 821      44.420  35.880  74.800  1.00  0.00           H
ATOM   3802  CA  GLU A 821      43.250  35.640  76.520  1.00  0.00           C
ATOM   3803  HA  GLU A 821      42.270  35.230  76.360  1.00  0.00           H
ATOM   3804  CB  GLU A 821      43.600  34.960  77.910  1.00  0.00           C
ATOM   3805  HB1 GLU A 821      44.670  35.230  78.070  1.00  0.00           H
ATOM   3806  HB2 GLU A 821      43.460  33.870  77.810  1.00  0.00           H
ATOM   3807  CG  GLU A 821      42.800  35.390  79.130  1.00  0.00           C
ATOM   3808  HG1 GLU A 821      41.730  35.110  79.010  1.00  0.00           H
ATOM   3809  HG2 GLU A 821      42.820  36.500  79.250  1.00  0.00           H
ATOM   3810  CD  GLU A 821      43.220  34.930  80.490  1.00  0.00           C
ATOM   3811  OE1 GLU A 821      42.490  34.090  81.090  1.00  0.00           O
ATOM   3812  OE2 GLU A 821      44.250  35.370  81.040  1.00  0.00           O
ATOM   3813  C   GLU A 821      43.170  37.200  76.680  1.00  0.00           C
ATOM   3814  O   GLU A 821      44.200  37.860  77.010  1.00  0.00           O
ATOM   3815  N   PRO A 822      42.040  37.730  76.330  1.00  0.00           N
ATOM   3816  CD  PRO A 822      40.990  37.240  75.370  1.00  0.00           C
ATOM   3817  HD1 PRO A 822      40.480  36.330  75.770  1.00  0.00           H
ATOM   3818  HD2 PRO A 822      41.370  36.880  74.400  1.00  0.00           H
ATOM   3819  CA  PRO A 822      41.720  39.040  76.720  1.00  0.00           C
ATOM   3820  HA  PRO A 822      42.290  39.670  76.060  1.00  0.00           H
ATOM   3821  CB  PRO A 822      40.180  39.200  76.480  1.00  0.00           C
ATOM   3822  HB1 PRO A 822      39.940  40.280  76.340  1.00  0.00           H
ATOM   3823  HB2 PRO A 822      39.570  38.840  77.330  1.00  0.00           H
ATOM   3824  CG  PRO A 822      39.990  38.350  75.200  1.00  0.00           C
ATOM   3825  HG1 PRO A 822      38.890  38.190  75.270  1.00  0.00           H
ATOM   3826  HG2 PRO A 822      40.160  38.910  74.260  1.00  0.00           H
ATOM   3827  C   PRO A 822      42.100  39.520  78.100  1.00  0.00           C
ATOM   3828  O   PRO A 822      41.930  38.880  79.120  1.00  0.00           O
ATOM   3829  N   THR A 823      42.430  40.770  78.100  1.00  0.00           N
ATOM   3830  HN  THR A 823      42.440  41.240  77.220  1.00  0.00           H
ATOM   3831  CA  THR A 823      42.910  41.490  79.390  1.00  0.00           C
ATOM   3832  HA  THR A 823      43.350  40.740  80.020  1.00  0.00           H
ATOM   3833  CB  THR A 823      43.930  42.570  79.130  1.00  0.00           C
ATOM   3834  HB  THR A 823      44.420  42.860  80.080  1.00  0.00           H
ATOM   3835  OG1 THR A 823      43.510  43.740  78.430  1.00  0.00           O
ATOM   3836  HG1 THR A 823      42.940  44.230  79.040  1.00  0.00           H
ATOM   3837  CG2 THR A 823      45.050  41.920  78.310  1.00  0.00           C
ATOM   3838 HG21 THR A 823      44.670  41.460  77.370  1.00  0.00           H
ATOM   3839 HG22 THR A 823      45.540  41.130  78.920  1.00  0.00           H
ATOM   3840 HG23 THR A 823      45.840  42.660  78.080  1.00  0.00           H
ATOM   3841  C   THR A 823      41.780  42.190  80.220  1.00  0.00           C
ATOM   3842  O   THR A 823      42.070  42.840  81.220  1.00  0.00           O
ATOM   3843  N   HSD A 824      40.480  42.090  79.750  1.00  0.00           N
ATOM   3844  HN  HSD A 824      40.260  41.520  78.960  1.00  0.00           H
ATOM   3845  CA  HSD A 824      39.340  42.760  80.430  1.00  0.00           C
ATOM   3846  HA  HSD A 824      39.750  43.390  81.200  1.00  0.00           H
ATOM   3847  CB  HSD A 824      38.560  43.790  79.560  1.00  0.00           C
ATOM   3848  HB1 HSD A 824      37.980  43.120  78.890  1.00  0.00           H
ATOM   3849  HB2 HSD A 824      39.190  44.430  78.910  1.00  0.00           H
ATOM   3850  ND1 HSD A 824      38.080  45.660  81.190  1.00  0.00           N
ATOM   3851  HD1 HSD A 824      38.970  45.450  81.610  1.00  0.00           H
ATOM   3852  CG  HSD A 824      37.600  44.740  80.240  1.00  0.00           C
ATOM   3853  CE1 HSD A 824      37.020  46.430  81.500  1.00  0.00           C
ATOM   3854  HE1 HSD A 824      37.230  47.160  82.260  1.00  0.00           H
ATOM   3855  NE2 HSD A 824      35.900  46.080  80.850  1.00  0.00           N
ATOM   3856  CD2 HSD A 824      36.270  44.990  80.050  1.00  0.00           C
ATOM   3857  HD2 HSD A 824      35.630  44.580  79.280  1.00  0.00           H
ATOM   3858  C   HSD A 824      38.480  41.660  80.990  1.00  0.00           C
ATOM   3859  O   HSD A 824      37.990  40.840  80.210  1.00  0.00           O
ATOM   3860  N   PRO A 825      38.160  41.560  82.250  1.00  0.00           N
ATOM   3861  CD  PRO A 825      38.670  42.420  83.390  1.00  0.00           C
ATOM   3862  HD1 PRO A 825      38.000  43.320  83.450  1.00  0.00           H
ATOM   3863  HD2 PRO A 825      39.700  42.730  83.110  1.00  0.00           H
ATOM   3864  CA  PRO A 825      37.630  40.330  82.800  1.00  0.00           C
ATOM   3865  HA  PRO A 825      38.420  39.620  82.620  1.00  0.00           H
ATOM   3866  CB  PRO A 825      37.380  40.700  84.280  1.00  0.00           C
ATOM   3867  HB1 PRO A 825      37.190  39.710  84.760  1.00  0.00           H
ATOM   3868  HB2 PRO A 825      36.460  41.310  84.430  1.00  0.00           H
ATOM   3869  CG  PRO A 825      38.640  41.510  84.630  1.00  0.00           C
ATOM   3870  HG1 PRO A 825      38.550  42.040  85.600  1.00  0.00           H
ATOM   3871  HG2 PRO A 825      39.510  40.840  84.660  1.00  0.00           H
ATOM   3872  C   PRO A 825      36.340  39.760  82.250  1.00  0.00           C
ATOM   3873  O   PRO A 825      36.060  38.560  82.460  1.00  0.00           O
ATOM   3874  N   GLU A 826      35.460  40.540  81.610  1.00  0.00           N
ATOM   3875  HN  GLU A 826      35.660  41.490  81.400  1.00  0.00           H
ATOM   3876  CA  GLU A 826      34.160  40.220  81.120  1.00  0.00           C
ATOM   3877  HA  GLU A 826      33.730  39.340  81.580  1.00  0.00           H
ATOM   3878  CB  GLU A 826      33.200  41.430  81.270  1.00  0.00           C
ATOM   3879  HB1 GLU A 826      32.260  41.180  80.730  1.00  0.00           H
ATOM   3880  HB2 GLU A 826      33.580  42.350  80.770  1.00  0.00           H
ATOM   3881  CG  GLU A 826      32.830  41.690  82.760  1.00  0.00           C
ATOM   3882  HG1 GLU A 826      33.780  41.840  83.330  1.00  0.00           H
ATOM   3883  HG2 GLU A 826      32.280  40.890  83.290  1.00  0.00           H
ATOM   3884  CD  GLU A 826      32.120  42.960  82.860  1.00  0.00           C
ATOM   3885  OE1 GLU A 826      30.860  42.930  83.040  1.00  0.00           O
ATOM   3886  OE2 GLU A 826      32.760  44.030  82.630  1.00  0.00           O
ATOM   3887  C   GLU A 826      34.250  39.960  79.610  1.00  0.00           C
ATOM   3888  O   GLU A 826      33.290  39.550  78.910  1.00  0.00           O
ATOM   3889  N   ARG A 827      35.450  40.090  79.030  1.00  0.00           N
ATOM   3890  HN  ARG A 827      36.320  40.250  79.510  1.00  0.00           H
ATOM   3891  CA  ARG A 827      35.660  39.970  77.630  1.00  0.00           C
ATOM   3892  HA  ARG A 827      34.830  40.500  77.180  1.00  0.00           H
ATOM   3893  CB  ARG A 827      36.920  40.770  77.180  1.00  0.00           C
ATOM   3894  HB1 ARG A 827      37.470  40.160  76.420  1.00  0.00           H
ATOM   3895  HB2 ARG A 827      37.620  40.780  78.030  1.00  0.00           H
ATOM   3896  CG  ARG A 827      36.680  42.230  76.660  1.00  0.00           C
ATOM   3897  HG1 ARG A 827      37.700  42.660  76.600  1.00  0.00           H
ATOM   3898  HG2 ARG A 827      36.070  42.680  77.470  1.00  0.00           H
ATOM   3899  CD  ARG A 827      35.810  42.290  75.440  1.00  0.00           C
ATOM   3900  HD1 ARG A 827      35.540  43.330  75.130  1.00  0.00           H
ATOM   3901  HD2 ARG A 827      34.850  41.740  75.550  1.00  0.00           H
ATOM   3902  NE  ARG A 827      36.700  41.700  74.360  1.00  0.00           N
ATOM   3903  HE  ARG A 827      37.610  42.030  74.130  1.00  0.00           H
ATOM   3904  CZ  ARG A 827      36.140  41.220  73.260  1.00  0.00           C
ATOM   3905  NH1 ARG A 827      34.920  40.850  73.130  1.00  0.00           N
ATOM   3906 HH11 ARG A 827      34.250  40.900  73.880  1.00  0.00           H
ATOM   3907 HH12 ARG A 827      34.590  40.450  72.290  1.00  0.00           H
ATOM   3908  NH2 ARG A 827      36.960  41.150  72.190  1.00  0.00           N
ATOM   3909 HH21 ARG A 827      37.860  41.570  72.250  1.00  0.00           H
ATOM   3910 HH22 ARG A 827      36.570  40.920  71.300  1.00  0.00           H
ATOM   3911  C   ARG A 827      35.590  38.570  77.000  1.00  0.00           C
ATOM   3912  O   ARG A 827      36.370  37.690  77.220  1.00  0.00           O
ATOM   3913  N   GLY A 828      34.590  38.320  76.120  1.00  0.00           N
ATOM   3914  HN  GLY A 828      33.820  38.940  75.990  1.00  0.00           H
ATOM   3915  CA  GLY A 828      34.390  37.040  75.430  1.00  0.00           C
ATOM   3916  HA1 GLY A 828      33.580  36.610  76.000  1.00  0.00           H
ATOM   3917  HA2 GLY A 828      35.290  36.440  75.350  1.00  0.00           H
ATOM   3918  C   GLY A 828      33.720  37.140  74.010  1.00  0.00           C
ATOM   3919  O   GLY A 828      32.980  38.080  73.750  1.00  0.00           O
ATOM   3920  N   TRP A 829      34.100  36.280  73.070  1.00  0.00           N
ATOM   3921  HN  TRP A 829      34.710  35.530  73.320  1.00  0.00           H
ATOM   3922  CA  TRP A 829      33.810  36.470  71.590  1.00  0.00           C
ATOM   3923  HA  TRP A 829      34.210  37.460  71.410  1.00  0.00           H
ATOM   3924  CB  TRP A 829      34.630  35.350  70.870  1.00  0.00           C
ATOM   3925  HB1 TRP A 829      34.540  35.510  69.770  1.00  0.00           H
ATOM   3926  HB2 TRP A 829      34.170  34.380  71.130  1.00  0.00           H
ATOM   3927  CG  TRP A 829      36.090  35.140  71.270  1.00  0.00           C
ATOM   3928  CD1 TRP A 829      36.490  34.040  72.040  1.00  0.00           C
ATOM   3929  HD1 TRP A 829      35.850  33.240  72.350  1.00  0.00           H
ATOM   3930  NE1 TRP A 829      37.860  34.190  72.290  1.00  0.00           N
ATOM   3931  HE1 TRP A 829      38.380  33.610  72.880  1.00  0.00           H
ATOM   3932  CE2 TRP A 829      38.270  35.380  71.910  1.00  0.00           C
ATOM   3933  CD2 TRP A 829      37.230  36.010  71.230  1.00  0.00           C
ATOM   3934  CE3 TRP A 829      37.390  37.350  70.810  1.00  0.00           C
ATOM   3935  HE3 TRP A 829      36.510  37.860  70.440  1.00  0.00           H
ATOM   3936  CZ3 TRP A 829      38.520  38.060  71.100  1.00  0.00           C
ATOM   3937  HZ3 TRP A 829      38.510  39.070  70.730  1.00  0.00           H
ATOM   3938  CZ2 TRP A 829      39.470  36.090  72.200  1.00  0.00           C
ATOM   3939  HZ2 TRP A 829      40.300  35.560  72.640  1.00  0.00           H
ATOM   3940  CH2 TRP A 829      39.580  37.410  71.720  1.00  0.00           C
ATOM   3941  HH2 TRP A 829      40.560  37.840  71.880  1.00  0.00           H
ATOM   3942  C   TRP A 829      32.300  36.340  71.220  1.00  0.00           C
ATOM   3943  O   TRP A 829      31.760  37.000  70.310  1.00  0.00           O
ATOM   3944  N   ILE A 830      31.560  35.660  72.090  1.00  0.00           N
ATOM   3945  HN  ILE A 830      31.980  35.220  72.880  1.00  0.00           H
ATOM   3946  CA  ILE A 830      30.120  35.590  71.930  1.00  0.00           C
ATOM   3947  HA  ILE A 830      29.760  35.850  70.950  1.00  0.00           H
ATOM   3948  CB  ILE A 830      29.720  34.110  71.920  1.00  0.00           C
ATOM   3949  HB  ILE A 830      29.730  33.710  72.960  1.00  0.00           H
ATOM   3950  CG2 ILE A 830      28.200  33.940  71.550  1.00  0.00           C
ATOM   3951 HG21 ILE A 830      27.960  34.600  70.690  1.00  0.00           H
ATOM   3952 HG22 ILE A 830      27.450  34.160  72.330  1.00  0.00           H
ATOM   3953 HG23 ILE A 830      28.100  32.870  71.270  1.00  0.00           H
ATOM   3954  CG1 ILE A 830      30.460  33.230  70.890  1.00  0.00           C
ATOM   3955 HG11 ILE A 830      30.190  32.170  71.090  1.00  0.00           H
ATOM   3956 HG12 ILE A 830      31.560  33.310  70.970  1.00  0.00           H
ATOM   3957  CD  ILE A 830      30.200  33.560  69.390  1.00  0.00           C
ATOM   3958  HD1 ILE A 830      30.870  33.020  68.680  1.00  0.00           H
ATOM   3959  HD2 ILE A 830      30.400  34.650  69.280  1.00  0.00           H
ATOM   3960  HD3 ILE A 830      29.140  33.430  69.080  1.00  0.00           H
ATOM   3961  C   ILE A 830      29.380  36.420  72.960  1.00  0.00           C
ATOM   3962  O   ILE A 830      28.150  36.520  72.960  1.00  0.00           O
ATOM   3963  N   ILE A 831      30.120  37.070  73.900  1.00  0.00           N
ATOM   3964  HN  ILE A 831      31.120  37.010  73.890  1.00  0.00           H
ATOM   3965  CA  ILE A 831      29.480  38.040  74.750  1.00  0.00           C
ATOM   3966  HA  ILE A 831      28.500  37.690  75.030  1.00  0.00           H
ATOM   3967  CB  ILE A 831      30.230  38.170  76.060  1.00  0.00           C
ATOM   3968  HB  ILE A 831      31.210  38.690  76.000  1.00  0.00           H
ATOM   3969  CG2 ILE A 831      29.440  39.070  77.070  1.00  0.00           C
ATOM   3970 HG21 ILE A 831      29.200  40.100  76.750  1.00  0.00           H
ATOM   3971 HG22 ILE A 831      30.030  39.290  77.990  1.00  0.00           H
ATOM   3972 HG23 ILE A 831      28.570  38.460  77.420  1.00  0.00           H
ATOM   3973  CG1 ILE A 831      30.480  36.780  76.760  1.00  0.00           C
ATOM   3974 HG11 ILE A 831      31.060  36.140  76.070  1.00  0.00           H
ATOM   3975 HG12 ILE A 831      29.490  36.320  76.960  1.00  0.00           H
ATOM   3976  CD  ILE A 831      31.170  36.790  78.120  1.00  0.00           C
ATOM   3977  HD1 ILE A 831      31.500  35.750  78.360  1.00  0.00           H
ATOM   3978  HD2 ILE A 831      30.670  37.260  78.990  1.00  0.00           H
ATOM   3979  HD3 ILE A 831      32.090  37.390  77.970  1.00  0.00           H
ATOM   3980  C   ILE A 831      29.420  39.410  74.030  1.00  0.00           C
ATOM   3981  O   ILE A 831      30.470  39.980  73.750  1.00  0.00           O
ATOM   3982  N   SER A 832      28.190  39.880  73.720  1.00  0.00           N
ATOM   3983  HN  SER A 832      27.340  39.430  73.990  1.00  0.00           H
ATOM   3984  CA  SER A 832      27.930  41.040  72.820  1.00  0.00           C
ATOM   3985  HA  SER A 832      28.840  41.610  72.710  1.00  0.00           H
ATOM   3986  CB  SER A 832      27.530  40.670  71.420  1.00  0.00           C
ATOM   3987  HB1 SER A 832      26.660  39.980  71.470  1.00  0.00           H
ATOM   3988  HB2 SER A 832      28.450  40.140  71.110  1.00  0.00           H
ATOM   3989  OG  SER A 832      27.380  41.850  70.620  1.00  0.00           O
ATOM   3990  HG1 SER A 832      28.220  42.300  70.650  1.00  0.00           H
ATOM   3991  C   SER A 832      26.900  41.960  73.430  1.00  0.00           C
ATOM   3992  O   SER A 832      25.720  41.670  73.450  1.00  0.00           O
ATOM   3993  N   PRO A 833      27.260  43.120  73.920  1.00  0.00           N
ATOM   3994  CD  PRO A 833      28.600  43.670  73.870  1.00  0.00           C
ATOM   3995  HD1 PRO A 833      28.920  43.770  72.800  1.00  0.00           H
ATOM   3996  HD2 PRO A 833      29.330  43.020  74.390  1.00  0.00           H
ATOM   3997  CA  PRO A 833      26.410  43.860  74.790  1.00  0.00           C
ATOM   3998  HA  PRO A 833      25.810  43.220  75.410  1.00  0.00           H
ATOM   3999  CB  PRO A 833      27.420  44.690  75.630  1.00  0.00           C
ATOM   4000  HB1 PRO A 833      27.870  44.100  76.450  1.00  0.00           H
ATOM   4001  HB2 PRO A 833      27.020  45.600  76.120  1.00  0.00           H
ATOM   4002  CG  PRO A 833      28.600  44.910  74.650  1.00  0.00           C
ATOM   4003  HG1 PRO A 833      28.290  45.640  73.870  1.00  0.00           H
ATOM   4004  HG2 PRO A 833      29.560  45.250  75.090  1.00  0.00           H
ATOM   4005  C   PRO A 833      25.440  44.810  74.070  1.00  0.00           C
ATOM   4006  O   PRO A 833      25.480  46.000  74.180  1.00  0.00           O
ATOM   4007  N   LEU A 834      24.500  44.240  73.210  1.00  0.00           N
ATOM   4008  HN  LEU A 834      24.540  43.250  73.140  1.00  0.00           H
ATOM   4009  CA  LEU A 834      23.580  45.120  72.410  1.00  0.00           C
ATOM   4010  HA  LEU A 834      24.140  45.820  71.830  1.00  0.00           H
ATOM   4011  CB  LEU A 834      22.810  44.230  71.360  1.00  0.00           C
ATOM   4012  HB1 LEU A 834      22.140  44.920  70.800  1.00  0.00           H
ATOM   4013  HB2 LEU A 834      22.150  43.510  71.880  1.00  0.00           H
ATOM   4014  CG  LEU A 834      23.790  43.640  70.370  1.00  0.00           C
ATOM   4015  HG  LEU A 834      24.460  42.940  70.910  1.00  0.00           H
ATOM   4016  CD1 LEU A 834      22.920  42.770  69.440  1.00  0.00           C
ATOM   4017 HD11 LEU A 834      22.160  43.310  68.840  1.00  0.00           H
ATOM   4018 HD12 LEU A 834      22.380  42.040  70.090  1.00  0.00           H
ATOM   4019 HD13 LEU A 834      23.600  42.230  68.740  1.00  0.00           H
ATOM   4020  CD2 LEU A 834      24.690  44.600  69.660  1.00  0.00           C
ATOM   4021 HD21 LEU A 834      25.290  45.100  70.450  1.00  0.00           H
ATOM   4022 HD22 LEU A 834      24.120  45.430  69.150  1.00  0.00           H
ATOM   4023 HD23 LEU A 834      25.400  44.090  68.990  1.00  0.00           H
ATOM   4024  C   LEU A 834      22.550  46.000  73.180  1.00  0.00           C
ATOM   4025  O   LEU A 834      22.300  47.160  72.880  1.00  0.00           O
ATOM   4026  N   GLY A 835      21.910  45.420  74.210  1.00  0.00           N
ATOM   4027  HN  GLY A 835      22.140  44.500  74.520  1.00  0.00           H
ATOM   4028  CA  GLY A 835      21.020  46.050  75.120  1.00  0.00           C
ATOM   4029  HA1 GLY A 835      20.630  45.280  75.770  1.00  0.00           H
ATOM   4030  HA2 GLY A 835      20.290  46.570  74.510  1.00  0.00           H
ATOM   4031  C   GLY A 835      21.620  47.020  76.090  1.00  0.00           C
ATOM   4032  O   GLY A 835      20.780  47.470  76.890  1.00  0.00           O
ATOM   4033  N   ASP A 836      22.970  47.220  76.190  1.00  0.00           N
ATOM   4034  HN  ASP A 836      23.610  46.710  75.620  1.00  0.00           H
ATOM   4035  CA  ASP A 836      23.390  47.930  77.390  1.00  0.00           C
ATOM   4036  HA  ASP A 836      22.830  47.480  78.200  1.00  0.00           H
ATOM   4037  CB  ASP A 836      24.900  47.590  77.660  1.00  0.00           C
ATOM   4038  HB1 ASP A 836      25.350  48.370  78.310  1.00  0.00           H
ATOM   4039  HB2 ASP A 836      25.410  47.620  76.680  1.00  0.00           H
ATOM   4040  CG  ASP A 836      25.210  46.290  78.370  1.00  0.00           C
ATOM   4041  OD1 ASP A 836      26.290  46.200  79.000  1.00  0.00           O
ATOM   4042  OD2 ASP A 836      24.570  45.250  78.070  1.00  0.00           O
ATOM   4043  C   ASP A 836      22.930  49.390  77.330  1.00  0.00           C
ATOM   4044  O   ASP A 836      22.420  49.970  78.360  1.00  0.00           O
ATOM   4045  N   ASN A 837      23.110  50.010  76.180  1.00  0.00           N
ATOM   4046  HN  ASN A 837      23.490  49.520  75.410  1.00  0.00           H
ATOM   4047  CA  ASN A 837      22.960  51.430  76.020  1.00  0.00           C
ATOM   4048  HA  ASN A 837      23.320  51.930  76.920  1.00  0.00           H
ATOM   4049  CB  ASN A 837      23.930  51.910  74.880  1.00  0.00           C
ATOM   4050  HB1 ASN A 837      23.590  52.870  74.440  1.00  0.00           H
ATOM   4051  HB2 ASN A 837      23.940  51.120  74.100  1.00  0.00           H
ATOM   4052  CG  ASN A 837      25.400  51.950  75.340  1.00  0.00           C
ATOM   4053  OD1 ASN A 837      25.700  51.760  76.500  1.00  0.00           O
ATOM   4054  ND2 ASN A 837      26.330  52.330  74.530  1.00  0.00           N
ATOM   4055 HD21 ASN A 837      27.240  52.170  74.920  1.00  0.00           H
ATOM   4056 HD22 ASN A 837      26.050  52.700  73.650  1.00  0.00           H
ATOM   4057  C   ASN A 837      21.490  51.840  75.790  1.00  0.00           C
ATOM   4058  O   ASN A 837      20.810  51.110  75.050  1.00  0.00           O
ATOM   4059  N   PRO A 838      20.960  52.880  76.290  1.00  0.00           N
ATOM   4060  CD  PRO A 838      21.680  53.790  77.220  1.00  0.00           C
ATOM   4061  HD1 PRO A 838      22.340  54.500  76.680  1.00  0.00           H
ATOM   4062  HD2 PRO A 838      22.320  53.250  77.950  1.00  0.00           H
ATOM   4063  CA  PRO A 838      19.610  53.380  76.000  1.00  0.00           C
ATOM   4064  HA  PRO A 838      19.020  52.580  76.410  1.00  0.00           H
ATOM   4065  CB  PRO A 838      19.610  54.760  76.710  1.00  0.00           C
ATOM   4066  HB1 PRO A 838      18.620  54.980  77.180  1.00  0.00           H
ATOM   4067  HB2 PRO A 838      19.910  55.600  76.040  1.00  0.00           H
ATOM   4068  CG  PRO A 838      20.630  54.610  77.810  1.00  0.00           C
ATOM   4069  HG1 PRO A 838      21.040  55.590  78.140  1.00  0.00           H
ATOM   4070  HG2 PRO A 838      20.190  54.160  78.720  1.00  0.00           H
ATOM   4071  C   PRO A 838      19.220  53.430  74.550  1.00  0.00           C
ATOM   4072  O   PRO A 838      20.150  53.820  73.800  1.00  0.00           O
ATOM   4073  N   TRP A 839      18.040  53.040  74.170  1.00  0.00           N
ATOM   4074  HN  TRP A 839      17.380  52.640  74.800  1.00  0.00           H
ATOM   4075  CA  TRP A 839      17.590  52.960  72.800  1.00  0.00           C
ATOM   4076  HA  TRP A 839      18.270  52.290  72.290  1.00  0.00           H
ATOM   4077  CB  TRP A 839      16.130  52.540  72.600  1.00  0.00           C
ATOM   4078  HB1 TRP A 839      15.480  53.060  73.330  1.00  0.00           H
ATOM   4079  HB2 TRP A 839      16.040  51.440  72.760  1.00  0.00           H
ATOM   4080  CG  TRP A 839      15.450  52.720  71.270  1.00  0.00           C
ATOM   4081  CD1 TRP A 839      15.490  51.720  70.300  1.00  0.00           C
ATOM   4082  HD1 TRP A 839      15.710  50.690  70.520  1.00  0.00           H
ATOM   4083  NE1 TRP A 839      15.040  52.230  69.140  1.00  0.00           N
ATOM   4084  HE1 TRP A 839      15.190  51.820  68.270  1.00  0.00           H
ATOM   4085  CE2 TRP A 839      14.700  53.550  69.310  1.00  0.00           C
ATOM   4086  CD2 TRP A 839      14.910  53.910  70.670  1.00  0.00           C
ATOM   4087  CE3 TRP A 839      14.410  55.130  71.200  1.00  0.00           C
ATOM   4088  HE3 TRP A 839      14.480  55.340  72.260  1.00  0.00           H
ATOM   4089  CZ3 TRP A 839      14.090  56.170  70.310  1.00  0.00           C
ATOM   4090  HZ3 TRP A 839      13.930  57.180  70.660  1.00  0.00           H
ATOM   4091  CZ2 TRP A 839      14.190  54.500  68.420  1.00  0.00           C
ATOM   4092  HZ2 TRP A 839      14.080  54.300  67.370  1.00  0.00           H
ATOM   4093  CH2 TRP A 839      13.960  55.800  68.950  1.00  0.00           C
ATOM   4094  HH2 TRP A 839      13.630  56.530  68.240  1.00  0.00           H
ATOM   4095  C   TRP A 839      17.960  54.140  71.980  1.00  0.00           C
ATOM   4096  O   TRP A 839      18.660  53.960  70.990  1.00  0.00           O
ATOM   4097  N   TRP A 840      17.510  55.380  72.370  1.00  0.00           N
ATOM   4098  HN  TRP A 840      17.010  55.270  73.210  1.00  0.00           H
ATOM   4099  CA  TRP A 840      17.710  56.640  71.700  1.00  0.00           C
ATOM   4100  HA  TRP A 840      16.970  56.620  70.910  1.00  0.00           H
ATOM   4101  CB  TRP A 840      17.340  57.820  72.640  1.00  0.00           C
ATOM   4102  HB1 TRP A 840      16.350  57.640  73.140  1.00  0.00           H
ATOM   4103  HB2 TRP A 840      17.120  58.680  71.970  1.00  0.00           H
ATOM   4104  CG  TRP A 840      18.380  58.330  73.620  1.00  0.00           C
ATOM   4105  CD1 TRP A 840      18.320  58.000  74.900  1.00  0.00           C
ATOM   4106  HD1 TRP A 840      17.660  57.250  75.310  1.00  0.00           H
ATOM   4107  NE1 TRP A 840      19.260  58.810  75.570  1.00  0.00           N
ATOM   4108  HE1 TRP A 840      19.460  58.650  76.500  1.00  0.00           H
ATOM   4109  CE2 TRP A 840      19.830  59.700  74.770  1.00  0.00           C
ATOM   4110  CD2 TRP A 840      19.310  59.440  73.510  1.00  0.00           C
ATOM   4111  CE3 TRP A 840      19.820  60.240  72.410  1.00  0.00           C
ATOM   4112  HE3 TRP A 840      19.320  59.970  71.500  1.00  0.00           H
ATOM   4113  CZ3 TRP A 840      20.670  61.320  72.630  1.00  0.00           C
ATOM   4114  HZ3 TRP A 840      20.960  61.940  71.790  1.00  0.00           H
ATOM   4115  CZ2 TRP A 840      20.690  60.780  74.990  1.00  0.00           C
ATOM   4116  HZ2 TRP A 840      20.950  60.980  76.010  1.00  0.00           H
ATOM   4117  CH2 TRP A 840      21.080  61.560  73.910  1.00  0.00           C
ATOM   4118  HH2 TRP A 840      21.840  62.290  74.160  1.00  0.00           H
ATOM   4119  C   TRP A 840      19.150  56.860  71.210  1.00  0.00           C
ATOM   4120  O   TRP A 840      19.420  57.550  70.210  1.00  0.00           O
ATOM   4121  N   THR A 841      20.170  56.280  71.890  1.00  0.00           N
ATOM   4122  HN  THR A 841      20.010  55.660  72.650  1.00  0.00           H
ATOM   4123  CA  THR A 841      21.580  56.470  71.540  1.00  0.00           C
ATOM   4124  HA  THR A 841      21.630  57.480  71.150  1.00  0.00           H
ATOM   4125  CB  THR A 841      22.570  56.220  72.610  1.00  0.00           C
ATOM   4126  HB  THR A 841      23.590  56.440  72.250  1.00  0.00           H
ATOM   4127  OG1 THR A 841      22.560  54.790  73.010  1.00  0.00           O
ATOM   4128  HG1 THR A 841      21.750  54.770  73.530  1.00  0.00           H
ATOM   4129  CG2 THR A 841      22.320  57.080  73.860  1.00  0.00           C
ATOM   4130 HG21 THR A 841      21.300  57.050  74.300  1.00  0.00           H
ATOM   4131 HG22 THR A 841      22.350  58.160  73.600  1.00  0.00           H
ATOM   4132 HG23 THR A 841      23.030  56.860  74.680  1.00  0.00           H
ATOM   4133  C   THR A 841      21.960  55.710  70.240  1.00  0.00           C
ATOM   4134  O   THR A 841      22.850  56.040  69.510  1.00  0.00           O
ATOM   4135  N   LEU A 842      21.150  54.700  69.810  1.00  0.00           N
ATOM   4136  HN  LEU A 842      20.370  54.460  70.360  1.00  0.00           H
ATOM   4137  CA  LEU A 842      21.100  54.200  68.410  1.00  0.00           C
ATOM   4138  HA  LEU A 842      22.050  53.690  68.290  1.00  0.00           H
ATOM   4139  CB  LEU A 842      19.960  53.100  68.310  1.00  0.00           C
ATOM   4140  HB1 LEU A 842      18.990  53.390  68.760  1.00  0.00           H
ATOM   4141  HB2 LEU A 842      20.340  52.190  68.810  1.00  0.00           H
ATOM   4142  CG  LEU A 842      19.610  52.510  66.850  1.00  0.00           C
ATOM   4143  HG  LEU A 842      19.530  53.320  66.090  1.00  0.00           H
ATOM   4144  CD1 LEU A 842      20.770  51.610  66.460  1.00  0.00           C
ATOM   4145 HD11 LEU A 842      20.870  50.730  67.130  1.00  0.00           H
ATOM   4146 HD12 LEU A 842      21.760  52.110  66.510  1.00  0.00           H
ATOM   4147 HD13 LEU A 842      20.620  51.140  65.470  1.00  0.00           H
ATOM   4148  CD2 LEU A 842      18.360  51.650  66.900  1.00  0.00           C
ATOM   4149 HD21 LEU A 842      17.500  52.190  67.360  1.00  0.00           H
ATOM   4150 HD22 LEU A 842      18.590  50.760  67.520  1.00  0.00           H
ATOM   4151 HD23 LEU A 842      18.140  51.350  65.860  1.00  0.00           H
ATOM   4152  C   LEU A 842      20.900  55.230  67.410  1.00  0.00           C
ATOM   4153  O   LEU A 842      21.620  55.200  66.420  1.00  0.00           O
ATOM   4154  N   LEU A 843      20.060  56.200  67.610  1.00  0.00           N
ATOM   4155  HN  LEU A 843      19.560  56.350  68.460  1.00  0.00           H
ATOM   4156  CA  LEU A 843      19.860  57.250  66.660  1.00  0.00           C
ATOM   4157  HA  LEU A 843      19.680  56.850  65.670  1.00  0.00           H
ATOM   4158  CB  LEU A 843      18.670  58.140  67.050  1.00  0.00           C
ATOM   4159  HB1 LEU A 843      18.500  58.810  66.180  1.00  0.00           H
ATOM   4160  HB2 LEU A 843      18.850  58.740  67.970  1.00  0.00           H
ATOM   4161  CG  LEU A 843      17.400  57.390  67.370  1.00  0.00           C
ATOM   4162  HG  LEU A 843      17.630  56.730  68.230  1.00  0.00           H
ATOM   4163  CD1 LEU A 843      16.360  58.480  67.860  1.00  0.00           C
ATOM   4164 HD11 LEU A 843      16.880  59.340  68.320  1.00  0.00           H
ATOM   4165 HD12 LEU A 843      15.730  57.980  68.630  1.00  0.00           H
ATOM   4166 HD13 LEU A 843      15.890  58.670  66.880  1.00  0.00           H
ATOM   4167  CD2 LEU A 843      16.690  56.550  66.220  1.00  0.00           C
ATOM   4168 HD21 LEU A 843      17.090  55.510  66.290  1.00  0.00           H
ATOM   4169 HD22 LEU A 843      17.010  57.020  65.270  1.00  0.00           H
ATOM   4170 HD23 LEU A 843      15.590  56.380  66.340  1.00  0.00           H
ATOM   4171  C   LEU A 843      21.110  58.160  66.460  1.00  0.00           C
ATOM   4172  O   LEU A 843      21.330  58.640  65.340  1.00  0.00           O
ATOM   4173  N   ILE A 844      21.940  58.420  67.550  1.00  0.00           N
ATOM   4174  HN  ILE A 844      21.500  58.340  68.440  1.00  0.00           H
ATOM   4175  CA  ILE A 844      23.200  59.180  67.420  1.00  0.00           C
ATOM   4176  HA  ILE A 844      23.100  59.910  66.640  1.00  0.00           H
ATOM   4177  CB  ILE A 844      23.710  59.760  68.710  1.00  0.00           C
ATOM   4178  HB  ILE A 844      24.080  58.930  69.360  1.00  0.00           H
ATOM   4179  CG2 ILE A 844      24.860  60.750  68.570  1.00  0.00           C
ATOM   4180 HG21 ILE A 844      24.520  61.500  67.820  1.00  0.00           H
ATOM   4181 HG22 ILE A 844      25.750  60.220  68.190  1.00  0.00           H
ATOM   4182 HG23 ILE A 844      25.070  61.200  69.550  1.00  0.00           H
ATOM   4183  CG1 ILE A 844      22.580  60.450  69.510  1.00  0.00           C
ATOM   4184 HG11 ILE A 844      23.080  61.070  70.290  1.00  0.00           H
ATOM   4185 HG12 ILE A 844      21.920  59.700  70.010  1.00  0.00           H
ATOM   4186  CD  ILE A 844      21.600  61.330  68.660  1.00  0.00           C
ATOM   4187  HD1 ILE A 844      21.310  60.790  67.730  1.00  0.00           H
ATOM   4188  HD2 ILE A 844      22.040  62.340  68.510  1.00  0.00           H
ATOM   4189  HD3 ILE A 844      20.620  61.410  69.180  1.00  0.00           H
ATOM   4190  C   ILE A 844      24.240  58.230  66.910  1.00  0.00           C
ATOM   4191  O   ILE A 844      25.100  58.660  66.170  1.00  0.00           O
ATOM   4192  N   ALA A 845      24.100  56.880  67.000  1.00  0.00           N
ATOM   4193  HN  ALA A 845      23.410  56.500  67.600  1.00  0.00           H
ATOM   4194  CA  ALA A 845      25.070  55.920  66.500  1.00  0.00           C
ATOM   4195  HA  ALA A 845      26.000  56.280  66.920  1.00  0.00           H
ATOM   4196  CB  ALA A 845      24.730  54.500  66.980  1.00  0.00           C
ATOM   4197  HB1 ALA A 845      23.740  54.150  66.610  1.00  0.00           H
ATOM   4198  HB2 ALA A 845      24.640  54.530  68.080  1.00  0.00           H
ATOM   4199  HB3 ALA A 845      25.490  53.750  66.650  1.00  0.00           H
ATOM   4200  C   ALA A 845      25.230  55.880  64.940  1.00  0.00           C
ATOM   4201  O   ALA A 845      26.280  55.510  64.430  1.00  0.00           O
ATOM   4202  N   ALA A 846      24.250  56.430  64.210  1.00  0.00           N
ATOM   4203  HN  ALA A 846      23.430  56.700  64.710  1.00  0.00           H
ATOM   4204  CA  ALA A 846      24.320  56.750  62.840  1.00  0.00           C
ATOM   4205  HA  ALA A 846      24.640  55.870  62.300  1.00  0.00           H
ATOM   4206  CB  ALA A 846      22.900  57.140  62.260  1.00  0.00           C
ATOM   4207  HB1 ALA A 846      22.350  57.940  62.790  1.00  0.00           H
ATOM   4208  HB2 ALA A 846      22.250  56.250  62.340  1.00  0.00           H
ATOM   4209  HB3 ALA A 846      23.090  57.450  61.210  1.00  0.00           H
ATOM   4210  C   ALA A 846      25.310  57.780  62.430  1.00  0.00           C
ATOM   4211  O   ALA A 846      26.090  57.590  61.560  1.00  0.00           O
ATOM   4212  N   ILE A 847      25.390  59.000  63.100  1.00  0.00           N
ATOM   4213  HN  ILE A 847      24.860  58.980  63.950  1.00  0.00           H
ATOM   4214  CA  ILE A 847      26.310  60.120  62.900  1.00  0.00           C
ATOM   4215  HA  ILE A 847      26.180  60.380  61.860  1.00  0.00           H
ATOM   4216  CB  ILE A 847      25.910  61.310  63.740  1.00  0.00           C
ATOM   4217  HB  ILE A 847      25.680  61.150  64.810  1.00  0.00           H
ATOM   4218  CG2 ILE A 847      27.040  62.420  63.890  1.00  0.00           C
ATOM   4219 HG21 ILE A 847      27.270  62.880  62.910  1.00  0.00           H
ATOM   4220 HG22 ILE A 847      27.960  61.990  64.330  1.00  0.00           H
ATOM   4221 HG23 ILE A 847      26.650  63.210  64.570  1.00  0.00           H
ATOM   4222  CG1 ILE A 847      24.710  62.040  63.120  1.00  0.00           C
ATOM   4223 HG11 ILE A 847      24.880  62.370  62.070  1.00  0.00           H
ATOM   4224 HG12 ILE A 847      24.520  63.020  63.590  1.00  0.00           H
ATOM   4225  CD  ILE A 847      23.370  61.290  63.260  1.00  0.00           C
ATOM   4226  HD1 ILE A 847      22.540  61.930  62.880  1.00  0.00           H
ATOM   4227  HD2 ILE A 847      23.250  60.900  64.290  1.00  0.00           H
ATOM   4228  HD3 ILE A 847      23.350  60.460  62.510  1.00  0.00           H
ATOM   4229  C   ILE A 847      27.770  59.730  62.980  1.00  0.00           C
ATOM   4230  O   ILE A 847      28.450  60.190  62.120  1.00  0.00           O
ATOM   4231  N   PRO A 848      28.300  58.920  63.900  1.00  0.00           N
ATOM   4232  CD  PRO A 848      27.830  58.810  65.320  1.00  0.00           C
ATOM   4233  HD1 PRO A 848      27.260  57.860  65.410  1.00  0.00           H
ATOM   4234  HD2 PRO A 848      27.320  59.730  65.670  1.00  0.00           H
ATOM   4235  CA  PRO A 848      29.630  58.430  63.730  1.00  0.00           C
ATOM   4236  HA  PRO A 848      30.200  59.310  63.470  1.00  0.00           H
ATOM   4237  CB  PRO A 848      30.120  58.040  65.170  1.00  0.00           C
ATOM   4238  HB1 PRO A 848      31.120  58.310  65.540  1.00  0.00           H
ATOM   4239  HB2 PRO A 848      29.970  56.940  65.280  1.00  0.00           H
ATOM   4240  CG  PRO A 848      29.120  58.680  66.100  1.00  0.00           C
ATOM   4241  HG1 PRO A 848      28.940  58.180  67.080  1.00  0.00           H
ATOM   4242  HG2 PRO A 848      29.560  59.650  66.400  1.00  0.00           H
ATOM   4243  C   PRO A 848      29.770  57.370  62.610  1.00  0.00           C
ATOM   4244  O   PRO A 848      30.720  57.500  61.920  1.00  0.00           O
ATOM   4245  N   ALA A 849      28.830  56.420  62.450  1.00  0.00           N
ATOM   4246  HN  ALA A 849      27.960  56.430  62.940  1.00  0.00           H
ATOM   4247  CA  ALA A 849      28.970  55.290  61.550  1.00  0.00           C
ATOM   4248  HA  ALA A 849      29.910  54.780  61.730  1.00  0.00           H
ATOM   4249  CB  ALA A 849      27.810  54.370  61.720  1.00  0.00           C
ATOM   4250  HB1 ALA A 849      27.810  53.960  62.760  1.00  0.00           H
ATOM   4251  HB2 ALA A 849      28.030  53.480  61.100  1.00  0.00           H
ATOM   4252  HB3 ALA A 849      26.780  54.720  61.530  1.00  0.00           H
ATOM   4253  C   ALA A 849      29.010  55.720  60.130  1.00  0.00           C
ATOM   4254  O   ALA A 849      29.800  55.270  59.310  1.00  0.00           O
ATOM   4255  N   LEU A 850      28.140  56.710  59.750  1.00  0.00           N
ATOM   4256  HN  LEU A 850      27.400  57.080  60.330  1.00  0.00           H
ATOM   4257  CA  LEU A 850      28.100  57.320  58.480  1.00  0.00           C
ATOM   4258  HA  LEU A 850      27.940  56.560  57.730  1.00  0.00           H
ATOM   4259  CB  LEU A 850      26.990  58.380  58.280  1.00  0.00           C
ATOM   4260  HB1 LEU A 850      27.090  59.020  57.380  1.00  0.00           H
ATOM   4261  HB2 LEU A 850      27.000  58.850  59.280  1.00  0.00           H
ATOM   4262  CG  LEU A 850      25.590  57.710  58.260  1.00  0.00           C
ATOM   4263  HG  LEU A 850      25.540  56.890  59.010  1.00  0.00           H
ATOM   4264  CD1 LEU A 850      24.520  58.770  58.730  1.00  0.00           C
ATOM   4265 HD11 LEU A 850      24.690  59.340  59.670  1.00  0.00           H
ATOM   4266 HD12 LEU A 850      23.610  58.190  58.990  1.00  0.00           H
ATOM   4267 HD13 LEU A 850      24.300  59.580  58.000  1.00  0.00           H
ATOM   4268  CD2 LEU A 850      25.140  57.010  56.980  1.00  0.00           C
ATOM   4269 HD21 LEU A 850      25.960  56.450  56.460  1.00  0.00           H
ATOM   4270 HD22 LEU A 850      24.640  57.620  56.210  1.00  0.00           H
ATOM   4271 HD23 LEU A 850      24.360  56.270  57.270  1.00  0.00           H
ATOM   4272  C   LEU A 850      29.400  57.980  58.100  1.00  0.00           C
ATOM   4273  O   LEU A 850      29.940  57.630  57.050  1.00  0.00           O
ATOM   4274  N   LEU A 851      29.950  58.840  59.000  1.00  0.00           N
ATOM   4275  HN  LEU A 851      29.530  59.080  59.870  1.00  0.00           H
ATOM   4276  CA  LEU A 851      31.250  59.470  58.840  1.00  0.00           C
ATOM   4277  HA  LEU A 851      31.170  59.970  57.880  1.00  0.00           H
ATOM   4278  CB  LEU A 851      31.560  60.500  59.980  1.00  0.00           C
ATOM   4279  HB1 LEU A 851      32.610  60.860  59.890  1.00  0.00           H
ATOM   4280  HB2 LEU A 851      31.560  60.030  60.990  1.00  0.00           H
ATOM   4281  CG  LEU A 851      30.820  61.820  59.860  1.00  0.00           C
ATOM   4282  HG  LEU A 851      29.730  61.610  59.760  1.00  0.00           H
ATOM   4283  CD1 LEU A 851      31.020  62.660  61.120  1.00  0.00           C
ATOM   4284 HD11 LEU A 851      32.070  62.610  61.480  1.00  0.00           H
ATOM   4285 HD12 LEU A 851      30.400  62.160  61.910  1.00  0.00           H
ATOM   4286 HD13 LEU A 851      30.670  63.700  60.950  1.00  0.00           H
ATOM   4287  CD2 LEU A 851      31.190  62.660  58.660  1.00  0.00           C
ATOM   4288 HD21 LEU A 851      32.280  62.840  58.760  1.00  0.00           H
ATOM   4289 HD22 LEU A 851      30.510  63.530  58.560  1.00  0.00           H
ATOM   4290 HD23 LEU A 851      31.080  62.130  57.690  1.00  0.00           H
ATOM   4291  C   LEU A 851      32.410  58.470  58.800  1.00  0.00           C
ATOM   4292  O   LEU A 851      33.350  58.600  58.020  1.00  0.00           O
ATOM   4293  N   CYS A 852      32.400  57.450  59.730  1.00  0.00           N
ATOM   4294  HN  CYS A 852      31.610  57.390  60.340  1.00  0.00           H
ATOM   4295  CA  CYS A 852      33.340  56.380  59.740  1.00  0.00           C
ATOM   4296  HA  CYS A 852      34.320  56.810  59.800  1.00  0.00           H
ATOM   4297  CB  CYS A 852      33.100  55.540  61.010  1.00  0.00           C
ATOM   4298  HB1 CYS A 852      32.020  55.250  60.990  1.00  0.00           H
ATOM   4299  HB2 CYS A 852      33.260  56.320  61.790  1.00  0.00           H
ATOM   4300  SG  CYS A 852      34.270  54.120  61.290  1.00  0.00           S
ATOM   4301  HG1 CYS A 852      33.320  53.250  61.050  1.00  0.00           H
ATOM   4302  C   CYS A 852      33.380  55.410  58.510  1.00  0.00           C
ATOM   4303  O   CYS A 852      34.430  54.930  58.180  1.00  0.00           O
ATOM   4304  N   THR A 853      32.200  55.130  57.900  1.00  0.00           N
ATOM   4305  HN  THR A 853      31.380  55.470  58.350  1.00  0.00           H
ATOM   4306  CA  THR A 853      31.940  54.420  56.620  1.00  0.00           C
ATOM   4307  HA  THR A 853      32.340  53.430  56.780  1.00  0.00           H
ATOM   4308  CB  THR A 853      30.480  54.200  56.260  1.00  0.00           C
ATOM   4309  HB  THR A 853      29.920  55.160  56.120  1.00  0.00           H
ATOM   4310  OG1 THR A 853      29.750  53.600  57.260  1.00  0.00           O
ATOM   4311  HG1 THR A 853      29.640  54.230  57.980  1.00  0.00           H
ATOM   4312  CG2 THR A 853      30.390  53.260  55.030  1.00  0.00           C
ATOM   4313 HG21 THR A 853      30.780  52.260  55.300  1.00  0.00           H
ATOM   4314 HG22 THR A 853      30.880  53.720  54.150  1.00  0.00           H
ATOM   4315 HG23 THR A 853      29.350  53.130  54.670  1.00  0.00           H
ATOM   4316  C   THR A 853      32.620  55.160  55.450  1.00  0.00           C
ATOM   4317  O   THR A 853      33.230  54.570  54.600  1.00  0.00           O
ATOM   4318  N   ILE A 854      32.660  56.570  55.510  1.00  0.00           N
ATOM   4319  HN  ILE A 854      32.200  57.070  56.250  1.00  0.00           H
ATOM   4320  CA  ILE A 854      33.500  57.400  54.530  1.00  0.00           C
ATOM   4321  HA  ILE A 854      33.250  57.060  53.530  1.00  0.00           H
ATOM   4322  CB  ILE A 854      33.180  58.950  54.710  1.00  0.00           C
ATOM   4323  HB  ILE A 854      33.480  59.140  55.770  1.00  0.00           H
ATOM   4324  CG2 ILE A 854      34.020  59.830  53.690  1.00  0.00           C
ATOM   4325 HG21 ILE A 854      35.100  59.650  53.840  1.00  0.00           H
ATOM   4326 HG22 ILE A 854      33.810  60.920  53.800  1.00  0.00           H
ATOM   4327 HG23 ILE A 854      33.730  59.490  52.670  1.00  0.00           H
ATOM   4328  CG1 ILE A 854      31.660  59.230  54.530  1.00  0.00           C
ATOM   4329 HG11 ILE A 854      31.000  58.630  55.190  1.00  0.00           H
ATOM   4330 HG12 ILE A 854      31.280  58.990  53.510  1.00  0.00           H
ATOM   4331  CD  ILE A 854      31.310  60.700  54.740  1.00  0.00           C
ATOM   4332  HD1 ILE A 854      32.030  61.130  55.480  1.00  0.00           H
ATOM   4333  HD2 ILE A 854      30.310  60.760  55.230  1.00  0.00           H
ATOM   4334  HD3 ILE A 854      31.520  61.230  53.780  1.00  0.00           H
ATOM   4335  C   ILE A 854      35.030  57.160  54.800  1.00  0.00           C
ATOM   4336  O   ILE A 854      35.840  57.040  53.900  1.00  0.00           O
ATOM   4337  N   LEU A 855      35.430  57.240  56.110  1.00  0.00           N
ATOM   4338  HN  LEU A 855      34.770  57.450  56.820  1.00  0.00           H
ATOM   4339  CA  LEU A 855      36.850  57.160  56.450  1.00  0.00           C
ATOM   4340  HA  LEU A 855      37.440  57.960  56.040  1.00  0.00           H
ATOM   4341  CB  LEU A 855      37.040  57.260  57.980  1.00  0.00           C
ATOM   4342  HB1 LEU A 855      36.520  56.530  58.650  1.00  0.00           H
ATOM   4343  HB2 LEU A 855      36.660  58.250  58.310  1.00  0.00           H
ATOM   4344  CG  LEU A 855      38.470  57.260  58.460  1.00  0.00           C
ATOM   4345  HG  LEU A 855      39.240  57.300  57.670  1.00  0.00           H
ATOM   4346  CD1 LEU A 855      38.730  58.530  59.380  1.00  0.00           C
ATOM   4347 HD11 LEU A 855      38.060  58.380  60.250  1.00  0.00           H
ATOM   4348 HD12 LEU A 855      38.640  59.550  58.950  1.00  0.00           H
ATOM   4349 HD13 LEU A 855      39.810  58.390  59.610  1.00  0.00           H
ATOM   4350  CD2 LEU A 855      38.870  55.960  59.250  1.00  0.00           C
ATOM   4351 HD21 LEU A 855      39.950  55.950  59.490  1.00  0.00           H
ATOM   4352 HD22 LEU A 855      38.610  55.060  58.660  1.00  0.00           H
ATOM   4353 HD23 LEU A 855      38.210  55.800  60.130  1.00  0.00           H
ATOM   4354  C   LEU A 855      37.480  55.820  55.980  1.00  0.00           C
ATOM   4355  O   LEU A 855      38.530  55.780  55.340  1.00  0.00           O
ATOM   4356  N   ILE A 856      36.820  54.730  56.290  1.00  0.00           N
ATOM   4357  HN  ILE A 856      36.040  54.820  56.920  1.00  0.00           H
ATOM   4358  CA  ILE A 856      37.150  53.330  55.900  1.00  0.00           C
ATOM   4359  HA  ILE A 856      38.190  53.090  56.130  1.00  0.00           H
ATOM   4360  CB  ILE A 856      36.350  52.330  56.700  1.00  0.00           C
ATOM   4361  HB  ILE A 856      35.280  52.620  56.610  1.00  0.00           H
ATOM   4362  CG2 ILE A 856      36.290  50.910  56.070  1.00  0.00           C
ATOM   4363 HG21 ILE A 856      37.290  50.540  55.740  1.00  0.00           H
ATOM   4364 HG22 ILE A 856      35.600  50.950  55.200  1.00  0.00           H
ATOM   4365 HG23 ILE A 856      35.900  50.110  56.740  1.00  0.00           H
ATOM   4366  CG1 ILE A 856      36.660  52.230  58.190  1.00  0.00           C
ATOM   4367 HG11 ILE A 856      36.090  51.390  58.640  1.00  0.00           H
ATOM   4368 HG12 ILE A 856      36.360  53.170  58.710  1.00  0.00           H
ATOM   4369  CD  ILE A 856      38.130  51.970  58.440  1.00  0.00           C
ATOM   4370  HD1 ILE A 856      38.270  51.430  59.410  1.00  0.00           H
ATOM   4371  HD2 ILE A 856      38.690  52.920  58.420  1.00  0.00           H
ATOM   4372  HD3 ILE A 856      38.450  51.170  57.740  1.00  0.00           H
ATOM   4373  C   ILE A 856      37.100  53.190  54.380  1.00  0.00           C
ATOM   4374  O   ILE A 856      38.060  52.670  53.860  1.00  0.00           O
ATOM   4375  N   PHE A 857      36.050  53.760  53.710  1.00  0.00           N
ATOM   4376  HN  PHE A 857      35.330  54.280  54.160  1.00  0.00           H
ATOM   4377  CA  PHE A 857      35.880  53.830  52.210  1.00  0.00           C
ATOM   4378  HA  PHE A 857      35.860  52.780  51.940  1.00  0.00           H
ATOM   4379  CB  PHE A 857      34.470  54.440  51.770  1.00  0.00           C
ATOM   4380  HB1 PHE A 857      34.310  55.390  52.330  1.00  0.00           H
ATOM   4381  HB2 PHE A 857      33.660  53.840  52.230  1.00  0.00           H
ATOM   4382  CG  PHE A 857      34.320  54.590  50.290  1.00  0.00           C
ATOM   4383  CD1 PHE A 857      34.030  53.500  49.430  1.00  0.00           C
ATOM   4384  HD1 PHE A 857      33.850  52.480  49.770  1.00  0.00           H
ATOM   4385  CE1 PHE A 857      33.880  53.640  48.080  1.00  0.00           C
ATOM   4386  HE1 PHE A 857      33.690  52.770  47.480  1.00  0.00           H
ATOM   4387  CZ  PHE A 857      33.790  54.870  47.530  1.00  0.00           C
ATOM   4388  HZ  PHE A 857      33.580  54.880  46.480  1.00  0.00           H
ATOM   4389  CD2 PHE A 857      34.210  55.830  49.680  1.00  0.00           C
ATOM   4390  HD2 PHE A 857      34.210  56.720  50.290  1.00  0.00           H
ATOM   4391  CE2 PHE A 857      34.000  56.040  48.330  1.00  0.00           C
ATOM   4392  HE2 PHE A 857      33.930  57.060  47.970  1.00  0.00           H
ATOM   4393  C   PHE A 857      37.060  54.510  51.560  1.00  0.00           C
ATOM   4394  O   PHE A 857      37.600  53.990  50.570  1.00  0.00           O
ATOM   4395  N   MET A 858      37.420  55.680  51.940  1.00  0.00           N
ATOM   4396  HN  MET A 858      36.940  55.970  52.750  1.00  0.00           H
ATOM   4397  CA  MET A 858      38.450  56.360  51.260  1.00  0.00           C
ATOM   4398  HA  MET A 858      38.220  56.400  50.200  1.00  0.00           H
ATOM   4399  CB  MET A 858      38.500  57.870  51.640  1.00  0.00           C
ATOM   4400  HB1 MET A 858      39.430  58.380  51.280  1.00  0.00           H
ATOM   4401  HB2 MET A 858      38.640  57.850  52.740  1.00  0.00           H
ATOM   4402  CG  MET A 858      37.260  58.760  51.260  1.00  0.00           C
ATOM   4403  HG1 MET A 858      37.440  59.690  51.850  1.00  0.00           H
ATOM   4404  HG2 MET A 858      36.380  58.230  51.690  1.00  0.00           H
ATOM   4405  SD  MET A 858      37.090  59.100  49.520  1.00  0.00           S
ATOM   4406  CE  MET A 858      35.760  60.330  49.820  1.00  0.00           C
ATOM   4407  HE1 MET A 858      36.020  61.400  49.960  1.00  0.00           H
ATOM   4408  HE2 MET A 858      35.250  60.010  50.760  1.00  0.00           H
ATOM   4409  HE3 MET A 858      35.150  60.240  48.900  1.00  0.00           H
ATOM   4410  C   MET A 858      39.820  55.770  51.350  1.00  0.00           C
ATOM   4411  O   MET A 858      40.560  55.580  50.360  1.00  0.00           O
ATOM   4412  N   ASP A 859      40.240  55.490  52.630  1.00  0.00           N
ATOM   4413  HN  ASP A 859      39.440  55.570  53.220  1.00  0.00           H
ATOM   4414  CA  ASP A 859      41.470  54.870  52.900  1.00  0.00           C
ATOM   4415  HA  ASP A 859      42.170  55.420  52.290  1.00  0.00           H
ATOM   4416  CB  ASP A 859      41.810  54.780  54.390  1.00  0.00           C
ATOM   4417  HB1 ASP A 859      41.410  53.820  54.790  1.00  0.00           H
ATOM   4418  HB2 ASP A 859      41.420  55.700  54.870  1.00  0.00           H
ATOM   4419  CG  ASP A 859      43.330  54.810  54.650  1.00  0.00           C
ATOM   4420  OD1 ASP A 859      44.090  55.280  53.750  1.00  0.00           O
ATOM   4421  OD2 ASP A 859      43.640  54.610  55.830  1.00  0.00           O
ATOM   4422  C   ASP A 859      41.500  53.410  52.260  1.00  0.00           C
ATOM   4423  O   ASP A 859      42.450  53.070  51.550  1.00  0.00           O
ATOM   4424  N   GLN A 860      40.480  52.570  52.360  1.00  0.00           N
ATOM   4425  HN  GLN A 860      39.730  52.920  52.900  1.00  0.00           H
ATOM   4426  CA  GLN A 860      40.560  51.270  51.620  1.00  0.00           C
ATOM   4427  HA  GLN A 860      41.430  50.760  51.990  1.00  0.00           H
ATOM   4428  CB  GLN A 860      39.290  50.410  51.870  1.00  0.00           C
ATOM   4429  HB1 GLN A 860      38.450  51.070  51.560  1.00  0.00           H
ATOM   4430  HB2 GLN A 860      39.210  50.210  52.970  1.00  0.00           H
ATOM   4431  CG  GLN A 860      39.260  48.990  51.230  1.00  0.00           C
ATOM   4432  HG1 GLN A 860      39.390  49.170  50.140  1.00  0.00           H
ATOM   4433  HG2 GLN A 860      38.230  48.600  51.390  1.00  0.00           H
ATOM   4434  CD  GLN A 860      40.360  48.100  51.790  1.00  0.00           C
ATOM   4435  OE1 GLN A 860      40.910  48.240  52.890  1.00  0.00           O
ATOM   4436  NE2 GLN A 860      40.840  47.150  51.000  1.00  0.00           N
ATOM   4437 HE21 GLN A 860      41.560  46.570  51.380  1.00  0.00           H
ATOM   4438 HE22 GLN A 860      40.460  47.080  50.080  1.00  0.00           H
ATOM   4439  C   GLN A 860      40.720  51.340  50.090  1.00  0.00           C
ATOM   4440  O   GLN A 860      41.580  50.610  49.490  1.00  0.00           O
ATOM   4441  N   GLN A 861      39.980  52.270  49.480  1.00  0.00           N
ATOM   4442  HN  GLN A 861      39.340  52.720  50.110  1.00  0.00           H
ATOM   4443  CA  GLN A 861      39.870  52.510  48.050  1.00  0.00           C
ATOM   4444  HA  GLN A 861      40.020  51.500  47.710  1.00  0.00           H
ATOM   4445  CB  GLN A 861      38.470  52.930  47.590  1.00  0.00           C
ATOM   4446  HB1 GLN A 861      38.440  53.040  46.490  1.00  0.00           H
ATOM   4447  HB2 GLN A 861      38.310  53.950  47.990  1.00  0.00           H
ATOM   4448  CG  GLN A 861      37.280  52.050  47.980  1.00  0.00           C
ATOM   4449  HG1 GLN A 861      36.380  52.420  47.430  1.00  0.00           H
ATOM   4450  HG2 GLN A 861      36.940  52.110  49.030  1.00  0.00           H
ATOM   4451  CD  GLN A 861      37.510  50.600  47.590  1.00  0.00           C
ATOM   4452  OE1 GLN A 861      38.430  49.920  47.930  1.00  0.00           O
ATOM   4453  NE2 GLN A 861      36.510  49.980  46.810  1.00  0.00           N
ATOM   4454 HE21 GLN A 861      36.560  49.010  46.590  1.00  0.00           H
ATOM   4455 HE22 GLN A 861      35.680  50.400  46.430  1.00  0.00           H
ATOM   4456  C   GLN A 861      40.960  53.230  47.470  1.00  0.00           C
ATOM   4457  O   GLN A 861      41.360  52.810  46.390  1.00  0.00           O
ATOM   4458  N   ILE A 862      41.440  54.350  48.070  1.00  0.00           N
ATOM   4459  HN  ILE A 862      40.990  54.580  48.930  1.00  0.00           H
ATOM   4460  CA  ILE A 862      42.660  55.040  47.580  1.00  0.00           C
ATOM   4461  HA  ILE A 862      42.400  55.450  46.620  1.00  0.00           H
ATOM   4462  CB  ILE A 862      42.990  56.300  48.440  1.00  0.00           C
ATOM   4463  HB  ILE A 862      42.960  55.930  49.490  1.00  0.00           H
ATOM   4464  CG2 ILE A 862      44.400  56.880  48.340  1.00  0.00           C
ATOM   4465 HG21 ILE A 862      44.710  57.060  47.290  1.00  0.00           H
ATOM   4466 HG22 ILE A 862      45.090  56.110  48.740  1.00  0.00           H
ATOM   4467 HG23 ILE A 862      44.640  57.780  48.940  1.00  0.00           H
ATOM   4468  CG1 ILE A 862      41.950  57.480  48.240  1.00  0.00           C
ATOM   4469 HG11 ILE A 862      41.850  58.060  49.190  1.00  0.00           H
ATOM   4470 HG12 ILE A 862      41.010  57.010  47.900  1.00  0.00           H
ATOM   4471  CD  ILE A 862      42.380  58.460  47.060  1.00  0.00           C
ATOM   4472  HD1 ILE A 862      41.480  59.070  46.810  1.00  0.00           H
ATOM   4473  HD2 ILE A 862      42.590  57.830  46.170  1.00  0.00           H
ATOM   4474  HD3 ILE A 862      43.240  59.040  47.480  1.00  0.00           H
ATOM   4475  C   ILE A 862      43.830  54.100  47.490  1.00  0.00           C
ATOM   4476  O   ILE A 862      44.590  54.150  46.550  1.00  0.00           O
ATOM   4477  N   THR A 863      43.980  53.170  48.490  1.00  0.00           N
ATOM   4478  HN  THR A 863      43.400  53.190  49.300  1.00  0.00           H
ATOM   4479  CA  THR A 863      44.990  52.160  48.530  1.00  0.00           C
ATOM   4480  HA  THR A 863      45.930  52.690  48.440  1.00  0.00           H
ATOM   4481  CB  THR A 863      45.080  51.380  49.880  1.00  0.00           C
ATOM   4482  HB  THR A 863      44.240  50.650  49.920  1.00  0.00           H
ATOM   4483  OG1 THR A 863      45.060  52.210  51.030  1.00  0.00           O
ATOM   4484  HG1 THR A 863      44.120  52.230  51.240  1.00  0.00           H
ATOM   4485  CG2 THR A 863      46.450  50.690  49.960  1.00  0.00           C
ATOM   4486 HG21 THR A 863      46.480  50.250  50.980  1.00  0.00           H
ATOM   4487 HG22 THR A 863      47.300  51.380  49.750  1.00  0.00           H
ATOM   4488 HG23 THR A 863      46.460  49.880  49.190  1.00  0.00           H
ATOM   4489  C   THR A 863      44.910  51.200  47.370  1.00  0.00           C
ATOM   4490  O   THR A 863      45.910  50.900  46.670  1.00  0.00           O
ATOM   4491  N   ALA A 864      43.690  50.680  47.130  1.00  0.00           N
ATOM   4492  HN  ALA A 864      42.970  50.840  47.800  1.00  0.00           H
ATOM   4493  CA  ALA A 864      43.360  49.860  45.990  1.00  0.00           C
ATOM   4494  HA  ALA A 864      43.970  48.990  46.190  1.00  0.00           H
ATOM   4495  CB  ALA A 864      41.870  49.520  46.020  1.00  0.00           C
ATOM   4496  HB1 ALA A 864      41.620  48.740  45.260  1.00  0.00           H
ATOM   4497  HB2 ALA A 864      41.200  50.380  45.750  1.00  0.00           H
ATOM   4498  HB3 ALA A 864      41.520  49.140  47.000  1.00  0.00           H
ATOM   4499  C   ALA A 864      43.860  50.530  44.710  1.00  0.00           C
ATOM   4500  O   ALA A 864      44.640  50.000  43.950  1.00  0.00           O
ATOM   4501  N   VAL A 865      43.450  51.860  44.490  1.00  0.00           N
ATOM   4502  HN  VAL A 865      43.020  52.340  45.240  1.00  0.00           H
ATOM   4503  CA  VAL A 865      43.750  52.760  43.380  1.00  0.00           C
ATOM   4504  HA  VAL A 865      43.420  52.240  42.490  1.00  0.00           H
ATOM   4505  CB  VAL A 865      43.120  54.140  43.630  1.00  0.00           C
ATOM   4506  HB  VAL A 865      43.110  54.410  44.700  1.00  0.00           H
ATOM   4507  CG1 VAL A 865      43.810  55.290  42.780  1.00  0.00           C
ATOM   4508 HG11 VAL A 865      43.290  56.260  42.970  1.00  0.00           H
ATOM   4509 HG12 VAL A 865      43.770  55.030  41.700  1.00  0.00           H
ATOM   4510 HG13 VAL A 865      44.840  55.510  43.120  1.00  0.00           H
ATOM   4511  CG2 VAL A 865      41.600  53.930  43.260  1.00  0.00           C
ATOM   4512 HG21 VAL A 865      41.440  53.550  42.230  1.00  0.00           H
ATOM   4513 HG22 VAL A 865      41.110  54.920  43.360  1.00  0.00           H
ATOM   4514 HG23 VAL A 865      41.040  53.240  43.920  1.00  0.00           H
ATOM   4515  C   VAL A 865      45.270  52.750  43.160  1.00  0.00           C
ATOM   4516  O   VAL A 865      45.690  52.530  41.990  1.00  0.00           O
ATOM   4517  N   ILE A 866      46.060  52.960  44.190  1.00  0.00           N
ATOM   4518  HN  ILE A 866      45.610  53.230  45.040  1.00  0.00           H
ATOM   4519  CA  ILE A 866      47.490  53.120  44.030  1.00  0.00           C
ATOM   4520  HA  ILE A 866      47.630  53.660  43.100  1.00  0.00           H
ATOM   4521  CB  ILE A 866      48.160  53.760  45.300  1.00  0.00           C
ATOM   4522  HB  ILE A 866      47.860  53.050  46.100  1.00  0.00           H
ATOM   4523  CG2 ILE A 866      49.580  53.810  45.380  1.00  0.00           C
ATOM   4524 HG21 ILE A 866      49.850  54.330  46.320  1.00  0.00           H
ATOM   4525 HG22 ILE A 866      50.050  54.370  44.540  1.00  0.00           H
ATOM   4526 HG23 ILE A 866      50.050  52.800  45.370  1.00  0.00           H
ATOM   4527  CG1 ILE A 866      47.460  55.190  45.550  1.00  0.00           C
ATOM   4528 HG11 ILE A 866      46.430  55.150  45.130  1.00  0.00           H
ATOM   4529 HG12 ILE A 866      47.960  55.930  44.890  1.00  0.00           H
ATOM   4530  CD  ILE A 866      47.440  55.590  47.070  1.00  0.00           C
ATOM   4531  HD1 ILE A 866      48.330  55.190  47.600  1.00  0.00           H
ATOM   4532  HD2 ILE A 866      46.550  55.100  47.520  1.00  0.00           H
ATOM   4533  HD3 ILE A 866      47.340  56.700  47.090  1.00  0.00           H
ATOM   4534  C   ILE A 866      48.240  51.710  43.760  1.00  0.00           C
ATOM   4535  O   ILE A 866      49.210  51.630  43.030  1.00  0.00           O
ATOM   4536  N   ILE A 867      47.730  50.600  44.310  1.00  0.00           N
ATOM   4537  HN  ILE A 867      46.970  50.780  44.930  1.00  0.00           H
ATOM   4538  CA  ILE A 867      48.220  49.250  44.070  1.00  0.00           C
ATOM   4539  HA  ILE A 867      49.280  49.450  44.050  1.00  0.00           H
ATOM   4540  CB  ILE A 867      47.830  48.380  45.290  1.00  0.00           C
ATOM   4541  HB  ILE A 867      46.730  48.450  45.440  1.00  0.00           H
ATOM   4542  CG2 ILE A 867      48.220  46.890  45.160  1.00  0.00           C
ATOM   4543 HG21 ILE A 867      47.690  46.450  44.290  1.00  0.00           H
ATOM   4544 HG22 ILE A 867      47.890  46.420  46.110  1.00  0.00           H
ATOM   4545 HG23 ILE A 867      49.310  46.820  44.940  1.00  0.00           H
ATOM   4546  CG1 ILE A 867      48.520  48.890  46.560  1.00  0.00           C
ATOM   4547 HG11 ILE A 867      48.040  48.400  47.440  1.00  0.00           H
ATOM   4548 HG12 ILE A 867      48.200  49.940  46.780  1.00  0.00           H
ATOM   4549  CD  ILE A 867      50.050  48.830  46.620  1.00  0.00           C
ATOM   4550  HD1 ILE A 867      50.320  49.190  47.640  1.00  0.00           H
ATOM   4551  HD2 ILE A 867      50.580  49.530  45.940  1.00  0.00           H
ATOM   4552  HD3 ILE A 867      50.360  47.770  46.570  1.00  0.00           H
ATOM   4553  C   ILE A 867      47.830  48.710  42.720  1.00  0.00           C
ATOM   4554  O   ILE A 867      48.430  47.810  42.120  1.00  0.00           O
ATOM   4555  N   ASN A 868      46.740  49.250  42.170  1.00  0.00           N
ATOM   4556  HN  ASN A 868      46.130  49.800  42.710  1.00  0.00           H
ATOM   4557  CA  ASN A 868      46.320  48.990  40.760  1.00  0.00           C
ATOM   4558  HA  ASN A 868      46.520  47.980  40.410  1.00  0.00           H
ATOM   4559  CB  ASN A 868      44.790  49.190  40.840  1.00  0.00           C
ATOM   4560  HB1 ASN A 868      44.300  49.240  39.840  1.00  0.00           H
ATOM   4561  HB2 ASN A 868      44.590  50.110  41.430  1.00  0.00           H
ATOM   4562  CG  ASN A 868      44.040  48.090  41.540  1.00  0.00           C
ATOM   4563  OD1 ASN A 868      44.590  47.040  41.890  1.00  0.00           O
ATOM   4564  ND2 ASN A 868      42.720  48.240  41.760  1.00  0.00           N
ATOM   4565 HD21 ASN A 868      42.280  48.990  41.290  1.00  0.00           H
ATOM   4566 HD22 ASN A 868      42.320  47.510  42.330  1.00  0.00           H
ATOM   4567  C   ASN A 868      46.880  50.050  39.800  1.00  0.00           C
ATOM   4568  O   ASN A 868      46.280  50.190  38.710  1.00  0.00           O
ATOM   4569  N   ARG A 869      48.010  50.820  40.110  1.00  0.00           N
ATOM   4570  HN  ARG A 869      48.540  50.670  40.930  1.00  0.00           H
ATOM   4571  CA  ARG A 869      48.410  51.980  39.270  1.00  0.00           C
ATOM   4572  HA  ARG A 869      47.530  52.330  38.750  1.00  0.00           H
ATOM   4573  CB  ARG A 869      49.190  53.030  40.180  1.00  0.00           C
ATOM   4574  HB1 ARG A 869      48.590  53.010  41.120  1.00  0.00           H
ATOM   4575  HB2 ARG A 869      49.110  54.020  39.690  1.00  0.00           H
ATOM   4576  CG  ARG A 869      50.610  52.830  40.470  1.00  0.00           C
ATOM   4577  HG1 ARG A 869      51.200  53.070  39.560  1.00  0.00           H
ATOM   4578  HG2 ARG A 869      50.710  51.750  40.730  1.00  0.00           H
ATOM   4579  CD  ARG A 869      51.160  53.720  41.600  1.00  0.00           C
ATOM   4580  HD1 ARG A 869      50.490  53.590  42.480  1.00  0.00           H
ATOM   4581  HD2 ARG A 869      51.070  54.760  41.230  1.00  0.00           H
ATOM   4582  NE  ARG A 869      52.550  53.200  41.860  1.00  0.00           N
ATOM   4583  HE  ARG A 869      52.630  52.200  41.950  1.00  0.00           H
ATOM   4584  CZ  ARG A 869      53.610  53.910  41.590  1.00  0.00           C
ATOM   4585  NH1 ARG A 869      53.710  55.220  41.370  1.00  0.00           N
ATOM   4586 HH11 ARG A 869      52.870  55.730  41.560  1.00  0.00           H
ATOM   4587 HH12 ARG A 869      54.620  55.630  41.250  1.00  0.00           H
ATOM   4588  NH2 ARG A 869      54.760  53.330  41.740  1.00  0.00           N
ATOM   4589 HH21 ARG A 869      55.560  53.880  41.530  1.00  0.00           H
ATOM   4590 HH22 ARG A 869      54.750  52.380  41.410  1.00  0.00           H
ATOM   4591  C   ARG A 869      49.250  51.440  38.190  1.00  0.00           C
ATOM   4592  O   ARG A 869      49.930  50.410  38.220  1.00  0.00           O
ATOM   4593  N   LYS A 870      49.440  52.280  37.120  1.00  0.00           N
ATOM   4594  HN  LYS A 870      49.120  53.210  37.260  1.00  0.00           H
ATOM   4595  CA  LYS A 870      50.300  51.890  35.940  1.00  0.00           C
ATOM   4596  HA  LYS A 870      49.740  51.110  35.460  1.00  0.00           H
ATOM   4597  CB  LYS A 870      50.350  52.920  34.790  1.00  0.00           C
ATOM   4598  HB1 LYS A 870      49.330  53.120  34.390  1.00  0.00           H
ATOM   4599  HB2 LYS A 870      50.900  52.570  33.900  1.00  0.00           H
ATOM   4600  CG  LYS A 870      50.740  54.330  35.210  1.00  0.00           C
ATOM   4601  HG1 LYS A 870      51.800  54.230  35.490  1.00  0.00           H
ATOM   4602  HG2 LYS A 870      50.190  54.630  36.120  1.00  0.00           H
ATOM   4603  CD  LYS A 870      50.730  55.400  34.080  1.00  0.00           C
ATOM   4604  HD1 LYS A 870      51.180  56.330  34.490  1.00  0.00           H
ATOM   4605  HD2 LYS A 870      49.680  55.730  33.870  1.00  0.00           H
ATOM   4606  CE  LYS A 870      51.520  54.910  32.900  1.00  0.00           C
ATOM   4607  HE1 LYS A 870      51.010  54.120  32.300  1.00  0.00           H
ATOM   4608  HE2 LYS A 870      52.530  54.510  33.140  1.00  0.00           H
ATOM   4609  NZ  LYS A 870      51.670  56.030  31.960  1.00  0.00           N
ATOM   4610  HZ1 LYS A 870      52.060  56.900  32.390  1.00  0.00           H
ATOM   4611  HZ2 LYS A 870      50.770  56.300  31.500  1.00  0.00           H
ATOM   4612  HZ3 LYS A 870      52.300  55.730  31.190  1.00  0.00           H
ATOM   4613  C   LYS A 870      51.660  51.370  36.080  1.00  0.00           C
ATOM   4614  O   LYS A 870      52.100  50.540  35.340  1.00  0.00           O
ATOM   4615  N   GLU A 871      52.520  51.910  37.020  1.00  0.00           N
ATOM   4616  HN  GLU A 871      52.140  52.720  37.450  1.00  0.00           H
ATOM   4617  CA  GLU A 871      53.910  51.610  37.280  1.00  0.00           C
ATOM   4618  HA  GLU A 871      54.510  51.820  36.410  1.00  0.00           H
ATOM   4619  CB  GLU A 871      54.470  52.530  38.400  1.00  0.00           C
ATOM   4620  HB1 GLU A 871      55.340  51.920  38.730  1.00  0.00           H
ATOM   4621  HB2 GLU A 871      53.750  52.570  39.240  1.00  0.00           H
ATOM   4622  CG  GLU A 871      54.940  53.960  37.880  1.00  0.00           C
ATOM   4623  HG1 GLU A 871      55.700  53.980  37.070  1.00  0.00           H
ATOM   4624  HG2 GLU A 871      55.320  54.560  38.730  1.00  0.00           H
ATOM   4625  CD  GLU A 871      53.780  54.820  37.400  1.00  0.00           C
ATOM   4626  OE1 GLU A 871      53.920  55.520  36.390  1.00  0.00           O
ATOM   4627  OE2 GLU A 871      52.650  54.570  37.820  1.00  0.00           O
ATOM   4628  C   GLU A 871      54.060  50.120  37.660  1.00  0.00           C
ATOM   4629  O   GLU A 871      55.160  49.600  37.420  1.00  0.00           O
ATOM   4630  N   HSD A 872      53.040  49.430  38.340  1.00  0.00           N
ATOM   4631  HN  HSD A 872      52.130  49.830  38.360  1.00  0.00           H
ATOM   4632  CA  HSD A 872      53.190  47.990  38.860  1.00  0.00           C
ATOM   4633  HA  HSD A 872      54.240  47.900  39.100  1.00  0.00           H
ATOM   4634  CB  HSD A 872      52.340  47.650  40.160  1.00  0.00           C
ATOM   4635  HB1 HSD A 872      52.800  46.750  40.630  1.00  0.00           H
ATOM   4636  HB2 HSD A 872      51.270  47.470  39.900  1.00  0.00           H
ATOM   4637  ND1 HSD A 872      51.490  48.970  42.110  1.00  0.00           N
ATOM   4638  HD1 HSD A 872      50.570  48.590  42.130  1.00  0.00           H
ATOM   4639  CG  HSD A 872      52.480  48.630  41.180  1.00  0.00           C
ATOM   4640  CE1 HSD A 872      51.990  49.990  42.840  1.00  0.00           C
ATOM   4641  HE1 HSD A 872      51.460  50.420  43.690  1.00  0.00           H
ATOM   4642  NE2 HSD A 872      53.130  50.390  42.410  1.00  0.00           N
ATOM   4643  CD2 HSD A 872      53.430  49.500  41.310  1.00  0.00           C
ATOM   4644  HD2 HSD A 872      54.290  49.790  40.710  1.00  0.00           H
ATOM   4645  C   HSD A 872      52.860  46.860  37.760  1.00  0.00           C
ATOM   4646  O   HSD A 872      53.170  45.720  38.010  1.00  0.00           O
ATOM   4647  N   LYS A 873      52.170  47.190  36.630  1.00  0.00           N
ATOM   4648  HN  LYS A 873      51.890  48.140  36.530  1.00  0.00           H
ATOM   4649  CA  LYS A 873      51.990  46.320  35.500  1.00  0.00           C
ATOM   4650  HA  LYS A 873      51.280  46.890  34.910  1.00  0.00           H
ATOM   4651  CB  LYS A 873      53.150  46.300  34.490  1.00  0.00           C
ATOM   4652  HB1 LYS A 873      52.790  45.820  33.560  1.00  0.00           H
ATOM   4653  HB2 LYS A 873      53.960  45.700  34.960  1.00  0.00           H
ATOM   4654  CG  LYS A 873      53.720  47.740  34.240  1.00  0.00           C
ATOM   4655  HG1 LYS A 873      54.330  48.020  35.120  1.00  0.00           H
ATOM   4656  HG2 LYS A 873      52.850  48.420  34.150  1.00  0.00           H
ATOM   4657  CD  LYS A 873      54.760  47.790  32.980  1.00  0.00           C
ATOM   4658  HD1 LYS A 873      54.220  47.320  32.120  1.00  0.00           H
ATOM   4659  HD2 LYS A 873      55.670  47.170  33.090  1.00  0.00           H
ATOM   4660  CE  LYS A 873      55.300  49.210  32.700  1.00  0.00           C
ATOM   4661  HE1 LYS A 873      55.870  49.720  33.510  1.00  0.00           H
ATOM   4662  HE2 LYS A 873      54.450  49.860  32.440  1.00  0.00           H
ATOM   4663  NZ  LYS A 873      56.330  49.130  31.600  1.00  0.00           N
ATOM   4664  HZ1 LYS A 873      56.350  50.070  31.160  1.00  0.00           H
ATOM   4665  HZ2 LYS A 873      56.260  48.420  30.840  1.00  0.00           H
ATOM   4666  HZ3 LYS A 873      57.240  49.020  32.070  1.00  0.00           H
ATOM   4667  C   LYS A 873      51.370  44.960  35.840  1.00  0.00           C
ATOM   4668  O   LYS A 873      52.020  43.920  35.790  1.00  0.00           O
ATOM   4669  N   LEU A 874      50.030  45.050  36.230  1.00  0.00           N
ATOM   4670  HN  LEU A 874      49.560  45.920  36.340  1.00  0.00           H
ATOM   4671  CA  LEU A 874      49.270  43.840  36.570  1.00  0.00           C
ATOM   4672  HA  LEU A 874      49.830  43.280  37.310  1.00  0.00           H
ATOM   4673  CB  LEU A 874      47.970  44.260  37.280  1.00  0.00           C
ATOM   4674  HB1 LEU A 874      47.250  43.430  37.240  1.00  0.00           H
ATOM   4675  HB2 LEU A 874      47.520  45.110  36.720  1.00  0.00           H
ATOM   4676  CG  LEU A 874      48.060  44.620  38.740  1.00  0.00           C
ATOM   4677  HG  LEU A 874      48.530  43.770  39.280  1.00  0.00           H
ATOM   4678  CD1 LEU A 874      49.020  45.780  39.040  1.00  0.00           C
ATOM   4679 HD11 LEU A 874      50.080  45.540  38.800  1.00  0.00           H
ATOM   4680 HD12 LEU A 874      49.010  46.110  40.110  1.00  0.00           H
ATOM   4681 HD13 LEU A 874      48.610  46.610  38.430  1.00  0.00           H
ATOM   4682  CD2 LEU A 874      46.610  44.960  39.270  1.00  0.00           C
ATOM   4683 HD21 LEU A 874      46.670  45.140  40.360  1.00  0.00           H
ATOM   4684 HD22 LEU A 874      45.920  44.130  39.010  1.00  0.00           H
ATOM   4685 HD23 LEU A 874      46.270  45.850  38.690  1.00  0.00           H
ATOM   4686  C   LEU A 874      48.850  42.980  35.440  1.00  0.00           C
ATOM   4687  O   LEU A 874      47.930  43.250  34.630  1.00  0.00           O
ATOM   4688  N   LYS A 875      49.440  41.710  35.430  1.00  0.00           N
ATOM   4689  HN  LYS A 875      50.080  41.390  36.120  1.00  0.00           H
ATOM   4690  CA  LYS A 875      49.020  40.690  34.490  1.00  0.00           C
ATOM   4691  HA  LYS A 875      48.770  41.220  33.590  1.00  0.00           H
ATOM   4692  CB  LYS A 875      50.180  39.680  34.140  1.00  0.00           C
ATOM   4693  HB1 LYS A 875      49.800  38.880  33.460  1.00  0.00           H
ATOM   4694  HB2 LYS A 875      50.400  39.140  35.090  1.00  0.00           H
ATOM   4695  CG  LYS A 875      51.430  40.400  33.760  1.00  0.00           C
ATOM   4696  HG1 LYS A 875      52.160  39.580  33.710  1.00  0.00           H
ATOM   4697  HG2 LYS A 875      51.760  41.080  34.570  1.00  0.00           H
ATOM   4698  CD  LYS A 875      51.370  40.950  32.330  1.00  0.00           C
ATOM   4699  HD1 LYS A 875      50.680  41.790  32.090  1.00  0.00           H
ATOM   4700  HD2 LYS A 875      50.980  40.070  31.760  1.00  0.00           H
ATOM   4701  CE  LYS A 875      52.740  41.360  31.830  1.00  0.00           C
ATOM   4702  HE1 LYS A 875      53.410  40.480  31.930  1.00  0.00           H
ATOM   4703  HE2 LYS A 875      53.280  42.150  32.390  1.00  0.00           H
ATOM   4704  NZ  LYS A 875      52.530  41.850  30.470  1.00  0.00           N
ATOM   4705  HZ1 LYS A 875      53.220  41.570  29.750  1.00  0.00           H
ATOM   4706  HZ2 LYS A 875      52.370  42.860  30.270  1.00  0.00           H
ATOM   4707  HZ3 LYS A 875      51.690  41.360  30.100  1.00  0.00           H
ATOM   4708  C   LYS A 875      47.750  39.920  34.840  1.00  0.00           C
ATOM   4709  O   LYS A 875      47.100  39.330  33.970  1.00  0.00           O
ATOM   4710  N   LYS A 876      47.370  39.940  36.100  1.00  0.00           N
ATOM   4711  HN  LYS A 876      47.980  40.240  36.850  1.00  0.00           H
ATOM   4712  CA  LYS A 876      46.060  39.540  36.580  1.00  0.00           C
ATOM   4713  HA  LYS A 876      45.480  39.200  35.750  1.00  0.00           H
ATOM   4714  CB  LYS A 876      46.180  38.530  37.730  1.00  0.00           C
ATOM   4715  HB1 LYS A 876      45.230  38.210  38.220  1.00  0.00           H
ATOM   4716  HB2 LYS A 876      46.830  39.010  38.490  1.00  0.00           H
ATOM   4717  CG  LYS A 876      46.840  37.150  37.470  1.00  0.00           C
ATOM   4718  HG1 LYS A 876      47.710  37.350  36.820  1.00  0.00           H
ATOM   4719  HG2 LYS A 876      46.130  36.610  36.810  1.00  0.00           H
ATOM   4720  CD  LYS A 876      47.290  36.350  38.690  1.00  0.00           C
ATOM   4721  HD1 LYS A 876      46.420  36.170  39.360  1.00  0.00           H
ATOM   4722  HD2 LYS A 876      48.090  36.900  39.230  1.00  0.00           H
ATOM   4723  CE  LYS A 876      47.820  34.930  38.250  1.00  0.00           C
ATOM   4724  HE1 LYS A 876      48.460  35.050  37.350  1.00  0.00           H
ATOM   4725  HE2 LYS A 876      46.920  34.300  38.090  1.00  0.00           H
ATOM   4726  NZ  LYS A 876      48.590  34.340  39.350  1.00  0.00           N
ATOM   4727  HZ1 LYS A 876      49.020  33.430  39.070  1.00  0.00           H
ATOM   4728  HZ2 LYS A 876      48.000  34.160  40.190  1.00  0.00           H
ATOM   4729  HZ3 LYS A 876      49.380  34.970  39.600  1.00  0.00           H
ATOM   4730  C   LYS A 876      45.320  40.810  37.180  1.00  0.00           C
ATOM   4731  O   LYS A 876      45.730  41.430  38.170  1.00  0.00           O
ATOM   4732  N   GLY A 877      44.130  41.200  36.560  1.00  0.00           N
ATOM   4733  HN  GLY A 877      43.990  40.840  35.640  1.00  0.00           H
ATOM   4734  CA  GLY A 877      43.160  42.250  37.030  1.00  0.00           C
ATOM   4735  HA1 GLY A 877      42.350  42.170  36.340  1.00  0.00           H
ATOM   4736  HA2 GLY A 877      43.690  43.190  37.040  1.00  0.00           H
ATOM   4737  C   GLY A 877      42.640  42.020  38.380  1.00  0.00           C
ATOM   4738  O   GLY A 877      42.770  40.910  38.960  1.00  0.00           O
ATOM   4739  N   ALA A 878      42.020  43.040  39.040  1.00  0.00           N
ATOM   4740  HN  ALA A 878      41.860  43.960  38.670  1.00  0.00           H
ATOM   4741  CA  ALA A 878      41.840  43.000  40.480  1.00  0.00           C
ATOM   4742  HA  ALA A 878      42.040  42.050  40.940  1.00  0.00           H
ATOM   4743  CB  ALA A 878      42.790  44.030  41.090  1.00  0.00           C
ATOM   4744  HB1 ALA A 878      42.490  45.060  40.810  1.00  0.00           H
ATOM   4745  HB2 ALA A 878      43.800  43.710  40.720  1.00  0.00           H
ATOM   4746  HB3 ALA A 878      42.720  43.970  42.200  1.00  0.00           H
ATOM   4747  C   ALA A 878      40.320  43.360  40.850  1.00  0.00           C
ATOM   4748  O   ALA A 878      39.680  42.560  41.550  1.00  0.00           O
ATOM   4749  N   GLY A 879      39.860  44.620  40.570  1.00  0.00           N
ATOM   4750  HN  GLY A 879      40.260  45.320  39.980  1.00  0.00           H
ATOM   4751  CA  GLY A 879      38.520  44.990  40.960  1.00  0.00           C
ATOM   4752  HA1 GLY A 879      37.820  44.180  40.870  1.00  0.00           H
ATOM   4753  HA2 GLY A 879      38.250  45.790  40.280  1.00  0.00           H
ATOM   4754  C   GLY A 879      38.500  45.540  42.350  1.00  0.00           C
ATOM   4755  O   GLY A 879      39.360  45.470  43.190  1.00  0.00           O
ATOM   4756  N   TYR A 880      37.330  46.210  42.570  1.00  0.00           N
ATOM   4757  HN  TYR A 880      36.750  46.280  41.780  1.00  0.00           H
ATOM   4758  CA  TYR A 880      37.180  47.210  43.620  1.00  0.00           C
ATOM   4759  HA  TYR A 880      38.020  47.280  44.290  1.00  0.00           H
ATOM   4760  CB  TYR A 880      36.810  48.570  42.980  1.00  0.00           C
ATOM   4761  HB1 TYR A 880      36.420  49.270  43.750  1.00  0.00           H
ATOM   4762  HB2 TYR A 880      35.950  48.510  42.280  1.00  0.00           H
ATOM   4763  CG  TYR A 880      37.890  49.360  42.320  1.00  0.00           C
ATOM   4764  CD1 TYR A 880      39.040  49.640  43.090  1.00  0.00           C
ATOM   4765  HD1 TYR A 880      39.100  49.410  44.140  1.00  0.00           H
ATOM   4766  CE1 TYR A 880      40.130  50.290  42.510  1.00  0.00           C
ATOM   4767  HE1 TYR A 880      41.040  50.240  43.090  1.00  0.00           H
ATOM   4768  CZ  TYR A 880      40.060  50.760  41.120  1.00  0.00           C
ATOM   4769  OH  TYR A 880      41.110  51.550  40.670  1.00  0.00           O
ATOM   4770  HH  TYR A 880      41.140  51.620  39.710  1.00  0.00           H
ATOM   4771  CD2 TYR A 880      37.840  49.780  40.990  1.00  0.00           C
ATOM   4772  HD2 TYR A 880      36.970  49.500  40.410  1.00  0.00           H
ATOM   4773  CE2 TYR A 880      38.860  50.560  40.420  1.00  0.00           C
ATOM   4774  HE2 TYR A 880      38.710  50.870  39.390  1.00  0.00           H
ATOM   4775  C   TYR A 880      36.040  46.780  44.530  1.00  0.00           C
ATOM   4776  O   TYR A 880      35.630  47.450  45.480  1.00  0.00           O
ATOM   4777  N   HSD A 881      35.310  45.630  44.180  1.00  0.00           N
ATOM   4778  HN  HSD A 881      35.490  45.070  43.380  1.00  0.00           H
ATOM   4779  CA  HSD A 881      34.080  45.250  44.980  1.00  0.00           C
ATOM   4780  HA  HSD A 881      33.780  46.130  45.540  1.00  0.00           H
ATOM   4781  CB  HSD A 881      32.820  44.810  44.140  1.00  0.00           C
ATOM   4782  HB1 HSD A 881      32.010  44.690  44.890  1.00  0.00           H
ATOM   4783  HB2 HSD A 881      32.940  43.820  43.650  1.00  0.00           H
ATOM   4784  ND1 HSD A 881      32.500  45.610  41.840  1.00  0.00           N
ATOM   4785  HD1 HSD A 881      33.260  45.130  41.410  1.00  0.00           H
ATOM   4786  CG  HSD A 881      32.270  45.690  43.150  1.00  0.00           C
ATOM   4787  CE1 HSD A 881      31.830  46.630  41.230  1.00  0.00           C
ATOM   4788  HE1 HSD A 881      31.950  46.920  40.190  1.00  0.00           H
ATOM   4789  NE2 HSD A 881      31.210  47.380  42.190  1.00  0.00           N
ATOM   4790  CD2 HSD A 881      31.470  46.790  43.330  1.00  0.00           C
ATOM   4791  HD2 HSD A 881      31.170  47.200  44.300  1.00  0.00           H
ATOM   4792  C   HSD A 881      34.410  44.250  45.910  1.00  0.00           C
ATOM   4793  O   HSD A 881      33.960  44.330  47.040  1.00  0.00           O
ATOM   4794  N   LEU A 882      35.260  43.290  45.590  1.00  0.00           N
ATOM   4795  HN  LEU A 882      35.670  43.270  44.680  1.00  0.00           H
ATOM   4796  CA  LEU A 882      35.540  42.130  46.410  1.00  0.00           C
ATOM   4797  HA  LEU A 882      34.590  41.730  46.720  1.00  0.00           H
ATOM   4798  CB  LEU A 882      36.180  41.000  45.660  1.00  0.00           C
ATOM   4799  HB1 LEU A 882      36.560  40.200  46.340  1.00  0.00           H
ATOM   4800  HB2 LEU A 882      37.050  41.400  45.100  1.00  0.00           H
ATOM   4801  CG  LEU A 882      35.200  40.270  44.730  1.00  0.00           C
ATOM   4802  HG  LEU A 882      34.690  41.050  44.120  1.00  0.00           H
ATOM   4803  CD1 LEU A 882      35.950  39.300  43.780  1.00  0.00           C
ATOM   4804 HD11 LEU A 882      36.580  38.560  44.300  1.00  0.00           H
ATOM   4805 HD12 LEU A 882      36.600  39.850  43.060  1.00  0.00           H
ATOM   4806 HD13 LEU A 882      35.240  38.690  43.180  1.00  0.00           H
ATOM   4807  CD2 LEU A 882      34.150  39.370  45.460  1.00  0.00           C
ATOM   4808 HD21 LEU A 882      33.530  39.840  46.250  1.00  0.00           H
ATOM   4809 HD22 LEU A 882      34.610  38.470  45.920  1.00  0.00           H
ATOM   4810 HD23 LEU A 882      33.480  38.970  44.660  1.00  0.00           H
ATOM   4811  C   LEU A 882      36.350  42.560  47.690  1.00  0.00           C
ATOM   4812  O   LEU A 882      36.110  42.060  48.750  1.00  0.00           O
ATOM   4813  N   ASP A 883      37.190  43.600  47.490  1.00  0.00           N
ATOM   4814  HN  ASP A 883      37.390  44.060  46.620  1.00  0.00           H
ATOM   4815  CA  ASP A 883      37.980  44.080  48.680  1.00  0.00           C
ATOM   4816  HA  ASP A 883      38.390  43.160  49.070  1.00  0.00           H
ATOM   4817  CB  ASP A 883      39.180  45.040  48.360  1.00  0.00           C
ATOM   4818  HB1 ASP A 883      39.810  44.480  47.630  1.00  0.00           H
ATOM   4819  HB2 ASP A 883      39.670  45.110  49.360  1.00  0.00           H
ATOM   4820  CG  ASP A 883      38.800  46.380  47.820  1.00  0.00           C
ATOM   4821  OD1 ASP A 883      38.000  46.550  46.970  1.00  0.00           O
ATOM   4822  OD2 ASP A 883      39.390  47.430  48.480  1.00  0.00           O
ATOM   4823  HD2 ASP A 883      38.900  48.200  48.200  1.00  0.00           H
ATOM   4824  C   ASP A 883      37.020  44.790  49.730  1.00  0.00           C
ATOM   4825  O   ASP A 883      37.040  44.640  50.940  1.00  0.00           O
ATOM   4826  N   LEU A 884      36.060  45.500  49.150  1.00  0.00           N
ATOM   4827  HN  LEU A 884      36.080  45.750  48.180  1.00  0.00           H
ATOM   4828  CA  LEU A 884      35.200  46.300  50.030  1.00  0.00           C
ATOM   4829  HA  LEU A 884      35.760  46.680  50.860  1.00  0.00           H
ATOM   4830  CB  LEU A 884      34.570  47.490  49.200  1.00  0.00           C
ATOM   4831  HB1 LEU A 884      33.900  47.060  48.430  1.00  0.00           H
ATOM   4832  HB2 LEU A 884      35.280  48.080  48.600  1.00  0.00           H
ATOM   4833  CG  LEU A 884      33.650  48.490  49.880  1.00  0.00           C
ATOM   4834  HG  LEU A 884      32.790  48.010  50.380  1.00  0.00           H
ATOM   4835  CD1 LEU A 884      34.460  49.370  50.860  1.00  0.00           C
ATOM   4836 HD11 LEU A 884      35.350  49.820  50.380  1.00  0.00           H
ATOM   4837 HD12 LEU A 884      34.990  48.780  51.650  1.00  0.00           H
ATOM   4838 HD13 LEU A 884      33.760  50.080  51.350  1.00  0.00           H
ATOM   4839  CD2 LEU A 884      33.000  49.470  48.970  1.00  0.00           C
ATOM   4840 HD21 LEU A 884      32.290  48.950  48.290  1.00  0.00           H
ATOM   4841 HD22 LEU A 884      33.670  50.050  48.300  1.00  0.00           H
ATOM   4842 HD23 LEU A 884      32.430  50.170  49.610  1.00  0.00           H
ATOM   4843  C   LEU A 884      34.090  45.500  50.630  1.00  0.00           C
ATOM   4844  O   LEU A 884      33.630  45.680  51.770  1.00  0.00           O
ATOM   4845  N   LEU A 885      33.590  44.520  49.880  1.00  0.00           N
ATOM   4846  HN  LEU A 885      33.810  44.500  48.910  1.00  0.00           H
ATOM   4847  CA  LEU A 885      32.700  43.480  50.400  1.00  0.00           C
ATOM   4848  HA  LEU A 885      31.850  43.980  50.840  1.00  0.00           H
ATOM   4849  CB  LEU A 885      32.270  42.540  49.310  1.00  0.00           C
ATOM   4850  HB1 LEU A 885      33.080  42.060  48.720  1.00  0.00           H
ATOM   4851  HB2 LEU A 885      31.610  43.120  48.630  1.00  0.00           H
ATOM   4852  CG  LEU A 885      31.380  41.350  49.830  1.00  0.00           C
ATOM   4853  HG  LEU A 885      31.970  40.750  50.550  1.00  0.00           H
ATOM   4854  CD1 LEU A 885      30.140  41.750  50.660  1.00  0.00           C
ATOM   4855 HD11 LEU A 885      30.450  42.270  51.590  1.00  0.00           H
ATOM   4856 HD12 LEU A 885      29.530  40.840  50.880  1.00  0.00           H
ATOM   4857 HD13 LEU A 885      29.530  42.450  50.040  1.00  0.00           H
ATOM   4858  CD2 LEU A 885      31.130  40.420  48.580  1.00  0.00           C
ATOM   4859 HD21 LEU A 885      32.090  39.890  48.420  1.00  0.00           H
ATOM   4860 HD22 LEU A 885      30.760  41.010  47.710  1.00  0.00           H
ATOM   4861 HD23 LEU A 885      30.450  39.580  48.840  1.00  0.00           H
ATOM   4862  C   LEU A 885      33.360  42.690  51.460  1.00  0.00           C
ATOM   4863  O   LEU A 885      32.740  42.450  52.530  1.00  0.00           O
ATOM   4864  N   MET A 886      34.660  42.260  51.330  1.00  0.00           N
ATOM   4865  HN  MET A 886      35.220  42.580  50.570  1.00  0.00           H
ATOM   4866  CA  MET A 886      35.380  41.580  52.410  1.00  0.00           C
ATOM   4867  HA  MET A 886      34.830  40.750  52.820  1.00  0.00           H
ATOM   4868  CB  MET A 886      36.780  41.080  51.910  1.00  0.00           C
ATOM   4869  HB1 MET A 886      37.560  40.990  52.680  1.00  0.00           H
ATOM   4870  HB2 MET A 886      37.210  41.870  51.260  1.00  0.00           H
ATOM   4871  CG  MET A 886      36.600  39.730  51.090  1.00  0.00           C
ATOM   4872  HG1 MET A 886      37.600  39.360  50.800  1.00  0.00           H
ATOM   4873  HG2 MET A 886      36.230  40.080  50.090  1.00  0.00           H
ATOM   4874  SD  MET A 886      35.570  38.420  51.800  1.00  0.00           S
ATOM   4875  CE  MET A 886      36.560  38.250  53.330  1.00  0.00           C
ATOM   4876  HE1 MET A 886      36.630  39.130  54.000  1.00  0.00           H
ATOM   4877  HE2 MET A 886      37.580  38.080  52.910  1.00  0.00           H
ATOM   4878  HE3 MET A 886      36.260  37.310  53.830  1.00  0.00           H
ATOM   4879  C   MET A 886      35.610  42.500  53.620  1.00  0.00           C
ATOM   4880  O   MET A 886      35.460  42.020  54.760  1.00  0.00           O
ATOM   4881  N   VAL A 887      35.970  43.750  53.450  1.00  0.00           N
ATOM   4882  HN  VAL A 887      36.410  44.090  52.630  1.00  0.00           H
ATOM   4883  CA  VAL A 887      36.150  44.710  54.520  1.00  0.00           C
ATOM   4884  HA  VAL A 887      36.880  44.340  55.220  1.00  0.00           H
ATOM   4885  CB  VAL A 887      36.820  46.040  54.010  1.00  0.00           C
ATOM   4886  HB  VAL A 887      36.430  46.330  53.010  1.00  0.00           H
ATOM   4887  CG1 VAL A 887      36.660  47.290  54.940  1.00  0.00           C
ATOM   4888 HG11 VAL A 887      37.040  48.210  54.440  1.00  0.00           H
ATOM   4889 HG12 VAL A 887      37.200  47.060  55.870  1.00  0.00           H
ATOM   4890 HG13 VAL A 887      35.610  47.570  55.160  1.00  0.00           H
ATOM   4891  CG2 VAL A 887      38.320  45.740  53.910  1.00  0.00           C
ATOM   4892 HG21 VAL A 887      38.530  44.920  53.190  1.00  0.00           H
ATOM   4893 HG22 VAL A 887      38.720  45.380  54.880  1.00  0.00           H
ATOM   4894 HG23 VAL A 887      38.890  46.660  53.680  1.00  0.00           H
ATOM   4895  C   VAL A 887      34.890  44.930  55.210  1.00  0.00           C
ATOM   4896  O   VAL A 887      34.770  44.870  56.440  1.00  0.00           O
ATOM   4897  N   GLY A 888      33.780  45.010  54.450  1.00  0.00           N
ATOM   4898  HN  GLY A 888      33.980  45.050  53.470  1.00  0.00           H
ATOM   4899  CA  GLY A 888      32.500  45.230  55.080  1.00  0.00           C
ATOM   4900  HA1 GLY A 888      31.780  45.330  54.270  1.00  0.00           H
ATOM   4901  HA2 GLY A 888      32.600  45.990  55.840  1.00  0.00           H
ATOM   4902  C   GLY A 888      32.030  43.990  55.860  1.00  0.00           C
ATOM   4903  O   GLY A 888      31.660  44.040  57.040  1.00  0.00           O
ATOM   4904  N   VAL A 889      32.150  42.800  55.260  1.00  0.00           N
ATOM   4905  HN  VAL A 889      32.330  42.730  54.280  1.00  0.00           H
ATOM   4906  CA  VAL A 889      31.960  41.580  56.000  1.00  0.00           C
ATOM   4907  HA  VAL A 889      30.970  41.560  56.410  1.00  0.00           H
ATOM   4908  CB  VAL A 889      31.910  40.460  54.980  1.00  0.00           C
ATOM   4909  HB  VAL A 889      32.840  40.580  54.380  1.00  0.00           H
ATOM   4910  CG1 VAL A 889      32.010  39.110  55.710  1.00  0.00           C
ATOM   4911 HG11 VAL A 889      33.030  38.850  56.100  1.00  0.00           H
ATOM   4912 HG12 VAL A 889      31.800  38.350  54.940  1.00  0.00           H
ATOM   4913 HG13 VAL A 889      31.190  39.020  56.460  1.00  0.00           H
ATOM   4914  CG2 VAL A 889      30.610  40.490  54.150  1.00  0.00           C
ATOM   4915 HG21 VAL A 889      29.700  40.630  54.780  1.00  0.00           H
ATOM   4916 HG22 VAL A 889      30.600  39.650  53.430  1.00  0.00           H
ATOM   4917 HG23 VAL A 889      30.650  41.460  53.610  1.00  0.00           H
ATOM   4918  C   VAL A 889      32.730  41.270  57.300  1.00  0.00           C
ATOM   4919  O   VAL A 889      32.180  40.990  58.350  1.00  0.00           O
ATOM   4920  N   MET A 890      34.060  41.380  57.220  1.00  0.00           N
ATOM   4921  HN  MET A 890      34.520  41.710  56.400  1.00  0.00           H
ATOM   4922  CA  MET A 890      34.890  41.130  58.330  1.00  0.00           C
ATOM   4923  HA  MET A 890      34.690  40.210  58.860  1.00  0.00           H
ATOM   4924  CB  MET A 890      36.320  40.920  57.780  1.00  0.00           C
ATOM   4925  HB1 MET A 890      36.940  40.830  58.700  1.00  0.00           H
ATOM   4926  HB2 MET A 890      36.820  41.780  57.290  1.00  0.00           H
ATOM   4927  CG  MET A 890      36.590  39.710  56.920  1.00  0.00           C
ATOM   4928  HG1 MET A 890      37.650  39.630  56.600  1.00  0.00           H
ATOM   4929  HG2 MET A 890      36.190  39.950  55.910  1.00  0.00           H
ATOM   4930  SD  MET A 890      35.940  38.160  57.570  1.00  0.00           S
ATOM   4931  CE  MET A 890      36.910  37.860  59.100  1.00  0.00           C
ATOM   4932  HE1 MET A 890      37.930  38.290  59.030  1.00  0.00           H
ATOM   4933  HE2 MET A 890      37.120  36.770  59.040  1.00  0.00           H
ATOM   4934  HE3 MET A 890      36.390  38.120  60.040  1.00  0.00           H
ATOM   4935  C   MET A 890      34.850  42.200  59.440  1.00  0.00           C
ATOM   4936  O   MET A 890      34.870  41.910  60.640  1.00  0.00           O
ATOM   4937  N   LEU A 891      34.600  43.460  59.060  1.00  0.00           N
ATOM   4938  HN  LEU A 891      34.460  43.750  58.110  1.00  0.00           H
ATOM   4939  CA  LEU A 891      34.370  44.490  60.030  1.00  0.00           C
ATOM   4940  HA  LEU A 891      35.200  44.530  60.700  1.00  0.00           H
ATOM   4941  CB  LEU A 891      34.200  45.930  59.290  1.00  0.00           C
ATOM   4942  HB1 LEU A 891      33.350  45.870  58.580  1.00  0.00           H
ATOM   4943  HB2 LEU A 891      35.090  46.080  58.630  1.00  0.00           H
ATOM   4944  CG  LEU A 891      34.270  47.140  60.280  1.00  0.00           C
ATOM   4945  HG  LEU A 891      34.540  46.800  61.300  1.00  0.00           H
ATOM   4946  CD1 LEU A 891      35.250  48.140  59.780  1.00  0.00           C
ATOM   4947 HD11 LEU A 891      36.180  47.570  59.560  1.00  0.00           H
ATOM   4948 HD12 LEU A 891      35.560  48.950  60.470  1.00  0.00           H
ATOM   4949 HD13 LEU A 891      34.870  48.600  58.840  1.00  0.00           H
ATOM   4950  CD2 LEU A 891      32.900  47.750  60.610  1.00  0.00           C
ATOM   4951 HD21 LEU A 891      32.330  47.850  59.650  1.00  0.00           H
ATOM   4952 HD22 LEU A 891      32.960  48.730  61.130  1.00  0.00           H
ATOM   4953 HD23 LEU A 891      32.230  47.150  61.260  1.00  0.00           H
ATOM   4954  C   LEU A 891      33.120  44.370  60.870  1.00  0.00           C
ATOM   4955  O   LEU A 891      33.200  44.590  62.090  1.00  0.00           O
ATOM   4956  N   GLY A 892      32.080  43.750  60.260  1.00  0.00           N
ATOM   4957  HN  GLY A 892      32.210  43.560  59.300  1.00  0.00           H
ATOM   4958  CA  GLY A 892      30.910  43.310  61.010  1.00  0.00           C
ATOM   4959  HA1 GLY A 892      30.220  42.850  60.320  1.00  0.00           H
ATOM   4960  HA2 GLY A 892      30.550  44.110  61.630  1.00  0.00           H
ATOM   4961  C   GLY A 892      31.250  42.230  61.980  1.00  0.00           C
ATOM   4962  O   GLY A 892      30.950  42.280  63.190  1.00  0.00           O
ATOM   4963  N   VAL A 893      31.980  41.170  61.530  1.00  0.00           N
ATOM   4964  HN  VAL A 893      32.200  41.140  60.560  1.00  0.00           H
ATOM   4965  CA  VAL A 893      32.520  40.190  62.440  1.00  0.00           C
ATOM   4966  HA  VAL A 893      31.660  39.740  62.920  1.00  0.00           H
ATOM   4967  CB  VAL A 893      33.300  39.170  61.670  1.00  0.00           C
ATOM   4968  HB  VAL A 893      34.020  39.740  61.060  1.00  0.00           H
ATOM   4969  CG1 VAL A 893      34.180  38.190  62.430  1.00  0.00           C
ATOM   4970 HG11 VAL A 893      34.670  37.500  61.710  1.00  0.00           H
ATOM   4971 HG12 VAL A 893      33.620  37.580  63.150  1.00  0.00           H
ATOM   4972 HG13 VAL A 893      35.050  38.740  62.870  1.00  0.00           H
ATOM   4973  CG2 VAL A 893      32.440  38.450  60.660  1.00  0.00           C
ATOM   4974 HG21 VAL A 893      32.130  39.190  59.890  1.00  0.00           H
ATOM   4975 HG22 VAL A 893      31.520  38.070  61.160  1.00  0.00           H
ATOM   4976 HG23 VAL A 893      32.950  37.600  60.140  1.00  0.00           H
ATOM   4977  C   VAL A 893      33.340  40.780  63.590  1.00  0.00           C
ATOM   4978  O   VAL A 893      33.180  40.490  64.730  1.00  0.00           O
ATOM   4979  N   CYS A 894      34.250  41.750  63.210  1.00  0.00           N
ATOM   4980  HN  CYS A 894      34.320  42.030  62.260  1.00  0.00           H
ATOM   4981  CA  CYS A 894      35.190  42.170  64.220  1.00  0.00           C
ATOM   4982  HA  CYS A 894      35.480  41.260  64.740  1.00  0.00           H
ATOM   4983  CB  CYS A 894      36.510  42.720  63.700  1.00  0.00           C
ATOM   4984  HB1 CYS A 894      37.100  43.140  64.560  1.00  0.00           H
ATOM   4985  HB2 CYS A 894      36.460  43.620  63.050  1.00  0.00           H
ATOM   4986  SG  CYS A 894      37.570  41.450  62.890  1.00  0.00           S
ATOM   4987  HG1 CYS A 894      36.810  41.650  61.830  1.00  0.00           H
ATOM   4988  C   CYS A 894      34.610  43.120  65.240  1.00  0.00           C
ATOM   4989  O   CYS A 894      35.050  43.150  66.420  1.00  0.00           O
ATOM   4990  N   SER A 895      33.430  43.650  64.880  1.00  0.00           N
ATOM   4991  HN  SER A 895      33.160  43.490  63.930  1.00  0.00           H
ATOM   4992  CA  SER A 895      32.440  44.340  65.770  1.00  0.00           C
ATOM   4993  HA  SER A 895      33.120  44.960  66.330  1.00  0.00           H
ATOM   4994  CB  SER A 895      31.390  45.230  64.990  1.00  0.00           C
ATOM   4995  HB1 SER A 895      30.900  45.760  65.830  1.00  0.00           H
ATOM   4996  HB2 SER A 895      30.560  44.630  64.550  1.00  0.00           H
ATOM   4997  OG  SER A 895      31.990  46.020  63.990  1.00  0.00           O
ATOM   4998  HG1 SER A 895      32.230  45.510  63.220  1.00  0.00           H
ATOM   4999  C   SER A 895      31.700  43.450  66.760  1.00  0.00           C
ATOM   5000  O   SER A 895      31.720  43.810  67.940  1.00  0.00           O
ATOM   5001  N   VAL A 896      31.110  42.300  66.340  1.00  0.00           N
ATOM   5002  HN  VAL A 896      31.290  42.010  65.400  1.00  0.00           H
ATOM   5003  CA  VAL A 896      30.530  41.340  67.220  1.00  0.00           C
ATOM   5004  HA  VAL A 896      29.850  41.970  67.750  1.00  0.00           H
ATOM   5005  CB  VAL A 896      29.770  40.230  66.560  1.00  0.00           C
ATOM   5006  HB  VAL A 896      30.500  39.440  66.280  1.00  0.00           H
ATOM   5007  CG1 VAL A 896      28.810  39.540  67.590  1.00  0.00           C
ATOM   5008 HG11 VAL A 896      28.060  40.320  67.850  1.00  0.00           H
ATOM   5009 HG12 VAL A 896      29.330  39.150  68.490  1.00  0.00           H
ATOM   5010 HG13 VAL A 896      28.280  38.700  67.090  1.00  0.00           H
ATOM   5011  CG2 VAL A 896      28.820  40.710  65.550  1.00  0.00           C
ATOM   5012 HG21 VAL A 896      29.370  40.820  64.590  1.00  0.00           H
ATOM   5013 HG22 VAL A 896      28.350  41.710  65.730  1.00  0.00           H
ATOM   5014 HG23 VAL A 896      28.010  39.980  65.370  1.00  0.00           H
ATOM   5015  C   VAL A 896      31.560  40.730  68.260  1.00  0.00           C
ATOM   5016  O   VAL A 896      31.280  40.710  69.460  1.00  0.00           O
ATOM   5017  N   MET A 897      32.710  40.280  67.750  1.00  0.00           N
ATOM   5018  HN  MET A 897      32.980  40.630  66.850  1.00  0.00           H
ATOM   5019  CA  MET A 897      33.760  39.680  68.540  1.00  0.00           C
ATOM   5020  HA  MET A 897      33.300  38.940  69.180  1.00  0.00           H
ATOM   5021  CB  MET A 897      34.640  38.740  67.720  1.00  0.00           C
ATOM   5022  HB1 MET A 897      35.270  38.320  68.540  1.00  0.00           H
ATOM   5023  HB2 MET A 897      35.350  39.240  67.020  1.00  0.00           H
ATOM   5024  CG  MET A 897      33.850  37.630  66.890  1.00  0.00           C
ATOM   5025  HG1 MET A 897      33.050  38.170  66.320  1.00  0.00           H
ATOM   5026  HG2 MET A 897      33.470  36.820  67.550  1.00  0.00           H
ATOM   5027  SD  MET A 897      34.990  36.820  65.730  1.00  0.00           S
ATOM   5028  CE  MET A 897      36.210  36.250  66.940  1.00  0.00           C
ATOM   5029  HE1 MET A 897      36.880  35.510  66.470  1.00  0.00           H
ATOM   5030  HE2 MET A 897      35.670  35.690  67.730  1.00  0.00           H
ATOM   5031  HE3 MET A 897      36.880  37.020  67.380  1.00  0.00           H
ATOM   5032  C   MET A 897      34.620  40.740  69.290  1.00  0.00           C
ATOM   5033  O   MET A 897      35.470  40.380  70.070  1.00  0.00           O
ATOM   5034  N   GLY A 898      34.400  42.050  69.080  1.00  0.00           N
ATOM   5035  HN  GLY A 898      33.820  42.310  68.310  1.00  0.00           H
ATOM   5036  CA  GLY A 898      35.050  43.130  69.830  1.00  0.00           C
ATOM   5037  HA1 GLY A 898      34.950  42.990  70.900  1.00  0.00           H
ATOM   5038  HA2 GLY A 898      34.490  44.010  69.530  1.00  0.00           H
ATOM   5039  C   GLY A 898      36.560  43.310  69.620  1.00  0.00           C
ATOM   5040  O   GLY A 898      37.320  43.990  70.360  1.00  0.00           O
ATOM   5041  N   LEU A 899      36.970  42.760  68.480  1.00  0.00           N
ATOM   5042  HN  LEU A 899      36.300  42.160  68.050  1.00  0.00           H
ATOM   5043  CA  LEU A 899      38.250  42.900  67.850  1.00  0.00           C
ATOM   5044  HA  LEU A 899      39.080  42.610  68.470  1.00  0.00           H
ATOM   5045  CB  LEU A 899      38.290  41.840  66.740  1.00  0.00           C
ATOM   5046  HB1 LEU A 899      39.150  41.990  66.040  1.00  0.00           H
ATOM   5047  HB2 LEU A 899      37.330  41.820  66.200  1.00  0.00           H
ATOM   5048  CG  LEU A 899      38.550  40.390  67.160  1.00  0.00           C
ATOM   5049  HG  LEU A 899      37.880  40.150  68.010  1.00  0.00           H
ATOM   5050  CD1 LEU A 899      38.250  39.380  66.040  1.00  0.00           C
ATOM   5051 HD11 LEU A 899      38.920  39.500  65.170  1.00  0.00           H
ATOM   5052 HD12 LEU A 899      37.200  39.530  65.720  1.00  0.00           H
ATOM   5053 HD13 LEU A 899      38.220  38.300  66.290  1.00  0.00           H
ATOM   5054  CD2 LEU A 899      39.990  40.180  67.690  1.00  0.00           C
ATOM   5055 HD21 LEU A 899      40.150  40.690  68.660  1.00  0.00           H
ATOM   5056 HD22 LEU A 899      40.700  40.630  66.950  1.00  0.00           H
ATOM   5057 HD23 LEU A 899      40.290  39.120  67.830  1.00  0.00           H
ATOM   5058  C   LEU A 899      38.520  44.300  67.280  1.00  0.00           C
ATOM   5059  O   LEU A 899      37.650  45.030  66.810  1.00  0.00           O
ATOM   5060  N   PRO A 900      39.760  44.790  67.290  1.00  0.00           N
[truncated: 7,490,634 more chars]
